# Supplementary material for: Straightforward Access to Multifunctional π‐Conjugated P‐Heterocycles Featuring an Internal Ylidic Bond
Source: Angew Chem Int Ed Engl. 2022 Jun 23;61(31):e202205548. doi: 10.1002/anie.202205548 (PMC9400969; doi:10.1002/anie.202205548)
Supplement: Supplementary file 1 — Supporting Information [file ANIE-61-0-s003.cif]

################################################################################
#                                                                              #
#------------------------------------------------------------------------------#
#                                                                              #
#           CIF file created and formatted by CRYSCALC (ver. 20-01)            #
#                                                                              #
#------------------------------------------------------------------------------#
#                                                                              #
# Date of archive creation: 15-09-2020 at 15:00:55                             #
#                                                                              #
# Input CIF files:                                                             #
#  1. job.cif                                                                  #
#  2. import.cif                                                               #
#                                                                              #
#------------------------------------------------------------------------------#
#                                                                              #
# Date of experiment: 14 septembre 2020                                        #
# Experimenter      : Marie Cordier                                            #
#                                                                              #
# Instrument        : D8 VENTURE Bruker AXS                                    #
# Laboratory        : CDIFX/ISCR (UMR6226 Rennes)                              #
# CDIFX ID          : D20-xxx                                                  #
# Sample ID         : DT622_diAr                                               #
#                                                                              #
#------------------------------------------------------------------------------#
#                                                                              #
# Please use the following crystallographer details for CIF file deposition    #
# at CCDC or FIZ Karsruhe :                                                    #
#                                                                              #
# Crystallographer name : Marie CORDIER                                        #
# Publishing name :       Marie CORDIER                                        #
# Email adress :          marie.cordier@univ-rennes1.fr                        #
# Affiliation :           CDIFX ISCR CNRS Univ Rennes                          #
# Country :               France                                               #
# ORCID ID :              0000-0003-0917-2725                                  #
#                                                                              #
# Please use the following address for further publication:                    #
#                                                                              #
# Marie Cordier                                                                #
# Univ Rennes, CNRS, ISCR (Institut des Sciences Chimiques de Rennes) UMR 6226 #
# F-35000 Rennes, France                                                       #
#                                                                              #
################################################################################


data_DT622_diAr

#------------------------------------------------------------------------------#
# Date of experiment: 14 septembre 2020                                        #
#------------------------------------------------------------------------------#


#------------------------------------------------------------------------------#
#                             CHEMICAL INFORMATION                             #
#------------------------------------------------------------------------------#
 

_chemical_name_systematic
;
 ?
;
_chemical_formula_moiety              'C41 H27 Cl2 N2 O5 P S2'
_chemical_formula_sum                 'C41 H27 Cl2 N2 O5 P S2'
_chemical_formula_weight               793.63
_chemical_compound_source             'synthesis as described'

#------------------------------------------------------------------------------#
#                            UNIT CELL INFORMATION                             #
#------------------------------------------------------------------------------#
 

_space_group_crystal_system              monoclinic
_space_group_name_H-M_alt                'P 21/c'
_space_group_name_Hall                   '-P 2ybc'
_space_group_IT_number                    14
loop_
  _space_group_symop_operation_xyz
 'x, y, z'
 '-x, y+1/2, -z+1/2'
 '-x, -y, -z'
 'x, -y-1/2, z-1/2'

_cell_length_a                         16.921(2)
_cell_length_b                         13.9828(13)
_cell_length_c                         15.5120(18)
_cell_angle_alpha                      90
_cell_angle_beta                       97.303(4)
_cell_angle_gamma                      90
_cell_volume                           3640.4(7)
_cell_formula_units_Z                 4
_cell_measurement_temperature         150
_cell_measurement_reflns_used          9829
_cell_measurement_theta_min            2.4270
_cell_measurement_theta_max            27.5085
_cell_measurement_wavelength        0.710730


#------------------------------------------------------------------------------#
#                              ORIENTATION MATRIX                              #
#------------------------------------------------------------------------------#
 
_diffrn_orient_matrix_UB_11  -0.0277939
_diffrn_orient_matrix_UB_21  -0.0559401
_diffrn_orient_matrix_UB_31   0.0179531
_diffrn_orient_matrix_UB_12  -0.0270935
_diffrn_orient_matrix_UB_22  -0.0076378
_diffrn_orient_matrix_UB_32  -0.0657434
_diffrn_orient_matrix_UB_13   0.0452651
_diffrn_orient_matrix_UB_23  -0.0359360
_diffrn_orient_matrix_UB_33  -0.0144793


#------------------------------------------------------------------------------#
#                             CRYSTAL INFORMATION                              #
#------------------------------------------------------------------------------#
 
_exptl_crystal_description             plate
_exptl_crystal_colour                  red
_exptl_crystal_size_max                 0.650
_exptl_crystal_size_mid                 0.250
_exptl_crystal_size_min                 0.070
_exptl_crystal_density_meas           ?                               
_exptl_crystal_density_diffrn         1.448                           
_exptl_crystal_density_method         ?                               
_exptl_crystal_F_000                  1632                            
_exptl_special_details
;
 ?
;

#------------------------------------------------------------------------------#
#                            ABSORPTION CORRECTION                             #
#------------------------------------------------------------------------------#
 
_exptl_absorpt_coefficient_mu                         0.387
_exptl_absorpt_correction_type                       multi-scan
_exptl_absorpt_process_details
;
  [Sheldrick, G.M. (2014). SADABS Bruker AXS Inc., Madison, Wisconsin, USA]
;
_exptl_absorpt_correction_T_min                         0.519
_exptl_absorpt_correction_T_max                         0.973

#------------------------------------------------------------------------------#
#                               DATA COLLECTION                                #
#------------------------------------------------------------------------------#
 
_diffrn_measurement_device_type         'D8 VENTURE Bruker AXS'
_diffrn_measurement_method              'rotation images'
_diffrn_detector                        '(CMOS) PHOTON 100'
_diffrn_detector_area_resol_mean        10.4167
_diffrn_ambient_temperature             150
_diffrn_radiation_wavelength            0.71073
_diffrn_radiation_type                  MoK\a
_diffrn_radiation_probe                 x-ray
_diffrn_radiation_source                'Incoatec microfocus sealed tube'
_diffrn_radiation_monochromator         'multilayer monochromator'
_diffrn_source_current                  1.0
_diffrn_source_voltage                  50.0
_diffrn_reflns_av_r_equivalents         0.1018
_diffrn_reflns_av_uneti/neti            0.0641
_diffrn_reflns_number                   40352
_diffrn_reflns_limit_h_min              -20
_diffrn_reflns_limit_h_max              20
_diffrn_reflns_limit_k_min              -17
_diffrn_reflns_limit_k_max              16
_diffrn_reflns_limit_l_min              -18
_diffrn_reflns_limit_l_max              18
_diffrn_reflns_theta_min                2.222
_diffrn_reflns_theta_max                25.680
_diffrn_reflns_theta_full               25.242
_diffrn_measured_fraction_theta_full    0.999
_diffrn_measured_fraction_theta_max     0.999
_reflns_number_total                    6902
_reflns_number_gt                       5614
_reflns_threshold_expression            >2sigma(I)
_reflns_Friedel_coverage                0.000
_reflns_Friedel_fraction_max            .
_reflns_Friedel_fraction_full           .

_reflns_special_details
;
Reflections were merged by SHELXL according to the crystal
class for the calculation of statistics and refinement.

_reflns_Friedel_fraction is defined as the number of unique
Friedel pairs measured divided by the number that would be
possible theoretically, ignoring centric projections and
systematic absences.
;

#------------------------------------------------------------------------------#
#                            COMPUTER PROGRAMS USED                            #
#------------------------------------------------------------------------------#
 
_computing_data_collection       'SAINT (Bruker, 2014)'
_computing_cell_refinement       'APEX3 (Bruker, 2015)'
_computing_data_reduction        'SAINT (Bruker, 2014)'
_computing_structure_solution    'SHELXT (G. Sheldrick, 2015)'
_computing_structure_refinement  'SHELXL-2018_3 (Sheldrick, 2018)'
_computing_molecular_graphics    'PLATON, A.L.Spek, Acta Cryst. 2009, D65, 148-155'
_computing_publication_material  'CRYSCALC (T. Roisnel, local program, ver. 2020)'

#------------------------------------------------------------------------------#
#                            REFINEMENT INFORMATION                            #
#------------------------------------------------------------------------------#
 
_refine_special_details
;
Refinement of F^2^ against ALL reflections.  The weighted R-factor wR and
goodness of fit S are based on F^2^, conventional R-factors R are based
on F, with F set to zero for negative F^2^. The threshold expression of
F^2^ > 2sigma(F^2^) is used only for calculating R-factors(gt) etc. and is
not relevant to the choice of reflections for refinement.  R-factors based
on F^2^ are statistically about twice as large as those based on F, and R-
factors based on ALL data will be even larger.
;
_refine_ls_structure_factor_coef        Fsqd
_refine_ls_matrix_type                  full
_refine_ls_weighting_scheme             calc
_refine_ls_weighting_details            
        'w=1/[\s^2^(Fo^2^)+(0.1686P)^2^+20.8939P] where P=(Fo^2^+2Fc^2^)/3'
_atom_sites_solution_primary            dual
_atom_sites_solution_secondary          difmap
_atom_sites_solution_hydrogens          geom
_refine_ls_hydrogen_treatment           constr
_refine_ls_extinction_method            none
_refine_ls_extinction_coef              .
_refine_ls_number_reflns                6902
_refine_ls_number_parameters            535
_refine_ls_number_restraints            55
_refine_ls_R_factor_all                 0.1388
_refine_ls_R_factor_gt                  0.1184
_refine_ls_wR_factor_ref                0.3263
_refine_ls_wR_factor_gt                 0.3043
_refine_ls_goodness_of_fit_ref          1.192
_refine_ls_restrained_S_all             1.200
_refine_ls_shift/su_max                 0.002
_refine_ls_shift/su_mean                0.000
_refine_diff_density_max                1.610
_refine_diff_density_min                -1.193
_refine_diff_density_rms                0.215

#------------------------------------------------------------------------------#
#               ATOMIC TYPES, COORDINATES AND THERMAL PARAMETERS               #
#------------------------------------------------------------------------------#
 
loop_
    _atom_type_symbol
    _atom_type_description
    _atom_type_scat_dispersion_real
    _atom_type_scat_dispersion_imag
    _atom_type_scat_source
C   C    0.0033  0.0016  'International Tables Vol C Tables 4.2.6.8 and 6.1.1.4'
H   H    0.0000  0.0000  'International Tables Vol C Tables 4.2.6.8 and 6.1.1.4'
Cl  Cl   0.1484  0.1585  'International Tables Vol C Tables 4.2.6.8 and 6.1.1.4'
N   N    0.0061  0.0033  'International Tables Vol C Tables 4.2.6.8 and 6.1.1.4'
O   O    0.0106  0.0060  'International Tables Vol C Tables 4.2.6.8 and 6.1.1.4'
P   P    0.1023  0.0942  'International Tables Vol C Tables 4.2.6.8 and 6.1.1.4'
S   S    0.1246  0.1234  'International Tables Vol C Tables 4.2.6.8 and 6.1.1.4'

loop_
    _atom_site_label
    _atom_site_type_symbol
    _atom_site_fract_x
    _atom_site_fract_y
    _atom_site_fract_z
    _atom_site_U_iso_or_equiv
    _atom_site_adp_type
    _atom_site_occupancy
    _atom_site_site_symmetry_order
    _atom_site_calc_flag
    _atom_site_refinement_flags_posn
    _atom_site_refinement_flags_adp
    _atom_site_refinement_flags_occupancy
    _atom_site_disorder_assembly
    _atom_site_disorder_group
S1   S   0.69441(8)   0.80769(10)  0.47006(9)   0.0168(4)   Uani 1 1 d    .     .  . . . 
S2   S   0.78763(9)   0.74151(10)  0.30468(9)   0.0172(4)   Uani 1 1 d    .     .  . . . 
P1   P   0.73948(8)   0.51151(10)  0.52853(9)   0.0125(4)   Uani 1 1 d    .     .  . . . 
O1   O   0.7907(3)    0.3371(3)    0.4816(3)    0.0210(9)   Uani 1 1 d    .     .  . . . 
O2   O   0.4566(4)    1.0388(4)    0.7955(4)    0.0455(14)  Uani 1 1 d    .     .  . . . 
O3   O   0.4762(4)    1.1406(4)    0.6964(4)    0.0527(16)  Uani 1 1 d    .     .  . . . 
O4   O   0.9869(4)    0.7904(4)   -0.0785(4)    0.0453(14)  Uani 1 1 d    .     .  . . . 
O5   O   0.9965(4)    0.6380(4)   -0.0935(4)    0.0482(16)  Uani 1 1 d    .     .  . . . 
N1   N   0.4862(3)    1.0626(4)    0.7317(4)    0.0296(13)  Uani 1 1 d    .     .  . . . 
N2   N   0.9759(3)    0.7082(4)   -0.0558(4)    0.0295(13)  Uani 1 1 d    .     .  . . . 
C1   C   0.6564(3)    0.4350(4)    0.5439(4)    0.0172(12)  Uani 1 1 d    .     .  . . . 
C2   C   0.6566(4)    0.3732(5)    0.6123(4)    0.0235(13)  Uani 1 1 d    .     .  . . . 
H2   H   0.700931     0.371569     0.656445     0.028       Uiso 1 1 calc R     U  . . . 
C3   C   0.5917(4)    0.3122(5)    0.6176(5)    0.0285(15)  Uani 1 1 d    .     .  . . . 
H3   H   0.591693     0.269856     0.665542     0.034       Uiso 1 1 calc R     U  . . . 
C4   C   0.5286(4)    0.3140(6)    0.5537(5)    0.0400(19)  Uani 1 1 d    .     .  . . . 
H4   H   0.484407     0.272883     0.557150     0.048       Uiso 1 1 calc R     U  . . . 
C5   C   0.5285(6)    0.3739(8)    0.4857(7)    0.069(3)    Uani 1 1 d    .     .  . . . 
H5   H   0.484515     0.373562     0.441084     0.082       Uiso 1 1 calc R     U  . . . 
C6   C   0.5922(5)    0.4368(7)    0.4795(6)    0.052(3)    Uani 1 1 d    .     .  . . . 
H6   H   0.591149     0.479796     0.431923     0.063       Uiso 1 1 calc R     U  . . . 
C7   C   0.8140(3)    0.4993(4)    0.6218(4)    0.0166(12)  Uani 1 1 d    .     .  . . . 
C8   C   0.8923(4)    0.4774(4)    0.6082(5)    0.0261(14)  Uani 1 1 d    .     .  . . . 
H8   H   0.904567     0.464599     0.551202     0.031       Uiso 1 1 calc R     U  . . . 
C9   C   0.9518(4)    0.4744(5)    0.6789(6)    0.042(2)    Uani 1 1 d    .     .  . . . 
H9   H   1.004856     0.458876     0.670029     0.051       Uiso 1 1 calc R     U  . . . 
C10  C   0.9349(5)    0.4934(6)    0.7604(6)    0.049(2)    Uani 1 1 d    .     .  . . . 
H10  H   0.976417     0.492614     0.807815     0.058       Uiso 1 1 calc R     U  . . . 
C11  C   0.8574(6)    0.5141(5)    0.7751(4)    0.039(2)    Uani 1 1 d    .     .  . . . 
H11  H   0.845783     0.525962     0.832503     0.047       Uiso 1 1 calc R     U  . . . 
C12  C   0.7972(4)    0.5174(4)    0.7058(4)    0.0246(14)  Uani 1 1 d    .     .  . . . 
H12  H   0.744230     0.532077     0.715603     0.029       Uiso 1 1 calc R     U  . . . 
C13  C   0.7738(3)    0.4916(4)    0.4279(3)    0.0143(11)  Uani 1 1 d    .     .  . . . 
C14  C   0.7866(3)    0.5695(4)    0.3699(3)    0.0148(11)  Uani 1 1 d    .     .  . . . 
C15  C   0.7632(3)    0.6626(4)    0.3845(4)    0.0154(11)  Uani 1 1 d    .     .  . . . 
C16  C   0.7248(3)    0.6913(4)    0.4568(3)    0.0140(11)  Uani 1 1 d    .     .  . . . 
C17  C   0.7083(3)    0.6340(4)    0.5246(4)    0.0154(11)  Uani 1 1 d    .     .  . . . 
C18  C   0.8247(3)    0.5647(4)    0.2925(4)    0.0176(12)  Uani 1 1 d    .     .  . . . 
H18  H   0.845084     0.506705     0.272334     0.021       Uiso 1 1 calc R     U  . . . 
C19  C   0.8293(3)    0.6481(4)    0.2504(4)    0.0166(12)  Uani 1 1 d    .     .  . . . 
C20  C   0.6709(3)    0.6842(4)    0.5871(4)    0.0152(11)  Uani 1 1 d    .     .  . . . 
H20  H   0.655518     0.654761     0.637670     0.018       Uiso 1 1 calc R     U  . . . 
C21  C   0.6586(3)    0.7799(4)    0.5682(4)    0.0147(11)  Uani 1 1 d    .     .  . . . 
C22  C   0.7905(3)    0.3921(4)    0.4182(4)    0.0167(12)  Uani 1 1 d    .     .  . . . 
C23  C   0.8041(4)    0.3531(4)    0.3321(4)    0.0196(12)  Uani 1 1 d    .     .  . . . 
C24  C   0.8753(4)    0.3026(5)    0.3254(5)    0.0279(15)  Uani 1 1 d    .     .  . . . 
H24  H   0.913008     0.293073     0.375486     0.033       Uiso 1 1 calc R     U  . . . 
C25  C   0.8899(5)    0.2669(5)    0.2457(5)    0.0391(18)  Uani 1 1 d    .     .  . . . 
H25  H   0.938106     0.233449     0.241310     0.047       Uiso 1 1 calc R     U  . . . 
C26  C   0.8360(6)    0.2792(6)    0.1734(5)    0.044(2)    Uani 1 1 d    .     .  . . . 
H26  H   0.846951     0.255428     0.118719     0.053       Uiso 1 1 calc R     U  . . . 
C27  C   0.7646(5)    0.3270(6)    0.1803(5)    0.0373(18)  Uani 1 1 d    .     .  . . . 
H27  H   0.726059     0.333776     0.130577     0.045       Uiso 1 1 calc R     U  . . . 
C28  C   0.7499(4)    0.3640(5)    0.2578(4)    0.0282(14)  Uani 1 1 d    .     .  . . . 
H28  H   0.701680     0.397930     0.261105     0.034       Uiso 1 1 calc R     U  . . . 
C29  C   0.6184(3)    0.8534(4)    0.6130(4)    0.0167(12)  Uani 1 1 d    .     .  . . . 
C30  C   0.5918(4)    0.8353(5)    0.6931(4)    0.0223(13)  Uani 1 1 d    .     .  . . . 
H30  H   0.602094     0.774968     0.720320     0.027       Uiso 1 1 calc R     U  . . . 
C31  C   0.5506(4)    0.9043(5)    0.7330(4)    0.0257(14)  Uani 1 1 d    .     .  . . . 
H31  H   0.532933     0.891767     0.787648     0.031       Uiso 1 1 calc R     U  . . . 
C32  C   0.5355(4)    0.9916(4)    0.6927(4)    0.0242(14)  Uani 1 1 d    .     .  . . . 
C33  C   0.5616(5)    1.0123(5)    0.6146(5)    0.0332(16)  Uani 1 1 d    .     .  . . . 
H33  H   0.550901     1.072937     0.587951     0.040       Uiso 1 1 calc R     U  . . . 
C34  C   0.6033(4)    0.9444(5)    0.5756(5)    0.0313(16)  Uani 1 1 d    .     .  . . . 
H34  H   0.622523     0.958895     0.522113     0.038       Uiso 1 1 calc R     U  . . . 
C35  C   0.8643(3)    0.6663(4)    0.1704(4)    0.0157(11)  Uani 1 1 d    .     .  . . . 
C36  C   0.8802(4)    0.5884(4)    0.1177(4)    0.0227(13)  Uani 1 1 d    .     .  . . . 
H36  H   0.865704     0.525723     0.133325     0.027       Uiso 1 1 calc R     U  . . . 
C37  C   0.9163(4)    0.6015(5)    0.0438(4)    0.0235(13)  Uani 1 1 d    .     .  . . . 
H37  H   0.927768     0.548562     0.009116     0.028       Uiso 1 1 calc R     U  . . . 
C38  C   0.9355(4)    0.6939(5)    0.0213(4)    0.0230(13)  Uani 1 1 d    .     .  . . . 
C39  C   0.9188(4)    0.7721(5)    0.0705(4)    0.0230(13)  Uani 1 1 d    .     .  . . . 
H39  H   0.930635     0.835075     0.052975     0.028       Uiso 1 1 calc R     U  . . . 
C40  C   0.8848(4)    0.7572(5)    0.1452(4)    0.0229(13)  Uani 1 1 d    .     .  . . . 
H40  H   0.875044     0.810462     0.180419     0.028       Uiso 1 1 calc R     U  . . . 
Cl1A Cl  0.7721(3)    0.4445(3)    0.9710(3)    0.0529(11)  Uani 0.599(3)   1 d    .  U  P   A 1 
Cl2A Cl  0.6287(3)    0.3716(6)    0.8715(5)    0.097(2)    Uani 0.599(3)   1 d    .  U  P   A 1 
C41A C   0.7310(9)    0.3537(10)   0.8969(9)    0.030(3)    Uani 0.599(3)   1 d    .  U  P   A 1 
H41A H   0.756926     0.356213     0.843199     0.036       Uiso 0.599(3)   1 calc R  U  P   A 1 
H41B H   0.741094     0.289878     0.923605     0.036       Uiso 0.599(3)   1 calc R  U  P   A 1 
Cl1B Cl  0.6924(10)   0.4628(9)    0.8912(9)    0.076(3)    Uani 0.239(3)   1 d    .  U  P   B 2 
Cl2B Cl  0.6181(8)    0.2864(11)   0.8782(10)   0.076(4)    Uani 0.239(3)   1 d    .  U  P   B 2 
C41B C   0.706(3)     0.342(3)     0.880(3)     0.043(8)    Uani 0.239(3)   1 d    .  U  P   B 2 
H41C H   0.728445     0.329053     0.825222     0.052       Uiso 0.239(3)   1 calc R  U  P   B 2 
H41D H   0.743746     0.317843     0.928949     0.052       Uiso 0.239(3)   1 calc R  U  P   B 2 
Cl1C Cl  0.7442(14)   0.4621(12)   0.9325(14)   0.056(4)    Uani 0.162(3)   1 d    .  U  P   C 3 
Cl2C Cl  0.6214(14)   0.328(2)     0.9173(17)   0.083(6)    Uani 0.162(3)   1 d    .  U  P   C 3 
C41C C   0.725(7)     0.352(8)     0.929(7)     0.101(11)   Uani 0.162(3)   1 d    .  U  P   C 3 
H41E H   0.751234     0.321621     0.982454     0.122       Uiso 0.162(3)   1 calc R  U  P   C 3 
H41F H   0.748267     0.323762     0.878956     0.122       Uiso 0.162(3)   1 calc R  U  P   C 3 

loop_
    _atom_site_aniso_label
    _atom_site_aniso_U_11
    _atom_site_aniso_U_22
    _atom_site_aniso_U_33
    _atom_site_aniso_U_23
    _atom_site_aniso_U_13
    _atom_site_aniso_U_12
S1   0.0180(7)    0.0122(7)    0.0220(7)    0.0015(5)    0.0096(6)    0.0014(5)   
S2   0.0181(7)    0.0151(7)    0.0201(7)    0.0040(5)    0.0095(6)    0.0009(5)   
P1   0.0114(7)    0.0104(7)    0.0159(7)    0.0011(5)    0.0027(5)   -0.0004(5)   
O1   0.023(2)     0.013(2)     0.027(2)     0.0021(17)   0.0021(18)   0.0008(17)  
O2   0.053(4)     0.038(3)     0.051(3)    -0.002(3)     0.029(3)     0.015(3)    
O3   0.063(4)     0.029(3)     0.074(4)     0.002(3)     0.037(3)     0.020(3)    
O4   0.050(4)     0.047(3)     0.046(3)     0.012(3)     0.034(3)    -0.009(3)    
O5   0.058(4)     0.050(4)     0.044(3)    -0.020(3)     0.036(3)    -0.022(3)    
N1   0.025(3)     0.029(3)     0.037(3)    -0.007(3)     0.014(3)     0.005(2)    
N2   0.023(3)     0.042(4)     0.026(3)    -0.005(3)     0.011(2)    -0.008(3)    
C1   0.010(3)     0.015(3)     0.028(3)     0.000(2)     0.006(2)     0.001(2)    
C2   0.021(3)     0.023(3)     0.027(3)     0.002(3)     0.005(2)    -0.007(2)    
C3   0.029(4)     0.018(3)     0.039(4)     0.006(3)     0.011(3)    -0.008(3)    
C4   0.017(3)     0.043(4)     0.059(5)     0.009(4)     0.000(3)    -0.014(3)    
C5   0.037(5)     0.083(7)     0.077(7)     0.044(6)    -0.023(5)    -0.039(5)    
C6   0.033(4)     0.065(6)     0.051(5)     0.038(4)    -0.022(4)    -0.031(4)    
C7   0.017(3)     0.005(2)     0.025(3)     0.002(2)    -0.003(2)    -0.003(2)    
C8   0.018(3)     0.017(3)     0.041(4)    -0.004(3)    -0.002(3)    -0.001(2)    
C9   0.023(4)     0.034(4)     0.065(5)    -0.016(4)    -0.019(3)     0.012(3)    
C10  0.048(5)     0.035(4)     0.053(5)    -0.012(4)    -0.035(4)     0.016(4)    
C11  0.075(6)     0.017(3)     0.022(3)     0.001(3)    -0.011(3)     0.004(3)    
C12  0.031(4)     0.019(3)     0.023(3)     0.001(2)    -0.001(3)    -0.001(3)    
C13  0.012(3)     0.015(3)     0.016(3)    -0.004(2)     0.004(2)     0.000(2)    
C14  0.007(2)     0.021(3)     0.016(3)     0.002(2)     0.002(2)    -0.003(2)    
C15  0.012(3)     0.014(3)     0.020(3)     0.002(2)     0.004(2)     0.001(2)    
C16  0.013(3)     0.015(3)     0.015(3)     0.002(2)     0.003(2)     0.001(2)    
C17  0.013(3)     0.012(3)     0.021(3)    -0.001(2)    -0.001(2)     0.000(2)    
C18  0.016(3)     0.017(3)     0.020(3)    -0.003(2)     0.004(2)     0.000(2)    
C19  0.013(3)     0.015(3)     0.022(3)     0.000(2)     0.001(2)     0.000(2)    
C20  0.009(3)     0.019(3)     0.018(3)    -0.003(2)     0.004(2)    -0.002(2)    
C21  0.011(3)     0.016(3)     0.018(3)     0.000(2)     0.004(2)    -0.004(2)    
C22  0.008(2)     0.020(3)     0.022(3)     0.002(2)     0.002(2)    -0.002(2)    
C23  0.018(3)     0.015(3)     0.027(3)    -0.001(2)     0.008(2)    -0.002(2)    
C24  0.029(4)     0.021(3)     0.036(4)    -0.001(3)     0.013(3)     0.003(3)    
C25  0.044(5)     0.032(4)     0.046(4)    -0.010(3)     0.026(4)     0.004(3)    
C26  0.060(5)     0.043(4)     0.036(4)    -0.021(3)     0.030(4)    -0.022(4)    
C27  0.041(4)     0.045(4)     0.026(4)    -0.007(3)     0.004(3)    -0.016(3)    
C28  0.023(3)     0.028(3)     0.033(4)    -0.001(3)     0.004(3)    -0.007(3)    
C29  0.009(3)     0.018(3)     0.024(3)     0.000(2)     0.006(2)    -0.002(2)    
C30  0.019(3)     0.024(3)     0.025(3)     0.004(2)     0.008(2)     0.002(2)    
C31  0.025(3)     0.029(3)     0.026(3)     0.000(3)     0.013(3)     0.002(3)    
C32  0.018(3)     0.019(3)     0.036(4)    -0.009(3)     0.007(3)    -0.001(2)    
C33  0.038(4)     0.016(3)     0.049(4)     0.000(3)     0.018(3)     0.006(3)    
C34  0.036(4)     0.026(4)     0.035(4)     0.006(3)     0.017(3)     0.005(3)    
C35  0.008(2)     0.022(3)     0.017(3)     0.002(2)     0.004(2)     0.001(2)    
C36  0.023(3)     0.019(3)     0.027(3)     0.001(2)     0.005(2)    -0.007(2)    
C37  0.026(3)     0.023(3)     0.022(3)    -0.002(2)     0.006(3)     0.001(3)    
C38  0.017(3)     0.035(4)     0.018(3)     0.001(2)     0.005(2)    -0.003(3)    
C39  0.023(3)     0.023(3)     0.026(3)     0.003(2)     0.012(3)    -0.002(2)    
C40  0.019(3)     0.022(3)     0.028(3)    -0.001(2)     0.006(2)     0.004(2)    
Cl1A 0.063(3)     0.051(2)     0.046(2)    -0.0135(19)   0.009(2)    -0.0195(19)  
Cl2A 0.049(3)     0.128(5)     0.106(4)    -0.004(4)    -0.023(3)     0.022(3)    
C41A 0.030(3)     0.030(3)     0.030(3)     0.0000(4)    0.0038(6)    0.0000(4)   
Cl1B 0.092(7)     0.058(5)     0.082(6)    -0.005(5)     0.030(6)     0.023(5)    
Cl2B 0.058(6)     0.081(6)     0.088(6)     0.000(6)     0.003(5)     0.031(5)    
C41B 0.043(8)     0.043(8)     0.043(8)     0.0000(4)    0.0055(10)   0.0000(4)   
Cl1C 0.068(8)     0.043(6)     0.058(7)    -0.012(6)     0.011(6)     0.000(6)    
Cl2C 0.070(8)     0.093(9)     0.084(9)     0.002(7)     0.006(7)     0.003(7)    
C41C 0.101(11)    0.101(11)    0.101(11)    0.0000(4)    0.0129(14)   0.0000(4)   


#------------------------------------------------------------------------------#
#                              MOLECULAR GEOMETRY                              #
#------------------------------------------------------------------------------#
 
_geom_special_details
;
 All esds (except the esd in the dihedral angle between two l.s. planes)
 are estimated using the full covariance matrix.  The cell esds are taken
 into account individually in the estimation of esds in distances, angles
 and torsion angles; correlations between esds in cell parameters are only
 used when they are defined by crystal symmetry.  An approximate (isotropic)
 treatment of cell esds is used for estimating esds involving l.s. planes.
;
loop_
    _geom_bond_atom_site_label_1
    _geom_bond_atom_site_label_2
    _geom_bond_distance
    _geom_bond_site_symmetry_2
    _geom_bond_publ_flag
S1   C16  1.727(6)    .           ?           
S1   C21  1.752(6)    .           ?           
S2   C15  1.747(6)    .           ?           
S2   C19  1.750(6)    .           ?           
P1   C13  1.756(5)    .           ?           
P1   C17  1.791(6)    .           ?           
P1   C7   1.802(6)    .           ?           
P1   C1   1.806(6)    .           ?           
O1   C22  1.249(7)    .           ?           
O2   N1   1.211(8)    .           ?           
O3   N1   1.222(8)    .           ?           
O4   N2   1.223(8)    .           ?           
O5   N2   1.216(8)    .           ?           
N1   C32  1.476(8)    .           ?           
N2   C38  1.465(8)    .           ?           
C1   C2   1.368(9)    .           ?           
C1   C6   1.380(9)    .           ?           
C2   C3   1.401(9)    .           ?           
C2   H2   0.9500      .           ?           
C3   C4   1.362(11)   .           ?           
C3   H3   0.9500      .           ?           
C4   C5   1.347(12)   .           ?           
C4   H4   0.9500      .           ?           
C5   C6   1.405(11)   .           ?           
C5   H5   0.9500      .           ?           
C6   H6   0.9500      .           ?           
C7   C12  1.392(9)    .           ?           
C7   C8   1.401(9)    .           ?           
C8   C9   1.393(10)   .           ?           
C8   H8   0.9500      .           ?           
C9   C10  1.358(13)   .           ?           
C9   H9   0.9500      .           ?           
C10  C11  1.390(13)   .           ?           
C10  H10  0.9500      .           ?           
C11  C12  1.385(10)   .           ?           
C11  H11  0.9500      .           ?           
C12  H12  0.9500      .           ?           
C13  C22  1.431(8)    .           ?           
C13  C14  1.446(8)    .           ?           
C14  C15  1.389(8)    .           ?           
C14  C18  1.434(8)    .           ?           
C15  C16  1.423(8)    .           ?           
C16  C17  1.378(8)    .           ?           
C17  C20  1.411(8)    .           ?           
C18  C19  1.343(8)    .           ?           
C18  H18  0.9500      .           ?           
C19  C35  1.464(8)    .           ?           
C20  C21  1.380(8)    .           ?           
C20  H20  0.9500      .           ?           
C21  C29  1.457(8)    .           ?           
C22  C23  1.487(8)    .           ?           
C23  C28  1.388(9)    .           ?           
C23  C24  1.411(9)    .           ?           
C24  C25  1.385(10)   .           ?           
C24  H24  0.9500      .           ?           
C25  C26  1.363(13)   .           ?           
C25  H25  0.9500      .           ?           
C26  C27  1.398(13)   .           ?           
C26  H26  0.9500      .           ?           
C27  C28  1.361(10)   .           ?           
C27  H27  0.9500      .           ?           
C28  H28  0.9500      .           ?           
C29  C30  1.397(8)    .           ?           
C29  C34  1.408(9)    .           ?           
C30  C31  1.382(9)    .           ?           
C30  H30  0.9500      .           ?           
C31  C32  1.381(10)   .           ?           
C31  H31  0.9500      .           ?           
C32  C33  1.373(10)   .           ?           
C33  C34  1.370(10)   .           ?           
C33  H33  0.9500      .           ?           
C34  H34  0.9500      .           ?           
C35  C40  1.387(9)    .           ?           
C35  C36  1.409(9)    .           ?           
C36  C37  1.378(9)    .           ?           
C36  H36  0.9500      .           ?           
C37  C38  1.387(9)    .           ?           
C37  H37  0.9500      .           ?           
C38  C39  1.384(9)    .           ?           
C39  C40  1.373(9)    .           ?           
C39  H39  0.9500      .           ?           
C40  H40  0.9500      .           ?           
Cl1A C41A 1.793(16)   .           ?           
Cl2A C41A 1.743(17)   .           ?           
C41A H41A 0.9900      .           ?           
C41A H41B 0.9900      .           ?           
Cl1B C41B 1.72(4)     .           ?           
Cl2B C41B 1.67(5)     .           ?           
C41B H41C 0.9900      .           ?           
C41B H41D 0.9900      .           ?           
Cl1C C41C 1.57(11)    .           ?           
Cl2C C41C 1.78(13)    .           ?           
C41C H41E 0.9900      .           ?           
C41C H41F 0.9900      .           ?           

loop_
    _geom_angle_atom_site_label_1
    _geom_angle_atom_site_label_2
    _geom_angle_atom_site_label_3
    _geom_angle
    _geom_angle_site_symmetry_1
    _geom_angle_site_symmetry_3
    _geom_angle_publ_flag
C16  S1   C21   92.0(3)     .       .       ?       
C15  S2   C19   90.9(3)     .       .       ?       
C13  P1   C17  104.5(3)     .       .       ?       
C13  P1   C7   115.0(3)     .       .       ?       
C17  P1   C7   106.9(3)     .       .       ?       
C13  P1   C1   112.0(3)     .       .       ?       
C17  P1   C1   109.9(3)     .       .       ?       
C7   P1   C1   108.3(3)     .       .       ?       
O2   N1   O3   124.2(6)     .       .       ?       
O2   N1   C32  117.7(6)     .       .       ?       
O3   N1   C32  118.0(6)     .       .       ?       
O5   N2   O4   123.8(6)     .       .       ?       
O5   N2   C38  118.3(6)     .       .       ?       
O4   N2   C38  117.8(6)     .       .       ?       
C2   C1   C6   119.8(6)     .       .       ?       
C2   C1   P1   123.5(5)     .       .       ?       
C6   C1   P1   116.6(5)     .       .       ?       
C1   C2   C3   120.4(6)     .       .       ?       
C1   C2   H2   119.8        .       .       ?       
C3   C2   H2   119.8        .       .       ?       
C4   C3   C2   119.6(6)     .       .       ?       
C4   C3   H3   120.2        .       .       ?       
C2   C3   H3   120.2        .       .       ?       
C5   C4   C3   120.3(7)     .       .       ?       
C5   C4   H4   119.8        .       .       ?       
C3   C4   H4   119.8        .       .       ?       
C4   C5   C6   121.3(8)     .       .       ?       
C4   C5   H5   119.4        .       .       ?       
C6   C5   H5   119.4        .       .       ?       
C1   C6   C5   118.6(7)     .       .       ?       
C1   C6   H6   120.7        .       .       ?       
C5   C6   H6   120.7        .       .       ?       
C12  C7   C8   119.4(6)     .       .       ?       
C12  C7   P1   121.9(5)     .       .       ?       
C8   C7   P1   118.5(5)     .       .       ?       
C9   C8   C7   119.4(7)     .       .       ?       
C9   C8   H8   120.3        .       .       ?       
C7   C8   H8   120.3        .       .       ?       
C10  C9   C8   120.7(7)     .       .       ?       
C10  C9   H9   119.6        .       .       ?       
C8   C9   H9   119.6        .       .       ?       
C9   C10  C11  120.6(6)     .       .       ?       
C9   C10  H10  119.7        .       .       ?       
C11  C10  H10  119.7        .       .       ?       
C12  C11  C10  119.7(7)     .       .       ?       
C12  C11  H11  120.1        .       .       ?       
C10  C11  H11  120.1        .       .       ?       
C11  C12  C7   120.2(7)     .       .       ?       
C11  C12  H12  119.9        .       .       ?       
C7   C12  H12  119.9        .       .       ?       
C22  C13  C14  128.3(5)     .       .       ?       
C22  C13  P1   109.8(4)     .       .       ?       
C14  C13  P1   121.7(4)     .       .       ?       
C15  C14  C18  110.4(5)     .       .       ?       
C15  C14  C13  122.4(5)     .       .       ?       
C18  C14  C13  127.2(5)     .       .       ?       
C14  C15  C16  124.1(5)     .       .       ?       
C14  C15  S2   112.2(4)     .       .       ?       
C16  C15  S2   123.7(4)     .       .       ?       
C17  C16  C15  126.5(5)     .       .       ?       
C17  C16  S1   111.4(4)     .       .       ?       
C15  C16  S1   122.1(4)     .       .       ?       
C16  C17  C20  112.8(5)     .       .       ?       
C16  C17  P1   119.7(4)     .       .       ?       
C20  C17  P1   127.4(4)     .       .       ?       
C19  C18  C14  115.3(5)     .       .       ?       
C19  C18  H18  122.4        .       .       ?       
C14  C18  H18  122.4        .       .       ?       
C18  C19  C35  128.2(5)     .       .       ?       
C18  C19  S2   111.3(4)     .       .       ?       
C35  C19  S2   120.6(4)     .       .       ?       
C21  C20  C17  113.8(5)     .       .       ?       
C21  C20  H20  123.1        .       .       ?       
C17  C20  H20  123.1        .       .       ?       
C20  C21  C29  130.4(5)     .       .       ?       
C20  C21  S1   110.0(4)     .       .       ?       
C29  C21  S1   119.5(4)     .       .       ?       
O1   C22  C13  119.8(5)     .       .       ?       
O1   C22  C23  119.7(5)     .       .       ?       
C13  C22  C23  120.4(5)     .       .       ?       
C28  C23  C24  118.3(6)     .       .       ?       
C28  C23  C22  122.9(5)     .       .       ?       
C24  C23  C22  118.7(6)     .       .       ?       
C25  C24  C23  119.8(7)     .       .       ?       
C25  C24  H24  120.1        .       .       ?       
C23  C24  H24  120.1        .       .       ?       
C26  C25  C24  120.8(7)     .       .       ?       
C26  C25  H25  119.6        .       .       ?       
C24  C25  H25  119.6        .       .       ?       
C25  C26  C27  119.4(6)     .       .       ?       
C25  C26  H26  120.3        .       .       ?       
C27  C26  H26  120.3        .       .       ?       
C28  C27  C26  120.5(7)     .       .       ?       
C28  C27  H27  119.7        .       .       ?       
C26  C27  H27  119.7        .       .       ?       
C27  C28  C23  121.0(7)     .       .       ?       
C27  C28  H28  119.5        .       .       ?       
C23  C28  H28  119.5        .       .       ?       
C30  C29  C34  117.9(6)     .       .       ?       
C30  C29  C21  121.3(5)     .       .       ?       
C34  C29  C21  120.7(5)     .       .       ?       
C31  C30  C29  120.7(6)     .       .       ?       
C31  C30  H30  119.6        .       .       ?       
C29  C30  H30  119.6        .       .       ?       
C32  C31  C30  119.3(6)     .       .       ?       
C32  C31  H31  120.4        .       .       ?       
C30  C31  H31  120.4        .       .       ?       
C33  C32  C31  121.7(6)     .       .       ?       
C33  C32  N1   118.8(6)     .       .       ?       
C31  C32  N1   119.4(6)     .       .       ?       
C34  C33  C32  119.0(6)     .       .       ?       
C34  C33  H33  120.5        .       .       ?       
C32  C33  H33  120.5        .       .       ?       
C33  C34  C29  121.4(6)     .       .       ?       
C33  C34  H34  119.3        .       .       ?       
C29  C34  H34  119.3        .       .       ?       
C40  C35  C36  118.1(5)     .       .       ?       
C40  C35  C19  122.8(5)     .       .       ?       
C36  C35  C19  119.0(5)     .       .       ?       
C37  C36  C35  121.2(6)     .       .       ?       
C37  C36  H36  119.4        .       .       ?       
C35  C36  H36  119.4        .       .       ?       
C36  C37  C38  118.4(6)     .       .       ?       
C36  C37  H37  120.8        .       .       ?       
C38  C37  H37  120.8        .       .       ?       
C39  C38  C37  121.8(6)     .       .       ?       
C39  C38  N2   119.4(6)     .       .       ?       
C37  C38  N2   118.8(6)     .       .       ?       
C40  C39  C38  118.8(6)     .       .       ?       
C40  C39  H39  120.6        .       .       ?       
C38  C39  H39  120.6        .       .       ?       
C39  C40  C35  121.6(6)     .       .       ?       
C39  C40  H40  119.2        .       .       ?       
C35  C40  H40  119.2        .       .       ?       
Cl2A C41A Cl1A 109.7(8)     .       .       ?       
Cl2A C41A H41A 109.7        .       .       ?       
Cl1A C41A H41A 109.7        .       .       ?       
Cl2A C41A H41B 109.7        .       .       ?       
Cl1A C41A H41B 109.7        .       .       ?       
H41A C41A H41B 108.2        .       .       ?       
Cl2B C41B Cl1B 109(3)       .       .       ?       
Cl2B C41B H41C 109.8        .       .       ?       
Cl1B C41B H41C 109.8        .       .       ?       
Cl2B C41B H41D 109.8        .       .       ?       
Cl1B C41B H41D 109.8        .       .       ?       
H41C C41B H41D 108.3        .       .       ?       
Cl1C C41C Cl2C 113(7)       .       .       ?       
Cl1C C41C H41E 109.1        .       .       ?       
Cl2C C41C H41E 109.1        .       .       ?       
Cl1C C41C H41F 109.1        .       .       ?       
Cl2C C41C H41F 109.1        .       .       ?       
H41E C41C H41F 107.8        .       .       ?       

loop_
    _geom_torsion_atom_site_label_1
    _geom_torsion_atom_site_label_2
    _geom_torsion_atom_site_label_3
    _geom_torsion_atom_site_label_4
    _geom_torsion
    _geom_torsion_site_symmetry_1
    _geom_torsion_site_symmetry_2
    _geom_torsion_site_symmetry_3
    _geom_torsion_site_symmetry_4
    _geom_torsion_publ_flag
C13  P1   C1   C2    122.4(5)     .       .       .       .       ?       
C17  P1   C1   C2   -121.9(5)     .       .       .       .       ?       
C7   P1   C1   C2     -5.5(6)     .       .       .       .       ?       
C13  P1   C1   C6    -53.8(7)     .       .       .       .       ?       
C17  P1   C1   C6     61.9(7)     .       .       .       .       ?       
C7   P1   C1   C6    178.4(6)     .       .       .       .       ?       
C6   C1   C2   C3     -0.5(11)    .       .       .       .       ?       
P1   C1   C2   C3   -176.5(5)     .       .       .       .       ?       
C1   C2   C3   C4      0.7(11)    .       .       .       .       ?       
C2   C3   C4   C5      0.1(13)    .       .       .       .       ?       
C3   C4   C5   C6     -1.1(17)    .       .       .       .       ?       
C2   C1   C6   C5     -0.5(14)    .       .       .       .       ?       
P1   C1   C6   C5    175.8(9)     .       .       .       .       ?       
C4   C5   C6   C1      1.4(18)    .       .       .       .       ?       
C13  P1   C7   C12   176.8(5)     .       .       .       .       ?       
C17  P1   C7   C12    61.3(5)     .       .       .       .       ?       
C1   P1   C7   C12   -57.1(5)     .       .       .       .       ?       
C13  P1   C7   C8      1.2(6)     .       .       .       .       ?       
C17  P1   C7   C8   -114.3(5)     .       .       .       .       ?       
C1   P1   C7   C8    127.3(5)     .       .       .       .       ?       
C12  C7   C8   C9     -0.3(9)     .       .       .       .       ?       
P1   C7   C8   C9    175.4(5)     .       .       .       .       ?       
C7   C8   C9   C10    -0.6(11)    .       .       .       .       ?       
C8   C9   C10  C11     1.5(12)    .       .       .       .       ?       
C9   C10  C11  C12    -1.4(12)    .       .       .       .       ?       
C10  C11  C12  C7      0.5(10)    .       .       .       .       ?       
C8   C7   C12  C11     0.3(9)     .       .       .       .       ?       
P1   C7   C12  C11  -175.2(5)     .       .       .       .       ?       
C17  P1   C13  C22  -172.2(4)     .       .       .       .       ?       
C7   P1   C13  C22    70.9(5)     .       .       .       .       ?       
C1   P1   C13  C22   -53.3(5)     .       .       .       .       ?       
C17  P1   C13  C14    11.6(5)     .       .       .       .       ?       
C7   P1   C13  C14  -105.3(5)     .       .       .       .       ?       
C1   P1   C13  C14   130.5(5)     .       .       .       .       ?       
C22  C13  C14  C15   176.0(6)     .       .       .       .       ?       
P1   C13  C14  C15    -8.6(8)     .       .       .       .       ?       
C22  C13  C14  C18    -4.9(9)     .       .       .       .       ?       
P1   C13  C14  C18   170.5(5)     .       .       .       .       ?       
C18  C14  C15  C16  -179.1(5)     .       .       .       .       ?       
C13  C14  C15  C16     0.2(9)     .       .       .       .       ?       
C18  C14  C15  S2      0.0(6)     .       .       .       .       ?       
C13  C14  C15  S2    179.2(4)     .       .       .       .       ?       
C19  S2   C15  C14     0.4(4)     .       .       .       .       ?       
C19  S2   C15  C16   179.4(5)     .       .       .       .       ?       
C14  C15  C16  C17     3.2(9)     .       .       .       .       ?       
S2   C15  C16  C17  -175.7(5)     .       .       .       .       ?       
C14  C15  C16  S1   -178.2(4)     .       .       .       .       ?       
S2   C15  C16  S1      2.9(7)     .       .       .       .       ?       
C21  S1   C16  C17    -0.1(4)     .       .       .       .       ?       
C21  S1   C16  C15  -178.9(5)     .       .       .       .       ?       
C15  C16  C17  C20   179.0(5)     .       .       .       .       ?       
S1   C16  C17  C20     0.2(6)     .       .       .       .       ?       
C15  C16  C17  P1      2.3(8)     .       .       .       .       ?       
S1   C16  C17  P1   -176.5(3)     .       .       .       .       ?       
C13  P1   C17  C16    -8.5(5)     .       .       .       .       ?       
C7   P1   C17  C16   113.8(5)     .       .       .       .       ?       
C1   P1   C17  C16  -128.9(5)     .       .       .       .       ?       
C13  P1   C17  C20   175.3(5)     .       .       .       .       ?       
C7   P1   C17  C20   -62.4(6)     .       .       .       .       ?       
C1   P1   C17  C20    55.0(6)     .       .       .       .       ?       
C15  C14  C18  C19    -0.5(7)     .       .       .       .       ?       
C13  C14  C18  C19  -179.7(5)     .       .       .       .       ?       
C14  C18  C19  C35  -180.0(5)     .       .       .       .       ?       
C14  C18  C19  S2      0.8(7)     .       .       .       .       ?       
C15  S2   C19  C18    -0.7(5)     .       .       .       .       ?       
C15  S2   C19  C35  -180.0(5)     .       .       .       .       ?       
C16  C17  C20  C21    -0.2(7)     .       .       .       .       ?       
P1   C17  C20  C21   176.2(4)     .       .       .       .       ?       
C17  C20  C21  C29   176.1(6)     .       .       .       .       ?       
C17  C20  C21  S1      0.1(6)     .       .       .       .       ?       
C16  S1   C21  C20     0.0(4)     .       .       .       .       ?       
C16  S1   C21  C29  -176.5(5)     .       .       .       .       ?       
C14  C13  C22  O1    165.8(5)     .       .       .       .       ?       
P1   C13  C22  O1    -10.0(7)     .       .       .       .       ?       
C14  C13  C22  C23   -16.9(9)     .       .       .       .       ?       
P1   C13  C22  C23   167.2(4)     .       .       .       .       ?       
O1   C22  C23  C28   122.1(6)     .       .       .       .       ?       
C13  C22  C23  C28   -55.1(8)     .       .       .       .       ?       
O1   C22  C23  C24   -57.8(8)     .       .       .       .       ?       
C13  C22  C23  C24   124.9(6)     .       .       .       .       ?       
C28  C23  C24  C25     1.1(9)     .       .       .       .       ?       
C22  C23  C24  C25  -178.9(6)     .       .       .       .       ?       
C23  C24  C25  C26    -0.6(11)    .       .       .       .       ?       
C24  C25  C26  C27    -1.1(12)    .       .       .       .       ?       
C25  C26  C27  C28     2.3(12)    .       .       .       .       ?       
C26  C27  C28  C23    -1.8(11)    .       .       .       .       ?       
C24  C23  C28  C27     0.1(9)     .       .       .       .       ?       
C22  C23  C28  C27  -179.9(6)     .       .       .       .       ?       
C20  C21  C29  C30     7.0(9)     .       .       .       .       ?       
S1   C21  C29  C30  -177.4(5)     .       .       .       .       ?       
C20  C21  C29  C34  -171.3(6)     .       .       .       .       ?       
S1   C21  C29  C34     4.3(8)     .       .       .       .       ?       
C34  C29  C30  C31     1.2(9)     .       .       .       .       ?       
C21  C29  C30  C31  -177.1(6)     .       .       .       .       ?       
C29  C30  C31  C32     0.4(10)    .       .       .       .       ?       
C30  C31  C32  C33    -1.2(10)    .       .       .       .       ?       
C30  C31  C32  N1    175.2(6)     .       .       .       .       ?       
O2   N1   C32  C33   172.1(7)     .       .       .       .       ?       
O3   N1   C32  C33    -6.1(10)    .       .       .       .       ?       
O2   N1   C32  C31    -4.4(10)    .       .       .       .       ?       
O3   N1   C32  C31   177.4(7)     .       .       .       .       ?       
C31  C32  C33  C34     0.3(11)    .       .       .       .       ?       
N1   C32  C33  C34  -176.1(7)     .       .       .       .       ?       
C32  C33  C34  C29     1.4(12)    .       .       .       .       ?       
C30  C29  C34  C33    -2.1(10)    .       .       .       .       ?       
C21  C29  C34  C33   176.2(7)     .       .       .       .       ?       
C18  C19  C35  C40  -162.4(6)     .       .       .       .       ?       
S2   C19  C35  C40    16.7(8)     .       .       .       .       ?       
C18  C19  C35  C36    15.6(9)     .       .       .       .       ?       
S2   C19  C35  C36  -165.2(4)     .       .       .       .       ?       
C40  C35  C36  C37     1.1(9)     .       .       .       .       ?       
C19  C35  C36  C37  -177.1(6)     .       .       .       .       ?       
C35  C36  C37  C38    -1.2(9)     .       .       .       .       ?       
C36  C37  C38  C39    -0.5(10)    .       .       .       .       ?       
C36  C37  C38  N2    178.3(6)     .       .       .       .       ?       
O5   N2   C38  C39   173.3(6)     .       .       .       .       ?       
O4   N2   C38  C39    -6.7(9)     .       .       .       .       ?       
O5   N2   C38  C37    -5.4(9)     .       .       .       .       ?       
O4   N2   C38  C37   174.5(6)     .       .       .       .       ?       
C37  C38  C39  C40     2.2(10)    .       .       .       .       ?       
N2   C38  C39  C40  -176.5(6)     .       .       .       .       ?       
C38  C39  C40  C35    -2.4(10)    .       .       .       .       ?       
C36  C35  C40  C39     0.8(9)     .       .       .       .       ?       
C19  C35  C40  C39   178.8(6)     .       .       .       .       ?       

#------------------------------------------------------------------------------#
#                                EMBEDDED FILES                                #
#------------------------------------------------------------------------------#
#                                                                              #

#...............................................................................
# .RES SHELXL file: job.res
#...............................................................................

_shelx_res_file
;
TITL job [created by CRYSCALC from import_a.New:P21/c  )/c]
    job.res
    created by SHELXL-2018/3 at 15:00:41 on 15-Sep-2020
CELL  0.71073   16.9210   13.9828   15.5120    90.000    97.303    90.000
ZERR        4    0.0020    0.0013    0.0018     0.000     0.004     0.000
LATT   1
SYMM             - X ,    0.50000 + Y ,    0.50000 - Z
SFAC  C   H   CL  N   O   P   S
UNIT  164    108   8   8  20   4   8
TEMP  -123
L.S. 5
FMAP 2
PLAN 40
SHEL 20.0 0.82
ISOR 0.004 CL1A CL2A CL1B CL2B CL1C CL2C
ISOR 0.0004 C41A C41B C41C
ACTA
CONF
BOND $H
SUMP 1.0 0.00004 1.0 2 1.0 3 1.0 4
WGHT    0.168600   20.893900
FVAR       0.15589   0.59891   0.23876   0.16233
S1    7    0.694412    0.807690    0.470060    11.00000    0.01800    0.01218 =
         0.02196    0.00152    0.00956    0.00143
S2    7    0.787627    0.741509    0.304676    11.00000    0.01813    0.01508 =
         0.02010    0.00399    0.00950    0.00089
P1    6    0.739478    0.511511    0.528533    11.00000    0.01138    0.01044 =
         0.01590    0.00112    0.00273   -0.00043
O1    5    0.790671    0.337052    0.481626    11.00000    0.02283    0.01314 =
         0.02686    0.00210    0.00213    0.00084
O2    5    0.456589    1.038839    0.795525    11.00000    0.05319    0.03794 =
         0.05128   -0.00186    0.02920    0.01522
O3    5    0.476152    1.140568    0.696384    11.00000    0.06274    0.02891 =
         0.07379    0.00169    0.03683    0.02024
O4    5    0.986902    0.790397   -0.078460    11.00000    0.04995    0.04705 =
         0.04587    0.01230    0.03362   -0.00855
O5    5    0.996520    0.638040   -0.093452    11.00000    0.05761    0.05028 =
         0.04438   -0.02017    0.03563   -0.02156
N1    4    0.486181    1.062590    0.731709    11.00000    0.02513    0.02890 =
         0.03727   -0.00733    0.01374    0.00536
N2    4    0.975903    0.708203   -0.055774    11.00000    0.02257    0.04188 =
         0.02607   -0.00532    0.01140   -0.00791
C1    1    0.656429    0.435017    0.543934    11.00000    0.00951    0.01504 =
         0.02807    0.00017    0.00641    0.00100
C2    1    0.656551    0.373169    0.612306    11.00000    0.02105    0.02349 =
         0.02660    0.00218    0.00512   -0.00714
AFIX  43
H2    2    0.700931    0.371569    0.656445    11.00000   -1.20000
AFIX   0
C3    1    0.591676    0.312203    0.617648    11.00000    0.02946    0.01823 =
         0.03946    0.00636    0.01119   -0.00829
AFIX  43
H3    2    0.591693    0.269856    0.665542    11.00000   -1.20000
AFIX   0
C4    1    0.528578    0.314029    0.553740    11.00000    0.01735    0.04301 =
         0.05856    0.00881    0.00008   -0.01439
AFIX  43
H4    2    0.484407    0.272883    0.557150    11.00000   -1.20000
AFIX   0
C5    1    0.528507    0.373905    0.485719    11.00000    0.03727    0.08330 =
         0.07723    0.04390   -0.02321   -0.03891
AFIX  43
H5    2    0.484515    0.373562    0.441084    11.00000   -1.20000
AFIX   0
C6    1    0.592233    0.436845    0.479511    11.00000    0.03332    0.06536 =
         0.05128    0.03763   -0.02169   -0.03148
AFIX  43
H6    2    0.591149    0.479796    0.431923    11.00000   -1.20000
AFIX   0
C7    1    0.814001    0.499344    0.621806    11.00000    0.01738    0.00546 =
         0.02540    0.00243   -0.00307   -0.00267
C8    1    0.892257    0.477358    0.608155    11.00000    0.01791    0.01740 =
         0.04145   -0.00445   -0.00221   -0.00112
AFIX  43
H8    2    0.904567    0.464599    0.551202    11.00000   -1.20000
AFIX   0
C9    1    0.951831    0.474391    0.678910    11.00000    0.02270    0.03354 =
         0.06465   -0.01647   -0.01886    0.01237
AFIX  43
H9    2    1.004856    0.458876    0.670029    11.00000   -1.20000
AFIX   0
C10   1    0.934914    0.493438    0.760423    11.00000    0.04757    0.03495 =
         0.05304   -0.01182   -0.03485    0.01587
AFIX  43
H10   2    0.976417    0.492614    0.807815    11.00000   -1.20000
AFIX   0
C11   1    0.857407    0.514129    0.775134    11.00000    0.07533    0.01670 =
         0.02210    0.00064   -0.01061    0.00430
AFIX  43
H11   2    0.845783    0.525962    0.832503    11.00000   -1.20000
AFIX   0
C12   1    0.797178    0.517427    0.705791    11.00000    0.03053    0.01920 =
         0.02296    0.00137   -0.00070   -0.00056
AFIX  43
H12   2    0.744230    0.532077    0.715603    11.00000   -1.20000
AFIX   0
C13   1    0.773783    0.491555    0.427851    11.00000    0.01245    0.01544 =
         0.01563   -0.00375    0.00370   -0.00050
C14   1    0.786638    0.569467    0.369903    11.00000    0.00716    0.02114 =
         0.01633    0.00185    0.00230   -0.00260
C15   1    0.763151    0.662640    0.384518    11.00000    0.01224    0.01419 =
         0.02021    0.00213    0.00403    0.00087
C16   1    0.724760    0.691277    0.456829    11.00000    0.01251    0.01522 =
         0.01460    0.00190    0.00342    0.00090
C17   1    0.708345    0.633994    0.524596    11.00000    0.01317    0.01160 =
         0.02058   -0.00087   -0.00089    0.00029
C18   1    0.824654    0.564719    0.292463    11.00000    0.01607    0.01725 =
         0.02000   -0.00347    0.00418   -0.00040
AFIX  43
H18   2    0.845084    0.506705    0.272334    11.00000   -1.20000
AFIX   0
C19   1    0.829319    0.648083    0.250442    11.00000    0.01263    0.01519 =
         0.02179    0.00005    0.00100    0.00019
C20   1    0.670880    0.684160    0.587150    11.00000    0.00907    0.01898 =
         0.01803   -0.00306    0.00352   -0.00179
AFIX  43
H20   2    0.655518    0.654761    0.637670    11.00000   -1.20000
AFIX   0
C21   1    0.658616    0.779867    0.568169    11.00000    0.01086    0.01560 =
         0.01835    0.00004    0.00402   -0.00417
C22   1    0.790505    0.392100    0.418224    11.00000    0.00813    0.01992 =
         0.02216    0.00213    0.00210   -0.00203
C23   1    0.804106    0.353089    0.332137    11.00000    0.01828    0.01481 =
         0.02720   -0.00076    0.00833   -0.00167
C24   1    0.875253    0.302585    0.325435    11.00000    0.02863    0.02096 =
         0.03629   -0.00133    0.01312    0.00308
AFIX  43
H24   2    0.913008    0.293073    0.375486    11.00000   -1.20000
AFIX   0
C25   1    0.889909    0.266900    0.245671    11.00000    0.04435    0.03221 =
         0.04583   -0.01001    0.02577    0.00427
AFIX  43
H25   2    0.938106    0.233449    0.241310    11.00000   -1.20000
AFIX   0
C26   1    0.836040    0.279182    0.173356    11.00000    0.06011    0.04309 =
         0.03559   -0.02068    0.03033   -0.02161
AFIX  43
H26   2    0.846951    0.255428    0.118719    11.00000   -1.20000
AFIX   0
C27   1    0.764622    0.327036    0.180341    11.00000    0.04057    0.04495 =
         0.02641   -0.00747    0.00426   -0.01608
AFIX  43
H27   2    0.726059    0.333776    0.130577    11.00000   -1.20000
AFIX   0
C28   1    0.749870    0.364049    0.257825    11.00000    0.02345    0.02796 =
         0.03331   -0.00134    0.00446   -0.00664
AFIX  43
H28   2    0.701680    0.397930    0.261105    11.00000   -1.20000
AFIX   0
C29   1    0.618409    0.853390    0.613018    11.00000    0.00926    0.01795 =
         0.02406   -0.00008    0.00609   -0.00241
C30   1    0.591794    0.835319    0.693067    11.00000    0.01905    0.02361 =
         0.02539    0.00390    0.00776    0.00199
AFIX  43
H30   2    0.602094    0.774968    0.720320    11.00000   -1.20000
AFIX   0
C31   1    0.550641    0.904285    0.733040    11.00000    0.02490    0.02920 =
         0.02550   -0.00017    0.01265    0.00218
AFIX  43
H31   2    0.532933    0.891767    0.787648    11.00000   -1.20000
AFIX   0
C32   1    0.535545    0.991599    0.692726    11.00000    0.01836    0.01940 =
         0.03598   -0.00885    0.00735   -0.00112
C33   1    0.561624    1.012340    0.614584    11.00000    0.03752    0.01605 =
         0.04938    0.00039    0.01839    0.00608
AFIX  43
H33   2    0.550901    1.072937    0.587951    11.00000   -1.20000
AFIX   0
C34   1    0.603348    0.944355    0.575566    11.00000    0.03603    0.02586 =
         0.03506    0.00624    0.01660    0.00464
AFIX  43
H34   2    0.622523    0.958895    0.522113    11.00000   -1.20000
AFIX   0
C35   1    0.864258    0.666344    0.170426    11.00000    0.00847    0.02239 =
         0.01692    0.00217    0.00373    0.00091
C36   1    0.880152    0.588426    0.117677    11.00000    0.02280    0.01923 =
         0.02654    0.00127    0.00536   -0.00690
AFIX  43
H36   2    0.865704    0.525723    0.133325    11.00000   -1.20000
AFIX   0
C37   1    0.916271    0.601525    0.043809    11.00000    0.02608    0.02278 =
         0.02246   -0.00171    0.00634    0.00126
AFIX  43
H37   2    0.927768    0.548562    0.009116    11.00000   -1.20000
AFIX   0
C38   1    0.935451    0.693897    0.021299    11.00000    0.01669    0.03532 =
         0.01759    0.00114    0.00452   -0.00281
C39   1    0.918770    0.772148    0.070524    11.00000    0.02292    0.02254 =
         0.02585    0.00325    0.01166   -0.00240
AFIX  43
H39   2    0.930635    0.835075    0.052975    11.00000   -1.20000
AFIX   0
C40   1    0.884762    0.757230    0.145193    11.00000    0.01883    0.02241 =
         0.02842   -0.00060    0.00641    0.00383
AFIX  43
H40   2    0.875044    0.810462    0.180419    11.00000   -1.20000
AFIX   0
PART 1
CL1A  3    0.772130    0.444488    0.971043    21.00000    0.06278    0.05081 =
         0.04566   -0.01348    0.00855   -0.01947
CL2A  3    0.628749    0.371641    0.871452    21.00000    0.04916    0.12793 =
         0.10571   -0.00432   -0.02266    0.02203
C41A  1    0.731007    0.353733    0.896891    21.00000    0.03019    0.03016 =
         0.03017    0.00000    0.00382    0.00002
AFIX  23
H41A  2    0.756926    0.356213    0.843199    21.00000   -1.20000
H41B  2    0.741094    0.289878    0.923605    21.00000   -1.20000
AFIX   0
PART 2
CL1B  3    0.692365    0.462817    0.891226    31.00000    0.09180    0.05753 =
         0.08237   -0.00496    0.03002    0.02278
CL2B  3    0.618133    0.286413    0.878205    31.00000    0.05827    0.08078 =
         0.08830    0.00039    0.00339    0.03131
C41B  1    0.705887    0.342045    0.879890    31.00000    0.04320    0.04320 =
         0.04321    0.00000    0.00550    0.00001
AFIX  23
H41C  2    0.728445    0.329053    0.825222    31.00000   -1.20000
H41D  2    0.743746    0.317843    0.928949    31.00000   -1.20000
AFIX   0
PART  3
CL1C  3    0.744191    0.462091    0.932473    41.00000    0.06753    0.04283 =
         0.05778   -0.01164    0.01061    0.00019
CL2C  3    0.621438    0.328157    0.917328    41.00000    0.07027    0.09323 =
         0.08426    0.00177    0.00641    0.00258
C41C  1    0.725349    0.352339    0.928644    41.00000    0.10137    0.10137 =
         0.10137    0.00000    0.01289    0.00000
AFIX  23
H41E  2    0.751234    0.321621    0.982454    41.00000   -1.20000
H41F  2    0.748267    0.323762    0.878956    41.00000   -1.20000
PART 0
AFIX   0
HKLF 4 1 -1.0000 0.0000 0.0000 0.0000 1.0000 0.0000 0.0000 0.0000 -1.0000


REM  job [created by CRYSCALC from import_a.New:P21/c  )/c]
REM wR2 = 0.3263, GooF = S = 1.192, Restrained GooF = 1.200 for all data
REM R1 = 0.1184 for 5614 Fo > 4sig(Fo) and 0.1388 for all 6902 data
REM 535 parameters refined using 55 restraints

END

WGHT      0.1667     19.5893

REM Highest difference peak  1.610,  deepest hole -1.193,  1-sigma level  0.215
Q1    1   0.7784  0.7271  0.3558  11.00000  0.05    1.61
Q2    1   0.7528  0.5107  0.4736  11.00000  0.05    1.48
Q3    1   0.6822  0.7858  0.5214  11.00000  0.05    1.47
Q4    1   0.7035  0.7499  0.4563  11.00000  0.05    1.13
Q5    1   0.8012  0.7278  0.2522  11.00000  0.05    1.03
Q6    1   0.7250  0.5764  0.5212  11.00000  0.05    1.02
Q7    1   0.6975  0.8002  0.4111  11.00000  0.05    1.00
Q8    1   0.6974  0.8334  0.4204  11.00000  0.05    0.90
Q9    1   0.6987  0.8713  0.4695  11.00000  0.05    0.86
Q10   1   0.7425  0.7080  0.4091  11.00000  0.05    0.84
Q11   1   0.7184  0.6761  0.4981  11.00000  0.05    0.82
Q12   1   0.8011  0.3902  0.3699  11.00000  0.05    0.79
Q13   1   0.7871  0.4024  0.4681  11.00000  0.05    0.78
Q14   1   0.8040  0.5639  0.3283  11.00000  0.05    0.76
Q15   1   0.8759  0.6449  0.1450  11.00000  0.05    0.75
Q16   1   0.9569  0.6957 -0.0158  11.00000  0.05    0.73
Q17   1   0.9364  0.6967  0.0452  11.00000  0.05    0.73
Q18   1   0.8492  0.6563  0.2118  11.00000  0.05    0.73
Q19   1   0.7601  0.4297  1.0304  11.00000  0.05    0.73
Q20   1   0.7391  0.4627  0.5593  11.00000  0.05    0.73
Q21   1   0.6144  0.2403  0.8574  11.00000  0.05    0.70
Q22   1   0.7587  0.3867  0.1987  11.00000  0.05    0.69
Q23   1   0.7930  0.3882  0.9790  11.00000  0.05    0.68
Q24   1   0.9811  0.6266 -0.0278  11.00000  0.05    0.68
Q25   1   1.0042  0.6429 -0.1466  11.00000  0.05    0.68
Q26   1   0.9001  0.6168  0.0788  11.00000  0.05    0.68
Q27   1   0.7403  0.5204  0.5886  11.00000  0.05    0.67
Q28   1   0.6009  0.8473  0.6518  11.00000  0.05    0.67
Q29   1   0.8030  0.4836  0.6645  11.00000  0.05    0.66
Q30   1   0.7958  0.7969  0.2818  11.00000  0.05    0.66
Q31   1   0.7819  0.5429  0.4067  11.00000  0.05    0.66
Q32   1   0.5257  0.3642  0.5338  11.00000  0.05    0.65
Q33   1   0.8604  0.6215  0.1752  11.00000  0.05    0.64
Q34   1   0.6605  0.7238  0.5603  11.00000  0.05    0.64
Q35   1   0.5272  0.3383  0.4334  11.00000  0.05    0.63
Q36   1   0.9015  0.7264  0.1066  11.00000  0.05    0.63
Q37   1   0.9739  0.7567 -0.0244  11.00000  0.05    0.62
Q38   1   0.9768  0.6887 -0.0948  11.00000  0.05    0.62
Q39   1   0.7790  0.5734  0.4220  11.00000  0.05    0.61
Q40   1   0.4803  1.1148  0.6272  11.00000  0.05    0.61
;

_shelx_res_checksum              1391

# ............... End of .RES file ........................................... #
#------------------------------------------------------------------------------#

#...............................................................................
# .HKL SHELXL file: job.hkl
#...............................................................................

_shelx_hkl_file
;
   0   0   2  194.31   15.10
   0   0   2  147.53   15.03
   0   0  -2  166.39   15.05
   0   0  -2  180.99   15.08
   0   0  -3   -0.41    0.47
   0   0  -3    0.02    0.45
   0   0   3   -0.03    0.52
   0   0   3   -0.29    0.34
   0   0  -4   41.97    4.01
   0   0  -4   39.91    3.94
   0   0   4   47.39    4.06
   0   0   4   37.19    3.89
   0   0  -5   -0.12    0.65
   0   0   5   -0.06    0.46
   0   0   5   -0.10    0.62
   0   0  -5   -0.12    0.59
   0   0  -6   37.20    3.54
   0   0   6   27.91    3.27
   0   0   6   36.19    3.31
   0   0  -6   29.73    3.34
   0   0   7    0.34    0.96
   0   0   7    0.06    0.72
   0   0  -7   -0.60    0.68
   0   0   8   16.89    2.17
   0   0  -8   16.28    2.42
   0   0  -8   14.91    2.14
   0   0   8   13.39    2.10
   0   0  -9   -0.96    8.52
   0   0   9    5.11    8.42
   0   0  10   30.05    3.45
   0   0 -10   24.41    3.33
   0   0  10   24.35    3.06
   0   0 -10   25.51    2.88
   0   0  11   -0.46    1.21
   0   0 -11   -0.34    1.01
   0   0 -12   92.90    9.65
   0   0  12   94.81    9.38
   0   0 -12   95.55    9.34
   0   0  12  106.92    9.70
   0   0 -13   -2.68    1.89
   0   0  13    1.42    1.57
   0   0 -13   -0.14    0.92
   0   0 -14  134.70   13.07
   0   0  14  136.25   12.85
   0   0 -15    0.27    1.37
   0   0  15   -0.68    1.36
   0   0 -15   -2.69    1.88
   0   0  16   -0.32    1.57
   0   0 -16   -0.80    2.32
   0   0 -16    1.59    1.58
   0   0  17    3.33    1.81
   0   0 -17    3.16    2.52
   0   0  17    3.41    1.86
   0   0 -17    2.10    1.78
   0   0  18   55.02    6.20
   0   0  18   56.38    6.36
   0   0 -18   57.05    6.35
   0   0 -18   59.63    6.73
   0   0 -19    6.18    3.05
   0   0  19    8.19    2.88
   0   0  20   34.07    5.50
   0   1  -2    8.61    1.06
   0   1  -2    8.84    1.07
   0  -1   2    9.53    1.05
   0  -1   2    9.97    1.12
   0  -1  -2    9.76    0.99
   0  -1  -2   10.82    1.05
   0   1  -3   68.34    6.14
   0   1  -3   63.90    6.07
   0   1   3   74.75    6.09
   0  -1  -3   71.58    6.09
   0  -1   3   65.21    6.12
   0  -1   3   59.19    6.05
   0  -1  -3   66.16    6.02
   0   1  -4   29.74    3.07
   0   1   4   33.67    3.12
   0   1   4   27.60    2.93
   0   1  -4   29.34    3.17
   0  -1  -4   33.06    3.01
   0  -1   4   28.84    3.02
   0  -1   4   31.47    3.18
   0  -1  -4   32.99    3.11
   0   1  -5   32.05    3.55
   0   1  -5   37.09    3.67
   0   1   5   42.46    3.58
   0   1   5   33.09    3.46
   0  -1   5   33.06    3.55
   0  -1   5   35.83    3.62
   0  -1  -5   35.48    3.53
   0  -1  -5   39.93    3.65
   0   1   6   80.74    7.30
   0   1  -6   71.96    7.22
   0   1  -6   77.50    7.36
   0   1   6   77.28    7.19
   0  -1  -6   79.02    7.32
   0  -1  -6   84.02    7.25
   0  -1   6   77.39    7.28
   0  -1   6   77.23    7.26
   0   1  -7    6.31    1.26
   0   1   7    5.74    1.18
   0   1   7    8.10    1.44
   0   1  -7    7.64    1.52
   0  -1   7    4.58    1.29
   0  -1  -7    6.76    1.40
   0  -1   7    5.86    1.49
   0  -1  -7    6.30    1.45
   0   1   8   19.28    2.53
   0   1  -8   16.80    1.89
   0   1   8   16.44    2.22
   0   1  -8   16.38    2.55
   0  -1  -8   19.26    2.36
   0  -1  -8   18.78    2.56
   0  -1   8   16.68    2.28
   0  -1   8   13.50    2.22
   0   1   9    1.99    0.77
   0   1   9    1.15    0.90
   0   1  -9    0.84    0.78
   0   1  -9    2.02    1.39
   0  -1   9    1.47    1.08
   0  -1  -9    1.16    0.95
   0  -1   9    0.43    0.97
   0  -1  -9    0.37    1.10
   0   1 -10   -0.13    0.84
   0   1  10   -1.12    1.07
   0  -1 -10   -0.60    0.98
   0  -1  10    0.02    0.53
   0   1 -11    2.01    1.39
   0   1  11    0.20    1.30
   0   1  11   -0.99    0.74
   0   1 -11    0.42    0.63
   0  -1  11   -0.57    0.91
   0  -1 -11    1.78    1.29
   0  -1  11    0.07    1.25
   0   1  12   10.75    2.05
   0   1 -12    9.56    2.15
   0   1 -12    9.06    2.23
   0  -1 -12   12.74    2.54
   0  -1  12    9.37    2.13
   0  -1 -12   11.41    2.11
   0  -1  12   10.89    2.48
   0   1 -13    6.24    1.87
   0   1 -13    3.94    2.31
   0   1  13    4.73    1.56
   0  -1  13    4.72    1.99
   0  -1 -13    6.78    1.83
   0  -1  13    5.10    1.78
   0  -1 -13    3.66    1.35
   0   1  14   58.58    5.90
   0   1 -14   54.73    5.92
   0   1 -14   46.49    5.86
   0  -1 -14   58.34    5.68
   0  -1 -14   54.30    5.98
   0  -1  14   45.69    5.91
   0  -1  14   52.80    5.79
   0   1  15    3.33    1.78
   0   1 -15    4.04    2.01
   0   1 -15    6.17    1.92
   0  -1 -15    2.89    1.93
   0  -1  15    4.65    1.78
   0   1  16    2.45    1.66
   0   1  16    6.35    1.75
   0   1 -16    3.78    1.99
   0  -1  16    9.93    2.63
   0  -1 -16    5.64    1.50
   0  -1 -16    3.95    2.32
   0   1  17   19.21    3.02
   0   1  17   16.35    2.97
   0   1 -17   17.58    3.54
   0   1 -17   20.90    4.07
   0  -1 -17   18.24    3.40
   0  -1  17   17.52    3.30
   0   1 -18   12.21    2.83
   0   1  18   17.51    3.00
   0   1 -18   22.62    3.67
   0   1  18   15.15    3.03
   0  -1 -18    9.70    3.23
   0  -1  18   16.49    3.55
   0  -1  18   20.58    3.34
   0  -1 -18    9.32    2.99
   0   1 -19    0.51    2.68
   0   1  19    4.47    2.20
   0   1 -19    6.65    3.05
   0  -1 -19    2.05    2.63
   0  -1  19    5.76    2.59
   0  -1 -19    7.80    2.67
   0  -1  20    7.57    2.85
   0   2   0    7.78    0.76
   0  -2   0    7.85    0.75
   0   2  -1   89.00    8.19
   0   2   1  104.75    8.12
   0  -2   1   90.50    8.21
   0  -2   1   88.43    8.19
   0   2   2   22.51    1.95
   0   2  -2   17.20    2.02
   0   2  -2   21.71    2.07
   0  -2   2   20.32    2.05
   0  -2   2   22.44    2.10
   0   2   3  220.45   21.46
   0   2  -3  238.00   21.59
   0   2  -3  247.19   21.64
   0  -2   3  241.07   21.63
   0  -2  -3  254.29   21.51
   0  -2   3  247.42   21.61
   0  -2  -3  276.48   21.57
   0   2  -4   73.59    7.31
   0   2  -4   79.63    7.41
   0  -2   4   75.74    7.33
   0  -2   4   77.55    7.39
   0  -2  -4   85.39    7.25
   0  -2  -4   91.50    7.35
   0   2  -5   64.73    6.10
   0   2  -5   67.12    6.19
   0  -2   5   64.90    6.11
   0  -2  -5   65.23    6.08
   0  -2  -5   66.80    5.99
   0  -2   5   62.31    6.16
   0   2  -6   16.42    2.23
   0   2   6   16.59    1.89
   0   2  -6   17.85    1.98
   0  -2  -6   20.16    2.10
   0  -2   6   13.89    2.11
   0  -2   6   16.97    2.31
   0  -2  -6   21.29    2.26
   0   2  -7  169.64   14.65
   0   2  -7  156.78   14.44
   0   2   7  148.68   14.34
   0  -2  -7  162.68   14.39
   0  -2   7  166.30   14.52
   0  -2   7  160.22   14.50
   0  -2  -7  159.58   14.49
   0   2  -8   96.36    9.61
   0   2   8   94.79    9.33
   0   2  -8  101.43    9.49
   0  -2   8   93.37    9.45
   0  -2  -8  114.55    9.48
   0  -2  -8  105.25    9.58
   0  -2   8  106.64    9.63
   0   2  -9    3.68    1.11
   0   2  -9    4.69    1.51
   0   2   9    4.22    1.16
   0  -2   9    1.68    1.12
   0  -2   9    5.23    1.35
   0  -2  -9    4.58    1.30
   0  -2  -9    3.22    1.43
   0   2 -10    3.56    1.63
   0   2  10    2.35    1.18
   0   2 -10    3.13    1.08
   0  -2 -10    3.22    1.59
   0  -2  10    3.74    1.41
   0  -2 -10    3.24    1.31
   0  -2  10    2.02    1.57
   0   2  11    2.74    1.14
   0   2 -11    0.35    1.35
   0   2 -11    0.86    1.56
   0  -2 -11    3.48    1.30
   0  -2 -11    2.00    1.54
   0  -2  11    3.08    1.48
   0  -2  11    3.15    1.76
   0   2 -12   23.39    3.15
   0   2 -12   29.04    3.91
   0   2  12   29.26    3.27
   0  -2  12   27.38    3.65
   0  -2  12   25.77    3.57
   0   2 -13   40.97    5.39
   0   2 -13   47.29    5.27
   0   2  13   47.06    4.96
   0  -2  13   48.57    5.51
   0  -2 -13   52.22    5.47
   0  -2  13   41.98    5.10
   0  -2 -13   43.94    4.64
   0   2  14    1.26    1.24
   0   2 -14   -0.11    1.76
   0   2  14   -1.13    1.22
   0   2 -14    1.56    1.46
   0  -2  14    0.51    1.58
   0  -2 -14    1.07    1.63
   0  -2  14    1.06    1.35
   0  -2 -14    2.50    1.56
   0   2  15   54.46    5.87
   0   2 -15   50.16    5.98
   0   2 -15   52.52    6.28
   0   2  15   54.01    5.69
   0  -2  15   48.54    5.83
   0  -2 -15   57.24    5.69
   0  -2 -15   53.56    6.38
   0  -2  15   58.93    6.28
   0   2  16   14.40    2.69
   0   2  16   20.68    2.98
   0   2 -16   11.76    2.85
   0  -2 -16   16.43    3.56
   0  -2  16   13.52    2.95
   0  -2 -16   17.04    3.32
   0   2 -17    1.81    2.51
   0   2  17    4.63    1.89
   0   2 -17    2.03    1.98
   0   2  17    1.10    1.79
   0  -2 -17    2.11    1.92
   0  -2  17    2.84    1.89
   0   2  18    2.18    2.06
   0   2 -18    6.97    2.52
   0   2  18    6.73    2.06
   0   2 -18    5.49    2.42
   0  -2 -18    1.25    2.41
   0  -2  18    5.60    2.61
   0  -2 -18    9.18    2.84
   0   2 -19    5.21    3.11
   0   2 -19    7.96    3.26
   0   2  19    3.88    2.12
   0  -2 -19    2.80    2.79
   0  -2  19    7.96    2.85
   0  -2 -19    7.94    2.74
   0   3   0    0.86    0.43
   0  -3   0    0.22    0.27
   0   3  -1  108.33    9.30
   0   3   1  107.39    9.19
   0   3  -1  114.09    9.41
   0  -3   1   99.05    9.30
   0  -3   1   99.07    9.28
   0   3   2  158.62   13.19
   0   3  -2  147.74   13.32
   0  -3   2  140.70   13.33
   0  -3   2  142.89   13.31
   0  -3  -2  165.72   13.19
   0   3  -3   27.36    2.82
   0   3  -3   26.42    2.86
   0   3   3   29.96    2.65
   0  -3   3   26.10    2.83
   0  -3  -3   33.22    2.65
   0  -3   3   25.40    2.86
   0   3   4   50.91    4.82
   0   3  -4   49.96    4.94
   0   3  -4   48.64    5.02
   0   3   4   53.87    4.77
   0  -3  -4   56.64    4.91
   0  -3   4   52.20    5.00
   0  -3  -4   58.97    4.84
   0  -3   4   51.06    5.07
   0   3  -5   55.89    5.62
   0   3   5   57.43    5.54
   0   3  -5   58.01    5.82
   0  -3   5   59.17    5.76
   0  -3  -5   69.20    5.74
   0  -3   5   62.44    5.86
   0  -3  -5   64.26    5.62
   0   3   6  254.16   24.06
   0   3  -6  274.27   24.30
   0   3  -6  275.93   24.39
   0  -3   6  266.27   24.29
   0  -3   6  274.78   24.36
   0  -3  -6  288.98   24.26
   0  -3  -6  288.22   24.16
   0   3   7    0.44    0.40
   0   3  -7   -1.01    0.93
   0   3   7   -0.01    0.69
   0   3  -7   -0.23    0.83
   0  -3   7   -0.93    0.80
   0  -3  -7    1.80    0.94
   0  -3   7    1.42    0.53
   0  -3  -7    1.12    0.66
   0   3   8   19.48    2.25
   0   3  -8   17.77    2.76
   0   3   8   17.44    2.24
   0   3  -8   21.00    2.49
   0  -3  -8   23.74    2.70
   0  -3   8   22.42    2.68
   0  -3  -8   24.23    2.54
   0  -3   8   22.14    2.83
   0   3  -9    2.85    1.28
   0   3   9    2.10    0.95
   0   3   9    2.79    1.00
   0   3  -9    1.98    1.36
   0  -3  -9    2.86    1.27
   0  -3  -9    4.17    1.24
   0  -3   9    2.71    1.28
   0  -3   9    1.67    1.22
   0   3  10    6.36    1.54
   0   3  10    7.85    1.79
   0   3 -10   11.60    2.14
   0   3 -10   10.99    2.37
   0  -3  10    9.64    2.21
   0  -3  10    9.39    1.99
   0  -3 -10    9.30    1.96
   0  -3 -10   11.88    1.93
   0   3 -11   -0.56    1.26
   0   3  11   -1.50    0.91
   0   3 -11    0.49    1.09
   0  -3 -11   -1.82    1.13
   0  -3 -11    0.11    1.06
   0  -3  11   -0.09    1.23
   0   3 -12   45.51    5.77
   0   3 -12   56.99    5.66
   0   3  12   50.37    5.24
   0   3  12   48.07    5.29
   0  -3 -12   47.71    5.38
   0  -3  12   58.88    5.88
   0  -3 -12   58.74    5.51
   0  -3  12   47.58    5.58
   0   3 -13   41.72    5.27
   0   3 -13   51.46    5.51
   0   3  13   44.13    5.03
   0   3  13   41.77    5.05
   0  -3  13   51.21    5.73
   0  -3  13   48.96    5.36
   0  -3 -13   56.16    5.32
   0  -3 -13   51.73    5.51
   0   3  14   -0.12    1.27
   0   3  14   -1.10    1.22
   0   3 -14   -0.11    1.84
   0   3 -14   -0.54    1.38
   0  -3  14    0.04    1.19
   0  -3 -14    1.84    0.92
   0  -3 -14    1.25    1.25
   0  -3  14   -0.46    1.83
   0   3 -15    2.80    2.21
   0   3 -15    4.55    1.78
   0   3  15    4.00    1.57
   0   3  15    3.14    1.50
   0  -3 -15    3.15    1.54
   0  -3 -15    4.97    2.57
   0  -3  15    4.06    1.78
   0  -3  15    5.95    2.48
   0   3  16    2.65    1.63
   0   3 -16    1.45    2.23
   0   3 -16    1.02    1.66
   0   3  16    4.60    1.70
   0  -3 -16    0.07    1.86
   0  -3  16    2.32    2.18
   0  -3 -16    2.67    1.90
   0  -3  16    0.61    2.09
   0   3 -17   24.62    4.01
   0   3 -17   19.76    3.62
   0   3  17   17.74    3.05
   0  -3  17   17.01    3.32
   0  -3 -17   14.08    3.27
   0  -3 -17   15.19    3.15
   0   3 -18    8.61    3.07
   0   3  18    7.08    2.13
   0   3 -18    3.46    2.50
   0   3  18    6.38    2.26
   0  -3 -18    4.09    2.46
   0  -3  18    6.19    2.47
   0   3  19    7.49    2.50
   0   3 -19    8.10    2.98
   0   3  19    6.54    2.75
   0   3 -19    8.51    3.21
   0  -3 -19    2.04    2.92
   0   4   0  185.85   16.38
   0  -4   0  185.38   16.39
   0  -4   0  192.29   16.37
   0   4  -1   11.73    1.32
   0   4   1   12.49    1.13
   0  -4   1   10.44    1.28
   0   4   2   33.67    2.99
   0   4  -2   31.52    3.14
   0  -4   2   36.42    3.27
   0  -4   2   31.90    3.17
   0   4  -3   49.49    4.55
   0   4   3   50.98    4.43
   0  -4   3   48.04    4.62
   0  -4  -3   50.66    4.41
   0  -4   3   46.10    4.66
   0   4  -4   32.94    3.49
   0   4  -4   31.90    3.53
   0   4   4   36.44    3.31
   0  -4  -4   42.51    3.31
   0  -4   4   32.75    3.51
   0  -4   4   33.75    3.59
   0   4   5    8.50    1.20
   0   4  -5    7.34    1.50
   0   4  -5    9.56    1.66
   0  -4   5    8.25    1.74
   0  -4  -5    9.68    1.09
   0   4   6    1.31    0.54
   0   4  -6    0.79    0.89
   0   4   6    0.50    0.64
   0   4  -6    0.94    0.75
   0  -4  -6    1.12    0.79
   0  -4   6    0.21    0.85
   0  -4  -6    1.20    0.57
   0  -4   6    0.87    0.96
   0   4  -7  128.79   11.68
   0   4  -7  123.54   11.53
   0  -4  -7  123.94   11.46
   0  -4  -7  136.34   11.39
   0  -4   7  116.43   11.54
   0  -4   7  126.98   11.63
   0   4  -8  111.85   11.91
   0   4   8  124.68   11.70
   0   4  -8  129.57   12.14
   0  -4   8  136.28   12.06
   0  -4   8  124.02   11.99
   0  -4  -8  144.87   11.83
   0  -4  -8  140.15   11.96
   0   4  -9   34.31    4.06
   0   4   9   34.65    3.68
   0   4  -9   37.91    3.85
   0   4   9   33.01    3.62
   0  -4  -9   37.06    3.92
   0  -4   9   34.02    4.05
   0  -4  -9   36.42    3.73
   0  -4   9   35.20    3.91
   0   4 -10   -0.85    0.82
   0   4  10   -0.36    0.79
   0   4 -10   -0.91    1.09
   0  -4  10    0.30    1.06
   0  -4  10   -1.24    1.26
   0  -4 -10   -1.55    1.18
   0  -4 -10   -0.57    0.97
   0   4 -11    1.24    1.28
   0   4 -11   -0.47    1.35
   0   4  11    0.04    0.93
   0  -4 -11    1.17    1.27
   0  -4 -11    0.89    1.61
   0  -4  11    0.80    1.29
   0  -4  11    2.24    1.15
   0   4  12   17.88    2.66
   0   4  12   20.38    2.82
   0   4 -12   21.45    3.27
   0   4 -12   20.20    3.44
   0  -4 -12   23.50    3.12
   0  -4  12   20.08    3.14
   0  -4  12   21.95    3.37
   0  -4 -12   26.96    3.15
   0   4 -13   10.69    2.41
   0   4 -13   10.72    2.74
   0   4  13   11.59    2.38
   0   4  13    8.75    2.03
   0  -4  13   11.66    2.88
   0  -4  13   10.24    2.45
   0  -4 -13   13.38    2.73
   0  -4 -13   13.13    2.67
   0   4 -14    2.25    1.99
   0   4 -14    3.25    1.78
   0   4  14    4.36    1.59
   0   4  14    5.71    1.66
   0  -4 -14    4.44    2.33
   0  -4 -14    5.51    1.63
   0  -4  14    3.68    1.93
   0  -4  14    7.63    2.26
   0   4 -15    2.90    1.78
   0   4 -15   -0.84    1.63
   0   4  15    1.29    1.47
   0   4  15    1.44    1.30
   0  -4 -15    0.93    1.19
   0  -4  15   -1.63    1.85
   0  -4  15    1.72    1.57
   0  -4 -15    3.57    2.19
   0   4 -16    1.36    2.09
   0   4  16    2.89    1.66
   0   4  16   -0.07    1.51
   0   4 -16    4.14    2.07
   0  -4  16    0.42    1.74
   0  -4 -16   -0.20    1.27
   0  -4  16   -0.93    2.29
   0   4 -17    2.84    2.07
   0   4  17    5.26    1.77
   0   4  17    2.93    1.87
   0   4 -17    5.35    2.08
   0  -4 -17    3.07    2.19
   0  -4  17    3.99    2.16
   0  -4 -17   -0.22    2.34
   0  -4  17    2.35    2.23
   0   4  18   23.60    3.26
   0   4 -18   27.98    4.75
   0   4 -18   12.57    3.32
   0   4  18   18.26    3.48
   0  -4 -18   13.57    3.25
   0  -4 -18   21.48    3.50
   0   4 -19    5.14    2.65
   0   4 -19    7.57    3.44
   0  -4  19    9.30    2.77
   0  -4 -19    6.87    2.86
   0   5   0   -0.21    0.17
   0  -5   0   -0.47    0.36
   0  -5   0   -0.39    0.33
   0   5  -1   58.36    5.27
   0   5  -1   67.20    5.36
   0   5   1   62.13    5.17
   0  -5  -1   53.75    5.19
   0  -5   1   54.04    5.30
   0  -5   1   56.23    5.28
   0   5   2   15.50    1.63
   0   5  -2   21.59    2.08
   0   5   2   20.39    1.68
   0  -5   2   14.78    1.89
   0  -5   2   19.51    2.06
   0   5  -3   10.92    1.57
   0   5   3   12.52    1.21
   0  -5   3    9.55    1.52
   0  -5  -3   12.64    1.20
   0  -5   3   10.15    1.51
   0   5  -4  184.69   16.31
   0   5  -4  187.38   16.36
   0   5   4  171.23   16.06
   0  -5   4  180.29   16.31
   0  -5   4  194.54   16.41
   0   5  -5   57.60    5.83
   0   5  -5   57.74    5.93
   0   5   5   54.76    5.61
   0  -5  -5   67.89    5.64
   0  -5   5   65.12    5.95
   0  -5   5   61.84    6.00
   0  -5  -5   67.11    5.74
   0   5  -6    2.18    1.20
   0   5  -6    2.45    1.00
   0  -5   6    2.66    1.07
   0  -5   6    2.37    1.20
   0   5  -7   10.41    2.01
   0   5  -7   11.81    1.98
   0   5   7   13.12    1.73
   0   5   7   14.77    1.55
   0  -5   7   14.51    2.19
   0  -5  -7   14.69    1.58
   0  -5   7    9.64    1.93
   0  -5  -7   15.40    1.91
   0   5   8   -0.50    0.66
   0   5   8   -0.20    0.72
   0   5  -8   -0.85    0.92
   0  -5   8    0.77    1.04
   0  -5  -8    0.51    0.87
   0  -5  -8    0.60    0.54
   0   5   9    0.40    0.79
   0   5  -9   -0.53    1.17
   0   5   9   -0.66    0.68
   0   5  -9   -0.56    0.82
   0  -5  -9    0.34    0.72
   0  -5   9   -0.26    1.22
   0  -5   9   -0.84    0.98
   0  -5  -9    1.82    0.82
   0   5 -10    1.99    1.50
   0   5  10    2.27    1.13
   0   5 -10    3.09    1.33
   0  -5 -10    2.23    1.07
   0  -5 -10    2.55    1.35
   0  -5  10    3.02    0.99
   0  -5  10    2.06    1.35
   0   5  11   -0.17    0.86
   0   5 -11   -0.25    1.22
   0   5 -11   -1.45    1.20
   0  -5 -11    0.54    0.93
   0  -5 -11   -0.37    1.07
   0  -5  11   -0.03    0.94
   0   5  12    1.06    1.21
   0   5  12    5.25    1.39
   0   5 -12    3.04    1.87
   0   5 -12    2.56    1.66
   0  -5 -12    3.02    1.55
   0  -5 -12    6.29    1.75
   0  -5  12    4.85    2.23
   0  -5  12    2.05    1.63
   0   5 -13    1.52    1.78
   0   5  13    1.53    1.08
   0   5  13   -0.43    0.91
   0   5 -13   -1.12    1.65
   0  -5  13    1.14    1.93
   0  -5 -13   -0.01    1.52
   0  -5 -13    1.60    1.17
   0  -5  13    1.15    1.95
   0   5  14    2.29    1.31
   0   5  14    0.61    1.37
   0   5 -14    5.54    2.23
   0  -5  14    1.99    1.52
   0  -5 -14    1.11    1.51
   0  -5  14    0.57    1.47
   0  -5 -14    0.31    1.93
   0   5 -15    0.62    2.56
   0   5  15    2.11    1.40
   0   5  15    3.51    1.32
   0   5 -15    2.65    1.87
   0  -5 -15    1.72    1.64
   0  -5  15    1.49    1.85
   0  -5  15    1.88    2.12
   0  -5 -15    1.01    1.73
   0   5 -16    1.18    2.06
   0   5 -16   -3.64    2.44
   0   5  16    2.68    1.73
   0   5  16    2.88    1.61
   0  -5 -16    1.96    1.75
   0  -5 -16    0.87    1.69
   0  -5  16    2.81    2.19
   0  -5  16    0.82    2.39
   0   5 -17    4.80    2.43
   0   5 -17   -0.66    2.05
   0   5  17    0.21    1.78
   0   5  17    4.55    1.91
   0  -5  17    3.39    2.30
   0  -5 -17    1.71    1.46
   0  -5  17    2.58    2.62
   0  -5 -17   -2.00    2.26
   0   5  18   -1.46    1.98
   0   5 -18    6.56    3.22
   0   5 -18   -2.20    2.52
   0  -5 -18   -1.67    2.04
   0  -5  18    1.88    2.56
   0  -5 -18    6.10    2.42
   0   5 -19   10.49    3.71
   0   5 -19    6.83    3.23
   0   5  19    4.52    2.50
   0  -5 -19    7.79    2.96
   0   6   0  563.90   49.55
   0  -6   0  615.30   49.55
   0  -6   0  532.51   49.57
   0   6   1    1.15    0.36
   0   6  -1   -0.45    0.50
   0   6   1    0.35    0.22
   0  -6  -1    0.62    0.41
   0  -6  -1    1.31    0.51
   0   6   2   50.01    4.06
   0   6  -2   49.97    4.39
   0   6   2   41.09    4.04
   0   6  -2   43.59    4.29
   0  -6   2   46.65    4.37
   0  -6   2   43.82    4.28
   0   6   3   67.82    5.90
   0   6  -3   62.06    6.16
   0  -6   3   63.20    6.18
   0  -6  -3   70.47    5.93
   0  -6   3   69.88    6.31
   0   6  -4    5.50    1.27
   0  -6  -4    5.65    1.00
   0  -6   4    7.64    1.29
   0   6  -5    3.95    1.22
   0   6   5    4.82    0.90
   0   6  -5    4.85    1.21
   0  -6   5    4.79    1.17
   0  -6   5    7.23    1.53
   0  -6  -5    6.36    1.07
   0   6  -6    7.52    1.31
   0   6  -6    7.81    1.70
   0   6   6    9.54    1.30
   0  -6  -6   11.65    1.46
   0  -6   6    8.68    1.83
   0  -6   6    9.89    1.66
   0   6  -7    1.62    1.01
   0   6  -7    0.05    1.14
   0  -6   7   -0.37    0.88
   0  -6   7   -0.46    1.08
   0   6   8   15.63    1.76
   0   6   8   13.58    1.79
   0   6  -8    9.80    2.22
   0   6  -8   10.71    2.01
   0  -6   8   11.98    1.97
   0  -6   8   10.43    2.04
   0  -6  -8   13.73    1.56
   0  -6  -8   12.09    1.90
   0   6   9   41.21    3.86
   0   6   9   35.00    3.90
   0   6  -9   34.92    4.37
   0   6  -9   38.39    4.33
   0  -6   9   31.77    4.18
   0  -6  -9   38.35    4.09
   0  -6  -9   44.42    3.86
   0  -6   9   39.77    4.30
   0   6 -10   -0.52    1.50
   0   6  10    3.87    1.03
   0   6  10    2.96    1.11
   0   6 -10    1.46    1.40
   0  -6  10    1.13    1.33
   0  -6  10    1.59    1.41
   0  -6 -10    2.14    1.26
   0  -6 -10    2.22    1.00
   0   6 -11    1.21    1.36
   0   6  11    1.11    1.22
   0   6 -11   -1.87    1.44
   0   6  11   -0.51    0.79
   0  -6  11    0.88    1.64
   0  -6 -11    2.22    1.10
   0  -6 -11    2.75    1.17
   0  -6  11    0.10    1.56
   0   6  12    1.33    1.18
   0   6 -12    1.17    1.55
   0   6 -12    2.96    1.54
   0   6  12    0.50    1.47
   0  -6 -12    3.51    1.43
   0  -6 -12    1.27    1.16
   0  -6  12    2.26    1.48
   0  -6  12    0.37    1.28
   0   6 -13    1.64    1.76
   0   6 -13    0.73    1.58
   0   6  13   -1.24    1.23
   0  -6 -13   -0.11    1.28
   0  -6  13    1.85    1.45
   0  -6 -13   -1.09    1.76
   0  -6  13    0.42    2.04
   0   6 -14   64.88    7.21
   0   6  14   68.38    6.77
   0   6 -14   59.11    7.17
   0  -6 -14   80.35    7.23
   0  -6  14   63.29    6.94
   0  -6 -14   71.28    7.26
   0  -6  14   62.91    7.40
   0   6 -15    1.70    2.29
   0   6 -15    1.91    1.81
   0   6  15    1.04    1.41
   0   6  15    0.22    1.37
   0  -6  15    3.34    1.71
   0  -6 -15    1.10    1.66
   0  -6  15    3.18    2.46
   0   6 -16   21.87    3.83
   0   6  16   15.65    2.37
   0   6  16   13.79    2.72
   0   6 -16   15.81    3.32
   0  -6  16   21.18    3.62
   0  -6  16   20.81    4.06
   0  -6 -16   16.30    3.31
   0  -6 -16   13.96    3.32
   0   6 -17    7.58    2.58
   0   6  17    3.74    1.85
   0   6 -17    7.38    3.30
   0  -6 -17    5.89    2.47
   0  -6  17    5.16    2.86
   0  -6 -17    7.13    2.18
   0  -6  17    6.11    3.04
   0   6 -18    9.74    3.73
   0   6  18    4.46    2.05
   0   6 -18    1.51    2.90
   0  -6 -18    0.47    2.32
   0  -6 -18    2.12    2.31
   0   7   0    0.82    0.81
   0   7  -1   78.38    7.22
   0   7   1   87.07    7.11
   0  -7  -1   79.32    7.16
   0  -7   1   77.20    7.21
   0  -7   1   79.36    7.30
   0   7   2    0.27    0.12
   0   7   2   -0.42    0.25
   0   7   3  284.02   26.94
   0   7  -3  337.08   27.34
   0   7   3  299.60   26.95
   0  -7  -3  321.32   27.00
   0  -7   3  316.63   27.36
   0  -7   3  305.74   27.26
   0   7   4  104.21    8.57
   0   7   4   97.51    8.59
   0   7  -4   96.53    8.92
   0  -7  -4   84.41    8.61
   0  -7   4   95.31    8.94
   0  -7   4  109.88    9.14
   0   7  -5   14.50    2.00
   0   7  -5   17.05    2.21
   0   7   5   15.59    1.67
   0  -7   5   19.75    2.52
   0  -7   5   16.70    2.11
   0   7  -6   48.57    5.13
   0   7   6   48.75    4.74
   0   7  -6   53.08    5.24
   0  -7  -6   59.55    4.96
   0  -7   6   48.03    5.12
   0  -7   6   51.22    5.32
   0   7  -7   39.40    4.20
   0   7  -7   38.16    4.29
   0   7   7   37.13    3.77
   0  -7   7   37.67    4.22
   0  -7  -7   42.18    4.00
   0  -7   7   40.05    4.39
   0   7  -8   10.16    2.05
   0   7   8   10.78    1.57
   0   7  -8    6.93    2.06
   0  -7  -8   12.58    1.85
   0  -7   8   10.66    2.14
   0  -7   8   11.66    2.30
   0   7   9    0.35    0.88
   0   7  -9    0.28    1.11
   0   7   9    0.86    0.79
   0  -7  -9   -0.27    0.91
   0  -7   9   -0.33    1.18
   0  -7  -9    0.98    0.68
   0  -7   9    0.50    0.74
   0   7 -10   24.09    3.45
   0   7  10   24.22    3.03
   0   7 -10   22.46    3.55
   0   7  10   31.67    3.00
   0  -7 -10   27.20    3.29
   0  -7 -10   29.63    2.92
   0  -7  10   23.78    3.53
   0  -7  10   24.82    3.71
   0   7  11   23.10    3.01
   0   7  11   29.90    2.98
   0   7 -11   21.69    3.55
   0  -7 -11   27.71    2.76
   0  -7 -11   25.79    3.06
   0  -7  11   19.68    3.16
   0  -7  11   19.52    3.45
   0   7 -12   38.84    4.90
   0   7  12   39.13    4.38
   0   7 -12   38.39    4.74
   0   7  12   45.57    4.33
   0  -7 -12   41.04    4.18
   0  -7 -12   36.76    4.15
   0  -7  12   35.10    4.64
   0  -7  12   41.06    4.84
   0   7  13    1.37    1.17
   0   7 -13   -0.49    1.82
   0   7 -13    3.80    1.93
   0   7  13    0.69    1.45
   0  -7  13    1.79    1.79
   0  -7 -13   -0.25    1.50
   0  -7 -13   -0.17    1.61
   0  -7  13    0.64    1.87
   0   7 -14   -0.08    2.03
   0   7  14    0.59    1.46
   0   7 -14   -0.53    1.60
   0   7  14    0.94    1.25
   0  -7  14    1.58    2.25
   0  -7 -14   -0.87    1.26
   0  -7 -14    0.78    1.32
   0   7 -15   33.29    4.66
   0   7 -15   38.55    5.06
   0   7  15   34.98    4.29
   0   7  15   39.96    4.43
   0  -7  15   29.32    5.11
   0  -7  15   32.72    4.78
   0  -7 -15   34.57    4.33
   0  -7 -15   41.76    4.72
   0   7 -16   31.59    4.76
   0   7  16   30.99    4.11
   0   7  16   32.82    4.07
   0   7 -16   31.08    4.57
   0  -7  16   22.77    5.03
   0  -7 -16   33.03    4.65
   0  -7  16   34.34    4.68
   0  -7 -16   34.68    4.65
   0   7  17    0.52    1.75
   0   7 -17   -1.73    2.64
   0   7 -17    1.16    3.13
   0  -7 -17   -0.84    1.96
   0  -7 -17    1.80    2.03
   0  -7  17    0.68    3.02
   0   7 -18    7.29    3.93
   0   7 -18   -0.34    3.03
   0  -7 -18    0.07    2.38
   0  -7 -18   -2.95    2.43
   0  -7  18    5.60    3.03
   0   8   0   13.47    1.57
   0  -8   0   17.00    1.67
   0  -8   0   14.14    1.72
   0   8  -1    5.64    1.25
   0   8   1    3.19    0.54
   0  -8   1    3.90    0.97
   0  -8   1    3.12    0.82
   0  -8  -1    3.62    0.78
   0   8   2  204.89   16.54
   0   8   2  181.13   16.53
   0   8  -2  193.40   16.83
   0  -8   2  191.39   16.82
   0  -8   2  200.62   16.96
   0  -8  -2  171.57   16.64
   0   8  -3   10.09    1.73
   0   8  -3    8.37    1.48
   0  -8  -3    9.21    1.12
   0  -8   3    9.82    1.43
   0  -8   3    7.24    1.43
   0   8   4   15.50    1.42
   0   8  -4   17.40    2.29
   0   8   4   14.67    1.43
   0  -8  -4   14.36    1.52
   0   8  -5   19.90    2.56
   0   8   5   19.22    1.97
   0   8   5   20.91    1.94
   0  -8   5   19.75    2.49
   0  -8   5   22.03    2.83
   0  -8  -5   23.08    2.21
   0   8   6    4.23    0.61
   0   8  -6    5.81    1.44
   0   8  -6    6.69    1.37
   0  -8   6    5.82    1.74
   0  -8   6    3.85    1.11
   0   8   7   22.05    2.10
   0   8  -7   21.46    2.89
   0   8  -7   22.95    2.98
   0  -8   7   21.43    2.72
   0  -8  -7   21.30    2.42
   0  -8   7   18.39    3.01
   0   8  -8   12.37    2.44
   0   8   8   16.55    1.98
   0  -8  -8   16.47    2.13
   0  -8  -8   12.22    1.81
   0   8   9   -0.94    0.67
   0   8   9    0.97    0.85
   0   8  -9   -1.48    1.24
   0  -8  -9    0.05    0.64
   0  -8  -9    0.86    0.75
   0  -8   9   -0.04    0.85
   0  -8   9   -0.19    0.86
   0   8 -10   25.92    3.76
   0   8  10   32.20    3.06
   0   8  10   28.40    2.97
   0  -8  10   20.55    3.31
   0  -8  10   20.84    3.73
   0   8  11   31.25    3.11
   0   8  11   24.50    2.98
   0   8 -11   24.34    3.60
   0   8 -11   25.53    3.64
   0  -8  11   25.15    3.41
   0  -8 -11   22.11    3.16
   0   8 -12    2.86    1.63
   0   8  12    2.92    1.31
   0   8 -12    1.92    1.89
   0   8  12    2.21    1.18
   0  -8 -12    1.96    1.77
   0  -8  12    1.09    1.50
   0  -8 -12    2.19    1.09
   0   8 -13    7.46    2.24
   0   8  13    0.78    1.13
   0   8  13    3.48    1.49
   0   8 -13    2.25    1.76
   0  -8 -13    0.35    1.56
   0  -8  13    2.52    1.89
   0  -8  13   -1.85    2.16
   0  -8 -13    2.91    1.05
   0   8 -14    0.38    1.79
   0   8 -14    2.07    2.08
   0   8  14    0.78    1.50
   0   8  14   -1.77    1.20
   0  -8  14    1.94    1.81
   0  -8 -14    0.07    0.93
   0  -8  14    3.01    2.29
   0   8 -15   13.62    3.05
   0   8 -15   17.69    3.85
   0   8  15   10.95    2.58
   0  -8  15   16.13    3.47
   0  -8 -15   16.99    2.90
   0  -8 -15   10.11    2.74
   0  -8  15   15.90    3.17
   0   8  16   10.39    2.28
   0   8 -16   15.75    3.53
   0   8 -16   21.93    4.53
   0  -8  16    7.86    3.34
   0  -8 -16   17.10    2.71
   0  -8 -16   11.02    2.88
   0  -8  16   15.19    3.00
   0   8 -17    2.23    2.80
   0   8 -17    9.38    3.41
   0  -8 -17    2.95    2.26
   0  -8  17    6.01    2.64
   0  -8 -17    6.75    2.39
   0   9   0    0.16    0.36
   0   9   0   -0.37    0.24
   0  -9   0   -0.53    0.51
   0   9  -1   27.04    2.79
   0  -9   1   31.27    3.02
   0  -9  -1   28.58    2.80
   0  -9   1   26.16    2.79
   0   9  -2   12.13    1.54
   0  -9  -2   10.07    1.30
   0  -9   2   10.65    1.50
   0  -9   2   11.38    1.62
   0   9  -3    0.71    1.15
   0   9  -3    1.07    0.81
   0  -9  -3    1.30    0.53
   0  -9   3    0.68    0.73
   0  -9   3    0.52    0.84
   0   9  -4  106.07   10.04
   0  -9  -4  101.47    9.66
   0  -9   4  126.12   10.28
   0  -9   4  106.22    9.98
   0   9  -5    0.94    0.95
   0  -9   5   -0.75    0.86
   0  -9   5    1.50    1.21
   0   9  -6   42.18    4.29
   0   9   6   39.25    3.55
   0   9   6   39.35    3.59
   0   9  -6   34.82    4.21
   0  -9   6   44.05    4.53
   0  -9   6   37.05    4.15
   0  -9  -6   39.91    3.78
   0   9  -7    1.07    1.16
   0   9   7    1.19    0.70
   0   9  -7    1.28    1.17
   0  -9   7    1.08    1.38
   0  -9  -7   -0.18    0.84
   0  -9   7    0.73    1.10
   0   9   8   86.94    7.85
   0   9  -8   96.74    8.60
   0   9  -8   71.05    8.27
   0  -9   8   83.13    8.34
   0  -9   8   91.10    8.71
   0  -9  -8   90.28    8.08
   0   9  -9    2.38    1.47
   0   9   9    0.98    0.98
   0   9   9   -0.23    0.81
   0   9  -9    0.85    1.18
   0  -9   9    0.30    1.49
   0  -9  -9    0.37    1.02
   0  -9  -9    1.50    0.88
   0  -9   9    3.68    1.85
   0   9 -10   56.54    5.61
   0   9  10   50.32    4.74
   0   9 -10   51.76    5.62
   0  -9  10   39.24    5.07
   0  -9  10   46.79    5.40
   0  -9 -10   51.41    5.10
   0   9 -11   16.21    2.92
   0   9 -11   15.97    2.78
   0   9  11   20.40    2.37
   0   9  11   11.74    1.78
   0  -9  11   14.97    3.14
   0  -9 -11   15.52    2.17
   0  -9  11   16.09    2.48
   0  -9 -11   17.23    2.66
   0   9 -12    4.40    1.87
   0   9  12    2.91    1.24
   0   9 -12    5.75    2.07
   0  -9  12    0.43    2.08
   0  -9 -12    4.91    1.54
   0  -9 -12    2.54    1.17
   0  -9  12    1.98    1.92
   0   9 -13    0.69    1.65
   0   9  13   -0.09    1.19
   0   9  13    1.97    1.06
   0   9 -13    4.25    2.08
   0  -9  13    0.13    1.88
   0  -9  13    3.04    2.00
   0  -9 -13    1.45    1.17
   0   9  14    3.43    1.52
   0   9 -14    5.02    2.01
   0   9 -14    5.68    2.40
   0   9  14    4.06    1.39
   0  -9  14    3.34    1.96
   0  -9 -14    3.43    1.85
   0  -9 -14    3.57    1.46
   0  -9  14    8.40    2.95
   0   9  15    4.41    1.65
   0   9 -15    2.42    2.18
   0   9 -15    4.72    2.69
   0  -9 -15    0.53    1.35
   0  -9  15    5.15    1.88
   0  -9 -15    1.74    1.96
   0  -9  15    0.62    2.61
   0   9 -16   10.51    3.47
   0   9 -16    2.84    2.54
   0  -9 -16    0.23    1.46
   0  -9  16    6.87    2.56
   0  -9 -16   -1.07    2.02
   0  -9  16   -4.26    3.06
   0   9 -17   14.10    3.22
   0  -9 -17   11.91    2.91
   0  -9 -17   10.34    2.91
   0  -9  17    9.96    4.54
   0  10   0   -0.14    0.37
   0  10   0    0.56    0.63
   0 -10   0   -0.80    0.60
   0 -10   0    0.22    0.65
   0  10   1   13.29    1.29
   0  10  -1   13.51    1.63
   0 -10  -1   13.35    1.72
   0 -10   1   14.50    1.90
   0 -10   1   14.34    1.64
   0  10  -2  145.17   13.68
   0 -10  -2  155.38   13.57
   0 -10   2  146.69   13.68
   0 -10   2  168.05   13.94
   0  10  -3    0.92    1.24
   0  10  -3   -0.67    0.65
   0 -10  -3   -0.07    0.30
   0 -10   3   -0.48    0.77
   0 -10  -3   -0.07    0.48
   0  10  -4    3.55    1.10
   0  10  -4    2.87    1.56
   0 -10  -4    2.76    0.61
   0 -10   4    3.92    1.24
   0 -10  -4    4.09    0.75
   0 -10   4    4.62    1.16
   0  10  -5   10.18    1.90
   0  10  -5   10.66    2.24
   0 -10  -5   11.48    1.28
   0 -10   5   10.33    2.49
   0 -10   5    7.72    1.62
   0  10  -6    5.69    1.68
   0 -10   6    6.93    1.95
   0 -10  -6    6.01    1.08
   0 -10   6    5.39    1.62
   0  10  -7    2.11    1.29
   0  10  -7    1.31    1.21
   0  10   7    1.66    0.52
   0  10   7    1.86    0.45
   0 -10   7    2.08    1.69
   0 -10  -7    1.26    1.03
   0 -10   7    3.12    1.40
   0  10  -8   -0.06    1.18
   0  10  -8   -0.92    1.30
   0 -10  -8    0.66    0.80
   0 -10  -8   -1.15    0.79
   0 -10   8    0.66    1.17
   0 -10   8    0.70    1.60
   0  10  -9   13.12    2.41
   0  10  -9   12.87    2.61
   0 -10  -9   12.02    1.86
   0 -10   9   12.66    2.86
   0  10  10   22.48    2.82
   0  10 -10   28.63    3.61
   0  10 -10   28.75    3.73
   0 -10  10   27.65    3.79
   0 -10  10   31.01    3.27
   0 -10 -10   26.02    3.00
   0  10 -11   -1.26    1.84
   0  10 -11   -0.07    1.58
   0  10  11    0.00    0.89
   0 -10 -11   -0.24    1.34
   0 -10  11   -1.74    1.53
   0 -10  11    0.50    2.05
   0 -10 -11   -0.47    0.91
   0  10 -12    5.85    2.35
   0  10  12    6.45    1.42
   0  10 -12    7.69    2.39
   0 -10 -12    5.72    1.36
   0 -10  12    6.53    2.28
   0 -10  12    4.69    2.09
   0 -10 -12    6.12    1.68
   0  10 -13    1.48    1.92
   0  10 -13    2.51    2.13
   0 -10  13    3.94    2.24
   0 -10 -13    4.20    1.50
   0  10  14    1.98    1.52
   0  10 -14    3.27    2.13
   0  10 -14    8.25    2.68
   0 -10 -14    4.64    2.17
   0 -10  14    4.36    2.85
   0 -10  14    5.36    2.04
   0 -10 -14    2.91    1.55
   0  10 -15    0.50    2.29
   0  10 -15    6.37    2.87
   0 -10  15    4.87    2.32
   0 -10  15    0.59    3.02
   0  10  16   16.25    2.83
   0  10 -16   13.74    3.37
   0 -10 -16   15.49    2.87
   0 -10  16   17.77    3.50
   0 -10  16   18.79    4.55
   0  11   0    0.50    0.43
   0  11   0    0.24    0.37
   0 -11   0    0.71    0.73
   0  11  -1   11.11    1.48
   0 -11   1   12.05    1.86
   0 -11  -1   11.74    1.71
   0  11  -2    0.11    0.67
   0 -11   2    1.35    1.10
   0 -11   2   -0.26    1.05
   0  11  -3    7.27    1.43
   0 -11   3   10.84    2.03
   0 -11  -3    7.75    0.96
   0 -11  -3   10.11    1.34
   0  11  -4   29.18    3.39
   0  11  -4   32.98    3.94
   0 -11   4   27.76    3.47
   0 -11  -4   32.11    2.98
   0 -11   4   32.14    3.63
   0  11  -5   71.68    7.11
   0 -11   5   73.23    7.11
   0 -11   5   68.29    7.20
   0 -11  -5   79.34    6.65
   0  11  -6   18.54    2.70
   0  11  -6   19.23    3.01
   0 -11   6   18.07    2.48
   0 -11   6   21.85    3.27
   0 -11  -6   20.81    2.16
   0 -11  -6   16.97    2.03
   0  11  -7    0.72    1.39
   0 -11  -7    1.07    0.87
   0 -11   7   -0.05    0.99
   0 -11  -7    1.41    0.89
   0 -11   7    0.96    1.92
   0  11  -8   18.74    2.69
   0  11  -8   21.89    3.05
   0 -11   8   21.04    3.66
   0 -11  -8   19.67    2.40
   0 -11  -8   24.02    2.50
   0 -11   8   22.18    3.22
   0  11  -9   -0.40    1.37
   0  11   9    1.04    0.63
   0  11  -9   -0.09    1.33
   0  11   9   -0.38    0.39
   0 -11  -9    1.84    1.02
   0 -11   9    1.88    1.67
   0 -11  -9    0.27    0.82
   0 -11   9    0.58    1.71
   0  11 -10    1.59    1.51
   0  11  10    0.35    0.61
   0  11  10    1.65    0.78
   0 -11 -10    1.91    1.07
   0 -11  10    1.71    1.77
   0 -11 -10    0.87    1.38
   0 -11  10    1.32    1.95
   0  11 -11    0.49    1.77
   0  11 -11    0.22    1.95
   0  11  11    1.34    1.06
   0  11  11   -0.51    0.86
   0 -11 -11    1.16    1.50
   0 -11  11    3.01    1.59
   0 -11  11   -0.32    1.72
   0 -11 -11   -1.45    0.99
   0  11  12    3.32    1.21
   0  11 -12    1.39    2.06
   0  11 -12    1.76    1.83
   0 -11  12    4.17    1.67
   0 -11  12    0.81    1.98
   0  11 -13    4.27    2.20
   0  11 -13   -2.08    1.98
   0 -11 -13    0.82    1.83
   0 -11 -13    1.37    1.41
   0 -11  13    2.49    2.16
   0  11 -14   15.85    3.30
   0 -11 -14   11.94    2.87
   0 -11  14   19.90    3.31
   0 -11 -14   19.01    3.09
   0 -11  14   15.42    3.89
   0 -11  15    8.08    2.43
   0 -11  15    3.62    3.77
   0  12   0   25.02    2.37
   0 -12   0   25.37    2.89
   0  12  -1   10.62    1.50
   0 -12   1    9.25    1.55
   0 -12   1    7.01    1.63
   0 -12  -1   11.47    1.50
   0  12  -2   30.89    3.58
   0 -12  -2   34.83    3.55
   0 -12  -2   42.53    3.37
   0 -12   2   34.73    3.99
   0 -12   3   19.22    2.81
   0 -12  -3   17.12    1.74
   0 -12  -3   19.47    1.97
   0 -12   3   17.45    2.24
   0  12  -4   -0.47    1.39
   0  12  -4   -0.28    0.91
   0 -12  -4    0.24    0.58
   0 -12   4   -1.53    1.01
   0  12  -5   13.45    2.39
   0  12  -5   20.07    2.81
   0 -12  -5   16.56    1.75
   0 -12  -5   16.89    1.74
   0 -12   5   16.15    2.56
   0  12  -6   19.10    2.55
   0  12  -6   15.88    2.82
   0 -12  -6   12.94    1.55
   0 -12  -6   12.22    1.55
   0 -12   6   16.25    3.10
   0 -12   6   17.04    2.46
   0  12  -7   22.82    3.39
   0  12  -7   16.99    2.88
   0 -12   7   22.54    3.77
   0 -12   7   20.88    3.18
   0 -12  -7   19.64    2.33
   0 -12  -7   24.06    2.27
   0  12  -8    2.30    1.52
   0 -12   8    4.73    2.54
   0 -12   8    0.36    1.66
   0 -12  -8    3.18    0.98
   0 -12  -8    3.99    1.10
   0  12  -9    3.00    1.65
   0  12  -9    0.97    1.46
   0 -12  -9    0.32    1.25
   0 -12   9    0.21    1.23
   0 -12   9    0.36    2.30
   0 -12  -9   -1.32    0.90
   0  12 -10    4.51    2.01
   0  12 -10    7.00    2.24
   0 -12 -10    7.74    1.64
   0 -12  10    9.83    2.47
   0 -12 -10    7.25    1.49
   0  12 -11   43.24    5.33
   0  12  11   47.06    3.92
   0  12  11   37.66    3.82
   0  12 -11   44.38    5.17
   0 -12  11   37.60    4.86
   0 -12 -11   47.55    4.59
   0  12 -12    9.26    2.29
   0  12  12    6.34    1.11
   0  12 -12    8.26    2.41
   0 -12  12    8.48    2.16
   0 -12 -12    6.96    1.74
   0 -12 -12    7.20    1.88
   0 -12  12    9.13    3.56
   0  12 -13   -0.99    2.17
   0  12 -13    1.91    2.44
   0 -12  13    2.23    3.06
   0 -12  13    2.13    1.95
   0 -12 -13    0.90    1.78
   0  12 -14    2.62    2.82
   0 -12  14    8.20    2.19
   0 -12 -14    7.37    2.08
   0 -12  14    5.61    3.53
   0 -12  15   19.24    3.74
   0 -12 -15   19.11    4.21
   0 -13   1   63.86    5.36
   0 -13   1   48.24    5.56
   0  13  -2    1.63    0.81
   0 -13  -2    2.86    0.51
   0 -13   2    4.69    1.26
   0 -13  -2    2.16    0.80
   0 -13   2    0.66    1.28
   0  13  -3   49.74    4.82
   0 -13  -3   43.02    4.32
   0 -13   3   57.23    5.34
   0 -13   3   41.75    4.65
   0 -13  -3   55.25    4.46
   0  13  -4    4.95    1.24
   0  13  -4    4.02    1.17
   0 -13   4    5.09    1.82
   0 -13   4    5.26    1.61
   0  13  -5   21.17    2.95
   0 -13   5   25.87    3.22
   0 -13   5   25.30    3.41
   0  13  -6   13.51    2.85
   0  13  -6    8.44    2.07
   0 -13   6   13.20    2.35
   0 -13  -6   12.67    1.21
   0 -13  -6   10.90    1.17
   0 -13   6   13.05    2.37
   0  13  -7   10.41    2.04
   0  13  -7   10.59    2.56
   0 -13   7    7.04    1.69
   0 -13   7    9.27    3.52
   0 -13  -7    7.08    1.13
   0 -13  -7   10.72    1.19
   0  13  -8    4.71    2.26
   0 -13   8    5.19    1.26
   0 -13   8    2.64    2.45
   0  13  -9    2.68    1.78
   0 -13   9    4.06    3.02
   0 -13   9    0.50    1.29
   0 -13  -9    2.57    1.36
   0  13 -10    4.65    1.83
   0  13 -10    4.70    1.84
   0 -13  10    5.68    3.07
   0 -13 -10    4.13    1.40
   0 -13  10    5.29    1.96
   0  13 -11   11.97    2.76
   0 -13  11   17.49    2.83
   0 -13 -11   12.57    2.32
   0  13 -12    4.55    2.15
   0 -13 -12    5.66    1.90
   0 -13  12    8.34    3.29
   0  13 -13   17.63    3.77
   0 -13 -13   19.44    3.14
   0 -13  13   22.77    3.67
   0 -14   0   16.14    2.12
   0 -14   0   11.99    1.82
   0  14  -1   10.33    1.25
   0 -14   1   13.51    2.22
   0 -14  -1   11.88    1.66
   0  14  -2    0.52    0.71
   0  14  -2   -0.80    0.84
   0 -14   2    1.28    1.32
   0 -14  -2    0.79    0.61
   0 -14  -2    0.69    0.42
   0 -14   2    2.34    1.22
   0  14  -3   15.68    2.32
   0  14  -3   21.65    2.93
   0 -14   3   24.33    2.60
   0 -14   3   18.79    3.04
   0  14  -4   -1.79    1.49
   0  14  -4   -1.30    0.90
   0 -14   4    1.27    1.50
   0 -14   4   -0.01    1.18
   0  14  -5    6.53    1.51
   0 -14   5    5.11    1.25
   0 -14   5   10.18    2.32
   0  14  -6   11.93    2.61
   0  14  -6    6.62    1.79
   0 -14   6    9.31    1.73
   0 -14   6    8.82    2.32
   0  14  -7    0.76    1.35
   0  14  -7    1.70    2.05
   0 -14   7    1.79    1.22
   0 -14   7    2.04    1.48
   0  14  -8   13.35    2.67
   0  14  -8   14.72    3.16
   0 -14   8   14.15    3.50
   0 -14   8   12.35    2.71
   0  14  -9    9.68    2.36
   0  14  -9   11.15    2.85
   0 -14   9   12.64    3.64
   0 -14  -9   11.94    1.68
   0 -14  10    9.79    3.73
   0  14 -11    2.66    2.14
   0 -14  11    4.53    3.13
   0 -14  11    6.12    1.89
   0  14 -12   21.43    3.98
   0 -14 -12   18.63    3.05
   0 -15   0   -1.00    0.91
   0 -15   0    2.16    1.03
   0 -15  -1    0.33    0.45
   0 -15   1   -0.16    1.16
   0 -15  -1    0.79    0.80
   0  15  -2    9.75    1.56
   0  15  -2   10.21    1.34
   0 -15  -2    9.15    0.93
   0 -15   2   12.95    2.38
   0  15  -3    0.06    0.79
   0 -15   3    1.50    1.49
   0 -15   3   -0.79    0.98
   0  15  -4    0.48    1.00
   0 -15   4    1.53    1.64
   0 -15   4    1.05    0.91
   0  15  -5    0.85    1.49
   0  15  -5    6.02    1.49
   0 -15   5    3.72    1.28
   0 -15   5    6.21    2.06
   0  15  -6   56.44    5.49
   0  15  -6   41.09    5.07
   0 -15   6   48.10    5.02
   0 -15   6   48.41    5.79
   0 -15   7    6.20    2.35
   0  15  -8   24.90    3.51
   0  15  -8   15.69    3.07
   0 -15   8   21.61    3.52
   0 -15   8   16.77    2.63
   0  15  -9    5.50    2.37
   0  15  -9    6.21    1.89
   0 -15   9   10.78    3.39
   0  15 -10   29.02    4.29
   0 -15  10   23.73    3.58
   0 -15  10   24.21    5.55
   0 -15  11   24.46    3.60
   0 -16   0   69.45    6.85
   0 -16   0   75.32    6.62
   0 -16   1   14.20    1.86
   0 -16  -1   10.78    1.37
   0 -16   1   16.81    2.47
   0 -16   2   15.56    2.09
   0  16  -3    1.65    0.84
   0 -16   3    3.17    1.74
   0  16  -4   15.61    2.87
   0  16  -4   17.25    2.50
   0 -16   4   23.62    2.69
   0 -16   4   25.60    3.82
   0  16  -5   11.92    2.37
   0 -16   5   19.28    3.66
   0  16  -6   12.52    2.61
   0 -16   6   13.00    2.24
   0  16  -7   81.13    7.52
   0  16  -7   59.85    7.12
   0 -16   7   80.54    8.11
   0 -16   7   73.23    7.04
   0 -16   8    4.48    2.56
   0 -16   8    6.03    1.86
   0 -16   9    3.41    4.88
   0 -17   0    2.03    0.58
   0 -17   1   21.73    2.58
   0 -17   2   34.42    3.62
   0 -17   2   30.05    4.12
   0  17  -3   -0.23    0.51
   0 -17   3   -2.11    1.23
   0 -17   3    1.71    1.90
   0  17  -4    1.41    1.01
   0 -17   4    1.48    2.08
   0  17  -5    4.48    1.37
   0 -17   5    2.86    1.41
   0 -17   5    5.17    2.50
   0 -17   6    8.68    2.53
   0 -17   7    8.60    3.74
   1   0 -20   13.14    3.53
   1   0 -19   11.41    3.10
  -1   0  19    5.60    2.81
   1   0 -19    0.77    2.66
   1   0 -18   20.12    3.70
  -1   0  18   14.67    3.23
  -1   0  17    1.54    1.77
   1   0 -17    6.79    2.62
   1   0 -17   -0.33    1.90
  -1   0  16    8.78    2.35
   1   0 -16   12.89    3.40
   1   0 -16    9.56    2.56
   1   0 -15    1.44    1.24
  -1   0  15    1.09    1.87
  -1   0  14    2.76    1.43
  -1   0  14    3.99    1.90
   1   0 -14    6.76    1.72
   1   0 -14    1.23    1.56
   1   0 -13   -0.53    0.85
  -1   0  13   -0.15    1.50
  -1   0  12   54.96    6.19
   1   0 -12   59.31    6.28
   1   0 -12   66.20    6.66
  -1   0  12   64.99    6.53
   1   0 -11   -0.42    0.79
  -1   0  11   -0.14    1.20
   1   0 -10    5.69    0.92
  -1   0  10    3.52    1.22
   1   0 -10    5.38    1.63
  -1   0  10    4.47    1.43
   1   0  -9    0.18    0.80
   1   0  -9   -0.99    1.00
   1   0  -8   11.14    1.80
  -1   0   8   12.15    1.81
  -1   0   8   10.95    1.80
   1   0  -8   12.35    2.14
  -1   0   7   -0.29    0.66
   1   0  -7   -1.00    0.72
   1   0  -7   -0.35    0.75
   1   0  -6   66.35    6.17
  -1   0   6   62.27    6.02
   1   0  -6   60.99    6.02
  -1   0   6   67.61    6.03
  -1   0   5   -0.30    0.63
   1   0  -5   -0.79    0.59
  -1   0   5   -0.48    0.41
   1   0  -5   -0.41    0.56
   1   0  -4    8.08    1.27
  -1   0   4    9.64    1.23
   1   0  -4   11.03    1.35
  -1   0   4    8.38    1.37
  -1   0   3   -0.51    0.50
  -1   0   3   -0.44    0.31
   1   0  -3   -0.62    0.40
   1   0  -3   -0.65    0.44
   1   0  -2    4.58    0.61
   1   0  -2    4.79    0.62
  -1   0   2    4.25    0.55
  -1   0   2    4.37    0.61
  -1   0  -2   36.25    3.31
   1   0   2   34.87    3.26
  -1   0  -2   35.65    3.26
   1   0   3   -0.15    0.40
  -1   0  -3   -0.20    0.55
  -1   0  -3   -0.42    0.47
  -1   0  -4   15.77    1.91
   1   0   4   13.93    1.72
  -1   0  -4   14.95    1.72
   1   0   4   18.04    1.95
   1   0   5   -0.67    0.46
  -1   0  -5    0.08    0.70
   1   0   5   -0.07    0.77
  -1   0  -5    0.09    0.63
  -1   0  -6  116.15   10.15
  -1   0  -6  104.40    9.99
   1   0   6  121.02   10.07
   1   0   6   99.27    9.98
   1   0   7   -1.45    0.94
  -1   0  -8    9.35    1.95
   1   0   8    7.92    1.55
   1   0   8   10.97    1.63
  -1   0  -8    8.61    1.57
  -1   0  -9   -0.45    1.05
  -1   0  -9    0.65    0.45
   1   0   9   -0.53    0.73
  -1   0 -10   72.24    6.99
  -1   0 -10   74.62    7.27
   1   0  10   67.87    6.98
  -1   0 -11   -1.57    1.24
  -1   0 -11   -0.29    1.06
   1   0  11   -0.52    0.93
  -1   0 -12   37.36    4.30
   1   0  12   33.44    4.05
  -1   0 -12   33.51    3.82
   1   0  13   -0.10    1.22
  -1   0 -13   -0.70    1.22
  -1   0 -13    0.27    1.93
   1   0  14    2.48    1.49
   1   0  15   -1.64    1.28
  -1   0 -15   -3.10    1.94
   1   0  15    1.14    1.39
  -1   0 -15    0.74    1.80
  -1   0 -16    3.69    2.89
   1   0  16    5.40    2.11
  -1   0 -16    4.26    2.15
   1   0  17    3.22    1.98
  -1   0 -17    2.08    2.52
   1   0  17    6.96    2.04
  -1   0 -17    1.36    2.04
  -1   0 -18    0.21    2.35
  -1   0 -18    3.27    2.31
   1   0  18    5.25    2.08
  -1   0 -19    5.83    2.83
   1   0  19    4.27    2.92
   1   0  19    0.59    2.34
  -1   1  20    8.48    2.82
   1   1 -20    7.84    3.54
   1   1 -20    1.94    3.40
   1  -1 -20    5.61    3.09
   1   1 -19    2.74    2.79
  -1   1  19    5.96    2.44
   1   1 -19    6.25    2.67
  -1  -1  19    9.97    3.14
   1  -1 -19    7.96    2.96
  -1   1  18   33.76    4.17
  -1   1  18   35.03    4.30
   1   1 -18   25.99    4.54
   1   1 -18   35.41    4.44
   1  -1 -18   29.72    5.15
   1  -1 -18   30.27    4.61
  -1  -1  18   28.27    4.38
   1   1 -17   15.38    3.55
   1   1 -17   11.41    2.78
  -1   1  17   15.43    2.85
  -1  -1  17   14.68    2.93
   1  -1 -17   11.31    2.82
   1   1 -16    4.95    2.38
   1   1 -16    6.53    2.16
  -1   1  16    1.79    1.68
   1  -1 -16    1.28    2.01
   1  -1 -16    1.06    2.21
  -1  -1  16    3.24    1.86
  -1  -1  16    1.81    2.12
   1   1 -15    1.83    1.65
   1   1 -15    0.27    1.46
  -1  -1  15   -0.44    1.13
  -1  -1  15    0.32    1.83
   1  -1 -15    1.40    1.66
   1   1 -14    3.51    1.70
   1   1 -14   -1.01    1.08
  -1   1  14    0.22    1.34
  -1   1  14    0.70    1.75
   1  -1 -14    1.63    1.24
  -1  -1  14   -2.21    1.36
   1  -1 -14   -0.24    1.68
  -1  -1  14    1.17    1.40
   1   1 -13    3.69    2.16
  -1   1  13    4.42    1.50
  -1   1  13    5.03    1.74
  -1  -1  13    1.52    1.41
   1  -1 -13    2.41    1.59
   1  -1 -13    1.03    1.23
  -1  -1  13    3.35    1.84
  -1   1  12   50.55    4.99
  -1   1  12   41.48    4.61
   1   1 -12   43.55    4.72
   1   1 -12   38.24    4.71
   1  -1 -12   38.33    4.31
  -1  -1  12   43.34    4.97
   1  -1 -12   44.27    4.96
  -1  -1  12   39.20    4.59
   1   1 -11   71.21    7.10
  -1   1  11   69.54    7.07
  -1   1  11   77.52    7.35
   1   1 -11   72.42    7.42
  -1  -1  11   65.98    7.12
  -1  -1  11   75.34    7.33
   1  -1 -11   79.42    7.41
   1  -1 -11   69.86    6.97
  -1   1  10   33.90    3.58
   1   1 -10   28.12    3.40
  -1   1  10   29.71    3.30
   1   1 -10   24.47    3.54
  -1  -1  10   26.38    3.33
  -1  -1  10   28.44    3.24
   1  -1 -10   31.46    3.36
   1  -1 -10   27.41    3.56
  -1   1   9   46.46    4.83
   1   1  -9   48.01    4.78
   1   1  -9   47.58    5.11
  -1   1   9   48.19    4.82
   1  -1  -9   48.22    5.05
   1  -1  -9   46.61    4.83
  -1  -1   9   47.87    4.90
  -1  -1   9   48.94    5.03
  -1   1   8    9.43    1.74
   1   1  -8    5.90    1.69
  -1   1   8    5.09    1.31
  -1  -1   8    6.50    1.47
  -1  -1   8    7.55    1.47
   1  -1  -8    7.88    1.72
   1  -1  -8    6.63    1.46
   1   1  -7   87.84    8.60
  -1   1   7   90.68    8.56
   1   1  -7   88.60    8.73
  -1   1   7   97.95    8.66
  -1  -1   7   92.18    8.64
   1  -1  -7   96.02    8.72
  -1  -1   7   92.14    8.71
   1  -1  -7   99.40    8.62
   1   1  -6    5.68    1.27
   1   1  -6    4.93    1.09
  -1   1   6    7.96    1.32
  -1   1   6    6.76    1.04
  -1  -1   6    5.56    0.97
   1  -1  -6    7.16    1.23
   1  -1  -6    8.41    1.43
  -1  -1   6    5.61    1.20
   1   1  -5  110.31   10.29
  -1   1   5  115.84   10.24
   1   1  -5  121.37   10.41
  -1   1   5  115.68   10.28
   1  -1  -5  116.67   10.34
   1  -1  -5  113.78   10.25
  -1  -1   5  112.63   10.31
  -1  -1   5  109.65   10.33
   1   1  -4   24.81    2.81
   1   1  -4   27.86    2.74
  -1   1   4   29.84    2.77
   1  -1  -4   32.17    2.75
  -1  -1   4   24.52    2.83
  -1  -1   4   23.64    2.74
   1   1  -3  635.63   56.03
  -1   1   3  669.94   55.98
   1   1  -3  650.75   56.01
  -1  -1   3  666.57   56.04
   1  -1  -3  640.35   55.98
  -1  -1   3  634.05   55.99
   1  -1  -3  614.51   55.94
   1   1  -2   -0.33    0.31
   1   1  -2   -0.30    0.23
  -1   1   2   -0.31    0.27
  -1  -1   2   -0.47    0.36
   1  -1  -2   -0.18    0.23
   1  -1  -2   -0.01    0.23
   1  -1  -1    0.49    0.14
   1  -1  -1    0.38    0.14
  -1  -1   1    0.42    0.22
  -1  -1   1    0.43    0.37
  -1   1  -1    0.67    0.25
   1   1   1    1.12    0.31
  -1  -1  -1    1.00    0.26
   1  -1   1    0.51    0.21
  -1   1  -2  100.89    9.33
   1   1   2  116.98    9.28
  -1   1  -2   99.11    9.29
   1  -1   2   95.88    9.29
   1  -1   2  116.31    9.37
  -1  -1  -2  108.28    9.27
  -1  -1  -2   99.90    9.26
   1   1   3  117.78    9.71
  -1   1  -3  104.51    9.75
   1   1   3  104.24    9.70
  -1   1  -3  110.28    9.82
   1  -1   3  114.11    9.83
   1  -1   3  102.47    9.75
  -1  -1  -3  113.86    9.73
  -1   1  -4  129.25   12.05
  -1   1  -4  130.73   12.12
   1   1   4  139.06   12.02
   1   1   4  126.05   11.97
   1  -1   4  123.63   12.04
   1  -1   4  152.34   12.18
  -1  -1  -4  147.12   12.04
  -1   1  -5   10.54    1.53
   1   1   5   11.46    1.41
  -1   1  -5   10.77    1.58
  -1  -1  -5   13.08    1.56
   1  -1   5    9.21    1.47
   1  -1   5   10.52    1.67
  -1  -1  -5   14.41    1.69
  -1   1  -6    7.75    1.42
  -1   1  -6    7.04    1.52
   1   1   6    6.87    1.20
   1  -1   6    7.17    1.20
  -1  -1  -6    9.79    1.44
   1  -1   6    6.38    1.34
  -1  -1  -6    8.29    1.52
  -1   1  -7   13.72    1.78
  -1   1  -7   14.38    2.25
   1   1   7   15.30    1.90
   1  -1   7   14.06    2.26
  -1  -1  -7   17.76    2.06
   1  -1   7   11.96    1.93
  -1  -1  -7   16.80    2.17
   1   1   8  308.82   28.22
  -1   1  -8  334.68   28.45
  -1   1  -8  298.12   28.20
   1  -1   8  286.11   28.22
  -1  -1  -8  339.62   28.26
   1  -1   8  331.91   28.41
  -1  -1  -8  336.93   28.41
  -1   1  -9  109.89   10.51
   1   1   9  111.76   10.45
  -1   1  -9  113.03   10.69
   1  -1   9  110.37   10.64
  -1  -1  -9  122.13   10.50
  -1  -1  -9  118.03   10.67
   1  -1   9  104.20   10.47
  -1   1 -10    1.39    0.99
   1   1  10    0.38    0.86
  -1   1 -10    2.38    1.30
  -1  -1 -10    0.68    0.62
   1  -1  10    1.19    0.73
   1  -1  10    1.19    1.01
  -1  -1 -10   -0.47    1.06
  -1   1 -11  136.98   13.87
  -1   1 -11  154.25   13.69
   1   1  11  151.40   13.65
   1  -1  11  128.74   13.61
  -1  -1 -11  159.51   13.86
  -1  -1 -11  155.24   13.57
   1   1  12   59.65    6.14
   1   1  12   57.95    6.01
  -1   1 -12   50.59    6.21
   1  -1  12   51.15    6.11
  -1  -1 -12   67.67    6.30
   1  -1  12   62.91    6.44
  -1  -1 -12   67.70    6.52
   1   1  13    5.09    1.67
   1   1  13    3.26    1.43
  -1   1 -13    3.14    2.09
   1  -1  13    2.49    1.50
  -1  -1 -13    5.75    1.39
  -1  -1 -13    4.32    1.31
   1   1  14    2.63    1.60
  -1   1 -14    1.71    1.76
  -1   1 -14    4.24    1.98
   1   1  14    2.65    1.53
   1  -1  14    3.78    1.54
  -1  -1 -14    3.77    1.59
  -1  -1 -14    1.40    1.63
  -1   1 -15   19.52    3.33
   1   1  15   18.50    2.91
  -1   1 -15   12.61    2.91
   1   1  15   20.74    2.95
  -1  -1 -15   22.63    3.00
  -1  -1 -15   17.42    3.25
   1  -1  15   12.72    2.83
   1   1  16    2.09    1.61
  -1   1 -16    3.33    2.23
  -1   1 -16    0.17    1.86
   1   1  16    1.84    1.57
   1  -1  16    3.71    1.72
  -1  -1 -16    2.17    1.75
   1  -1  16    0.20    1.80
  -1  -1 -16    1.03    2.05
  -1   1 -17    0.51    2.93
   1   1  17    4.35    1.98
   1   1  17    7.20    2.00
  -1   1 -17    4.55    2.21
   1  -1  17    6.72    2.00
  -1  -1 -17    3.49    2.31
  -1  -1 -17    8.13    2.30
   1   1  18   31.63    3.94
  -1   1 -18   29.60    4.15
   1   1  18   25.52    3.96
  -1  -1 -18   20.31    4.20
   1  -1  18   24.81    4.02
  -1  -1 -18   25.43    4.43
   1  -1  18   27.58    4.61
   1   1  19    9.89    2.77
  -1   1 -19   11.16    3.33
  -1   1 -19    6.07    2.94
   1   1  19    8.57    2.56
  -1  -1 -19    3.38    2.92
   1   2 -19    3.14    2.95
   1   2 -19    8.21    3.44
  -1   2  19    9.64    2.47
  -1   2  19    7.27    2.16
   1  -2 -19    3.10    2.99
  -1  -2  19    9.31    2.78
   1   2 -18   11.63    3.42
   1   2 -18   23.50    3.95
  -1   2  18   19.90    3.13
   1  -2 -18   18.29    3.86
   1  -2 -18   14.55    3.30
  -1   2  17   10.55    2.12
  -1   2  17   11.68    2.42
   1   2 -17    4.95    2.34
   1   2 -17    7.12    2.63
  -1  -2  17    8.28    2.80
  -1  -2  17    8.20    2.33
   1   2 -16    2.78    1.90
   1   2 -16    4.81    1.85
  -1   2  16    4.01    1.67
  -1   2  16    5.71    1.66
  -1  -2  16    6.04    2.35
   1  -2 -16    3.37    2.85
  -1  -2  16    2.90    1.92
   1  -2 -16    2.88    1.55
   1   2 -15    1.00    2.38
  -1   2  15   -0.17    1.32
   1   2 -15    1.56    1.55
   1  -2 -15    1.53    2.40
  -1  -2  15    4.01    2.09
  -1  -2  15    0.71    1.52
   1  -2 -15    0.94    1.49
  -1   2  14    2.14    1.45
   1   2 -14    6.29    1.90
   1   2 -14    5.11    2.08
  -1  -2  14    5.62    1.71
  -1  -2  14    4.40    1.95
   1  -2 -14    4.60    1.65
   1  -2 -14    3.73    1.84
   1   2 -13    9.04    2.44
   1   2 -13    7.31    2.21
  -1   2  13    6.59    1.72
   1  -2 -13    8.54    2.25
  -1  -2  13    4.78    2.16
  -1  -2  13    6.56    1.92
   1   2 -12  176.86   17.27
   1   2 -12  179.60   17.57
  -1   2  12  181.04   17.21
  -1   2  12  215.40   17.54
  -1  -2  12  189.43   17.48
  -1  -2  12  178.69   17.34
   1  -2 -12  190.70   17.25
   1  -2 -12  202.61   17.62
   1   2 -11   13.70    2.66
   1   2 -11   16.66    2.60
  -1   2  11   16.64    2.62
  -1   2  11   14.40    2.27
   1  -2 -11   18.83    2.97
   1  -2 -11   18.42    2.42
  -1  -2  11   11.77    2.34
  -1  -2  11   16.58    2.83
  -1   2  10   90.93    8.05
   1   2 -10   78.55    8.10
  -1   2  10   81.56    7.80
   1   2 -10   75.94    7.78
  -1  -2  10   79.21    7.91
   1  -2 -10   85.16    7.86
   1  -2 -10   86.82    8.07
  -1  -2  10   75.76    7.96
  -1   2   9    1.43    0.84
   1   2  -9    1.61    1.14
  -1   2   9    2.13    1.08
   1   2  -9    1.72    1.30
   1  -2  -9    1.49    1.18
  -1  -2   9    1.04    0.95
   1  -2  -9    1.50    1.04
  -1  -2   9    1.74    1.19
  -1   2   8    1.11    0.77
   1   2  -8    1.83    1.09
   1   2  -8    2.14    1.30
   1  -2  -8    1.47    1.00
  -1  -2   8    1.87    1.13
  -1  -2   8    1.53    1.03
   1  -2  -8    1.83    1.21
   1   2  -7   46.73    5.02
  -1   2   7   42.09    4.63
   1   2  -7   51.59    4.76
  -1  -2   7   51.77    4.95
  -1  -2   7   51.00    4.85
   1  -2  -7   50.63    4.78
   1  -2  -7   49.13    4.91
   1   2  -6   97.52    9.06
   1   2  -6   98.28    8.91
  -1   2   6  100.77    8.92
   1  -2  -6  100.24    8.97
  -1  -2   6   95.88    8.95
  -1  -2   6   93.94    8.96
   1  -2  -6   94.67    8.83
   1   2  -5   83.48    7.80
  -1   2   5   92.32    7.73
   1   2  -5   88.27    7.92
  -1  -2   5   88.43    7.82
   1  -2  -5   78.81    7.67
   1  -2  -5   86.47    7.77
  -1  -2   5   78.40    7.82
  -1   2   4   18.47    1.80
   1   2  -4   16.29    1.97
   1   2  -4   15.47    1.80
   1  -2  -4   16.16    1.81
  -1  -2   4   15.20    1.87
  -1  -2   4   15.47    1.96
   1  -2  -4   16.16    1.74
   1   2  -3   22.44    2.43
  -1   2   3   26.63    2.35
  -1   2   3   25.58    2.29
   1   2  -3   22.31    2.44
   1  -2  -3   25.89    2.30
  -1  -2   3   21.39    2.48
  -1  -2   3   20.04    2.42
   1  -2  -3   26.13    2.36
   1   2  -2   15.90    1.62
   1   2  -2   15.02    1.62
  -1   2   2   15.48    1.45
   1  -2  -2   15.22    1.44
   1  -2  -2   15.38    1.48
  -1  -2   2   14.51    1.65
  -1  -2   2   15.80    1.60
   1   2  -1    3.12    0.54
  -1  -2   1    2.75    0.57
  -1  -2   1    3.30    0.49
   1   2   0  154.63   13.97
  -1   2   0  143.25   13.94
  -1   2   0  166.07   13.93
   1  -2   0  147.10   13.93
  -1  -2   0  185.00   14.04
   1  -2   0  166.87   13.96
  -1  -2  -1  124.96   11.01
  -1  -2  -1  125.81   10.98
  -1   2  -2   40.22    3.91
  -1  -2  -2   48.50    3.88
   1  -2   2   38.80    3.95
  -1   2  -3  277.66   25.48
   1   2   3  322.08   25.43
  -1   2  -3  283.77   25.54
   1  -2   3  271.60   25.49
  -1  -2  -3  267.62   25.40
  -1  -2  -3  303.95   25.43
   1  -2   3  313.24   25.58
   1   2   4   23.55    2.34
  -1   2  -4   22.47    2.48
  -1   2  -4   22.35    2.56
   1  -2   4   24.82    2.64
   1  -2   4   23.28    2.51
  -1  -2  -4   25.97    2.39
  -1   2  -5   -0.72    0.66
  -1  -2  -5   -0.13    0.53
   1  -2   5   -1.18    0.68
   1  -2   5   -0.58    0.54
  -1  -2  -5    0.36    0.68
  -1   2  -6   94.61    8.31
   1   2   6   76.92    7.98
   1   2   6   76.87    7.95
  -1   2  -6   89.99    8.10
  -1  -2  -6   98.33    8.23
   1  -2   6   92.03    8.28
   1  -2   6   82.93    8.13
  -1  -2  -6   93.31    8.07
  -1   2  -7   68.55    6.24
  -1   2  -7   60.44    6.03
   1   2   7   54.87    5.85
   1   2   7   62.00    5.84
   1  -2   7   57.61    6.02
  -1  -2  -7   67.42    5.98
   1  -2   7   64.75    5.99
  -1  -2  -7   64.10    6.10
  -1   2  -8  109.93   10.59
   1   2   8  100.27   10.29
  -1   2  -8  112.71   10.46
   1  -2   8  123.51   10.66
  -1  -2  -8  120.29   10.39
  -1  -2  -8  119.97   10.55
   1  -2   8  103.67   10.43
  -1   2  -9   27.89    3.18
  -1   2  -9   27.57    3.48
   1   2   9   27.95    3.14
   1  -2   9   27.42    3.36
  -1  -2  -9   31.45    3.28
  -1  -2  -9   29.81    3.43
   1  -2   9   26.23    3.27
  -1   2 -10   69.77    6.85
   1   2  10   66.86    6.61
  -1   2 -10   66.18    7.01
   1   2  10   64.81    6.65
   1  -2  10   67.62    6.99
  -1  -2 -10   82.12    7.08
   1  -2  10   64.54    6.79
   1   2  11    3.39    1.34
  -1   2 -11    2.54    1.51
   1   2  11    5.13    1.38
  -1   2 -11    2.67    1.59
  -1  -2 -11    4.72    1.40
   1  -2  11    2.70    1.15
   1  -2  11    3.86    1.87
  -1  -2 -11    3.94    1.60
  -1   2 -12   56.31    6.17
  -1   2 -12   58.32    6.70
   1   2  12   62.25    6.13
   1   2  12   58.41    6.07
   1  -2  12   50.64    6.16
   1  -2  12   60.71    6.64
  -1  -2 -12   64.89    5.92
  -1  -2 -12   71.60    6.69
  -1   2 -13    2.19    1.91
  -1   2 -13    0.99    1.32
   1   2  13   -0.38    1.23
   1   2  13   -0.88    1.07
   1  -2  13    0.37    1.11
  -1  -2 -13   -0.16    1.21
   1  -2  13    1.50    1.81
  -1  -2 -13    0.20    1.27
  -1   2 -14   15.50    2.99
   1   2  14   17.29    2.66
   1   2  14   19.19    2.85
  -1   2 -14   16.12    3.39
  -1  -2 -14   16.59    3.03
  -1  -2 -14   20.10    2.98
   1  -2  14   13.26    2.74
  -1   2 -15   25.22    3.89
   1   2  15   28.61    3.80
  -1   2 -15   26.70    4.13
   1   2  15   22.93    3.42
  -1  -2 -15   28.89    4.46
  -1  -2 -15   29.24    3.57
  -1   2 -16    0.85    1.83
   1   2  16   -1.41    1.57
  -1   2 -16    1.48    1.90
   1   2  16    0.08    1.65
   1  -2  16    1.96    1.76
  -1  -2 -16    1.05    2.27
   1   2  17    5.79    2.00
  -1   2 -17    3.29    2.51
  -1  -2 -17    1.04    2.06
   1  -2  17    3.15    2.19
  -1  -2 -17    0.50    1.60
   1  -2  17    6.98    2.01
   1   2  18    9.74    2.37
   1   2  18    2.01    2.12
  -1   2 -18    5.44    2.73
  -1  -2 -18    5.62    2.64
   1  -2  18    2.81    2.20
   1  -2  18    7.95    2.13
  -1   2 -19    7.13    3.35
  -1   2 -19    0.53    2.83
   1   2  19    3.15    2.43
   1   2  19    5.46    2.54
  -1  -2 -19    6.94    2.83
   1  -2  19    4.95    2.74
  -1  -2 -19    0.11    2.70
  -1   3  19    6.02    2.28
   1   3 -19    2.67    2.62
   1   3 -19   -0.66    3.18
  -1  -3  19    7.21    2.60
   1  -3 -19    2.58    2.77
   1   3 -18   12.62    3.34
  -1   3  18   16.17    3.18
   1   3 -18   10.31    2.99
  -1  -3  18    9.00    3.17
   1  -3 -18    9.36    3.06
  -1   3  17    7.98    1.96
   1   3 -17   10.21    3.08
  -1   3  17    7.42    2.02
   1   3 -17    4.33    1.84
  -1  -3  17    4.18    2.45
  -1  -3  17    5.16    2.14
   1  -3 -17    3.20    2.07
   1  -3 -17    5.51    2.03
  -1   3  16    4.19    1.63
   1   3 -16    1.74    2.46
  -1   3  16    5.18    1.64
   1   3 -16    4.43    2.11
  -1  -3  16    6.96    2.58
   1  -3 -16    3.37    1.90
   1  -3 -16    3.33    1.83
  -1  -3  16    5.36    1.97
  -1   3  15    3.30    1.52
  -1   3  15    5.46    1.71
   1   3 -15    5.11    1.96
   1   3 -15    4.84    2.04
  -1  -3  15    4.03    2.18
   1  -3 -15    2.56    1.05
   1  -3 -15    3.42    2.32
  -1  -3  15    7.21    2.06
   1   3 -14   -0.10    1.65
  -1   3  14    2.11    1.31
   1   3 -14    4.32    2.14
  -1   3  14    0.13    1.16
  -1  -3  14    0.43    1.81
   1  -3 -14    0.74    0.99
  -1  -3  14    1.59    1.62
   1  -3 -14    1.84    1.27
   1   3 -13   26.40    3.97
  -1   3  13   27.45    3.49
   1   3 -13   25.97    3.81
  -1  -3  13   26.99    3.74
   1  -3 -13   34.12    3.71
   1  -3 -13   31.38    4.04
  -1  -3  13   31.58    4.14
   1   3 -12   -1.58    1.27
  -1   3  12    1.01    1.23
   1   3 -12    1.67    1.53
  -1  -3  12    0.55    1.33
  -1  -3  12   -0.06    1.69
   1  -3 -12    2.24    1.14
   1  -3 -12    0.51    1.25
   1   3 -11    0.12    0.76
  -1   3  11    0.11    0.87
   1   3 -11   -1.97    1.27
   1  -3 -11    1.41    1.14
  -1  -3  11   -0.88    1.16
  -1  -3  11    0.62    1.19
   1  -3 -11    0.51    1.31
  -1   3  10    6.80    1.46
   1   3 -10    8.04    2.11
   1  -3 -10    8.47    1.80
  -1  -3  10    8.36    1.83
   1  -3 -10    7.68    1.87
  -1  -3  10    6.70    2.01
   1   3  -9   18.03    2.50
   1   3  -9   19.22    2.66
  -1   3   9   15.68    2.06
  -1  -3   9   20.39    2.57
   1  -3  -9   19.89    2.41
  -1  -3   9   20.69    2.47
   1  -3  -9   16.56    2.45
   1   3  -8   15.64    2.47
  -1   3   8   20.13    2.13
   1   3  -8   15.77    2.16
   1  -3  -8   19.17    2.25
   1  -3  -8   16.00    2.25
  -1  -3   8   14.83    2.30
  -1  -3   8   17.06    2.23
  -1   3   7   35.79    3.29
   1   3  -7   26.70    3.26
   1   3  -7   26.25    3.35
  -1  -3   7   27.35    3.24
   1  -3  -7   28.42    3.18
   1  -3  -7   30.42    3.07
  -1  -3   7   30.26    3.08
   1   3  -6   13.51    1.85
   1  -3  -6   12.63    1.67
  -1  -3   6   13.80    1.90
   1   3  -5  159.76   14.20
  -1   3   5  145.14   13.93
   1   3  -5  151.65   14.06
  -1   3   5  176.04   14.04
   1  -3  -5  156.81   13.96
  -1  -3   5  162.49   14.18
  -1  -3   5  158.49   14.13
   1  -3  -5  153.45   14.01
  -1   3   4   -0.05    0.44
   1  -3  -4   -0.16    0.24
   1  -3  -4   -0.17    0.50
  -1   3   3  165.76   14.79
   1   3  -3  168.88   14.97
   1   3  -3  167.19   14.99
  -1   3   3  163.59   14.77
   1  -3  -3  182.77   14.85
  -1  -3   3  165.89   14.99
  -1  -3   3  173.76   14.97
   1  -3  -3  167.64   14.80
  -1   3   2  223.61   21.16
   1   3  -2  253.12   21.36
  -1  -3   2  239.81   21.34
   1  -3  -2  254.35   21.21
   1  -3  -2  251.24   21.19
  -1  -3   2  242.72   21.37
   1   3  -1  176.21   16.47
  -1  -3   1  199.98   16.51
  -1  -3   1  189.40   16.47
  -1   3   0  220.07   21.47
   1   3   0  252.10   21.53
  -1  -3   0  294.85   21.59
   1  -3   0  246.63   21.50
   1  -3   0  224.03   21.48
   1   3   1 1863.70  168.43
  -1  -3  -1 1974.89  168.61
   1   3   2  124.20    9.66
  -1   3  -2  102.03    9.71
   1  -3   2  104.70    9.73
  -1  -3  -2  110.30    9.69
   1  -3   2  106.72    9.78
  -1   3  -3   68.68    6.59
   1   3   3   72.40    6.47
  -1   3  -3   67.18    6.53
  -1  -3  -3   76.32    6.45
   1  -3   3   79.12    6.67
   1  -3   3   68.70    6.56
  -1   3  -4    8.64    1.40
  -1   3  -4   10.78    1.22
   1  -3   4    8.84    1.38
   1  -3   4   11.20    1.50
  -1   3  -5   11.79    1.93
   1   3   5   15.79    1.68
  -1   3  -5   12.37    1.72
  -1  -3  -5   16.59    1.84
   1  -3   5   14.67    1.94
  -1  -3  -5   16.76    1.68
   1  -3   5   12.27    1.82
  -1   3  -6    3.09    1.08
   1   3   6    2.36    0.66
  -1   3  -6    2.43    1.15
  -1  -3  -6    3.53    0.84
   1  -3   6    1.64    0.99
  -1  -3  -6    3.25    1.01
   1  -3   6    2.58    1.01
  -1   3  -7   95.44    8.89
   1   3   7   84.88    8.55
   1   3   7   83.64    8.52
  -1   3  -7   92.60    8.74
  -1  -3  -7  104.36    8.67
   1  -3   7  103.00    8.84
   1  -3   7   87.92    8.75
  -1  -3  -7  101.32    8.81
   1   3   8   61.57    6.22
   1   3   8   63.73    6.16
  -1   3  -8   69.05    6.65
  -1   3  -8   59.32    6.34
  -1  -3  -8   68.74    6.46
   1  -3   8   59.81    6.41
   1  -3   8   69.13    6.63
  -1  -3  -8   76.78    6.41
   1   3   9   10.18    1.70
  -1   3  -9    9.66    2.04
  -1   3  -9   10.13    2.13
   1   3   9   11.67    1.76
  -1  -3  -9   11.82    1.95
  -1  -3  -9   13.80    1.93
   1  -3   9   10.13    1.96
   1  -3   9    9.50    1.95
  -1   3 -10   -1.05    1.10
   1   3  10    0.43    1.02
  -1   3 -10    0.05    0.70
   1   3  10   -0.45    0.65
  -1  -3 -10    0.10    0.72
   1  -3  10    0.01    0.98
   1  -3  10   -0.83    1.33
  -1  -3 -10    1.61    1.10
   1   3  11    8.99    1.94
  -1   3 -11    9.15    2.30
   1   3  11    8.75    1.81
  -1   3 -11   10.35    2.21
  -1  -3 -11   11.09    2.28
   1  -3  11   10.90    2.17
   1  -3  11    7.66    1.74
  -1  -3 -11   10.70    2.02
  -1   3 -12    3.50    1.59
   1   3  12    2.29    1.22
  -1   3 -12    0.02    1.74
   1   3  12    4.84    1.41
   1  -3  12    2.00    1.52
   1  -3  12    7.86    2.34
  -1  -3 -12    5.14    1.47
  -1  -3 -12    3.30    1.34
   1   3  13   11.83    2.32
   1   3  13    9.54    2.20
  -1   3 -13   15.14    2.82
  -1  -3 -13   11.05    2.43
   1  -3  13   12.97    2.59
   1  -3  13   18.36    3.22
  -1  -3 -13   14.31    1.82
   1   3  14    9.16    2.01
   1   3  14    9.00    2.11
  -1   3 -14   11.50    2.63
  -1   3 -14   10.56    2.46
   1  -3  14   12.59    2.74
   1  -3  14    9.99    2.90
  -1  -3 -14   11.97    2.22
  -1  -3 -14    8.81    1.69
  -1   3 -15    9.84    2.73
  -1   3 -15   14.34    2.93
   1   3  15   10.87    2.37
   1   3  15   17.44    2.77
   1  -3  15   16.07    2.95
  -1  -3 -15   15.55    3.26
  -1  -3 -15   12.25    2.95
  -1   3 -16    7.71    2.52
   1   3  16    8.23    2.23
   1   3  16    7.78    1.91
   1  -3  16    4.70    1.80
  -1  -3 -16    6.68    1.54
  -1   3 -17    2.78    2.13
   1   3  17    3.10    1.70
  -1   3 -17    4.72    2.79
   1  -3  17    5.10    2.11
  -1  -3 -17   -0.82    1.95
  -1  -3 -17    1.85    2.23
  -1   3 -18   18.54    4.16
   1   3  18   23.20    3.72
   1   3  18   21.09    3.41
  -1   3 -18   19.29    4.29
   1  -3  18   23.12    3.89
  -1  -3 -18   18.73    3.88
   1  -3  18   23.47    3.73
   1   3  19    6.98    2.63
  -1   3 -19    6.23    2.91
  -1  -3 -19    9.09    3.08
  -1  -3 -19   14.17    2.96
   1  -3  19   14.21    3.65
   1   4 -19   16.85    3.56
   1  -4 -19   14.59    3.00
   1  -4 -19   11.40    3.05
   1   4 -18   12.36    3.68
   1  -4 -18    2.80    2.19
  -1  -4  18    2.74    2.85
  -1   4  17    9.14    2.18
   1   4 -17    6.26    2.44
  -1  -4  17   10.23    2.72
   1  -4 -17   10.51    2.84
  -1  -4  17    8.34    2.12
   1  -4 -17    7.66    2.18
  -1   4  16    0.47    1.59
  -1   4  16    2.15    1.52
   1   4 -16    4.94    2.24
   1   4 -16    3.28    1.96
  -1  -4  16    1.74    2.36
  -1  -4  16    4.87    2.03
   1  -4 -16    1.24    1.18
   1   4 -15   -0.30    1.53
  -1   4  15    0.82    1.31
  -1   4  15    2.32    1.53
   1   4 -15    1.13    1.76
   1  -4 -15    0.82    1.53
   1  -4 -15    1.84    2.19
  -1  -4  15   -0.55    1.91
  -1  -4  15    1.50    2.11
  -1   4  14   10.36    2.25
  -1   4  14   12.81    2.40
   1   4 -14   12.26    2.74
   1   4 -14   13.34    3.04
   1  -4 -14   13.99    2.69
   1  -4 -14   11.12    2.92
  -1  -4  14   12.21    2.64
  -1  -4  14   11.06    2.71
   1   4 -13    1.80    1.42
  -1   4  13    3.92    1.32
   1   4 -13    2.73    1.95
  -1   4  13    2.63    1.39
  -1  -4  13    1.24    1.89
   1  -4 -13    1.49    1.39
   1   4 -12    0.06    1.55
   1   4 -12   -0.45    1.32
  -1   4  12   -0.43    0.91
  -1  -4  12   -1.02    1.35
   1  -4 -12   -0.99    1.15
  -1  -4  12   -0.90    1.27
   1  -4 -12   -2.19    1.40
  -1   4  11   21.94    2.71
  -1   4  11   17.58    2.50
   1   4 -11   24.24    3.07
   1   4 -11   28.33    3.44
   1  -4 -11   23.39    2.93
   1  -4 -11   21.46    3.33
  -1  -4  11   19.33    2.68
  -1  -4  11   21.61    3.03
   1   4 -10   24.32    3.01
  -1   4  10   22.40    2.76
   1   4 -10   26.90    3.25
  -1   4  10   22.29    2.77
   1  -4 -10   24.69    3.20
  -1  -4  10   21.86    3.30
  -1  -4  10   23.00    3.05
   1  -4 -10   28.52    3.08
  -1   4   9    0.85    0.81
   1   4  -9    0.00    1.07
   1   4  -9    0.38    0.97
   1  -4  -9    0.82    0.81
   1  -4  -9    0.10    1.03
  -1  -4   9    1.71    1.05
  -1  -4   9    1.34    1.06
  -1   4   8    4.97    1.21
   1   4  -8   11.77    2.07
   1   4  -8    7.31    1.52
  -1  -4   8    7.47    1.66
  -1  -4   8    7.92    1.60
   1  -4  -8    9.03    1.61
  -1   4   7   42.41    4.17
   1   4  -7   47.55    4.61
   1   4  -7   38.63    4.29
   1  -4  -7   43.97    4.19
  -1  -4   7   41.51    4.41
  -1  -4   7   42.45    4.34
   1  -4  -7   43.49    4.31
  -1   4   6    9.09    1.30
  -1   4   6   10.75    1.47
   1   4  -6   10.80    1.62
   1   4  -6   12.04    1.91
  -1  -4   6   10.60    1.71
   1  -4  -6   10.02    1.59
   1  -4  -6   13.83    1.37
  -1  -4   6   13.23    1.76
   1   4  -5  225.58   20.62
   1   4  -5  235.52   20.69
  -1   4   5  231.00   20.40
  -1   4   5  234.26   20.36
   1  -4  -5  237.69   20.41
  -1  -4   5  233.51   20.63
  -1  -4   5  225.72   20.66
   1  -4  -5  238.66   20.49
   1   4  -4    6.25    1.18
   1   4  -4    6.07    1.27
  -1   4   4    5.69    0.93
  -1  -4   4    5.62    1.21
  -1  -4   4    6.98    1.39
   1  -4  -4    8.16    1.06
   1  -4  -4    7.90    0.86
   1   4  -3   13.49    1.60
  -1   4   3   12.78    1.35
   1   4  -3   14.83    1.49
   1  -4  -3   15.72    1.36
  -1  -4   3   12.07    1.62
   1  -4  -3   14.98    1.43
  -1  -4   3   12.92    1.70
   1   4  -2  216.64   18.57
  -1  -4   2  215.04   18.55
  -1  -4   2  202.93   18.58
   1   4  -1   55.84    5.00
   1  -4  -1   47.16    4.81
  -1  -4   1   59.63    4.98
  -1  -4   1   54.23    5.02
   1  -4  -1   59.09    4.81
   1   4   0  316.52   28.40
  -1   4   0  343.66   28.35
  -1   4   0  306.51   28.35
   1  -4   0  322.29   28.38
  -1  -4   0  363.74   28.45
   1  -4   0  307.06   28.36
  -1   4  -1  385.69   33.11
  -1   4  -1  373.92   33.12
   1  -4   1  363.40   33.11
   1  -4   1  399.73   33.16
  -1   4  -2    2.25    0.47
   1  -4   2    2.55    0.76
   1  -4   2    2.87    0.67
   1   4   3  120.73   10.60
  -1   4  -3  111.20   10.69
  -1  -4  -3  131.04   10.62
   1  -4   3  123.63   10.82
   1  -4   3  114.51   10.74
  -1   4  -4   46.18    4.88
   1   4   4   51.11    4.71
  -1   4  -4   50.15    4.87
   1  -4   4   49.62    4.96
  -1  -4  -4   59.87    4.75
  -1  -4  -4   49.48    4.69
   1  -4   4   51.81    4.90
  -1   4  -5  113.42   10.21
  -1   4  -5  107.08   10.26
   1   4   5  102.73   10.00
   1  -4   5  109.03   10.20
   1  -4   5  113.06   10.31
  -1  -4  -5  127.20   10.07
   1   4   6   22.31    2.27
  -1   4  -6   17.96    2.34
  -1   4  -6   18.25    2.60
   1  -4   6   18.50    2.51
  -1  -4  -6   25.81    2.55
  -1  -4  -6   23.65    2.33
   1  -4   6   21.38    2.69
  -1   4  -7   29.43    3.50
  -1   4  -7   29.31    3.62
   1   4   7   31.79    3.27
  -1  -4  -7   29.78    3.39
  -1  -4  -7   34.26    3.33
   1  -4   7   39.22    3.66
  -1   4  -8   48.15    4.73
   1   4   8   36.68    4.12
   1   4   8   35.88    4.13
  -1  -4  -8   47.87    4.30
   1  -4   8   48.31    4.37
   1  -4   8   37.04    4.36
  -1  -4  -8   43.41    4.42
  -1   4  -9    0.61    1.24
  -1   4  -9    0.45    0.67
   1   4   9    0.47    0.85
   1   4   9   -0.26    0.51
   1  -4   9    1.34    1.09
  -1  -4  -9    1.05    0.99
   1  -4   9    1.50    1.33
  -1  -4  -9    0.68    0.87
   1   4  10   16.85    2.05
  -1   4 -10   13.31    2.57
  -1   4 -10   14.12    2.49
   1   4  10   15.50    2.08
   1  -4  10   16.26    2.73
   1  -4  10   11.65    2.31
  -1  -4 -10   17.74    2.35
  -1  -4 -10   15.62    2.34
   1   4  11   -0.59    0.93
  -1   4 -11   -0.98    1.39
   1   4  11    0.00    0.95
  -1   4 -11    1.55    1.28
  -1  -4 -11    0.88    1.53
   1  -4  11    0.76    1.33
  -1  -4 -11    1.73    1.24
   1  -4  11   -0.40    1.17
  -1   4 -12    1.74    1.76
  -1   4 -12    1.20    1.27
   1   4  12   -0.27    0.89
   1   4  12    0.62    1.07
  -1  -4 -12    0.67    1.10
  -1  -4 -12    0.51    1.22
   1  -4  12    1.47    1.13
   1  -4  12   -0.01    1.52
  -1   4 -13   33.13    4.13
   1   4  13   31.57    3.85
   1   4  13   31.66    3.81
  -1   4 -13   32.45    4.49
   1  -4  13   32.61    4.20
  -1  -4 -13   29.30    4.06
  -1  -4 -13   36.70    4.03
   1  -4  13   33.95    4.63
  -1   4 -14   26.71    4.05
   1   4  14   23.01    3.25
  -1   4 -14   26.09    3.66
   1   4  14   24.92    3.33
  -1  -4 -14   24.14    3.97
   1  -4  14   30.35    4.23
   1  -4  14   28.13    3.95
  -1  -4 -14   31.45    3.60
   1   4  15   30.08    3.99
   1   4  15   41.67    4.28
  -1   4 -15   28.91    4.19
  -1   4 -15   34.03    4.59
  -1  -4 -15   35.49    3.78
   1  -4  15   33.33    4.28
  -1  -4 -15   38.71    4.81
   1  -4  15   31.13    4.70
  -1   4 -16    6.92    2.29
  -1   4 -16    3.51    2.24
   1   4  16    5.26    1.72
   1   4  16    3.46    1.82
  -1  -4 -16    4.67    1.72
  -1  -4 -16    4.15    1.97
   1  -4  16    7.60    2.34
   1   4  17   18.76    3.51
  -1   4 -17   16.69    3.74
  -1   4 -17   29.11    4.41
   1   4  17   22.83    3.19
  -1  -4 -17   18.50    3.49
  -1  -4 -17   20.33    4.13
   1  -4  17   21.10    3.66
   1   4  18    1.40    1.87
   1   4  18    3.29    2.12
  -1   4 -18    1.23    2.41
  -1   4 -18    2.96    3.34
  -1  -4 -18    4.70    2.27
   1  -4  18    4.92    2.82
  -1  -4 -18   -1.10    2.56
  -1   4 -19    8.73    3.18
  -1   4 -19    2.82    3.03
   1  -4  19    9.10    3.57
  -1  -4 -19    5.29    2.91
   1   5 -19    2.40    3.05
  -1   5  19    8.71    2.38
  -1  -5  19    4.74    2.90
   1  -5 -19   11.34    3.05
  -1   5  18    6.34    2.11
   1   5 -18    9.13    3.31
   1   5 -18    5.68    2.71
   1  -5 -18    9.01    2.49
  -1  -5  18    9.45    3.24
  -1  -5  18    8.15    2.92
   1  -5 -18    7.27    1.94
   1   5 -17    2.19    2.30
   1   5 -17    4.92    2.39
  -1   5  17   -0.61    1.65
  -1   5  17   -0.29    1.68
  -1  -5  17    1.35    2.57
   1  -5 -17   -0.11    1.95
   1  -5 -17    2.63    2.34
   1   5 -16    0.09    1.94
  -1   5  16    2.27    1.64
   1   5 -16    4.35    2.54
  -1   5  16    3.09    1.45
  -1  -5  16    5.94    2.55
   1  -5 -16   -0.28    1.63
   1  -5 -16    2.78    1.84
  -1  -5  16    1.89    2.01
   1   5 -15    4.44    2.52
  -1   5  15    5.74    1.46
  -1   5  15    3.29    1.69
   1   5 -15    6.17    2.18
  -1  -5  15    4.52    1.82
  -1  -5  15    2.94    2.15
   1  -5 -15    4.82    2.00
   1  -5 -15    2.93    1.96
   1   5 -14   22.83    3.65
  -1   5  14   27.89    3.30
   1   5 -14   31.22    4.45
  -1   5  14   30.33    3.49
  -1  -5  14   22.68    3.48
  -1  -5  14   31.06    4.35
   1  -5 -14   37.45    4.19
   1  -5 -14   33.28    4.57
   1   5 -13   31.11    3.88
  -1   5  13   28.02    3.54
   1  -5 -13   20.60    3.52
  -1  -5  13   28.60    3.87
  -1  -5  13   25.03    4.06
   1  -5 -13   31.17    3.71
  -1   5  12   10.35    1.94
   1   5 -12   10.78    2.62
   1   5 -12    9.24    2.18
   1  -5 -12   10.52    2.27
  -1  -5  12    7.22    2.18
  -1  -5  12   10.80    2.35
   1  -5 -12    8.18    2.29
   1   5 -11    6.15    1.97
  -1   5  11    8.39    1.57
   1   5 -11    6.91    2.22
   1  -5 -11    7.65    1.64
  -1  -5  11    5.97    2.16
  -1  -5  11    6.32    1.84
   1  -5 -11    4.83    1.22
   1   5 -10   53.83    5.71
  -1   5  10   52.68    5.12
  -1   5  10   49.24    5.25
   1   5 -10   53.99    5.54
   1  -5 -10   57.44    5.28
  -1  -5  10   52.09    5.43
   1  -5 -10   50.44    5.36
  -1  -5  10   48.98    5.46
   1   5  -9   65.73    6.14
  -1   5   9   52.57    5.55
  -1   5   9   56.20    5.48
   1   5  -9   57.44    5.86
   1  -5  -9   53.66    5.59
  -1  -5   9   57.33    6.01
   1  -5  -9   62.49    5.65
  -1  -5   9   56.99    5.85
  -1   5   8   18.26    2.37
   1   5  -8   21.28    2.49
  -1   5   8   18.48    2.29
   1   5  -8   20.77    2.80
   1  -5  -8   20.88    2.59
  -1  -5   8   21.31    2.27
  -1  -5   8   21.02    2.72
   1  -5  -8   23.72    2.29
   1   5  -7   16.39    2.47
  -1   5   7   18.75    1.89
  -1   5   7   16.45    2.02
  -1  -5   7   18.56    2.47
   1  -5  -7   19.09    1.91
   1  -5  -7   17.28    2.17
  -1  -5   7   14.35    2.28
  -1   5   6   20.21    2.33
   1   5  -6   21.01    2.80
   1   5  -6   21.17    2.67
  -1   5   6   22.87    2.30
   1  -5  -6   24.44    2.52
   1  -5  -6   26.15    2.30
  -1  -5   6   19.79    2.63
  -1  -5   6   21.65    2.80
   1   5  -5  171.71   14.55
  -1   5   5  148.49   14.16
   1   5  -5  156.53   14.43
   1  -5  -5  166.27   14.26
  -1  -5   5  157.94   14.52
   1  -5  -5  176.46   14.19
  -1  -5   5  150.14   14.42
   1   5  -4   34.13    3.53
   1   5  -4   30.63    3.51
  -1  -5   4   35.66    3.59
   1  -5  -4   37.79    3.33
   1  -5  -4   33.94    3.22
  -1  -5   4   38.69    3.73
  -1   5   3   31.09    2.95
   1   5  -3   34.17    3.36
   1  -5  -3   38.56    3.07
  -1  -5   3   31.38    3.32
  -1  -5   3   32.28    3.40
   1   5  -2  200.57   18.16
   1  -5  -2  219.64   17.92
  -1  -5   2  191.85   18.11
  -1  -5   2  207.16   18.19
   1  -5  -2  211.93   17.90
   1   5  -1   18.62    1.86
   1  -5  -1   20.87    1.69
   1  -5  -1   15.78    1.69
  -1   5   0   79.59    6.87
   1   5   0   82.07    6.94
  -1   5   0   76.57    6.91
   1  -5   0   77.35    6.93
  -1  -5   0   80.80    6.99
   1  -5   0   72.66    6.88
  -1   5  -1  208.04   17.76
  -1   5  -1  199.32   17.72
   1   5   1  204.26   17.68
   1  -5   1  210.95   17.80
   1  -5   1  191.19   17.74
  -1   5  -2   56.16    5.01
  -1   5  -2   55.28    5.06
   1  -5   2   52.22    5.00
   1  -5   2   53.59    5.06
   1   5   3   27.28    2.50
  -1   5  -3   25.59    2.70
   1  -5   3   24.72    2.69
   1  -5   3   26.77    2.79
   1   5   4  116.20   10.66
  -1   5  -4  113.78   10.86
  -1   5  -4  122.99   10.84
   1  -5   4  140.63   11.02
  -1  -5  -4  107.88   10.63
   1  -5   4  122.58   10.88
  -1   5  -5   25.94    2.95
   1   5   5   25.27    2.70
  -1   5  -5   27.49    2.92
   1  -5   5   28.04    2.98
   1  -5   5   29.46    3.16
   1   5   6  123.34   12.17
  -1   5  -6  132.43   12.51
  -1  -5  -6  146.75   12.21
   1  -5   6  126.46   12.41
  -1  -5  -6  151.43   12.35
   1  -5   6  139.23   12.54
  -1   5  -7   -0.14    0.61
  -1   5  -7    0.09    0.95
   1  -5   7   -0.78    0.84
   1  -5   7    0.29    0.98
   1   5   8   12.19    2.05
   1   5   8   14.91    1.87
  -1   5  -8   10.36    2.15
  -1   5  -8   13.50    2.17
   1  -5   8   16.48    1.83
  -1  -5  -8   14.81    2.08
  -1  -5  -8   16.13    1.85
   1  -5   8   10.66    2.04
  -1   5  -9   39.63    4.49
   1   5   9   45.56    4.20
  -1   5  -9   35.85    4.56
   1  -5   9   43.52    4.77
  -1  -5  -9   47.09    4.28
   1  -5   9   37.44    4.46
  -1  -5  -9   38.57    4.30
  -1   5 -10    7.06    1.85
   1   5  10    7.43    1.51
   1   5  10    3.75    1.37
  -1   5 -10    3.79    1.55
   1  -5  10    4.19    1.20
  -1  -5 -10    5.90    1.43
   1  -5  10    4.87    1.67
  -1  -5 -10    7.28    1.58
  -1   5 -11   94.36    9.12
   1   5  11  100.19    8.75
  -1   5 -11   88.92    9.27
  -1  -5 -11   86.69    8.94
  -1  -5 -11  103.48    8.91
   1  -5  11   83.04    9.04
  -1   5 -12   -0.15    1.13
   1   5  12    0.49    1.00
  -1   5 -12   -0.71    1.02
  -1  -5 -12    0.25    1.25
   1  -5  12    0.54    1.69
  -1  -5 -12    1.67    1.02
   1   5  13    1.55    1.31
  -1   5 -13    2.63    1.74
   1   5  13    5.41    1.60
  -1   5 -13    2.88    1.61
   1  -5  13    7.03    2.34
   1  -5  13    1.34    1.67
  -1  -5 -13    4.22    1.53
  -1  -5 -13    5.13    1.73
  -1   5 -14    6.62    2.81
   1   5  14   11.08    1.97
  -1   5 -14   11.44    2.54
   1   5  14    8.18    1.91
   1  -5  14    9.46    2.70
  -1  -5 -14    9.60    2.47
  -1  -5 -14   10.58    2.33
   1  -5  14    9.87    2.33
  -1   5 -15   14.49    3.22
   1   5  15   17.86    2.76
  -1   5 -15   19.97    3.92
   1   5  15   18.78    2.88
   1  -5  15   17.77    3.64
  -1  -5 -15   16.74    2.84
  -1  -5 -15   12.73    3.01
   1   5  16    6.14    1.86
  -1   5 -16    7.76    2.43
   1   5  16    8.05    2.26
   1  -5  16    5.55    1.97
  -1  -5 -16    8.87    1.94
  -1  -5 -16    8.64    2.25
  -1   5 -17    6.54    2.63
  -1   5 -17    2.30    2.52
   1   5  17    4.00    1.97
   1  -5  17    4.56    2.61
  -1  -5 -17    9.40    2.52
  -1   5 -18    6.84    3.22
  -1   5 -18    2.13    2.81
   1   5  18    7.32    2.27
  -1  -5 -18    2.51    2.88
   1  -5  18    5.56    2.75
  -1  -5 -18    4.71    2.51
   1   5  19   19.00    3.69
  -1   5 -19   10.94    3.78
   1  -5  19   19.14    4.04
   1   6 -18   14.18    3.44
  -1   6  18   17.79    3.07
  -1   6  18   15.00    3.24
  -1  -6  18   20.93    3.70
   1  -6 -18   17.16    3.40
  -1  -6  18    8.53    3.59
   1   6 -17    4.41    2.65
  -1   6  17    0.17    1.67
   1   6 -17    2.37    2.47
  -1   6  17    2.33    1.72
   1  -6 -17    0.46    2.09
   1  -6 -17    1.84    2.03
  -1  -6  17   -0.34    2.64
  -1  -6  17    3.41    2.36
  -1   6  16   26.28    4.22
   1   6 -16   30.84    4.51
  -1   6  16   38.12    4.19
   1  -6 -16   36.48    4.64
  -1  -6  16   41.55    4.83
  -1  -6  16   37.99    5.05
   1  -6 -16   26.77    4.49
  -1   6  15    4.30    1.74
   1   6 -15    4.23    2.16
   1   6 -15    5.69    2.44
  -1  -6  15    3.37    2.29
  -1  -6  15    6.98    2.67
   1  -6 -15    4.21    2.10
  -1   6  14   15.19    2.58
   1   6 -14   17.24    3.18
   1  -6 -14   14.36    2.82
  -1  -6  14   14.76    3.09
  -1  -6  14   13.81    3.07
   1  -6 -14   16.46    3.32
   1   6 -13   11.47    2.74
   1   6 -13   17.38    3.06
  -1   6  13   11.52    2.45
  -1   6  13   17.84    2.50
  -1  -6  13   15.58    2.79
  -1  -6  13   14.66    2.89
   1  -6 -13   18.24    2.81
   1  -6 -13   19.04    3.18
  -1   6  12   10.52    2.02
   1   6 -12    9.40    2.30
   1   6 -12   11.08    2.59
  -1   6  12    9.53    2.14
   1  -6 -12   10.73    2.04
  -1  -6  12    8.92    2.26
  -1  -6  12    9.83    2.49
   1   6 -11   15.45    2.59
  -1   6  11   10.75    2.12
   1   6 -11   13.30    2.86
  -1   6  11    8.60    1.89
  -1  -6  11   12.33    2.48
  -1  -6  11   11.60    2.72
   1  -6 -11   15.06    2.22
   1  -6 -11   12.74    2.29
  -1   6  10   13.09    1.86
  -1   6  10   11.16    2.09
   1   6 -10   12.96    2.64
   1   6 -10   11.79    2.46
   1  -6 -10   16.08    1.77
   1  -6 -10    9.49    2.13
  -1  -6  10   14.31    2.27
  -1  -6  10   10.60    2.31
   1   6  -9    0.81    1.39
   1   6  -9    2.06    1.30
  -1   6   9    2.62    1.05
  -1   6   9    4.63    1.00
   1  -6  -9    3.00    0.77
  -1  -6   9    2.44    1.36
   1  -6  -9    3.07    1.18
  -1  -6   9    2.66    1.28
   1   6  -8   16.31    2.63
  -1   6   8   17.03    2.16
   1   6  -8   16.32    2.43
  -1   6   8   20.01    2.09
  -1  -6   8   16.34    2.15
   1  -6  -8   21.02    2.06
  -1  -6   8   16.76    2.47
   1  -6  -8   18.33    2.34
  -1   6   7    1.42    0.65
   1   6  -7    0.64    1.10
  -1   6   7    0.12    0.65
   1   6  -7   -0.16    1.09
   1  -6  -7    1.70    0.56
  -1  -6   7    0.63    1.00
   1  -6  -7    0.27    0.77
  -1  -6   7    0.58    0.99
   1   6  -6   19.98    2.58
  -1   6   6   20.40    2.11
   1   6  -6   19.27    2.33
   1  -6  -6   22.41    2.27
  -1  -6   6   19.11    2.69
  -1  -6   6   19.39    2.49
  -1   6   5   12.09    1.36
   1   6  -5   11.28    1.76
  -1  -6   5   12.35    1.81
  -1  -6   5   13.39    2.17
   1  -6  -5   13.91    1.54
  -1   6   4  268.09   24.32
   1   6  -4  289.31   24.72
   1   6  -4  273.34   24.70
  -1  -6   4  294.77   24.79
  -1  -6   4  261.01   24.64
   1  -6  -4  293.74   24.43
   1   6  -3   65.06    5.89
  -1  -6   3   60.48    5.92
  -1  -6   3   63.31    5.87
   1   6  -2   52.17    5.17
   1   6  -2   63.13    5.28
  -1  -6   2   56.59    5.27
  -1  -6   2   51.59    5.13
   1   6  -1   -0.51    0.49
   1   6  -1    1.08    0.88
   1  -6  -1    0.33    0.32
   1  -6  -1   -0.46    0.27
  -1  -6   1    0.05    0.42
   1   6   0   22.30    2.29
  -1  -6   0   23.94    2.30
  -1  -6   0   22.32    2.29
  -1   6  -1   31.14    2.95
  -1   6  -1   28.92    3.01
   1   6   1   33.61    2.92
   1  -6   1   28.72    2.95
   1  -6   1   32.46    3.04
  -1   6  -2    3.66    1.00
  -1   6  -2    4.79    0.88
   1   6   2    6.76    0.80
   1  -6   2    4.91    0.99
   1   6   3   62.78    5.30
  -1   6  -3   57.40    5.47
  -1   6  -3   55.56    5.74
   1  -6   3   55.19    5.48
   1  -6   3   62.47    5.66
   1   6   4   14.44    1.53
  -1  -6  -4   13.65    1.51
   1  -6   4   12.70    1.96
   1   6   5    1.26    0.83
   1   6   5    0.20    0.52
  -1   6  -5   -0.51    0.75
  -1  -6  -5    0.36    0.50
   1  -6   5   -0.43    0.96
  -1   6  -6    2.98    0.93
   1   6   6    5.21    0.99
   1  -6   6    1.16    0.99
   1  -6   6    3.46    1.36
   1   6   7   76.11    7.39
  -1   6  -7   79.99    7.82
  -1   6  -7   84.29    7.72
  -1  -6  -7   81.33    7.53
  -1  -6  -7   91.50    7.41
   1  -6   7   77.00    7.81
   1  -6   7   71.99    7.65
   1   6   8    6.26    1.29
  -1   6  -8    3.82    1.59
  -1   6  -8    5.00    1.48
   1  -6   8    4.93    1.57
  -1  -6  -8    7.28    1.23
   1  -6   8    3.64    1.47
  -1   6  -9   -0.07    1.17
   1   6   9    0.11    0.81
   1   6   9    1.32    0.86
  -1  -6  -9    1.60    1.05
  -1  -6  -9    1.48    0.75
   1  -6   9   -0.51    0.87
   1  -6   9    1.69    1.03
   1   6  10    4.97    1.24
   1   6  10    3.18    1.19
  -1   6 -10    3.32    1.51
  -1   6 -10    1.01    1.51
  -1  -6 -10    4.69    1.24
   1  -6  10    0.70    1.43
  -1  -6 -10    2.92    1.10
   1  -6  10    2.84    1.65
  -1   6 -11   24.22    3.84
  -1   6 -11   30.64    3.84
   1   6  11   31.94    3.45
   1  -6  11   26.08    3.93
  -1  -6 -11   29.92    3.65
  -1  -6 -11   35.92    3.53
   1  -6  11   26.99    4.13
  -1   6 -12  129.15   13.24
  -1   6 -12  139.20   13.11
   1   6  12  154.63   12.76
   1  -6  12  117.49   12.82
   1  -6  12  146.36   13.17
  -1  -6 -12  142.46   13.03
  -1   6 -13    4.40    1.95
  -1   6 -13    4.66    1.72
   1   6  13    5.50    2.32
   1   6  13    4.23    1.47
   1  -6  13    4.07    2.19
  -1  -6 -13    4.49    1.79
  -1  -6 -13    2.94    1.95
   1  -6  13    2.09    1.58
  -1   6 -14    9.08    2.40
   1   6  14   10.27    2.24
  -1  -6 -14   10.65    2.49
  -1  -6 -14    9.88    2.26
   1  -6  14   12.52    2.95
   1  -6  14   11.96    2.55
  -1   6 -15   11.52    2.95
   1   6  15    8.68    1.92
  -1   6 -15    7.60    2.52
   1   6  15    9.50    2.11
   1  -6  15    9.97    2.98
  -1   6 -16   11.81    3.34
   1   6  16   14.79    2.80
   1   6  16   13.08    2.66
   1  -6  16   15.61    3.25
  -1  -6 -16   16.84    3.22
  -1   6 -17    2.03    2.55
   1   6  17    6.60    1.82
  -1   6 -17    3.25    3.16
   1  -6  17    2.66    2.50
  -1  -6 -17   -0.96    1.85
  -1   6 -18    7.54    3.82
  -1   6 -18    3.55    2.92
   1   6  18    0.44    3.46
  -1  -6 -18    0.51    1.95
  -1  -6 -18   -1.21    2.47
  -1   7  18    9.08    2.72
   1   7 -18    3.31    2.72
   1   7 -18   10.09    3.86
   1  -7 -18    1.64    2.37
  -1  -7  18    5.90    2.71
  -1  -7  18    0.18    3.23
   1  -7 -18    3.77    2.82
  -1   7  17   13.58    2.82
   1   7 -17    3.75    2.48
   1   7 -17    8.80    3.24
   1  -7 -17    6.86    2.32
   1   7 -16   37.37    5.39
  -1   7  16   44.92    4.81
  -1   7  16   41.65    4.89
   1   7 -16   40.26    5.39
  -1  -7  16   41.19    5.77
   1  -7 -16   42.93    5.18
   1  -7 -16   44.54    5.38
  -1  -7  16   40.55    5.30
  -1   7  15    2.75    1.47
   1   7 -15    6.54    2.48
  -1   7  15    4.46    1.78
   1  -7 -15    0.85    1.67
  -1  -7  15    3.31    2.60
  -1  -7  15    3.79    2.21
   1  -7 -15    4.85    1.55
  -1   7  14    3.35    1.56
   1   7 -14    0.14    1.77
  -1   7  14    0.68    1.18
   1   7 -14    1.97    1.96
  -1  -7  14   -0.35    1.93
   1  -7 -14    1.19    1.48
  -1  -7  14    3.04    1.41
   1  -7 -14   -0.90    1.96
  -1   7  13   11.09    2.04
   1   7 -13   12.64    2.77
  -1   7  13   11.64    2.29
   1   7 -13   11.56    2.69
   1  -7 -13   13.81    2.94
   1  -7 -13   11.28    2.03
  -1  -7  13   10.75    2.31
  -1  -7  13   11.00    2.63
  -1   7  12    0.89    0.99
   1   7 -12   -0.63    1.56
   1   7 -12   -0.71    1.30
  -1   7  12    0.18    1.17
  -1  -7  12    0.21    1.20
  -1  -7  12    0.65    1.27
   1  -7 -12    0.67    0.65
   1   7 -11   24.93    3.73
  -1   7  11   25.49    3.24
   1   7 -11   26.07    3.62
  -1   7  11   26.90    3.08
   1  -7 -11   27.50    3.03
   1  -7 -11   31.40    3.31
  -1  -7  11   24.34    3.83
  -1   7  10    0.58    0.81
   1   7 -10   -1.50    1.12
  -1   7  10   -1.26    0.92
   1   7 -10   -1.51    1.42
   1  -7 -10   -0.18    0.61
  -1  -7  10   -1.92    1.30
  -1  -7  10   -0.12    1.51
   1  -7 -10   -0.65    1.01
  -1   7   9    0.64    0.86
  -1   7   9    2.25    0.82
   1   7  -9   -0.47    1.14
   1   7  -9   -0.41    1.27
   1  -7  -9    0.48    0.72
  -1  -7   9   -0.79    1.10
  -1  -7   9    0.31    0.84
   1  -7  -9    0.46    0.96
   1   7  -8   55.19    5.54
   1   7  -8   51.78    5.59
  -1   7   8   48.52    4.98
   1  -7  -8   63.58    5.08
  -1  -7   8   50.26    5.55
  -1  -7   8   47.51    5.37
   1  -7  -8   53.25    5.17
   1   7  -7   16.80    2.38
  -1   7   7   14.28    1.67
   1   7  -7   12.88    2.17
  -1  -7   7   10.82    2.11
  -1  -7   7   15.39    2.36
   1  -7  -7   16.02    1.90
   1   7  -6    4.55    1.31
  -1   7   6    5.40    0.72
   1   7  -6    3.90    1.34
  -1  -7   6    2.87    1.19
  -1  -7   6    4.33    1.53
   1  -7  -6    6.29    0.92
   1  -7  -6    5.81    1.13
   1   7  -5   29.20    3.17
  -1   7   5   29.11    2.58
   1   7  -5   28.37    3.04
  -1  -7   5   25.52    3.07
  -1  -7   5   26.00    3.24
   1  -7  -5   30.82    2.80
   1   7  -4   27.95    2.96
  -1  -7   4   28.63    3.07
   1  -7  -4   28.48    2.72
  -1  -7   4   32.06    3.27
   1   7  -3   11.59    2.09
  -1  -7   3   12.88    1.84
  -1  -7   3   10.61    1.55
   1   7  -2    0.17    0.67
   1   7  -2    2.68    0.95
   1  -7  -2    0.87    0.34
  -1  -7   2    0.75    0.56
  -1  -7   2    0.04    0.66
  -1  -7   1   20.41    2.45
   1  -7  -1   24.28    2.28
   1  -7  -1   26.42    2.26
  -1  -7   1   23.17    2.44
  -1   7   0    1.14    0.33
   1   7   0    0.50    0.45
  -1   7   0    2.27    0.73
   1  -7   0    0.77    0.45
   1  -7   0    1.11    0.54
  -1  -7   0    0.59    0.60
  -1  -7   0    1.56    0.66
   1   7   1   55.33    4.59
  -1   7  -1   49.38    4.58
  -1   7  -1   49.05    4.69
   1  -7   1   46.39    4.62
   1  -7   1   51.40    4.72
   1   7   2   37.76    3.40
  -1   7  -2   38.44    3.71
  -1   7  -2   36.73    3.58
   1  -7   2   34.57    3.58
   1  -7   2   38.52    3.67
  -1   7  -3    3.36    1.17
   1   7   3    5.34    0.76
   1   7   3    3.81    0.68
  -1  -7  -3    5.04    0.77
   1  -7   3    3.06    0.97
   1   7   4   12.50    1.33
  -1   7  -4   10.68    1.48
   1   7   4   15.09    1.46
  -1  -7  -4   12.61    1.36
   1  -7   4   11.29    1.78
   1  -7   4    8.92    1.66
  -1   7  -5    0.07    0.71
   1   7   5    0.87    0.45
   1  -7   5   -0.11    0.68
   1  -7   5   -0.09    1.05
  -1  -7  -5    0.32    0.46
   1   7   6   19.49    2.06
  -1   7  -6   16.70    2.41
  -1   7  -6   18.33    2.41
   1  -7   6   16.74    2.36
   1  -7   6   21.99    2.89
  -1   7  -7   16.28    2.27
   1   7   7   14.22    1.84
  -1   7  -7   13.77    2.23
  -1  -7  -7   16.68    2.02
   1  -7   7   16.01    2.52
   1  -7   7   11.06    2.05
  -1   7  -8   -0.02    0.99
   1   7   8    1.90    0.96
   1   7   8   -0.34    0.69
   1  -7   8   -1.43    1.10
  -1  -7  -8    0.82    0.89
  -1  -7  -8    0.27    0.53
   1   7   9    5.77    1.23
  -1   7  -9    3.35    1.49
   1   7   9    3.73    1.17
   1  -7   9    1.79    1.49
   1  -7   9    5.60    1.18
  -1  -7  -9    4.53    1.63
  -1  -7  -9    5.49    1.07
  -1   7 -10   32.46    3.90
  -1   7 -10   27.67    3.98
   1   7  10   31.90    3.40
   1   7  10   28.25    3.46
  -1  -7 -10   36.46    3.31
  -1  -7 -10   31.80    3.64
   1  -7  10   26.74    3.82
   1  -7  10   30.56    4.20
  -1   7 -11   25.09    3.73
  -1   7 -11   31.67    4.01
   1   7  11   28.39    3.40
  -1  -7 -11   30.60    3.44
   1  -7  11   30.96    3.88
   1  -7  11   24.24    3.65
   1   7  12    0.82    1.11
   1   7  12    1.91    1.36
  -1   7 -12    2.10    1.69
  -1   7 -12    1.08    1.60
   1  -7  12    0.16    1.60
  -1  -7 -12    1.57    1.44
   1  -7  12    1.72    1.92
   1   7  13   73.79    6.63
   1   7  13   55.40    6.64
  -1   7 -13   65.83    7.13
  -1   7 -13   63.63    7.11
   1  -7  13   62.50    6.92
  -1  -7 -13   77.84    6.93
   1  -7  13   69.01    7.40
  -1  -7 -13   62.67    6.98
   1   7  14   13.04    2.66
   1   7  14   11.14    2.39
  -1   7 -14   15.61    3.05
  -1   7 -14   19.53    3.32
  -1  -7 -14   13.24    2.93
   1  -7  14   13.44    3.32
   1  -7  14   14.51    2.95
   1   7  15    3.70    1.72
  -1   7 -15    8.64    2.77
  -1   7 -15    2.85    1.99
  -1  -7 -15    0.89    1.97
  -1  -7 -15    4.34    2.27
   1  -7  15    6.26    2.67
   1  -7  15    5.69    2.21
  -1   7 -16   17.20    3.89
   1   7  16   15.31    3.04
  -1   7 -16   21.05    4.01
  -1  -7 -16   13.47    3.29
  -1  -7 -16   19.39    3.35
   1  -7  16   21.33    3.66
   1  -7  16   20.53    4.49
  -1   7 -17    6.05    2.72
  -1   7 -17    5.60    2.97
   1   7  17    2.97    1.74
  -1  -7 -17    6.95    2.32
  -1   7 -18    4.27    3.16
   1   7  18    9.48    3.13
  -1   7 -18   14.11    4.23
  -1  -7 -18   10.52    2.86
   1   8 -18    3.75    2.90
   1  -8 -18    2.93    2.66
  -1  -8  18    1.81    3.44
  -1  -8  18    5.90    2.81
   1   8 -17    7.96    2.77
   1   8 -17    8.61    3.60
  -1   8  17    5.40    1.96
   1  -8 -17    3.43    2.19
   1  -8 -17    5.71    3.50
  -1  -8  17    8.94    3.52
  -1  -8  17    8.99    2.83
   1   8 -16    9.90    3.18
   1   8 -16    0.35    2.28
  -1   8  16    0.96    1.67
   1  -8 -16    3.08    1.94
   1  -8 -16    0.90    1.71
  -1  -8  16    1.66    3.02
  -1   8  15    1.33    1.46
   1   8 -15    0.58    2.13
   1   8 -15    6.97    2.53
   1  -8 -15   -0.19    2.03
  -1  -8  15    8.80    2.52
  -1  -8  15    0.29    2.35
   1  -8 -15    1.35    1.10
   1   8 -14    8.34    2.30
   1   8 -14    7.40    2.42
  -1   8  14    6.57    1.70
  -1   8  14   11.66    2.10
  -1  -8  14    5.43    2.30
  -1  -8  14    6.66    2.57
   1  -8 -14    7.62    1.74
   1   8 -13    6.37    2.16
  -1   8  13    7.66    1.54
  -1   8  13    8.32    1.62
   1   8 -13    3.38    2.13
  -1  -8  13    3.39    2.28
  -1  -8  13    7.41    1.89
   1  -8 -13    6.62    1.54
   1  -8 -13    8.46    2.38
   1   8 -12   18.25    3.30
  -1   8  12   21.23    2.66
   1   8 -12   23.83    3.38
  -1   8  12   24.08    2.71
  -1  -8  12   14.85    3.49
  -1  -8  12   18.22    3.14
   1  -8 -12   22.86    2.67
   1  -8 -12   20.97    3.45
  -1   8  11    2.55    1.07
   1   8 -11    0.20    1.39
   1   8 -11   -1.27    1.66
  -1   8  11    2.15    1.06
   1  -8 -11    1.61    1.45
   1  -8 -11    0.44    0.80
  -1  -8  11    1.27    1.28
  -1  -8  11   -1.34    1.34
  -1   8  10  242.52   22.80
   1   8 -10  269.02   23.57
  -1   8  10  262.94   22.78
   1   8 -10  243.83   23.37
  -1  -8  10  249.77   23.34
   1  -8 -10  298.01   22.95
  -1  -8  10  251.38   23.50
   1  -8 -10  248.41   23.06
   1   8  -9   -0.63    1.36
  -1   8   9   -0.78    0.66
   1  -8  -9   -0.28    0.64
  -1  -8   9   -1.30    1.11
   1   8  -8  145.89   13.69
   1   8  -8  163.81   13.94
  -1   8   8  141.29   13.10
  -1  -8   8  154.22   13.71
  -1  -8   8  143.46   13.78
   1  -8  -8  142.11   13.34
  -1   8   7    3.88    0.88
   1   8  -7    4.34    1.42
   1   8  -7    6.99    1.71
  -1  -8   7    4.32    1.64
  -1  -8   7    3.04    1.26
   1  -8  -7    5.28    1.15
   1   8  -6  101.22    9.00
  -1   8   6   95.01    8.32
   1   8  -6   97.53    8.93
   1  -8  -6   90.51    8.50
  -1  -8   6   99.38    9.12
  -1  -8   6   83.78    8.73
   1   8  -5   22.09    2.55
  -1  -8   5   21.06    2.66
  -1  -8   5   19.64    2.44
   1  -8  -5   18.64    2.02
   1   8  -4   52.20    5.33
   1  -8  -4   57.87    4.90
  -1  -8   4   52.16    5.28
  -1  -8   4   55.66    5.45
   1   8  -3  118.34   10.91
  -1  -8   3  125.72   10.98
  -1  -8   3  116.54   10.82
   1   8  -2   14.88    1.71
   1  -8  -2   12.54    1.44
  -1  -8   2   16.51    1.81
  -1  -8   2   15.83    1.83
   1   8  -1    0.11    0.56
   1   8  -1    1.67    1.14
  -1  -8   1   -0.52    0.56
   1  -8  -1    0.12    0.44
  -1  -8   1   -0.02    0.59
  -1   8   0   42.70    3.88
   1  -8   0   44.60    4.06
   1  -8   0   44.83    3.97
  -1  -8   0   40.06    4.09
   1   8   1   90.81    8.06
   1  -8   1   84.40    8.07
   1  -8   1   97.80    8.22
  -1  -8  -1   88.15    8.09
  -1   8  -2    8.30    1.58
   1   8   2    9.75    0.99
   1  -8   2    7.32    1.31
  -1  -8  -2   10.19    1.26
   1  -8   2    6.18    1.24
   1   8   3    3.43    0.48
  -1   8  -3    1.24    1.11
  -1   8  -3    2.84    0.87
   1  -8   3    1.89    0.86
  -1   8  -4  156.49   13.80
  -1   8  -4  152.45   13.69
   1   8   4  149.23   13.37
   1   8   4  148.00   13.34
  -1  -8  -4  150.24   13.40
   1  -8   4  167.85   13.91
   1  -8   4  143.60   13.68
  -1   8  -5    9.19    1.60
   1   8   5    8.56    1.04
   1  -8   5    7.26    1.60
  -1  -8  -5    8.78    1.11
   1  -8   5   10.01    1.98
  -1   8  -6    6.90    1.40
   1   8   6    8.70    1.16
  -1   8  -6    7.42    1.55
   1  -8   6    7.95    1.76
   1  -8   6    8.71    2.01
   1   8   7   -0.20    0.55
  -1   8  -7   -0.12    0.96
  -1   8  -7   -1.03    1.04
   1   8   7    1.37    0.92
  -1  -8  -7    1.11    0.80
   1  -8   7   -0.60    0.85
   1  -8   7   -0.95    1.18
  -1   8  -8  134.89   13.19
  -1   8  -8  140.50   13.07
   1   8   8  130.88   12.62
  -1  -8  -8  156.27   12.89
   1  -8   8  152.76   13.34
   1  -8   8  131.92   13.04
  -1   8  -9   -1.93    1.38
  -1   8  -9    1.46    1.37
   1   8   9    0.44    0.85
   1  -8   9    2.23    1.21
   1  -8   9    0.45    0.93
  -1  -8  -9   -0.02    1.25
  -1  -8  -9    2.37    0.90
  -1   8 -10  117.38   11.04
   1   8  10  109.07   10.54
  -1   8 -10  112.84   11.12
  -1  -8 -10  116.56   10.68
   1  -8  10  124.57   11.23
   1  -8  10  108.71   10.92
  -1   8 -11   41.59    4.92
   1   8  11   37.93    4.34
  -1   8 -11   37.01    4.91
   1  -8  11   40.97    4.73
   1  -8  11   40.68    4.79
  -1  -8 -11   48.59    4.35
   1   8  12   37.48    3.94
   1   8  12   30.93    3.95
  -1   8 -12   34.20    4.36
  -1  -8 -12   38.84    3.73
  -1  -8 -12   30.38    4.36
   1   8  13    5.15    1.66
  -1   8 -13    5.94    2.27
  -1   8 -13    4.88    1.92
   1   8  13    6.46    1.55
   1  -8  13    4.33    2.67
   1  -8  13    7.12    2.37
  -1  -8 -13    6.04    1.97
  -1   8 -14    8.91    2.39
   1   8  14    8.92    2.04
  -1   8 -14   12.47    2.73
   1   8  14    8.50    2.28
   1  -8  14    6.50    3.15
  -1  -8 -14    9.73    2.34
  -1  -8 -14   12.66    2.38
   1  -8  14    9.99    2.51
   1   8  15   10.74    2.43
   1   8  15   15.28    2.90
  -1   8 -15    9.68    3.04
  -1   8 -15    7.82    2.84
   1  -8  15    8.97    2.93
  -1  -8 -15   10.27    2.39
  -1  -8 -15   11.79    2.49
   1  -8  15   13.88    2.88
   1   8  16    7.98    2.14
  -1   8 -16    1.32    2.52
  -1   8 -16    5.51    3.49
  -1  -8 -16    0.61    1.95
   1  -8  16    3.91    2.18
  -1  -8 -16    4.74    2.10
   1   8  17    3.59    2.79
  -1   8 -17   16.54    3.93
  -1  -8 -17    3.03    2.45
   1  -8  17    8.45    2.62
  -1   9  17    2.82    2.01
   1   9 -17    2.76    2.72
   1  -9 -17    7.31    2.60
   1  -9 -17   -1.00    1.81
  -1  -9  17    1.96    3.48
   1   9 -16    7.19    3.17
   1   9 -16    9.40    2.69
  -1   9  16    4.44    1.77
  -1  -9  16    0.47    2.92
   1  -9 -16    7.43    2.24
  -1  -9  16    7.22    2.47
   1  -9 -16    5.08    1.69
   1   9 -15    4.16    2.58
  -1   9  15    3.89    1.47
   1   9 -15    2.30    2.31
  -1   9  15    0.84    1.43
   1  -9 -15    1.16    2.06
  -1  -9  15    3.63    2.76
  -1  -9  15    2.29    1.86
   1  -9 -15    0.12    1.45
  -1   9  14    3.45    1.27
   1   9 -14    3.28    2.35
  -1   9  14    2.00    1.36
   1  -9 -14    4.50    1.62
   1  -9 -14    2.46    1.41
  -1  -9  14    2.18    1.77
  -1  -9  14    4.83    2.46
  -1   9  13    3.70    1.36
   1   9 -13    4.36    1.90
  -1   9  13    6.00    1.28
   1   9 -13    6.08    2.08
  -1  -9  13    5.28    2.42
   1  -9 -13    5.45    1.48
  -1  -9  13    6.29    1.87
   1  -9 -13    6.10    1.62
  -1   9  12   49.17    4.41
   1   9 -12   41.45    5.03
   1   9 -12   44.45    5.11
  -1   9  12   38.11    4.26
  -1  -9  12   38.18    5.12
   1  -9 -12   44.31    4.44
   1  -9 -12   39.45    4.82
  -1   9  11   11.54    1.87
  -1   9  11   10.56    1.83
   1   9 -11    6.97    2.22
   1   9 -11    7.09    2.24
   1  -9 -11   13.98    2.25
   1  -9 -11    9.80    1.74
  -1  -9  11   11.24    2.34
  -1  -9  11    9.25    1.88
   1   9 -10    1.06    1.54
   1   9 -10    4.16    1.68
  -1   9  10    2.04    1.03
  -1   9  10    0.16    0.85
  -1  -9  10    0.95    1.47
   1  -9 -10    1.12    0.74
  -1  -9  10   -1.19    1.24
   1   9  -9   43.00    4.60
  -1   9   9   37.03    3.78
   1   9  -9   40.48    4.60
  -1  -9   9   39.79    4.46
   1  -9  -9   36.73    4.10
  -1  -9   9   37.62    4.54
  -1   9   8   30.25    2.94
   1   9  -8   32.21    3.81
  -1  -9   8   25.82    3.55
   1  -9  -8   34.33    3.41
  -1  -9   8   30.80    4.09
   1   9  -7   -0.34    0.99
   1   9  -7   -1.07    1.06
  -1  -9   7   -1.45    1.01
   1  -9  -7    0.27    0.64
  -1  -9   7    0.19    1.41
   1   9  -6    8.35    1.77
   1   9  -6    7.11    1.60
   1  -9  -6    7.42    1.22
  -1  -9   6    8.53    2.08
  -1  -9   6    8.15    1.71
   1   9  -5   -0.67    0.86
  -1  -9   5    0.12    1.17
   1   9  -4    9.17    1.65
   1   9  -4    8.59    1.78
  -1  -9   4   10.75    2.19
   1  -9  -4    6.39    0.87
  -1  -9   4    9.85    1.49
   1   9  -3    5.53    1.46
   1   9  -3    2.95    0.99
  -1  -9   3    2.47    0.98
   1  -9  -3    3.18    0.50
  -1  -9   3    2.13    0.86
   1   9  -2  148.90   13.81
  -1  -9   2  162.88   13.77
  -1  -9   2  152.10   13.88
   1  -9  -2  153.74   13.51
   1   9  -1    2.87    1.23
   1   9  -1    0.23    0.60
  -1  -9   1    0.64    0.67
  -1  -9   1    0.46    0.71
   1  -9  -1   -0.16    0.46
   1  -9  -1    1.60    0.57
   1   9   0    3.09    0.80
  -1   9   0    3.41    0.55
  -1  -9   0    2.98    0.94
   1  -9   0    3.36    0.71
   1  -9   0    4.36    0.86
   1   9   1   18.66    1.87
  -1   9  -1   18.49    1.88
  -1  -9  -1   16.85    2.03
   1  -9   1   17.96    1.98
   1  -9   1   20.02    2.13
  -1   9  -2    3.19    0.78
   1   9   2    3.42    0.46
   1   9   2    2.62    0.46
   1  -9   2    4.57    1.06
   1  -9   2    2.87    0.87
  -1  -9  -2    3.06    0.82
   1   9   3    5.54    0.72
  -1   9  -3    6.03    1.11
  -1   9  -3    5.45    1.47
   1   9   3    4.14    0.71
   1  -9   3    4.99    1.19
   1  -9   3    5.13    1.23
  -1  -9  -3    5.22    1.04
  -1   9  -4   14.56    1.98
   1   9   4   14.98    1.51
  -1   9  -4   13.35    2.20
   1   9   4   13.99    1.51
  -1  -9  -4   15.79    1.56
   1  -9   4   16.09    2.04
   1  -9   4   12.31    1.94
  -1   9  -5   36.39    3.93
   1   9   5   34.91    3.26
   1   9   5   35.34    3.20
  -1   9  -5   38.07    3.76
  -1  -9  -5   29.51    3.23
   1  -9   5   36.80    3.94
   1  -9   5   33.05    3.70
  -1   9  -6   33.49    4.93
  -1   9  -6   40.74    4.08
   1   9   6   35.84    3.57
   1  -9   6   36.03    4.10
   1  -9   6   43.64    4.45
  -1   9  -7   -0.29    0.85
   1   9   7    0.97    0.81
  -1   9  -7   -1.31    0.93
  -1  -9  -7   -0.35    0.79
   1  -9   7   -1.14    0.74
   1  -9   7    1.11    1.40
  -1  -9  -7    2.19    0.97
   1   9   8    6.00    0.88
  -1   9  -8    3.50    1.61
  -1   9  -8    3.53    1.47
   1  -9   8    6.84    2.22
   1  -9   8    6.79    1.62
  -1   9  -9   22.38    3.08
   1   9   9   25.50    2.68
  -1   9  -9   18.60    3.27
   1   9   9   19.88    2.24
   1  -9   9   22.51    3.41
   1  -9   9   21.45    2.79
  -1  -9  -9   23.62    2.89
  -1   9 -10   42.89    4.90
   1   9  10   41.38    4.04
  -1   9 -10   47.06    4.94
  -1  -9 -10   38.22    4.43
   1  -9  10   40.81    4.34
   1  -9  10   40.22    4.78
   1   9  11   32.96    3.68
  -1   9 -11   32.49    4.34
  -1   9 -11   39.03    4.42
  -1  -9 -11   35.12    4.35
   1  -9  11   34.67    4.86
   1  -9  11   37.89    4.25
  -1   9 -12   15.27    3.13
   1   9  12   16.66    2.35
  -1   9 -12   18.45    3.08
   1  -9  12   17.66    3.57
   1  -9  12   14.37    3.16
  -1  -9 -12   15.27    2.91
  -1   9 -13    5.83    2.24
  -1   9 -13    5.20    2.13
   1   9  13    4.12    1.41
   1   9  13    3.13    1.48
  -1  -9 -13    2.64    1.36
   1  -9  13    2.19    1.93
   1  -9  13    2.39    1.86
   1   9  14    0.70    1.46
  -1   9 -14    1.66    2.18
  -1   9 -14    7.10    2.40
  -1  -9 -14    4.12    1.37
  -1   9 -15   -0.10    2.18
  -1   9 -15    3.60    2.70
   1  -9  15    3.85    2.04
  -1  -9 -15    1.08    1.28
  -1  -9 -15    6.30    2.03
   1  -9  15    3.42    2.85
  -1   9 -16   12.43    3.69
  -1  -9 -16    1.26    2.20
   1  -9  16    8.93    2.59
  -1   9 -17    7.73    3.50
  -1  -9 -17    9.54    2.76
   1  10 -16    2.43    2.67
  -1 -10  16    2.33    3.76
   1 -10 -16    5.02    2.27
  -1 -10  16    6.75    2.42
   1  10 -15    7.64    2.57
  -1  10  15    2.23    1.73
   1  10 -15    2.16    2.49
  -1 -10  15   -1.02    2.74
   1 -10 -15   -0.58    1.37
  -1  10  14   17.18    2.48
   1  10 -14   11.81    2.88
  -1  10  14   11.03    2.14
   1 -10 -14   13.24    2.82
   1 -10 -14   12.19    2.35
  -1 -10  14   11.37    3.42
  -1 -10  14   12.40    2.27
   1  10 -13   17.48    3.59
  -1  10  13   21.47    2.66
   1  10 -13   22.09    3.58
  -1  10  13   18.46    2.66
   1 -10 -13   20.73    2.75
  -1 -10  13   16.13    3.30
   1 -10 -13   19.11    2.67
  -1 -10  13   24.71    3.17
   1  10 -12   30.32    3.99
   1  10 -12   26.22    4.02
  -1  10  12   27.17    3.24
  -1 -10  12   27.45    4.63
   1 -10 -12   27.87    3.81
  -1 -10  12   29.37    4.23
  -1  10  11    2.44    1.22
  -1  10  11    4.97    1.18
   1  10 -11    4.68    1.76
   1  10 -11    6.84    2.11
   1 -10 -11    2.89    1.82
  -1 -10  11    6.16    2.15
   1 -10 -11    5.46    1.27
  -1 -10  11    3.84    2.36
   1  10 -10    7.21    2.08
   1  10 -10    7.96    2.02
  -1  10  10   10.02    1.42
  -1  10  10    6.35    1.38
   1 -10 -10   11.42    1.64
  -1 -10  10    7.61    2.35
   1 -10 -10    8.33    1.77
   1  10  -9   -1.50    1.44
  -1  10   9   -0.23    0.56
   1  10  -9    0.48    1.26
  -1  10   9   -0.62    0.56
   1 -10  -9   -0.17    0.70
  -1 -10   9    0.25    1.53
  -1 -10   9   -1.42    1.20
   1 -10  -9    0.38    1.10
   1  10  -8   -1.66    1.26
   1  10  -8    0.17    1.34
   1 -10  -8   -0.53    0.61
  -1 -10   8   -0.27    1.01
   1 -10  -8    0.56    0.68
  -1 -10   8   -0.25    1.61
   1 -10  -7    2.31    0.75
  -1 -10   7   -0.85    1.79
   1  10  -6    7.39    1.78
  -1 -10   6    7.57    1.87
   1 -10  -6    9.38    1.19
  -1 -10   6   10.21    2.27
   1  10  -5   84.03    7.94
  -1 -10   5   81.09    7.77
   1 -10  -5   82.36    7.29
  -1 -10   5   82.14    8.04
   1  10  -4   18.01    2.46
   1  10  -4   24.45    2.91
  -1 -10   4   16.60    2.41
   1 -10  -4   18.22    1.66
   1 -10  -4   17.82    1.67
   1  10  -3   22.30    2.68
   1 -10  -3   23.20    2.08
  -1 -10   3   24.25    2.81
  -1 -10   3   22.37    2.64
   1  10  -2   18.05    2.36
  -1 -10   2   21.22    2.61
   1 -10  -2   18.73    1.95
  -1 -10   2   23.54    2.40
   1  10  -1   34.11    3.52
  -1 -10   1   33.58    3.65
   1 -10  -1   37.15    3.37
  -1  10   0    7.70    0.83
   1  10   0    7.52    1.19
   1 -10   0    6.41    1.22
  -1 -10   0    5.90    1.35
   1 -10   0    8.38    1.19
  -1  10  -1   16.04    1.65
   1  10   1   14.01    1.64
   1 -10   1   18.55    2.02
   1 -10   1   13.88    1.72
  -1 -10  -1   14.46    1.86
   1  10   2   22.58    2.16
  -1  10  -2   21.22    2.36
  -1  10  -2   27.20    2.73
   1 -10   2   22.85    2.64
   1 -10   2   20.53    2.44
  -1 -10  -2   19.72    2.33
  -1  10  -3    8.60    1.68
   1  10   3    5.69    0.81
  -1  10  -3    5.88    1.18
   1  10   3    5.62    0.68
   1 -10   3    5.37    1.26
  -1 -10  -3    5.38    1.05
   1 -10   3    8.38    1.58
  -1 -10  -3    6.07    0.88
   1  10   4    9.22    1.07
  -1  10  -4   10.58    1.66
   1  10   4    9.65    1.02
  -1  10  -4    9.11    2.04
   1 -10   4   11.67    1.80
   1 -10   4    8.70    1.84
  -1 -10  -4    8.38    1.12
  -1 -10  -4   12.27    1.48
   1  10   5   39.59    3.60
   1  10   5   39.27    3.59
  -1  10  -5   45.62    4.23
  -1  10  -5   42.59    4.46
   1 -10   5   36.79    4.02
  -1 -10  -5   35.43    3.67
  -1  10  -6   -0.70    0.99
   1 -10   6   -0.54    0.94
   1 -10   6   -0.21    1.43
  -1 -10  -6    0.31    0.96
   1  10   7    7.76    1.17
  -1  10  -7    9.23    1.87
  -1  10  -7   11.18    2.41
   1 -10   7    8.42    1.82
  -1 -10  -7    7.91    1.38
   1 -10   7   12.70    2.71
   1  10   8    5.79    1.06
   1  10   8    4.17    0.97
  -1  10  -8    4.11    1.76
  -1  10  -8    4.23    1.66
  -1 -10  -8    6.05    1.33
   1 -10   8    5.66    2.23
   1 -10   8    4.03    1.47
  -1  10  -9    1.66    1.67
   1  10   9    5.38    1.17
  -1  10  -9    3.95    1.54
   1  10   9    3.11    0.81
   1 -10   9    4.00    1.97
   1 -10   9    4.39    1.16
  -1 -10  -9    2.56    1.25
  -1  10 -10   12.54    2.34
  -1  10 -10   11.77    2.53
   1  10  10   11.30    1.78
   1 -10  10   13.27    2.47
   1 -10  10   10.40    2.48
  -1 -10 -10   10.02    2.33
   1  10  11    0.91    1.12
  -1  10 -11    3.07    1.84
  -1  10 -11   -1.11    1.37
   1  10  11    1.38    1.16
  -1 -10 -11    1.19    1.28
  -1 -10 -11    2.00    1.19
   1 -10  11    0.19    1.98
   1 -10  11   -0.68    1.49
  -1  10 -12   23.62    3.71
   1  10  12   23.28    2.99
  -1  10 -12   22.12    3.68
   1  10  12   25.82    3.15
  -1 -10 -12   30.52    3.24
   1 -10  12   21.59    3.70
   1 -10  12   19.36    3.34
  -1 -10 -12   27.24    3.15
   1  10  13   23.08    2.81
  -1  10 -13   15.82    3.49
  -1  10 -13   20.13    3.43
   1  10  13   16.71    2.88
  -1 -10 -13   19.09    3.01
   1 -10  13   19.05    2.77
   1 -10  13   20.29    3.81
  -1 -10 -13   17.04    2.80
  -1  10 -14    1.43    2.38
  -1  10 -14    3.24    2.56
   1  10  14    3.72    1.66
   1 -10  14   -0.68    2.61
  -1 -10 -14    1.58    1.93
   1 -10  14    1.19    2.13
  -1 -10 -14    0.25    1.41
  -1  10 -15   12.33    2.94
   1  10  15   10.74    2.38
   1 -10  15    8.76    3.41
   1 -10  15   18.79    3.31
  -1 -10 -15   15.12    2.73
  -1  10 -16    2.06    2.89
   1 -10  16    8.84    2.49
   1 -10  16    5.92    3.80
  -1  11  16   32.29    4.32
   1  11 -16   47.51    6.57
  -1 -11  16   33.73    4.58
   1  11 -15    9.10    2.70
   1 -11 -15    7.47    2.06
  -1 -11  15    8.02    3.81
   1  11 -14   42.28    5.13
  -1  11  14   39.51    3.80
  -1 -11  14   30.64    5.55
   1 -11 -14   38.18    4.38
  -1 -11  14   28.28    4.31
   1 -11 -14   27.54    4.02
   1  11 -13   11.53    2.81
  -1 -11  13   11.07    3.40
   1 -11 -13   11.25    1.99
  -1 -11  13    6.91    2.69
   1 -11 -13    7.90    2.23
   1  11 -12    4.30    2.17
   1  11 -12    1.99    1.93
  -1 -11  12    2.11    1.78
   1 -11 -12    1.71    1.17
  -1 -11  12    2.83    1.63
   1  11 -11    5.35    1.92
  -1  11  11    5.43    1.13
   1  11 -11    3.72    1.81
   1 -11 -11    3.78    1.20
   1 -11 -11    3.41    1.57
  -1 -11  11    3.22    2.33
  -1 -11  11    0.95    1.43
  -1  11  10    8.13    0.96
   1  11 -10   12.12    2.39
   1  11 -10    9.82    2.26
  -1 -11  10   10.47    2.36
  -1 -11  10   10.70    2.02
   1 -11 -10   11.89    2.19
   1  11  -9    2.11    1.50
   1  11  -9    3.85    1.57
  -1 -11   9    1.00    1.57
   1 -11  -9    0.94    0.99
   1 -11  -9    1.00    0.85
  -1 -11   9    1.76    1.84
   1  11  -8    3.79    1.42
   1  11  -8    1.76    1.39
  -1 -11   8    3.30    1.48
  -1 -11   8    1.87    1.99
   1 -11  -8    4.21    0.84
   1 -11  -8    2.52    0.85
   1  11  -7   -1.78    1.17
   1  11  -7    0.51    1.52
  -1 -11   7   -0.39    1.81
  -1 -11   7   -1.23    0.97
   1 -11  -7   -0.95    0.74
   1  11  -6   11.11    2.22
   1  11  -6    9.47    2.55
   1 -11  -6   11.46    1.21
  -1 -11   6    9.82    1.69
   1 -11  -6    9.10    1.10
  -1 -11   6   10.46    2.46
   1  11  -5    1.31    1.06
   1  11  -5   -1.10    1.54
  -1 -11   5    0.00    1.30
  -1 -11   5    0.54    1.12
   1  11  -4  139.32   13.00
  -1 -11   4  142.96   12.97
  -1 -11   4  146.21   13.16
   1  11  -3   20.91    2.60
  -1 -11   3   19.78    2.78
  -1 -11   3   22.36    2.45
   1  11  -2  107.78   10.89
   1 -11  -2  120.34   10.60
   1 -11  -2  128.24   10.53
  -1 -11   2  124.75   11.19
  -1 -11   2  121.07   10.92
   1  11  -1   24.83    2.76
   1 -11  -1   26.33    2.63
  -1 -11   1   27.58    3.11
  -1  11   0   -0.28    0.19
   1  11   0   -0.63    0.54
   1  11   0    1.86    0.79
  -1 -11   0   -1.23    0.77
  -1 -11   0    1.45    0.94
   1 -11   0   -0.96    0.64
   1 -11   0   -0.75    0.62
  -1  11  -1    3.08    1.01
  -1  11  -1    0.91    0.52
   1  11   1    0.88    0.51
  -1 -11  -1   -0.45    0.88
   1 -11   1    0.62    0.86
   1 -11   1    0.01    0.72
   1  11   2  136.35   12.86
  -1  11  -2  143.58   13.10
   1  11   2  142.09   12.87
   1 -11   2  140.70   13.18
  -1 -11  -2  152.69   13.16
   1 -11   2  171.51   13.47
  -1  11  -3    5.95    1.22
  -1  11  -3    6.03    1.63
  -1 -11  -3    7.81    1.06
   1 -11   3    6.48    1.67
  -1  11  -4  121.92   10.80
  -1  11  -4  129.43   11.01
  -1 -11  -4  104.62   10.50
  -1 -11  -4  103.52   10.42
   1 -11   4  138.50   11.15
   1 -11   4  115.79   10.82
  -1  11  -5   28.95    3.60
  -1  11  -5   24.92    3.04
  -1 -11  -5   25.55    2.74
   1 -11   5   29.45    3.20
   1 -11   5   25.46    3.15
  -1  11  -6   17.25    2.82
   1  11   6   14.17    1.35
  -1  11  -6   14.11    2.31
  -1 -11  -6   15.00    1.81
   1 -11   6   15.07    3.29
   1 -11   6   15.88    2.36
   1  11   7    8.47    1.02
  -1  11  -7    9.81    2.19
   1  11   7    8.96    1.10
  -1 -11  -7   10.54    1.64
   1 -11   7   11.66    2.42
  -1  11  -8   -0.71    1.18
   1  11   8    1.01    0.60
  -1  11  -8    0.19    1.45
  -1 -11  -8    1.19    1.03
  -1 -11  -8    1.43    0.91
   1 -11   8   -1.85    1.41
   1 -11   8   -0.72    1.93
   1  11   9    9.20    1.24
  -1  11  -9    7.26    1.85
  -1  11  -9    9.09    2.18
   1  11   9    6.48    1.27
   1 -11   9    9.42    2.80
  -1 -11  -9    9.47    1.88
   1 -11   9    9.02    2.05
  -1 -11  -9   10.29    1.76
  -1  11 -10   34.46    4.69
  -1  11 -10   43.14    4.73
  -1 -11 -10   36.05    4.34
   1 -11  10   39.89    4.76
   1 -11  10   43.87    5.20
   1  11  11    7.43    1.65
   1  11  11    8.12    1.49
  -1  11 -11    6.56    2.19
  -1  11 -11    9.33    2.50
  -1 -11 -11   11.04    2.09
   1 -11  11    7.05    1.73
  -1 -11 -11    7.91    1.77
  -1  11 -12   20.07    3.59
  -1  11 -12   20.44    3.55
   1  11  12   16.92    2.66
  -1 -11 -12   23.85    2.90
   1 -11  12   24.55    3.98
   1 -11  12   18.87    3.05
   1  11  13    1.07    1.51
  -1  11 -13    1.11    2.41
  -1  11 -13    3.09    2.34
  -1 -11 -13    3.00    1.80
  -1 -11 -13   -0.20    1.40
   1 -11  13    3.73    1.97
  -1  11 -14    4.88    2.81
   1  11  14    5.52    1.79
  -1  11 -14   -0.71    2.27
  -1 -11 -14    0.11    1.57
  -1 -11 -14    5.49    1.88
   1 -11  14   -2.14    3.04
   1 -11  14    5.59    2.22
  -1  11 -15   -0.53    2.88
   1  11  15    4.60    1.88
  -1  11 -15    6.52    3.17
  -1 -11 -15    1.28    2.13
   1 -11  15    3.85    3.60
   1 -11  15    6.23    2.35
   1  12 -15    7.95    3.14
  -1 -12  15    6.90    3.79
   1  12 -14    8.67    3.00
   1  12 -14    5.77    2.94
   1 -12 -14    5.48    2.19
  -1 -12  14    7.95    3.95
  -1 -12  14    6.85    2.29
   1  12 -13    5.44    2.36
  -1 -12  13    5.31    2.09
   1 -12 -13    5.83    2.01
   1  12 -12    2.19    2.10
  -1 -12  12    5.17    1.96
  -1 -12  12    7.02    2.49
   1 -12 -12    5.41    1.47
   1  12 -11   -0.45    1.81
   1  12 -11    3.15    2.04
   1 -12 -11    0.00    1.06
  -1 -12  11   -0.44    1.63
  -1 -12  11    1.52    1.77
   1 -12 -11    4.70    1.46
   1  12 -10    4.24    1.98
  -1 -12  10    5.06    2.25
   1 -12 -10    4.01    1.14
   1 -12 -10    4.33    1.53
   1  12  -9    9.10    2.15
   1  12  -9    8.96    2.09
   1 -12  -9    6.40    1.44
  -1 -12   9   11.23    2.31
  -1 -12   9   10.06    2.86
   1  12  -8    3.08    1.96
   1  12  -8    2.96    1.55
  -1 -12   8    3.54    1.68
   1 -12  -8    4.82    1.04
   1 -12  -8    6.12    0.98
  -1 -12   8    3.77    2.45
   1  12  -7   -0.54    1.29
  -1 -12   7    0.05    1.86
  -1 -12   7   -1.26    1.43
   1  12  -6    2.27    1.78
   1  12  -6    0.09    1.20
  -1 -12   6   -1.29    2.09
  -1 -12   6   -0.38    1.25
   1  12  -5    4.13    1.43
   1  12  -5    4.95    1.81
  -1 -12   5    4.52    1.25
   1  12  -4    8.62    1.69
   1  12  -4    8.24    1.98
  -1 -12   4    5.71    1.28
  -1 -12   4    4.99    1.62
   1  12  -3   24.28    2.89
  -1 -12   3   28.03    3.32
  -1 -12   3   22.87    2.71
  -1 -12   2    7.22    1.80
   1 -12  -2    8.10    0.83
  -1 -12   2   10.34    1.72
   1 -12  -2    7.25    0.92
   1  12  -1    6.38    1.25
  -1 -12   1   10.79    1.92
   1 -12  -1    7.46    1.24
   1  12   0   16.12    1.75
   1 -12   0   15.24    1.95
   1  12   1   10.57    1.08
  -1  12  -1    9.21    1.18
   1  12   1    8.08    1.09
   1 -12   1   11.04    1.78
  -1 -12  -1    9.69    1.82
   1 -12   1    9.93    1.41
  -1  12  -2    0.23    1.07
  -1  12  -2   -0.17    0.60
  -1 -12  -2   -0.63    0.51
  -1 -12  -2   -0.61    0.84
   1 -12   2   -0.11    0.97
  -1  12  -3   80.76    8.02
  -1 -12  -3   86.57    7.98
   1 -12   3   95.70    8.45
   1 -12   3   90.70    8.14
  -1 -12  -3   85.88    7.80
   1 -12   4   10.64    1.81
  -1 -12  -4    9.23    1.13
  -1 -12  -4   11.31    1.46
  -1  12  -5    1.91    1.16
  -1  12  -5    1.30    1.53
   1 -12   5    2.51    1.24
   1 -12   5    0.83    0.81
  -1  12  -6    0.24    1.00
  -1  12  -6   -1.76    1.46
   1 -12   6    0.59    1.15
   1 -12   6    0.62    1.39
  -1 -12  -6    2.15    0.84
  -1  12  -7    1.28    1.81
  -1  12  -7   -0.50    1.07
   1 -12   7    0.71    1.29
   1 -12   7    1.52    1.78
  -1  12  -8   47.39    5.31
   1 -12   8   47.08    5.40
  -1 -12  -8   50.65    4.90
   1 -12   8   55.86    6.29
  -1 -12  -8   51.81    4.96
  -1  12  -9   -0.22    1.36
  -1  12  -9    3.50    1.62
  -1 -12  -9   -0.68    1.08
   1 -12   9    0.27    1.42
   1 -12   9   -0.55    2.20
  -1 -12  -9   -0.09    1.23
   1  12  10    9.69    1.35
  -1  12 -10    6.75    2.08
   1  12  10    6.93    0.99
  -1  12 -10   12.58    2.69
  -1 -12 -10    3.97    1.53
   1 -12  10    9.16    1.93
   1 -12  10    5.26    2.59
  -1 -12 -10    5.38    1.82
   1  12  11    2.33    0.71
  -1  12 -11    0.31    1.74
  -1  12 -11    4.97    2.31
  -1 -12 -11   -0.15    1.30
   1 -12  11    3.93    1.87
   1 -12  11    3.57    1.75
  -1  12 -12    1.62    2.06
  -1  12 -12    5.56    2.36
  -1 -12 -12    0.56    1.68
   1 -12  12    2.42    1.79
   1 -12  12    0.19    2.94
   1  12  13    8.49    1.74
  -1  12 -13   10.02    2.65
  -1 -12 -13   14.37    2.45
   1 -12  13   14.49    2.78
   1 -12  13    7.12    3.90
  -1  12 -14    8.56    2.91
  -1  12 -14    1.78    3.04
  -1 -12 -14    6.14    2.23
   1 -12  14   -0.11    3.14
   1 -12  14    5.80    2.26
   1 -13 -14   13.82    2.78
   1 -13 -14   19.60    3.54
  -1 -13  14   16.76    3.89
   1  13 -13    2.44    3.02
  -1 -13  13   -1.85    3.39
   1 -13 -13    3.08    1.81
  -1 -13  13    5.30    2.06
   1  13 -12   28.29    3.95
   1  13 -12   20.26    3.64
  -1 -13  12   23.52    5.16
   1 -13 -12   16.69    3.15
  -1 -13  12   27.79    3.47
   1  13 -11   13.42    2.87
   1  13 -11    8.65    2.56
  -1 -13  11   11.05    2.37
   1 -13 -11    6.89    1.54
  -1 -13  11    9.35    2.18
   1  13 -10    1.32    1.81
   1  13 -10    2.98    1.91
   1 -13 -10    0.67    1.13
  -1 -13  10    0.56    1.75
  -1 -13  10    3.69    2.55
   1  13  -9    1.36    1.92
   1  13  -9    1.49    1.92
  -1 -13   9    0.88    1.32
  -1 -13   9    0.33    2.56
   1  13  -8   -2.29    1.44
  -1 -13   8   -0.87    2.46
   1  13  -7   -0.38    1.74
   1  13  -7    1.80    1.35
  -1 -13   7   -0.50    1.06
  -1 -13   7    0.81    2.07
   1  13  -6    3.02    2.04
   1  13  -6    2.64    1.32
  -1 -13   6    3.15    1.40
  -1 -13   6    1.39    1.54
   1  13  -5    2.09    1.81
   1  13  -5   -1.07    1.12
  -1 -13   5    1.04    1.21
  -1 -13   5    0.24    1.39
   1  13  -4   68.27    7.30
  -1 -13   4   84.93    7.85
  -1 -13   4   78.76    7.43
   1  13  -3    5.36    1.37
  -1 -13   3    5.46    1.78
  -1 -13   3    7.79    1.37
   1  13  -2    0.97    1.32
   1  13  -2   -0.01    0.87
  -1 -13   2    0.34    1.05
   1 -13  -1  131.37   11.53
   1  13   0   46.66    4.70
   1 -13   0   52.07    4.95
  -1 -13   0   57.29    5.30
  -1  13  -1   12.42    1.32
   1 -13   1   13.67    2.04
  -1 -13  -1   12.44    2.04
  -1  13  -2   12.19    2.19
  -1  13  -2    9.40    1.49
   1 -13   2   12.27    2.15
  -1 -13  -2   11.95    1.94
   1 -13   2   13.97    1.88
  -1 -13  -2   12.78    1.48
  -1  13  -3    8.45    1.59
  -1  13  -3    6.05    1.22
  -1 -13  -3    7.97    1.49
   1 -13   3    5.19    1.60
  -1 -13  -3    6.04    0.95
  -1  13  -4    7.45    1.40
  -1  13  -4    6.26    1.26
  -1 -13  -4    5.12    0.89
   1 -13   4    6.42    1.73
   1 -13   4    6.28    1.78
  -1 -13  -4    6.54    1.31
  -1  13  -5    2.12    1.44
  -1  13  -5    0.88    1.06
   1 -13   5    0.21    1.28
   1 -13   5   -0.13    1.39
  -1 -13  -5    2.08    0.75
  -1  13  -6   33.82    3.95
  -1  13  -6   36.77    4.30
   1 -13   6   36.43    4.13
  -1 -13  -6   35.55    3.53
   1 -13   6   38.39    4.43
  -1  13  -7    9.01    2.31
  -1  13  -7    7.76    1.83
  -1 -13  -7    9.56    1.41
  -1 -13  -7    9.02    1.46
  -1  13  -8    5.11    2.27
  -1  13  -8    4.41    1.73
  -1 -13  -8    5.01    1.48
   1 -13   8    6.19    2.42
  -1 -13  -8    3.65    1.15
  -1  13  -9    3.97    1.92
  -1 -13  -9    4.43    1.55
   1 -13   9    1.06    1.67
   1 -13   9    3.48    3.08
  -1  13 -10    4.16    1.86
  -1  13 -10    1.05    1.77
   1 -13  10    3.16    1.78
   1 -13  10    1.00    2.93
  -1  13 -11    3.88    2.02
   1 -13  11    5.49    1.92
  -1 -13 -11    4.15    1.76
   1 -13  11    7.60    3.27
  -1  13 -12    4.74    2.26
   1  13  12    8.77    0.98
   1 -13  12    4.74    2.56
   1  13  13    7.19    1.19
   1 -13  13    7.31    2.91
  -1 -13 -13    6.12    1.97
   1  14 -12   18.18    3.99
   1 -14 -12   20.10    2.79
  -1 -14  12   21.22    3.59
   1  14 -11    7.99    2.48
   1  14 -11    1.47    2.32
  -1 -14  11    3.61    1.80
  -1 -14  11    0.27    2.73
   1  14 -10   15.04    3.18
  -1 -14  10    9.80    3.55
  -1 -14  10   14.93    2.69
   1  14  -9    8.08    3.43
   1  14  -9    1.79    2.06
  -1 -14   9    5.96    2.88
  -1 -14   9    6.12    1.80
   1  14  -8    0.13    1.70
   1  14  -8    5.50    2.48
  -1 -14   8    2.43    2.39
  -1 -14   8    1.28    1.58
   1  14  -7    4.20    2.34
   1  14  -7    3.75    1.67
  -1 -14   7    2.96    1.23
  -1 -14   7    4.84    2.32
  -1 -14   6   46.61    4.71
  -1 -14   6   51.78    5.66
   1  14  -5   37.33    4.40
  -1 -14   5   44.44    4.26
  -1 -14   5   38.74    5.00
   1  14  -4   11.85    2.20
   1  14  -4   14.45    2.65
  -1 -14   4   14.18    2.70
  -1 -14   4   14.10    2.24
   1  14  -3    6.65    1.64
   1  14  -3    6.83    1.41
  -1 -14   3   10.92    1.81
  -1 -14   3    9.58    2.04
   1  14  -2    3.61    1.06
  -1 -14   2    5.07    1.64
  -1 -14   2    5.69    1.51
   1  14  -1   21.40    2.43
   1 -14  -1   24.54    2.22
  -1 -14   1   24.99    3.25
   1  14   0    0.08    0.37
  -1 -14   0    0.86    0.84
   1 -14   0   -0.82    0.73
  -1 -14   0   -0.12    1.14
   1 -14   1   17.31    1.90
  -1 -14  -1   15.48    2.36
   1 -14   1   15.67    2.32
  -1  14  -2    4.58    1.12
  -1  14  -2    5.61    1.01
  -1 -14  -2    4.44    0.89
   1 -14   2    5.50    1.55
  -1 -14  -2    6.15    1.33
   1 -14   2    6.41    1.44
  -1  14  -3   11.59    1.77
  -1  14  -3    8.37    2.03
   1 -14   3   16.89    2.04
  -1 -14  -3   12.07    1.38
   1 -14   3   16.65    2.58
  -1  14  -4   10.83    1.83
  -1  14  -4   13.97    2.11
   1 -14   4   13.49    2.57
  -1 -14  -4   11.26    1.65
   1 -14   4   13.12    2.14
  -1  14  -5   -0.39    1.03
  -1  14  -5    0.11    1.42
   1 -14   5    1.94    1.54
   1 -14   5   -0.25    0.96
  -1 -14  -5    0.37    0.64
  -1 -14  -6    6.32    1.13
  -1 -14  -6    9.02    1.41
   1 -14   6    8.78    1.79
   1 -14   6    4.09    2.07
  -1  14  -7    2.37    1.86
  -1  14  -7    2.51    1.44
   1 -14   7    0.06    1.30
  -1 -14  -7    2.92    1.04
   1 -14   7    2.95    1.72
  -1  14  -8   18.67    3.55
   1 -14   8   14.27    3.83
  -1 -14  -8   16.89    2.15
  -1 -14  -8   14.12    1.92
  -1  14  -9    0.98    1.62
  -1  14  -9    5.60    2.42
   1 -14   9    2.40    1.60
  -1 -14  -9    1.17    1.11
   1 -14   9    2.68    2.90
  -1  14 -10    0.72    1.87
   1 -14  10    5.47    2.01
   1 -14  10    2.25    3.17
  -1 -14 -10    0.97    1.29
  -1  14 -11    4.89    2.45
  -1  14 -11    2.01    2.24
   1 -14  11    5.63    1.92
  -1 -14 -11    5.98    1.86
   1 -14  11    5.67    3.15
  -1  14 -12   39.45    4.63
  -1 -14 -12   29.69    4.08
   1 -14  12   38.34    4.63
   1  15 -11   47.57    8.91
  -1 -15  11   59.64    8.71
  -1 -15  11   54.94    5.85
   1  15 -10   21.66    4.03
  -1 -15  10   17.44    4.27
  -1 -15  10   22.11    3.26
   1  15  -9   19.41    3.48
   1  15  -9   14.83    3.04
  -1 -15   9   13.09    3.42
  -1 -15   9   13.46    2.61
   1  15  -8    3.53    2.51
   1  15  -8    3.91    1.74
  -1 -15   8    2.05    2.67
   1  15  -7   40.84    4.61
   1  15  -7   29.92    4.31
  -1 -15   7   38.59    4.09
  -1 -15   7   32.53    4.63
   1  15  -6    6.96    1.72
  -1 -15   6    9.34    2.05
   1  15  -5    7.00    2.25
   1  15  -5    5.99    1.54
  -1 -15   5    5.67    1.54
  -1 -15   5    7.09    2.21
   1  15  -4   -0.26    1.08
  -1 -15   4    1.19    1.68
  -1 -15   4    0.85    0.98
   1  15  -3   13.37    2.08
  -1 -15   3   16.72    3.09
  -1 -15   3   18.16    2.19
   1  15  -2   -1.26    0.87
   1  15  -2    0.85    0.73
  -1 -15   2   -1.74    1.00
  -1 -15   2    3.20    1.59
  -1 -15   1   19.02    2.97
   1 -15   0   -1.07    0.70
  -1 -15   0    2.01    1.28
   1 -15   1    5.62    1.40
  -1 -15  -1    4.21    1.02
   1 -15   1    5.36    1.20
  -1  15  -2   11.71    1.30
  -1  15  -2   14.22    1.39
   1 -15   2   15.57    2.08
  -1 -15  -2   12.22    1.53
  -1 -15  -2   10.53    1.95
   1 -15   2   13.86    2.44
  -1  15  -3   -1.47    1.07
  -1  15  -3    0.05    0.69
  -1 -15  -3   -0.08    0.83
   1 -15   3    1.78    1.40
   1 -15   3   -1.40    0.85
  -1  15  -4    7.78    1.63
  -1  15  -4   10.31    1.79
   1 -15   4   12.56    2.76
  -1  15  -5   17.41    2.49
  -1  15  -5   17.01    2.93
   1 -15   5   15.00    2.35
   1 -15   5   22.04    3.34
  -1  15  -6    6.15    2.06
   1 -15   6    4.47    1.46
   1 -15   6    1.52    1.96
  -1  15  -7   19.24    3.25
   1 -15   7   28.60    4.20
  -1  15  -8   27.89    3.55
  -1  15  -8   17.94    3.32
   1 -15   8   17.89    3.61
   1 -15   8   26.26    3.05
  -1  15  -9   17.44    3.67
   1 -15   9   13.58    2.78
   1 -15   9   13.19    4.85
  -1  15 -10    7.18    2.81
   1 -15  10    2.15    3.44
  -1 -15 -10    3.84    1.40
  -1 -15 -11   55.50    5.46
   1 -15  11   53.94    5.93
   1  16  -9   -0.37    2.61
  -1 -16   9    5.22    1.80
  -1 -16   9    4.37    6.09
   1  16  -8    1.15    2.03
  -1 -16   8    4.37    1.73
  -1 -16   8    2.62    2.48
   1  16  -7    7.15    1.84
   1  16  -7    7.55    2.53
  -1 -16   7   10.50    2.67
   1  16  -6   37.42    4.26
   1  16  -6   33.12    4.06
  -1 -16   6   33.82    3.78
   1  16  -5    4.57    1.47
  -1 -16   5    2.31    2.14
   1  16  -4    5.61    1.47
   1  16  -4    3.42    1.78
  -1 -16   4   10.71    2.57
   1  16  -3    9.39    1.77
   1  16  -3    9.10    1.77
  -1 -16   3   11.49    2.02
   1  16  -2    3.64    0.81
   1  16  -2    3.44    0.95
  -1 -16   1    4.86    1.66
   1 -16   0   18.16    1.88
  -1 -16   0   17.87    2.78
  -1 -16  -1    1.16    1.28
  -1 -16  -1   -0.31    0.73
  -1 -16  -2   17.41    1.99
   1 -16   2   16.48    1.98
  -1 -16  -2   16.56    1.74
  -1  16  -3   43.68    3.81
  -1  16  -3   37.46    3.66
   1 -16   3   41.98    4.69
   1 -16   3   34.11    4.00
  -1  16  -4    7.70    1.63
   1 -16   4    9.94    2.31
   1 -16   4    8.64    1.84
  -1  16  -5    1.55    1.13
   1 -16   5    3.97    2.08
  -1  16  -6   18.15    3.07
   1 -16   6   24.67    4.12
   1 -16   6   24.03    2.82
  -1  16  -7    1.96    1.48
  -1  16  -7   -2.07    1.82
   1 -16   7    4.48    1.47
   1 -16   7    2.72    2.28
  -1  16  -8    1.50    1.89
  -1  16  -8    2.72    2.28
   1 -16   8   -2.87    2.42
   1 -16   9   18.63    3.17
  -1 -17   7    5.04    1.76
  -1 -17   6   46.46    5.49
  -1 -17   6   42.47    4.66
   1  17  -5    1.49    1.37
  -1 -17   5    2.49    2.27
   1  17  -4   36.45    4.12
   1  17  -4   33.97    3.95
  -1 -17   4   44.49    5.16
  -1 -17   4   38.33    4.07
   1  17  -3    3.64    0.98
  -1 -17   3    4.59    2.24
  -1 -17   2   51.13    6.11
  -1 -17   2   59.86    5.56
  -1 -17   1    4.86    1.86
  -1 -17   0   52.53    5.17
  -1 -17   0   59.01    5.58
  -1 -17  -1    3.06    1.05
   1 -17   2    8.20    1.82
   1 -17   3    0.66    1.19
  -1  17  -4   30.32    3.26
  -1  17  -4   33.88    3.14
   1 -17   4   26.10    3.32
  -1  17  -6   18.17    2.54
  -1  17  -6   13.17    2.57
  -1 -18   2   -0.57    2.10
  -1 -18   0   -0.44    0.63
   1 -18   1    8.42    1.08
   1 -18   2   14.18    2.02
   2   0 -20   24.40    5.21
  -2   0  20   22.61    4.33
   2   0 -19    7.82    2.99
  -2   0  19    8.91    2.59
  -2   0  18   68.33    7.09
   2   0 -18   63.41    7.12
   2   0 -18   67.28    7.46
  -2   0  17    3.05    1.81
  -2   0  17    3.19    2.40
   2   0 -17    0.02    1.78
   2   0 -17    5.84    2.60
  -2   0  16   32.19    4.50
   2   0 -16   29.47    4.26
  -2   0  16   33.21    4.11
   2   0 -16   32.24    5.09
   2   0 -15   -2.48    1.79
  -2   0  15   -1.38    1.38
   2   0 -15   -1.09    1.51
   2   0 -14   42.59    5.05
   2   0 -14   40.84    5.12
  -2   0  14   39.75    4.82
  -2   0  14   52.48    5.39
   2   0 -13   -1.52    1.55
   2   0 -13   -1.64    0.92
  -2   0  13   -1.43    1.45
  -2   0  13   -1.53    1.11
   2   0 -12   50.60    5.37
  -2   0  12   46.21    5.19
   2   0 -12   50.70    5.57
  -2   0  12   51.26    5.47
  -2   0  11   -0.71    1.08
   2   0 -11   -0.15    0.69
   2   0 -11   -1.86    1.15
  -2   0  10    7.00    1.81
  -2   0  10    7.20    1.59
   2   0 -10    9.01    2.03
   2   0 -10    9.72    1.22
  -2   0   8  242.16   21.43
   2   0  -8  261.49   21.62
   2   0  -8  228.00   21.39
  -2   0   8  232.29   21.46
   2   0  -6    7.02    1.55
  -2   0   6   11.27    1.44
  -2   0   6    9.81    1.35
   2   0  -6   10.06    1.51
   2   0  -5   -0.95    0.56
  -2   0   4   40.50    3.92
   2   0  -4   45.49    4.04
   2   0  -4   40.35    3.93
  -2   0   4   40.81    3.96
  -2   0   3   -0.24    1.67
   2   0  -3   -0.21    2.30
  -2   0   2  168.17   13.85
   2   0  -2  144.32   13.79
   2   0  -2  166.21   13.83
  -2   0   2  152.79   13.80
   2   0  -1   -0.15    0.20
  -2   0   1   -0.41    0.35
   2   0  -1   -0.20    0.27
   2   0   1    0.75    0.38
  -2   0  -1    0.29    0.33
   2   0   1    0.41    0.23
  -2   0  -1    0.18    0.32
   2   0   2  379.46   33.05
   2   0   2  361.37   33.05
  -2   0  -2  405.56   33.07
  -2   0  -2  372.15   33.06
  -2   0  -3    0.55    0.57
   2   0   3    0.42    0.48
  -2   0  -4   -0.09    0.60
   2   0   4   -0.68    0.46
  -2   0  -4    0.15    0.67
  -2   0  -5   -0.59    0.58
  -2   0  -5   -0.75    0.70
   2   0   5   -0.08    0.53
   2   0   6  473.68   46.38
  -2   0  -6  555.29   46.51
   2   0   6  530.53   46.50
  -2   0  -6  568.30   46.66
  -2   0  -7   -0.45    0.57
   2   0   8   76.66    7.69
  -2   0  -8   85.55    7.94
  -2   0  -8   82.96    7.64
  -2   0  -9   -0.78    0.59
  -2   0  -9    0.02    0.78
   2   0   9   -0.71    0.66
   2   0  10   15.89    2.39
  -2   0 -10   20.50    2.65
   2   0  10   14.58    2.40
  -2   0 -10   20.58    2.83
   2   0  11   -1.02    1.11
  -2   0 -11    0.63    0.86
  -2   0 -11   -0.76    1.17
  -2   0 -12   51.75    5.30
  -2   0 -12   49.88    5.10
   2   0  12   37.91    4.78
   2   0  12   43.62    4.96
   2   0  13    1.77    1.30
   2   0  13   -1.33    1.32
   2   0  14   70.73    7.67
  -2   0 -14   82.86    8.12
  -2   0 -14   78.61    7.74
   2   0  14   73.63    7.61
   2   0  15    2.72    1.59
   2   0  15   -0.69    1.43
  -2   0 -15   -0.21    1.83
  -2   0 -15    0.47    1.56
   2   0  16    7.62    2.29
   2   0  16   12.44    2.65
  -2   0 -16    7.70    2.42
  -2   0 -16   11.41    3.44
  -2   0 -17    4.42    2.38
   2   0  17    3.32    2.05
   2   0  17    5.25    2.16
  -2   0 -17    1.57    1.95
   2   0  18   47.07    5.28
  -2   0 -18   33.11    5.25
   2   0  18   38.39    5.01
  -2   0 -18   42.60    5.66
  -2   0 -19    3.95    3.10
  -2   0 -19   -1.03    2.82
   2   0  19    0.76    2.34
   2   0  19    8.27    2.93
   2   1 -20    0.23    3.20
   2   1 -20    5.21    3.42
   2  -1 -20    3.91    2.74
   2  -1 -20    1.77    3.12
  -2  -1  20    7.75    2.93
   2   1 -19   13.59    3.23
  -2  -1  19   12.34    2.86
   2  -1 -19    8.79    2.86
   2  -1 -19    6.35    3.07
  -2   1  18    6.59    2.16
   2   1 -18    1.77    2.10
   2   1 -18    5.18    2.29
  -2  -1  18    0.72    2.53
   2  -1 -18    6.83    3.00
  -2  -1  18    5.32    2.73
   2   1 -17    1.25    1.81
   2   1 -17    5.04    3.13
  -2   1  17    3.84    1.99
  -2  -1  17   -0.27    2.23
   2  -1 -17    2.18    1.63
  -2  -1  17    5.98    2.00
   2   1 -16    8.85    2.54
  -2   1  16    8.64    2.28
  -2   1  16   10.55    2.63
   2   1 -16    9.41    3.01
   2  -1 -16   13.14    2.93
  -2  -1  16   13.15    3.02
  -2  -1  16   12.55    2.64
   2   1 -15   -1.39    1.54
  -2   1  15   -0.73    1.78
   2   1 -15    3.89    1.65
  -2   1  15   -2.40    1.38
  -2  -1  15    0.25    1.73
  -2  -1  15    0.97    1.48
  -2   1  14    8.06    2.11
   2   1 -14    9.15    2.96
   2   1 -14    8.82    1.81
  -2   1  14   12.84    2.81
  -2  -1  14   10.57    2.30
   2  -1 -14   12.24    2.47
   2  -1 -14    8.22    2.03
  -2   1  13    1.38    1.22
  -2   1  13    2.11    1.59
   2   1 -13    1.13    1.47
   2   1 -13    3.85    1.96
  -2  -1  13    1.03    1.44
   2  -1 -13    2.65    1.23
   2  -1 -13    1.24    1.24
  -2  -1  13    1.21    1.34
   2   1 -12    2.84    1.46
  -2   1  12    2.87    1.23
  -2   1  12    3.56    1.62
   2  -1 -12    3.67    0.78
  -2  -1  12    3.72    1.57
   2  -1 -12    4.05    1.82
  -2  -1  12    2.23    1.32
  -2   1  11   22.93    2.98
   2   1 -11   17.83    2.55
  -2   1  11   16.54    2.48
   2   1 -11   21.04    3.11
   2  -1 -11   21.02    2.55
   2  -1 -11   18.57    2.72
  -2  -1  11   15.35    2.55
  -2  -1  11   19.80    2.74
   2   1 -10   18.44    2.50
  -2   1  10   21.06    2.68
  -2   1  10   19.49    2.49
   2   1 -10   19.45    2.76
   2  -1 -10   21.28    2.85
  -2  -1  10   19.79    2.59
  -2  -1  10   17.35    2.57
   2  -1 -10   22.33    2.58
  -2   1   9    6.93    1.38
  -2   1   9    3.77    0.81
   2   1  -9    4.15    1.35
   2   1  -9    3.34    0.78
   2  -1  -9    4.73    1.29
  -2  -1   9    3.87    1.52
   2  -1  -9    5.16    1.56
  -2  -1   9    4.86    1.34
   2   1  -8  103.89    9.43
   2   1  -8  107.37    9.73
  -2   1   8   96.68    9.41
  -2   1   8  103.19    9.55
  -2  -1   8  103.03    9.52
   2  -1  -8  103.46    9.61
  -2  -1   8   97.40    9.49
   2  -1  -8  105.35    9.47
  -2   1   7   87.81    8.17
  -2   1   7   89.25    8.24
   2   1  -7   87.36    8.22
   2   1  -7   93.40    8.43
  -2  -1   7   84.85    8.31
   2  -1  -7   89.54    8.33
   2  -1  -7   87.65    8.19
  -2  -1   7   90.18    8.27
   2   1  -6    7.68    1.35
  -2   1   6    8.17    1.14
   2   1  -6    8.16    1.54
  -2   1   6    8.32    1.39
   2  -1  -6    5.94    1.37
   2  -1  -6    7.84    1.32
  -2  -1   6    6.28    1.29
  -2  -1   6    7.01    1.05
   2   1  -5   16.99    2.17
   2   1  -5   18.02    2.08
  -2   1   5   14.61    1.85
  -2  -1   5   19.71    2.17
  -2  -1   5   20.16    2.10
   2  -1  -5   19.59    2.13
   2   1  -4  659.23   56.14
  -2   1   4  636.69   56.10
   2   1  -4  657.00   56.20
  -2  -1   4  605.11   56.13
   2  -1  -4  619.73   56.06
   2  -1  -4  680.43   56.13
  -2  -1   4  658.27   56.13
  -2   1   3  149.01   13.05
   2   1  -3  146.09   13.08
   2   1  -3  142.53   13.10
   2  -1  -3  157.31   13.07
  -2  -1   3  157.75   13.10
  -2  -1   3  141.55   13.10
   2  -1  -3  143.91   13.01
   2   1  -2    3.76    0.62
   2   1  -2    2.87    0.61
  -2   1   2    2.68    0.63
   2  -1  -2    3.79    0.56
   2  -1  -2    3.08    0.60
  -2  -1   2    3.72    0.57
  -2  -1   2    3.50    0.70
  -2   1   1  219.88   17.19
   2   1  -1  186.81   17.21
  -2  -1   1  184.25   17.22
   2   1   0   61.54    5.43
  -2   1   0   59.94    5.39
   2   1   0   58.55    5.45
  -2  -1   0   63.86    5.49
   2  -1   0   57.63    5.39
   2  -1   0   54.44    5.36
  -2  -1   0   68.78    5.43
  -2   1  -1  445.81   37.80
   2  -1   1  447.91   37.81
   2  -1   1  411.41   37.78
  -2   1  -2   16.50    1.80
   2   1   2   18.32    1.78
  -2  -1  -2   20.17    1.86
   2  -1   2   15.51    1.78
  -2   1  -3   10.45    1.30
  -2   1  -3    9.40    1.40
   2   1   3    9.05    1.28
   2   1   3   10.21    1.19
  -2  -1  -3   10.28    1.26
  -2  -1  -3    7.72    1.25
   2  -1   3    8.92    1.25
   2   1   4    5.45    0.88
  -2   1  -4    4.67    1.01
  -2   1  -4    3.85    0.93
  -2  -1  -4    5.48    0.99
   2  -1   4    3.93    0.92
   2   1   5    2.27    0.69
  -2   1  -5    1.83    0.95
  -2   1  -5    2.29    0.84
   2   1   5    2.66    0.56
  -2  -1  -5    2.60    0.94
  -2  -1  -5    2.97    0.83
   2  -1   5    2.01    0.80
  -2   1  -6   26.47    3.09
   2   1   6   25.13    2.83
  -2   1  -6   22.71    2.79
   2   1   6   26.68    2.84
  -2  -1  -6   31.98    3.12
   2  -1   6   25.62    2.87
  -2  -1  -6   31.04    2.93
  -2   1  -7    0.29    1.06
   2   1   7    1.39    0.77
   2   1   7    0.22    0.71
  -2   1  -7    1.10    0.38
  -2  -1  -7    1.22    0.74
  -2  -1  -7    2.05    1.06
   2  -1   7    1.38    0.76
  -2   1  -8    1.09    1.08
   2   1   8   -0.61    0.65
  -2   1  -8    0.11    0.86
  -2  -1  -8   -0.44    0.71
   2  -1   8    0.81    0.86
  -2  -1  -8    0.05    1.01
   2   1   9   75.60    7.15
   2   1   9   67.62    6.96
  -2   1  -9   75.90    7.42
  -2   1  -9   71.14    7.19
  -2  -1  -9   82.57    7.14
  -2  -1  -9   85.11    7.46
   2  -1   9   63.46    7.11
   2   1  10   17.06    2.52
  -2   1 -10   17.50    2.85
  -2   1 -10   21.70    2.52
   2   1  10   16.16    2.49
   2  -1  10   19.60    2.63
  -2  -1 -10   21.98    2.88
  -2  -1 -10   21.34    2.16
   2   1  11    5.03    1.56
  -2   1 -11    4.46    1.81
  -2   1 -11    5.57    1.60
   2   1  11    6.09    1.48
   2  -1  11    5.53    1.50
  -2  -1 -11    4.49    1.16
  -2  -1 -11    5.53    1.66
   2   1  12   70.99    7.48
   2   1  12   76.76    7.60
  -2   1 -12   72.55    7.76
  -2   1 -12   71.97    7.65
  -2  -1 -12   88.68    7.76
  -2  -1 -12   85.24    7.99
   2  -1  12   72.13    7.69
   2   1  13   -1.35    1.58
   2   1  13    0.65    1.15
  -2   1 -13   -2.49    1.49
  -2   1 -13    1.15    1.47
   2  -1  13    0.31    1.42
  -2  -1 -13    0.29    0.98
   2  -1  13    0.49    1.23
  -2  -1 -13   -0.30    1.32
  -2   1 -14   46.91    6.02
   2   1  14   57.75    5.83
  -2   1 -14   64.67    6.17
   2   1  14   57.01    5.86
   2  -1  14   45.42    5.71
   2  -1  14   47.36    5.59
  -2  -1 -14   50.52    6.05
  -2  -1 -14   60.69    5.95
  -2   1 -15    1.56    1.86
   2   1  15    3.77    1.62
  -2   1 -15    4.19    1.99
   2   1  15    3.84    1.74
  -2  -1 -15    1.63    1.16
   2  -1  15    4.93    1.81
   2  -1  15    3.95    1.89
  -2   1 -16    6.08    2.18
   2   1  16    6.73    1.92
  -2  -1 -16    4.02    2.03
   2  -1  16    3.51    1.89
   2  -1  16    7.79    2.08
  -2  -1 -16    5.84    2.15
  -2   1 -17    1.59    3.09
  -2   1 -17    1.74    2.15
   2   1  17    3.12    1.92
   2   1  17    4.41    1.89
  -2  -1 -17    0.13    2.03
   2  -1  17    4.25    2.33
   2  -1  17    3.28    2.14
   2   1  18    9.31    2.72
  -2   1 -18   17.59    3.55
  -2  -1 -18    2.94    2.95
  -2   1 -19   23.41    4.62
   2   1  19   18.77    3.73
  -2   1 -19   17.73    3.98
   2   1  19   23.44    4.28
   2  -1  19   29.67    4.29
  -2  -1 -19   20.50    4.30
  -2  -1 -19   18.11    4.27
   2  -1  19   24.59    3.95
   2   2 -20    1.39    3.12
   2   2 -20    8.03    3.55
   2  -2 -20    8.44    3.45
  -2  -2  20    6.37    3.37
  -2   2  19    7.69    2.14
   2   2 -19    1.83    2.64
   2   2 -19    3.89    3.45
   2  -2 -19    2.83    2.60
   2  -2 -19    5.95    2.96
  -2  -2  19    5.86    2.63
   2   2 -18    6.83    2.79
  -2   2  18    0.97    2.06
  -2   2  18    4.20    2.03
  -2  -2  18    0.21    2.54
  -2  -2  18    3.74    2.89
   2  -2 -18    2.49    1.87
   2  -2 -18    4.80    2.49
   2   2 -17    7.03    2.37
  -2   2  17    7.27    1.98
   2   2 -17    4.20    2.40
  -2  -2  17    5.04    2.13
   2  -2 -17    3.38    2.06
  -2  -2  17    4.49    2.54
   2   2 -16    8.44    2.23
  -2   2  16   10.99    2.42
   2   2 -16   11.43    2.55
  -2  -2  16   12.87    2.53
  -2  -2  16    9.14    2.54
   2  -2 -16   12.29    2.24
   2  -2 -16   14.52    3.70
   2   2 -15    3.05    2.20
  -2   2  15    3.46    1.60
   2   2 -15    5.09    2.05
   2  -2 -15    4.98    2.64
  -2  -2  15    1.97    2.15
   2  -2 -15    5.81    1.93
  -2  -2  15    1.26    1.56
   2   2 -14    1.75    1.52
  -2   2  14    1.39    1.43
  -2   2  14    1.92    1.83
   2   2 -14   -0.65    1.44
   2  -2 -14    2.97    1.65
  -2  -2  14    2.32    1.60
  -2  -2  14    2.23    1.76
   2  -2 -14    2.23    0.97
   2   2 -13   46.60    5.57
  -2   2  13   46.68    5.28
   2   2 -13   43.55    4.96
  -2   2  13   45.17    4.95
   2  -2 -13   47.81    4.80
  -2  -2  13   50.36    5.44
  -2  -2  13   43.21    5.13
   2  -2 -13   47.90    5.35
   2   2 -12   14.71    2.90
  -2   2  12   11.39    1.90
  -2  -2  12    8.25    2.05
  -2  -2  12   13.00    2.68
   2  -2 -12    8.45    1.98
  -2   2  11   -1.23    0.80
  -2   2  11    0.23    1.16
   2   2 -11   -1.28    1.20
   2   2 -11    0.26    1.01
   2  -2 -11   -1.70    1.18
   2  -2 -11   -0.60    0.93
  -2  -2  11   -0.60    1.25
  -2   2  10   88.47    9.11
   2   2 -10   88.81    9.15
  -2   2  10  103.85    9.35
   2   2 -10   99.47    9.51
  -2  -2  10   97.16    9.33
  -2  -2  10  104.78    9.40
   2  -2 -10  102.24    9.24
   2  -2 -10   99.62    9.43
   2   2  -9   -0.18    1.11
   2   2  -9    0.71    1.07
  -2   2   9    0.70    0.94
  -2   2   9   -0.22    0.72
   2  -2  -9    1.53    0.97
  -2  -2   9    0.74    0.87
   2  -2  -9    0.05    0.97
  -2  -2   9    2.34    1.17
   2   2  -8    6.25    1.66
   2   2  -8    8.38    1.48
  -2   2   8    3.52    1.36
  -2   2   8    4.63    1.07
   2  -2  -8    5.24    1.26
  -2  -2   8    7.19    1.49
   2  -2  -8    5.09    1.42
  -2  -2   8    7.01    1.53
  -2   2   7  144.07   13.95
   2   2  -7  152.64   14.03
   2   2  -7  163.54   14.27
  -2   2   7  163.46   14.09
   2  -2  -7  155.30   14.01
  -2  -2   7  149.74   14.14
  -2  -2   7  164.62   14.16
   2  -2  -7  159.99   14.14
  -2   2   6  271.59   22.43
   2   2  -6  255.94   22.54
   2   2  -6  241.79   22.41
   2  -2  -6  273.96   22.47
  -2  -2   6  233.66   22.44
  -2  -2   6  248.59   22.44
   2  -2  -6  250.59   22.33
   2   2  -5    0.62    0.93
  -2   2   5    0.70    0.45
   2  -2  -5    0.60    0.66
  -2  -2   5    2.17    0.80
  -2  -2   5    1.49    0.91
   2  -2  -5   -0.12    0.46
   2   2  -4   11.56    1.43
  -2   2   4   10.97    1.26
   2   2  -4    9.54    1.48
   2  -2  -4    9.85    1.26
  -2  -2   4    9.70    1.52
   2  -2  -4    9.96    1.28
  -2  -2   4   11.07    1.41
   2   2  -3   43.77    4.29
  -2   2   3   48.87    4.21
  -2   2   3   49.06    4.16
   2   2  -3   46.71    4.34
   2  -2  -3   47.43    4.20
  -2  -2   3   48.20    4.30
  -2  -2   3   44.53    4.34
   2  -2  -3   39.44    4.13
   2   2  -2  477.05   40.47
   2   2  -2  518.97   40.52
  -2   2   2  427.97   40.36
  -2  -2   2  474.02   40.46
   2  -2  -2  400.04   40.34
  -2  -2   2  494.94   40.51
   2   2  -1    6.51    0.87
  -2   2   1    5.31    0.71
   2   2  -1    4.00    0.77
  -2  -2   1    4.62    0.74
  -2  -2   1    5.02    0.94
   2   2   0    7.13    0.98
  -2  -2   0    8.24    1.16
   2  -2   0    7.22    0.82
  -2   2  -1   20.84    1.92
   2  -2   1   18.84    1.90
  -2   2  -2  571.13   49.01
  -2   2  -2  590.26   49.08
   2  -2   2  530.40   49.01
   2   2   3    1.04    0.43
  -2   2  -3    1.90    0.70
  -2   2  -3    1.06    0.59
   2   2   3    2.15    0.65
  -2  -2  -3    0.93    0.61
  -2  -2  -3    1.58    0.59
   2  -2   3    1.47    0.64
  -2   2  -4    2.61    0.81
   2   2   4    2.25    0.56
  -2   2  -4    3.01    0.89
   2  -2   4    3.50    0.86
   2  -2   4    3.25    1.05
  -2  -2  -4    3.96    0.85
  -2  -2  -4    2.63    0.74
  -2   2  -5   78.19    7.57
   2   2   5   75.52    7.51
   2   2   5   79.75    7.51
  -2   2  -5   82.78    7.74
  -2  -2  -5   90.13    7.59
   2  -2   5   88.44    7.79
   2  -2   5   85.62    7.67
   2   2   6    0.19    0.63
   2   2   6   -0.07    0.46
  -2   2  -6   -0.69    0.51
  -2   2  -6   -1.01    0.84
   2  -2   6   -0.58    0.55
  -2  -2  -6    0.66    0.72
  -2  -2  -6    0.37    0.83
   2  -2   6   -0.25    1.02
  -2   2  -7    5.18    1.34
   2   2   7    4.39    1.01
   2   2   7    2.87    1.03
  -2   2  -7    5.62    1.39
   2  -2   7    3.88    1.20
   2  -2   7    4.62    0.99
  -2  -2  -7    4.55    1.15
  -2  -2  -7    3.04    1.20
  -2   2  -8   43.22    4.54
   2   2   8   41.02    4.44
   2   2   8   40.64    4.41
  -2   2  -8   43.66    4.79
   2  -2   8   43.11    4.62
   2  -2   8   48.52    4.89
  -2  -2  -8   45.65    4.71
  -2  -2  -8   51.32    4.60
  -2   2  -9   21.59    3.20
  -2   2  -9   25.77    3.02
   2   2   9   24.68    2.93
   2   2   9   23.13    2.93
  -2  -2  -9   28.06    3.26
   2  -2   9   21.90    2.97
   2  -2   9   28.51    3.28
  -2  -2  -9   29.84    3.05
  -2   2 -10    1.03    1.37
   2   2  10    1.78    0.97
   2   2  10    1.60    1.17
  -2   2 -10    0.56    1.02
  -2  -2 -10    4.31    1.31
  -2  -2 -10    2.77    1.31
   2  -2  10    3.11    1.18
  -2   2 -11   12.54    1.95
   2   2  11   12.36    2.14
  -2   2 -11   12.30    2.55
   2   2  11   11.54    1.95
  -2  -2 -11   14.89    2.41
   2  -2  11   11.69    2.19
   2   2  12   22.88    3.01
  -2   2 -12   24.52    3.61
  -2   2 -12   23.34    3.28
   2   2  12   21.97    3.17
   2  -2  12   18.60    3.13
  -2  -2 -12   24.23    2.89
  -2  -2 -12   26.66    3.59
  -2   2 -13    5.76    2.05
   2   2  13    5.74    1.83
  -2   2 -13    7.42    2.12
   2   2  13    6.01    1.68
  -2  -2 -13    8.01    2.07
  -2  -2 -13    8.53    2.07
   2  -2  13    5.62    1.87
  -2   2 -14   45.27    5.49
   2   2  14   48.45    5.30
   2   2  14   44.98    5.22
  -2  -2 -14   48.46    5.10
  -2  -2 -14   51.33    5.63
   2  -2  14   47.73    5.41
  -2   2 -15   12.74    2.83
  -2   2 -15   19.65    3.52
   2   2  15   12.57    2.69
   2   2  15   11.98    2.49
   2  -2  15   14.88    2.90
   2  -2  15   12.57    2.63
  -2  -2 -15   17.57    3.42
  -2  -2 -15   17.87    3.09
  -2   2 -16    6.40    2.39
   2   2  16    9.51    2.18
   2   2  16    5.99    2.07
  -2  -2 -16    7.30    1.95
   2  -2  16   10.62    2.44
  -2  -2 -16    8.90    2.79
   2  -2  16    9.32    2.17
   2   2  17    4.16    2.03
   2   2  17    3.08    1.96
  -2   2 -17    0.78    2.15
  -2   2 -17    4.74    2.74
   2  -2  17    4.91    1.84
  -2  -2 -17    0.55    2.13
   2  -2  17    2.04    2.02
  -2  -2 -17   -1.04    2.13
   2   2  18    1.50    2.05
   2   2  18    3.27    2.23
  -2   2 -18    0.94    2.64
   2  -2  18    0.81    2.60
   2  -2  18    2.73    2.20
  -2  -2 -18    5.22    2.95
  -2  -2 -18   -0.09    2.30
  -2   2 -19    3.26    3.43
   2   2  19    5.77    2.43
   2   2  19    4.56    2.48
  -2   2 -19    1.26    2.82
  -2  -2 -19   -0.56    2.88
   2  -2  19    1.87    2.71
  -2  -2 -19   -2.17    2.62
   2  -2  19    7.05    2.73
   2   3 -19   10.44    3.18
   2   3 -19    2.65    2.89
  -2   3  19    6.80    2.33
   2  -3 -19    1.46    2.95
  -2  -3  19    3.33    3.28
   2  -3 -19    8.36    2.82
  -2  -3  19    8.29    2.93
  -2   3  18    6.37    2.13
   2   3 -18    3.51    2.30
   2   3 -18    4.32    2.87
   2  -3 -18    0.00    2.39
   2  -3 -18    9.95    2.75
  -2  -3  18    5.83    2.44
  -2  -3  18    3.59    2.59
  -2   3  17    5.09    1.97
   2   3 -17    5.73    2.50
   2   3 -17   10.88    3.33
  -2   3  17    8.39    2.10
  -2  -3  17    4.71    2.05
   2  -3 -17    6.62    2.15
  -2  -3  17    7.44    2.57
   2   3 -16    6.79    2.80
  -2   3  16    7.51    1.91
   2   3 -16    5.94    2.35
   2  -3 -16    7.23    2.12
  -2  -3  16    8.87    2.42
  -2  -3  16    5.13    2.47
   2  -3 -16    7.65    2.19
   2   3 -15    0.86    1.78
   2   3 -15    3.64    1.99
  -2   3  15    2.24    1.40
   2  -3 -15    1.05    2.36
  -2  -3  15    2.18    1.95
  -2  -3  15    2.14    2.13
  -2   3  14   23.54    3.16
   2   3 -14   20.85    4.02
   2   3 -14   25.12    3.43
  -2  -3  14   22.92    3.79
  -2  -3  14   24.52    3.50
   2  -3 -14   28.33    3.38
  -2   3  13   20.73    3.15
   2   3 -13   25.37    3.49
   2   3 -13   27.22    3.85
  -2  -3  13   20.17    3.22
   2  -3 -13   25.15    3.25
  -2  -3  13   27.97    3.67
   2  -3 -13   23.04    3.40
  -2   3  12   75.12    7.81
   2   3 -12   82.77    8.19
   2   3 -12   81.38    8.43
   2  -3 -12   79.07    8.00
   2  -3 -12   90.57    8.09
  -2  -3  12   80.54    8.11
  -2  -3  12   81.69    8.30
  -2   3  11   -2.18    1.23
   2   3 -11   -1.31    1.19
  -2  -3  11   -0.13    1.27
   2  -3 -11   -0.50    1.14
  -2   3  10   23.66    2.83
  -2   3  10   17.98    2.31
   2   3 -10   19.75    2.96
   2   3 -10   15.76    2.50
   2  -3 -10   21.67    2.59
  -2  -3  10   21.30    2.74
   2  -3 -10   15.12    2.47
  -2   3   9   10.05    1.80
   2   3  -9    9.62    1.70
   2   3  -9    8.74    1.96
  -2   3   9   10.19    1.30
  -2  -3   9    8.34    1.71
  -2  -3   9    7.97    1.65
   2  -3  -9    8.86    1.92
   2  -3  -9    9.53    1.61
  -2   3   8    5.75    1.12
   2   3  -8    4.75    1.19
  -2   3   8    3.28    0.89
   2   3  -8    4.10    1.56
  -2  -3   8    5.32    1.56
   2  -3  -8    4.18    1.31
  -2  -3   8    6.60    1.49
   2  -3  -8    5.96    1.29
  -2   3   7   -0.25    0.71
   2   3  -7   -1.37    0.81
  -2  -3   7    0.23    0.43
  -2   3   6   75.69    7.48
   2   3  -6   79.27    7.45
   2   3  -6   74.84    7.28
  -2   3   6   82.15    7.21
  -2  -3   6   78.31    7.36
  -2  -3   6   80.37    7.34
   2  -3  -6   76.27    7.17
   2  -3  -6   78.74    7.26
  -2   3   5    7.38    1.17
  -2   3   5    7.90    1.28
   2   3  -5   10.19    1.64
  -2  -3   5   11.40    1.56
   2  -3  -5    6.98    1.31
  -2   3   4   36.40    3.39
   2   3  -4   37.81    3.56
  -2   3   4   41.59    3.41
   2   3  -4   34.89    3.63
   2  -3  -4   33.10    3.36
   2  -3  -4   36.42    3.46
  -2  -3   4   33.75    3.64
  -2  -3   4   37.71    3.61
   2   3  -3  147.99   12.51
   2   3  -3  139.03   12.47
  -2   3   3  159.37   12.33
  -2   3   3  135.07   12.26
   2  -3  -3  129.33   12.30
  -2  -3   3  148.47   12.47
   2  -3  -3  127.96   12.28
  -2  -3   3  137.05   12.49
   2   3  -2   25.95    2.34
  -2   3   2   24.00    2.07
   2   3  -2   22.27    2.30
   2  -3  -2   19.90    2.07
   2  -3  -2   19.95    2.05
  -2  -3   2   24.16    2.29
  -2  -3   2   25.37    2.41
  -2   3   0   61.74    5.81
   2   3   0   71.02    5.90
   2  -3   0   64.56    5.80
  -2   3  -1  458.52   38.55
  -2   3  -1  442.08   38.60
   2  -3   1  430.30   38.56
  -2   3  -2  106.47    9.84
   2  -3   2  121.01    9.95
   2  -3   2  106.12    9.86
  -2   3  -3   18.59    1.97
  -2   3  -3   18.11    2.07
   2  -3   3   23.30    2.26
   2  -3   3   18.63    2.06
  -2   3  -4    8.24    1.32
  -2   3  -4    9.29    1.07
   2  -3   4    7.92    1.31
   2  -3   4    8.80    1.55
  -2  -3  -4    7.89    1.14
  -2   3  -5   -1.06    0.75
   2   3   5    0.66    0.66
   2   3   5   -0.06    0.30
  -2  -3  -5    1.05    0.60
   2  -3   5    0.23    0.95
   2  -3   5   -0.42    0.67
  -2   3  -6   63.85    6.36
  -2   3  -6   64.49    6.50
   2   3   6   57.30    6.17
   2   3   6   67.98    6.20
  -2  -3  -6   75.91    6.31
   2  -3   6   64.68    6.40
   2  -3   6   73.46    6.58
  -2  -3  -6   69.86    6.43
  -2   3  -7   -0.35    0.47
   2  -3   7   -0.72    0.81
  -2  -3  -7   -0.14    0.90
   2  -3   7    0.22    0.48
  -2  -3  -7    0.20    0.78
  -2   3  -8   46.78    4.80
  -2   3  -8   47.89    4.99
   2   3   8   45.01    4.53
   2   3   8   43.66    4.59
   2  -3   8   49.58    5.03
  -2  -3  -8   45.13    4.78
  -2  -3  -8   50.16    4.69
   2  -3   8   42.89    4.75
   2   3   9   49.18    4.73
  -2   3  -9   40.76    4.91
  -2   3  -9   43.73    5.05
   2   3   9   43.30    4.72
  -2  -3  -9   54.12    4.88
   2  -3   9   45.99    4.89
   2  -3   9   51.42    5.04
  -2  -3  -9   47.17    4.96
   2   3  10    0.69    0.87
  -2   3 -10    1.39    0.95
  -2   3 -10    1.64    1.36
   2   3  10    0.88    0.95
   2  -3  10    1.18    1.04
  -2  -3 -10    2.17    1.21
  -2  -3 -10   -0.20    1.22
   2  -3  10    1.90    1.33
   2   3  11   38.74    4.10
  -2   3 -11   38.90    4.34
   2   3  11   33.39    3.98
  -2   3 -11   32.46    4.38
  -2  -3 -11   35.96    4.40
  -2  -3 -11   42.22    4.20
   2  -3  11   34.44    4.22
   2  -3  11   39.40    4.42
  -2   3 -12   21.23    3.29
   2   3  12   16.96    2.68
   2   3  12   20.42    2.63
  -2   3 -12   20.87    3.10
  -2  -3 -12   18.79    2.98
   2  -3  12   16.39    2.84
  -2   3 -13   46.42    6.33
  -2   3 -13   63.37    6.52
   2   3  13   64.92    6.20
   2   3  13   64.35    6.23
  -2  -3 -13   63.07    5.89
  -2  -3 -13   56.06    6.14
   2   3  14    2.58    1.44
  -2   3 -14    1.78    1.62
   2   3  14    2.20    1.37
  -2   3 -14    3.41    2.06
  -2  -3 -14    5.97    1.65
  -2  -3 -14   -0.02    1.40
   2  -3  14    2.53    1.71
   2   3  15    3.07    1.58
  -2   3 -15    1.91    2.01
   2   3  15    0.88    1.37
  -2   3 -15    2.55    1.81
   2  -3  15   -0.81    2.11
  -2  -3 -15    2.43    1.31
  -2  -3 -15    1.94    1.85
   2   3  16    1.35    1.70
   2   3  16    4.66    1.75
  -2   3 -16    0.70    1.89
  -2   3 -16    6.60    2.63
  -2  -3 -16    2.30    2.05
  -2  -3 -16    4.08    2.01
   2  -3  16    4.08    2.18
   2  -3  16    5.76    2.04
   2   3  17    8.43    2.29
  -2   3 -17    8.65    2.73
  -2   3 -17    7.68    3.09
  -2  -3 -17    2.93    2.81
   2  -3  17   12.63    2.72
  -2  -3 -17    5.55    2.71
   2  -3  17    6.25    2.11
  -2   3 -18    3.54    2.96
  -2   3 -18    0.78    2.37
   2   3  18    4.53    2.03
   2   3  18    4.19    2.25
  -2  -3 -18    0.63    2.53
  -2  -3 -18    4.84    2.61
  -2   3 -19   28.92    5.54
   2   3  19   36.93    4.15
  -2   3 -19   22.07    5.10
   2  -3  19   33.64    5.12
  -2  -3 -19   22.26    4.91
  -2  -3 -19   26.16    5.11
   2  -3  19   30.69    4.69
   2   4 -19   10.69    3.19
   2   4 -19    2.04    2.65
  -2  -4  19    7.48    3.40
   2  -4 -19    6.78    2.74
   2  -4 -19    3.43    2.14
   2   4 -18   17.31    3.91
  -2   4  18   19.64    3.11
  -2   4  18   13.95    3.08
   2   4 -18   12.25    2.92
  -2  -4  18   14.28    2.89
  -2  -4  18   10.03    3.59
   2  -4 -18   11.15    3.34
   2  -4 -18   16.40    3.22
  -2   4  17    5.43    1.67
   2   4 -17    4.50    2.91
   2   4 -17    0.10    2.21
  -2   4  17    4.98    1.80
  -2  -4  17    0.21    2.00
   2  -4 -17    2.51    2.42
  -2  -4  17    2.77    2.23
   2  -4 -17    1.42    1.41
   2   4 -16    8.88    2.48
   2   4 -16    6.15    2.39
  -2   4  16    6.92    1.89
  -2   4  16    8.08    1.95
  -2  -4  16    8.16    2.94
  -2  -4  16   10.19    2.36
   2  -4 -16   10.95    2.30
   2   4 -15   11.80    2.84
  -2   4  15    5.84    1.68
  -2   4  15    6.68    1.93
   2   4 -15    9.18    2.34
   2  -4 -15    8.15    2.36
  -2  -4  15    6.69    2.05
  -2  -4  15   10.34    2.79
   2  -4 -15    8.15    1.96
   2   4 -14    6.24    2.50
   2   4 -14    0.55    1.51
  -2   4  14    0.66    1.29
  -2   4  14    4.01    1.43
  -2  -4  14    1.44    1.78
   2  -4 -14    2.40    1.55
   2  -4 -14    2.24    2.16
  -2  -4  14    3.02    1.80
   2   4 -13   55.84    6.01
  -2   4  13   52.08    5.58
   2   4 -13   50.49    6.08
   2  -4 -13   63.34    5.94
   2  -4 -13   59.89    5.98
  -2  -4  13   53.98    6.14
  -2  -4  13   49.70    5.78
  -2   4  12   20.97    3.00
   2   4 -12   27.75    3.69
   2   4 -12   27.14    3.56
   2  -4 -12   24.09    3.44
   2  -4 -12   32.47    3.49
  -2  -4  12   27.92    3.74
  -2  -4  12   23.07    3.44
   2   4 -11   35.77    4.04
   2   4 -11   34.15    4.24
  -2  -4  11   33.31    3.80
  -2  -4  11   33.16    3.99
   2  -4 -11   31.42    4.03
   2  -4 -11   34.70    3.92
   2   4 -10   28.56    3.75
   2   4 -10   26.34    3.34
  -2  -4  10   31.29    3.74
  -2  -4  10   29.11    3.50
   2  -4 -10   29.91    3.55
   2  -4 -10   31.86    3.47
  -2   4   9   21.38    2.47
   2   4  -9   15.40    2.53
   2   4  -9   18.46    2.73
   2  -4  -9   15.59    2.38
  -2  -4   9   18.11    2.46
   2  -4  -9   19.86    2.32
  -2  -4   9   19.26    2.56
   2   4  -8   33.51    3.61
   2   4  -8   27.79    3.39
  -2   4   8   28.23    3.16
   2  -4  -8   29.34    3.34
  -2  -4   8   29.62    3.45
  -2  -4   8   31.54    3.55
   2  -4  -8   32.70    3.32
   2   4  -7   62.14    6.13
   2   4  -7   58.10    5.96
  -2   4   7   59.24    5.79
   2  -4  -7   62.81    5.95
  -2  -4   7   63.87    5.95
  -2  -4   7   65.95    6.09
   2   4  -6   13.26    1.87
   2   4  -6   13.63    2.10
  -2   4   6   14.54    1.73
  -2   4   6   16.95    1.70
  -2  -4   6   14.43    1.89
  -2  -4   6   11.43    1.96
   2  -4  -6   13.40    1.53
   2  -4  -6   14.38    1.81
   2   4  -5   85.03    7.29
  -2   4   5   88.05    7.08
   2   4  -5   76.91    7.34
  -2   4   5   69.07    6.98
  -2  -4   5   81.63    7.34
  -2  -4   5   78.99    7.25
   2  -4  -5   73.65    6.99
   2  -4  -5   70.75    7.06
  -2   4   4   73.34    6.59
   2   4  -4   73.89    6.90
   2   4  -4   70.56    6.84
  -2  -4   4   72.20    6.83
   2  -4  -4   75.83    6.67
  -2  -4   4   71.64    6.90
   2  -4  -4   81.15    6.63
   2   4  -3   59.40    5.61
   2   4  -3   62.57    5.71
  -2   4   3   62.15    5.38
  -2   4   3   64.61    5.38
   2  -4  -3   65.71    5.43
  -2  -4   3   60.26    5.72
   2  -4  -3   55.63    5.43
  -2  -4   3   59.91    5.64
   2   4  -2   55.72    5.15
  -2  -4   2   52.08    5.22
   2  -4  -2   61.70    4.94
  -2  -4   2   59.95    5.19
   2  -4  -2   52.94    4.93
   2   4  -1   35.36    3.59
   2  -4  -1   39.66    3.43
  -2  -4   1   39.82    3.71
  -2  -4   1   40.98    3.63
  -2   4   0    5.79    0.80
   2   4   0    6.00    0.83
   2  -4   0    6.62    0.75
  -2   4  -1   33.18    2.88
  -2   4  -1   29.84    2.96
   2  -4   1   32.14    2.95
   2  -4   1   28.68    2.90
   2   4   2    4.85    0.81
  -2   4  -3    0.00    0.41
  -2   4  -3    0.18    0.28
   2   4   3    0.39    0.38
   2  -4   3    0.04    0.52
  -2  -4  -3    0.53    0.49
   2  -4   3   -0.03    0.64
  -2  -4  -3    1.60    0.63
  -2   4  -4    8.62    1.28
  -2   4  -4    7.74    1.34
  -2  -4  -4    7.66    1.18
   2  -4   4    8.93    1.65
   2  -4   4    8.68    1.32
  -2   4  -5    0.41    0.54
  -2   4  -5   -0.32    0.62
   2   4   5   -0.64    0.46
  -2  -4  -5   -0.41    0.50
   2  -4   5   -0.23    0.90
   2  -4   5    0.77    0.69
  -2   4  -6  129.20   12.97
   2   4   6  161.94   12.90
  -2   4  -6  128.02   13.09
   2  -4   6  128.43   13.01
   2  -4   6  148.87   13.19
  -2  -4  -6  166.96   12.94
  -2   4  -7   31.09    3.70
  -2   4  -7   28.45    3.55
   2   4   7   35.23    3.31
   2  -4   7   30.21    3.55
  -2  -4  -7   33.24    3.59
  -2  -4  -7   36.58    3.43
   2  -4   7   33.85    3.74
  -2   4  -8   62.94    6.07
   2   4   8   62.09    5.64
  -2   4  -8   63.71    5.88
   2   4   8   51.52    5.55
  -2  -4  -8   57.46    5.83
   2  -4   8   54.03    5.86
   2  -4   8   61.77    5.83
   2   4   9   59.29    5.44
  -2   4  -9   51.49    5.79
   2   4   9   49.47    5.41
  -2   4  -9   57.64    5.72
  -2  -4  -9   54.96    5.63
   2  -4   9   54.03    5.69
   2  -4   9   63.16    6.01
   2   4  10    9.23    1.68
  -2   4 -10    9.49    1.98
  -2   4 -10    6.40    1.94
   2   4  10    7.05    1.57
   2  -4  10    9.84    2.12
   2  -4  10    6.18    1.81
  -2  -4 -10    8.87    1.84
  -2   4 -11   10.70    2.33
   2   4  11    8.42    1.88
  -2   4 -11   10.03    2.45
   2   4  11   11.74    2.20
  -2  -4 -11    8.68    2.17
   2  -4  11   10.22    2.28
   2  -4  11   12.06    2.48
  -2  -4 -11   13.48    2.24
   2   4  12   57.71    5.70
   2   4  12   53.93    5.66
  -2   4 -12   50.66    6.16
  -2   4 -12   55.55    5.97
  -2  -4 -12   55.40    6.04
   2  -4  12   57.63    6.28
  -2  -4 -12   65.17    5.89
   2  -4  12   45.63    5.83
   2   4  13    1.48    1.33
   2   4  13    1.56    1.17
  -2   4 -13   -0.30    1.56
  -2   4 -13    0.97    1.39
   2  -4  13    1.58    1.57
  -2  -4 -13    0.04    1.31
  -2  -4 -13    1.60    1.63
   2   4  14    3.61    1.46
  -2   4 -14    2.49    1.75
   2   4  14    4.67    1.70
  -2   4 -14    4.23    1.90
  -2  -4 -14    2.79    0.99
   2  -4  14    3.63    1.81
  -2  -4 -14    3.69    2.30
  -2   4 -15    8.18    2.17
  -2   4 -15   14.95    3.13
   2   4  15   11.68    2.54
   2   4  15   14.05    2.32
  -2  -4 -15   17.13    2.80
  -2  -4 -15   10.86    2.91
   2   4  16    2.38    1.64
  -2   4 -16   -0.51    1.80
   2   4  16    4.83    1.71
  -2   4 -16    1.53    2.22
   2  -4  16   -0.38    1.88
  -2  -4 -16    0.69    1.89
  -2  -4 -16    5.46    2.15
  -2   4 -17    3.49    2.94
  -2   4 -17    3.90    2.36
  -2  -4 -17    8.54    2.66
   2  -4  17    9.75    2.30
   2  -4  17   15.00    2.90
   2   4  18   20.27    3.61
  -2   4 -18   24.58    5.20
  -2  -4 -18   18.53    3.83
   2  -4  18   25.37    3.85
   2  -4  18   26.98    4.42
  -2   4 -19    9.87    3.61
  -2  -4 -19    1.83    2.41
   2  -4  19    6.51    3.18
  -2  -4 -19    2.54    2.89
   2   5 -19    3.45    2.66
   2   5 -19    5.88    3.30
   2  -5 -19    4.64    3.01
  -2  -5  19    2.00    3.15
   2  -5 -19    1.22    2.09
  -2   5  18    4.17    1.87
   2   5 -18    9.69    2.67
   2   5 -18    7.37    3.35
   2  -5 -18    7.62    2.10
  -2  -5  18    4.01    3.00
   2   5 -17    1.81    2.24
  -2   5  17    7.82    2.01
   2   5 -17    9.17    2.75
  -2   5  17    5.57    2.01
  -2  -5  17    7.05    2.14
  -2  -5  17    4.10    2.75
   2  -5 -17    9.91    2.72
   2  -5 -17    4.09    2.11
  -2   5  16   10.92    2.24
   2   5 -16    7.87    2.39
   2   5 -16    8.93    2.93
  -2   5  16    8.98    1.87
  -2  -5  16    4.45    2.74
  -2  -5  16    4.67    1.94
   2  -5 -16    7.07    2.00
   2  -5 -16    6.37    2.36
   2   5 -15    0.88    2.18
  -2   5  15    1.81    1.16
   2   5 -15    2.30    1.38
  -2   5  15    1.92    1.41
  -2  -5  15    5.03    1.73
  -2  -5  15    0.85    2.16
   2  -5 -15    4.69    2.19
   2  -5 -15    3.15    1.71
   2   5 -14    3.70    1.82
  -2   5  14    1.41    1.21
  -2   5  14    1.68    1.33
   2  -5 -14    6.16    2.46
  -2  -5  14    3.74    2.15
   2  -5 -14    2.04    1.57
  -2  -5  14    2.27    1.65
  -2   5  13  102.70   10.40
   2   5 -13  119.24   11.18
   2   5 -13  108.14   10.80
  -2  -5  13  111.83   10.85
  -2  -5  13  106.92   10.99
   2  -5 -13  122.44   10.72
   2   5 -12    4.53    2.09
  -2   5  12    6.80    1.57
   2   5 -12    6.03    1.93
   2  -5 -12    5.76    1.65
   2  -5 -12    4.25    1.87
  -2  -5  12    4.97    1.96
  -2  -5  12    6.51    2.17
   2   5 -11    0.73    1.67
  -2   5  11    1.25    0.93
  -2   5  11   -0.20    1.26
   2   5 -11    0.40    1.33
  -2  -5  11    0.49    1.53
  -2  -5  11   -0.26    1.28
   2  -5 -11    1.18    1.13
   2  -5 -11   -0.16    0.78
  -2   5  10    0.37    0.92
   2   5 -10    0.25    1.11
  -2   5  10    0.77    0.86
   2   5 -10    0.02    1.32
   2  -5 -10    1.77    1.26
   2  -5 -10    0.70    1.40
  -2  -5  10   -0.52    1.02
  -2  -5  10    1.29    1.14
   2   5  -9   -0.04    1.18
  -2   5   9   -0.24    0.84
  -2   5   9    0.57    0.80
   2   5  -9    0.02    1.21
   2  -5  -9    0.75    0.75
  -2  -5   9    1.72    1.30
  -2  -5   9   -0.48    0.74
   2  -5  -9    0.33    0.57
  -2   5   8   61.20    6.30
   2   5  -8   76.54    6.94
  -2   5   8   70.45    6.43
   2   5  -8   64.20    6.56
   2  -5  -8   72.68    6.38
  -2  -5   8   65.56    6.69
   2  -5  -8   72.28    6.59
  -2  -5   8   66.02    6.60
   2   5  -7    4.64    1.38
  -2   5   7    6.01    1.22
  -2   5   7    4.77    0.91
  -2  -5   7    5.32    1.43
   2  -5  -7    7.51    0.98
   2  -5  -7    6.48    1.33
  -2  -5   7    5.13    1.40
  -2   5   6   90.74    8.86
  -2   5   6   98.82    8.94
   2   5  -6   94.88    9.23
   2   5  -6  103.76    9.35
  -2  -5   6  102.93    9.26
   2  -5  -6  104.39    8.95
  -2  -5   6  100.46    9.32
   2  -5  -6  103.05    9.06
   2   5  -5   18.23    2.25
  -2   5   5   17.52    1.72
   2   5  -5   19.63    2.08
  -2   5   5   13.26    1.77
   2  -5  -5   15.71    1.74
  -2  -5   5   21.31    2.42
   2   5  -4  118.23   10.47
  -2   5   4  111.55   10.05
   2   5  -4  113.92   10.41
  -2  -5   4  113.68   10.39
   2  -5  -4  109.72   10.14
  -2  -5   4  112.68   10.45
   2  -5  -4  125.54   10.12
   2   5  -3   53.19    5.08
   2   5  -3   50.41    5.00
  -2  -5   3   52.95    4.99
  -2  -5   3   51.80    5.11
   2  -5  -3   57.42    4.70
   2   5  -2   78.39    6.98
  -2  -5   2   78.01    6.93
  -2  -5   2   73.40    6.99
   2   5  -1   22.14    2.29
  -2  -5   1   22.69    2.42
   2  -5  -1   24.16    2.02
  -2  -5   1   25.57    2.28
   2  -5  -1   19.41    2.02
   2   5   0   17.30    1.96
  -2  -5   0   21.30    2.11
   2  -5   0   20.97    1.90
   2   5   1   17.08    1.80
  -2   5  -1   19.08    1.72
   2  -5   1   16.76    1.81
  -2   5  -2   10.60    1.36
  -2   5  -2   10.00    1.22
   2  -5   2    8.74    1.21
   2  -5   2    7.70    1.24
  -2   5  -3   14.16    1.68
   2   5   3   15.35    1.62
   2  -5   3   15.32    1.85
   2  -5   3   13.53    1.74
  -2   5  -4  119.43   11.01
  -2   5  -4  113.30   11.06
   2   5   4  118.89   10.90
  -2  -5  -4  129.16   10.92
   2  -5   4  138.50   11.23
   2  -5   4  117.17   11.06
  -2   5  -5   55.48    5.13
  -2   5  -5   49.46    5.12
   2   5   5   51.41    4.91
   2  -5   5   61.18    5.38
  -2  -5  -5   49.15    4.89
   2  -5   5   50.33    5.12
   2   5   6   26.58    2.91
  -2   5  -6   27.37    3.18
  -2  -5  -6   28.36    2.92
   2  -5   6   28.15    3.12
   2   5   7  121.74    9.40
  -2   5  -7   95.70    9.63
  -2   5  -7   97.97    9.47
   2  -5   7   88.20    9.50
   2  -5   7  107.89    9.77
  -2  -5  -7  102.42    9.50
   2   5   8    7.04    1.32
  -2   5  -8    6.81    1.55
  -2   5  -8    6.47    1.69
  -2  -5  -8    6.10    1.50
  -2  -5  -8    7.71    1.45
   2  -5   8    5.61    1.50
   2   5   9   16.69    2.37
   2   5   9   21.77    2.50
  -2   5  -9   20.09    2.73
  -2   5  -9   17.27    2.78
  -2  -5  -9   22.22    2.57
  -2  -5  -9   15.71    2.61
   2  -5   9   18.57    2.66
   2  -5   9   22.27    3.06
  -2   5 -10   38.08    4.76
  -2   5 -10   42.73    4.70
   2   5  10   48.07    4.45
   2   5  10   36.50    4.31
  -2  -5 -10   48.21    4.54
   2  -5  10   43.97    4.72
   2  -5  10   39.21    4.58
  -2  -5 -10   41.71    4.67
   2   5  11   -0.85    1.02
  -2   5 -11    0.90    1.24
  -2   5 -11    3.05    1.39
   2  -5  11   -2.62    1.52
   2  -5  11    3.53    1.36
  -2  -5 -11    0.62    1.16
  -2  -5 -11   -0.78    1.29
   2   5  12   29.07    3.29
  -2   5 -12   24.16    3.81
   2   5  12   22.00    3.22
  -2   5 -12   30.02    3.82
  -2  -5 -12   25.10    3.33
   2  -5  12   33.56    4.24
   2  -5  12   23.51    3.74
  -2  -5 -12   33.74    3.59
  -2   5 -13    6.19    2.02
   2   5  13    5.19    1.62
  -2   5 -13    3.82    2.02
   2   5  13    5.68    1.53
   2  -5  13    2.92    1.30
   2  -5  13    6.15    2.29
  -2  -5 -13    6.04    1.68
   2   5  14   13.50    2.35
   2   5  14   11.99    2.49
  -2   5 -14   14.08    3.04
  -2   5 -14   12.53    3.28
  -2  -5 -14   15.38    3.04
   2  -5  14   12.74    2.78
  -2  -5 -14   11.69    2.47
   2   5  15   11.58    2.56
   2   5  15   17.72    2.68
  -2   5 -15   19.84    3.78
  -2   5 -15   14.79    2.84
   2  -5  15   14.12    3.04
  -2  -5 -15   17.46    2.76
  -2  -5 -15   17.32    2.80
  -2   5 -16   17.79    3.76
  -2   5 -16   21.01    3.57
   2   5  16   13.63    2.97
   2   5  16   19.61    2.93
  -2  -5 -16   11.79    2.41
  -2  -5 -16   15.67    3.26
   2   5  17    1.69    1.83
   2   5  17    6.17    1.95
  -2   5 -17    9.22    2.75
  -2   5 -17   -0.94    2.39
  -2  -5 -17    2.67    2.35
   2  -5  17    4.45    2.05
   2  -5  17    3.82    2.42
  -2   5 -18    4.98    3.40
   2   5  18    9.29    2.38
  -2   5 -18    6.59    2.90
   2  -5  18    6.66    2.74
  -2  -5 -18    3.19    2.42
  -2  -5 -18    4.17    2.59
   2   6 -19   15.44    3.90
  -2  -6  19   11.47    3.19
   2   6 -18    1.25    2.61
  -2   6  18    5.18    2.18
   2   6 -18   10.45    3.47
  -2  -6  18    4.50    3.18
   2  -6 -18    5.46    2.53
   2   6 -17    9.75    2.83
  -2   6  17    8.06    2.15
   2   6 -17    8.85    2.78
  -2  -6  17    8.56    2.57
  -2  -6  17    6.56    3.06
   2  -6 -17    5.81    2.60
   2  -6 -17   10.76    2.57
  -2   6  16   15.71    2.76
   2   6 -16   17.08    3.40
   2   6 -16   18.83    3.48
   2  -6 -16   12.41    3.26
  -2  -6  16   14.26    3.23
   2  -6 -16   10.93    2.90
   2   6 -15    3.06    1.57
  -2   6  15    3.80    1.63
   2   6 -15    6.47    2.79
  -2  -6  15    1.44    1.90
   2  -6 -15    3.61    1.89
  -2  -6  15    0.55    2.17
   2   6 -14   15.70    3.58
   2   6 -14   16.11    3.31
  -2   6  14   20.87    2.86
  -2   6  14   19.89    3.03
   2  -6 -14   20.45    3.46
  -2  -6  14   19.43    3.31
  -2  -6  14   18.95    3.54
   2  -6 -14   19.63    3.28
   2   6 -13   17.18    3.01
  -2   6  13   14.92    2.56
  -2   6  13   15.97    2.37
   2  -6 -13   15.46    2.66
  -2  -6  13    9.90    2.21
  -2  -6  13   13.83    3.11
   2  -6 -13   12.52    2.78
   2   6 -12    6.55    2.19
  -2   6  12    6.26    1.52
   2   6 -12    6.10    1.81
  -2   6  12    5.11    1.68
   2  -6 -12    4.95    1.57
   2  -6 -12    6.55    1.79
  -2  -6  12    5.22    2.04
  -2  -6  12    6.05    2.22
   2   6 -11   20.13    3.08
   2   6 -11   22.27    3.19
  -2   6  11   16.92    2.70
   2  -6 -11   22.05    2.48
   2  -6 -11   20.19    2.85
  -2  -6  11   19.52    3.02
   2   6 -10   61.06    6.38
  -2   6  10   61.87    5.74
  -2   6  10   57.76    5.86
   2   6 -10   61.61    6.26
  -2  -6  10   54.83    6.03
   2  -6 -10   62.75    5.76
   2  -6 -10   63.18    6.16
  -2  -6  10   57.03    6.07
   2   6  -9   10.56    2.24
  -2   6   9    8.71    1.55
  -2   6   9    8.24    1.49
   2   6  -9    9.83    2.02
   2  -6  -9   10.38    1.41
  -2  -6   9   10.08    2.07
   2  -6  -9    8.64    1.86
  -2  -6   9    9.40    2.08
  -2   6   8   57.44    5.33
   2   6  -8   59.42    5.92
   2   6  -8   56.02    5.77
  -2   6   8   56.75    5.42
  -2  -6   8   55.75    5.78
   2  -6  -8   57.34    5.58
  -2  -6   8   50.85    5.51
   2  -6  -8   63.75    5.42
  -2   6   7    5.79    0.89
   2   6  -7    5.10    1.42
  -2   6   7    5.07    1.02
   2   6  -7    3.91    1.51
  -2  -6   7    3.56    1.41
   2  -6  -7    5.33    1.19
  -2  -6   7    4.65    1.36
   2  -6  -7    4.37    0.94
   2   6  -6    6.39    1.61
  -2   6   6    5.25    0.97
   2   6  -6    5.20    1.19
  -2   6   6    7.66    1.02
   2  -6  -6    7.04    1.23
  -2  -6   6    6.83    1.62
   2  -6  -6    7.77    1.00
  -2  -6   6    6.99    1.55
   2   6  -5   37.27    3.80
  -2   6   5   34.31    3.26
   2  -6  -5   33.50    3.41
  -2  -6   5   34.29    3.71
  -2  -6   5   35.22    3.85
   2  -6  -5   41.26    3.35
   2   6  -4   52.78    5.25
   2   6  -4   55.71    5.33
  -2  -6   4   56.30    5.43
  -2  -6   4   55.32    5.26
   2  -6  -4   55.02    4.88
   2   6  -3   -0.46    0.64
   2   6  -3    0.17    0.38
  -2  -6   3   -0.42    0.80
  -2  -6   3   -0.50    0.67
   2   6  -2   67.80    6.70
  -2  -6   2   76.00    6.81
  -2  -6   2   76.87    6.71
   2   6  -1   58.51    5.35
  -2  -6   1   64.95    5.35
   2  -6  -1   50.29    5.08
  -2  -6   1   59.61    5.41
  -2   6   0   76.39    7.33
  -2   6   0   96.95    7.31
   2   6   0   79.57    7.45
  -2  -6   0   83.15    7.51
   2  -6   0   79.26    7.35
  -2   6  -1   39.06    3.39
  -2   6  -1   34.49    3.46
   2   6   1   33.07    3.39
   2  -6   1   41.93    3.51
   2  -6   1   33.69    3.41
  -2   6  -2  197.93   17.72
  -2   6  -2  194.30   17.64
   2   6   2  210.64   17.60
   2  -6   2  191.02   17.68
   2  -6   2  209.89   17.76
   2   6   3  119.79    9.59
  -2   6  -3  105.36    9.79
  -2   6  -3  105.23    9.67
   2  -6   3   95.83    9.69
   2  -6   3  111.36    9.82
   2   6   4   43.76    4.29
   2  -6   4   48.78    4.65
   2  -6   4   41.02    4.47
  -2  -6  -4   50.53    4.32
   2   6   5    0.04    0.51
  -2   6  -5   -0.62    0.40
   2   6   5    0.79    0.91
   2  -6   5   -0.38    0.96
   2  -6   5   -0.52    0.68
  -2  -6  -5    0.55    0.46
  -2  -6  -5   -0.31    0.46
  -2   6  -6   27.15    3.41
  -2   6  -6   32.70    3.40
   2   6   6   31.20    3.16
   2  -6   6   33.78    3.68
   2  -6   6   30.33    3.39
  -2   6  -7   -0.33    0.75
  -2   6  -7    0.25    1.06
   2   6   7   -0.10    0.62
   2   6   7    0.02    0.83
  -2  -6  -7    0.01    0.59
   2  -6   7    0.75    1.14
  -2  -6  -7   -1.01    0.73
   2  -6   7    0.37    0.89
   2   6   8   34.07    3.56
  -2   6  -8   37.07    3.85
  -2   6  -8   29.02    3.87
  -2  -6  -8   34.37    3.62
   2  -6   8   36.73    4.02
   2  -6   8   30.03    3.78
  -2   6  -9   15.42    2.88
  -2   6  -9   18.36    2.69
   2   6   9   18.78    2.46
  -2  -6  -9   20.88    2.55
   2  -6   9   15.95    2.64
   2  -6   9   22.79    2.73
   2   6  10   18.07    2.23
  -2   6 -10   13.78    2.50
  -2   6 -10   13.48    2.78
   2  -6  10   13.30    2.68
  -2  -6 -10   12.15    2.25
   2  -6  10   12.96    2.63
  -2  -6 -10   19.03    2.36
  -2   6 -11   -1.40    1.47
   2   6  11    1.03    0.95
  -2   6 -11    0.74    1.30
   2  -6  11   -0.24    1.59
   2  -6  11    1.39    1.72
  -2  -6 -11    0.71    1.11
  -2  -6 -11   -0.38    1.21
  -2   6 -12   -1.17    1.30
   2   6  12   -0.33    1.21
   2   6  12    0.87    1.19
  -2  -6 -12    0.73    0.98
   2  -6  12    4.73    1.82
  -2  -6 -12    1.14    1.47
   2  -6  12    1.71    1.35
   2   6  13   20.59    2.80
  -2   6 -13   22.93    3.48
   2   6  13   20.08    2.82
  -2   6 -13   20.04    3.43
  -2  -6 -13   23.39    3.38
   2  -6  13   24.67    3.93
   2  -6  13   18.25    2.95
  -2  -6 -13   19.35    3.43
   2   6  14    2.93    1.25
  -2   6 -14    3.57    2.09
  -2   6 -14    5.18    1.98
   2   6  14    4.29    1.61
  -2  -6 -14    5.99    2.33
   2  -6  14    6.76    2.20
  -2  -6 -14    3.03    1.84
   2   6  15    8.26    2.02
  -2   6 -15    9.24    2.93
  -2   6 -15    6.94    2.40
  -2  -6 -15    8.14    1.99
  -2  -6 -15    7.65    2.50
   2   6  16   35.04    4.45
   2   6  16   37.74    4.27
  -2   6 -16   39.33    5.16
  -2   6 -16   38.14    5.23
  -2  -6 -16   34.88    4.88
  -2  -6 -16   33.90    4.74
   2  -6  16   45.05    4.99
  -2   6 -17    5.84    2.82
  -2   6 -17    8.06    3.10
   2   6  17    3.07    1.79
  -2  -6 -17    3.31    1.81
   2  -6  17    4.69    2.45
  -2   6 -18   15.02    4.07
  -2   6 -18    2.08    3.08
  -2  -6 -18    6.93    2.78
   2  -6  18    5.21    2.75
   2   7 -18   14.41    3.30
   2  -7 -18   12.37    3.04
   2  -7 -18    9.29    3.03
   2   7 -17   20.96    4.54
  -2   7  17   19.91    3.58
  -2   7  17   30.97    3.77
   2   7 -17   25.85    5.13
  -2  -7  17   23.51    5.04
   2  -7 -17   23.09    4.06
   2  -7 -17   33.46    3.97
  -2  -7  17   29.99    4.04
  -2   7  16    0.26    1.51
   2   7 -16    6.97    2.70
   2   7 -16    1.85    2.32
   2  -7 -16   -0.29    1.74
  -2  -7  16    3.02    1.93
  -2  -7  16    3.95    2.46
   2  -7 -16    7.36    2.25
  -2   7  15   45.07    4.91
   2   7 -15   39.63    5.45
   2   7 -15   48.71    5.62
  -2   7  15   47.55    5.05
  -2  -7  15   39.33    5.67
  -2  -7  15   44.85    5.49
   2  -7 -15   41.79    4.84
   2  -7 -15   50.72    5.72
  -2   7  14   14.66    2.29
   2   7 -14   14.26    3.00
  -2   7  14   11.91    2.41
   2   7 -14   11.05    2.57
   2  -7 -14    9.49    2.44
  -2  -7  14   14.61    2.61
  -2  -7  14    8.65    2.66
   2   7 -13   14.78    3.06
  -2   7  13   11.93    2.20
  -2   7  13   13.52    2.43
   2   7 -13   14.14    3.05
   2  -7 -13   15.21    2.99
  -2  -7  13   14.90    2.46
  -2  -7  13   12.54    3.09
   2  -7 -13   14.24    1.97
   2   7 -12    4.18    1.82
  -2   7  12    7.44    1.55
  -2   7  12    7.36    1.62
   2   7 -12    7.61    2.15
  -2  -7  12    4.68    1.42
   2  -7 -12    6.44    1.41
  -2  -7  12    7.13    1.72
   2   7 -11   70.34    6.91
   2   7 -11   66.86    7.00
  -2   7  11   61.37    6.34
  -2   7  11   68.85    6.28
  -2  -7  11   59.41    6.88
  -2  -7  11   58.69    6.56
   2  -7 -11   72.35    6.35
   2  -7 -11   63.51    6.46
  -2   7  10    1.60    0.87
   2   7 -10    0.27    1.20
   2   7 -10    1.12    1.64
  -2   7  10   -0.69    0.97
   2  -7 -10    0.98    0.92
   2  -7 -10    1.26    0.75
  -2  -7  10   -1.56    1.22
  -2  -7  10    2.20    1.33
  -2   7   9   -0.68    0.73
  -2   7   9    0.16    0.63
   2   7  -9    0.29    1.10
  -2  -7   9   -1.17    1.06
   2  -7  -9   -0.59    1.02
  -2  -7   9   -0.97    1.17
   2  -7  -9    0.54    0.63
  -2   7   8   15.80    1.88
  -2   7   8   18.52    1.85
   2   7  -8   13.21    2.43
   2   7  -8   12.92    2.53
   2  -7  -8   16.71    1.83
  -2  -7   8   14.12    2.14
   2  -7  -8   13.09    2.02
  -2   7   7    0.59    0.33
   2   7  -7   -1.26    0.87
  -2   7   7    1.14    0.55
   2   7  -7   -1.57    0.98
  -2  -7   7   -1.65    0.95
   2  -7  -7   -0.22    0.40
   2  -7  -7    0.07    0.70
  -2  -7   7   -1.64    0.99
  -2   7   6   50.04    4.56
   2   7  -6   49.60    5.17
  -2   7   6   59.45    4.62
   2   7  -6   53.74    5.29
   2  -7  -6   48.76    4.78
  -2  -7   6   46.16    5.23
  -2  -7   6   47.92    5.08
   2   7  -5    1.13    0.90
   2   7  -5    0.50    0.96
   2  -7  -5   -0.41    0.46
   2  -7  -5    0.46    0.32
  -2  -7   5    0.54    0.93
  -2  -7   5    0.64    1.12
   2   7  -4    2.67    0.85
   2   7  -4    3.46    0.73
  -2  -7   4    3.25    1.01
  -2  -7   4    4.75    1.26
   2  -7  -4    3.01    0.51
   2   7  -3    4.55    1.15
  -2  -7   3    3.92    1.01
  -2  -7   3    4.30    1.23
  -2  -7   2   62.94    6.27
  -2  -7   2   71.32    6.20
   2   7  -1  516.74   43.79
  -2  -7   1  487.09   43.78
   2   7   0   83.86    7.99
  -2   7   0   99.98    7.80
  -2   7   0   91.82    7.86
   2  -7   0  101.14    7.94
   2  -7   0   74.57    7.83
  -2  -7   0   80.82    8.00
   2   7   1   65.63    6.43
  -2   7  -1   74.63    6.39
  -2   7  -1   67.43    6.46
  -2  -7  -1   78.65    6.56
   2  -7   1   77.76    6.54
   2  -7   1   64.94    6.43
  -2   7  -2    2.47    0.70
  -2   7  -2    1.17    0.82
   2   7   2    3.15    0.69
  -2  -7  -2    3.57    0.97
   2  -7   2    2.92    0.76
   2   7   3   45.61    4.71
  -2   7  -3   51.63    4.87
  -2   7  -3   51.41    5.00
   2   7   3   59.37    4.77
   2  -7   3   46.46    4.89
   2  -7   3   54.86    4.99
   2   7   4    3.60    0.76
  -2   7  -4    4.13    0.96
   2  -7   4    3.62    1.03
  -2  -7  -4    3.91    0.84
   2  -7   4    4.79    1.18
   2   7   5   27.07    2.75
  -2   7  -5   25.40    2.95
  -2   7  -5   28.88    2.98
  -2  -7  -5   26.29    2.71
   2  -7   5   28.12    3.06
  -2   7  -6    0.93    0.89
   2   7   6    2.10    0.72
  -2   7  -6    0.74    0.82
   2  -7   6   -0.39    1.16
   2  -7   6    0.87    1.01
  -2   7  -7    4.80    1.36
   2   7   7    4.42    1.12
   2  -7   7    5.62    1.75
   2   7   8    6.03    1.29
  -2   7  -8    2.67    1.60
  -2   7  -8    4.32    1.40
  -2  -7  -8    6.86    1.52
   2  -7   8    4.95    1.84
   2  -7   8    3.52    1.48
   2   7   9    0.12    0.94
   2   7   9   -1.38    0.80
  -2   7  -9    0.08    1.06
  -2  -7  -9    0.54    0.71
   2  -7   9    1.62    0.89
  -2  -7  -9    0.29    0.88
  -2   7 -10   -0.61    1.54
   2   7  10    1.22    1.17
  -2   7 -10    2.60    1.32
   2   7  10   -0.15    1.09
   2  -7  10    2.31    2.02
   2  -7  10   -0.32    0.94
  -2  -7 -10    1.36    1.25
  -2  -7 -10    3.02    1.12
  -2   7 -11   21.03    3.40
  -2   7 -11   21.74    3.35
   2   7  11   20.23    3.00
   2   7  11   27.27    3.04
   2  -7  11   22.60    3.34
  -2  -7 -11   28.10    3.06
   2  -7  11   20.22    3.15
  -2  -7 -11   22.36    3.19
   2   7  12   18.94    2.77
   2   7  12   18.28    2.53
  -2   7 -12   17.68    3.14
  -2   7 -12   17.45    3.00
  -2  -7 -12   23.07    2.92
   2  -7  12   14.92    2.67
  -2  -7 -12   17.70    3.06
   2  -7  12   13.49    3.09
   2   7  13    3.65    1.51
  -2   7 -13    6.72    2.01
  -2   7 -13    4.24    1.95
  -2  -7 -13    2.57    1.62
   2  -7  13    5.70    2.21
  -2  -7 -13    5.74    2.15
   2  -7  13    2.84    1.41
  -2   7 -14    3.48    2.16
   2   7  14    0.03    1.34
  -2   7 -14    0.66    1.66
   2  -7  14    0.92    2.01
  -2  -7 -14   -0.37    1.74
   2  -7  14    2.17    1.98
  -2   7 -15    7.42    2.81
  -2   7 -15    2.60    2.13
   2   7  15    2.81    1.70
  -2  -7 -15    2.18    2.11
   2  -7  15    4.35    2.26
  -2  -7 -15    0.72    2.02
  -2   7 -16    4.52    2.54
   2   7  16    1.43    1.65
  -2   7 -16    2.92    2.51
  -2  -7 -16    0.89    2.24
  -2  -7 -16    3.08    2.05
  -2   7 -17    6.36    3.23
  -2   7 -17   -2.16    2.62
   2   7  17    1.78    1.87
   2   7  17    6.30    2.02
  -2  -7 -17    4.76    2.38
  -2  -7 -17    0.27    2.22
   2  -7  17    2.95    2.51
  -2   7 -18   26.89    5.87
   2   7  18   26.35    4.20
  -2  -7 -18   24.51    4.28
   2  -7  18   34.97    4.58
   2  -7  18   23.10    4.55
   2   8 -18   31.11    5.60
  -2   8  18   33.43    5.39
  -2  -8  18   26.41    4.50
   2  -8 -18   20.11    4.50
   2   8 -17    7.64    3.07
   2   8 -17    5.39    2.83
  -2  -8  17    6.13    3.26
   2  -8 -17    8.69    2.49
   2  -8 -17    3.59    2.10
  -2  -8  17    8.22    2.73
  -2   8  16    5.57    1.92
   2   8 -16    6.85    2.74
   2   8 -16    6.63    2.53
   2  -8 -16    7.08    1.47
  -2  -8  16    6.95    3.13
   2   8 -15    1.20    2.06
  -2   8  15    0.23    1.41
   2  -8 -15    0.46    1.28
  -2  -8  15    1.27    2.41
  -2  -8  15    4.17    2.37
   2  -8 -15    1.20    2.05
   2   8 -14    1.34    1.77
  -2   8  14    2.31    1.34
  -2   8  14    3.46    1.35
   2   8 -14    6.35    2.34
   2  -8 -14    2.06    1.21
  -2  -8  14    3.90    2.25
  -2  -8  14    3.57    2.20
   2   8 -13    4.90    1.99
   2   8 -13    5.18    2.01
  -2   8  13    2.82    1.20
  -2   8  13    5.28    1.30
   2  -8 -13    3.39    1.24
   2  -8 -13    3.83    1.94
  -2  -8  13    3.11    2.02
   2   8 -12   15.20    2.75
   2   8 -12   14.22    2.93
  -2   8  12   12.65    2.06
  -2   8  12   15.04    2.05
  -2  -8  12   13.24    2.81
  -2  -8  12   11.62    2.50
   2  -8 -12   12.93    2.78
   2  -8 -12   16.27    2.18
   2   8 -11    4.81    1.85
   2   8 -11    0.66    1.47
  -2   8  11    1.35    0.93
   2  -8 -11    5.34    1.48
  -2  -8  11    2.74    1.77
  -2  -8  11    2.56    1.63
   2  -8 -11    3.15    1.03
  -2   8  10   12.09    1.34
  -2   8  10   11.17    1.76
  -2  -8  10    7.10    2.23
  -2  -8  10   13.18    2.92
  -2   8   9   -0.73    0.58
   2   8  -9    0.00    1.20
  -2   8   9    0.71    0.65
  -2  -8   9    0.38    0.79
   2  -8  -9   -0.18    0.53
  -2  -8   9   -1.55    1.12
   2   8  -8   20.67    2.87
   2   8  -8   14.92    2.71
  -2   8   8   17.51    2.06
   2  -8  -8   20.70    2.04
  -2  -8   8   16.77    2.86
  -2  -8   8   14.63    2.74
   2   8  -7   58.59    5.96
   2   8  -7   59.75    6.03
  -2   8   7   60.88    5.28
  -2  -8   7   60.19    6.11
  -2  -8   7   59.10    5.92
   2  -8  -7   54.99    5.52
   2   8  -6   50.16    5.00
   2   8  -6   46.02    4.95
  -2  -8   6   42.97    4.72
  -2  -8   6   51.84    5.23
   2  -8  -6   49.13    4.49
   2   8  -5    7.67    1.40
   2   8  -5    8.20    1.70
  -2  -8   5    6.62    1.48
   2  -8  -5    6.73    0.92
  -2  -8   5    8.48    1.83
   2   8  -4    6.73    1.44
  -2  -8   4    7.07    1.56
  -2  -8   4    7.20    1.39
   2   8  -3   34.99    3.49
   2   8  -3   28.84    3.26
  -2  -8   3   28.62    3.11
  -2  -8   3   27.94    3.35
   2   8  -2    0.04    1.23
   2   8  -1   14.85    1.79
   2  -8  -1   18.37    1.57
  -2  -8   1   14.04    1.85
   2   8   0    4.69    0.92
  -2   8   0    5.68    0.59
   2  -8   0    5.72    0.90
   2  -8   0    4.76    0.79
  -2  -8   0    4.23    0.99
  -2   8  -1   20.47    2.17
   2   8   1   20.95    2.12
  -2  -8  -1   18.13    2.18
   2  -8   1   18.16    2.09
   2  -8   1   24.38    2.27
  -2   8  -2   47.89    4.53
  -2   8  -2   49.96    4.72
   2   8   2   45.89    4.49
   2  -8   2   53.60    4.77
   2  -8   2   44.25    4.63
  -2  -8  -2   54.64    4.70
  -2   8  -3    0.43    0.66
   2   8   3   -0.42    0.33
   2   8   3    0.41    0.40
  -2   8  -3   -0.45    0.86
   2  -8   3   -0.04    0.51
   2  -8   3   -0.73    0.62
  -2  -8  -3    1.19    0.96
  -2  -8  -3    0.91    0.56
   2   8   4    1.78    0.49
  -2   8  -4    0.80    1.27
  -2   8  -4    2.03    0.85
   2  -8   4    2.60    1.00
   2  -8   4    0.64    0.81
   2   8   5    4.43    0.90
  -2   8  -5    4.34    1.20
   2  -8   5    5.92    1.50
  -2  -8  -5    4.33    0.85
  -2   8  -6    3.62    1.29
  -2   8  -6    6.20    1.35
   2   8   6    5.08    0.97
   2  -8   6    4.67    1.35
   2  -8   6    5.55    1.69
  -2   8  -7   71.63    7.46
  -2   8  -7   76.05    7.38
   2   8   7   76.28    7.07
   2  -8   7   85.35    7.80
   2  -8   7   72.44    7.38
  -2   8  -8   -1.68    1.31
   2   8   8    1.47    1.00
   2   8   8   -0.49    0.76
  -2   8  -8   -1.08    0.94
  -2  -8  -8    0.63    0.92
   2  -8   8   -1.58    1.07
   2  -8   8   -1.48    1.37
  -2  -8  -8    1.47    0.78
   2   8   9    2.87    1.19
   2   8   9    4.95    1.41
  -2   8  -9    1.14    1.54
  -2   8  -9    1.96    1.32
  -2  -8  -9    2.52    1.10
   2  -8   9    1.38    1.69
   2  -8   9    4.64    1.66
   2   8  10   22.05    2.74
  -2   8 -10   19.06    3.05
  -2   8 -10   21.31    3.17
   2  -8  10   19.68    3.14
   2   8  11    0.37    1.14
  -2   8 -11    1.35    1.67
  -2   8 -11   -0.46    1.51
   2   8  11    1.33    1.25
  -2  -8 -11    1.34    0.72
  -2  -8 -11    3.89    1.17
   2  -8  11    0.63    1.42
   2  -8  11   -0.29    1.46
  -2   8 -12   19.04    3.19
   2   8  12   20.69    2.78
   2   8  12   16.51    2.84
  -2   8 -12   24.23    3.37
   2  -8  12   14.32    3.60
   2  -8  12   22.20    2.84
  -2  -8 -12   14.17    2.87
  -2  -8 -12   19.73    2.69
  -2   8 -13    8.44    2.41
   2   8  13    6.70    1.77
  -2   8 -13    7.98    2.23
   2   8  13    8.28    1.92
   2  -8  13    7.11    2.51
  -2  -8 -13    9.10    2.44
   2  -8  13   10.06    2.72
  -2   8 -14   15.58    3.39
   2   8  14   13.45    2.90
   2   8  14   17.23    2.90
  -2   8 -14   12.45    2.83
  -2  -8 -14   14.56    2.65
  -2  -8 -14   19.21    3.12
   2  -8  14   15.03    3.67
   2  -8  14   18.53    3.46
  -2   8 -15    7.26    2.49
   2   8  15    6.25    2.01
  -2   8 -15    5.92    2.68
  -2  -8 -15    8.85    2.39
  -2  -8 -15    7.42    2.39
   2   8  16    6.92    2.13
  -2   8 -16    6.48    3.76
  -2   8 -16    3.03    2.74
   2  -8  16    8.39    2.39
  -2   8 -17   13.20    3.62
  -2   8 -17    6.12    2.74
  -2  -8 -17    3.95    2.73
  -2  -8 -17    6.62    2.58
   2   9 -17   26.41    5.02
  -2   9  17   26.84    3.73
   2  -9 -17   25.90    4.49
  -2  -9  17   35.41    4.41
   2   9 -16    0.75    2.54
   2   9 -16   11.04    3.74
  -2   9  16    3.63    1.84
  -2  -9  16    3.75    2.42
   2  -9 -16    6.63    2.26
  -2  -9  16   -1.17    2.94
   2   9 -15    3.58    2.22
   2   9 -15    2.45    2.69
  -2   9  15    4.24    1.70
   2  -9 -15    4.91    2.19
  -2  -9  15    3.33    1.93
  -2  -9  15    4.25    2.76
   2   9 -14   24.96    3.86
  -2   9  14   26.46    3.01
  -2   9  14   26.17    3.00
   2   9 -14   20.51    3.78
   2  -9 -14   18.84    3.16
  -2  -9  14   18.31    3.52
  -2  -9  14   23.22    4.16
   2  -9 -14   19.97    3.01
  -2   9  13   34.57    3.74
   2   9 -13   32.49    4.44
   2   9 -13   37.55    4.50
  -2   9  13   34.62    3.84
  -2  -9  13   32.32    4.87
   2  -9 -13   32.49    4.08
   2  -9 -13   37.60    3.89
  -2  -9  13   31.78    4.39
  -2   9  12    8.31    1.69
  -2   9  12    5.88    1.38
   2   9 -12    6.11    2.09
   2  -9 -12    5.99    1.30
  -2  -9  12    4.71    2.31
   2  -9 -12    7.19    1.94
  -2   9  11    7.45    1.40
  -2   9  11    5.31    1.22
   2   9 -11    5.01    1.93
   2   9 -11    5.48    1.97
   2  -9 -11    4.84    1.18
  -2  -9  11    6.70    1.50
   2  -9 -11    9.42    1.73
  -2   9  10   69.20    6.05
   2   9 -10   70.30    7.04
   2   9 -10   62.97    6.81
  -2   9  10   62.44    6.01
  -2  -9  10   57.33    6.55
  -2  -9  10   69.05    7.03
   2  -9 -10   75.36    6.21
   2  -9 -10   57.50    6.27
   2   9  -9   -1.80    1.18
   2   9  -9   -0.06    1.53
  -2   9   9    1.17    0.65
  -2  -9   9   -2.17    1.33
  -2  -9   9    0.94    0.96
   2  -9  -9   -0.17    0.60
   2  -9  -9    0.16    1.14
   2   9  -8   57.72    6.69
  -2  -9   8   71.51    6.72
  -2  -9   8   67.61    6.87
   2  -9  -8   68.72    6.31
   2   9  -7   10.54    2.20
   2   9  -7   13.52    2.29
  -2  -9   7   11.10    2.44
  -2  -9   7   12.15    2.21
   2   9  -6    8.37    1.73
   2   9  -6    8.33    1.79
   2  -9  -6    7.46    1.10
  -2  -9   6    8.86    1.66
  -2  -9   6    8.83    2.03
   2   9  -5   27.61    3.22
   2   9  -5   27.92    3.27
  -2  -9   5   26.15    3.04
  -2  -9   5   29.04    3.46
   2   9  -4   15.56    2.32
  -2  -9   4   18.83    2.21
  -2  -9   4   16.00    2.46
   2   9  -3   -0.77    0.84
   2   9  -3    2.62    1.42
  -2  -9   3   -0.65    0.60
  -2  -9   3   -1.23    0.88
   2   9  -2   40.50    4.38
  -2  -9   2   41.10    4.31
  -2  -9   2   51.14    4.37
   2   9  -1  102.69   10.39
   2  -9  -1  127.06   10.13
   2   9   0    4.34    1.16
   2   9   0    0.90    0.71
  -2   9   0    1.79    0.32
   2  -9   0    1.14    0.51
  -2  -9   0    0.35    0.72
   2  -9   0    2.00    0.63
  -2  -9   0    2.51    0.92
   2   9   1    6.32    1.22
  -2   9  -1    7.30    0.91
  -2   9  -1    8.63    0.94
   2  -9   1    5.63    1.09
   2  -9   1    8.50    1.27
  -2  -9  -1    5.49    1.23
   2   9   2    7.41    1.16
  -2   9  -2    6.59    1.31
  -2  -9  -2    6.97    1.26
   2  -9   2    7.24    1.23
  -2   9  -3    3.88    1.27
   2   9   3    5.53    0.74
  -2   9  -3    5.49    1.10
   2   9   3    4.34    0.85
   2  -9   3    3.99    1.10
   2  -9   3    5.59    1.20
  -2  -9  -3    6.97    1.04
  -2  -9  -3    4.90    1.14
  -2   9  -4   51.44    5.04
  -2   9  -4   47.73    4.80
   2   9   4   49.97    4.55
   2   9   4   47.96    4.51
   2  -9   4   46.43    4.88
  -2  -9  -4   50.89    4.58
   2  -9   4   50.94    4.90
  -2   9  -5    8.34    1.81
   2   9   5    8.93    1.00
  -2   9  -5    7.75    1.61
   2   9   5    9.11    1.27
  -2  -9  -5    6.49    1.16
   2  -9   5    8.29    1.67
   2  -9   5    8.56    1.97
  -2   9  -6   16.59    2.21
   2   9   6   17.94    1.77
  -2  -9  -6   13.98    1.83
   2  -9   6   19.36    2.77
   2  -9   6   15.51    2.48
  -2   9  -7   -0.69    0.85
   2   9   7   -0.14    0.50
   2   9   7    0.55    0.95
  -2   9  -7    0.18    0.81
  -2  -9  -7    0.67    0.98
   2  -9   7   -1.43    0.94
   2  -9   7    1.11    1.51
  -2   9  -8   35.14    4.00
  -2   9  -8   31.52    4.05
   2   9   8   33.48    3.53
  -2  -9  -8   36.51    3.79
   2  -9   8   43.71    4.83
   2  -9   8   33.43    3.98
  -2   9  -9    0.26    1.55
  -2   9  -9    3.76    1.61
   2   9   9    2.96    1.09
   2  -9   9    2.94    1.60
  -2  -9  -9    1.77    1.07
  -2  -9  -9    5.29    1.34
   2  -9   9    5.55    1.22
  -2   9 -10   33.54    4.01
   2   9  10   33.54    3.43
  -2   9 -10   30.76    4.09
  -2  -9 -10   27.60    3.35
   2  -9  10   33.79    3.58
   2   9  11    3.30    1.42
  -2   9 -11    0.68    1.56
  -2   9 -11    1.32    1.51
   2   9  11    0.32    1.07
   2  -9  11    3.47    1.95
  -2  -9 -11    1.07    1.65
   2  -9  11   -0.54    1.93
  -2  -9 -11    0.52    0.97
   2   9  12   23.07    2.82
  -2   9 -12   23.40    3.34
   2   9  12   15.73    2.67
  -2   9 -12   16.29    3.17
  -2  -9 -12   24.64    2.78
   2  -9  12   19.10    3.13
   2  -9  12   19.09    3.92
  -2  -9 -12   16.16    3.08
   2   9  13   11.01    2.16
   2   9  13   12.32    2.27
  -2   9 -13   10.42    2.62
   2  -9  13   10.98    2.54
   2  -9  13    7.83    2.09
  -2  -9 -13   13.12    2.24
  -2  -9 -13    9.68    2.11
   2   9  14   27.44    3.64
  -2   9 -14   24.94    4.09
   2   9  14   27.94    3.52
  -2   9 -14   19.28    4.01
   2  -9  14   25.33    4.73
  -2  -9 -14   23.41    3.81
  -2  -9 -14   28.55    3.28
   2  -9  14   30.01    3.42
   2   9  15    6.19    2.15
  -2   9 -15    9.16    2.98
  -2   9 -15    4.45    2.64
   2   9  15    1.77    1.83
  -2  -9 -15    5.34    1.78
   2  -9  15    7.61    2.49
   2   9  16    4.81    2.13
  -2   9 -16    4.49    2.91
  -2   9 -16    9.95    3.50
  -2  -9 -16    7.55    3.34
  -2  -9 -16    6.90    2.23
  -2   9 -17    4.47    3.06
  -2   9 -17   12.48    4.04
   2  -9  17   10.27    2.89
  -2  -9 -17    6.45    2.82
  -2  10  16   24.34    3.36
   2  10 -16   35.59    5.55
   2 -10 -16   20.65    3.35
   2 -10 -16   24.41    3.94
  -2 -10  16   28.11    3.88
   2  10 -15    5.10    2.67
   2  10 -15    5.46    2.79
  -2  10  15    3.53    1.64
  -2 -10  15    1.55    2.99
   2 -10 -15    3.39    1.92
   2 -10 -15    0.72    1.53
  -2 -10  15    6.09    2.06
  -2  10  14    6.31    1.73
   2  10 -14    2.83    2.28
  -2 -10  14    8.77    2.05
  -2 -10  14    6.95    2.90
   2 -10 -14   10.57    2.37
   2 -10 -14    6.24    1.68
  -2  10  13    6.14    1.40
  -2  10  13    2.94    1.19
   2  10 -13    5.69    2.40
   2  10 -13    5.94    2.18
  -2 -10  13    5.31    2.47
   2 -10 -13    4.32    1.32
  -2  10  12   13.79    1.99
   2  10 -12   12.69    2.83
  -2  10  12   14.57    1.98
   2  10 -12   14.71    2.85
  -2 -10  12   15.05    2.92
  -2 -10  12   10.67    3.03
   2 -10 -12   13.04    2.05
  -2  10  11    7.70    1.38
  -2  10  11    6.46    1.28
   2  10 -11    5.70    2.09
   2  10 -11    6.86    2.12
   2 -10 -11    7.81    1.51
   2 -10 -11    6.65    2.03
  -2 -10  11    6.17    2.20
  -2 -10  11    5.71    1.87
  -2  10  10    6.47    1.06
   2  10 -10    7.00    1.93
   2  10 -10    7.37    2.16
   2 -10 -10    6.20    1.21
  -2 -10  10   11.01    2.22
   2 -10 -10    5.30    1.53
  -2 -10  10    4.90    1.44
   2  10  -9   44.45    4.77
   2  10  -9   40.83    4.69
  -2 -10   9   31.02    4.35
   2 -10  -9   40.21    4.06
  -2 -10   9   41.93    4.92
   2  10  -8   10.90    2.36
   2  10  -8   10.06    2.24
  -2 -10   8   11.12    2.00
  -2 -10   8   11.98    2.60
   2  10  -7    1.25    1.24
   2  10  -7   -0.26    1.40
   2 -10  -7   -0.42    0.67
  -2 -10   7   -1.49    1.17
  -2 -10   7   -0.83    1.54
   2  10  -6    8.60    1.95
   2  10  -6   10.05    2.07
  -2 -10   6    8.88    1.78
   2 -10  -6    9.77    0.94
   2 -10  -6    9.10    0.94
  -2 -10   6   11.89    2.32
   2  10  -5    5.04    1.57
  -2 -10   5    5.60    1.68
  -2 -10   5    4.63    1.17
   2  10  -4   12.18    2.37
   2  10  -4    8.31    1.84
  -2 -10   4   10.13    1.92
  -2 -10   4   10.53    2.47
   2  10  -3   -0.12    0.90
  -2 -10   3   -0.62    0.62
  -2 -10   3   -0.33    0.88
   2  10  -2   56.87    5.67
  -2 -10   2   53.26    5.65
  -2 -10   2   65.03    5.60
   2  10  -1   12.41    2.19
   2 -10  -1    8.08    1.01
  -2 -10   1    5.85    1.35
   2  10   0    6.91    1.38
  -2 -10   0    6.97    1.35
   2 -10   0    6.41    1.04
   2  10   1    2.34    0.86
  -2  10  -1    2.92    0.63
  -2  10  -1    3.46    0.98
  -2 -10  -1    5.28    1.07
   2 -10   1    3.69    0.88
  -2 -10  -1    1.05    0.88
   2 -10   1    2.55    0.75
   2  10   2    6.39    1.10
  -2  10  -2    5.31    1.04
  -2  10  -2    6.82    1.15
   2  10   2    6.10    0.76
   2 -10   2    5.10    1.19
   2 -10   2    7.64    1.43
  -2 -10  -2    8.61    1.28
  -2 -10  -2    4.82    1.15
  -2  10  -3    8.23    1.35
   2  10   3    8.61    1.07
  -2  10  -3    7.92    1.64
   2 -10   3    6.02    1.42
  -2 -10  -3   10.14    1.27
  -2 -10  -3    6.32    1.42
   2 -10   3    9.72    1.70
  -2  10  -4   -0.57    0.63
   2  10   4   -0.20    0.43
   2  10   4   -0.90    0.56
  -2 -10  -4    0.61    0.46
  -2 -10  -4    2.00    0.97
   2 -10   4   -1.16    0.89
   2  10   5    0.31    0.55
  -2  10  -5    0.13    0.92
   2  10   5    0.36    0.60
   2 -10   5   -0.82    0.63
  -2 -10  -5    0.41    0.51
  -2  10  -6   13.37    2.59
   2  10   6   12.95    1.57
  -2  10  -6   10.41    1.99
   2  10   6   13.30    1.66
   2 -10   6   17.31    2.76
   2 -10   6   14.59    2.21
  -2  10  -7    2.39    1.35
   2  10   7    0.77    0.79
  -2  10  -7    1.30    0.94
   2  10   7    2.21    0.90
  -2 -10  -7    2.84    1.20
   2 -10   7    2.60    1.83
   2  10   8    7.90    1.39
   2  10   8    6.51    1.32
  -2  10  -8    6.99    1.68
  -2  10  -8    6.99    1.79
  -2 -10  -8   10.14    1.86
  -2 -10  -8    5.23    1.16
   2 -10   8    8.19    2.02
   2 -10   8    6.25    2.24
   2  10   9    6.00    1.30
  -2  10  -9    6.38    2.11
  -2  10  -9    7.66    1.91
   2 -10   9   10.22    2.64
  -2  10 -10   21.29    3.27
  -2  10 -10   21.88    3.25
   2  10  10   20.19    2.57
  -2 -10 -10   24.40    3.37
   2 -10  10   26.56    3.40
   2 -10  10   22.11    3.64
  -2  10 -11   12.66    2.51
  -2  10 -11    9.51    2.18
   2  10  11    9.36    1.75
  -2 -10 -11   11.56    2.42
   2 -10  11   13.07    2.73
   2 -10  11   12.35    2.88
  -2  10 -12   28.84    4.49
  -2  10 -12   31.64    4.30
   2  10  12   38.60    3.94
   2 -10  12   30.02    4.24
  -2 -10 -12   37.64    3.78
   2 -10  12   28.14    3.83
   2  10  13   11.66    2.22
  -2  10 -13   15.94    3.20
  -2  10 -13    7.23    2.61
   2 -10  13   13.88    2.54
   2 -10  13    6.97    3.29
  -2 -10 -13   10.19    2.42
  -2 -10 -13   11.94    2.51
   2  10  14    7.57    2.19
  -2  10 -14   11.52    2.90
  -2  10 -14    7.23    2.64
   2  10  14    9.85    2.20
  -2 -10 -14    9.23    2.21
   2 -10  14   14.54    3.16
  -2 -10 -14    9.48    2.16
  -2  10 -15    1.23    2.52
   2  10  15    5.97    1.82
  -2 -10 -15    4.27    1.68
   2  10  16   19.24    3.36
  -2  10 -16   14.99    4.02
  -2 -10 -16   22.06    4.13
  -2 -10 -16   25.54    3.75
   2  11 -16   12.04    3.82
  -2 -11  16   20.12    3.62
   2  11 -15   10.81    2.94
   2  11 -15   21.24    3.96
   2 -11 -15   17.71    3.31
  -2 -11  15   12.68    3.70
  -2 -11  15   17.46    3.31
   2  11 -14   38.44    5.84
   2  11 -14   47.50    5.58
  -2 -11  14   45.82    5.30
   2 -11 -14   46.04    4.88
   2 -11 -14   48.39    5.24
  -2 -11  14   40.45    6.20
   2  11 -13    0.06    2.08
   2  11 -13    5.52    2.38
  -2 -11  13    0.99    1.94
   2 -11 -13    0.62    1.70
   2 -11 -13   -1.19    1.05
  -2 -11  13    1.49    1.98
   2  11 -12   -0.14    1.87
   2  11 -12    2.98    2.26
   2 -11 -12    0.84    1.51
  -2 -11  12    0.62    2.01
   2 -11 -12    0.41    1.03
  -2 -11  12    2.36    1.52
   2  11 -11    4.09    1.91
   2  11 -11    1.03    1.79
  -2 -11  11    0.89    2.29
  -2 -11  11    0.94    1.46
   2 -11 -11    2.78    1.37
   2 -11 -11    0.25    0.89
   2  11 -10   22.59    3.43
   2  11 -10   19.82    3.29
  -2 -11  10   22.40    3.22
   2 -11 -10   21.60    2.64
   2  11  -9    0.38    1.45
   2  11  -9    1.49    1.58
  -2 -11   9    3.60    1.84
   2 -11  -9   -0.13    0.78
  -2 -11   9   -1.60    1.47
   2 -11  -9    1.37    0.72
   2  11  -8   35.94    4.15
   2  11  -8   36.14    4.25
  -2 -11   8   36.32    4.57
  -2 -11   8   32.15    4.03
   2  11  -7    7.44    2.03
   2  11  -7    6.80    1.72
  -2 -11   7    5.43    2.23
  -2 -11   7    5.04    1.52
   2  11  -6   12.24    2.47
  -2 -11   6    7.77    1.70
  -2 -11   6   11.27    2.52
   2  11  -5   30.71    3.61
   2  11  -5   26.71    3.28
  -2 -11   5   24.18    3.61
  -2 -11   5   21.49    2.93
   2  11  -4    4.56    2.15
  -2 -11   4    5.37    1.26
  -2 -11   4    7.12    1.66
   2  11  -3   25.85    3.25
  -2 -11   3   32.02    3.22
  -2 -11   3   27.59    3.37
   2  11  -2   40.44    4.27
  -2 -11   2   46.19    4.19
  -2 -11   2   37.77    4.41
   2 -11  -1   85.89    7.59
   2  11   0   25.10    2.85
   2 -11   0   29.21    2.74
   2 -11   0   25.19    2.64
   2  11   1    0.44    0.77
  -2  11  -1    1.19    0.69
  -2  11  -1    0.98    0.41
   2  11   1    2.13    0.69
   2 -11   1    1.42    0.78
  -2 -11  -1    2.87    1.11
   2 -11   1   -0.42    0.66
  -2  11  -2   53.19    4.97
  -2  11  -2   53.63    4.79
   2  11   2   48.25    4.78
   2 -11   2   45.75    4.94
   2 -11   2   55.10    5.10
  -2  11  -3  173.56   13.82
  -2  11  -3  142.98   13.68
   2  11   3  148.73   13.55
   2  11   3  156.97   13.50
   2 -11   3  134.22   13.72
  -2 -11  -3  172.82   13.61
  -2 -11  -3  130.26   13.62
   2 -11   3  169.50   14.02
  -2  11  -4   -0.58    0.82
   2  11   4   -0.03    0.44
  -2 -11  -4   -0.19    0.84
  -2 -11  -4   -0.35    0.50
   2 -11   4   -0.25    0.98
  -2  11  -5   -0.29    0.85
  -2  11  -5   -1.69    1.34
   2  11   5   -0.73    0.53
  -2 -11  -5   -0.15    0.40
   2 -11   5   -0.42    0.86
  -2 -11  -5   -0.94    0.90
   2 -11   5   -1.39    0.91
  -2  11  -6    1.74    1.74
  -2  11  -6    1.60    1.15
   2  11   6    2.04    0.63
   2 -11   6    1.43    1.25
  -2 -11  -6    3.52    1.19
   2 -11   6    2.27    1.78
  -2  11  -7    5.38    2.06
   2  11   7    2.65    0.91
  -2  11  -7    4.53    1.34
  -2 -11  -7    4.34    1.00
   2 -11   7    5.25    1.93
  -2 -11  -7    5.89    1.45
   2  11   8   -0.01    0.62
   2  11   8   -1.09    0.75
  -2  11  -8    0.19    1.69
  -2  11  -8    0.00    1.13
   2 -11   8   -1.74    1.24
   2 -11   8   -0.42    2.01
  -2 -11  -8    0.25    0.73
  -2 -11  -8    0.28    1.14
  -2  11  -9   -0.48    1.62
   2  11   9    0.10    0.82
  -2  11  -9    0.81    1.29
   2  11   9    0.33    0.88
  -2 -11  -9    0.32    1.29
  -2 -11  -9    0.57    1.17
   2 -11   9   -0.05    1.38
   2 -11   9    2.39    2.12
  -2  11 -10    0.75    1.57
   2  11  10    3.29    1.15
  -2  11 -10    6.41    2.01
   2  11  10    3.64    1.17
  -2 -11 -10    1.27    1.52
   2 -11  10    1.95    2.07
   2 -11  10    0.57    1.69
  -2 -11 -10    3.92    1.44
  -2  11 -11    1.19    1.59
   2  11  11    4.28    1.27
  -2  11 -11    6.92    2.14
   2  11  11    3.41    1.33
  -2 -11 -11    3.16    1.43
   2 -11  11    0.93    1.69
  -2  11 -12    2.60    1.98
  -2  11 -12    1.92    2.16
   2  11  12    4.62    1.29
   2  11  12   -0.39    1.39
   2 -11  12    1.94    2.38
   2 -11  12   -0.57    1.64
  -2 -11 -12    0.39    1.57
  -2 -11 -12    1.72    1.39
  -2  11 -13    0.17    2.03
  -2  11 -13    4.39    2.45
   2  11  13    1.00    1.51
   2 -11  13   -3.91    2.93
  -2 -11 -13   -0.71    1.32
   2 -11  13    4.06    2.00
  -2  11 -14    9.53    2.86
   2  11  14   13.97    2.59
  -2 -11 -14   16.03    3.01
  -2 -11 -14   10.06    2.23
   2 -11  14    8.35    2.30
  -2  11 -15    1.21    3.23
  -2 -11 -15    8.62    2.42
   2 -11  15    5.45    2.47
   2  12 -15   20.10    4.03
  -2 -12  15   25.55    5.29
   2 -12 -15   13.74    2.80
  -2 -12  15   16.97    3.48
   2 -12 -15    9.15    2.31
   2  12 -14    6.45    3.06
   2 -12 -14    7.54    2.01
  -2 -12  14    3.86    3.05
   2  12 -13    5.83    2.54
   2  12 -13    8.74    2.70
  -2 -12  13    3.00    2.01
  -2 -12  13   -2.24    3.28
   2 -12 -13   -0.44    1.72
   2 -12 -13    0.72    1.26
   2  12 -12   12.18    2.89
   2  12 -12   15.95    3.09
   2 -12 -12   10.76    2.03
  -2 -12  12   10.01    2.50
  -2 -12  12   11.23    2.36
   2  12 -11   55.27    6.39
   2  12 -11   59.74    6.20
  -2 -12  11   54.93    6.49
   2 -12 -11   59.09    5.63
  -2 -12  11   48.30    5.72
   2  12 -10   10.56    2.40
   2  12 -10    8.11    2.30
   2 -12 -10    4.92    1.09
  -2 -12  10    7.92    2.54
   2 -12 -10    8.00    1.68
   2  12  -9    3.09    1.72
   2  12  -9    5.16    1.68
  -2 -12   9    3.73    2.17
   2 -12  -9    3.38    0.88
  -2 -12   9    3.56    1.39
   2  12  -8    4.09    1.46
   2  12  -8    3.77    1.68
  -2 -12   8    0.69    2.34
  -2 -12   8    2.77    1.50
   2  12  -7    3.57    1.49
  -2 -12   7    0.50    1.59
  -2 -12   7    2.86    1.99
   2  12  -6    1.70    1.73
   2  12  -6   -0.31    1.23
  -2 -12   6    0.52    1.81
  -2 -12   6    1.04    1.28
   2  12  -5   32.54    3.77
  -2 -12   5   34.86    3.97
  -2 -12   5   26.42    3.13
   2  12  -4    4.36    1.84
   2  12  -4    0.10    1.22
  -2 -12   4    0.75    1.10
  -2 -12   4    0.83    1.12
   2  12  -3   -2.34    1.53
   2  12  -3    1.14    0.94
  -2 -12   3    0.53    1.31
  -2 -12   3    0.78    0.80
   2  12  -2    0.74    0.91
   2  12  -2    4.03    1.48
  -2 -12   2    1.59    1.20
  -2 -12   2    0.86    1.26
   2 -12  -1  333.36   28.95
   2  12   0   52.58    5.67
  -2 -12   0   63.70    5.98
   2 -12   0   65.37    5.59
   2  12   1   18.30    1.71
  -2  12  -1   17.55    1.68
   2  12   1   11.79    1.79
  -2  12  -1   15.78    1.53
   2 -12   1   12.17    1.98
  -2  12  -2   -0.03    0.56
  -2  12  -2    0.00    0.81
   2  12   2   -0.02    0.53
   2 -12   2   -0.79    0.63
  -2 -12  -2    0.00    0.76
  -2 -12  -2   -0.53    0.87
   2 -12   2    0.28    0.90
   2  12   3   32.93    3.20
   2  12   3   35.09    3.16
  -2  12  -3   31.82    3.42
  -2 -12  -3   28.90    3.44
  -2 -12  -3   37.41    3.33
   2 -12   3   34.98    3.59
   2 -12   3   40.36    3.95
  -2  12  -4    2.52    0.99
  -2  12  -4    2.42    0.96
   2  12   4    2.28    0.56
   2  12   4    2.70    0.50
  -2 -12  -4    1.80    0.56
   2 -12   4    3.93    1.40
  -2 -12  -4    2.18    0.95
   2 -12   4    1.85    1.12
  -2  12  -5   89.14    7.80
   2  12   5   79.67    7.02
  -2  12  -5   88.24    7.60
   2  12   5   77.95    7.00
  -2 -12  -5   79.09    7.30
  -2 -12  -5   67.56    7.13
   2 -12   5   76.45    7.49
  -2  12  -6   36.19    3.77
   2  12   6   32.17    3.09
   2  12   6   31.19    3.08
  -2  12  -6   36.18    4.25
   2 -12   6   35.36    4.10
   2 -12   6   33.00    3.76
  -2 -12  -6   32.60    3.48
  -2  12  -7   76.06    7.23
   2  12   7   71.79    6.55
   2  12   7   66.19    6.50
  -2  12  -7   76.64    7.56
   2 -12   7   77.42    7.31
  -2 -12  -7   65.54    6.76
  -2 -12  -7   80.97    6.93
   2  12   8    5.90    1.18
  -2  12  -8    6.24    1.66
   2  12   8    7.26    1.04
   2 -12   8    4.62    2.52
   2 -12   8    8.01    2.15
  -2 -12  -8    7.30    1.66
  -2 -12  -8    7.04    1.66
   2  12   9    2.11    0.86
   2  12   9    2.81    0.74
  -2  12  -9    2.60    1.86
  -2  12  -9    2.90    1.46
  -2 -12  -9    0.65    1.31
  -2 -12  -9    0.96    1.37
   2 -12   9    0.71    2.63
   2  12  10   24.41    2.91
  -2  12 -10   25.34    3.60
   2  12  10   27.99    2.69
  -2  12 -10   29.15    3.89
   2 -12  10   25.32    4.54
   2 -12  10   22.13    3.22
  -2 -12 -10   29.33    3.27
  -2 -12 -10   28.14    3.37
  -2  12 -11   28.67    4.13
  -2  12 -11   25.00    3.69
   2  12  11   32.04    3.07
   2  12  11   26.81    2.80
   2 -12  11   21.44    3.94
  -2 -12 -11   22.67    3.20
   2 -12  11   19.51    3.81
  -2 -12 -11   30.95    3.56
  -2  12 -12    6.21    2.60
   2  12  12    4.32    1.36
  -2  12 -12    2.73    2.00
   2 -12  12    2.93    1.93
  -2 -12 -12    1.69    1.77
   2 -12  12   -0.26    2.80
  -2  12 -13    6.26    2.28
  -2 -12 -13    6.45    1.88
  -2  12 -14    9.84    2.98
  -2 -12 -14    3.86    2.18
   2 -12  14    5.88    2.28
   2 -13 -14   19.75    3.44
  -2 -13  14   24.90    3.70
   2  13 -13   31.65    5.65
  -2 -13  13   29.73    3.76
  -2 -13  13   24.36    5.05
   2  13 -12    2.64    2.37
   2 -13 -12    3.75    1.37
  -2 -13  12    4.88    1.94
  -2 -13  12    0.23    2.75
   2  13 -11    6.58    2.23
   2  13 -11    3.05    2.26
   2 -13 -11    3.16    1.24
  -2 -13  11    5.31    1.88
  -2 -13  11    2.02    1.97
   2  13 -10    9.37    2.47
   2  13 -10    8.97    2.33
  -2 -13  10   10.41    2.94
   2 -13 -10    9.48    1.22
   2  13  -9    9.69    2.48
   2  13  -9   11.61    2.50
  -2 -13   9   13.43    3.31
  -2 -13   9    7.94    1.74
   2  13  -8   20.85    3.59
  -2 -13   8   25.61    2.82
  -2 -13   8   24.03    4.48
   2  13  -7    1.43    1.50
   2  13  -7   -2.14    1.83
  -2 -13   7   -0.47    2.27
  -2 -13   7   -1.02    1.09
   2  13  -6   16.17    2.94
   2  13  -6   23.33    3.38
  -2 -13   6   17.83    3.56
  -2 -13   6   21.26    2.84
   2  13  -5   63.53    6.67
  -2 -13   5   73.33    6.61
  -2 -13   5   62.28    6.75
   2  13  -4   43.06    4.75
  -2 -13   4   43.09    5.00
  -2 -13   4   48.13    4.80
   2  13  -3   24.46    2.97
  -2 -13   3   19.58    3.25
  -2 -13   3   27.67    2.98
   2  13  -2   -0.32    0.97
  -2 -13   2   -1.19    1.31
   2  13  -1   84.09    7.98
   2 -13  -1   80.14    7.56
  -2 -13   1   97.36    8.38
   2  13   0    6.07    1.12
   2  13   0    3.03    0.95
  -2 -13   0    4.05    1.47
   2 -13   1   51.77    4.82
  -2 -13  -1   49.84    5.17
  -2  13  -2    5.88    1.30
  -2  13  -2    6.42    1.08
   2  13   2    6.71    0.97
   2  13   2    8.84    0.96
   2 -13   2    6.59    1.40
   2 -13   2    8.03    1.79
  -2 -13  -2    6.37    1.58
  -2 -13  -2    8.47    1.23
  -2  13  -3   39.84    3.72
   2 -13   3   33.74    3.68
  -2 -13  -3   34.52    3.79
  -2 -13  -3   39.82    3.54
  -2  13  -4    8.35    1.79
  -2  13  -4    6.70    1.50
   2 -13   4    7.41    1.77
  -2 -13  -4    5.67    1.10
  -2 -13  -4    6.32    1.39
   2 -13   4    7.94    1.75
  -2  13  -5   16.67    2.37
  -2  13  -5   22.43    2.50
  -2 -13  -5   15.91    1.90
  -2 -13  -5   17.46    2.19
  -2  13  -6    0.87    1.56
  -2  13  -6   -0.23    1.02
  -2 -13  -6    0.29    0.93
   2 -13   6   -0.08    1.35
   2 -13   6    0.83    1.41
  -2  13  -7    3.04    1.84
  -2  13  -7    0.10    1.28
  -2 -13  -7    0.30    1.02
   2 -13   7    0.37    1.31
  -2 -13  -7    1.74    1.25
  -2  13  -8    2.42    2.20
  -2  13  -8    2.14    1.55
  -2 -13  -8    1.37    1.26
  -2 -13  -8    4.61    1.39
   2 -13   8    1.61    1.24
   2 -13   8    3.49    2.39
  -2  13  -9    0.60    1.74
   2 -13   9   -2.03    1.81
   2 -13   9   -1.74    2.73
  -2 -13  -9    4.68    1.38
  -2  13 -10   -1.43    1.60
  -2  13 -10    5.98    2.17
  -2 -13 -10   -1.44    1.44
  -2 -13 -10    1.13    1.23
   2 -13  10    1.63    2.74
   2 -13  10    1.94    1.80
  -2  13 -11   19.03    3.43
   2  13  11   14.22    1.71
   2  13  11   17.65    2.03
   2 -13  11   14.46    3.78
   2 -13  11   18.23    2.66
  -2 -13 -11   11.74    2.39
  -2  13 -12    1.23    2.24
   2  13  12    3.46    0.94
  -2  13 -12    7.15    2.59
  -2 -13 -12    5.57    1.66
   2  13  13   27.65    3.30
  -2  13 -13   37.82    4.95
   2  13  13   38.25    3.60
   2 -13  13   32.54    4.18
  -2 -13 -13   29.10    4.18
   2  14 -12    4.82    2.72
   2 -14 -12    3.15    0.85
  -2 -14  12    4.33    3.02
   2  14 -11   10.10    2.42
   2  14 -11    3.08    2.34
  -2 -14  11    6.46    1.82
  -2 -14  11    5.52    3.05
   2  14 -10   23.87    3.55
   2  14 -10   21.36    3.93
  -2 -14  10   33.43    5.63
  -2 -14  10   22.91    3.21
   2  14  -9    9.64    2.64
  -2 -14   9   15.65    2.64
  -2 -14   9   14.39    3.74
   2  14  -8    2.96    1.83
   2  14  -8    1.83    2.46
  -2 -14   8   -0.32    1.50
  -2 -14   8    4.13    2.65
   2  14  -7   25.29    3.81
  -2 -14   7   27.40    3.30
  -2 -14   7   34.38    5.46
   2  14  -6    1.46    1.52
   2  14  -6    2.25    2.13
  -2 -14   6    1.13    1.52
  -2 -14   6    1.81    1.06
   2  14  -5    2.71    1.41
  -2 -14   5    1.20    1.09
  -2 -14   5    4.65    1.95
   2  14  -4    0.98    1.18
  -2 -14   4    1.83    1.38
  -2 -14   4    1.54    1.65
   2  14  -3    5.37    2.00
   2  14  -3    6.75    1.59
  -2 -14   3    8.57    2.11
  -2 -14   3    7.34    1.73
   2  14  -2    0.58    0.98
  -2 -14   2    2.11    1.18
  -2 -14   2    0.23    1.46
   2  14  -1   26.02    2.85
   2  14  -1   22.98    2.72
  -2 -14   1   25.00    3.43
   2  14   0    0.58    0.69
   2  14   0   -0.52    0.59
   2 -14   0   -0.79    0.49
  -2 -14   0   -0.34    1.32
  -2 -14   0   -0.73    1.25
   2  14   1    9.51    1.22
   2  14   1   12.15    1.25
  -2 -14  -1   14.02    2.32
  -2  14  -2   14.10    1.69
  -2  14  -2   15.47    1.50
  -2 -14  -2   13.32    2.35
   2 -14   2   14.43    2.05
  -2 -14  -2   12.69    1.71
  -2  14  -3    8.88    1.48
  -2  14  -3    7.87    1.56
  -2 -14  -3   11.64    1.36
   2 -14   3   12.46    1.84
  -2 -14  -3   11.45    2.02
  -2  14  -4    8.83    1.64
  -2  14  -4    9.59    1.84
   2 -14   4   10.39    2.33
  -2 -14  -4   13.06    1.83
  -2 -14  -4    8.52    1.29
  -2  14  -5   14.10    2.36
  -2  14  -5   19.33    2.74
  -2 -14  -5   18.04    2.23
   2 -14   5   22.03    3.08
   2 -14   5   17.04    2.38
  -2  14  -6    6.45    1.65
   2 -14   6    7.70    2.30
   2 -14   6   11.27    1.78
  -2 -14  -6    8.58    1.74
  -2  14  -7   -0.26    1.30
  -2  14  -7    2.77    1.85
  -2 -14  -7    2.02    1.02
   2 -14   7    0.56    1.71
  -2 -14  -7   -0.17    1.20
  -2  14  -8   53.23    5.61
  -2  14  -8   48.17    5.13
  -2 -14  -8   49.65    4.61
  -2 -14  -8   38.14    4.52
   2 -14   8   42.70    5.73
   2 -14   8   47.54    5.21
  -2  14  -9    8.12    2.55
  -2  14  -9    0.65    1.57
   2 -14   9   -1.75    2.79
  -2 -14  -9    0.84    1.24
   2 -14   9    3.88    1.66
  -2  14 -10    0.46    1.74
  -2  14 -10    4.37    2.89
   2 -14  10    2.28    2.92
  -2  14 -11    0.98    2.50
  -2 -14 -11    5.25    1.73
   2 -14  11    5.09    1.92
  -2  14 -12   25.48    4.21
   2 -14  12   18.36    3.33
  -2 -14 -12   15.53    3.19
   2  15 -11   10.95    3.00
  -2 -15  11   15.30    2.88
  -2 -15  11   12.48    4.96
  -2 -15  10   21.18    3.22
   2  15  -9    3.55    2.02
   2  15  -9    7.33    2.59
  -2 -15   9    9.75    3.33
   2  15  -8    7.83    2.72
   2  15  -8    7.64    2.26
  -2 -15   8    9.33    3.51
  -2 -15   8   12.54    2.16
   2  15  -7    6.45    2.13
   2  15  -7    7.99    2.49
  -2 -15   7   10.31    2.21
  -2 -15   7    9.98    2.08
  -2 -15   6   95.02    9.15
  -2 -15   6   96.76    9.78
   2  15  -5    8.47    1.85
  -2 -15   5    6.06    2.49
  -2 -15   5    6.47    1.75
   2  15  -4    3.20    1.30
  -2 -15   4    2.31    1.11
  -2 -15   4    3.78    1.93
   2  15  -3   10.21    2.02
  -2 -15   3   11.84    1.79
  -2 -15   3   15.67    2.95
   2  15  -2   10.45    1.74
   2  15  -2    8.48    1.59
  -2 -15   2   12.05    1.97
   2  15  -1    4.06    1.00
   2  15  -1    3.80    0.87
  -2 -15   1    2.14    1.39
  -2 -15   1    4.80    1.74
   2  15   0    0.00    0.49
   2  15   0   -0.10    0.50
   2 -15   0    1.02    0.47
  -2 -15   0   -1.65    1.05
  -2 -15   0    2.69    1.52
   2 -15   1    7.95    1.25
  -2 -15  -1    8.63    1.89
   2 -15   1    6.50    1.48
  -2 -15  -2   40.16    4.19
   2 -15   2   43.43    3.92
  -2 -15  -2   32.74    3.64
  -2  15  -3   -0.24    0.60
  -2 -15  -3    0.98    0.58
   2 -15   3   -0.12    0.84
  -2 -15  -3    2.30    1.29
  -2 -15  -4    6.99    1.16
   2 -15   4    9.18    1.55
  -2 -15  -4    9.27    1.95
  -2  15  -5   -1.32    1.05
   2 -15   5    1.71    1.21
  -2 -15  -5    1.39    1.24
  -2  15  -6   11.26    2.36
  -2  15  -6   10.51    2.45
  -2 -15  -6   15.56    2.08
  -2 -15  -6   14.83    2.17
   2 -15   6   16.97    2.50
  -2 -15  -7   10.73    1.85
  -2  15  -8   11.04    2.91
  -2 -15  -8   15.76    2.26
   2 -15   8   19.96    2.81
  -2 -15  -8   21.11    2.22
  -2  15  -9    1.77    1.88
  -2  15  -9    6.02    2.43
  -2  15 -10    8.83    2.90
  -2 -15 -10   11.97    2.57
   2  16  -9    3.34    2.88
  -2 -16   9    8.97    5.46
   2  16  -8    1.78    2.35
  -2 -16   8    2.27    1.67
  -2 -16   8    5.85    2.47
   2  16  -7   26.08    4.19
  -2 -16   7   36.72    3.92
  -2 -16   7   45.33    5.10
   2  16  -6    5.50    1.84
   2  16  -6    2.76    2.37
  -2 -16   6    9.16    2.54
   2  16  -5   16.96    3.06
  -2 -16   5   24.16    3.94
  -2 -16   5   19.92    2.61
   2  16  -4   14.54    2.65
  -2 -16   4   19.86    2.64
  -2 -16   4   21.97    3.81
   2  16  -3    3.58    1.50
   2  16  -3    4.96    1.30
  -2 -16   3    8.96    2.41
  -2 -16   3    4.35    1.52
   2  16  -2    1.41    0.94
  -2 -16   2   -0.67    1.84
   2  16  -1   14.86    1.70
   2  16  -1   17.89    1.77
  -2 -16   1   11.80    2.20
  -2 -16   0   33.86    3.55
  -2 -16   0   37.91    4.36
  -2 -16  -1    6.90    1.78
   2 -16   1    4.39    1.14
  -2 -16  -1    5.32    0.90
   2 -16   1    6.09    1.21
   2 -16   2   26.50    2.81
  -2 -16  -2   24.43    2.54
   2 -16   4    5.71    1.30
  -2 -16  -4    7.68    1.57
  -2  16  -5    6.09    2.00
  -2  16  -5    8.68    1.95
  -2 -16  -5   11.21    1.44
  -2 -16  -5    9.77    1.42
  -2  16  -6    0.96    1.37
   2 -16   6    3.96    1.45
  -2  16  -7   29.61    4.54
  -2 -16  -7   38.83    3.39
   2 -16   7   39.53    4.21
  -2  16  -8   22.14    3.88
  -2 -16  -8   25.69    2.54
  -2 -16  -8   30.34    2.72
   2 -16   9   19.70    3.17
  -2 -16  -9   16.42    2.40
  -2 -17   7    7.15    2.03
   2  17  -6    1.43    1.78
  -2 -17   6    5.91    2.44
  -2 -17   6    3.27    1.64
  -2 -17   5    8.21    2.62
   2  17  -3    1.69    1.05
  -2 -17   3    1.40    2.26
   2  17  -2    6.85    1.27
   2  17  -2    6.30    1.31
  -2 -17   2    3.29    1.68
  -2 -17   1   10.29    2.45
  -2 -17   0   14.73    3.21
   2 -17   1   10.72    1.35
  -2 -17  -1   13.55    2.56
   2 -17   2   10.60    1.75
   2 -17   3    8.77    1.78
  -2 -17  -3    9.66    1.47
  -2  17  -5   -1.08    1.14
   2 -17   5    1.66    1.27
  -2 -18   2    5.25    2.58
  -2 -18   1    9.65    2.46
  -2 -18   0    5.27    1.78
  -2 -18  -1    4.43    1.40
  -2 -18  -1    1.05    0.72
   3   0 -20   13.39    3.40
   3   0 -19    9.24    2.96
  -3   0  19    5.92    2.47
   3   0 -19    3.34    2.59
  -3   0  18   22.49    4.76
   3   0 -18   28.58    4.12
  -3   0  18   25.83    3.70
  -3   0  17    0.11    2.28
  -3   0  17    2.29    1.80
   3   0 -17   -0.61    2.26
   3   0 -17   -0.55    1.75
   3   0 -16   42.85    5.36
  -3   0  16   38.46    4.41
   3   0 -16   27.01    4.14
  -3   0  16   35.72    4.62
   3   0 -15   -1.20    1.83
  -3   0  15    0.42    1.77
  -3   0  15   -0.58    1.43
  -3   0  14    9.93    2.39
  -3   0  14    5.52    1.86
   3   0 -14    5.92    1.80
   3   0 -14   10.18    2.58
  -3   0  13    0.33    1.20
  -3   0  13   -1.23    1.37
   3   0 -13   -1.44    1.42
  -3   0  12   10.45    2.08
   3   0 -12   12.09    2.39
  -3   0  12   14.10    2.49
   3   0 -11   -0.93    1.23
  -3   0  11   -1.24    1.11
  -3   0  10   31.26    3.75
   3   0 -10   30.83    3.34
   3   0 -10   33.76    3.90
  -3   0  10   33.96    3.62
   3   0  -9   -0.30    1.04
  -3   0   9   -0.70    0.72
  -3   0   9   -0.69    0.86
   3   0  -9   -0.25    0.82
  -3   0   8   43.52    4.46
   3   0  -8   40.76    4.33
   3   0  -8   43.63    4.59
  -3   0   8   43.29    4.36
   3   0  -7   -1.02    0.67
   3   0  -6  347.67   28.12
  -3   0   6  302.12   28.00
   3   0  -6  303.41   27.96
  -3   0   6  320.68   27.99
   3   0  -5   -0.67    0.57
   3   0  -4  351.00   31.23
  -3   0   4  374.03   31.24
   3   0  -4  364.92   31.29
  -3   0   4  341.02   31.26
   3   0  -3   -1.23    2.11
  -3   0   3   -1.64    1.53
  -3   0   2   77.05    7.21
   3   0  -2   79.91    7.25
  -3   0   2   81.30    7.31
   3   0  -2   87.25    7.30
  -3   0   1    0.02    0.40
   3   0  -1   -0.91    0.51
   3   0  -1    0.41    0.58
  -3   0   1   -0.35    0.75
   3   0   0  535.61   49.89
  -3   0   0  627.94   49.89
  -3   0   0  557.87   49.90
  -3   0  -1    0.86    0.64
   3   0   1    0.22    0.54
   3   0   1    0.51    0.52
  -3   0  -1    0.03    0.61
   3   0   2 9999.00  862.62
  -3   0  -2 9831.07  863.23
   3   0   3    0.01    0.60
  -3   0  -3    1.03    0.66
   3   0   3   -0.23    0.69
   3   0   4   16.68    1.92
   3   0   4   15.00    1.84
  -3   0  -4   18.10    1.96
  -3   0  -5   -0.46    0.48
   3   0   5    0.26    0.46
   3   0   5   -0.03    0.64
  -3   0  -5   -0.39    0.55
   3   0   6   48.90    5.50
   3   0   6   59.84    5.63
  -3   0  -6   60.92    5.81
  -3   0  -6   65.14    5.66
   3   0   7   -0.94    0.66
  -3   0  -7   -0.21    0.43
  -3   0  -7   -1.17    0.84
   3   0   8    1.19    1.15
  -3   0  -8    3.32    0.83
  -3   0  -8    4.47    1.41
   3   0   8    3.51    1.06
  -3   0  -9    0.32    1.09
   3   0   9   -0.14    0.83
  -3   0  -9    0.37    0.90
   3   0  10   23.26    3.15
  -3   0 -10   31.14    3.26
  -3   0 -10   29.51    3.60
   3   0  10   21.51    3.08
   3   0  11    1.87    1.38
  -3   0 -11    4.52    1.53
   3   0  11    3.78    1.28
  -3   0 -11   -0.15    0.87
  -3   0 -12    5.03    1.87
   3   0  12    5.01    1.75
   3   0  12    2.86    1.45
  -3   0 -12    4.85    1.85
  -3   0 -13   -1.41    1.52
   3   0  13   -0.05    1.27
   3   0  13   -1.10    1.04
  -3   0 -13   -0.38    0.83
  -3   0 -14   62.16    6.74
   3   0  14   55.02    6.24
  -3   0 -14   67.89    6.65
   3   0  14   54.10    6.27
   3   0  15    3.40    1.79
   3   0  15    7.44    2.04
  -3   0 -15   -0.59    1.57
  -3   0 -15    2.70    1.78
  -3   0 -16   21.74    4.42
  -3   0 -16   28.14    4.07
   3   0  16   28.06    3.75
   3   0  16   24.31    3.76
  -3   0 -17   -1.29    1.96
  -3   0 -17    3.44    2.36
   3   0  17    3.71    2.49
   3   0  17    2.19    2.17
   3   0  18    7.27    2.72
   3   0  18    5.20    2.33
  -3   0 -18    3.65    2.98
  -3   0 -19    7.12    3.01
   3   0  19   -1.35    2.71
  -3   0 -19   -0.72    3.21
   3   0  19    0.20    2.42
   3   1 -20    6.30    3.36
   3   1 -20    8.21    3.33
  -3  -1  20    9.57    3.04
   3  -1 -20    9.73    3.25
   3  -1 -20    4.04    2.79
   3   1 -19    2.47    2.69
  -3   1  19   14.60    2.99
  -3  -1  19    3.60    3.04
   3  -1 -19    7.15    2.69
  -3  -1  19    9.24    2.79
   3  -1 -19    4.11    2.70
   3   1 -18    9.70    2.60
   3   1 -18    7.09    2.51
  -3  -1  18   12.81    3.16
   3  -1 -18   15.22    3.41
   3  -1 -18    7.42    2.36
  -3  -1  18    7.98    2.31
  -3   1  17    4.92    1.84
  -3   1  17    1.38    2.19
   3   1 -17    2.47    1.98
   3   1 -17    3.21    2.85
  -3  -1  17    3.29    1.80
  -3  -1  17    3.21    2.38
   3  -1 -17    2.94    1.63
   3   1 -16    7.95    3.11
   3   1 -16    0.68    1.80
  -3   1  16    7.27    2.30
  -3   1  16    3.88    1.71
  -3  -1  16    3.32    1.84
   3  -1 -16    2.60    2.02
  -3  -1  16    4.87    2.19
  -3   1  15    1.95    1.53
  -3   1  15    3.09    1.93
   3   1 -15    0.20    1.98
   3   1 -15    3.43    1.73
  -3  -1  15    1.38    1.78
  -3  -1  15    2.18    1.62
   3  -1 -15    2.62    1.12
  -3   1  14    5.21    2.12
   3   1 -14    3.59    1.63
   3   1 -14    7.26    2.18
  -3   1  14    1.76    1.35
   3  -1 -14    4.11    1.87
  -3  -1  14    4.02    1.67
  -3  -1  14    6.77    1.96
   3  -1 -14    5.00    1.65
  -3   1  13   20.67    3.00
   3   1 -13   26.96    3.96
   3   1 -13   24.88    3.22
  -3   1  13   20.15    3.31
  -3  -1  13   24.46    3.21
  -3  -1  13   23.22    3.46
   3  -1 -13   24.95    2.99
   3  -1 -13   26.59    3.51
   3   1 -12   24.00    3.14
   3   1 -12   24.08    3.68
  -3   1  12   30.14    3.35
  -3   1  12   29.34    3.61
   3  -1 -12   28.93    3.77
  -3  -1  12   28.37    3.69
  -3  -1  12   26.06    3.42
   3  -1 -12   28.32    2.94
   3   1 -11   39.15    4.66
  -3   1  11   50.79    4.95
  -3   1  11   43.72    4.62
   3   1 -11   48.55    5.09
   3  -1 -11   39.06    4.72
   3  -1 -11   43.02    4.69
  -3  -1  11   46.74    4.85
  -3  -1  11   42.42    4.71
  -3   1  10   15.43    2.26
  -3   1  10   11.07    1.95
   3   1 -10   12.83    2.45
   3   1 -10   12.84    2.07
   3  -1 -10   11.94    1.97
  -3  -1  10   13.68    2.10
   3  -1 -10   16.21    2.40
  -3  -1  10   13.42    2.10
  -3   1   9   17.87    2.36
  -3   1   9   20.28    2.47
   3   1  -9   19.46    2.10
   3   1  -9   20.50    2.82
   3  -1  -9   19.31    2.51
   3  -1  -9   21.40    2.77
  -3  -1   9   19.51    2.51
   3   1  -8  170.16   14.63
  -3   1   8  144.76   14.43
  -3   1   8  155.19   14.37
   3   1  -8  162.16   14.41
  -3  -1   8  168.75   14.50
   3  -1  -8  165.20   14.40
   3  -1  -8  166.88   14.55
  -3  -1   8  145.75   14.41
  -3   1   7  117.82   10.28
   3   1  -7  107.14   10.30
   3   1  -7  112.95   10.46
  -3   1   7  113.16   10.31
   3  -1  -7  112.41   10.40
  -3  -1   7  110.02   10.38
   3  -1  -7  107.91   10.26
  -3  -1   7  122.35   10.38
  -3   1   6   14.92    1.98
   3   1  -6   14.13    2.05
  -3   1   6   15.40    1.75
   3   1  -6   14.25    1.91
  -3  -1   6   12.13    1.75
   3  -1  -6   17.61    2.07
   3  -1  -6   17.02    1.92
  -3  -1   6   14.87    1.91
   3   1  -5  253.86   21.93
   3   1  -5  247.61   21.86
  -3   1   5  236.26   21.82
  -3   1   5  253.29   21.81
  -3  -1   5  266.00   21.89
  -3  -1   5  230.20   21.87
   3  -1  -5  240.96   21.80
   3  -1  -5  258.40   21.89
   3   1  -4  114.49   10.56
   3   1  -4  116.31   10.53
  -3   1   4  122.24   10.52
   3  -1  -4  115.31   10.50
  -3  -1   4  119.57   10.59
   3  -1  -4  118.41   10.47
  -3  -1   4  118.65   10.52
   3   1  -3  170.21   14.86
   3   1  -3  164.22   14.82
  -3   1   3  171.05   14.80
   3  -1  -3  173.48   14.77
  -3  -1   3  156.15   14.85
   3  -1  -3  174.49   14.79
  -3  -1   3  167.63   14.81
   3   1  -2    1.89    0.69
  -3   1   2    2.42    0.77
   3   1  -2    2.03    0.82
   3  -1  -2    2.91    0.65
   3  -1  -2    2.38    0.69
  -3  -1   2    1.44    0.90
  -3  -1   2    1.88    0.62
  -3   1   1  406.72   30.42
   3   1  -1  344.31   30.39
  -3  -1   1  327.69   30.43
  -3  -1   1  315.59   30.33
   3   1   0   43.58    4.30
  -3   1   0   47.81    4.24
   3   1   0   42.41    4.26
  -3  -1   0   45.05    4.23
   3  -1   0   51.87    4.21
   3  -1   0   46.86    4.25
  -3  -1   0   42.18    4.37
   3   1   1   30.88    2.68
  -3   1  -1   25.26    2.53
   3  -1   1   24.07    2.50
   3  -1   1   24.12    2.54
   3   1   2   -1.04    0.78
   3   1   2   -0.04    0.50
  -3   1  -2    0.72    0.56
  -3   1  -2    0.57    0.66
  -3  -1  -2    1.34    0.62
  -3  -1  -2   -0.02    0.77
   3  -1   2    1.37    0.62
  -3   1  -3   97.88    8.76
   3   1   3  105.86    8.79
   3  -1   3   89.58    8.74
   3  -1   3   96.67    8.78
   3   1   4  163.77   15.63
  -3   1  -4  188.75   15.70
  -3   1  -4  198.23   15.87
   3   1   4  182.48   15.64
  -3  -1  -4  156.26   15.63
   3  -1   4  158.92   15.65
  -3  -1  -4  189.32   15.68
   3   1   5    1.97    0.77
   3   1   5    2.33    0.61
  -3   1  -5    3.38    0.79
  -3   1  -5    3.07    1.08
   3  -1   5    3.73    0.86
   3  -1   5    0.90    0.87
  -3  -1  -5    2.81    0.92
   3   1   6   -0.88    0.72
   3   1   6   -0.81    0.54
  -3   1  -6    0.32    0.38
  -3   1  -6   -0.64    0.85
  -3  -1  -6   -1.10    0.63
   3  -1   6    0.58    0.40
  -3   1  -7  147.25   13.02
   3   1   7  134.76   12.88
  -3   1  -7  151.25   13.24
   3   1   7  134.20   12.96
  -3  -1  -7  155.30   13.02
   3  -1   7  132.53   12.93
  -3  -1  -7  162.09   13.25
   3  -1   7  131.42   12.99
  -3   1  -8   34.11    3.74
  -3   1  -8   30.44    3.58
   3   1   8   31.87    3.48
   3  -1   8   28.18    3.45
  -3  -1  -8   31.13    3.70
  -3  -1  -8   36.66    3.47
   3   1   9  101.18    9.86
  -3   1  -9  109.05    9.89
   3   1   9   98.41    9.75
  -3   1  -9  119.66   10.28
  -3  -1  -9  104.11   10.07
   3  -1   9   89.51    9.83
  -3  -1  -9  119.58    9.85
  -3   1 -10   -1.08    1.17
   3   1  10   -0.80    1.09
   3   1  10   -0.67    0.78
  -3   1 -10   -0.17    1.12
  -3  -1 -10   -1.55    1.08
   3  -1  10   -0.53    0.92
  -3  -1 -10    0.01    0.88
   3  -1  10   -0.94    0.86
   3   1  11  100.36    9.88
   3   1  11  108.84   10.03
  -3   1 -11  100.41   10.28
   3  -1  11  105.69    9.95
  -3  -1 -11  105.20   10.16
   3  -1  11  107.59   10.09
   3   1  12   47.16    4.75
   3   1  12   45.21    4.70
  -3   1 -12   34.91    4.77
  -3   1 -12   41.89    4.58
   3  -1  12   36.92    4.63
   3  -1  12   38.58    4.69
  -3  -1 -12   49.49    5.22
   3   1  13   16.30    2.52
  -3   1 -13   16.37    3.39
  -3   1 -13   17.59    2.90
  -3  -1 -13   21.11    3.08
   3  -1  13   13.89    2.74
   3  -1  13   14.84    2.69
  -3  -1 -13   18.29    3.09
   3   1  14   55.21    5.87
   3   1  14   52.36    5.87
  -3   1 -14   50.36    6.12
  -3   1 -14   57.96    6.13
  -3  -1 -14   59.22    6.04
   3  -1  14   53.84    5.94
   3  -1  14   46.03    5.72
  -3  -1 -14   57.31    5.92
   3   1  15   42.29    4.75
   3   1  15   43.41    4.78
  -3   1 -15   34.27    4.99
  -3   1 -15   42.78    5.10
   3  -1  15   38.72    4.84
   3  -1  15   34.57    4.75
  -3  -1 -15   43.80    5.14
  -3  -1 -15   46.29    5.23
   3   1  16    5.05    2.03
  -3   1 -16    3.09    2.07
  -3  -1 -16    7.58    2.77
  -3  -1 -16    6.96    2.51
   3  -1  16   10.56    2.36
   3  -1  16    5.59    2.17
  -3   1 -17   -0.18    2.18
  -3   1 -17    9.26    2.79
   3   1  17    4.44    2.03
   3   1  17    4.39    2.05
  -3  -1 -17    1.05    2.17
   3  -1  17    5.00    2.30
   3  -1  17    3.39    2.67
   3   1  18    2.63    2.24
   3   1  18    1.83    2.19
  -3   1 -18    5.47    2.70
  -3   1 -18    1.51    2.49
   3  -1  18    2.89    2.01
   3  -1  18    6.90    2.76
  -3  -1 -18   -0.63    2.18
  -3  -1 -18    4.22    2.72
   3   1  19   10.36    3.24
  -3   1 -19   10.83    3.67
  -3  -1 -19    6.95    3.14
   3  -1  19   10.67    3.03
   3  -1  19    8.93    2.84
   3   2 -20    1.37    3.14
  -3   2  20    8.06    2.68
   3   2 -20    6.79    3.48
   3  -2 -20   13.85    3.46
  -3  -2  20    4.51    3.43
  -3  -2  20    7.41    3.01
   3   2 -19    4.16    2.73
  -3   2  19    9.36    2.43
   3  -2 -19    4.84    2.87
  -3  -2  19    7.02    3.38
   3  -2 -19    9.12    2.99
   3   2 -18    7.91    2.78
  -3   2  18    4.37    1.95
  -3  -2  18    3.89    2.42
   3  -2 -18    4.95    2.47
  -3  -2  18    1.41    2.42
   3   2 -17    4.89    2.24
  -3   2  17    4.10    2.02
   3   2 -17    1.58    2.00
   3  -2 -17    1.66    1.77
  -3  -2  17    2.30    2.36
  -3  -2  17    6.87    2.13
   3   2 -16   21.51    3.49
  -3   2  16   22.12    3.69
   3   2 -16   24.11    3.43
  -3   2  16   20.29    3.06
  -3  -2  16   23.52    3.41
   3  -2 -16   24.10    4.18
   3  -2 -16   18.18    3.19
  -3  -2  16   20.08    3.79
   3   2 -15    2.97    1.93
  -3   2  15    4.52    1.54
   3   2 -15    4.37    1.96
  -3   2  15    2.97    1.92
   3  -2 -15    5.83    2.59
  -3  -2  15    6.75    2.32
  -3  -2  15    4.79    1.82
   3  -2 -15    2.93    1.81
  -3   2  14    0.76    1.89
   3   2 -14    2.05    1.41
   3   2 -14    1.06    1.41
  -3   2  14   -0.52    1.18
   3  -2 -14    3.00    0.91
   3  -2 -14    1.10    2.00
  -3  -2  14    0.76    1.41
  -3  -2  14   -0.29    1.72
  -3   2  13   64.30    6.32
   3   2 -13   63.92    6.83
   3   2 -13   55.89    6.12
  -3   2  13   64.20    6.58
   3  -2 -13   62.57    6.55
  -3  -2  13   59.55    6.58
   3  -2 -13   62.12    6.28
  -3  -2  13   59.19    6.43
  -3   2  12   84.00    7.98
  -3   2  12   90.86    8.27
   3   2 -12   76.35    8.31
  -3  -2  12   79.96    8.15
   3  -2 -12   94.11    8.47
  -3  -2  12   77.41    8.26
   3  -2 -12   75.34    7.95
   3   2 -11    2.92    1.82
   3   2 -11    2.56    1.19
  -3   2  11    3.20    1.23
  -3   2  11    3.31    1.43
   3  -2 -11    3.92    1.45
  -3  -2  11    1.68    1.30
  -3  -2  11    4.43    1.46
   3  -2 -11    4.62    1.54
   3   2 -10   46.17    4.94
   3   2 -10   42.44    4.51
  -3   2  10   38.86    4.41
  -3   2  10   45.42    4.67
   3  -2 -10   42.11    4.76
   3  -2 -10   45.58    4.63
  -3  -2  10   42.75    4.52
  -3  -2  10   43.61    4.64
  -3   2   9    7.98    1.67
   3   2  -9    6.60    1.71
  -3   2   9    7.12    1.42
   3   2  -9    6.64    1.48
  -3  -2   9    5.90    1.60
  -3  -2   9    7.28    1.64
   3  -2  -9    5.80    1.58
   3  -2  -9    8.84    1.62
   3   2  -8   13.13    2.34
  -3   2   8   18.64    2.18
  -3   2   8   12.96    1.78
   3   2  -8   15.01    2.07
  -3  -2   8   14.56    2.13
   3  -2  -8   17.44    2.25
   3  -2  -8   16.98    2.04
  -3  -2   8   13.55    2.07
  -3   2   7    1.05    0.92
   3   2  -7    1.60    0.98
  -3   2   7    0.84    0.59
   3  -2  -7   -0.09    0.89
  -3  -2   7    0.04    1.10
  -3  -2   7    0.31    0.93
   3  -2  -7    0.74    0.78
   3   2  -6  597.63   50.93
  -3   2   6  587.67   50.79
   3   2  -6  584.10   50.84
  -3  -2   6  559.27   50.84
  -3  -2   6  617.37   50.89
   3  -2  -6  590.92   50.82
   3  -2  -6  538.48   50.70
   3   2  -5   14.21    1.82
   3   2  -5   15.60    1.89
  -3   2   5   13.47    1.71
   3  -2  -5   15.21    1.75
  -3  -2   5   13.14    1.89
   3  -2  -5   13.98    1.61
  -3  -2   5   14.75    1.85
   3   2  -4    2.47    0.88
  -3   2   4    1.88    0.43
   3   2  -4    2.70    0.78
   3  -2  -4    2.40    0.61
  -3  -2   4    1.45    0.89
   3  -2  -4    2.70    0.73
  -3  -2   4    2.25    0.78
  -3   2   3    1.20    0.44
   3   2  -3    0.87    0.67
  -3   2   3    1.25    0.53
   3   2  -3    0.26    0.70
   3  -2  -3    0.91    0.43
  -3  -2   3    0.43    0.58
   3  -2  -3    1.15    0.51
  -3  -2   3    0.09    0.76
   3   2  -2  101.99    9.51
  -3   2   2   94.93    9.42
   3   2  -2  123.74    9.61
  -3  -2   2  107.91    9.59
  -3  -2   2  107.18    9.49
   3   2  -1 1503.27  130.34
  -3   2   0  643.45   57.51
   3   2   0  656.84   57.58
   3   2   0  701.06   57.65
   3  -2   0  561.29   57.47
  -3  -2   0  748.49   57.58
   3  -2   0  632.47   57.53
  -3  -2   0  696.49   57.68
   3   2   1  426.51   41.34
  -3  -2  -1  507.56   41.36
  -3  -2  -1  489.88   41.41
  -3   2  -2   83.22    7.19
   3  -2   2   81.16    7.22
   3  -2   2   75.39    7.17
  -3   2  -3   31.36    3.22
  -3   2  -3   34.92    3.37
   3   2   3   35.75    3.24
   3  -2   3   29.32    3.24
  -3  -2  -3   38.83    3.33
   3  -2   3   30.06    3.24
  -3   2  -4    8.21    1.39
   3   2   4    7.10    1.05
  -3   2  -4    7.24    0.95
   3  -2   4    6.40    1.20
  -3  -2  -4    7.28    1.27
  -3   2  -5  124.92   10.34
  -3   2  -5  123.40   10.51
   3   2   5  115.76   10.29
   3  -2   5  115.39   10.36
  -3  -2  -5  101.35   10.24
   3  -2   5  103.28   10.27
  -3   2  -6    1.23    0.84
  -3   2  -6   -0.43    0.85
   3   2   6    0.09    0.62
   3   2   6    0.48    0.54
   3  -2   6   -0.03    0.70
  -3  -2  -6    0.59    0.76
  -3   2  -7   -0.32    0.87
  -3   2  -7    0.40    0.80
   3   2   7   -0.48    0.73
   3   2   7   -0.53    0.69
   3  -2   7   -0.20    0.57
  -3  -2  -7   -0.65    0.86
   3  -2   7   -0.59    0.45
   3   2   8   81.21    7.79
  -3   2  -8   88.12    8.22
  -3   2  -8   86.92    7.96
   3   2   8   73.76    7.84
  -3  -2  -8   85.48    8.12
  -3  -2  -8   91.63    7.96
   3  -2   8   80.75    8.00
   3   2   9   27.60    3.29
  -3   2  -9   31.66    3.54
   3   2   9   27.51    3.30
  -3   2  -9   29.17    3.64
  -3  -2  -9   34.10    3.47
   3  -2   9   26.69    3.27
  -3  -2  -9   31.95    3.65
   3  -2   9   29.05    3.46
  -3   2 -10   87.48    8.94
   3   2  10   90.67    8.54
   3   2  10   85.15    8.56
  -3   2 -10   93.61    8.74
   3  -2  10   78.26    8.64
  -3  -2 -10   94.93    8.89
  -3  -2 -10  101.78    8.53
  -3   2 -11    0.02    1.21
   3   2  11   -0.24    1.15
   3   2  11   -0.43    0.97
  -3  -2 -11   -0.75    0.69
   3  -2  11   -0.18    1.12
   3  -2  11   -1.02    1.22
  -3  -2 -11   -1.06    1.15
   3   2  12   -0.53    1.03
  -3   2 -12   -0.32    1.08
  -3   2 -12   -0.41    1.65
   3   2  12   -0.76    1.14
  -3  -2 -12   -1.20    1.27
   3  -2  12    0.06    1.20
  -3  -2 -12   -0.95    1.22
   3  -2  12   -0.65    1.13
   3   2  13   23.98    3.15
   3   2  13   23.35    3.10
  -3   2 -13   21.83    3.46
  -3   2 -13   19.34    3.55
  -3  -2 -13   26.58    3.11
   3  -2  13   19.69    3.10
   3  -2  13   19.93    3.25
  -3  -2 -13   25.82    3.64
  -3   2 -14   15.10    3.03
   3   2  14   19.52    2.81
   3  -2  14   14.46    2.82
   3  -2  14   14.88    2.85
  -3  -2 -14   19.65    3.21
  -3  -2 -14   14.27    3.05
  -3   2 -15    1.37    1.65
   3   2  15    1.37    1.53
   3   2  15    1.10    1.47
  -3   2 -15    2.17    2.16
   3  -2  15    3.06    1.78
  -3  -2 -15   -1.61    2.19
   3  -2  15    2.71    1.61
  -3  -2 -15   -2.19    1.69
   3   2  16    0.56    1.73
   3   2  16    1.65    1.83
  -3   2 -16   -1.61    1.68
   3  -2  16   -1.68    1.97
  -3  -2 -16   -0.43    1.88
  -3  -2 -16    1.09    2.03
   3  -2  16   -0.91    1.74
   3   2  17    5.16    2.23
   3   2  17    7.21    2.01
  -3   2 -17    9.36    2.60
  -3  -2 -17    4.12    2.22
  -3  -2 -17    6.53    2.42
   3  -2  17    4.07    2.22
   3  -2  17    6.48    2.21
   3   2  18    0.05    2.18
   3   2  18    5.30    2.28
  -3   2 -18    7.07    2.87
  -3   2 -18   -2.11    2.54
   3  -2  18    3.38    2.67
  -3  -2 -18   -0.52    2.79
  -3  -2 -18   -2.03    2.38
   3  -2  18    3.16    2.38
   3   2  19    9.06    2.97
  -3   2 -19   13.16    3.65
   3   2  19    6.22    2.77
  -3   2 -19    2.04    2.88
  -3  -2 -19    7.25    3.10
   3  -2  19    8.22    2.86
   3   3 -19    6.06    3.29
   3   3 -19    6.44    2.83
  -3  -3  19   12.99    2.98
   3  -3 -19    8.29    2.83
  -3  -3  19    9.46    3.47
  -3   3  18    7.91    1.96
   3   3 -18    6.47    2.69
   3   3 -18    5.22    2.69
  -3   3  18    7.85    2.28
  -3  -3  18    2.85    2.63
  -3  -3  18    8.23    2.36
   3  -3 -18    3.93    1.87
   3   3 -17    8.50    2.86
  -3   3  17    6.06    1.67
   3  -3 -17    2.03    2.37
  -3  -3  17    2.80    2.40
   3  -3 -17    4.47    2.21
  -3  -3  17    6.11    2.45
  -3   3  16   -1.22    1.41
   3   3 -16    1.69    1.90
   3   3 -16    1.15    2.03
   3  -3 -16    0.07    1.17
  -3  -3  16    2.82    1.81
   3  -3 -16   -0.50    1.77
  -3  -3  16    3.02    2.28
  -3   3  15   18.63    3.24
   3   3 -15   23.85    3.81
   3   3 -15   24.17    3.63
  -3   3  15   24.39    3.66
   3  -3 -15   26.38    3.03
   3  -3 -15   24.65    4.02
  -3  -3  15   23.71    3.94
  -3   3  14    1.79    1.26
   3   3 -14    1.75    1.67
  -3   3  14    1.85    1.57
   3   3 -14    3.54    2.36
   3  -3 -14    1.66    1.35
   3  -3 -14    1.80    1.38
  -3  -3  14    3.55    1.80
  -3  -3  14   -0.11    1.46
  -3   3  13    7.22    1.85
   3   3 -13    3.28    1.54
  -3   3  13    5.36    1.61
   3   3 -13    6.68    2.22
   3  -3 -13    4.23    1.61
  -3  -3  13    4.66    1.59
   3  -3 -13    4.93    1.80
  -3  -3  13    5.30    1.82
   3   3 -12   17.44    3.42
  -3   3  12   22.52    3.19
   3   3 -12   15.91    2.85
  -3   3  12   17.58    2.60
   3  -3 -12   18.22    2.79
   3  -3 -12   20.46    2.95
  -3  -3  12   18.26    3.18
   3   3 -11    0.59    1.17
  -3   3  11   -0.41    1.03
   3   3 -11   -0.73    1.48
  -3   3  11    0.55    1.26
  -3  -3  11   -1.10    1.10
  -3  -3  11    1.47    1.20
   3  -3 -11    0.79    1.54
   3  -3 -11    0.94    1.14
   3   3 -10   47.68    5.20
  -3   3  10   40.65    4.53
   3   3 -10   40.49    4.81
  -3   3  10   53.73    4.92
  -3  -3  10   45.67    4.90
   3  -3 -10   43.09    4.73
   3  -3 -10   49.33    4.82
  -3  -3  10   46.51    4.92
  -3   3   9    7.47    1.44
   3   3  -9    5.36    1.28
   3   3  -9    2.14    1.56
  -3  -3   9    5.47    1.50
   3  -3  -9    6.74    1.39
   3  -3  -9    5.16    1.47
  -3  -3   9    5.36    1.52
   3   3  -8    0.81    1.24
   3   3  -8    1.42    0.96
   3  -3  -8    3.93    1.05
   3  -3  -8    1.73    1.05
  -3  -3   8    2.08    1.24
  -3  -3   8    2.21    1.20
  -3   3   7   30.34    3.26
   3   3  -7   28.42    3.44
   3   3  -7   30.00    3.34
   3  -3  -7   29.30    3.28
  -3  -3   7   28.04    3.24
  -3  -3   7   31.92    3.38
   3  -3  -7   31.34    3.09
   3   3  -6   51.29    5.01
  -3   3   6   55.73    4.90
   3   3  -6   48.70    5.15
  -3   3   6   54.97    4.92
  -3  -3   6   46.82    4.98
  -3  -3   6   49.78    5.04
   3  -3  -6   52.28    4.98
   3  -3  -6   51.81    4.88
   3   3  -5   28.42    2.97
   3   3  -5   30.01    3.22
  -3   3   5   30.92    2.94
  -3   3   5   31.19    3.04
  -3  -3   5   27.73    3.19
  -3  -3   5   31.27    3.17
   3  -3  -5   31.00    3.03
   3   3  -4   62.04    5.76
  -3   3   4   59.97    5.51
   3   3  -4   61.65    5.66
  -3   3   4   64.93    5.51
   3  -3  -4   54.34    5.53
  -3  -3   4   61.69    5.79
  -3  -3   4   69.70    5.73
   3  -3  -4   55.91    5.48
  -3   3   3  357.34   34.02
   3   3  -3  445.09   34.27
   3   3  -3  414.69   34.22
   3  -3  -3  354.55   34.00
  -3  -3   3  402.66   34.25
  -3  -3   3  412.10   34.18
   3  -3  -3  355.88   34.01
   3   3  -2  178.37   14.18
   3   3  -2  137.61   14.08
  -3  -3   2  158.89   14.08
  -3  -3   2  158.88   14.17
   3  -3  -2  165.54   13.96
  -3   3   1  505.52   40.81
   3   3  -1  532.01   41.01
  -3  -3   1  407.75   40.86
  -3  -3   1  434.80   40.97
   3   3   0  369.35   32.38
   3  -3   0  363.18   32.26
   3  -3   0  381.38   32.31
  -3   3  -1  115.10    9.16
   3   3   1  109.67    9.30
   3  -3   1   90.23    9.12
   3  -3   1   98.63    9.16
   3   3   2   33.02    3.55
   3  -3   2   44.07    3.62
   3  -3   2   36.40    3.55
   3   3   3    1.09    0.34
  -3   3  -3    0.32    0.43
  -3   3  -3    0.09    0.21
   3   3   3    0.54    0.36
  -3  -3  -3    1.31    0.66
  -3  -3  -3    0.52    0.57
   3  -3   3    0.11    0.52
  -3   3  -4   19.34    2.52
   3   3   4   23.80    2.34
  -3   3  -4   24.21    2.49
   3  -3   4   20.79    2.48
  -3  -3  -4   26.57    2.47
  -3   3  -5    9.79    1.70
   3   3   5    9.46    1.28
   3   3   5   12.89    1.51
  -3   3  -5    9.36    1.56
   3  -3   5    9.35    1.45
  -3  -3  -5   10.13    1.43
   3   3   6    0.60    0.52
  -3   3  -6    0.26    0.91
  -3   3  -6    1.04    0.69
   3   3   6    1.50    0.89
   3  -3   6    1.10    0.81
  -3  -3  -6    0.87    0.78
   3   3   7    1.31    0.95
  -3   3  -7    0.65    0.71
   3   3   7    0.46    0.67
  -3   3  -7    0.70    0.88
  -3  -3  -7   -0.18    0.92
  -3  -3  -7    0.50    0.86
   3  -3   7    1.05    0.86
   3   3   8   26.39    3.13
  -3   3  -8   27.16    3.51
   3   3   8   30.56    3.26
  -3  -3  -8   34.81    3.35
   3  -3   8   27.34    3.37
  -3  -3  -8   29.61    3.44
   3   3   9   27.30    3.38
   3   3   9   29.82    3.45
  -3   3  -9   29.64    3.74
  -3   3  -9   29.68    3.36
  -3  -3  -9   37.58    3.62
  -3  -3  -9   33.30    3.75
   3  -3   9   29.90    3.56
   3   3  10    8.41    1.79
   3   3  10    7.79    1.59
  -3   3 -10    8.01    1.98
  -3   3 -10    7.71    1.85
  -3  -3 -10    8.59    1.74
   3  -3  10    7.92    1.80
  -3  -3 -10    8.70    1.99
  -3   3 -11   43.05    5.09
  -3   3 -11   49.42    5.02
   3   3  11   45.78    4.73
   3   3  11   36.51    4.56
   3  -3  11   38.92    4.81
  -3  -3 -11   47.94    4.68
  -3  -3 -11   45.74    5.11
  -3   3 -12    1.57    1.68
   3   3  12    0.68    1.16
  -3   3 -12    3.90    1.78
   3   3  12    3.41    1.33
   3  -3  12    3.36    1.60
  -3  -3 -12    3.61    1.82
   3  -3  12    3.69    1.69
  -3  -3 -12    2.95    0.79
   3   3  13    4.41    1.49
  -3   3 -13    3.58    2.22
   3   3  13    1.53    1.33
  -3   3 -13    2.37    1.81
  -3  -3 -13    2.48    1.56
  -3  -3 -13    3.44    1.44
   3  -3  13    2.24    1.72
   3   3  14   24.46    3.39
  -3   3 -14   21.41    3.68
  -3   3 -14   19.83    4.09
   3   3  14   22.46    3.05
  -3  -3 -14   25.30    3.36
  -3  -3 -14   29.60    3.71
   3  -3  14   20.44    3.44
   3  -3  14   19.55    3.33
   3   3  15    5.08    1.79
   3   3  15    6.46    1.82
  -3   3 -15    3.20    2.03
  -3   3 -15    3.43    1.76
  -3  -3 -15    1.05    2.10
  -3  -3 -15    3.09    1.61
   3  -3  15    1.86    1.56
   3  -3  15    6.07    1.71
  -3   3 -16    1.69    2.57
   3   3  16    1.09    1.76
   3   3  16    4.71    1.74
  -3   3 -16    1.89    2.36
   3  -3  16    2.49    1.94
   3  -3  16    2.12    2.00
  -3   3 -17    9.35    3.30
   3   3  17    6.25    2.16
  -3   3 -17    4.06    2.49
   3   3  17    6.55    2.08
   3  -3  17    6.40    2.52
  -3  -3 -17    2.41    1.96
  -3  -3 -17    5.04    2.59
   3  -3  17    8.91    2.29
   3   3  18    8.94    2.43
   3   3  18    0.35    2.10
  -3   3 -18    5.95    2.86
  -3   3 -18    0.54    2.29
  -3  -3 -18    1.09    2.53
   3  -3  18    4.58    2.55
  -3  -3 -18    0.80    2.53
  -3   3 -19    3.56    3.14
   3  -3  19   11.54    3.19
   3  -3  19    9.02    2.83
  -3  -3 -19    5.68    3.00
  -3  -3 -19    3.86    2.94
  -3   4  19   28.11    3.92
  -3   4  19   26.92    5.60
   3   4 -19   28.96    5.05
   3   4 -19   32.09    4.97
   3  -4 -19   27.60    4.50
   3  -4 -19   39.11    4.82
  -3  -4  19   33.75    5.60
   3   4 -18   10.74    3.28
   3   4 -18    1.56    2.40
  -3   4  18    8.12    1.97
   3  -4 -18    6.09    2.28
  -3  -4  18    1.97    2.90
  -3  -4  18    4.98    2.74
   3  -4 -18    3.51    2.05
  -3   4  17   28.73    3.53
   3   4 -17   19.49    4.11
   3   4 -17   20.46    4.51
  -3   4  17   24.55    3.47
   3  -4 -17   22.84    4.29
  -3  -4  17   22.09    4.16
  -3  -4  17   26.28    3.86
   3  -4 -17   23.24    2.92
   3   4 -16   20.16    3.82
  -3   4  16   27.07    3.30
   3  -4 -16   25.30    3.56
   3  -4 -16   28.91    3.36
  -3  -4  16   16.72    3.24
  -3  -4  16   20.14    4.02
  -3   4  15    8.40    1.93
   3   4 -15    7.27    2.53
   3   4 -15   10.39    2.35
   3  -4 -15    8.04    2.74
  -3  -4  15    5.82    2.53
   3  -4 -15    8.82    2.20
  -3  -4  15    8.03    2.13
   3   4 -14   26.59    3.95
  -3   4  14   21.40    3.11
   3   4 -14   21.37    3.58
  -3  -4  14   25.48    3.57
  -3  -4  14   23.48    3.86
   3  -4 -14   25.40    3.44
   3  -4 -14   25.31    4.06
   3   4 -13    4.48    1.89
  -3   4  13    5.23    1.46
   3   4 -13    4.39    1.80
   3  -4 -13    6.61    1.81
   3  -4 -13    6.62    1.86
  -3  -4  13    7.12    1.91
  -3  -4  13    4.73    1.73
  -3   4  12   19.05    3.01
   3   4 -12   21.33    3.14
   3   4 -12   20.75    3.41
  -3   4  12   15.52    2.45
  -3  -4  12   20.17    3.25
  -3  -4  12   17.95    2.99
   3  -4 -12   21.99    3.22
   3  -4 -12   24.17    3.15
   3   4 -11   20.39    3.17
   3   4 -11   20.88    3.03
  -3   4  11   26.14    3.03
  -3  -4  11   20.94    3.03
   3  -4 -11   19.55    2.76
  -3  -4  11   19.30    2.92
   3  -4 -11   21.22    3.08
   3   4 -10    0.89    1.48
  -3   4  10    1.46    1.13
   3   4 -10    1.91    0.88
   3  -4 -10    0.74    1.03
   3  -4 -10    0.97    1.14
  -3  -4  10   -0.13    1.47
  -3  -4  10    1.96    1.23
   3   4  -9    9.04    2.01
  -3   4   9    9.31    1.75
   3   4  -9    6.63    1.71
  -3   4   9    8.11    1.68
  -3  -4   9    6.79    1.39
  -3  -4   9    7.95    1.73
   3  -4  -9    7.72    1.44
   3  -4  -9    7.28    1.62
   3   4  -8    1.65    1.09
  -3   4   8    0.49    0.76
  -3   4   8    1.54    1.01
   3   4  -8    0.22    1.22
  -3  -4   8    2.33    1.17
  -3  -4   8    1.20    0.88
   3  -4  -8    0.36    0.65
   3  -4  -8    0.77    0.99
   3   4  -7   14.37    1.97
   3   4  -7   14.75    2.15
  -3   4   7   12.66    1.96
  -3   4   7   15.81    1.91
   3  -4  -7   16.15    1.73
  -3  -4   7   18.41    1.80
   3  -4  -7   14.17    2.03
  -3  -4   7   13.68    2.14
  -3   4   6    0.35    0.55
   3   4  -6   -0.24    0.62
  -3   4   6   -0.17    0.60
   3   4  -6   -0.99    0.86
   3  -4  -6   -0.58    0.64
  -3  -4   6   -0.16    0.93
   3  -4  -6    0.04    0.33
  -3   4   5  138.90   11.46
   3   4  -5  122.49   11.64
  -3   4   5  133.73   11.39
   3   4  -5  132.10   11.71
   3  -4  -5  124.71   11.46
  -3  -4   5  139.13   11.67
  -3  -4   5  114.47   11.64
   3  -4  -5  124.64   11.40
   3   4  -4  297.23   23.49
  -3   4   4  267.60   23.10
  -3   4   4  284.17   23.18
   3   4  -4  254.63   23.37
   3  -4  -4  249.64   23.14
  -3  -4   4  259.76   23.42
   3  -4  -4  231.03   23.14
  -3  -4   4  280.77   23.39
   3   4  -3  198.25   18.07
  -3   4   3  205.30   17.85
   3   4  -3  234.10   18.18
  -3  -4   3  228.89   18.20
   3  -4  -3  178.23   17.84
   3  -4  -3  179.26   17.84
  -3  -4   3  213.93   18.08
   3   4  -2   13.18    1.53
   3   4  -2   15.41    1.76
   3  -4  -2   16.31    1.43
  -3  -4   2   14.44    1.68
  -3  -4   2   14.66    1.84
   3   4  -1  130.99   10.21
  -3  -4   1  105.93   10.15
  -3  -4   1  103.39   10.04
  -3   4   0   73.73    7.27
   3   4   0   89.42    7.36
   3  -4   0   85.24    7.24
   3  -4   0   79.87    7.26
  -3   4  -1   73.52    7.10
  -3   4  -1   89.87    7.04
   3  -4   1   75.78    7.06
   3  -4   1   76.69    7.03
  -3  -4  -2  274.56   26.05
  -3  -4  -2  321.09   26.20
  -3   4  -3  166.34   14.14
   3  -4   3  152.25   14.15
  -3   4  -4   12.94    1.77
  -3   4  -4   15.10    1.74
  -3  -4  -4   15.49    1.71
   3  -4   4   12.66    1.77
  -3   4  -5   46.50    5.04
  -3   4  -5   56.27    4.99
   3  -4   5   47.37    4.99
  -3  -4  -5   55.50    4.92
  -3   4  -6    0.48    0.81
   3   4   6   -0.14    0.35
  -3   4  -6   -0.28    0.94
  -3  -4  -6    1.25    0.73
   3  -4   6   -0.52    0.74
   3   4   7    1.10    0.53
   3   4   7    0.94    0.80
  -3   4  -7   -0.62    0.89
  -3   4  -7    0.26    0.90
   3  -4   7    1.19    0.95
  -3  -4  -7    1.78    0.87
  -3   4  -8   12.09    1.83
  -3   4  -8   12.16    2.14
   3   4   8    9.88    1.65
   3   4   8   13.69    1.86
  -3  -4  -8   15.00    1.97
  -3  -4  -8   14.80    2.21
   3  -4   8   10.18    1.95
  -3   4  -9    0.71    1.01
  -3   4  -9   -0.18    0.95
   3   4   9    0.08    0.88
  -3  -4  -9   -0.17    0.93
  -3  -4  -9   -0.70    0.68
   3  -4   9    0.73    1.02
   3   4  10  181.05   16.11
   3   4  10  151.88   16.10
  -3   4 -10  171.32   16.54
  -3   4 -10  190.63   16.44
   3  -4  10  174.14   16.41
  -3  -4 -10  175.45   16.38
  -3  -4 -10  206.37   16.31
   3   4  11   12.09    1.98
  -3   4 -11   11.82    2.41
  -3   4 -11    8.35    2.33
   3   4  11   12.15    2.03
  -3  -4 -11   12.13    2.11
  -3  -4 -11    7.41    1.67
   3  -4  11    9.01    2.06
   3   4  12   22.39    3.21
  -3   4 -12   26.29    3.79
   3   4  12   22.78    3.16
  -3   4 -12   29.32    3.66
  -3  -4 -12   27.75    3.43
   3  -4  12   27.80    3.54
  -3  -4 -12   22.07    3.48
  -3   4 -13   -0.66    1.61
  -3   4 -13   -1.74    1.49
   3   4  13    0.37    1.16
   3   4  13    1.31    1.07
  -3  -4 -13    2.02    1.32
   3  -4  13   -1.46    1.73
  -3  -4 -13    1.08    0.87
  -3   4 -14   13.55    3.16
   3   4  14   16.71    2.66
   3   4  14   22.02    2.88
  -3   4 -14   17.17    3.67
  -3  -4 -14   20.94    3.60
  -3  -4 -14   19.86    2.80
   3  -4  14   15.28    3.00
   3  -4  14   18.47    3.06
   3   4  15    5.91    1.94
   3   4  15    8.73    1.99
  -3   4 -15    7.56    2.42
  -3   4 -15    7.07    2.02
  -3  -4 -15    6.77    2.38
   3  -4  15    6.61    2.30
   3  -4  15    6.27    2.05
  -3  -4 -15    4.72    2.27
  -3   4 -16    6.59    2.34
  -3   4 -16    5.83    2.21
   3   4  16    3.87    1.92
   3   4  16   11.72    2.33
  -3  -4 -16    6.72    1.64
  -3  -4 -16    7.50    1.91
   3  -4  16    7.90    2.64
   3  -4  16    5.51    2.05
  -3   4 -17    3.35    2.17
  -3   4 -17    6.22    2.92
   3   4  17    4.69    2.08
   3   4  17    6.44    2.07
   3  -4  17    2.44    2.42
  -3  -4 -17    7.16    2.44
  -3  -4 -17    0.15    2.64
  -3   4 -18    8.84    3.34
   3  -4  18    5.54    2.98
  -3  -4 -18    3.07    2.47
   3  -4  18    7.95    2.71
   3  -4  19   10.33    3.14
   3   5 -19    8.22    3.34
   3   5 -19    1.35    2.78
   3  -5 -19    2.71    2.94
  -3  -5  19    7.62    3.52
  -3  -5  19    4.56    3.24
  -3   5  18   16.42    3.05
   3   5 -18   21.92    4.72
  -3   5  18   22.33    3.21
  -3  -5  18   20.64    4.26
   3  -5 -18   26.40    4.06
   3   5 -17    0.84    2.23
  -3   5  17    5.27    1.74
  -3   5  17    2.58    1.59
   3   5 -17    5.71    2.59
  -3  -5  17    5.09    2.06
   3  -5 -17    1.77    2.26
   3  -5 -17    6.04    2.64
  -3  -5  17   -1.31    2.31
  -3   5  16    6.62    1.71
   3   5 -16    6.32    2.38
   3   5 -16    4.50    2.22
  -3   5  16    5.08    1.59
   3  -5 -16    6.33    2.41
  -3  -5  16    6.46    2.74
   3  -5 -16    3.90    1.82
  -3  -5  16    3.24    1.89
  -3   5  15   14.45    2.27
   3   5 -15   14.85    3.02
   3   5 -15   11.41    2.47
  -3   5  15   11.78    2.22
   3  -5 -15   15.40    3.11
  -3  -5  15    9.08    2.54
   3  -5 -15   16.20    2.86
  -3  -5  15   15.18    2.90
   3   5 -14   30.56    4.45
   3   5 -14   33.65    4.40
  -3   5  14   30.63    3.67
  -3  -5  14   30.50    4.20
   3  -5 -14   34.38    4.23
  -3  -5  14   29.67    4.39
   3  -5 -14   33.03    4.59
   3   5 -13   95.80    9.26
   3   5 -13   88.78    8.93
  -3  -5  13   79.67    9.00
  -3  -5  13   87.75    8.89
   3  -5 -13   94.38    8.76
   3   5 -12    6.55    2.09
   3   5 -12    4.42    1.74
  -3   5  12    4.86    2.23
   3  -5 -12    7.46    1.93
  -3  -5  12    4.16    1.77
   3  -5 -12    3.40    1.30
  -3  -5  12    4.81    1.93
   3   5 -11   98.27    9.25
   3   5 -11   88.33    8.98
  -3   5  11   90.37    8.70
   3  -5 -11  104.60    8.87
  -3  -5  11   80.64    8.81
   3  -5 -11   91.18    8.80
  -3  -5  11   91.46    9.03
   3   5 -10   27.99    3.56
   3   5 -10   30.72    3.77
  -3   5  10   24.31    3.21
  -3  -5  10   30.35    3.58
  -3  -5  10   30.05    3.72
   3  -5 -10   31.32    3.28
   3  -5 -10   28.06    3.47
   3   5  -9    8.73    1.83
   3   5  -9    7.75    1.97
  -3   5   9    7.05    1.46
   3  -5  -9    6.57    1.11
  -3  -5   9    8.70    1.56
   3  -5  -9    5.90    1.13
  -3  -5   9    6.79    1.80
   3   5  -8   -0.24    0.57
  -3   5   8    1.13    0.78
   3   5  -8    0.42    1.16
  -3   5   8   -0.49    0.77
   3  -5  -8   -0.04    0.41
  -3  -5   8    0.59    1.07
  -3  -5   8    0.88    1.01
   3  -5  -8   -0.62    0.85
   3   5  -7    7.77    1.90
  -3   5   7   12.81    1.41
  -3   5   7   11.64    1.60
   3   5  -7    9.16    1.95
  -3  -5   7    9.35    1.80
  -3  -5   7   10.81    1.51
   3  -5  -7   11.26    1.71
   3  -5  -7   12.13    1.42
   3   5  -6   24.67    3.04
  -3   5   6   27.35    2.67
   3   5  -6   25.67    3.08
  -3  -5   6   26.16    3.06
   3  -5  -6   29.46    2.68
   3  -5  -6   25.70    2.79
  -3  -5   6   26.82    3.05
   3   5  -5   27.91    3.12
   3   5  -5   25.58    2.95
  -3   5   5   29.13    2.62
   3  -5  -5   24.41    2.74
  -3  -5   5   27.80    2.96
   3  -5  -5   32.07    2.69
  -3  -5   5   24.32    3.09
   3   5  -4   18.66    2.29
   3   5  -4   19.54    2.20
   3  -5  -4   19.00    1.86
  -3  -5   4   20.23    2.24
  -3  -5   4   18.17    2.38
   3   5  -3   66.18    6.43
   3   5  -3   76.42    6.50
  -3  -5   3   66.50    6.51
  -3  -5   3   66.39    6.39
   3  -5  -3   62.81    6.11
   3  -5  -3   78.97    6.13
   3   5  -2  260.16   24.73
   3  -5  -2  289.28   24.48
  -3  -5   2  311.60   24.74
  -3  -5   2  267.06   24.78
  -3   5   1  112.43   10.06
   3   5  -1  107.96   10.30
   3  -5  -1  125.46   10.11
  -3  -5   1  115.76   10.38
  -3   5   0   82.91    7.47
   3   5   0   88.79    7.60
   3  -5   0   87.08    7.44
   3  -5   0   78.35    7.45
  -3   5  -1   30.05    2.88
  -3   5  -1   33.97    2.79
   3  -5   1   27.43    2.80
   3  -5   1   26.00    2.74
  -3   5  -2   60.90    5.74
  -3   5  -2   67.61    5.67
   3  -5   2   57.13    5.67
  -3   5  -3   27.78    2.87
   3   5   3   30.58    3.06
  -3   5  -4    0.16    0.59
   3   5   4    1.69    1.05
   3  -5   4   -0.46    0.80
  -3  -5  -4    0.03    0.79
   3  -5   4    0.15    0.62
  -3  -5  -4    0.18    0.57
  -3   5  -5    6.16    1.30
   3   5   5    2.77    1.14
  -3  -5  -5    5.05    1.00
   3  -5   5    4.94    1.17
  -3   5  -6   67.53    5.89
  -3   5  -6   60.85    6.04
  -3  -5  -6   55.03    5.68
   3  -5   6   60.53    5.96
  -3   5  -7   22.03    2.95
   3   5   7   26.55    2.85
  -3   5  -7   22.65    3.04
   3  -5   7   29.31    3.29
  -3  -5  -7   26.91    2.86
  -3   5  -8    6.89    1.56
   3   5   8    9.02    1.52
  -3   5  -8    4.85    1.67
  -3  -5  -8    6.86    1.58
  -3  -5  -8    7.80    1.52
   3  -5   8    5.50    1.54
   3   5   9   14.41    2.04
  -3   5  -9   16.72    2.58
   3   5   9   19.94    2.32
  -3   5  -9   17.10    2.58
  -3  -5  -9   20.68    2.49
   3  -5   9   21.67    2.98
  -3  -5  -9   16.74    2.60
   3  -5   9   16.92    2.56
   3   5  10   20.91    2.52
  -3   5 -10   17.49    2.79
  -3   5 -10   20.70    3.08
  -3  -5 -10   22.89    2.72
  -3  -5 -10   13.77    2.69
   3  -5  10   18.03    2.80
  -3   5 -11   -0.70    1.37
   3   5  11   -1.08    1.01
  -3   5 -11    0.29    1.21
   3   5  11    0.03    0.90
  -3  -5 -11   -0.44    1.14
  -3  -5 -11   -0.95    1.05
   3  -5  11   -0.23    1.34
   3   5  12    4.51    1.68
  -3   5 -12    4.49    1.87
  -3   5 -12    3.92    2.00
   3   5  12    3.99    1.40
  -3  -5 -12    6.78    1.87
   3  -5  12    5.00    1.98
  -3  -5 -12    7.34    1.92
   3   5  13    0.26    1.14
   3   5  13   -0.06    1.29
  -3   5 -13    0.87    1.49
  -3   5 -13    0.00    1.83
   3  -5  13   -1.81    1.60
  -3  -5 -13    0.54    1.24
  -3  -5 -13   -0.66    1.85
  -3   5 -14    6.57    2.34
   3   5  14    6.02    1.64
  -3   5 -14    3.52    2.12
   3   5  14    3.92    1.58
  -3  -5 -14    4.86    2.29
   3  -5  14    3.05    1.72
  -3  -5 -14    5.27    1.97
   3   5  15    8.38    2.01
   3   5  15    5.87    1.83
  -3   5 -15   10.33    3.05
  -3   5 -15    6.38    2.25
   3  -5  15    7.78    2.48
  -3  -5 -15    4.28    1.39
   3  -5  15    6.64    2.05
   3   5  16    3.42    1.95
  -3   5 -16    4.75    2.74
   3   5  16    8.30    2.00
  -3   5 -16    5.29    2.13
  -3  -5 -16    5.49    2.28
   3  -5  16    4.73    2.53
  -3   5 -17    4.73    2.71
   3   5  17    9.20    2.10
  -3   5 -17   10.67    2.96
  -3  -5 -17    5.27    2.23
   3  -5  17    6.34    2.91
  -3  -5 -17   15.78    3.35
   3   5  18    4.11    3.58
  -3   5 -18   -0.09    2.95
   3   5  18    7.79    2.41
  -3   5 -18    2.26    3.91
  -3  -5 -18    1.21    2.49
   3  -5  18    6.14    2.59
   3   6 -19    7.74    3.64
   3   6 -19    4.22    3.29
  -3  -6  19    7.37    3.52
   3   6 -18   32.55    5.02
   3   6 -18   21.27    4.43
  -3  -6  18   18.23    4.22
   3  -6 -18   20.82    4.00
   3  -6 -18   22.40    4.28
   3   6 -17    5.46    2.59
  -3   6  17    0.87    1.75
   3   6 -17    2.59    2.33
  -3  -6  17   -0.56    2.46
   3  -6 -17   -1.04    2.11
  -3  -6  17    5.58    2.58
   3  -6 -17    0.40    2.45
   3   6 -16    6.49    2.54
   3   6 -16    2.09    1.99
  -3   6  16    1.40    1.60
   3  -6 -16   -0.80    1.97
   3  -6 -16   -1.91    2.27
  -3  -6  16    0.78    1.78
  -3   6  15    0.71    1.31
  -3   6  15    2.83    1.75
   3   6 -15    3.26    2.33
   3   6 -15    1.63    1.77
  -3  -6  15    3.52    1.90
   3  -6 -15    2.66    1.70
   3  -6 -15    1.77    1.79
  -3  -6  15    0.56    2.44
   3   6 -14    9.37    2.42
   3   6 -14    5.94    2.21
   3  -6 -14   13.30    2.65
  -3  -6  14    8.07    2.19
  -3  -6  14    3.31    2.11
  -3   6  13    0.49    1.49
  -3   6  13    0.25    1.17
   3   6 -13    1.13    1.73
   3   6 -13   -1.25    1.14
  -3  -6  13    0.53    1.23
   3  -6 -13   -0.39    1.86
   3  -6 -13   -0.57    1.84
  -3  -6  13   -0.64    1.76
  -3   6  12   10.37    1.92
   3   6 -12    7.62    2.37
   3   6 -12   10.73    2.43
  -3   6  12   11.11    2.09
  -3  -6  12    9.41    2.36
  -3  -6  12    9.04    2.52
   3  -6 -12    9.76    2.08
   3  -6 -12    7.99    1.75
   3   6 -11   40.48    4.53
  -3   6  11   37.40    4.07
   3   6 -11   37.88    4.67
  -3  -6  11   28.60    4.46
  -3  -6  11   36.89    4.40
   3  -6 -11   36.98    4.23
   3  -6 -11   43.20    3.95
  -3   6  10   15.78    2.27
   3   6 -10   18.54    2.75
  -3   6  10   16.66    2.02
   3   6 -10   14.57    2.74
   3  -6 -10   16.98    2.07
  -3  -6  10   15.82    2.60
   3  -6 -10   14.80    2.68
   3   6  -9   23.72    3.16
  -3   6   9   23.61    2.57
   3   6  -9   24.62    3.14
  -3   6   9   24.19    2.73
  -3  -6   9   23.12    3.17
   3  -6  -9   25.92    2.67
  -3  -6   9   23.13    3.27
   3  -6  -9   24.92    2.90
  -3   6   8    6.92    1.16
  -3   6   8    8.09    1.38
   3   6  -8    7.14    1.91
   3   6  -8    5.33    1.57
   3  -6  -8    7.60    1.52
  -3  -6   8    6.10    1.72
  -3  -6   8    5.36    1.15
   3  -6  -8    8.05    1.22
   3   6  -7   21.41    2.84
  -3   6   7   20.92    2.13
   3   6  -7   23.24    2.84
  -3   6   7   21.89    2.23
   3  -6  -7   23.19    2.28
   3  -6  -7   19.54    2.43
  -3  -6   7   21.34    2.82
  -3  -6   7   18.33    2.66
   3   6  -6   38.14    4.00
  -3   6   6   37.08    3.62
  -3   6   6   42.95    3.66
   3   6  -6   41.22    4.24
  -3  -6   6   39.01    4.10
   3  -6  -6   38.43    3.82
   3  -6  -6   43.58    3.73
  -3  -6   6   33.59    4.16
   3   6  -5   22.61    2.75
   3   6  -5   21.03    2.77
  -3  -6   5   24.44    2.67
  -3  -6   5   23.37    2.87
   3  -6  -5   20.46    2.31
   3  -6  -5   26.00    2.25
   3   6  -4    6.18    1.29
   3   6  -4    5.30    1.28
  -3  -6   4    5.51    1.40
  -3  -6   4    5.02    1.19
   3  -6  -4    5.03    0.75
   3  -6  -4    6.68    0.68
   3   6  -3    8.64    1.59
  -3  -6   3   10.14    1.78
  -3  -6   3    8.98    1.52
   3   6  -2    7.72    1.33
  -3  -6   2   10.09    1.66
  -3  -6   2   11.52    1.49
   3   6  -1  148.44   13.78
   3  -6  -1  147.77   13.57
  -3  -6   1  171.42   13.92
   3   6   0   20.40    2.26
  -3   6   0   20.05    2.13
   3  -6   0   23.68    2.13
   3  -6   0   22.96    2.15
  -3  -6   0   24.29    2.62
   3   6   1   22.28    2.28
  -3   6  -1   24.90    2.19
  -3   6  -1   19.57    2.31
  -3  -6  -1   27.48    2.68
   3  -6   1   19.88    2.23
   3   6   2   -0.09    0.62
  -3   6  -2   -0.93    0.61
  -3   6  -2    0.12    0.31
  -3  -6  -2    1.33    0.98
  -3  -6  -2    1.39    0.84
   3  -6   2   -0.32    0.48
  -3   6  -3   29.82    2.91
  -3   6  -3   25.99    3.04
   3  -6   3   33.73    3.21
   3  -6   3   25.83    2.94
  -3   6  -4    7.98    1.34
   3   6   4   13.01    1.85
   3   6   4    9.85    1.30
  -3  -6  -4   10.17    1.36
   3  -6   4    7.05    1.33
   3  -6   4    9.27    1.59
  -3   6  -5    0.45    0.65
   3   6   5    1.90    0.70
  -3   6  -5    0.87    0.70
   3  -6   5    0.77    1.09
  -3  -6  -5    1.94    0.71
   3  -6   5    0.61    0.81
   3   6   6   57.46    5.33
  -3   6  -6   60.33    5.52
  -3   6  -6   56.28    5.63
  -3  -6  -6   51.37    5.26
   3  -6   6   54.28    5.51
   3   6   7   12.26    1.72
  -3   6  -7   12.07    1.91
  -3   6  -7    8.27    1.98
   3  -6   7   12.13    2.22
   3  -6   7   11.08    1.92
   3   6   8    0.62    0.93
  -3   6  -8   -0.45    0.97
  -3  -6  -8    0.43    0.96
  -3  -6  -8   -0.41    0.90
   3  -6   8   -0.21    1.17
   3  -6   8   -0.96    0.71
  -3   6  -9    2.40    1.24
  -3   6  -9    2.19    1.47
  -3  -6  -9    3.33    1.22
   3  -6   9    4.71    1.21
  -3  -6  -9    1.87    1.38
   3  -6   9    2.88    1.32
   3   6  10    0.53    0.96
  -3   6 -10    0.14    1.37
   3   6  10    1.65    1.27
  -3   6 -10    1.86    1.22
  -3  -6 -10    0.19    1.24
  -3  -6 -10    1.82    1.25
   3  -6  10   -1.23    1.16
   3  -6  10    0.99    1.43
  -3   6 -11   27.74    3.77
  -3   6 -11   33.33    3.70
   3   6  11   25.91    3.21
   3  -6  11   20.83    3.15
  -3  -6 -11   27.57    3.25
   3   6  12    3.51    1.39
  -3   6 -12    4.03    1.77
  -3   6 -12    3.85    1.87
  -3  -6 -12    5.03    1.71
  -3  -6 -12    5.60    1.56
  -3   6 -13    2.03    1.70
  -3   6 -13    5.82    2.25
   3   6  13    1.47    1.25
   3   6  13    1.45    1.25
  -3  -6 -13    1.34    1.65
  -3  -6 -13    3.66    1.85
   3   6  14    2.00    1.44
  -3   6 -14    1.83    1.90
   3   6  14    0.77    1.27
  -3   6 -14    0.37    1.78
   3  -6  14    4.74    1.49
  -3  -6 -14    2.80    1.42
  -3  -6 -14    0.82    1.71
  -3   6 -15    1.05    2.64
   3   6  15   -1.48    1.44
  -3   6 -15    1.40    2.04
   3   6  15    2.18    1.51
  -3  -6 -15    0.33    1.78
  -3  -6 -15   -0.92    1.50
   3  -6  15    1.75    2.31
   3  -6  15    2.30    1.94
  -3   6 -16   26.78    4.22
   3   6  16   17.56    3.35
   3   6  16   18.22    2.99
   3  -6  16   25.49    4.12
  -3  -6 -16   18.66    3.47
  -3  -6 -16   15.99    2.72
  -3   6 -17    2.06    2.57
  -3   6 -17    5.05    3.50
  -3   6 -18    7.48    3.32
   3   6  18    9.76    2.46
  -3  -6 -18    9.44    2.92
  -3  -6 -18   12.40    3.21
   3  -6  18   12.16    3.26
   3   7 -18    2.24    2.77
   3  -7 -18    8.72    2.89
   3  -7 -18    3.11    2.60
  -3  -7  18    4.59    3.48
   3   7 -17    9.31    3.05
  -3   7  17    5.51    1.96
   3   7 -17    7.94    2.86
   3  -7 -17    6.60    2.51
  -3  -7  17    7.17    2.48
  -3  -7  17    8.42    3.16
   3  -7 -17    7.48    2.40
   3   7 -16    2.51    2.29
   3   7 -16    8.18    2.57
  -3   7  16    7.06    2.13
  -3   7  16    5.92    1.78
  -3  -7  16    9.44    2.93
   3  -7 -16   10.73    2.64
  -3   7  15    5.31    1.79
   3   7 -15    8.36    2.27
  -3  -7  15    7.51    2.57
   3  -7 -15    4.11    1.64
  -3  -7  15    6.20    2.42
  -3   7  14   18.82    3.01
   3   7 -14   17.94    3.50
  -3   7  14   24.21    2.94
   3   7 -14   17.37    3.54
  -3  -7  14   21.50    3.37
  -3  -7  14   20.74    3.82
   3  -7 -14   23.09    2.70
   3  -7 -14   25.14    3.48
   3   7 -13   34.65    4.74
  -3   7  13   35.32    4.15
   3   7 -13   42.52    4.85
  -3   7  13   36.15    4.07
  -3  -7  13   35.08    4.91
  -3  -7  13   35.20    4.29
   3  -7 -13   44.56    4.92
   3  -7 -13   40.17    4.17
  -3   7  12    5.41    1.41
   3   7 -12    2.98    1.79
   3   7 -12    4.07    1.88
  -3  -7  12    3.13    1.69
  -3  -7  12    3.62    1.90
   3  -7 -12    5.81    1.18
   3  -7 -12    3.04    1.17
  -3   7  11   11.75    2.02
   3   7 -11   16.02    2.83
   3   7 -11   13.90    2.68
  -3   7  11   10.11    1.90
   3  -7 -11   11.69    1.86
  -3  -7  11   10.79    2.37
   3   7 -10   19.16    3.16
   3   7 -10   19.91    2.99
  -3   7  10   23.44    2.31
  -3   7  10   19.87    2.38
  -3  -7  10   15.85    2.64
  -3  -7  10   16.66    2.93
   3  -7 -10   16.31    2.46
  -3   7   9   13.53    1.77
   3   7  -9   10.30    2.37
  -3   7   9   13.03    1.67
   3   7  -9   13.26    2.33
  -3  -7   9   11.58    2.27
  -3  -7   9   13.43    2.59
   3  -7  -9   13.31    2.12
   3   7  -8  155.72   14.01
  -3   7   8  156.60   13.31
   3   7  -8  147.16   13.89
  -3   7   8  160.39   13.31
   3  -7  -8  167.73   13.43
  -3  -7   8  129.81   13.64
   3  -7  -8  146.11   13.50
  -3  -7   8  137.43   13.71
  -3   7   7    3.78    0.73
  -3   7   7    2.25    0.47
   3   7  -7    2.14    1.34
   3   7  -7    0.83    1.38
   3  -7  -7    1.97    1.01
  -3  -7   7    1.13    1.26
  -3  -7   7    2.61    1.31
   3  -7  -7    3.15    0.69
   3   7  -6   34.40    3.85
  -3   7   6   35.37    3.03
   3   7  -6   33.64    3.72
   3  -7  -6   39.17    3.20
  -3  -7   6   31.90    3.64
  -3  -7   6   30.70    3.78
   3  -7  -6   29.32    3.29
   3   7  -5   17.31    2.15
   3   7  -5   17.75    2.21
  -3  -7   5   14.93    1.97
   3  -7  -5   12.46    1.50
  -3  -7   5   11.73    2.15
   3   7  -4   89.75    8.06
   3   7  -4   85.56    8.03
  -3  -7   4   83.22    8.11
  -3  -7   4   87.12    7.98
   3   7  -3    9.59    1.51
   3   7  -3    7.53    1.29
  -3  -7   3    7.83    1.55
  -3  -7   3    6.97    1.26
   3   7  -2   52.68    5.39
  -3  -7   2   52.63    5.42
  -3  -7   2   65.58    5.40
  -3  -7   1    7.66    1.37
  -3   7   0    2.95    0.62
   3  -7   0    3.55    0.59
  -3  -7   0    2.56    0.95
   3  -7   0    3.35    0.63
  -3   7  -1   -0.63    0.54
   3   7   1    0.71    0.88
  -3   7  -1   -0.24    0.36
  -3  -7  -1    0.30    0.59
   3  -7   1   -0.22    0.45
  -3  -7  -1    2.21    0.90
  -3   7  -2   36.28    3.55
   3   7   2   34.86    3.44
   3  -7   2   34.94    3.46
   3   7   3   15.15    1.71
  -3   7  -3   11.52    1.51
   3   7   3   16.66    1.73
   3  -7   3   14.38    1.76
  -3   7  -4    5.69    1.24
   3   7   4    7.93    1.19
   3  -7   4    5.62    1.30
  -3  -7  -4    9.12    1.26
   3  -7   4    9.07    1.71
   3   7   5  129.54   11.14
  -3   7  -5  120.38   11.27
  -3   7  -5  114.50   11.35
   3  -7   5  144.34   11.60
  -3  -7  -5  121.99   11.10
   3  -7   5  114.67   11.30
  -3   7  -6  189.60   16.15
  -3   7  -6  172.06   16.23
   3   7   6  176.92   15.93
   3  -7   6  184.44   16.19
  -3  -7  -6  172.08   15.88
  -3   7  -7   18.13    2.66
  -3   7  -7   20.24    2.55
   3   7   7   18.06    2.29
   3  -7   7   22.67    3.03
   3  -7   7   19.15    2.61
  -3   7  -8    0.95    1.37
  -3   7  -8    4.14    1.35
   3   7   8    2.21    1.06
   3  -7   8    2.97    1.68
   3  -7   8    2.41    1.41
  -3  -7  -8    4.12    1.25
   3   7   9    2.09    1.14
  -3   7  -9    1.01    1.22
   3   7   9    1.54    1.07
  -3  -7  -9   -0.73    1.04
   3  -7   9    3.50    0.95
  -3  -7  -9    1.17    1.16
   3   7  10   18.69    2.41
  -3   7 -10   12.38    2.81
   3  -7  10   15.63    2.70
   3  -7  10   18.43    3.47
  -3  -7 -10   19.27    2.53
   3   7  11   46.61    4.43
  -3   7 -11   39.02    4.71
  -3   7 -11   33.22    4.73
   3  -7  11   32.59    4.52
  -3  -7 -11   46.92    4.57
   3   7  12   41.20    4.05
  -3   7 -12   34.72    4.42
  -3   7 -12   37.58    4.50
  -3  -7 -12   30.48    4.36
   3  -7  12   29.51    4.14
  -3   7 -13    0.78    1.72
   3   7  13   -1.05    1.29
  -3   7 -13    2.32    1.54
   3  -7  13    3.72    1.62
  -3  -7 -13    0.60    1.63
  -3  -7 -13    0.69    1.47
  -3   7 -14    1.94    2.14
   3   7  14    1.00    1.42
  -3   7 -14   -0.45    1.69
   3  -7  14    0.37    1.98
  -3  -7 -14   -1.16    1.51
  -3  -7 -14    2.61    1.42
   3   7  15    5.46    2.05
  -3   7 -15    6.49    2.45
   3   7  15    5.93    1.55
  -3  -7 -15    5.50    2.27
   3  -7  15    4.30    2.35
  -3  -7 -15    7.57    2.20
  -3   7 -16   15.87    3.48
   3   7  16   13.84    2.84
  -3   7 -16   11.32    3.03
   3   7  16   20.63    2.97
  -3  -7 -16   19.07    3.78
  -3  -7 -16   15.96    2.96
   3  -7  16   23.36    3.74
  -3   7 -17    3.02    2.93
   3   7  17    5.21    2.46
  -3   7 -17   13.46    3.40
   3   7  17    6.91    2.02
  -3  -7 -17    2.51    2.18
  -3  -7 -17    5.66    2.46
   3   8 -18   29.14    5.83
  -3   8  18   34.59    4.75
  -3  -8  18   38.66    4.83
   3  -8 -18   28.36    4.86
   3   8 -17    4.85    2.60
   3   8 -17   10.69    3.30
  -3   8  17    3.21    1.67
  -3  -8  17    4.39    3.25
  -3  -8  17    6.23    2.39
   3  -8 -17    6.11    2.38
   3  -8 -17    7.05    1.73
  -3   8  16   -1.54    1.44
   3   8 -16    1.42    2.54
   3   8 -16    6.03    2.71
  -3  -8  16    6.52    2.10
   3  -8 -16    1.63    1.43
  -3  -8  16    3.27    2.57
   3  -8 -16    2.35    2.10
  -3   8  15    5.96    1.71
   3   8 -15    9.55    2.61
   3   8 -15    4.44    2.45
   3  -8 -15    7.45    2.45
  -3  -8  15    7.76    2.79
   3  -8 -15    4.50    1.54
  -3  -8  15    6.99    2.73
   3   8 -14   20.81    3.48
  -3   8  14   16.95    2.57
  -3   8  14   17.77    2.66
   3   8 -14   16.19    3.29
  -3  -8  14   20.92    3.60
  -3  -8  14   13.99    3.36
   3  -8 -14   19.10    2.81
   3  -8 -14   24.30    2.94
   3   8 -13   19.47    3.30
   3   8 -13   12.39    2.88
  -3   8  13   15.93    2.01
  -3   8  13   15.23    2.20
  -3  -8  13   13.57    3.08
   3  -8 -13   13.79    2.33
  -3  -8  13   13.44    2.53
   3  -8 -13   17.96    3.07
  -3   8  12   30.99    3.18
   3   8 -12   26.86    3.87
  -3   8  12   23.77    2.85
   3   8 -12   28.71    3.95
  -3  -8  12   31.75    3.65
   3  -8 -12   29.37    3.82
   3  -8 -12   29.96    3.27
  -3  -8  12   26.18    3.47
   3   8 -11   55.81    6.20
   3   8 -11   61.10    6.34
  -3   8  11   52.51    5.37
  -3   8  11   64.99    5.54
  -3  -8  11   47.82    6.27
   3  -8 -11   55.28    5.81
  -3  -8  11   56.74    6.11
   3  -8 -11   63.64    5.64
  -3   8  10  127.15   10.40
  -3   8  10  115.14   10.40
   3   8 -10   95.51   10.94
   3   8 -10  127.00   11.29
  -3  -8  10  111.41   11.04
   3  -8 -10  105.98   10.65
  -3  -8  10  120.58   11.02
   3  -8 -10  118.64   10.50
   3   8  -9   -0.73    1.14
  -3   8   9   -1.17    0.73
  -3   8   9   -0.53    0.54
   3   8  -9   -1.57    1.34
  -3  -8   9   -1.92    1.10
  -3  -8   9   -1.43    0.98
   3  -8  -9   -0.99    1.07
   3  -8  -9   -0.33    0.51
   3   8  -8  179.02   16.61
   3   8  -8  187.89   16.72
  -3   8   8  182.46   15.93
  -3  -8   8  183.11   16.56
   3  -8  -8  176.02   16.19
   3  -8  -8  196.05   16.07
  -3  -8   8  165.74   16.52
  -3   8   7   10.69    0.98
   3   8  -7   10.26    2.04
   3   8  -7    9.33    2.11
   3  -8  -7    9.81    1.57
   3  -8  -7   10.25    1.22
  -3  -8   7    9.70    2.23
  -3  -8   7    8.39    1.87
   3   8  -6   27.55    3.20
   3   8  -6   24.82    3.08
  -3  -8   6   23.37    2.78
   3  -8  -6   22.33    2.42
  -3  -8   6   27.45    3.31
   3  -8  -5    6.32    0.71
  -3  -8   5    9.34    1.88
  -3  -8   5    9.34    1.53
   3   8  -4   34.77    4.00
   3   8  -4   40.09    4.08
  -3  -8   4   38.11    4.11
  -3  -8   4   40.92    3.95
   3   8  -3   20.34    2.43
  -3  -8   3   17.88    2.46
  -3  -8   3   20.40    2.31
   3   8  -2    2.62    1.12
  -3  -8   2    2.61    0.96
  -3  -8   2    1.55    1.30
   3   8  -1   74.94    6.60
  -3  -8   1   65.05    6.58
   3  -8  -1   71.89    6.23
   3   8   0   74.82    6.90
  -3   8   0   80.19    6.65
   3  -8   0   76.39    6.70
   3  -8   0   71.65    6.71
  -3  -8   0   72.34    6.91
  -3   8  -1    6.87    1.11
   3   8   1    6.08    1.13
  -3   8  -1    7.58    0.91
  -3  -8  -1    5.56    1.21
   3  -8   1    5.77    1.01
   3   8   2   13.97    1.85
  -3   8  -2   14.85    2.00
  -3   8  -2   18.31    1.80
  -3  -8  -2   19.48    2.11
   3  -8   2   16.12    1.92
   3   8   3    4.42    0.87
  -3   8  -3    2.37    1.08
  -3   8  -3    2.81    0.81
  -3  -8  -3    4.23    0.95
   3  -8   3    3.86    0.96
   3  -8   3    3.07    0.94
  -3  -8  -3    4.84    1.32
  -3   8  -4  139.58   13.90
   3   8   4  156.64   13.67
  -3   8  -4  146.17   13.76
  -3  -8  -4  167.16   13.69
   3  -8   4  180.02   14.07
   3  -8   4  133.82   13.80
  -3   8  -5    5.59    1.27
   3   8   5    5.27    1.03
   3  -8   5    3.65    1.20
   3  -8   5    7.24    1.60
  -3  -8  -5    4.09    0.88
  -3   8  -6   34.40    3.42
  -3   8  -6   25.08    3.29
   3   8   6   31.06    3.12
  -3  -8  -6   28.87    3.02
   3  -8   6   29.77    3.42
  -3   8  -7    5.98    1.47
   3   8   7    6.29    1.29
  -3   8  -7    5.03    1.60
   3  -8   7    9.43    2.14
   3  -8   7    4.61    1.65
   3   8   8   13.98    1.93
  -3   8  -8   11.84    2.44
  -3   8  -8   15.54    2.24
   3  -8   8    9.59    1.90
   3  -8   8   17.41    2.83
  -3   8  -9   -2.02    1.19
  -3   8  -9   -0.90    0.98
   3   8   9   -0.96    0.95
   3  -8   9   -1.09    1.40
   3  -8   9   -0.98    0.96
  -3  -8  -9   -1.26    0.99
  -3  -8  -9    0.21    0.64
  -3   8 -10  120.97   12.02
   3   8  10  126.81   11.66
  -3   8 -10  134.17   12.01
  -3  -8 -10  128.66   11.79
  -3  -8 -10  115.31   11.54
   3  -8  10  116.42   11.81
   3  -8  10  141.84   12.24
  -3   8 -11    8.44    2.04
   3   8  11    7.53    1.83
  -3   8 -11    8.34    2.32
  -3  -8 -11    9.21    2.19
  -3  -8 -11   11.60    2.24
   3  -8  11    5.11    1.80
   3   8  12    2.33    1.39
   3   8  12    2.27    1.43
  -3   8 -12    3.52    1.67
  -3   8 -12    5.37    2.12
   3  -8  12   -0.73    1.85
  -3  -8 -12    0.30    1.58
  -3  -8 -12    4.31    1.61
   3   8  13    1.66    1.44
   3   8  13   -0.57    1.39
  -3   8 -13    1.92    1.90
  -3   8 -13    2.03    1.72
  -3  -8 -13    4.42    1.51
   3  -8  13   -0.05    1.75
   3   8  14    5.07    1.92
  -3   8 -14    5.70    2.31
   3   8  14    5.08    1.81
  -3   8 -14    3.34    2.24
   3  -8  14    3.93    1.93
  -3  -8 -14    6.77    2.06
  -3  -8 -14    2.42    2.03
  -3   8 -15    1.17    2.23
  -3   8 -15    2.29    2.59
   3   8  15   -1.42    1.75
   3   8  15    4.73    2.27
   3  -8  15    5.32    2.10
  -3  -8 -15    3.60    2.15
  -3  -8 -15    2.00    2.21
  -3   8 -16    2.69    2.53
  -3   8 -16    7.63    3.78
   3  -8  16    2.05    2.44
  -3  -8 -16   -1.59    1.96
   3  -8  16    0.73    2.37
  -3  -8 -16    0.67    1.89
  -3   8 -17    7.86    3.76
   3  -8  17    8.19    2.70
  -3  -8 -17    4.01    2.54
   3   9 -17   10.46    3.32
  -3   9  17    3.98    1.88
   3   9 -17    6.93    3.12
  -3  -9  17   10.62    3.59
   3  -9 -17    6.55    1.84
   3   9 -16    4.66    2.86
   3   9 -16    0.96    2.50
  -3  -9  16    4.39    2.25
  -3  -9  16    6.33    2.84
   3  -9 -16    2.80    1.63
  -3   9  15    8.05    1.76
   3   9 -15    7.63    2.86
   3   9 -15   10.09    2.76
  -3  -9  15   10.72    3.06
   3  -9 -15    6.43    1.97
  -3   9  14    0.65    1.13
   3   9 -14    7.24    2.38
   3   9 -14    0.64    2.03
  -3  -9  14    2.16    1.91
   3  -9 -14    2.62    1.53
   3  -9 -14    0.53    1.22
  -3  -9  14    1.48    2.17
   3   9 -13    1.12    1.86
   3   9 -13    1.68    2.07
  -3   9  13    2.63    1.03
  -3   9  13    0.75    0.90
  -3  -9  13    1.12    1.70
   3  -9 -13    1.21    1.40
   3  -9 -13    0.52    0.93
  -3  -9  13   -0.70    2.08
   3   9 -12   25.32    4.02
  -3   9  12   25.83    3.01
  -3   9  12   32.53    3.16
   3   9 -12   30.86    4.13
  -3  -9  12   28.48    4.03
  -3  -9  12   29.85    4.22
   3  -9 -12   30.14    3.26
   3  -9 -12   29.69    3.84
   3   9 -11   24.04    3.70
   3   9 -11   28.03    3.73
  -3   9  11   26.67    2.77
   3  -9 -11   31.16    2.99
   3  -9 -11   22.30    2.96
  -3  -9  11   22.56    3.70
   3   9 -10    1.29    1.58
  -3   9  10    2.63    0.74
  -3   9  10    1.33    0.80
   3   9 -10    1.52    1.62
   3  -9 -10    1.61    0.73
   3  -9 -10    2.49    0.95
  -3  -9  10   -0.02    1.28
  -3  -9  10    1.46    2.03
   3   9  -9   75.56    7.50
   3   9  -9   78.21    7.47
  -3  -9   9   77.08    7.36
  -3  -9   9   63.94    6.97
   3  -9  -9   70.51    6.85
   3   9  -8   11.04    2.40
   3  -9  -8   13.43    1.52
   3  -9  -8   10.93    1.95
  -3  -9   8   11.32    2.23
  -3  -9   8   13.77    2.50
   3   9  -7    6.75    1.84
   3   9  -7    7.27    1.96
  -3  -9   7    8.32    1.80
  -3  -9   7    6.08    1.99
   3  -9  -7    5.01    0.87
   3   9  -6   13.26    2.28
   3   9  -6   13.14    2.13
   3  -9  -6   10.00    1.14
  -3  -9   6   15.29    2.51
  -3  -9   6   12.48    2.06
   3   9  -5    1.03    0.97
   3   9  -5   -1.30    0.78
  -3  -9   5    1.18    1.31
   3   9  -4    0.17    1.03
  -3  -9   4   -1.09    1.13
  -3  -9   4   -0.56    0.73
   3   9  -3    2.45    1.03
   3   9  -3    4.46    1.55
  -3  -9   3    0.73    1.04
  -3  -9   3    0.75    0.72
   3   9  -2   10.72    1.88
   3   9  -2   16.87    2.45
  -3  -9   2   12.59    1.76
   3   9  -1   -0.44    0.85
   3   9  -1    2.96    1.50
   3  -9  -1   -0.02    0.23
  -3  -9   1    0.25    0.98
  -3   9   0    0.52    0.19
   3   9   0    2.10    1.23
   3   9   0    0.04    0.80
  -3  -9   0    3.10    1.12
  -3  -9   0   -0.72    0.66
   3  -9   0    0.46    0.45
  -3   9  -1    1.26    0.37
  -3   9  -1    0.45    0.34
   3   9   1    0.78    0.84
   3   9   1   -1.02    0.65
  -3  -9  -1   -0.85    0.77
   3  -9   1   -0.28    0.51
  -3  -9  -1    1.92    1.07
  -3   9  -2    2.65    0.89
  -3   9  -2    3.77    0.72
   3   9   2    1.48    0.79
   3  -9   2    2.19    0.81
  -3  -9  -2    1.00    1.01
   3   9   3    0.02    0.60
   3   9   3    1.07    0.54
  -3   9  -3   -0.38    0.96
  -3   9  -3    1.57    0.70
  -3  -9  -3    0.15    1.06
  -3  -9  -3    0.29    0.54
   3  -9   3    0.78    0.58
   3  -9   3    0.95    0.70
  -3   9  -4   32.01    3.78
   3   9   4   33.70    3.34
   3   9   4   34.44    3.33
  -3   9  -4   33.03    3.49
   3  -9   4   35.31    3.59
  -3  -9  -4   35.32    3.37
  -3   9  -5   -0.51    1.29
  -3   9  -5    0.45    0.84
   3   9   5    1.67    0.68
   3   9   5    0.41    0.84
  -3  -9  -5    1.56    0.65
   3  -9   5    2.56    1.68
   3  -9   5    2.39    1.05
  -3   9  -6   54.70    5.19
   3   9   6   53.22    4.88
  -3  -9  -6   44.70    4.80
   3  -9   6   60.97    5.63
   3  -9   6   44.05    5.08
   3   9   7   -0.28    0.75
   3   9   7    1.44    1.21
  -3   9  -7    0.01    0.86
   3  -9   7    0.56    1.80
   3  -9   7    0.95    1.23
  -3  -9  -7    1.93    1.26
  -3   9  -8    8.47    1.70
   3   9   8    6.93    1.62
   3   9   8    6.88    1.43
  -3   9  -8    7.82    1.96
   3  -9   8    7.17    2.34
   3  -9   8    6.39    1.98
  -3   9  -9   11.41    2.28
   3   9   9    7.60    1.74
  -3   9  -9   10.10    2.08
  -3  -9  -9    8.96    1.99
   3  -9   9   10.77    2.42
   3  -9   9    9.09    2.04
  -3   9 -10   54.51    6.25
  -3   9 -10   63.29    6.25
   3   9  10   54.62    5.84
  -3  -9 -10   64.28    6.14
   3  -9  10   60.59    6.00
   3  -9  10   55.12    5.95
   3   9  11   12.37    2.42
  -3   9 -11   21.48    3.20
  -3   9 -11   17.66    2.79
  -3  -9 -11   12.71    2.57
   3  -9  11   15.28    3.12
   3   9  12    7.36    1.86
  -3   9 -12    7.62    2.16
   3   9  12    9.96    2.17
  -3  -9 -12    5.50    1.48
  -3  -9 -12    6.79    1.51
   3  -9  12    4.67    2.28
   3   9  13    2.84    1.82
   3   9  13    6.04    1.96
  -3   9 -13    8.41    2.41
  -3   9 -13    6.62    2.21
  -3  -9 -13    4.30    1.50
  -3  -9 -13    3.13    1.37
  -3   9 -14    7.95    2.40
  -3   9 -14    4.37    2.34
   3   9  14    6.32    2.01
  -3  -9 -14    5.73    2.28
  -3  -9 -14    6.74    2.38
   3  -9  14    7.84    1.80
  -3   9 -15    7.79    2.86
  -3   9 -15   -2.03    2.07
   3   9  15    2.80    1.83
  -3  -9 -15    0.25    1.89
  -3  -9 -15    4.97    1.87
   3  -9  15    4.89    2.25
  -3   9 -16    2.17    2.64
  -3   9 -16    8.33    3.80
   3   9  16    7.38    2.31
   3  -9  16    1.46    2.85
   3  -9  16    5.99    2.50
  -3  -9 -16    5.09    2.38
   3  10 -16    1.59    2.90
  -3 -10  16    2.72    3.36
  -3 -10  16    7.38    2.35
   3 -10 -16    7.17    2.31
   3  10 -15    6.11    2.58
   3  10 -15    2.24    2.53
  -3 -10  15    3.67    2.60
  -3 -10  15    9.00    2.37
   3 -10 -15    0.53    1.53
   3 -10 -15    3.72    1.91
   3  10 -14   10.27    2.64
  -3  10  14    6.87    1.64
   3  10 -14   10.07    2.79
  -3 -10  14   14.05    2.85
   3 -10 -14    9.33    1.96
   3 -10 -14   13.64    2.93
  -3 -10  14    9.94    3.18
  -3  10  13    8.89    1.71
   3  10 -13    7.49    2.52
  -3  10  13   12.99    1.77
   3 -10 -13    8.79    2.02
  -3 -10  13   10.78    2.97
  -3  10  12    3.40    1.00
   3  10 -12    0.78    1.80
   3  10 -12    6.50    2.14
   3 -10 -12    3.31    1.15
  -3 -10  12    3.51    2.09
   3 -10 -12    4.59    1.98
   3  10 -11    0.68    1.70
   3  10 -11    0.53    1.56
  -3  10  11   -0.12    0.60
  -3 -10  11    0.86    1.43
   3 -10 -11   -0.29    0.76
  -3 -10  11    1.73    1.78
   3 -10 -11   -0.16    1.60
   3  10 -10    2.16    1.76
   3  10 -10    0.59    1.56
  -3  10  10    3.96    0.55
  -3  10  10    3.24    0.57
  -3 -10  10    2.25    1.64
   3 -10 -10    3.30    0.87
   3 -10 -10    2.69    1.36
  -3 -10  10    2.32    1.80
   3  10  -9    0.05    1.47
   3  10  -9    0.44    1.46
  -3 -10   9    1.74    1.10
   3 -10  -9   -0.30    0.83
   3 -10  -9    0.35    0.58
  -3 -10   9    0.81    1.23
   3  10  -8    5.05    1.95
   3  10  -8    5.08    1.92
  -3 -10   8    6.37    1.96
   3 -10  -8    5.67    1.28
  -3 -10   8    7.04    1.60
   3  10  -7   -1.37    1.25
   3  10  -7    0.93    1.37
  -3 -10   7   -0.15    1.70
  -3 -10   7   -0.63    1.21
   3 -10  -7   -0.61    0.35
   3  10  -6   43.73    4.38
  -3 -10   6   38.06    4.71
  -3 -10   6   38.44    4.27
   3  10  -5   14.81    2.34
  -3 -10   5   10.59    1.78
  -3 -10   5   16.08    2.70
   3  10  -4   13.00    2.60
   3  10  -4    9.14    2.02
  -3 -10   4   10.25    1.82
  -3 -10   4    8.73    2.03
   3  10  -3   52.62    5.72
  -3 -10   3   63.32    5.69
  -3 -10   3   58.28    5.86
   3  10  -2   24.10    2.77
  -3 -10   2   21.79    2.57
   3  10  -1   35.80    4.06
   3 -10  -1   42.01    3.59
   3 -10  -1   40.49    3.55
   3  10   0   59.51    5.13
   3 -10   0   52.65    4.74
   3 -10   0   49.93    4.77
  -3 -10   0   47.49    5.08
   3  10   1   27.76    2.98
  -3  10  -1   33.84    2.87
   3 -10   1   25.97    2.75
  -3 -10  -1   23.98    3.04
   3  10   2   20.31    2.44
  -3  10  -2   24.68    2.29
   3 -10   2   24.22    2.51
  -3 -10  -2   20.55    2.62
   3  10   3    4.75    0.80
  -3  10  -3    2.80    1.16
  -3  10  -3    4.50    0.96
   3  10   3    2.51    0.97
   3 -10   3    5.08    1.30
  -3 -10  -3    3.80    1.28
   3 -10   3    3.83    1.12
  -3 -10  -3    6.79    1.18
  -3  10  -4  150.35   13.60
  -3  10  -4  149.36   13.39
   3  10   4  150.80   13.21
   3  10   4  127.68   13.17
   3 -10   4  165.28   13.69
   3 -10   4  142.92   13.49
  -3 -10  -4  158.19   13.27
   3  10   5   41.90    4.10
  -3  10  -5   44.89    4.46
   3  10   5   45.85    4.18
  -3  10  -5   41.19    4.75
   3 -10   5   50.49    4.72
   3 -10   5   39.72    4.52
  -3 -10  -5   42.54    4.18
  -3  10  -6   -1.30    1.30
  -3  10  -6    0.52    1.04
   3  10   6    2.04    0.48
   3  10   6    1.13    0.85
   3 -10   6    1.64    1.35
  -3 -10  -6    3.22    0.91
  -3 -10  -6    2.15    1.32
   3 -10   6   -0.91    1.06
   3  10   7    2.29    0.59
  -3  10  -7    0.50    1.27
  -3 -10  -7    1.47    1.32
   3 -10   7    2.31    1.15
   3 -10   7    1.69    1.65
  -3  10  -8    6.03    1.52
   3  10   8    4.77    1.04
   3  10   8    8.42    1.75
  -3  10  -8    5.23    1.61
  -3 -10  -8    9.45    1.78
  -3 -10  -8    6.52    1.62
   3 -10   8    7.56    2.27
   3  10   9    1.44    0.71
   3  10   9    1.21    1.25
  -3  10  -9   -0.92    1.41
  -3  10  -9    1.34    1.31
  -3 -10  -9    0.99    1.22
  -3 -10  -9    1.70    1.11
   3 -10   9    3.49    1.74
   3 -10   9    2.18    1.89
  -3  10 -10   12.22    2.31
   3  10  10    6.30    1.41
  -3  10 -10    7.59    2.13
   3 -10  10    8.60    2.37
   3 -10  10    7.94    2.14
  -3 -10 -10   11.74    2.23
  -3 -10 -10    7.87    1.87
  -3  10 -11    1.19    1.62
   3  10  11    0.41    1.44
   3  10  11    3.03    1.07
  -3  10 -11    3.95    1.80
  -3 -10 -11    3.07    1.40
  -3 -10 -11    3.37    1.45
   3 -10  11    3.10    1.97
  -3  10 -12    8.07    2.52
  -3  10 -12   11.37    2.64
   3  10  12   13.27    2.20
   3  10  12   11.97    2.30
  -3 -10 -12   15.56    2.41
  -3 -10 -12   13.58    2.53
   3  10  13    6.48    2.01
  -3  10 -13    5.50    2.24
   3 -10  13    4.73    2.12
  -3 -10 -13    8.58    2.02
  -3  10 -14    6.07    2.87
  -3  10 -14    0.89    2.19
   3  10  14    7.22    1.76
  -3 -10 -14    3.77    1.82
   3 -10  14    3.86    2.25
  -3  10 -15    8.58    2.62
  -3  10 -15   11.13    3.25
   3  10  15   10.42    2.20
   3 -10  15   14.98    3.08
  -3 -10 -15    8.90    2.25
  -3  10 -16   13.30    4.24
   3  10  16   19.96    4.12
  -3 -10 -16   16.96    3.74
   3 -10  16   19.57    4.20
   3  11 -15    7.72    2.61
  -3 -11  15    8.41    3.36
   3  11 -14   60.88    7.38
   3  11 -14   73.56    7.19
  -3  11  14   59.03    5.97
  -3  11  14   65.63    5.94
  -3 -11  14   55.72    7.63
   3 -11 -14   68.47    6.40
  -3 -11  14   59.53    6.83
   3 -11 -14   67.87    6.67
   3  11 -13    1.54    2.08
  -3 -11  13    3.88    2.62
   3 -11 -13    1.97    1.19
  -3 -11  13    2.97    1.99
   3  11 -12    4.09    2.13
  -3  11  12    3.10    0.69
   3  11 -12    2.07    2.13
   3 -11 -12    6.35    1.54
  -3 -11  12   -1.37    2.30
   3  11 -11   45.34    5.23
  -3 -11  11   39.48    5.33
   3 -11 -11   46.89    4.77
   3 -11 -11   50.80    4.42
  -3 -11  11   37.55    4.79
   3  11 -10    0.66    1.68
   3  11 -10    3.56    1.81
   3 -11 -10    2.98    0.91
   3 -11 -10    3.24    0.87
  -3 -11  10    3.25    1.46
  -3 -11  10    5.82    2.04
   3  11  -9    3.57    1.55
   3  11  -9    1.99    1.73
  -3 -11   9    2.31    2.07
  -3 -11   9    3.04    1.94
   3 -11  -9    1.69    0.94
   3  11  -8    0.08    1.35
   3  11  -8   -1.37    1.47
  -3 -11   8    1.12    1.70
   3 -11  -8    0.76    0.39
   3 -11  -8    0.02    0.32
  -3 -11   8   -0.26    1.43
   3  11  -7    3.44    1.35
   3  11  -7    3.22    1.57
  -3 -11   7    1.41    0.95
  -3 -11   7    1.51    1.76
   3  11  -6   57.49    7.03
   3  11  -6   76.58    7.12
  -3 -11   6   69.13    7.31
  -3 -11   6   77.97    6.88
   3  11  -5    9.55    1.96
  -3 -11   5    7.21    2.07
  -3 -11   5    7.48    1.50
   3  11  -4   -1.26    1.13
   3  11  -4   -1.15    1.72
  -3 -11   4    1.54    1.97
  -3 -11   4   -0.02    1.01
   3  11  -3   49.47    5.43
  -3 -11   3   61.75    5.39
  -3 -11   3   50.35    5.33
   3  11  -2   76.62    7.22
  -3 -11   2   73.75    7.24
   3  11  -1   13.32    2.22
   3 -11  -1   18.74    1.60
   3 -11  -1   15.51    1.51
   3  11   0   33.04    3.29
   3 -11   0   29.79    2.91
  -3 -11   0   27.33    3.36
   3 -11   0   30.12    2.86
  -3  11  -1   22.74    2.17
   3  11   1   18.59    2.34
  -3 -11  -1   16.25    2.40
   3 -11   1   19.30    2.16
   3  11   2   -1.01    0.70
  -3  11  -2    0.04    0.50
  -3 -11  -2   -1.15    0.91
  -3 -11  -2   -1.02    0.77
   3 -11   2   -0.96    0.83
  -3  11  -3    5.39    1.06
   3  11   3    5.64    0.95
  -3  11  -3    4.12    0.87
   3  11   3    4.87    1.01
  -3 -11  -3    3.65    1.22
   3 -11   3    3.96    1.21
  -3 -11  -3    3.22    0.72
   3  11   4    5.75    1.32
   3  11   4    7.57    1.22
  -3  11  -4    8.99    1.78
  -3  11  -4    5.15    1.22
  -3 -11  -4    8.99    1.66
  -3 -11  -4   10.10    1.30
   3 -11   4   11.08    1.94
   3 -11   4    7.42    1.60
  -3  11  -5    2.17    0.98
   3  11   5    2.77    0.82
   3  11   5    1.84    0.78
  -3  11  -5    3.10    1.61
   3 -11   5    4.17    1.00
  -3 -11  -5    2.29    0.72
  -3 -11  -5    3.62    1.28
   3 -11   5    3.15    1.16
  -3  11  -6    0.98    1.09
   3  11   6   -0.13    0.58
  -3  11  -6   -1.16    1.52
   3 -11   6    2.33    1.39
  -3 -11  -6   -0.09    0.44
  -3 -11  -6    0.63    1.19
   3 -11   6    0.46    1.03
  -3  11  -7   51.74    5.68
  -3  11  -7   47.69    5.98
   3  11   7   56.17    5.25
   3  11   7   50.99    5.28
  -3 -11  -7   66.93    5.74
   3 -11   7   59.03    5.83
   3 -11   7   62.37    6.34
   3  11   8   29.11    3.28
   3  11   8   35.13    3.35
  -3  11  -8   28.54    3.79
  -3 -11  -8   31.00    3.68
   3 -11   8   28.13    4.04
  -3 -11  -8   36.47    3.81
   3 -11   8   39.97    4.93
   3  11   9    0.69    0.87
  -3  11  -9    0.97    1.51
  -3  11  -9   -1.74    1.17
  -3 -11  -9   -0.16    1.21
   3 -11   9    0.03    1.91
  -3 -11  -9   -1.00    1.16
   3 -11   9    0.23    1.70
  -3  11 -10    3.37    1.97
   3  11  10    0.54    1.00
  -3  11 -10    0.26    1.50
   3  11  10   -0.61    1.16
  -3 -11 -10    0.17    1.30
   3 -11  10    1.74    1.43
  -3 -11 -10    1.38    1.38
   3  11  11    4.59    1.41
   3  11  11    2.73    1.54
  -3  11 -11    4.56    1.98
  -3  11 -11    2.96    1.91
   3 -11  11    6.94    1.81
  -3 -11 -11    4.41    1.66
   3  11  12    1.59    1.64
   3  11  12    5.86    1.51
  -3  11 -12    6.08    2.01
  -3  11 -12    7.14    2.34
  -3 -11 -12    4.54    2.00
  -3 -11 -12    5.02    1.83
   3 -11  12    3.98    2.30
  -3  11 -13    1.30    2.14
   3  11  13    1.91    1.50
  -3  11 -13    4.86    2.74
  -3 -11 -13    2.02    1.88
   3 -11  13    5.24    1.99
  -3  11 -14    0.25    2.15
  -3  11 -14    5.72    2.96
  -3 -11 -14    1.06    1.88
  -3 -11 -14   -1.76    1.48
   3  11  15   21.63    3.53
  -3  11 -15   26.28    4.45
   3 -11  15   25.86    4.31
   3 -11  15   16.27    3.71
  -3  12  15   19.13    1.80
  -3 -12  15   10.96    3.79
   3 -12 -15   15.46    3.39
   3  12 -14   19.89    4.64
  -3 -12  14   27.23    5.27
  -3 -12  14   21.32    3.53
   3 -12 -14   27.97    3.36
   3  12 -13    7.60    2.60
   3  12 -13    4.15    2.32
   3 -12 -13    3.40    1.91
  -3 -12  13    6.52    2.13
  -3 -12  13    5.12    2.54
   3  12 -12    2.94    2.28
   3  12 -12    2.23    2.14
  -3 -12  12    7.01    1.95
   3  12 -11    7.47    2.34
   3  12 -11   13.57    2.73
   3 -12 -11    9.62    2.01
  -3 -12  11    6.46    2.99
   3  12 -10    5.30    1.96
   3 -12 -10    5.29    1.10
  -3 -12  10    1.81    1.55
   3  12  -9   29.36    3.76
   3  12  -9   28.08    4.09
  -3 -12   9   26.55    3.44
  -3 -12   9   28.92    4.33
   3  12  -8    8.87    2.10
   3  12  -8    7.53    2.06
  -3 -12   8    8.24    2.53
  -3 -12   8    8.39    2.19
   3  12  -7    0.05    1.65
   3  12  -7    2.06    1.54
  -3 -12   7   -0.13    1.95
  -3 -12   7    0.26    1.23
   3  12  -6   12.59    2.57
  -3 -12   6   13.14    2.84
  -3 -12   6   11.43    2.17
   3  12  -5    5.25    1.63
   3  12  -5    6.89    2.25
  -3 -12   5    5.36    2.37
  -3 -12   5    7.52    1.44
   3  12  -4   44.26    4.77
  -3 -12   4   43.90    4.67
  -3 -12   4   43.71    4.52
   3  12  -3   13.87    2.38
  -3 -12   3   16.82    2.17
  -3 -12   3   14.11    2.28
   3  12  -2   22.61    2.73
  -3 -12   2   19.52    2.93
   3  12  -1    0.20    0.97
   3  12  -1    0.58    0.99
  -3 -12   1    1.84    1.26
  -3 -12   1    0.52    1.22
   3 -12   0  113.07    9.42
  -3 -12   0   98.40    9.83
   3  12   1    1.18    0.91
   3  12   1    1.80    0.91
  -3 -12  -1    0.18    1.02
   3  12   2    3.51    0.74
   3  12   2    2.91    1.04
  -3  12  -2    3.83    1.14
  -3  12  -2    3.67    0.74
   3 -12   2    2.54    0.89
  -3 -12  -2    5.17    1.17
   3  12   3   26.99    2.46
   3  12   3   25.35    2.62
  -3  12  -3   24.19    2.93
  -3  12  -3   24.05    2.59
   3 -12   3   20.33    2.71
  -3 -12  -3   27.86    2.61
  -3 -12  -3   19.59    2.69
  -3  12  -4   10.21    1.58
   3  12   4    6.53    1.26
  -3  12  -4    7.00    1.38
   3  12   4    5.93    1.28
   3 -12   4    9.29    1.83
  -3 -12  -4    7.61    1.60
  -3 -12  -4    9.20    1.21
  -3  12  -5   15.50    2.12
  -3  12  -5   12.71    2.31
   3  12   5   10.76    1.63
  -3 -12  -5   12.44    1.67
  -3 -12  -5   15.10    2.13
   3 -12   5   17.15    2.17
  -3  12  -6    3.87    1.82
  -3  12  -6    3.15    1.30
   3 -12   6    2.43    1.64
   3 -12   6    4.02    1.28
  -3  12  -7    9.39    1.93
  -3  12  -7    9.84    2.44
   3  12   7    6.55    1.28
   3  12   7    9.36    1.32
   3 -12   7    9.02    3.00
   3 -12   7    9.77    1.97
   3  12   8    3.67    0.88
  -3  12  -8    3.56    1.52
   3  12   8    2.93    0.98
  -3  12  -8    2.09    2.17
  -3 -12  -8    5.69    1.30
  -3 -12  -8    3.43    1.64
   3 -12   8    3.99    1.51
   3  12   9    2.47    0.85
   3  12   9    3.07    1.01
  -3  12  -9    4.73    3.06
  -3  12  -9    2.64    1.60
  -3 -12  -9    2.08    1.38
  -3 -12  -9    0.93    1.53
   3  12  10   12.53    2.02
  -3  12 -10   14.69    2.96
  -3  12 -10   18.67    2.80
   3  12  10   16.02    1.95
  -3 -12 -10   12.78    2.72
   3 -12  10   10.65    2.46
  -3  12 -11    3.73    1.89
  -3  12 -11    5.49    2.26
   3  12  11    4.39    1.30
  -3 -12 -11    1.56    1.66
   3 -12  11    6.90    1.97
  -3 -12 -11    5.51    1.88
   3  12  12    9.77    2.14
  -3  12 -12    7.87    2.17
   3 -12  12    7.73    2.08
  -3 -12 -12    6.02    2.10
  -3 -12 -12    6.41    2.01
  -3  12 -13    6.83    2.47
   3  12  13   12.80    2.42
  -3 -12 -13    3.41    2.05
  -3 -12 -13    7.69    2.01
   3  12  14   16.49    2.90
   3 -12  14   19.79    3.81
  -3 -12 -14   11.49    2.83
   3  13 -14   18.94    3.87
   3 -13 -14   15.84    3.21
  -3 -13  14   16.26    3.35
   3  13 -13    8.63    2.65
   3  13 -13    0.97    3.86
   3 -13 -13    5.05    1.68
   3  13 -12    8.76    2.64
  -3 -13  12   17.01    3.03
   3 -13 -12   14.10    1.71
   3 -13 -12    9.69    1.55
   3  13 -11    1.73    2.19
  -3 -13  11    3.81    1.75
   3 -13 -11    5.35    0.98
  -3 -13  11    5.41    2.55
   3  13 -10   14.83    2.89
  -3 -13  10   10.28    2.85
   3  13  -9   -0.67    1.86
  -3 -13   9    0.24    2.48
  -3 -13   9   -2.13    1.23
   3  13  -8   -0.87    2.09
   3  13  -8   -1.46    1.53
  -3 -13   8   -0.65    2.03
   3  13  -7    4.22    1.85
  -3 -13   7    5.45    2.70
   3  13  -6    1.87    2.05
   3  13  -6    1.10    1.57
  -3 -13   6    0.47    1.81
  -3 -13   6   -0.19    1.10
   3  13  -5    6.62    2.56
   3  13  -5    7.94    1.88
  -3 -13   5   11.21    2.00
  -3 -13   5    6.38    1.79
   3  13  -4    2.17    1.91
   3  13  -4    4.12    1.52
  -3 -13   4    4.10    1.78
  -3 -13   4    5.57    1.64
   3  13  -3   23.39    3.24
  -3 -13   3   31.23    3.36
  -3 -13   3   25.29    3.46
   3  13  -2    0.27    1.11
  -3 -13   2   -1.67    1.21
   3  13  -1    2.91    1.25
   3  13  -1    0.61    1.14
  -3 -13   1    0.43    1.40
  -3 -13   1   -1.07    0.92
   3  13   0   26.43    3.11
   3 -13   0   25.92    2.61
  -3 -13   0   30.13    3.21
   3 -13   0   31.88    2.70
  -3 -13   0   22.17    3.28
   3  13   1    8.18    1.56
   3  13   1    8.58    1.32
   3 -13   1    7.23    1.28
  -3 -13  -1    8.46    1.59
  -3 -13  -1    7.66    1.73
   3 -13   1    5.96    1.18
   3  13   2    3.62    0.95
  -3  13  -2    1.76    0.59
  -3  13  -2    2.22    0.96
  -3 -13  -2    2.25    0.97
   3 -13   2    1.24    0.93
  -3 -13  -2    0.75    1.19
   3  13   3   14.79    1.94
  -3  13  -3   13.99    2.34
  -3  13  -3   19.01    2.02
   3  13   3   14.92    1.74
  -3 -13  -3   14.51    2.27
   3 -13   3   19.28    2.13
   3  13   4   14.19    1.64
   3  13   4   15.46    1.75
  -3  13  -4   14.92    2.00
   3 -13   4   13.15    2.49
  -3 -13  -4   13.23    2.12
  -3 -13  -4   14.51    1.62
  -3  13  -5   21.22    2.40
   3  13   5   16.33    1.86
   3  13   5   20.09    1.94
  -3 -13  -5   13.15    2.28
   3 -13   5   17.69    2.70
  -3 -13  -5   16.24    2.03
   3  13   6    0.50    0.61
  -3  13  -6   -0.07    1.51
  -3  13  -6   -1.04    0.98
   3 -13   6    1.42    1.43
  -3 -13  -6    2.90    1.21
  -3 -13  -6    0.31    0.76
   3  13   7    7.66    1.24
  -3  13  -7    8.08    2.19
  -3  13  -7    5.63    1.71
   3  13   7    9.05    1.18
  -3 -13  -7    6.90    1.68
  -3  13  -8    2.57    2.22
  -3  13  -8    1.45    1.41
   3  13   8    2.62    0.90
  -3 -13  -8    0.98    1.45
   3 -13   8    0.87    1.30
  -3  13  -9    6.23    2.48
  -3  13  -9    3.34    1.70
   3  13   9    4.49    1.11
   3 -13   9    2.01    1.79
   3  13  10    7.82    1.24
   3 -13  10    4.02    1.73
   3  13  11    9.01    1.46
  -3  13 -11    5.33    2.10
  -3 -13 -11    6.82    1.96
  -3  13 -12    8.31    2.59
   3  13  12    1.93    1.09
  -3  13 -12    3.23    2.46
  -3 -13 -12    3.79    1.81
   3 -13  12    4.48    2.09
  -3  13 -13   18.02    3.94
   3 -13  13   16.02    3.39
   3  14 -12   13.66    2.79
  -3 -14  12    6.45    3.48
   3  14 -11    0.42    2.23
   3  14 -11    3.21    2.48
  -3 -14  11    7.32    2.50
  -3 -14  11    2.64    1.72
   3  14 -10   19.53    3.43
  -3 -14  10   20.47    4.29
  -3 -14  10   21.52    2.77
   3  14  -9   21.50    3.88
   3  14  -9   20.23    3.63
  -3 -14   9   18.57    4.07
  -3 -14   9   22.46    2.96
   3  14  -8   -0.93    1.93
   3  14  -8    2.99    3.22
  -3 -14   8    3.25    2.87
  -3 -14   8   -2.16    1.34
   3  14  -7    4.30    1.94
   3  14  -7    4.66    2.39
  -3 -14   7    3.98    2.43
   3  14  -6   22.55    3.94
   3  14  -6   21.55    3.32
  -3 -14   6   20.49    3.62
  -3 -14   6   19.69    2.59
   3  14  -5   35.56    4.77
  -3 -14   5   40.91    4.94
  -3 -14   5   50.18    4.46
   3  14  -4   -0.26    1.86
   3  14  -4    1.55    1.34
  -3 -14   4   -0.41    1.06
  -3 -14   4    1.72    1.72
   3  14  -3    2.43    1.29
  -3 -14   3    2.56    1.68
  -3 -14   3    2.18    1.48
   3  14  -2   34.71    3.98
  -3 -14   2   39.78    4.46
   3  14  -1    0.44    1.00
  -3 -14   1   -1.60    1.41
  -3 -14   1   -0.58    1.23
   3  14   0    0.21    0.91
  -3 -14   0   -2.07    1.20
  -3 -14   0    1.54    1.55
   3 -14   0   -0.42    0.35
   3  14   1    3.95    1.07
   3  14   1    3.73    0.91
   3 -14   1    5.49    1.00
  -3 -14  -1    4.00    1.36
  -3 -14  -1    1.97    1.50
   3  14   2    0.33    0.54
   3  14   2    1.37    0.65
   3 -14   2    1.20    0.96
  -3 -14  -2    1.66    1.35
   3 -14   2    0.84    0.72
  -3 -14  -2    0.64    0.91
  -3  14  -3   26.61    2.48
   3  14   3   22.39    2.22
   3  14   3   21.32    2.20
  -3  14  -3   25.11    2.70
  -3 -14  -3   21.41    2.50
   3 -14   3   23.16    2.68
  -3 -14  -3   20.56    2.84
  -3  14  -4    1.11    0.81
  -3  14  -4    1.10    1.46
  -3 -14  -4    0.29    0.69
  -3 -14  -4    3.36    1.13
   3 -14   4    1.49    1.24
  -3  14  -5    2.76    1.29
  -3  14  -5   -0.45    0.89
  -3 -14  -5    2.12    1.12
  -3 -14  -5    0.92    0.63
  -3  14  -6   40.82    4.32
  -3  14  -6   39.79    4.28
  -3 -14  -6   35.67    4.00
   3 -14   6   40.27    4.21
  -3  14  -7   12.58    2.43
  -3  14  -7   16.54    3.04
  -3 -14  -7   12.35    2.13
   3 -14   7   10.18    2.46
  -3 -14  -7   13.84    2.07
  -3  14  -8   30.45    4.17
  -3  14  -8   21.18    3.38
  -3 -14  -8   25.91    2.96
  -3 -14  -8   24.53    3.16
   3 -14   8   29.07    3.64
  -3  14  -9    4.83    2.49
  -3  14 -10   20.67    3.70
   3  14  10   15.44    1.63
   3  14  10   11.98    1.39
   3  14  11   15.23    1.96
   3 -14  11   12.92    2.91
   3  14  12   20.32    2.15
   3 -14  12   22.21    3.45
   3  15 -11   49.69    5.93
  -3 -15  11   49.43    5.35
  -3 -15  10   42.24    4.79
  -3 -15  10   40.04    6.31
   3  15  -9    5.82    2.32
   3  15  -9    3.11    2.59
  -3 -15   9    4.10    1.62
  -3 -15   9    6.21    3.29
   3  15  -8    2.25    2.60
   3  15  -8   -0.41    1.99
  -3 -15   8    0.98    1.44
  -3 -15   8    4.58    2.87
   3  15  -7   15.99    3.05
   3  15  -7    8.38    2.99
  -3 -15   7   13.22    3.29
  -3 -15   7   13.12    2.34
   3  15  -6    3.38    1.81
  -3 -15   6    4.25    1.99
   3  15  -5   -0.57    1.61
  -3 -15   5   -0.35    1.40
  -3 -15   5    2.06    1.99
  -3 -15   4    4.69    1.95
   3  15  -3   10.50    2.16
   3  15  -3    6.58    1.85
  -3 -15   3    9.70    1.71
  -3 -15   3   11.88    2.40
   3  15  -2    9.29    1.92
  -3 -15   2    9.33    1.77
  -3 -15   2    7.74    2.16
   3  15  -1    0.18    0.94
   3  15  -1    1.06    0.99
  -3 -15   1    1.00    1.71
   3  15   0    1.29    0.82
   3  15   0   -0.26    0.70
  -3 -15   0    0.23    1.54
   3  15   1    0.18    0.60
   3  15   1    0.94    0.64
   3 -15   1    1.01    0.64
  -3 -15  -1    2.29    1.58
   3 -15   1    0.18    0.82
  -3 -15  -1   -0.96    0.89
   3 -15   2    8.67    1.51
  -3 -15  -2   11.49    2.40
   3 -15   2   10.22    1.66
  -3  15  -3    7.27    1.43
  -3  15  -3   10.73    1.36
  -3 -15  -3   15.30    2.37
   3 -15   3   12.64    1.84
  -3 -15  -3    8.43    1.53
   3 -15   3   13.14    1.66
  -3  15  -4   24.71    2.99
  -3  15  -4   23.49    2.64
   3 -15   4   23.81    2.70
   3 -15   4   22.51    2.78
  -3 -15  -4   24.01    3.04
  -3  15  -5   -0.16    1.38
  -3  15  -5   -0.31    1.08
  -3 -15  -5    3.98    1.30
  -3 -15  -5    1.20    0.69
   3 -15   5    2.44    1.42
  -3  15  -6    2.94    1.70
  -3 -15  -6    3.99    1.35
   3 -15   6    3.52    1.54
  -3  15  -7   38.35    4.37
  -3  15  -7   39.80    4.76
   3 -15   7   44.87    4.27
  -3 -15  -7   30.95    3.91
  -3 -15  -7   37.65    3.95
  -3  15  -8   16.61    2.79
  -3 -15  -8   15.22    2.78
  -3 -15  -8   19.30    2.51
  -3  15  -9   -0.76    1.85
  -3  15  -9    4.86    2.41
  -3 -15  -9    1.74    1.55
   3 -15   9    4.31    1.89
  -3 -15  -9    2.71    1.54
  -3  15 -10    9.01    3.22
   3 -15  10   15.65    3.16
  -3 -15 -10   15.01    2.74
   3  16  -9    6.09    3.64
  -3 -16   9   14.29    2.73
  -3 -16   8    4.32    1.77
  -3 -16   8    1.96    4.20
   3  16  -7    8.48    2.07
  -3 -16   7    9.16    2.42
  -3 -16   7    8.81    1.75
   3  16  -6   -1.17    1.72
  -3 -16   6    3.41    2.30
  -3 -16   6   -0.49    1.40
   3  16  -5    7.65    1.84
  -3 -16   5    5.09    1.31
   3  16  -4    7.56    1.89
  -3 -16   4    9.70    1.89
   3  16  -3    1.66    1.38
  -3 -16   3    4.05    2.24
  -3 -16   3   -0.95    1.34
   3  16  -2   25.80    3.09
   3  16  -2   22.23    2.98
  -3 -16   2   26.03    3.33
  -3 -16   2   27.75    4.11
   3  16  -1   19.01    2.48
   3  16  -1   22.93    2.54
  -3 -16   1   25.75    3.63
   3  16   0    2.52    0.75
   3  16   0    2.69    0.75
  -3 -16   0    4.74    2.01
  -3 -16  -1    2.78    1.86
  -3 -16  -2    9.10    1.50
   3 -16   2   12.90    1.54
  -3 -16  -3   21.66    2.58
  -3 -16  -3   29.23    3.57
   3 -16   3   31.16    3.07
   3 -16   3   24.54    2.84
  -3  16  -4    9.77    1.54
  -3 -16  -4    7.32    1.28
   3 -16   5   14.27    2.35
   3 -16   5   13.89    2.25
  -3 -16  -5   11.04    2.57
  -3  16  -6    7.91    2.00
  -3 -16  -6   10.16    2.11
  -3 -16  -7    3.09    1.34
   3 -16   7    4.39    1.61
  -3 -16  -8   16.01    2.57
  -3 -16  -8   15.62    2.37
   3  17  -6    0.46    2.49
  -3 -17   6    3.56    1.77
  -3 -17   6    7.01    2.63
   3  17  -5   -0.72    1.58
  -3 -17   5    2.29    2.46
   3  17  -4   25.14    3.80
   3  17  -4   32.55    3.63
  -3 -17   4   29.26    3.54
   3  17  -3    0.72    1.32
  -3 -17   3    5.45    2.42
   3  17  -2   28.68    2.96
   3  17  -2   24.51    2.88
  -3 -17   2   21.33    3.10
   3  17  -1    3.35    0.87
   3  17  -1    3.07    0.83
  -3 -17   1    7.98    2.38
  -3 -17   0  119.94   10.87
  -3 -17   0  119.18   11.42
  -3 -17  -1   11.89    1.91
  -3 -17  -1   19.46    3.42
  -3 -17  -2   15.28    1.97
   3 -17   2   17.61    1.98
   3 -17   2   12.59    1.95
  -3 -17  -3   15.41    2.75
   3 -17   3   10.98    2.23
   3 -17   3   11.51    1.82
   3 -17   4    0.70    1.09
   3 -17   4    3.20    1.36
  -3 -17  -6   13.67    2.32
   3 -17   6   16.49    2.59
   4   0 -20   12.73    3.31
   4   0 -20    6.39    3.15
  -4   0  20   20.60    3.83
   4   0 -19    9.17    2.82
  -4   0  19   -0.71    2.64
   4   0 -19    4.64    2.57
  -4   0  18   70.56    7.65
  -4   0  18   67.55    7.04
   4   0 -18   66.83    7.52
   4   0 -18   59.47    7.13
   4   0 -17   -0.35    1.78
  -4   0  17   -2.16    1.66
  -4   0  17    2.04    2.21
   4   0 -17    1.68    2.14
   4   0 -16   87.19    8.78
   4   0 -16   70.88    7.85
  -4   0  16   81.80    8.44
  -4   0  16   82.95    8.13
  -4   0  15    0.74    1.76
  -4   0  15    0.99    1.40
   4   0 -15    3.62    1.52
   4   0 -14   15.01    3.14
   4   0 -14   15.86    2.46
  -4   0  14   14.29    2.69
  -4   0  14   14.23    2.91
   4   0 -13   -0.60    1.07
   4   0 -13   -0.90    1.12
  -4   0  13   -0.87    1.14
  -4   0  12   27.17    3.33
   4   0 -12   25.61    3.35
   4   0 -12   26.79    3.68
  -4   0  12   25.50    3.50
   4   0 -11    0.64    0.58
   4   0 -11   -1.35    0.98
  -4   0  11   -0.80    1.13
   4   0 -10   20.72    2.55
   4   0 -10   23.37    3.10
  -4   0  10   21.48    2.76
  -4   0  10   23.16    2.90
  -4   0   9   -0.77    0.56
   4   0  -9   -0.92    0.78
   4   0  -8  207.23   19.46
  -4   0   8  231.08   19.52
   4   0  -8  232.83   19.69
  -4   0   8  203.27   19.53
   4   0  -7   -0.62    0.72
  -4   0   6   52.62    4.80
  -4   0   6   47.26    4.86
   4   0  -6   49.85    4.88
   4   0  -6   49.00    4.79
   4   0  -4  307.33   27.42
  -4   0   4  330.25   27.42
  -4   0   4  301.58   27.46
   4   0  -4  314.39   27.45
   4   0  -3   -0.19    2.97
  -4   0   3   -1.27    1.81
  -4   0   2   76.79    7.31
   4   0  -2   75.65    7.20
  -4   0   2   79.65    7.13
   4   0  -2   86.78    7.23
  -4   0   1    3.23    1.31
  -4   0   1    2.26    0.79
   4   0  -1    2.95    1.01
  -4   0   0  596.88   53.43
   4   0   0  599.38   53.44
  -4   0   0  644.66   53.40
  -4   0  -1   -0.60    0.93
   4   0   1    1.39    0.83
   4   0   1    1.21    0.98
  -4   0  -2  504.82   41.97
   4   0   2  465.94   42.00
   4   0   2  485.97   41.95
  -4   0  -2  468.04   42.01
  -4   0  -3    1.84    0.75
   4   0   3    1.52    0.79
   4   0   3    0.19    0.68
  -4   0  -3    0.33    0.83
   4   0   4  819.34   73.72
   4   0   4  862.92   73.67
  -4   0  -4  801.21   73.70
  -4   0  -4  904.86   73.71
  -4   0  -5    1.97    0.89
   4   0   6   92.16    9.14
   4   0   6   98.32    9.22
  -4   0  -6  109.22    9.18
  -4   0  -7   -1.04    0.89
  -4   0  -7   -0.12    0.51
   4   0   7   -1.15    0.65
  -4   0  -8   30.60    3.60
   4   0   8   27.85    3.26
  -4   0  -8   32.06    3.36
   4   0   8   24.68    3.22
  -4   0  -9   -0.38    0.82
  -4   0  -9   -0.64    1.04
   4   0   9   -1.30    0.75
   4   0   9   -0.88    0.56
   4   0  10    0.16    1.10
   4   0  10    0.21    0.96
  -4   0 -10    0.64    0.99
  -4   0 -10    0.36    1.35
  -4   0 -11   -0.59    1.28
   4   0  12   -1.18    1.29
  -4   0 -12   -1.89    1.37
  -4   0 -12   -0.33    1.23
   4   0  13   -1.72    1.11
  -4   0 -13   -0.06    1.51
   4   0  13   -0.09    1.48
  -4   0 -13    0.86    1.28
   4   0  14   -0.98    1.65
   4   0  14    0.09    1.38
  -4   0 -14   -0.20    1.45
  -4   0 -14    3.31    1.91
  -4   0 -15    5.96    1.83
   4   0  15    2.36    1.70
  -4   0 -15   -0.03    1.86
   4   0  15    1.27    1.49
   4   0  16    3.45    1.99
  -4   0 -16    6.34    2.49
   4   0  16    7.36    1.91
  -4   0 -16    4.92    2.48
   4   0  17    4.40    2.30
  -4   0 -17   -0.24    2.04
   4   0  17    0.56    2.28
  -4   0 -17    9.66    2.75
  -4   0 -18   26.37    4.79
  -4   0 -18   23.05    4.86
   4   0  18   24.52    4.14
   4   0  18   21.91    4.14
   4   0  19    2.01    2.45
  -4   0 -19    7.59    3.31
  -4   0 -19    1.55    3.20
   4   0  19    4.03    2.81
   4   1 -20   29.94    5.27
   4   1 -20   38.13    5.53
  -4  -1  20   36.76    5.15
   4  -1 -20   40.79    5.24
   4  -1 -20   26.58    5.19
  -4   1  19   16.65    3.22
  -4   1  19   10.55    3.00
   4   1 -19    9.06    3.10
  -4  -1  19   11.02    3.61
   4  -1 -19    9.71    3.20
   4  -1 -19   18.31    3.65
  -4   1  18    1.41    2.68
   4   1 -18    5.10    2.44
   4  -1 -18    0.08    2.28
  -4  -1  18    5.66    2.34
  -4  -1  18    1.56    2.42
   4  -1 -18   10.26    2.99
   4   1 -17   11.46    2.66
   4   1 -17    9.22    3.18
  -4   1  17   12.93    3.05
  -4   1  17   16.27    2.66
  -4  -1  17   11.00    3.05
  -4  -1  17   13.61    2.89
   4  -1 -17   12.07    2.97
  -4   1  16   49.73    5.75
   4   1 -16   49.97    6.37
   4   1 -16   48.48    5.58
  -4   1  16   49.87    5.33
  -4  -1  16   48.04    5.98
  -4  -1  16   50.61    5.47
   4  -1 -16   42.84    5.81
   4  -1 -16   46.99    5.81
  -4   1  15   -2.26    1.70
   4   1 -15   -0.58    1.82
  -4   1  15   -2.12    1.31
   4   1 -15   -1.61    1.46
  -4  -1  15   -0.04    1.56
   4  -1 -15    4.39    1.91
   4   1 -14    8.84    2.08
   4   1 -14    4.71    2.01
  -4   1  14    9.58    2.27
  -4   1  14    5.15    1.77
   4  -1 -14    9.17    2.22
  -4  -1  14    7.83    2.26
  -4  -1  14    6.47    1.92
   4  -1 -14    8.66    2.10
  -4   1  13   22.42    3.36
   4   1 -13   26.77    3.91
   4   1 -13   23.57    3.36
  -4   1  13   25.13    3.09
   4  -1 -13   28.09    3.68
  -4  -1  13   24.21    3.52
   4  -1 -13   22.94    2.87
  -4  -1  13   23.98    3.10
   4   1 -12    2.31    1.05
  -4   1  12    1.57    1.06
  -4   1  12    2.23    1.42
   4   1 -12    6.51    1.84
  -4  -1  12    4.13    1.66
  -4  -1  12    2.51    1.21
   4  -1 -12    0.13    1.66
   4  -1 -12    2.31    0.77
  -4   1  11   11.42    2.31
   4   1 -11    7.63    1.84
   4   1 -11   11.72    2.40
  -4   1  11    7.74    1.72
  -4  -1  11    9.54    2.12
   4  -1 -11    9.05    2.26
  -4  -1  11    8.92    1.93
   4  -1 -11    8.42    1.86
   4   1 -10   -1.33    1.27
   4   1 -10   -0.79    0.93
  -4   1  10   -0.68    1.06
  -4  -1  10   -0.05    1.25
   4  -1 -10   -0.25    0.85
   4   1  -9    1.41    1.30
  -4   1   9    2.57    1.17
   4   1  -9    3.05    0.64
  -4   1   9    1.57    1.06
  -4  -1   9    3.11    1.18
   4  -1  -9    3.45    1.45
   4  -1  -9    2.83    1.17
  -4  -1   9    2.82    1.30
   4   1  -8   -0.26    1.05
  -4   1   8   -1.02    0.74
   4   1  -8    0.19    0.57
   4  -1  -8   -1.49    0.90
  -4  -1   8   -0.88    0.85
   4  -1  -8    0.20    0.76
  -4  -1   8    0.39    1.08
   4   1  -7    7.03    1.45
  -4   1   7    5.73    1.33
  -4   1   7    6.07    1.36
   4   1  -7    5.99    1.63
   4  -1  -7    6.27    1.32
  -4  -1   7    6.40    1.43
  -4  -1   7    6.56    1.44
   4  -1  -7    6.67    1.60
  -4   1   6   -0.69    0.52
   4   1  -6   -0.61    0.72
  -4   1   6   -0.90    0.73
  -4  -1   6   -1.12    0.68
   4  -1  -6   -0.31    0.88
  -4  -1   6   -0.67    0.82
   4  -1  -6   -0.41    0.67
   4   1  -5    5.58    1.22
  -4   1   5    6.81    1.02
   4   1  -5    6.15    1.34
  -4   1   5    5.66    1.19
  -4  -1   5    6.94    1.00
   4  -1  -5    6.74    1.14
   4  -1  -5    7.44    1.27
  -4  -1   5    7.91    1.22
  -4   1   4   16.14    1.61
  -4   1   4   15.16    1.62
   4   1  -4   14.37    1.82
   4   1  -4   15.13    1.85
   4  -1  -4   15.98    1.76
  -4  -1   4   15.40    1.73
  -4  -1   4   12.85    1.87
   4  -1  -4   15.38    1.70
  -4   1   3   92.09    8.22
   4   1  -3   85.59    8.22
   4   1  -3   88.09    8.22
   4  -1  -3  101.03    8.19
   4  -1  -3   92.97    8.16
  -4  -1   3   87.66    8.17
  -4  -1   3   90.20    8.30
  -4   1   2   88.21    7.31
   4   1  -2   86.01    7.32
   4   1  -2   69.80    7.26
  -4  -1   2   73.59    7.37
   4  -1  -2   88.42    7.24
  -4  -1   2   75.46    7.19
   4   1  -1   74.52    7.11
  -4   1   1   86.19    7.16
   4  -1  -1   80.57    7.06
  -4  -1   1   67.87    7.00
  -4  -1   1   75.06    7.21
   4  -1  -1   82.86    7.07
  -4   1   0  590.35   54.68
   4   1   0  599.16   54.75
  -4   1   0  599.66   54.68
  -4  -1   0  681.81   54.82
  -4  -1   0  710.59   54.72
   4  -1   0  591.60   54.70
  -4   1  -1 1151.14   99.93
   4   1   2 9506.17  719.10
  -4   1  -2 7515.94  718.25
  -4  -1  -2 8852.18  719.59
   4  -1   2 7052.43  716.69
   4   1   3  131.01   11.40
  -4   1  -3  124.44   11.33
  -4   1  -3  111.47   11.35
   4  -1   3  121.39   11.38
  -4  -1  -3  155.34   11.50
   4  -1   3  118.67   11.32
   4   1   4   14.17    1.68
  -4   1  -4   13.03    1.49
  -4   1  -4   10.01    1.59
   4  -1   4   10.51    1.69
  -4  -1  -4    9.55    1.75
   4  -1   4   13.07    1.67
  -4   1  -5   21.20    2.27
  -4   1  -5   24.65    2.81
   4   1   5   21.83    2.50
   4   1   5   19.34    2.43
  -4  -1  -5   25.55    2.47
  -4  -1  -5   17.26    2.48
   4  -1   5   23.04    2.49
   4  -1   5   21.32    2.51
  -4   1  -6   34.00    3.66
  -4   1  -6   35.95    4.01
   4   1   6   37.77    3.74
   4   1   6   38.27    3.69
  -4  -1  -6   41.29    3.77
   4  -1   6   30.89    3.50
   4  -1   6   33.79    3.75
   4   1   7    8.26    1.57
  -4   1  -7    7.35    1.70
  -4   1  -7    7.93    1.59
   4   1   7    7.43    1.41
   4  -1   7    6.32    1.55
   4  -1   7    6.80    1.40
  -4  -1  -7    8.52    1.88
  -4  -1  -7   10.29    1.39
  -4   1  -8    6.13    1.79
   4   1   8    5.55    1.28
  -4   1  -8    5.58    1.15
   4   1   8    5.29    1.42
   4  -1   8    4.88    1.35
   4  -1   8    3.75    1.25
  -4  -1  -8    6.10    1.61
  -4  -1  -8    6.96    0.95
   4   1   9    6.85    1.58
  -4   1  -9    6.65    1.51
  -4   1  -9    5.94    1.80
   4   1   9    4.79    1.33
  -4  -1  -9    4.99    1.47
   4  -1   9    5.73    1.52
  -4  -1  -9    7.11    1.80
   4   1  10   96.03    9.47
  -4   1 -10   83.63    9.47
  -4   1 -10  106.01    9.89
   4   1  10  101.38    9.43
   4  -1  10   99.37    9.48
   4  -1  10   95.45    9.53
  -4  -1 -10  119.54    9.96
   4   1  11    5.06    1.58
   4   1  11    5.33    1.75
  -4   1 -11    4.04    1.13
  -4   1 -11    4.00    1.92
   4  -1  11    5.32    1.68
   4  -1  11    2.05    1.51
  -4  -1 -11    4.50    1.35
  -4  -1 -11    7.29    1.96
   4   1  12    2.32    1.52
  -4   1 -12    1.54    2.07
  -4   1 -12    2.26    1.76
   4  -1  12    0.58    1.08
  -4  -1 -12    4.15    1.62
  -4  -1 -12    2.34    1.94
   4  -1  12    2.41    1.59
   4   1  13   18.03    3.21
  -4   1 -13   26.16    3.52
  -4   1 -13   27.55    4.00
   4   1  13   22.02    3.16
  -4  -1 -13   17.68    3.40
   4  -1  13   23.53    3.17
   4  -1  13   20.57    3.35
  -4  -1 -13   25.44    3.48
  -4   1 -14   39.20    4.91
   4   1  14   42.10    4.73
  -4   1 -14   43.28    5.08
   4   1  14   34.32    4.56
   4  -1  14   35.16    4.70
   4  -1  14   41.40    4.75
  -4  -1 -14   46.08    4.91
  -4  -1 -14   39.47    4.94
   4   1  15    1.16    1.53
   4   1  15    0.66    1.58
  -4   1 -15    0.29    2.20
  -4   1 -15    0.17    2.04
  -4  -1 -15   -0.22    1.55
  -4  -1 -15    0.35    2.18
   4  -1  15    3.10    2.16
   4  -1  15   -0.76    1.63
   4   1  16   31.86    4.23
  -4   1 -16   26.86    4.44
   4   1  16   27.99    4.16
  -4   1 -16   31.52    5.06
   4  -1  16   28.07    4.36
   4  -1  16   32.19    4.32
  -4  -1 -16   37.23    4.64
  -4  -1 -16   31.58    4.78
   4   1  17   -1.12    1.99
  -4   1 -17    6.57    2.92
   4   1  17    4.09    2.24
  -4   1 -17   -1.68    2.27
   4  -1  17    0.74    2.04
  -4  -1 -17   -1.72    1.98
   4  -1  17    3.24    2.10
  -4  -1 -17    2.33    2.14
   4   1  18    1.85    2.39
  -4   1 -18    1.34    2.55
  -4   1 -18    3.27    2.86
  -4  -1 -18    0.36    2.46
  -4  -1 -18    3.96    2.98
   4  -1  18    1.75    2.23
  -4   1 -19   15.90    3.81
  -4   1 -19    4.52    3.08
   4   1  19   11.50    2.96
  -4  -1 -19   12.15    3.42
   4  -1  19    5.72    2.89
  -4  -1 -19   10.62    3.25
   4  -2 -20   10.93    3.46
  -4  -2  20    5.15    3.57
   4   2 -19    8.89    2.91
  -4  -2  19    8.57    3.18
   4  -2 -19    8.15    2.85
   4   2 -18    2.90    2.44
  -4   2  18    5.88    2.17
   4   2 -18    8.47    2.64
  -4  -2  18    2.89    2.71
  -4  -2  18    8.62    2.74
   4  -2 -18    4.85    2.67
   4   2 -17    8.93    2.88
   4   2 -17    7.49    2.20
  -4   2  17    4.90    2.30
  -4  -2  17    4.24    2.34
  -4  -2  17    6.34    2.51
   4   2 -16    3.95    1.94
  -4   2  16    2.93    1.71
  -4   2  16    4.82    2.30
  -4  -2  16    3.26    2.00
   4  -2 -16    1.93    2.01
  -4  -2  16    4.76    1.75
   4  -2 -16    5.57    2.69
   4   2 -15    1.26    1.70
  -4   2  15   -0.72    1.29
  -4   2  15   -1.89    1.68
   4   2 -15    0.94    1.71
   4  -2 -15    1.10    1.39
  -4  -2  15   -0.26    1.56
  -4  -2  15    3.00    1.97
   4   2 -14   26.38    3.81
  -4   2  14   31.87    4.09
  -4   2  14   22.81    3.17
   4   2 -14   25.85    3.69
   4  -2 -14   24.57    3.78
  -4  -2  14   22.03    3.34
   4  -2 -14   28.86    2.98
  -4  -2  14   22.13    3.70
   4   2 -13   70.19    6.90
  -4   2  13   65.74    6.55
  -4   2  13   56.44    6.19
   4   2 -13   49.45    6.10
   4  -2 -13   75.30    6.89
  -4  -2  13   59.91    6.47
   4  -2 -13   58.80    6.31
  -4  -2  13   61.43    6.44
   4   2 -12    1.69    1.48
  -4   2  12    2.66    1.25
  -4   2  12    6.27    1.71
  -4  -2  12    5.38    1.79
  -4  -2  12    2.22    1.56
   4  -2 -12    5.54    1.83
   4  -2 -12    2.77    1.47
  -4   2  11   59.70    5.83
   4   2 -11   51.21    5.87
  -4   2  11   63.05    6.13
   4   2 -11   54.02    6.20
   4  -2 -11   57.26    5.91
   4  -2 -11   65.42    6.26
  -4  -2  11   55.61    5.98
  -4  -2  11   61.03    6.13
   4   2 -10   42.00    4.79
   4   2 -10   44.32    5.15
  -4   2  10   49.81    4.89
  -4   2  10   52.59    5.12
  -4  -2  10   48.12    5.01
   4  -2 -10   45.09    4.89
  -4  -2  10   51.40    5.05
   4  -2 -10   46.56    5.05
  -4   2   9   -0.02    0.83
   4   2  -9   -1.09    1.16
   4   2  -9   -0.51    1.02
  -4   2   9   -0.79    0.66
  -4  -2   9   -0.60    0.93
   4  -2  -9   -0.04    0.86
   4   2  -8   80.51    7.51
  -4   2   8   75.62    7.11
  -4   2   8   73.08    7.15
   4   2  -8   78.62    7.27
   4  -2  -8   72.26    7.15
   4  -2  -8   80.67    7.38
  -4  -2   8   69.89    7.24
  -4  -2   8   81.41    7.33
   4   2  -7   14.60    2.32
  -4   2   7   16.50    1.90
  -4   2   7   16.37    2.11
   4   2  -7   18.35    1.89
  -4  -2   7   17.38    2.12
   4  -2  -7   16.07    2.07
   4  -2  -7   16.15    2.16
  -4   2   6    1.52    0.74
   4   2  -6    1.12    1.10
   4   2  -6    0.64    0.57
  -4  -2   6    1.74    0.73
  -4  -2   6    2.26    0.86
   4  -2  -6    2.49    0.82
   4  -2  -6    1.53    0.90
   4  -2  -5   -0.16    0.62
   4   2  -4   80.79    7.50
   4   2  -4   86.33    7.57
  -4   2   4   77.11    7.38
   4  -2  -4   79.24    7.38
  -4  -2   4   78.82    7.57
  -4  -2   4   86.44    7.49
   4  -2  -4   86.82    7.43
   4   2  -3    5.82    1.16
   4   2  -3    5.00    1.05
  -4   2   3    4.57    0.76
   4  -2  -3    5.04    0.90
   4  -2  -3    5.11    0.88
  -4  -2   3    5.40    1.27
  -4  -2   3    5.39    0.99
   4   2  -2    0.33    0.86
  -4   2   2    2.00    0.84
   4  -2  -2    2.31    0.78
   4  -2  -2    4.16    0.87
   4   2  -1  993.70   79.11
  -4  -2   1  902.87   79.14
  -4  -2   1  834.22   78.97
   4   2   0  227.30   20.89
  -4   2   0  215.91   20.75
   4   2   0  243.65   20.88
  -4  -2   0  273.79   21.03
   4  -2   0  231.55   20.81
   4  -2   0  231.49   20.73
   4   2   1  559.88   43.42
  -4   2  -1  434.54   43.20
  -4   2  -2   53.65    5.71
  -4   2  -2   67.32    5.71
   4  -2   2   64.03    5.79
   4  -2   2   64.42    5.72
  -4   2  -3   50.12    4.65
   4   2   3   55.17    4.80
   4  -2   3   51.95    4.79
   4  -2   3   43.21    4.70
   4   2   4  146.88   13.44
  -4   2  -4  145.61   13.41
  -4   2  -4  157.28   13.65
   4  -2   4  146.28   13.49
  -4  -2  -4  156.61   13.50
  -4   2  -5    9.80    1.72
   4   2   5    9.19    1.37
  -4   2  -5    9.36    1.51
   4  -2   5    8.75    1.39
   4  -2   5    7.56    1.47
  -4  -2  -5    6.36    1.46
  -4  -2  -5   12.09    1.61
  -4   2  -6   76.42    7.05
   4   2   6   68.06    6.75
  -4   2  -6   79.44    6.87
   4   2   6   76.45    6.75
   4  -2   6   62.22    6.66
   4  -2   6   70.35    6.86
   4   2   7    1.53    0.75
  -4   2  -7    2.43    0.74
  -4   2  -7    2.40    1.26
   4  -2   7    0.49    0.84
  -4  -2  -7    3.45    1.04
   4  -2   7    1.59    0.89
   4   2   8  189.55   17.56
  -4   2  -8  185.08   17.91
   4   2   8  185.77   17.67
  -4   2  -8  205.97   17.78
  -4  -2  -8  222.04   17.76
  -4  -2  -8  219.22   18.02
   4  -2   8  170.28   17.71
   4   2   9   -0.53    0.82
  -4   2  -9    0.33    1.16
  -4   2  -9   -1.50    1.13
   4   2   9   -0.40    0.78
  -4  -2  -9   -0.71    1.08
   4  -2   9   -0.69    0.88
  -4  -2  -9    0.50    0.49
   4  -2   9   -0.92    1.10
  -4   2 -10   -0.83    0.77
   4   2  10   -0.77    1.09
  -4   2 -10   -1.56    1.30
   4  -2  10   -1.41    0.94
  -4  -2 -10    0.78    0.65
  -4  -2 -10    0.39    0.89
  -4   2 -11    1.14    1.37
   4   2  11    1.81    1.04
  -4   2 -11   -0.40    1.50
   4   2  11    1.11    1.28
  -4  -2 -11    2.18    1.35
   4  -2  11   -1.23    1.27
  -4  -2 -11    1.78    1.48
   4   2  12    5.57    1.70
   4   2  12    2.68    1.43
  -4   2 -12    2.70    1.91
  -4   2 -12    4.26    1.77
  -4  -2 -12    3.70    1.30
  -4  -2 -12    1.52    1.01
   4  -2  12    1.39    1.21
   4  -2  12    3.17    1.66
  -4   2 -13   10.99    2.41
   4   2  13   10.08    2.23
   4   2  13    9.62    2.18
  -4   2 -13    8.99    2.58
   4  -2  13   10.21    2.24
  -4  -2 -13   10.49    2.29
  -4  -2 -13    6.98    2.04
   4  -2  13    8.39    2.12
  -4   2 -14    6.16    2.06
   4   2  14    2.15    1.47
   4   2  14    5.95    1.80
  -4   2 -14    4.05    1.71
   4  -2  14    8.85    2.28
   4   2  15    0.53    1.49
  -4   2 -15    2.71    1.88
   4   2  15    1.59    1.55
  -4   2 -15    1.90    1.84
  -4  -2 -15    1.54    1.40
  -4  -2 -15    0.54    2.18
   4  -2  15    1.68    2.20
   4  -2  15    2.77    2.20
  -4   2 -16   21.97    4.29
   4   2  16   24.86    3.74
  -4   2 -16   20.71    3.99
   4   2  16   27.33    3.63
   4  -2  16   20.24    3.71
  -4  -2 -16   23.70    3.80
  -4  -2 -16   30.93    4.06
   4  -2  16   26.66    3.81
   4   2  17    1.51    1.86
   4   2  17    1.96    2.06
  -4   2 -17   -0.46    2.34
  -4   2 -17    2.62    3.21
  -4  -2 -17    4.20    2.61
  -4  -2 -17    0.17    2.28
   4  -2  17    4.54    2.32
   4  -2  17    1.03    2.12
   4   2  18   27.81    4.12
   4   2  18   18.21    3.48
  -4   2 -18   11.46    3.58
   4  -2  18   21.92    4.03
   4  -2  18   24.32    3.93
  -4  -2 -18   19.60    4.35
  -4  -2 -18   16.24    3.50
  -4   2 -19    5.42    3.63
   4   2  19    9.71    3.05
  -4   2 -19    4.57    3.09
  -4  -2 -19    3.18    3.13
   4  -2  19    8.93    2.70
   4   3 -19    9.18    3.21
   4   3 -19   15.51    3.67
  -4  -3  19   12.14    2.93
   4  -3 -19   17.77    3.70
  -4  -3  19   14.70    3.67
  -4   3  18   18.86    2.99
   4   3 -18   18.81    3.89
   4   3 -18   18.96    4.05
   4  -3 -18   15.02    3.42
  -4  -3  18   15.87    3.53
   4  -3 -18   25.70    4.16
   4   3 -17   14.65    3.24
   4  -3 -17    9.22    2.56
  -4  -3  17   13.31    2.93
   4  -3 -17    6.74    2.62
   4   3 -16    9.97    2.51
  -4   3  16   13.17    2.99
  -4   3  16   11.82    2.32
   4  -3 -16    9.38    2.27
  -4  -3  16   12.95    2.88
  -4  -3  16   15.02    3.01
   4  -3 -16    9.93    2.00
   4   3 -15    2.32    2.27
  -4   3  15    1.76    1.46
  -4   3  15    1.34    1.70
  -4  -3  15    2.19    2.14
  -4  -3  15    1.54    1.34
   4  -3 -15    0.63    1.68
   4   3 -14    2.97    1.79
  -4   3  14    4.54    1.81
   4   3 -14    3.67    1.90
  -4   3  14    3.15    1.46
   4  -3 -14    3.06    1.43
  -4  -3  14    5.22    1.89
  -4  -3  14    2.72    1.65
   4  -3 -14    4.90    1.74
   4   3 -13   14.21    2.92
  -4   3  13   11.35    2.20
  -4   3  13   14.92    2.64
   4   3 -13   11.55    2.44
  -4  -3  13   15.00    2.73
  -4  -3  13   13.75    2.77
   4  -3 -13   10.55    2.42
   4  -3 -13   13.06    2.42
   4   3 -12    6.49    1.85
  -4   3  12    7.69    1.99
  -4   3  12    5.57    1.51
   4   3 -12    8.08    2.36
  -4  -3  12    9.69    2.30
  -4  -3  12    7.36    2.12
   4  -3 -12    9.04    2.30
   4  -3 -12    6.98    1.88
   4   3 -11   15.81    2.52
  -4   3  11   16.47    2.52
   4   3 -11   12.36    2.83
  -4   3  11   14.88    2.30
   4  -3 -11   16.00    2.71
  -4  -3  11   16.80    2.76
  -4  -3  11   17.70    2.49
   4  -3 -11   17.63    2.52
  -4   3  10    1.57    0.85
   4   3 -10    0.51    1.41
   4   3 -10    2.24    1.34
  -4   3  10    2.02    1.22
  -4  -3  10    1.94    1.40
   4  -3 -10    2.30    1.69
  -4  -3  10    2.67    0.99
   4  -3 -10    2.17    1.27
   4   3  -9    2.09    0.90
   4   3  -9    1.35    1.40
  -4   3   9    3.67    1.11
  -4   3   9    2.26    1.13
  -4  -3   9    2.04    1.32
   4  -3  -9    4.10    1.11
  -4  -3   9    1.50    1.21
   4  -3  -9    2.54    1.26
   4   3  -8    6.33    1.50
  -4   3   8    9.53    1.54
   4   3  -8   10.85    1.83
  -4  -3   8   10.86    1.85
  -4  -3   8    7.93    1.48
   4  -3  -8    7.07    1.45
   4  -3  -8    6.46    1.53
   4   3  -7    4.68    1.56
   4   3  -7    6.03    1.37
  -4  -3   7    4.72    1.37
  -4  -3   7    5.27    1.36
   4  -3  -7    3.44    1.20
   4  -3  -7    6.60    1.17
  -4   3   6  371.59   30.16
   4   3  -6  327.21   30.28
  -4   3   6  340.37   30.18
   4   3  -6  367.63   30.40
  -4  -3   6  322.80   30.28
   4  -3  -6  314.73   30.11
   4  -3  -6  346.08   30.20
  -4  -3   6  363.42   30.31
   4   3  -5   20.16    2.08
  -4   3   5   20.09    2.02
  -4   3   5   16.83    2.09
   4   3  -5   18.97    2.37
  -4  -3   5   22.58    2.24
  -4  -3   5   15.75    2.35
   4  -3  -5   18.29    2.12
   4   3  -4   52.07    5.13
   4   3  -4   60.44    5.31
  -4  -3   4   60.56    5.23
   4  -3  -4   50.45    4.99
  -4  -3   4   53.46    5.33
   4  -3  -4   54.49    5.05
   4   3  -3    3.49    0.84
[truncated: 1,015,855 more chars]
