# Supplementary material for: Straightforward Access to Multifunctional π‐Conjugated P‐Heterocycles Featuring an Internal Ylidic Bond
Source: Angew Chem Int Ed Engl. 2022 Jun 23;61(31):e202205548. doi: 10.1002/anie.202205548 (PMC9400969; doi:10.1002/anie.202205548)
Supplement: Supplementary file 2 — Supporting Information [file ANIE-61-0-s001.cif]

################################################################################
#                                                                              #
#------------------------------------------------------------------------------#
#                                                                              #
#           CIF file created and formatted by CRYSCALC (ver. 20-01)            #
#                                                                              #
#------------------------------------------------------------------------------#
#                                                                              #
# Date of archive creation: 14-09-2020 at 15:59:58                             #
#                                                                              #
# Input CIF files:                                                             #
#  1. job.cif                                                                  #
#  2. import.cif                                                               #
#                                                                              #
#------------------------------------------------------------------------------#
#                                                                              #
# Date of experiment: 14 septembre 2020                                        #
# Experimenter      : Marie Cordier                                            #
#                                                                              #
# Instrument        : D8 VENTURE Bruker AXS                                    #
# Laboratory        : CDIFX/ISCR (UMR6226 Rennes)                              #
# CDIFX ID          : D20-0464                                                 #
# Sample ID         : DT622                                                    #
# Proposer          : PA. Bouit [OMC/ISCR]                                     #
#                                                                              #
#------------------------------------------------------------------------------#
#                                                                              #
# Please use the following crystallographer details for CIF file deposition    #
# at CCDC or FIZ Karsruhe :                                                    #
#                                                                              #
# Crystallographer name : Marie CORDIER                                        #
# Publishing name :       Marie CORDIER                                        #
# Email adress :          marie.cordier@univ-rennes1.fr                        #
# Affiliation :           CDIFX ISCR CNRS Univ Rennes                          #
# Country :               France                                               #
# ORCID ID :              0000-0003-0917-2725                                  #
#                                                                              #
# Please use the following address for further publication:                    #
#                                                                              #
# Marie Cordier                                                                #
# Univ Rennes, CNRS, ISCR (Institut des Sciences Chimiques de Rennes) UMR 6226 #
# F-35000 Rennes, France                                                       #
#                                                                              #
################################################################################


data_DT622

#------------------------------------------------------------------------------#
# Date of experiment: 14 septembre 2020                                        #
#------------------------------------------------------------------------------#


#------------------------------------------------------------------------------#
#                             CHEMICAL INFORMATION                             #
#------------------------------------------------------------------------------#
 

_chemical_name_systematic
;
 ?
;
_chemical_formula_moiety              'C71 H50 Cl6 N2 O6 P2 S4'
_chemical_formula_sum                 'C71 H50 Cl6 N2 O6 P2 S4'
_chemical_formula_weight               1430.01
_chemical_compound_source             'synthesis as described'

#------------------------------------------------------------------------------#
#                            UNIT CELL INFORMATION                             #
#------------------------------------------------------------------------------#
 

_space_group_crystal_system              triclinic
_space_group_name_H-M_alt                'P -1'
_space_group_name_Hall                   '-P 1'
_space_group_IT_number                     2
loop_
  _space_group_symop_operation_xyz
 'x, y, z'
 '-x, -y, -z'

_cell_length_a                         9.3695(11)
_cell_length_b                         11.2239(15)
_cell_length_c                         15.7853(19)
_cell_angle_alpha                      92.323(5)
_cell_angle_beta                       91.708(5)
_cell_angle_gamma                      104.146(4)
_cell_volume                           1607.0(3)
_cell_formula_units_Z                 1
_cell_measurement_temperature         150
_cell_measurement_reflns_used          9546
_cell_measurement_theta_min            2.3280
_cell_measurement_theta_max            27.5025
_cell_measurement_wavelength        0.710730


#------------------------------------------------------------------------------#
#                              ORIENTATION MATRIX                              #
#------------------------------------------------------------------------------#
 
_diffrn_orient_matrix_UB_11   0.0232517
_diffrn_orient_matrix_UB_21   0.0640221
_diffrn_orient_matrix_UB_31   0.0865770
_diffrn_orient_matrix_UB_12   0.0918509
_diffrn_orient_matrix_UB_22  -0.0011760
_diffrn_orient_matrix_UB_32   0.0049861
_diffrn_orient_matrix_UB_13   0.0057742
_diffrn_orient_matrix_UB_23   0.0516376
_diffrn_orient_matrix_UB_33  -0.0364259


#------------------------------------------------------------------------------#
#                             CRYSTAL INFORMATION                              #
#------------------------------------------------------------------------------#
 
_exptl_crystal_description             plate
_exptl_crystal_colour                  red
_exptl_crystal_size_max                 0.550
_exptl_crystal_size_mid                 0.400
_exptl_crystal_size_min                 0.150
_exptl_crystal_density_meas           ?                               
_exptl_crystal_density_diffrn         1.478                           
_exptl_crystal_density_method         ?                               
_exptl_crystal_F_000                  734                             
_exptl_special_details
;
 ?
;

#------------------------------------------------------------------------------#
#                            ABSORPTION CORRECTION                             #
#------------------------------------------------------------------------------#
 
_exptl_absorpt_coefficient_mu                         0.504
_exptl_absorpt_correction_type                       multi-scan
_exptl_absorpt_process_details
;
  [Sheldrick, G.M. (2014). SADABS Bruker AXS Inc., Madison, Wisconsin, USA]
;
_exptl_absorpt_correction_T_min                         0.538
_exptl_absorpt_correction_T_max                         0.927

#------------------------------------------------------------------------------#
#                               DATA COLLECTION                                #
#------------------------------------------------------------------------------#
 
_diffrn_measurement_device_type         'D8 VENTURE Bruker AXS'
_diffrn_measurement_method              'rotation images'
_diffrn_detector                        '(CMOS) PHOTON 100'
_diffrn_detector_area_resol_mean        10.4167
_diffrn_ambient_temperature             150
_diffrn_radiation_wavelength            0.71073
_diffrn_radiation_type                  MoK\a
_diffrn_radiation_probe                 x-ray
_diffrn_radiation_source                'Incoatec microfocus sealed tube'
_diffrn_radiation_monochromator         'multilayer monochromator'
_diffrn_source_current                  1.0
_diffrn_source_voltage                  50.0
_diffrn_reflns_av_r_equivalents         0.0863
_diffrn_reflns_av_uneti/neti            0.0853
_diffrn_reflns_number                   22210
_diffrn_reflns_limit_h_min              -12
_diffrn_reflns_limit_h_max              11
_diffrn_reflns_limit_k_min              -14
_diffrn_reflns_limit_k_max              14
_diffrn_reflns_limit_l_min              -20
_diffrn_reflns_limit_l_max              20
_diffrn_reflns_theta_min                2.223
_diffrn_reflns_theta_max                27.497
_diffrn_reflns_theta_full               25.242
_diffrn_measured_fraction_theta_full    0.991
_diffrn_measured_fraction_theta_max     0.989
_reflns_number_total                    7299
_reflns_number_gt                       5660
_reflns_threshold_expression            >2sigma(I)
_reflns_Friedel_coverage                0.000
_reflns_Friedel_fraction_max            .
_reflns_Friedel_fraction_full           .

_reflns_special_details
;
Reflections were merged by SHELXL according to the crystal
class for the calculation of statistics and refinement.

_reflns_Friedel_fraction is defined as the number of unique
Friedel pairs measured divided by the number that would be
possible theoretically, ignoring centric projections and
systematic absences.
;

#------------------------------------------------------------------------------#
#                            COMPUTER PROGRAMS USED                            #
#------------------------------------------------------------------------------#
 
_computing_data_collection       'SAINT (Bruker, 2014)'
_computing_cell_refinement       'APEX3 (Bruker, 2015)'
_computing_data_reduction        'SAINT (Bruker, 2014)'
_computing_structure_solution    'SHELXT (G. Sheldrick, 2015)'
_computing_structure_refinement  'SHELXL-2018_3 (Sheldrick, 2018)'
_computing_molecular_graphics    'PLATON, A.L.Spek, Acta Cryst. 2009, D65, 148-155'
_computing_publication_material  'CRYSCALC (T. Roisnel, local program, ver. 2020)'

#------------------------------------------------------------------------------#
#                            REFINEMENT INFORMATION                            #
#------------------------------------------------------------------------------#
 
_refine_special_details
;
Refinement of F^2^ against ALL reflections.  The weighted R-factor wR and
goodness of fit S are based on F^2^, conventional R-factors R are based
on F, with F set to zero for negative F^2^. The threshold expression of
F^2^ > 2sigma(F^2^) is used only for calculating R-factors(gt) etc. and is
not relevant to the choice of reflections for refinement.  R-factors based
on F^2^ are statistically about twice as large as those based on F, and R-
factors based on ALL data will be even larger.
;
_refine_ls_structure_factor_coef        Fsqd
_refine_ls_matrix_type                  full
_refine_ls_weighting_scheme             calc
_refine_ls_weighting_details            
        'w=1/[\s^2^(Fo^2^)+(0.1595P)^2^+3.8529P] where P=(Fo^2^+2Fc^2^)/3'
_atom_sites_solution_primary            dual
_atom_sites_solution_secondary          difmap
_atom_sites_solution_hydrogens          geom
_refine_ls_hydrogen_treatment           constr
_refine_ls_extinction_method            none
_refine_ls_extinction_coef              .
_refine_ls_number_reflns                7299
_refine_ls_number_parameters            424
_refine_ls_number_restraints            0
_refine_ls_R_factor_all                 0.1135
_refine_ls_R_factor_gt                  0.0915
_refine_ls_wR_factor_ref                0.2576
_refine_ls_wR_factor_gt                 0.2353
_refine_ls_goodness_of_fit_ref          1.018
_refine_ls_restrained_S_all             1.018
_refine_ls_shift/su_max                 0.000
_refine_ls_shift/su_mean                0.000
_refine_diff_density_max                1.361
_refine_diff_density_min                -1.126
_refine_diff_density_rms                0.166

#------------------------------------------------------------------------------#
#               ATOMIC TYPES, COORDINATES AND THERMAL PARAMETERS               #
#------------------------------------------------------------------------------#
 
loop_
    _atom_type_symbol
    _atom_type_description
    _atom_type_scat_dispersion_real
    _atom_type_scat_dispersion_imag
    _atom_type_scat_source
C   C    0.0033  0.0016  'International Tables Vol C Tables 4.2.6.8 and 6.1.1.4'
H   H    0.0000  0.0000  'International Tables Vol C Tables 4.2.6.8 and 6.1.1.4'
Cl  Cl   0.1484  0.1585  'International Tables Vol C Tables 4.2.6.8 and 6.1.1.4'
N   N    0.0061  0.0033  'International Tables Vol C Tables 4.2.6.8 and 6.1.1.4'
O   O    0.0106  0.0060  'International Tables Vol C Tables 4.2.6.8 and 6.1.1.4'
P   P    0.1023  0.0942  'International Tables Vol C Tables 4.2.6.8 and 6.1.1.4'
S   S    0.1246  0.1234  'International Tables Vol C Tables 4.2.6.8 and 6.1.1.4'

loop_
    _atom_site_label
    _atom_site_type_symbol
    _atom_site_fract_x
    _atom_site_fract_y
    _atom_site_fract_z
    _atom_site_U_iso_or_equiv
    _atom_site_adp_type
    _atom_site_occupancy
    _atom_site_site_symmetry_order
    _atom_site_calc_flag
    _atom_site_refinement_flags_posn
    _atom_site_refinement_flags_adp
    _atom_site_refinement_flags_occupancy
    _atom_site_disorder_assembly
    _atom_site_disorder_group
S1   S  -0.03874(11)  0.19958(10)  0.37468(6)   0.0224(3)   Uani 1 1 d    .     .  . . . 
S2   S   0.30607(10)  0.29356(9)   0.45945(6)   0.0181(2)   Uani 1 1 d    .     .  . . . 
P1   P   0.38404(10)  0.24129(8)   0.19520(6)   0.0113(2)   Uani 1 1 d    .     .  . . . 
O1   O   0.2931(3)    0.1920(2)    0.03577(17)  0.0176(6)   Uani 1 1 d    .     .  . . . 
O2   O   1.0489(4)    0.5241(3)    0.7002(2)    0.0328(8)   Uani 1 1 d    .     .  . . . 
O3   O   0.8779(4)    0.4841(3)    0.79154(19)  0.0318(7)   Uani 1 1 d    .     .  . . . 
N1   N   0.9197(4)    0.4867(3)    0.7186(2)    0.0225(7)   Uani 1 1 d    .     .  . . . 
C1   C   0.4993(4)    0.3783(3)    0.1532(2)    0.0135(7)   Uani 1 1 d    .     .  . . . 
C2   C   0.4326(4)    0.4663(3)    0.1203(2)    0.0165(7)   Uani 1 1 d    .     .  . . . 
H2   H   0.328276     0.450389     0.115233     0.020       Uiso 1 1 calc R     U  . . . 
C3   C   0.5200(4)    0.5772(4)    0.0951(2)    0.0194(8)   Uani 1 1 d    .     .  . . . 
H3   H   0.475471     0.637177     0.072504     0.023       Uiso 1 1 calc R     U  . . . 
C4   C   0.6733(4)    0.6000(3)    0.1031(2)    0.0197(8)   Uani 1 1 d    .     .  . . . 
H4   H   0.732978     0.675307     0.085466     0.024       Uiso 1 1 calc R     U  . . . 
C5   C   0.7386(4)    0.5137(4)    0.1366(3)    0.0205(8)   Uani 1 1 d    .     .  . . . 
H5   H   0.842886     0.530446     0.142813     0.025       Uiso 1 1 calc R     U  . . . 
C6   C   0.6517(4)    0.4015(3)    0.1614(2)    0.0175(7)   Uani 1 1 d    .     .  . . . 
H6   H   0.696712     0.341549     0.183692     0.021       Uiso 1 1 calc R     U  . . . 
C7   C   0.4703(4)    0.1148(3)    0.1761(2)    0.0142(7)   Uani 1 1 d    .     .  . . . 
C8   C   0.5509(4)    0.1063(4)    0.1048(3)    0.0196(8)   Uani 1 1 d    .     .  . . . 
H8   H   0.564196     0.168598     0.064732     0.024       Uiso 1 1 calc R     U  . . . 
C9   C   0.6127(5)    0.0054(4)    0.0921(3)    0.0250(9)   Uani 1 1 d    .     .  . . . 
H9   H   0.668848    -0.000547     0.043642     0.030       Uiso 1 1 calc R     U  . . . 
C10  C   0.5913(5)   -0.0859(4)    0.1506(3)    0.0303(10)  Uani 1 1 d    .     .  . . . 
H10  H   0.633270    -0.154137     0.142017     0.036       Uiso 1 1 calc R     U  . . . 
C11  C   0.5103(5)   -0.0783(4)    0.2206(3)    0.0309(10)  Uani 1 1 d    .     .  . . . 
H11  H   0.496648    -0.141354     0.260118     0.037       Uiso 1 1 calc R     U  . . . 
C12  C   0.4476(5)    0.0214(4)    0.2342(3)    0.0222(8)   Uani 1 1 d    .     .  . . . 
H12  H   0.390309     0.025925     0.282336     0.027       Uiso 1 1 calc R     U  . . . 
C13  C   0.1968(4)    0.2173(3)    0.1656(2)    0.0138(7)   Uani 1 1 d    .     .  . . . 
C14  C   0.0854(4)    0.2048(3)    0.2283(2)    0.0146(7)   Uani 1 1 d    .     .  . . . 
C15  C   0.1180(4)    0.2258(3)    0.3153(2)    0.0151(7)   Uani 1 1 d    .     .  . . . 
C16  C   0.2640(4)    0.2588(3)    0.3520(2)    0.0153(7)   Uani 1 1 d    .     .  . . . 
C17  C   0.3918(4)    0.2693(3)    0.3074(2)    0.0138(7)   Uani 1 1 d    .     .  . . . 
C18  C  -0.0718(4)    0.1660(4)    0.2121(3)    0.0200(8)   Uani 1 1 d    .     .  . . . 
H18  H  -0.116798     0.146132     0.156940     0.024       Uiso 1 1 calc R     U  . . . 
C19  C  -0.1493(4)    0.1606(4)    0.2841(3)    0.0235(8)   Uani 1 1 d    .     .  . . . 
H19  H  -0.253792     0.137590     0.284247     0.028       Uiso 1 1 calc R     U  . . . 
C20  C   0.5215(4)    0.3065(3)    0.3609(2)    0.0167(7)   Uani 1 1 d    .     .  . . . 
H20  H   0.617901     0.318154     0.340326     0.020       Uiso 1 1 calc R     U  . . . 
C21  C   0.4950(4)    0.3240(3)    0.4446(2)    0.0168(7)   Uani 1 1 d    .     .  . . . 
C22  C   0.1830(4)    0.2034(3)    0.0748(2)    0.0143(7)   Uani 1 1 d    .     .  . . . 
C23  C   0.0490(4)    0.2111(3)    0.0224(2)    0.0149(7)   Uani 1 1 d    .     .  . . . 
C24  C   0.0079(4)    0.1323(4)   -0.0496(3)    0.0203(8)   Uani 1 1 d    .     .  . . . 
H24  H   0.058595     0.070230    -0.061641     0.024       Uiso 1 1 calc R     U  . . . 
C25  C  -0.1075(5)    0.1443(4)   -0.1040(3)    0.0268(9)   Uani 1 1 d    .     .  . . . 
H25  H  -0.137536     0.088167    -0.151587     0.032       Uiso 1 1 calc R     U  . . . 
C26  C  -0.1782(5)    0.2370(4)   -0.0892(3)    0.0295(10)  Uani 1 1 d    .     .  . . . 
H26  H  -0.255873     0.245307    -0.126818     0.035       Uiso 1 1 calc R     U  . . . 
C27  C  -0.1349(5)    0.3189(4)   -0.0185(3)    0.0261(9)   Uani 1 1 d    .     .  . . . 
H27  H  -0.181711     0.384068    -0.008779     0.031       Uiso 1 1 calc R     U  . . . 
C28  C  -0.0229(4)    0.3047(4)    0.0376(2)    0.0188(8)   Uani 1 1 d    .     .  . . . 
H28  H   0.004484     0.358906     0.086365     0.023       Uiso 1 1 calc R     U  . . . 
C29  C   0.6031(4)    0.3619(3)    0.5160(2)    0.0167(7)   Uani 1 1 d    .     .  . . . 
C30  C   0.7536(5)    0.3833(4)    0.5030(3)    0.0256(9)   Uani 1 1 d    .     .  . . . 
H30  H   0.785848     0.370650     0.447651     0.031       Uiso 1 1 calc R     U  . . . 
C31  C   0.8563(5)    0.4224(4)    0.5687(3)    0.0256(9)   Uani 1 1 d    .     .  . . . 
H31  H   0.958477     0.436427     0.558742     0.031       Uiso 1 1 calc R     U  . . . 
C32  C   0.8096(5)    0.4411(4)    0.6491(3)    0.0208(8)   Uani 1 1 d    .     .  . . . 
C33  C   0.6606(5)    0.4188(4)    0.6653(3)    0.0217(8)   Uani 1 1 d    .     .  . . . 
H33  H   0.629627     0.430042     0.721233     0.026       Uiso 1 1 calc R     U  . . . 
C34  C   0.5587(5)    0.3803(4)    0.5991(2)    0.0212(8)   Uani 1 1 d    .     .  . . . 
H34  H   0.456708     0.365770     0.609532     0.025       Uiso 1 1 calc R     U  . . . 
Cl1  Cl -0.1039(3)    0.1093(3)    0.6252(2)    0.1273(13)  Uani 1 1 d    .     .  . . . 
Cl2  Cl  0.1655(3)    0.26691(18)  0.69682(14)  0.0797(6)   Uani 1 1 d    .     .  . . . 
C35  C   0.0748(9)    0.1217(7)    0.6578(6)    0.072(2)    Uani 1 1 d    .     .  . . . 
H35A H   0.128707     0.098374     0.609377     0.086       Uiso 1 1 calc R     U  . . . 
H35B H   0.076647     0.062681     0.702518     0.086       Uiso 1 1 calc R     U  . . . 
Cl3  Cl  0.6274(7)    0.0106(8)    0.4413(4)    0.0547(13)  Uani 0.5        1 d    .  .  P   A -1
Cl4  Cl  0.3839(14)  -0.0057(13)   0.5469(8)    0.155(6)    Uani 0.5        1 d    .  .  P   A -1
C36  C   0.5565(12)   0.0132(10)   0.5389(6)    0.040(2)    Uani 0.5        1 d    .  .  P   A -1
H36A H   0.586163    -0.051124     0.571260     0.048       Uiso 0.5        1 calc R  U  P   A -1
H36B H   0.605098     0.093385     0.567899     0.048       Uiso 0.5        1 calc R  U  P   A -1

loop_
    _atom_site_aniso_label
    _atom_site_aniso_U_11
    _atom_site_aniso_U_22
    _atom_site_aniso_U_33
    _atom_site_aniso_U_23
    _atom_site_aniso_U_13
    _atom_site_aniso_U_12
S1   0.0152(5)    0.0292(5)    0.0225(5)    0.0044(4)    0.0067(4)    0.0041(4)   
S2   0.0172(5)    0.0234(5)    0.0142(5)    0.0002(3)    0.0022(3)    0.0058(4)   
P1   0.0113(4)    0.0104(4)    0.0131(4)    0.0001(3)    0.0006(3)    0.0043(3)   
O1   0.0172(13)   0.0193(13)   0.0184(13)   0.0017(10)   0.0022(10)   0.0084(11)  
O2   0.0265(17)   0.0338(18)   0.0361(18)  -0.0028(14)  -0.0104(14)   0.0057(14)  
O3   0.0401(19)   0.0355(18)   0.0203(16)  -0.0020(13)  -0.0065(13)   0.0115(15)  
N1   0.0286(19)   0.0166(16)   0.0240(18)  -0.0030(13)  -0.0067(14)   0.0105(14)  
C1   0.0188(18)   0.0111(16)   0.0124(16)  -0.0016(12)   0.0018(13)   0.0074(13)  
C2   0.0172(18)   0.0142(17)   0.0185(18)   0.0001(14)   0.0002(14)   0.0048(14)  
C3   0.024(2)     0.0142(17)   0.0224(19)   0.0016(14)   0.0018(15)   0.0087(15)  
C4   0.024(2)     0.0123(17)   0.0212(19)   0.0029(14)   0.0048(15)   0.0015(14)  
C5   0.0142(18)   0.0203(19)   0.025(2)     0.0009(15)   0.0015(15)   0.0012(15)  
C6   0.0156(18)   0.0136(17)   0.0234(19)   0.0007(14)   0.0008(14)   0.0039(14)  
C7   0.0144(17)   0.0089(15)   0.0181(18)  -0.0025(13)  -0.0052(13)   0.0020(13)  
C8   0.0166(18)   0.0189(19)   0.025(2)    -0.0041(15)  -0.0015(15)   0.0085(15)  
C9   0.020(2)     0.026(2)     0.031(2)    -0.0138(17)  -0.0043(16)   0.0127(16)  
C10  0.028(2)     0.0139(19)   0.051(3)    -0.0138(18)  -0.012(2)     0.0134(17)  
C11  0.034(2)     0.0121(19)   0.047(3)     0.0000(18)  -0.010(2)     0.0079(17)  
C12  0.024(2)     0.0135(18)   0.029(2)     0.0036(15)  -0.0029(16)   0.0038(15)  
C13  0.0120(16)   0.0143(16)   0.0165(17)   0.0017(13)  -0.0002(13)   0.0061(13)  
C14  0.0141(17)   0.0092(15)   0.0206(18)   0.0031(13)   0.0015(14)   0.0029(13)  
C15  0.0130(17)   0.0137(16)   0.0179(18)   0.0022(13)   0.0015(13)   0.0016(13)  
C16  0.0183(18)   0.0121(16)   0.0161(17)   0.0004(13)  -0.0001(14)   0.0049(14)  
C17  0.0161(17)   0.0133(16)   0.0130(16)  -0.0001(13)   0.0015(13)   0.0056(13)  
C18  0.0143(18)   0.0199(19)   0.026(2)     0.0056(15)  -0.0003(15)   0.0049(14)  
C19  0.0122(18)   0.026(2)     0.032(2)     0.0086(17)   0.0045(15)   0.0031(15)  
C20  0.0167(18)   0.0157(17)   0.0186(18)  -0.0003(14)   0.0013(14)   0.0061(14)  
C21  0.0153(17)   0.0170(17)   0.0193(18)  -0.0002(14)   0.0008(14)   0.0064(14)  
C22  0.0165(17)   0.0063(15)   0.0192(18)   0.0013(13)  -0.0002(14)   0.0012(13)  
C23  0.0119(16)   0.0125(16)   0.0190(18)   0.0043(13)  -0.0014(13)   0.0003(13)  
C24  0.0219(19)   0.0158(18)   0.023(2)    -0.0007(15)  -0.0023(15)   0.0043(15)  
C25  0.029(2)     0.027(2)     0.021(2)    -0.0021(16)  -0.0080(17)   0.0002(17)  
C26  0.025(2)     0.035(2)     0.027(2)     0.0062(18)  -0.0097(17)   0.0046(18)  
C27  0.028(2)     0.028(2)     0.026(2)     0.0030(17)  -0.0006(17)   0.0135(18)  
C28  0.0205(19)   0.0167(18)   0.0201(19)   0.0000(14)  -0.0018(15)   0.0066(15)  
C29  0.0203(18)   0.0157(17)   0.0158(18)  -0.0022(14)   0.0022(14)   0.0081(14)  
C30  0.025(2)     0.035(2)     0.020(2)    -0.0050(17)   0.0027(16)   0.0140(18)  
C31  0.0174(19)   0.035(2)     0.025(2)    -0.0038(17)  -0.0015(16)   0.0099(17)  
C32  0.024(2)     0.0189(19)   0.0206(19)  -0.0034(15)  -0.0047(15)   0.0091(15)  
C33  0.028(2)     0.0219(19)   0.0152(18)  -0.0009(15)   0.0014(15)   0.0066(16)  
C34  0.023(2)     0.0223(19)   0.0185(19)  -0.0005(15)   0.0016(15)   0.0071(16)  
Cl1  0.0761(16)   0.0942(19)   0.200(3)     0.058(2)    -0.0409(19)  -0.0043(13)  
Cl2  0.0886(14)   0.0531(11)   0.0882(14)  -0.0188(10)   0.0116(11)   0.0025(10)  
C35  0.068(5)     0.046(4)     0.099(6)    -0.009(4)     0.002(4)     0.010(3)    
Cl3  0.048(2)     0.079(3)     0.0486(19)   0.036(2)     0.0321(18)   0.027(2)    
Cl4  0.150(7)     0.128(7)     0.231(11)    0.108(7)     0.146(7)     0.084(6)    
C36  0.049(6)     0.037(6)     0.032(5)     0.000(4)     0.002(5)     0.006(5)    


#------------------------------------------------------------------------------#
#                              MOLECULAR GEOMETRY                              #
#------------------------------------------------------------------------------#
 
_geom_special_details
;
 All esds (except the esd in the dihedral angle between two l.s. planes)
 are estimated using the full covariance matrix.  The cell esds are taken
 into account individually in the estimation of esds in distances, angles
 and torsion angles; correlations between esds in cell parameters are only
 used when they are defined by crystal symmetry.  An approximate (isotropic)
 treatment of cell esds is used for estimating esds involving l.s. planes.
;
loop_
    _geom_bond_atom_site_label_1
    _geom_bond_atom_site_label_2
    _geom_bond_distance
    _geom_bond_site_symmetry_2
    _geom_bond_publ_flag
S1   C19  1.716(5)    .           ?           
S1   C15  1.736(4)    .           ?           
S2   C16  1.737(4)    .           ?           
S2   C21  1.744(4)    .           ?           
P1   C13  1.754(4)    .           ?           
P1   C17  1.782(4)    .           ?           
P1   C1   1.813(4)    .           ?           
P1   C7   1.817(4)    .           ?           
O1   C22  1.248(4)    .           ?           
O2   N1   1.228(5)    .           ?           
O3   N1   1.226(5)    .           ?           
N1   C32  1.469(5)    .           ?           
C1   C6   1.389(5)    .           ?           
C1   C2   1.399(5)    .           ?           
C2   C3   1.393(5)    .           ?           
C2   H2   0.9500      .           ?           
C3   C4   1.398(6)    .           ?           
C3   H3   0.9500      .           ?           
C4   C5   1.379(6)    .           ?           
C4   H4   0.9500      .           ?           
C5   C6   1.400(5)    .           ?           
C5   H5   0.9500      .           ?           
C6   H6   0.9500      .           ?           
C7   C8   1.387(5)    .           ?           
C7   C12  1.402(5)    .           ?           
C8   C9   1.403(5)    .           ?           
C8   H8   0.9500      .           ?           
C9   C10  1.389(7)    .           ?           
C9   H9   0.9500      .           ?           
C10  C11  1.370(7)    .           ?           
C10  H10  0.9500      .           ?           
C11  C12  1.398(6)    .           ?           
C11  H11  0.9500      .           ?           
C12  H12  0.9500      .           ?           
C13  C22  1.434(5)    .           ?           
C13  C14  1.445(5)    .           ?           
C14  C15  1.397(5)    .           ?           
C14  C18  1.442(5)    .           ?           
C15  C16  1.425(5)    .           ?           
C16  C17  1.390(5)    .           ?           
C17  C20  1.424(5)    .           ?           
C18  C19  1.362(6)    .           ?           
C18  H18  0.9500      .           ?           
C19  H19  0.9500      .           ?           
C20  C21  1.366(5)    .           ?           
C20  H20  0.9500      .           ?           
C21  C29  1.469(5)    .           ?           
C22  C23  1.505(5)    .           ?           
C23  C24  1.396(5)    .           ?           
C23  C28  1.396(5)    .           ?           
C24  C25  1.396(6)    .           ?           
C24  H24  0.9500      .           ?           
C25  C26  1.380(7)    .           ?           
C25  H25  0.9500      .           ?           
C26  C27  1.401(6)    .           ?           
C26  H26  0.9500      .           ?           
C27  C28  1.396(6)    .           ?           
C27  H27  0.9500      .           ?           
C28  H28  0.9500      .           ?           
C29  C30  1.394(6)    .           ?           
C29  C34  1.410(5)    .           ?           
C30  C31  1.375(6)    .           ?           
C30  H30  0.9500      .           ?           
C31  C32  1.381(6)    .           ?           
C31  H31  0.9500      .           ?           
C32  C33  1.390(6)    .           ?           
C33  C34  1.376(6)    .           ?           
C33  H33  0.9500      .           ?           
C34  H34  0.9500      .           ?           
Cl1  C35  1.709(8)    .           ?           
Cl2  C35  1.722(7)    .           ?           
C35  H35A 0.9900      .           ?           
C35  H35B 0.9900      .           ?           
Cl3  C36  1.698(12)   .           ?           
Cl4  C36  1.588(16)   .           ?           
C36  H36A 0.9900      .           ?           
C36  H36B 0.9900      .           ?           

loop_
    _geom_angle_atom_site_label_1
    _geom_angle_atom_site_label_2
    _geom_angle_atom_site_label_3
    _geom_angle
    _geom_angle_site_symmetry_1
    _geom_angle_site_symmetry_3
    _geom_angle_publ_flag
C19  S1   C15   90.86(19)   .       .       ?       
C16  S2   C21   92.37(18)   .       .       ?       
C13  P1   C17  104.46(17)   .       .       ?       
C13  P1   C1   113.48(17)   .       .       ?       
C17  P1   C1   105.79(17)   .       .       ?       
C13  P1   C7   117.76(17)   .       .       ?       
C17  P1   C7   106.04(17)   .       .       ?       
C1   P1   C7   108.30(16)   .       .       ?       
O3   N1   O2   123.7(4)     .       .       ?       
O3   N1   C32  118.3(4)     .       .       ?       
O2   N1   C32  118.0(3)     .       .       ?       
C6   C1   C2   120.4(3)     .       .       ?       
C6   C1   P1   120.4(3)     .       .       ?       
C2   C1   P1   118.9(3)     .       .       ?       
C3   C2   C1   119.6(3)     .       .       ?       
C3   C2   H2   120.2        .       .       ?       
C1   C2   H2   120.2        .       .       ?       
C2   C3   C4   119.8(3)     .       .       ?       
C2   C3   H3   120.1        .       .       ?       
C4   C3   H3   120.1        .       .       ?       
C5   C4   C3   120.4(4)     .       .       ?       
C5   C4   H4   119.8        .       .       ?       
C3   C4   H4   119.8        .       .       ?       
C4   C5   C6   120.2(4)     .       .       ?       
C4   C5   H5   119.9        .       .       ?       
C6   C5   H5   119.9        .       .       ?       
C1   C6   C5   119.5(3)     .       .       ?       
C1   C6   H6   120.2        .       .       ?       
C5   C6   H6   120.2        .       .       ?       
C8   C7   C12  120.2(3)     .       .       ?       
C8   C7   P1   121.9(3)     .       .       ?       
C12  C7   P1   117.8(3)     .       .       ?       
C7   C8   C9   119.7(4)     .       .       ?       
C7   C8   H8   120.1        .       .       ?       
C9   C8   H8   120.1        .       .       ?       
C10  C9   C8   119.7(4)     .       .       ?       
C10  C9   H9   120.2        .       .       ?       
C8   C9   H9   120.2        .       .       ?       
C11  C10  C9   120.7(4)     .       .       ?       
C11  C10  H10  119.7        .       .       ?       
C9   C10  H10  119.7        .       .       ?       
C10  C11  C12  120.5(4)     .       .       ?       
C10  C11  H11  119.8        .       .       ?       
C12  C11  H11  119.8        .       .       ?       
C11  C12  C7   119.3(4)     .       .       ?       
C11  C12  H12  120.4        .       .       ?       
C7   C12  H12  120.4        .       .       ?       
C22  C13  C14  130.5(3)     .       .       ?       
C22  C13  P1   107.8(3)     .       .       ?       
C14  C13  P1   121.5(3)     .       .       ?       
C15  C14  C18  110.2(3)     .       .       ?       
C15  C14  C13  123.3(3)     .       .       ?       
C18  C14  C13  126.4(3)     .       .       ?       
C14  C15  C16  123.8(3)     .       .       ?       
C14  C15  S1   112.7(3)     .       .       ?       
C16  C15  S1   123.5(3)     .       .       ?       
C17  C16  C15  125.2(3)     .       .       ?       
C17  C16  S2   110.6(3)     .       .       ?       
C15  C16  S2   124.1(3)     .       .       ?       
C16  C17  C20  112.4(3)     .       .       ?       
C16  C17  P1   121.0(3)     .       .       ?       
C20  C17  P1   126.5(3)     .       .       ?       
C19  C18  C14  113.1(4)     .       .       ?       
C19  C18  H18  123.5        .       .       ?       
C14  C18  H18  123.5        .       .       ?       
C18  C19  S1   113.1(3)     .       .       ?       
C18  C19  H19  123.4        .       .       ?       
S1   C19  H19  123.4        .       .       ?       
C21  C20  C17  114.1(3)     .       .       ?       
C21  C20  H20  123.0        .       .       ?       
C17  C20  H20  123.0        .       .       ?       
C20  C21  C29  128.0(3)     .       .       ?       
C20  C21  S2   110.5(3)     .       .       ?       
C29  C21  S2   121.6(3)     .       .       ?       
O1   C22  C13  117.8(3)     .       .       ?       
O1   C22  C23  117.1(3)     .       .       ?       
C13  C22  C23  124.9(3)     .       .       ?       
C24  C23  C28  119.3(3)     .       .       ?       
C24  C23  C22  118.6(3)     .       .       ?       
C28  C23  C22  121.6(3)     .       .       ?       
C23  C24  C25  120.2(4)     .       .       ?       
C23  C24  H24  119.9        .       .       ?       
C25  C24  H24  119.9        .       .       ?       
C26  C25  C24  120.5(4)     .       .       ?       
C26  C25  H25  119.7        .       .       ?       
C24  C25  H25  119.7        .       .       ?       
C25  C26  C27  119.7(4)     .       .       ?       
C25  C26  H26  120.1        .       .       ?       
C27  C26  H26  120.1        .       .       ?       
C28  C27  C26  119.9(4)     .       .       ?       
C28  C27  H27  120.0        .       .       ?       
C26  C27  H27  120.0        .       .       ?       
C23  C28  C27  120.3(4)     .       .       ?       
C23  C28  H28  119.9        .       .       ?       
C27  C28  H28  119.9        .       .       ?       
C30  C29  C34  117.9(4)     .       .       ?       
C30  C29  C21  120.7(3)     .       .       ?       
C34  C29  C21  121.4(3)     .       .       ?       
C31  C30  C29  121.4(4)     .       .       ?       
C31  C30  H30  119.3        .       .       ?       
C29  C30  H30  119.3        .       .       ?       
C30  C31  C32  119.3(4)     .       .       ?       
C30  C31  H31  120.3        .       .       ?       
C32  C31  H31  120.3        .       .       ?       
C31  C32  C33  121.2(4)     .       .       ?       
C31  C32  N1   119.2(4)     .       .       ?       
C33  C32  N1   119.6(4)     .       .       ?       
C34  C33  C32  118.9(4)     .       .       ?       
C34  C33  H33  120.5        .       .       ?       
C32  C33  H33  120.5        .       .       ?       
C33  C34  C29  121.1(4)     .       .       ?       
C33  C34  H34  119.4        .       .       ?       
C29  C34  H34  119.4        .       .       ?       
Cl1  C35  Cl2  113.9(5)     .       .       ?       
Cl1  C35  H35A 108.8        .       .       ?       
Cl2  C35  H35A 108.8        .       .       ?       
Cl1  C35  H35B 108.8        .       .       ?       
Cl2  C35  H35B 108.8        .       .       ?       
H35A C35  H35B 107.7        .       .       ?       
Cl4  C36  Cl3  119.6(9)     .       .       ?       
Cl4  C36  H36A 107.4        .       .       ?       
Cl3  C36  H36A 107.4        .       .       ?       
Cl4  C36  H36B 107.4        .       .       ?       
Cl3  C36  H36B 107.4        .       .       ?       
H36A C36  H36B 107.0        .       .       ?       

loop_
    _geom_torsion_atom_site_label_1
    _geom_torsion_atom_site_label_2
    _geom_torsion_atom_site_label_3
    _geom_torsion_atom_site_label_4
    _geom_torsion
    _geom_torsion_site_symmetry_1
    _geom_torsion_site_symmetry_2
    _geom_torsion_site_symmetry_3
    _geom_torsion_site_symmetry_4
    _geom_torsion_publ_flag
C13  P1   C1   C6   -171.4(3)     .       .       .       .       ?       
C17  P1   C1   C6     74.6(3)     .       .       .       .       ?       
C7   P1   C1   C6    -38.7(3)     .       .       .       .       ?       
C13  P1   C1   C2     15.0(3)     .       .       .       .       ?       
C17  P1   C1   C2    -98.9(3)     .       .       .       .       ?       
C7   P1   C1   C2    147.7(3)     .       .       .       .       ?       
C6   C1   C2   C3      0.5(5)     .       .       .       .       ?       
P1   C1   C2   C3    174.0(3)     .       .       .       .       ?       
C1   C2   C3   C4     -0.3(6)     .       .       .       .       ?       
C2   C3   C4   C5     -0.6(6)     .       .       .       .       ?       
C3   C4   C5   C6      1.1(6)     .       .       .       .       ?       
C2   C1   C6   C5      0.1(6)     .       .       .       .       ?       
P1   C1   C6   C5   -173.4(3)     .       .       .       .       ?       
C4   C5   C6   C1     -0.9(6)     .       .       .       .       ?       
C13  P1   C7   C8     97.1(3)     .       .       .       .       ?       
C17  P1   C7   C8   -146.4(3)     .       .       .       .       ?       
C1   P1   C7   C8    -33.3(3)     .       .       .       .       ?       
C13  P1   C7   C12   -80.0(3)     .       .       .       .       ?       
C17  P1   C7   C12    36.4(3)     .       .       .       .       ?       
C1   P1   C7   C12   149.6(3)     .       .       .       .       ?       
C12  C7   C8   C9     -1.5(6)     .       .       .       .       ?       
P1   C7   C8   C9   -178.6(3)     .       .       .       .       ?       
C7   C8   C9   C10     0.6(6)     .       .       .       .       ?       
C8   C9   C10  C11     0.1(6)     .       .       .       .       ?       
C9   C10  C11  C12     0.0(7)     .       .       .       .       ?       
C10  C11  C12  C7     -0.9(6)     .       .       .       .       ?       
C8   C7   C12  C11     1.7(6)     .       .       .       .       ?       
P1   C7   C12  C11   178.9(3)     .       .       .       .       ?       
C17  P1   C13  C22   175.6(2)     .       .       .       .       ?       
C1   P1   C13  C22    60.9(3)     .       .       .       .       ?       
C7   P1   C13  C22   -67.1(3)     .       .       .       .       ?       
C17  P1   C13  C14    -9.1(3)     .       .       .       .       ?       
C1   P1   C13  C14  -123.9(3)     .       .       .       .       ?       
C7   P1   C13  C14   108.1(3)     .       .       .       .       ?       
C22  C13  C14  C15  -177.7(4)     .       .       .       .       ?       
P1   C13  C14  C15     8.2(5)     .       .       .       .       ?       
C22  C13  C14  C18     4.6(6)     .       .       .       .       ?       
P1   C13  C14  C18  -169.5(3)     .       .       .       .       ?       
C18  C14  C15  C16   176.5(3)     .       .       .       .       ?       
C13  C14  C15  C16    -1.6(6)     .       .       .       .       ?       
C18  C14  C15  S1     -0.3(4)     .       .       .       .       ?       
C13  C14  C15  S1   -178.4(3)     .       .       .       .       ?       
C19  S1   C15  C14    -0.1(3)     .       .       .       .       ?       
C19  S1   C15  C16  -176.9(3)     .       .       .       .       ?       
C14  C15  C16  C17    -2.9(6)     .       .       .       .       ?       
S1   C15  C16  C17   173.6(3)     .       .       .       .       ?       
C14  C15  C16  S2    176.2(3)     .       .       .       .       ?       
S1   C15  C16  S2     -7.3(5)     .       .       .       .       ?       
C21  S2   C16  C17     0.7(3)     .       .       .       .       ?       
C21  S2   C16  C15  -178.5(3)     .       .       .       .       ?       
C15  C16  C17  C20   178.6(3)     .       .       .       .       ?       
S2   C16  C17  C20    -0.6(4)     .       .       .       .       ?       
C15  C16  C17  P1      0.1(5)     .       .       .       .       ?       
S2   C16  C17  P1   -179.15(19)   .       .       .       .       ?       
C13  P1   C17  C16     5.3(3)     .       .       .       .       ?       
C1   P1   C17  C16   125.3(3)     .       .       .       .       ?       
C7   P1   C17  C16  -119.8(3)     .       .       .       .       ?       
C13  P1   C17  C20  -173.1(3)     .       .       .       .       ?       
C1   P1   C17  C20   -53.0(4)     .       .       .       .       ?       
C7   P1   C17  C20    61.8(4)     .       .       .       .       ?       
C15  C14  C18  C19     0.7(5)     .       .       .       .       ?       
C13  C14  C18  C19   178.7(4)     .       .       .       .       ?       
C14  C18  C19  S1     -0.8(5)     .       .       .       .       ?       
C15  S1   C19  C18     0.5(3)     .       .       .       .       ?       
C16  C17  C20  C21     0.2(5)     .       .       .       .       ?       
P1   C17  C20  C21   178.6(3)     .       .       .       .       ?       
C17  C20  C21  C29   179.9(4)     .       .       .       .       ?       
C17  C20  C21  S2      0.3(4)     .       .       .       .       ?       
C16  S2   C21  C20    -0.6(3)     .       .       .       .       ?       
C16  S2   C21  C29   179.9(3)     .       .       .       .       ?       
C14  C13  C22  O1   -164.3(3)     .       .       .       .       ?       
P1   C13  C22  O1     10.4(4)     .       .       .       .       ?       
C14  C13  C22  C23    20.5(6)     .       .       .       .       ?       
P1   C13  C22  C23  -164.8(3)     .       .       .       .       ?       
O1   C22  C23  C24    42.2(5)     .       .       .       .       ?       
C13  C22  C23  C24  -142.6(4)     .       .       .       .       ?       
O1   C22  C23  C28  -129.5(4)     .       .       .       .       ?       
C13  C22  C23  C28    45.7(5)     .       .       .       .       ?       
C28  C23  C24  C25    -2.3(6)     .       .       .       .       ?       
C22  C23  C24  C25  -174.2(4)     .       .       .       .       ?       
C23  C24  C25  C26     2.6(6)     .       .       .       .       ?       
C24  C25  C26  C27    -0.7(7)     .       .       .       .       ?       
C25  C26  C27  C28    -1.4(7)     .       .       .       .       ?       
C24  C23  C28  C27     0.1(6)     .       .       .       .       ?       
C22  C23  C28  C27   171.8(4)     .       .       .       .       ?       
C26  C27  C28  C23     1.7(6)     .       .       .       .       ?       
C20  C21  C29  C30    -0.8(6)     .       .       .       .       ?       
S2   C21  C29  C30   178.7(3)     .       .       .       .       ?       
C20  C21  C29  C34   177.8(4)     .       .       .       .       ?       
S2   C21  C29  C34    -2.7(5)     .       .       .       .       ?       
C34  C29  C30  C31    -0.7(6)     .       .       .       .       ?       
C21  C29  C30  C31   178.0(4)     .       .       .       .       ?       
C29  C30  C31  C32    -0.1(7)     .       .       .       .       ?       
C30  C31  C32  C33     1.3(7)     .       .       .       .       ?       
C30  C31  C32  N1   -178.1(4)     .       .       .       .       ?       
O3   N1   C32  C31  -168.5(4)     .       .       .       .       ?       
O2   N1   C32  C31    10.8(6)     .       .       .       .       ?       
O3   N1   C32  C33    12.2(5)     .       .       .       .       ?       
O2   N1   C32  C33  -168.5(4)     .       .       .       .       ?       
C31  C32  C33  C34    -1.6(6)     .       .       .       .       ?       
N1   C32  C33  C34   177.8(4)     .       .       .       .       ?       
C32  C33  C34  C29     0.7(6)     .       .       .       .       ?       
C30  C29  C34  C33     0.4(6)     .       .       .       .       ?       
C21  C29  C34  C33  -178.3(4)     .       .       .       .       ?       

#------------------------------------------------------------------------------#
#                                EMBEDDED FILES                                #
#------------------------------------------------------------------------------#
#                                                                              #

#...............................................................................
# .RES SHELXL file: job.res
#...............................................................................

_shelx_res_file
;
TITL DT622 [Space group= P-1]               New:P-1
    job.res
    created by SHELXL-2018/3 at 15:59:46 on 14-Sep-2020
CELL  0.71073    9.3695   11.2239   15.7853    92.323    91.708   104.146
ZERR        1    0.0011    0.0015    0.0019     0.005     0.005     0.004
LATT   1
SFAC  C  H Cl  N  O  P  S
UNIT    71   50   6   2   6   2   4
TEMP  -123
L.S. 5
FMAP 2
PLAN -20
ACTA
CONF
BOND $H
WGHT    0.159500    3.852900
FVAR       0.32610
S1    7   -0.038740    0.199580    0.374677    11.00000    0.01523    0.02924 =
         0.02251    0.00444    0.00668    0.00408
S2    7    0.306069    0.293560    0.459447    11.00000    0.01719    0.02336 =
         0.01419    0.00016    0.00219    0.00576
P1    6    0.384035    0.241287    0.195200    11.00000    0.01127    0.01040 =
         0.01310    0.00006    0.00065    0.00431
O1    5    0.293050    0.191960    0.035772    11.00000    0.01723    0.01926 =
         0.01841    0.00173    0.00216    0.00838
O2    5    1.048940    0.524119    0.700229    11.00000    0.02646    0.03378 =
         0.03607   -0.00279   -0.01041    0.00570
O3    5    0.877937    0.484138    0.791536    11.00000    0.04006    0.03552 =
         0.02026   -0.00195   -0.00653    0.01147
N1    4    0.919731    0.486674    0.718589    11.00000    0.02864    0.01659 =
         0.02403   -0.00296   -0.00669    0.01053
C1    1    0.499324    0.378345    0.153214    11.00000    0.01875    0.01106 =
         0.01242   -0.00161    0.00179    0.00736
C2    1    0.432589    0.466258    0.120329    11.00000    0.01720    0.01422 =
         0.01847    0.00010    0.00025    0.00483
AFIX  43
H2    2    0.328276    0.450389    0.115233    11.00000   -1.20000
AFIX   0
C3    1    0.519989    0.577187    0.095104    11.00000    0.02372    0.01420 =
         0.02239    0.00157    0.00182    0.00874
AFIX  43
H3    2    0.475471    0.637177    0.072504    11.00000   -1.20000
AFIX   0
C4    1    0.673349    0.599969    0.103141    11.00000    0.02448    0.01230 =
         0.02123    0.00294    0.00482    0.00150
AFIX  43
H4    2    0.732978    0.675307    0.085466    11.00000   -1.20000
AFIX   0
C5    1    0.738612    0.513680    0.136590    11.00000    0.01418    0.02029 =
         0.02533    0.00088    0.00147    0.00122
AFIX  43
H5    2    0.842886    0.530446    0.142813    11.00000   -1.20000
AFIX   0
C6    1    0.651717    0.401457    0.161406    11.00000    0.01562    0.01359 =
         0.02341    0.00066    0.00080    0.00393
AFIX  43
H6    2    0.696712    0.341549    0.183692    11.00000   -1.20000
AFIX   0
C7    1    0.470311    0.114764    0.176109    11.00000    0.01440    0.00888 =
         0.01814   -0.00254   -0.00516    0.00202
C8    1    0.550893    0.106292    0.104798    11.00000    0.01659    0.01887 =
         0.02488   -0.00412   -0.00155    0.00852
AFIX  43
H8    2    0.564196    0.168598    0.064732    11.00000   -1.20000
AFIX   0
C9    1    0.612674    0.005385    0.092057    11.00000    0.01965    0.02645 =
         0.03087   -0.01380   -0.00425    0.01268
AFIX  43
H9    2    0.668848   -0.000547    0.043642    11.00000   -1.20000
AFIX   0
C10   1    0.591302   -0.085850    0.150599    11.00000    0.02830    0.01392 =
         0.05075   -0.01381   -0.01171    0.01342
AFIX  43
H10   2    0.633270   -0.154137    0.142017    11.00000   -1.20000
AFIX   0
C11   1    0.510313   -0.078333    0.220581    11.00000    0.03352    0.01212 =
         0.04733   -0.00002   -0.00993    0.00794
AFIX  43
H11   2    0.496648   -0.141354    0.260118    11.00000   -1.20000
AFIX   0
C12   1    0.447638    0.021437    0.234215    11.00000    0.02358    0.01353 =
         0.02904    0.00364   -0.00287    0.00377
AFIX  43
H12   2    0.390309    0.025925    0.282336    11.00000   -1.20000
AFIX   0
C13   1    0.196832    0.217287    0.165627    11.00000    0.01203    0.01428 =
         0.01647    0.00171   -0.00021    0.00610
C14   1    0.085390    0.204814    0.228272    11.00000    0.01412    0.00919 =
         0.02059    0.00306    0.00155    0.00288
C15   1    0.117996    0.225809    0.315323    11.00000    0.01299    0.01367 =
         0.01789    0.00215    0.00154    0.00163
C16   1    0.264014    0.258805    0.351970    11.00000    0.01834    0.01211 =
         0.01609    0.00042   -0.00008    0.00493
C17   1    0.391816    0.269320    0.307379    11.00000    0.01605    0.01334 =
         0.01303   -0.00014    0.00147    0.00558
C18   1   -0.071840    0.165951    0.212129    11.00000    0.01430    0.01995 =
         0.02632    0.00556   -0.00030    0.00489
AFIX  43
H18   2   -0.116798    0.146132    0.156940    11.00000   -1.20000
AFIX   0
C19   1   -0.149256    0.160582    0.284144    11.00000    0.01218    0.02610 =
         0.03211    0.00855    0.00449    0.00311
AFIX  43
H19   2   -0.253792    0.137590    0.284247    11.00000   -1.20000
AFIX   0
C20   1    0.521478    0.306523    0.360945    11.00000    0.01674    0.01570 =
         0.01863   -0.00031    0.00133    0.00612
AFIX  43
H20   2    0.617901    0.318154    0.340326    11.00000   -1.20000
AFIX   0
C21   1    0.495002    0.324018    0.444602    11.00000    0.01532    0.01698 =
         0.01926   -0.00022    0.00079    0.00642
C22   1    0.182973    0.203434    0.074821    11.00000    0.01653    0.00627 =
         0.01923    0.00125   -0.00020    0.00117
C23   1    0.048972    0.211132    0.022360    11.00000    0.01190    0.01254 =
         0.01899    0.00431   -0.00145    0.00029
C24   1    0.007903    0.132256   -0.049628    11.00000    0.02192    0.01582 =
         0.02271   -0.00072   -0.00231    0.00427
AFIX  43
H24   2    0.058595    0.070230   -0.061641    11.00000   -1.20000
AFIX   0
C25   1   -0.107474    0.144293   -0.104011    11.00000    0.02888    0.02661 =
         0.02054   -0.00212   -0.00799    0.00021
AFIX  43
H25   2   -0.137536    0.088167   -0.151587    11.00000   -1.20000
AFIX   0
C26   1   -0.178181    0.237022   -0.089224    11.00000    0.02452    0.03484 =
         0.02746    0.00623   -0.00966    0.00455
AFIX  43
H26   2   -0.255873    0.245307   -0.126818    11.00000   -1.20000
AFIX   0
C27   1   -0.134900    0.318913   -0.018525    11.00000    0.02768    0.02816 =
         0.02596    0.00303   -0.00061    0.01353
AFIX  43
H27   2   -0.181711    0.384068   -0.008779    11.00000   -1.20000
AFIX   0
C28   1   -0.022914    0.304695    0.037603    11.00000    0.02049    0.01672 =
         0.02013   -0.00002   -0.00179    0.00661
AFIX  43
H28   2    0.004484    0.358906    0.086365    11.00000   -1.20000
AFIX   0
C29   1    0.603073    0.361896    0.515994    11.00000    0.02033    0.01571 =
         0.01578   -0.00220    0.00216    0.00813
C30   1    0.753596    0.383331    0.503032    11.00000    0.02502    0.03507 =
         0.01983   -0.00500    0.00266    0.01396
AFIX  43
H30   2    0.785848    0.370650    0.447651    11.00000   -1.20000
AFIX   0
C31   1    0.856338    0.422422    0.568667    11.00000    0.01744    0.03509 =
         0.02544   -0.00378   -0.00151    0.00991
AFIX  43
H31   2    0.958477    0.436427    0.558742    11.00000   -1.20000
AFIX   0
C32   1    0.809622    0.441125    0.649148    11.00000    0.02407    0.01895 =
         0.02061   -0.00344   -0.00474    0.00914
C33   1    0.660610    0.418834    0.665345    11.00000    0.02821    0.02190 =
         0.01519   -0.00091    0.00140    0.00664
AFIX  43
H33   2    0.629627    0.430042    0.721233    11.00000   -1.20000
AFIX   0
C34   1    0.558707    0.380266    0.599094    11.00000    0.02348    0.02230 =
         0.01855   -0.00046    0.00158    0.00707
AFIX  43
H34   2    0.456708    0.365770    0.609532    11.00000   -1.20000
AFIX   0
CL1   3   -0.103942    0.109289    0.625159    11.00000    0.07606    0.09425 =
         0.20001    0.05822   -0.04092   -0.00427
CL2   3    0.165461    0.266913    0.696821    11.00000    0.08864    0.05310 =
         0.08821   -0.01885    0.01165    0.00252
C35   1    0.074836    0.121749    0.657831    11.00000    0.06824    0.04563 =
         0.09862   -0.00873    0.00172    0.01039
AFIX  23
H35A  2    0.128707    0.098374    0.609377    11.00000   -1.20000
H35B  2    0.076647    0.062681    0.702518    11.00000   -1.20000
AFIX   0
PART  -1 10.5
CL3   3    0.627416    0.010615    0.441262    10.50000    0.04774    0.07850 =
         0.04860    0.03596    0.03206    0.02741
CL4   3    0.383946   -0.005677    0.546896    10.50000    0.14998    0.12809 =
         0.23110    0.10761    0.14590    0.08417
C36   1    0.556480    0.013248    0.538891    10.50000    0.04884    0.03717 =
         0.03218    0.00011    0.00212    0.00609
AFIX  23
H36A  2    0.586163   -0.051124    0.571260    10.50000   -1.20000
H36B  2    0.605098    0.093385    0.567899    10.50000   -1.20000
PART 0
AFIX   0
HKLF 4


REM  DT622 [Space group= P-1]               New:P-1
REM wR2 = 0.2576, GooF = S = 1.018, Restrained GooF = 1.018 for all data
REM R1 = 0.0915 for 5660 Fo > 4sig(Fo) and 0.1135 for all 7299 data
REM 424 parameters refined using 0 restraints

END

WGHT      0.1569      3.7009

REM Highest difference peak  1.361,  deepest hole -1.126,  1-sigma level  0.166
Q1    1  -0.0946  0.1807  0.3269  11.00000  0.05    1.36
Q2    1   0.2538  0.2834  0.4098  11.00000  0.05    1.30
Q3    1   0.4345  0.2616  0.2483  11.00000  0.05    1.19
Q4    1   0.3159  0.2246  0.1513  11.00000  0.05    1.09
Q5    1   0.3223  0.2435  0.2479  11.00000  0.05    1.02
Q6    1   0.3347  0.2835  0.4011  11.00000  0.05    0.96
Q7    1   0.0231  0.2131  0.4250  11.00000  0.05    0.96
Q8    1   0.5408  0.3348  0.4855  11.00000  0.05    0.92
Q9    1   0.2745  0.2304  0.1903  11.00000  0.05    0.91
Q10   1   0.0270  0.1981  0.3188  11.00000  0.05    0.89
Q11   1   0.3651  0.2987  0.5072  11.00000  0.05    0.89
Q12   1   0.2106  0.2420  0.3146  11.00000  0.05    0.88
Q13   1   0.2001  0.2032  0.6714  11.00000  0.05    0.87
Q14   1   0.0564  0.2190  0.3480  11.00000  0.05    0.84
Q15   1   0.2554  0.2154  0.1132  11.00000  0.05    0.82
Q16   1  -0.1785  0.0827  0.5797  11.00000  0.05    0.80
Q17   1  -0.0312  0.1132  0.5781  11.00000  0.05    0.79
Q18   1   0.8622  0.4534  0.6795  11.00000  0.05    0.77
Q19   1   0.4135  0.3164  0.4615  11.00000  0.05    0.77
Q20   1   0.1436  0.2034  0.1144  11.00000  0.05    0.75
;

_shelx_res_checksum              5401

# ............... End of .RES file ........................................... #
#------------------------------------------------------------------------------#

#...............................................................................
# .HKL SHELXL file: job.hkl
#...............................................................................

_shelx_hkl_file
;
  -1   0   0    1.32    0.38
  -1   0   0    0.79    0.22
  -2   0   0  518.29   49.15
  -2   0   0  531.83   49.21
   2   0   0  585.99   49.17
   2   0   0  533.57   49.11
  -3   0   0   15.92    1.78
  -3   0   0   16.78    1.96
   3   0   0   16.17    1.71
   3   0   0   17.85    1.77
  -4   0   0  177.63   18.16
  -4   0   0  181.55   18.29
   4   0   0  203.28   18.02
   4   0   0  225.06   18.11
  -5   0   0   31.40    3.63
  -5   0   0   32.70    3.63
   5   0   0   38.55    3.39
  -6   0   0    8.85    1.55
  -6   0   0    8.47    2.12
   6   0   0    9.45    1.06
   6   0   0    8.27    1.07
  -7   0   0   -0.15    1.40
  -7   0   0   -1.42    0.86
  -8   0   0    0.14    1.09
  -8   0   0   -0.58    1.86
  -9   0   0   74.86    7.79
  -9   0   0   70.53    8.53
 -10   0   0    8.14    2.14
 -10   0   0    6.61    3.56
 -11   0   0    5.54    2.67
 -11   0   0    5.45    3.94
 -11   1   0   91.61   11.23
 -11   1   0   96.73   10.49
 -10   1   0   24.97    4.68
 -10   1   0   18.88    3.73
  -9   1   0   93.88    8.93
  -9   1   0   77.64    9.56
  -8   1   0    4.42    1.60
  -7   1   0    7.61    1.49
   6  -1   0   81.19    6.50
   6  -1   0   74.82    6.50
  -6   1   0   58.63    6.85
  -6   1   0   61.76    7.20
   5  -1   0    0.67    0.36
  -5   1   0    0.38    0.47
  -5   1   0    0.59    0.83
   4  -1   0   67.96    6.59
  -4   1   0   72.71    6.71
  -4   1   0   70.34    6.89
   3  -1   0   73.60    7.36
  -3   1   0   91.34    7.46
  -3   1   0   73.10    7.51
   2  -1   0   20.07    2.07
  -2   1   0   21.57    2.18
   1  -1   0  279.48   26.00
  -1   1   0  292.83   26.01
  -2  -1   0  878.42   76.71
   2   1   0  815.28   76.66
  -3  -1   0  179.27   14.65
  -3  -1   0  154.64   14.47
   3   1   0  137.18   14.35
  -4  -1   0   41.09    4.35
  -4  -1   0   42.88    4.15
   4   1   0   38.55    3.98
  -5  -1   0  124.60   11.79
  -5  -1   0  115.81   11.88
   5   1   0  130.71   11.53
  -6  -1   0    7.37    1.59
  -6  -1   0    5.67    1.40
   6   1   0    9.13    1.09
   6   1   0    7.45    1.13
  -7  -1   0    2.36    1.74
  -7  -1   0    0.93    0.97
   7   1   0    2.86    0.51
   7   1   0    2.80    0.51
  -8  -1   0    0.64    2.02
  -8  -1   0    0.39    1.53
  -9  -1   0   53.23    6.35
  -9  -1   0   60.92    7.31
 -10  -1   0   53.86    7.71
 -11  -1   0    7.04    3.16
 -11  -1   0   11.50    4.06
 -12   2   0   50.34    6.60
 -11   2   0   13.08    4.22
 -10   2   0   54.63    6.66
 -10   2   0   65.71    7.83
  -9   2   0   97.05    9.99
  -9   2   0  103.75   10.85
  -8   2   0    4.14    1.30
  -8   2   0    1.76    1.44
  -7   2   0   14.28    2.02
  -7   2   0   12.36    2.56
   6  -2   0    5.23    0.70
   6  -2   0    3.76    0.67
  -6   2   0    4.80    1.46
  -6   2   0    4.26    1.04
   5  -2   0    0.77    0.42
   5  -2   0    0.15    0.41
  -5   2   0    0.83    0.72
  -5   2   0    0.73    0.51
   4  -2   0  175.26   16.85
  -4   2   0  191.65   17.12
   3  -2   0    2.59    0.59
  -3   2   0    3.71    0.71
  -3   2   0    2.97    0.82
   2  -2   0   16.40    1.80
  -2   2   0   14.70    1.82
   1  -2   0  312.69   29.66
   1  -2   0  348.49   29.69
  -1   2   0  338.55   29.65
  -1   2   0  299.84   29.62
   0  -2   0  647.47   59.17
   0   2   0  670.41   59.16
   0   2   0  636.48   59.10
  -1  -2   0  801.59   79.73
  -1  -2   0  941.00   79.91
   1   2   0  767.88   79.75
   1   2   0 1012.09   79.90
  -2  -2   0  345.77   29.84
   2   2   0  307.54   29.81
  -3  -2   0    1.71    0.81
  -3  -2   0    1.50    0.56
  -4  -2   0   17.37    2.14
  -4  -2   0   18.26    2.14
   4   2   0   18.02    2.08
  -5  -2   0    4.76    1.24
  -5  -2   0    2.85    0.99
   5   2   0    3.68    0.90
  -6  -2   0  112.80   11.04
  -6  -2   0  104.84   11.32
   6   2   0  120.92   10.71
  -7  -2   0    1.67    1.80
  -7  -2   0    2.44    1.30
   7   2   0    2.03    0.62
   7   2   0    2.23    0.76
  -8  -2   0    4.12    2.40
  -8  -2   0    3.50    1.77
  -9  -2   0   34.96    6.36
  -9  -2   0   54.78    5.60
 -10  -2   0   17.85    3.71
 -10  -2   0   10.59    4.52
 -11  -2   0    8.54    4.58
 -11  -2   0    9.89    3.12
 -12   3   0    7.41    3.39
 -12   3   0    2.79    4.39
 -11   3   0   39.67    5.25
 -10   3   0   46.88    5.64
 -10   3   0   47.53    6.79
  -9   3   0   23.16    4.38
  -9   3   0   17.96    2.90
  -8   3   0   17.40    2.56
  -8   3   0   16.04    2.77
  -7   3   0   83.43    8.27
  -7   3   0   84.89    8.85
   6  -3   0   62.33    5.36
   6  -3   0   51.25    5.38
  -6   3   0   53.99    5.65
  -6   3   0   56.56    6.18
  -5   3   0  320.80   32.72
  -5   3   0  389.76   32.65
   4  -3   0    1.71    0.71
   4  -3   0    3.00    0.83
  -4   3   0    3.07    0.76
  -4   3   0    2.13    0.95
   3  -3   0    5.18    1.11
   3  -3   0    7.10    1.27
  -3   3   0    8.37    1.15
  -3   3   0    6.10    1.19
   2  -3   0  191.39   19.61
   2  -3   0  239.50   19.67
  -2   3   0  223.93   19.60
  -2   3   0  193.62   19.56
  -1   3   0 9999.00  911.66
   0  -3   0  328.88   32.50
   0  -3   0  366.90   32.50
   0   3   0  351.13   32.43
   0   3   0  370.15   32.50
  -1  -3   0   87.00    9.11
  -1  -3   0   95.57    8.97
   1   3   0  102.82    9.13
   1   3   0   93.58    9.04
  -2  -3   0    2.89    0.71
  -2  -3   0    3.99    0.79
   2   3   0    3.48    0.95
   2   3   0    2.32    0.80
  -3  -3   0   68.15    6.66
  -3  -3   0   69.67    6.49
   3   3   0   60.15    6.38
  -4  -3   0    2.48    0.89
  -4  -3   0    3.01    1.07
   4   3   0    2.28    0.55
   4   3   0    3.86    0.90
  -5  -3   0   49.17    5.59
  -5  -3   0   52.79    5.30
   5   3   0   47.56    4.98
  -6  -3   0   45.43    5.95
  -6  -3   0   57.17    5.76
   6   3   0   47.72    5.30
   6   3   0   61.88    5.39
  -7  -3   0   26.77    4.96
  -7  -3   0   41.44    4.49
   7   3   0   38.43    3.77
   7   3   0   37.98    3.99
  -8  -3   0   24.62    3.53
  -8  -3   0   19.72    4.08
   8   3   0   22.53    2.26
   8   3   0   22.62    2.38
  -9  -3   0   25.33    3.71
  -9  -3   0   15.21    3.94
 -10  -3   0    5.66    3.93
 -10  -3   0   -0.18    2.75
 -12   4   0   80.09    8.76
 -12   4   0   73.70   10.35
 -11   4   0   14.07    4.22
 -10   4   0   26.38    4.86
 -10   4   0   21.45    3.80
  -9   4   0  111.90   11.56
  -9   4   0  103.13   10.58
  -8   4   0   15.45    3.32
  -8   4   0   13.68    2.37
   7  -4   0   43.01    3.90
   7  -4   0   40.16    3.96
  -7   4   0   42.06    4.42
  -7   4   0   31.03    5.07
   6  -4   0    1.56    0.71
  -6   4   0    4.13    1.17
  -6   4   0    1.68    0.75
   5  -4   0  158.90   16.52
  -5   4   0  191.08   16.62
  -5   4   0  181.84   16.82
   4  -4   0   31.51    3.67
  -4   4   0   38.87    3.71
  -4   4   0   31.64    3.57
   3  -4   0  161.61   17.08
   3  -4   0  211.72   17.16
  -3   4   0  170.80   16.98
  -3   4   0  186.70   17.06
   2  -4   0  171.46   15.65
   2  -4   0  158.88   15.65
  -2   4   0  160.59   15.52
  -2   4   0  172.57   15.58
   1  -4   0  170.61   15.07
   1  -4   0  146.40   14.95
  -1   4   0  155.39   14.91
  -1   4   0  162.74   14.96
   0  -4   0  347.56   35.05
   0  -4   0  402.73   35.09
   0   4   0  382.58   35.06
   0   4   0  391.45   35.01
  -1  -4   0    7.68    1.33
  -1  -4   0    5.45    1.14
   1   4   0    4.82    1.18
  -2  -4   0  244.05   21.96
  -2  -4   0  250.94   22.28
   2   4   0  216.50   21.99
  -3  -4   0   27.59    3.22
  -3  -4   0   28.35    3.08
   3   4   0   24.66    3.14
  -4  -4   0  219.29   18.65
  -4  -4   0  184.22   18.85
   4   4   0  189.79   18.56
  -5  -4   0   95.42    9.84
  -5  -4   0  103.01    9.54
   5   4   0   89.39    9.41
  -6  -4   0   16.30    3.52
  -6  -4   0   25.75    3.13
   6   4   0   17.25    3.00
   6   4   0   25.65    2.70
  -7  -4   0   20.28    4.11
  -7  -4   0   23.82    3.53
   7   4   0   24.72    2.74
   7   4   0   25.44    3.25
  -8  -4   0   26.79    4.02
  -8  -4   0   19.51    4.59
   8   4   0   27.09    3.04
   8   4   0   25.79    2.72
  -9  -4   0   67.67    9.59
  -9  -4   0   76.51    8.39
 -10  -4   0    3.07    4.40
 -10  -4   0   -1.16    2.75
 -12   5   0   37.81    5.81
 -11   5   0   13.23    4.47
 -11   5   0    8.70    3.46
 -10   5   0   44.88    6.20
 -10   5   0   32.39    4.74
  -9   5   0   15.38    3.51
  -9   5   0   11.36    2.32
  -8   5   0    9.70    2.80
  -8   5   0    8.15    1.86
   7  -5   0  240.36   23.06
   7  -5   0  236.78   22.84
  -7   5   0  284.86   23.78
  -7   5   0  239.51   23.27
   6  -5   0   -0.49    0.65
   6  -5   0   -1.04    0.81
  -6   5   0   -0.41    0.67
  -6   5   0   -0.69    1.25
   5  -5   0  226.04   24.40
   5  -5   0  290.77   24.31
  -5   5   0  266.07   24.56
  -5   5   0  268.16   24.44
   4  -5   0  184.55   19.16
   4  -5   0  220.73   19.08
  -4   5   0  215.30   19.13
  -4   5   0  194.71   19.14
   3  -5   0  565.58   55.81
   3  -5   0  668.52   55.80
  -3   5   0  601.84   55.69
  -3   5   0  600.75   55.72
   2  -5   0  151.43   14.95
   2  -5   0  151.71   14.98
  -2   5   0  153.98   14.85
  -2   5   0  168.97   14.94
   1  -5   0  197.93   18.83
   1  -5   0  186.22   18.82
  -1   5   0  212.85   18.78
   0  -5   0   32.12    3.48
   0  -5   0   27.53    3.70
   0   5   0   28.46    3.53
   0   5   0   28.65    3.47
  -1  -5   0  454.28   45.25
  -1  -5   0  496.97   45.06
   1   5   0  484.14   45.19
   1   5   0  530.74   45.27
  -2  -5   0    1.88    1.48
  -2  -5   0    1.15    0.73
   2   5   0    0.80    0.73
   2   5   0    1.49    0.95
  -3  -5   0    5.80    1.85
  -3  -5   0    8.00    1.49
   3   5   0    8.71    1.64
  -4  -5   0    3.78    1.23
  -4  -5   0    5.99    2.06
   4   5   0    7.95    1.51
   4   5   0    4.60    1.61
  -5  -5   0   92.78   10.97
  -5  -5   0  121.78   10.77
   5   5   0  123.09   10.60
   5   5   0   92.40   10.59
  -6  -5   0    5.84    1.76
  -6  -5   0    3.74    2.21
   6   5   0    4.07    1.23
   6   5   0    1.42    1.53
  -7  -5   0   -1.13    1.63
   7   5   0    0.09    0.92
  -8  -5   0   14.04    4.22
  -8  -5   0   27.80    4.22
   8   5   0   22.55    2.50
   8   5   0   16.98    3.04
  -9  -5   0    6.23    4.21
  -9  -5   0    8.07    2.64
 -10  -5   0   12.33    5.57
 -10  -5   0   -4.47    3.15
 -11   6   0    1.86    2.88
 -11   6   0   -0.35    3.64
 -10   6   0   14.82    3.13
 -10   6   0   21.58    4.46
  -9   6   0    2.33    2.59
  -9   6   0   -0.56    1.42
   8  -6   0   57.02    5.84
  -8   6   0   65.19    7.16
  -8   6   0   57.22    6.37
   7  -6   0    2.86    0.73
   7  -6   0    4.83    1.42
  -7   6   0    3.86    2.03
  -7   6   0    6.92    1.78
   6  -6   0   30.97    3.95
   6  -6   0   32.57    3.69
  -6   6   0   41.86    4.38
  -6   6   0   32.08    3.88
   5  -6   0   92.41    9.07
  -5   6   0   89.35    9.10
  -5   6   0   93.69    9.33
   4  -6   0   20.57    2.63
   4  -6   0   14.85    2.48
  -4   6   0   18.63    2.45
  -4   6   0   15.39    2.78
   3  -6   0  182.26   18.40
   3  -6   0  203.75   18.34
  -3   6   0  200.33   18.27
  -3   6   0  184.52   18.26
   2  -6   0  778.93   77.04
   2  -6   0  809.61   77.03
  -2   6   0  907.79   77.04
  -2   6   0  872.92   76.97
   1  -6   0  129.72   13.64
   1  -6   0  137.81   13.55
  -1   6   0  141.42   13.47
  -1   6   0  145.35   13.46
   0  -6   0   14.28    2.30
   0  -6   0   10.01    2.45
   0   6   0   16.36    2.34
   0   6   0   12.00    2.53
  -1  -6   0   85.00    8.90
  -2  -6   0   57.93    6.77
  -2  -6   0   63.90    6.45
   2   6   0   52.98    6.70
   2   6   0   75.42    6.77
  -3  -6   0    3.07    1.67
  -3  -6   0    3.60    1.20
   3   6   0    2.75    1.27
   3   6   0    0.30    1.12
  -4  -6   0   33.33    4.76
  -4  -6   0   38.40    4.28
   4   6   0   32.06    4.20
  -5  -6   0    2.71    1.17
  -5  -6   0   -0.20    1.65
   5   6   0    3.27    1.66
   5   6   0   -0.24    1.00
  -6  -6   0    6.33    1.96
  -6  -6   0   -1.48    2.29
   6   6   0    5.82    1.87
   6   6   0    3.17    1.37
  -7  -6   0   41.70    4.95
  -7  -6   0   28.05    5.74
   7   6   0   33.61    3.84
   7   6   0   26.26    4.41
  -8  -6   0    6.83    3.61
   8   6   0    5.83    1.43
   8   6   0    4.98    2.06
  -9  -6   0    5.95    2.89
  -9  -6   0    3.53    4.77
   9   6   0    2.58    0.86
 -11   7   0   11.82    3.05
 -10   7   0   22.76    4.99
 -10   7   0   12.89    3.49
  -9   7   0    8.60    2.33
   8  -7   0   14.01    2.48
  -8   7   0   15.48    3.36
  -8   7   0   14.66    2.73
   7  -7   0   40.52    4.62
   7  -7   0   34.95    4.84
  -7   7   0   49.67    5.15
  -7   7   0   54.85    5.79
   6  -7   0    5.29    1.15
   6  -7   0    2.65    1.43
  -6   7   0    4.69    2.03
  -6   7   0    6.13    1.55
   5  -7   0   -0.15    1.17
   5  -7   0   -0.85    1.20
  -5   7   0    2.18    1.51
  -5   7   0   -0.62    1.21
   4  -7   0   59.45    6.59
   4  -7   0   56.08    6.44
  -4   7   0   66.30    6.65
  -4   7   0   57.80    6.31
   3  -7   0   80.38    9.14
  -3   7   0   94.39    9.21
  -3   7   0   92.62    9.05
   2  -7   0  148.19   15.61
   2  -7   0  171.84   15.80
  -2   7   0  161.33   15.51
   1  -7   0  184.75   19.70
   1  -7   0  212.47   19.79
  -1   7   0  218.26   19.68
  -1   7   0  205.47   19.58
   0  -7   0    2.43    1.63
   0   7   0    3.48    1.28
   0   7   0    2.58    1.66
  -1  -7   0   14.26    2.43
  -1  -7   0   10.70    2.81
   1   7   0   12.40    2.44
   1   7   0   10.53    2.61
  -2  -7   0    4.52    2.29
   2   7   0   11.10    2.16
   2   7   0    6.26    2.00
  -3  -7   0  114.49   12.55
  -3  -7   0  127.07   12.05
   3   7   0  125.73   12.47
  -4  -7   0    2.15    1.52
  -4  -7   0    0.37    1.93
   4   7   0    1.97    1.74
   4   7   0    4.51    1.42
  -5  -7   0   17.45    2.77
  -5  -7   0   22.01    4.11
   5   7   0   21.31    3.41
  -7  -7   0   17.75    3.38
  -7  -7   0    9.54    3.75
   7   7   0   16.38    2.91
  -8  -7   0   13.75    3.28
  -8  -7   0    7.59    4.25
   8   7   0    8.19    1.91
   8   7   0    5.07    2.43
 -11   8   0   36.10    6.08
 -10   8   0    9.74    3.09
 -10   8   0   10.58    4.23
   9  -8   0    7.09    1.46
   9  -8   0    4.36    1.04
  -9   8   0    5.25    2.55
  -9   8   0   10.08    3.45
   8  -8   0  124.25   14.05
  -8   8   0  167.78   15.24
  -8   8   0  155.28   14.50
   7  -8   0   11.18    2.44
   7  -8   0   13.35    2.54
  -7   8   0   17.68    3.01
  -7   8   0   19.92    3.68
   6  -8   0  161.93   16.42
  -6   8   0  184.68   16.76
   5  -8   0  126.92   12.83
  -5   8   0  135.06   13.00
   4  -8   0   34.97    4.85
  -4   8   0   39.51    4.83
  -4   8   0   41.18    5.04
   3  -8   0   13.65    2.71
   3  -8   0   12.76    2.91
  -3   8   0   13.74    2.63
  -3   8   0   17.28    2.83
   2  -8   0    2.70    1.62
   2  -8   0    4.60    2.31
  -2   8   0    6.73    1.67
   1  -8   0   70.96    8.70
   1  -8   0   83.64    8.44
  -1   8   0   78.27    8.24
  -1   8   0   76.25    8.27
   0  -8   0   56.66    7.20
   0  -8   0   59.58    7.05
   0   8   0   59.67    7.17
   0   8   0   75.64    7.29
  -1  -8   0   40.81    4.54
  -1  -8   0   31.58    5.21
   1   8   0   35.82    5.06
   1   8   0   36.12    4.62
  -2  -8   0   -0.27    2.07
   2   8   0    3.15    1.94
   2   8   0    0.27    1.21
  -3  -8   0   -3.13    1.96
  -3  -8   0    2.43    1.33
   3   8   0    0.39    1.88
   3   8   0    1.92    1.66
  -4  -8   0  159.30   13.24
  -4  -8   0  112.65   13.44
   4   8   0  116.31   13.11
  -5  -8   0   14.05    3.64
  -5  -8   0   13.52    3.14
   5   8   0   15.02    2.86
   5   8   0   11.45    2.78
  -6  -8   0    9.00    3.50
  -6  -8   0   10.61    2.38
   6   8   0   13.85    2.68
   6   8   0   10.77    2.91
  -7  -8   0   17.25    4.69
  -7  -8   0   22.82    4.20
   7   8   0   11.83    3.24
   7   8   0   15.54    2.69
  -8  -8   0   13.29    3.69
  -8  -8   0   17.19    5.35
   8   8   0   11.50    3.32
 -11   9   0   -1.60    3.44
 -11   9   0    3.03    5.25
 -10   9   0    9.51    4.40
 -10   9   0    9.52    2.79
   9  -9   0   60.76    7.07
  -9   9   0   82.13    8.39
   8  -9   0   21.84    3.59
  -8   9   0   25.62    4.36
  -8   9   0   30.14    5.30
   7  -9   0   12.64    2.71
   7  -9   0   13.80    2.67
   6  -9   0   33.12    4.50
   6  -9   0   36.81    4.44
  -6   9   0   31.70    4.56
   5  -9   0   54.73    6.81
   5  -9   0   61.19    6.76
  -5   9   0   62.20    6.56
   4  -9   0   46.94    5.90
   4  -9   0   36.79    5.79
  -4   9   0   48.97    5.74
  -4   9   0   54.94    5.86
   3  -9   0    1.05    1.58
   3  -9   0    6.33    2.38
  -3   9   0    3.07    1.87
   2  -9   0   35.24    5.23
   2  -9   0   31.11    5.06
  -2   9   0   42.29    4.99
  -2   9   0   40.15    5.03
   1  -9   0    5.64    2.46
   1  -9   0    0.90    2.16
  -1   9   0    2.51    2.09
  -1   9   0    6.50    2.23
   0  -9   0   15.30    3.70
   0  -9   0   17.55    3.14
   0   9   0   18.36    3.38
   0   9   0   13.56    3.54
  -1  -9   0   -0.70    1.75
   1   9   0    3.58    1.78
   1   9   0   -1.53    2.32
  -2  -9   0   86.27    8.20
  -2  -9   0   62.18    8.20
   2   9   0   76.84    8.04
   2   9   0   63.16    8.43
  -3  -9   0   40.34    5.93
   3   9   0   40.08    5.00
   3   9   0   29.71    5.33
  -4  -9   0   -0.41    2.58
   4   9   0   -2.79    2.22
  -5  -9   0    8.93    2.27
  -5  -9   0    9.65    3.50
   5   9   0    8.81    2.95
  -6  -9   0   24.19    5.31
   6   9   0   19.99    3.93
  -7  -9   0   -5.84    2.92
  -7  -9   0    6.18    4.28
   7   9   0   -3.85    3.07
 -10  10   0   18.61    3.75
 -10  10   0   11.27    5.31
   9 -10   0    0.42    1.57
   9 -10   0    3.47    2.01
  -9  10   0   10.62    4.01
  -9  10   0    0.12    2.47
   8 -10   0   62.43    7.42
   8 -10   0   74.04    7.28
   7 -10   0   -1.58    1.67
   7 -10   0   -0.68    2.02
  -7  10   0   -0.44    2.56
  -7  10   0    4.25    2.44
   6 -10   0   32.02    4.89
   6 -10   0   37.28    5.13
  -6  10   0   45.99    6.14
  -6  10   0   50.73    5.75
   5 -10   0    9.00    2.64
   5 -10   0    9.80    2.65
  -5  10   0   10.33    2.95
  -5  10   0   12.77    3.37
   4 -10   0   33.18    5.13
   4 -10   0   38.24    5.68
  -4  10   0   49.99    5.40
   3 -10   0  141.67   15.29
   3 -10   0  154.29   15.24
  -3  10   0  160.33   14.93
  -3  10   0  140.72   14.87
   2 -10   0   52.03    6.99
  -2  10   0   60.33    6.46
  -2  10   0   52.93    6.74
   1 -10   0    0.53    2.09
  -1  10   0    2.26    2.31
  -1  10   0    0.81    1.82
   0 -10   0  160.93   18.36
   0 -10   0  180.39   18.09
   0  10   0  186.11   18.17
   0  10   0  191.73   18.05
  -1 -10   0   17.01    4.32
  -1 -10   0   19.41    3.79
   1  10   0   19.90    4.00
  -2 -10   0   -1.75    1.87
  -2 -10   0    1.35    2.78
   2  10   0    1.94    2.74
   2  10   0   -3.23    2.17
  -3 -10   0    0.59    1.98
  -3 -10   0    2.00    3.14
   3  10   0    3.71    2.25
   3  10   0    1.58    2.98
  -4 -10   0   13.28    4.26
   4  10   0   16.81    3.94
  -5 -10   0   89.86   10.66
   5  10   0   85.04    9.98
  -6 -10   0   -0.04    3.93
   6  10   0    0.09    3.05
   6  10   0   -1.92    2.78
   9 -11   0  104.52   11.19
   9 -11   0  105.29   11.02
  -9  11   0  131.14   12.16
   8 -11   0   19.47    3.81
   8 -11   0   19.64    4.02
  -8  11   0   33.73    6.10
  -8  11   0   22.95    4.66
   7 -11   0   42.04    6.06
   7 -11   0   52.87    6.29
  -7  11   0   60.02    6.43
   6 -11   0  109.55   11.49
   6 -11   0  107.43   11.47
   5 -11   0   -1.38    2.36
  -5  11   0    1.49    1.80
   4 -11   0    3.87    3.27
   4 -11   0    7.38    2.94
  -4  11   0    2.83    2.50
   3 -11   0   69.13    8.72
   3 -11   0   58.35    8.33
  -3  11   0   65.00    7.90
  -3  11   0   72.28    7.93
   2 -11   0    8.32    3.58
   2 -11   0    7.27    2.90
  -2  11   0    6.37    2.40
  -2  11   0    9.60    2.97
   1 -11   0    4.20    2.82
   1 -11   0   -0.99    3.09
  -1  11   0    0.20    2.57
  -1  11   0    0.66    2.77
   0 -11   0    4.25    3.23
   0 -11   0    5.06    2.60
   0  11   0    2.50    2.08
   0  11   0    0.64    2.87
  -1 -11   0   24.63    4.53
  -1 -11   0   30.19    6.05
   1  11   0   40.69    5.92
   1  11   0   37.65    4.92
  -2 -11   0    9.15    3.87
   2  11   0   11.60    2.49
   2  11   0    9.64    3.62
  -3 -11   0   13.85    4.69
  -3 -11   0   19.93    4.05
   3  11   0   19.49    3.68
   3  11   0   24.71    4.57
  -4 -11   0    0.92    2.58
  -4 -11   0   -0.98    3.51
   4  11   0   -2.72    2.69
   4  11   0    4.01    3.47
  -5 -11   0   14.03    5.04
   5  11   0   17.51    4.07
  -9  12   0   13.62    5.42
  -9  12   0   10.86    4.10
   8 -12   0   34.03    5.26
   8 -12   0   28.22    4.97
  -8  12   0   44.63    5.64
   7 -12   0    2.71    2.96
  -7  12   0    2.81    3.64
   6 -12   0   34.97    5.69
   6 -12   0   33.12    5.61
  -6  12   0   46.49    5.77
   5 -12   0    8.14    3.53
   5 -12   0    8.43    3.37
  -5  12   0    9.67    3.00
   4 -12   0   54.76    7.53
   4 -12   0   61.23    7.98
  -4  12   0   60.69    7.31
  -4  12   0   64.14    7.63
   3 -12   0    9.49    3.49
  -3  12   0    4.87    2.43
  -3  12   0    4.44    2.76
   2 -12   0   -2.32    3.48
   2 -12   0    7.11    2.98
  -2  12   0    7.53    3.25
  -2  12   0    3.32    2.13
   1 -12   0   27.00    5.98
   1 -12   0   23.63    4.43
  -1  12   0   33.69    5.28
  -1  12   0   26.70    5.35
   0 -12   0    1.88    3.97
   0 -12   0    1.19    2.93
   0  12   0    5.16    2.43
   0  12   0    4.74    3.66
  -1 -12   0   22.12    4.22
  -1 -12   0   20.63    5.75
   1  12   0   23.08    4.78
   1  12   0   26.21    5.35
  -2 -12   0   15.01    5.11
  -2 -12   0   20.42    3.96
   2  12   0   27.22    4.80
  -3 -12   0    0.57    2.90
  -3 -12   0    3.46    4.10
   3  12   0   12.77    4.30
   3  12   0   -3.81    3.14
  -4 -12   0   18.41    4.83
  -4 -12   0   16.01    5.93
   4  12   0    9.23    3.67
   4  12   0   33.35    6.29
   7 -13   0   16.74    3.77
  -7  13   0   19.09    4.16
   6 -13   0    4.29    3.36
   6 -13   0    8.83    3.24
  -6  13   0   -1.61    3.20
   5 -13   0    9.58    3.87
   5 -13   0    6.38    3.83
  -5  13   0    9.14    2.93
  -5  13   0   14.89    3.78
   4 -13   0   50.93    7.38
   4 -13   0   33.74    7.31
  -4  13   0   42.31    6.17
  -4  13   0   44.89    6.66
   3 -13   0   -0.36    3.94
   3 -13   0   -4.82    3.64
  -3  13   0    5.65    2.93
  -3  13   0    1.67    3.17
   2 -13   0   17.95    4.50
   2 -13   0   18.72    5.37
  -2  13   0   22.41    4.84
  -2  13   0   15.71    3.64
   1 -13   0   39.13    7.21
   1 -13   0   30.88    5.44
  -1  13   0   27.19    5.39
  -1  13   0   30.37    5.66
   0 -13   0    9.10    3.27
   0 -13   0    3.97    4.78
   0  13   0    0.48    3.87
   0  13   0   -3.95    3.01
  -1 -13   0   10.22    5.51
  -1 -13   0    6.54    3.65
   1  13   0    4.63    3.34
   1  13   0    9.83    4.69
  -2 -13   0   19.42    7.04
   2  13   0   20.80    4.19
   2  13   0   33.61    6.69
   6 -14   0    8.69    4.27
   6 -14   0    7.43    4.24
  -6  14   0   10.69    4.39
   5 -14   0   12.65    4.47
   5 -14   0   15.00    4.34
  -5  14   0   -2.56    4.47
  -5  14   0   -1.07    3.35
   4 -14   0   14.74    4.75
   4 -14   0   16.22    5.29
  -4  14   0   14.42    4.68
  -4  14   0   18.40    4.77
   3 -14   0    6.66    4.11
   3 -14   0   10.89    5.27
  -3  14   0    5.41    4.35
  -3  14   0   11.77    4.52
   2 -14   0   11.24    5.23
   2 -14   0   17.74    5.03
  -2  14   0   18.05    4.39
  -2  14   0   13.15    4.73
   1 -14   0    9.89    5.85
   1 -14   0   12.78    4.43
  -1  14   0    0.48    4.36
  -1  14   0   11.61    5.32
   0 -14   0   -3.10    4.48
   0 -14   0    3.41    7.17
   0  14   0    4.08    5.03
   0  14   0    2.00    4.45
   0  14  -1    6.25    5.45
   0  14  -1   -0.69    4.07
   0 -14   1   -0.43    4.81
   0 -14   1    3.74    6.65
  -1  14  -1   -4.05    4.68
  -1  14  -1    0.90    3.98
   1 -14   1   -1.70    4.56
   1 -14   1    3.96    5.21
  -2  14  -1   26.79    5.48
  -2  14  -1   23.82    5.33
   2 -14   1   20.14    6.06
  -3  14  -1    6.43    4.11
  -3  14  -1    5.22    4.33
   3 -14   1    1.09    4.60
   3 -14   1    6.01    4.68
  -4  14  -1   41.45    6.34
  -4  14  -1   42.95    7.45
   4 -14   1   40.07    7.69
   4 -14   1   33.03    7.14
  -5  14  -1   -3.52    4.01
  -5  14  -1    3.88    4.19
   5 -14   1   12.25    4.63
   5 -14   1    0.38    4.26
  -6  14  -1    1.58    5.00
   6 -14   1   11.06    4.60
   6 -14   1    9.45    4.46
   2  13  -1   22.55    4.50
  -2 -13   1   26.94    5.09
  -2 -13   1   19.44    6.49
   1  13  -1    1.25    3.24
   1  13  -1   11.93    4.47
  -1 -13   1   11.30    3.95
  -1 -13   1    6.39    4.62
   0  13  -1    3.40    3.13
   0  13  -1    8.19    3.98
   0 -13   1   -1.04    3.25
   0 -13   1    8.64    4.73
  -1  13  -1    1.61    2.94
  -1  13  -1    3.51    3.48
   1 -13   1    4.12    4.38
   1 -13   1    1.66    3.22
  -2  13  -1    9.56    3.11
  -2  13  -1    5.05    3.76
   2 -13   1    1.21    3.57
   2 -13   1    3.70    3.98
  -3  13  -1    2.88    3.33
   3 -13   1    1.56    4.11
  -4  13  -1    0.28    3.17
  -4  13  -1    2.02    3.15
   4 -13   1    3.48    3.66
   4 -13   1   -0.28    4.00
  -5  13  -1   38.99    5.97
  -5  13  -1   46.77    6.49
   5 -13   1   27.21    6.07
   5 -13   1   39.61    6.53
  -6  13  -1   25.02    3.69
   6 -13   1   16.46    4.37
   6 -13   1   25.56    4.68
  -7  13  -1    0.66    3.64
  -7  13  -1   -1.26    4.62
   7 -13   1    2.73    3.10
   4  12  -1    6.54    4.24
   4  12  -1    1.60    3.36
  -4 -12   1    3.31    5.34
  -4 -12   1    0.05    4.07
   3  12  -1   13.91    3.45
   3  12  -1   15.77    4.59
  -3 -12   1    8.48    4.58
  -3 -12   1   11.34    3.45
   2  12  -1   22.32    3.93
   2  12  -1   19.91    4.84
  -2 -12   1   12.30    3.39
  -2 -12   1   13.86    4.33
   1  12  -1   22.37    4.81
   1  12  -1   20.32    4.07
  -1 -12   1   19.23    4.07
  -1 -12   1   12.18    4.94
   0  12  -1    1.16    3.39
   0  12  -1    2.37    2.96
   0 -12   1    1.29    3.85
   0 -12   1    3.73    2.96
  -1  12  -1    2.06    3.05
   1 -12   1   -4.05    2.70
   1 -12   1    3.34    3.94
  -2  12  -1   14.67    3.77
  -2  12  -1    6.85    3.21
   2 -12   1    9.80    4.46
   2 -12   1   13.93    3.18
  -3  12  -1   26.36    4.87
  -3  12  -1   36.06    4.87
   3 -12   1   30.76    5.67
  -4  12  -1    0.32    2.75
  -4  12  -1   -2.51    2.53
   4 -12   1    2.15    2.88
   4 -12   1    9.43    3.13
  -5  12  -1   21.66    3.93
   5 -12   1   11.81    3.74
   5 -12   1   18.04    4.30
  -6  12  -1   69.96    8.10
   6 -12   1   62.28    8.61
   6 -12   1   62.51    8.03
  -7  12  -1   23.92    4.91
   7 -12   1   28.86    5.28
   7 -12   1   36.99    5.57
  -8  12  -1   13.15    3.43
  -8  12  -1   18.76    4.99
   8 -12   1    9.25    3.77
  -9  12  -1    9.83    5.55
  -9  12  -1    7.55    4.06
   9 -12   1    9.87    3.12
   9 -12   1    2.94    2.82
   5  11  -1   22.97    4.22
   5  11  -1   21.09    4.45
  -5 -11   1   30.92    5.90
  -5 -11   1   36.63    5.94
   4  11  -1   45.95    5.64
   4  11  -1   37.20    6.18
  -4 -11   1   52.47    5.95
  -4 -11   1   30.30    6.81
   3  11  -1   98.18    9.61
   3  11  -1   82.84   10.31
  -3 -11   1  103.82   10.28
  -3 -11   1   75.63   10.73
   2  11  -1    6.53    3.34
   2  11  -1    2.53    2.52
  -2 -11   1    5.42    2.73
  -2 -11   1    6.31    2.73
   1  11  -1   57.95    6.79
   1  11  -1   65.97    7.73
  -1 -11   1   51.81    6.50
  -1 -11   1   46.30    7.65
   0  11  -1    0.65    2.97
   0  11  -1    3.12    2.47
   0 -11   1    0.98    2.92
   0 -11   1    1.06    2.40
  -1  11  -1   -0.83    2.50
  -1  11  -1   -0.32    2.63
   1 -11   1    1.80    2.91
   1 -11   1   -0.76    3.06
  -2  11  -1  177.03   16.92
  -2  11  -1  174.78   16.82
   2 -11   1  169.39   17.18
   2 -11   1  142.72   17.10
  -3  11  -1    2.52    2.07
  -3  11  -1    1.92    1.98
   3 -11   1    2.92    3.16
   3 -11   1   -2.32    2.83
  -4  11  -1   42.13    6.01
   4 -11   1   54.15    6.77
   4 -11   1   44.12    7.02
  -5  11  -1    3.50    2.49
  -5  11  -1    7.95    2.87
   5 -11   1    8.50    3.67
   5 -11   1    8.39    2.83
  -6  11  -1  109.99   10.75
  -6  11  -1  125.67   11.89
   6 -11   1   95.93   10.87
   6 -11   1   90.87   10.87
  -7  11  -1    6.31    3.44
  -7  11  -1   -2.89    2.37
   7 -11   1   -1.16    2.37
  -8  11  -1   29.40    5.30
  -8  11  -1   20.24    4.04
   8 -11   1   12.37    3.08
   8 -11   1   18.92    3.70
  -9  11  -1   18.15    5.22
  -9  11  -1   16.16    3.19
   9 -11   1   10.05    2.73
   9 -11   1   13.00    2.96
   6  10  -1   28.09    5.36
   6  10  -1   46.14    5.81
  -6 -10   1   37.02    7.16
   5  10  -1    8.64    3.12
  -5 -10   1   13.73    4.18
   4  10  -1    4.50    2.38
   4  10  -1    0.25    2.74
  -4 -10   1    4.90    3.27
  -4 -10   1    2.67    2.83
   3  10  -1   57.24    8.03
   3  10  -1   73.35    7.72
  -3 -10   1   72.65    7.26
  -3 -10   1   51.85    8.10
   2  10  -1   49.21    6.62
   2  10  -1   56.03    6.35
  -2 -10   1   35.62    6.19
  -2 -10   1   40.26    5.83
   1  10  -1   64.49    7.55
   1  10  -1   60.24    7.37
  -1 -10   1   55.61    6.89
  -1 -10   1   53.00    7.68
   0  10  -1    9.37    3.04
   0 -10   1   11.50    3.13
   0 -10   1    3.90    2.79
  -1  10  -1    6.07    2.03
  -1  10  -1    0.33    2.30
   1 -10   1   -0.01    2.62
   1 -10   1    4.30    2.10
  -2  10  -1  150.81   14.65
  -2  10  -1  160.88   14.52
   2 -10   1  116.92   14.70
  -3  10  -1   43.62    5.03
   3 -10   1   33.72    5.54
   3 -10   1   33.59    5.70
  -4  10  -1    7.77    2.59
  -4  10  -1   13.31    3.04
   4 -10   1    4.50    2.58
   4 -10   1    7.27    2.89
  -5  10  -1    4.39    2.53
  -5  10  -1    4.26    2.43
   5 -10   1    3.72    2.41
   5 -10   1    2.24    1.97
  -6  10  -1   64.59    6.87
  -6  10  -1   67.29    7.42
   6 -10   1   50.43    6.53
   6 -10   1   49.00    6.85
  -7  10  -1    3.19    2.35
  -7  10  -1    0.09    2.41
   7 -10   1    2.89    2.11
   7 -10   1    2.21    1.86
  -8  10  -1   27.81    5.45
   8 -10   1   19.19    3.57
  -9  10  -1   20.03    4.18
   9 -10   1   19.51    3.37
   9 -10   1   20.85    4.03
 -10  10  -1    3.41    3.11
 -10  10  -1   11.85    5.18
  10 -10   1    1.47    1.55
  10 -10   1    4.49    2.16
   7   9  -1   14.15    2.94
   7   9  -1   10.27    3.24
  -7  -9   1   16.34    3.62
  -7  -9   1   15.13    4.98
   6   9  -1    3.40    2.43
  -6  -9   1    0.56    2.24
  -6  -9   1    2.19    3.22
   5   9  -1    7.74    2.52
   5   9  -1   10.27    2.72
  -5  -9   1    4.36    2.96
   4   9  -1   13.49    3.22
   4   9  -1   21.36    3.51
  -4  -9   1   14.61    3.63
   3   9  -1    6.20    2.73
   3   9  -1   11.86    2.55
  -3  -9   1   14.04    3.41
  -3  -9   1   11.65    2.67
   2   9  -1  114.06   10.61
   2   9  -1   96.19   11.04
  -2  -9   1  109.83   10.73
  -2  -9   1   88.41   10.98
   1   9  -1   40.77    5.89
   1   9  -1   47.61    5.29
  -1  -9   1   37.76    5.37
   0   9  -1   26.60    4.23
   0   9  -1   26.83    3.71
   0  -9   1   15.79    4.18
   0  -9   1   22.22    3.61
  -1   9  -1  517.80   47.04
  -1   9  -1  527.66   47.09
   1  -9   1  441.70   47.13
   1  -9   1  532.04   47.22
  -2   9  -1  236.96   22.73
  -2   9  -1  246.50   22.83
   2  -9   1  220.80   23.00
   2  -9   1  241.48   23.03
  -3   9  -1    2.17    1.67
  -3   9  -1    0.88    1.69
   3  -9   1    0.98    2.02
   3  -9   1    0.86    2.18
  -4   9  -1    2.84    2.17
  -4   9  -1   -0.32    1.56
   4  -9   1   -1.28    1.83
   4  -9   1   -0.76    1.74
  -5   9  -1   90.04    9.35
  -5   9  -1   82.88    8.83
   5  -9   1   80.31    8.96
  -6   9  -1   11.70    2.39
  -6   9  -1    7.68    2.88
   6  -9   1    9.35    2.50
   6  -9   1   10.25    2.94
  -7   9  -1    7.39    2.85
  -7   9  -1    2.47    2.28
   7  -9   1    1.64    1.62
   7  -9   1    3.00    2.15
  -8   9  -1   13.54    2.66
  -8   9  -1   18.48    3.91
   8  -9   1    6.95    2.43
   8  -9   1    9.38    2.17
  -9   9  -1   10.77    2.68
   9  -9   1    7.39    2.31
   9  -9   1    8.58    1.98
 -10   9  -1   10.76    3.45
 -10   9  -1   24.11    5.58
  10  -9   1   12.59    2.01
  10  -9   1   18.32    2.67
 -11   9  -1    0.16    3.21
 -11   9  -1    4.52    4.94
   8   8  -1   22.59    3.37
  -8  -8   1   26.11    6.32
  -8  -8   1   27.75    4.37
   7   8  -1    4.35    1.86
   7   8  -1    0.04    2.43
  -7  -8   1    0.89    2.40
  -7  -8   1    2.23    3.53
   6   8  -1   28.85    3.83
   6   8  -1   33.30    4.76
  -6  -8   1   32.00    5.60
   5   8  -1    7.09    2.30
   5   8  -1    4.60    2.05
  -5  -8   1    5.98    1.91
  -5  -8   1    2.86    2.62
   4   8  -1   30.09    4.60
   4   8  -1   40.32    4.49
  -4  -8   1   35.37    5.21
   3   8  -1  127.48   12.79
   3   8  -1  142.72   12.62
  -3  -8   1  106.30   12.83
   2   8  -1    3.66    1.91
   2   8  -1    0.96    1.54
  -2  -8   1    2.84    1.98
  -2  -8   1    2.33    1.72
   1   8  -1   23.24    3.64
   1   8  -1   21.94    3.91
  -1  -8   1   18.31    3.48
  -1  -8   1   21.46    3.35
   0   8  -1    4.36    1.73
   0   8  -1    3.85    1.90
   0  -8   1    1.22    1.74
   0  -8   1    5.12    2.30
  -1   8  -1  192.52   18.63
  -1   8  -1  204.94   18.69
   1  -8   1  188.23   18.70
   1  -8   1  182.12   18.77
  -2   8  -1   18.28    3.11
   2  -8   1   21.94    3.36
   2  -8   1   13.84    3.27
  -3   8  -1  162.32   15.02
  -3   8  -1  153.46   14.81
   3  -8   1  148.27   14.96
   3  -8   1  138.12   14.95
  -4   8  -1    9.96    2.34
  -4   8  -1    7.28    2.21
   4  -8   1    7.26    2.27
   4  -8   1   11.02    2.29
  -5   8  -1  164.00   16.36
  -5   8  -1  194.23   16.81
   5  -8   1  141.90   16.51
   5  -8   1  179.81   16.46
  -6   8  -1    1.21    1.68
  -6   8  -1    2.12    1.28
   6  -8   1    0.49    1.47
   6  -8   1   -0.77    1.58
  -7   8  -1    0.03    2.12
  -7   8  -1    1.24    1.36
   7  -8   1   -1.44    1.04
   7  -8   1    1.61    1.59
  -8   8  -1   18.94    2.69
   8  -8   1   11.85    2.52
   8  -8   1   14.51    3.02
  -9   8  -1    1.56    2.26
  -9   8  -1   -3.91    2.97
   9  -8   1   -0.02    1.18
   9  -8   1    0.70    1.68
 -10   8  -1   26.52    4.47
 -10   8  -1   22.48    5.28
 -11   8  -1   37.66    6.78
   8   7  -1    4.89    2.01
   8   7  -1    1.49    1.28
  -8  -7   1    4.86    4.03
  -8  -7   1    3.08    2.88
   7   7  -1   -2.88    1.91
   7   7  -1   -0.29    1.22
  -7  -7   1    0.93    2.92
  -7  -7   1   -3.10    1.89
   6   7  -1    1.58    1.99
   6   7  -1    5.07    1.48
  -6  -7   1    5.04    2.87
  -6  -7   1    6.35    2.46
   5   7  -1    6.33    1.87
  -5  -7   1    5.52    1.96
   4   7  -1   79.04    7.63
  -4  -7   1   63.81    8.14
  -4  -7   1   76.49    7.72
   3   7  -1    9.24    2.21
  -3  -7   1    8.63    2.39
  -3  -7   1    6.02    1.52
   2   7  -1   77.67    7.53
   2   7  -1   67.06    7.56
  -2  -7   1   64.29    7.69
   1   7  -1   82.28    8.00
   1   7  -1   75.83    8.25
  -1  -7   1   64.11    8.24
  -1  -7   1   84.20    8.06
   0   7  -1    5.89    1.72
   0   7  -1    5.78    1.99
   0  -7   1    4.99    1.97
  -1   7  -1  477.98   43.87
  -1   7  -1  502.36   43.99
   1  -7   1  453.45   44.03
   1  -7   1  462.47   44.00
  -2   7  -1  810.42   72.98
  -2   7  -1  832.52   73.04
   2  -7   1  776.07   73.13
   2  -7   1  765.05   73.00
  -3   7  -1    5.61    2.01
  -3   7  -1    4.92    1.41
   3  -7   1    4.53    1.77
   3  -7   1    5.01    1.75
  -4   7  -1    6.99    1.91
   4  -7   1    6.81    1.98
   4  -7   1    6.11    1.82
  -5   7  -1    5.59    2.06
  -5   7  -1    6.39    1.60
   5  -7   1    6.29    1.67
   5  -7   1    2.27    1.71
  -6   7  -1    2.31    1.23
  -6   7  -1   -1.16    1.76
   6  -7   1    0.84    1.31
  -7   7  -1    2.41    1.99
  -7   7  -1   -0.47    1.08
   7  -7   1    0.59    1.12
   7  -7   1   -1.18    1.41
  -8   7  -1   31.67    4.83
  -8   7  -1   19.53    3.48
   8  -7   1   24.24    3.42
   8  -7   1   23.97    2.88
  -9   7  -1    8.58    3.35
   9  -7   1    4.19    0.98
   9  -7   1    6.17    1.73
 -10   7  -1  117.27   12.22
 -11   7  -1   24.16    4.68
 -11   7  -1   18.56    5.48
  -9  -6   1    0.74    4.57
  -9  -6   1   -0.35    2.89
   8   6  -1   25.55    3.11
   8   6  -1   22.93    2.73
  -8  -6   1   27.04    4.29
  -8  -6   1   25.71    5.11
   7   6  -1   -0.47    0.96
   7   6  -1    0.30    1.55
  -7  -6   1   -0.80    2.56
  -7  -6   1    2.94    2.32
   6   6  -1  115.39   10.26
  -6  -6   1  112.52   10.73
  -6  -6   1   84.97   11.00
   5   6  -1   21.41    2.65
  -5  -6   1   15.75    3.39
  -5  -6   1   18.12    2.83
  -4  -6   1  195.53   21.75
  -4  -6   1  260.97   21.64
   3   6  -1   54.24    5.32
  -3  -6   1   42.01    5.03
  -3  -6   1   45.62    5.55
   2   6  -1   -1.89    1.29
   2   6  -1    1.90    0.99
  -2  -6   1    0.89    1.13
  -2  -6   1    3.64    1.28
   1   6  -1   40.99    4.87
   1   6  -1   46.93    4.79
  -1  -6   1   32.58    4.86
  -1  -6   1   43.74    4.72
   0   6  -1  264.93   23.48
   0   6  -1  264.97   23.49
   0  -6   1  255.39   23.45
   0  -6   1  209.95   23.44
  -1   6  -1 3173.49  274.50
   1  -6   1 2927.17  274.51
   1  -6   1 2985.99  274.53
  -2   6  -1  414.25   36.98
  -2   6  -1  390.70   36.96
   2  -6   1  414.54   37.06
   2  -6   1  375.79   37.06
  -3   6  -1    5.69    1.56
  -3   6  -1    3.11    1.59
   3  -6   1    5.98    1.59
  -4   6  -1   15.28    2.80
  -4   6  -1   15.88    2.39
   4  -6   1   14.95    2.29
   4  -6   1   17.75    2.60
  -5   6  -1    2.58    1.20
  -5   6  -1    2.64    0.97
   5  -6   1    3.69    1.37
   5  -6   1    2.68    0.92
  -6   6  -1   43.83    5.21
   6  -6   1   60.84    5.20
   6  -6   1   42.60    5.36
  -7   6  -1   14.21    3.08
  -7   6  -1   14.27    2.30
   7  -6   1   13.21    2.10
   7  -6   1   10.67    2.12
  -8   6  -1  149.84   16.44
  -8   6  -1  203.46   17.46
   8  -6   1  171.49   16.46
  -9   6  -1    8.09    1.79
  -9   6  -1    7.61    2.99
   9  -6   1    6.26    1.31
   9  -6   1    7.76    1.25
 -10   6  -1    8.21    3.67
 -10   6  -1    3.46    2.45
 -11   6  -1   42.01    5.85
 -10  -5   1   35.81    7.62
 -10  -5   1   46.42    6.58
  -9  -5   1   39.81    5.50
   8   5  -1    1.12    1.13
   8   5  -1   -0.03    0.59
  -8  -5   1    1.81    2.24
  -8  -5   1    6.25    3.10
   7   5  -1    5.15    1.05
  -7  -5   1    6.96    2.70
  -7  -5   1    4.88    1.59
   6   5  -1   28.50    3.61
   6   5  -1   30.87    3.10
  -6  -5   1   19.73    3.98
  -6  -5   1   24.42    3.42
   5   5  -1   30.65    3.18
   5   5  -1   26.05    3.23
  -5  -5   1   29.06    3.39
  -5  -5   1   19.56    3.69
   4   5  -1  152.11   15.52
  -4  -5   1  155.32   15.85
  -4  -5   1  185.58   15.70
   3   5  -1    7.77    1.64
   3   5  -1   11.13    1.83
  -3  -5   1    9.07    1.57
   2   5  -1   46.16    5.20
  -2  -5   1   56.50    5.16
  -2  -5   1   44.21    5.36
   1   5  -1   89.52    7.96
   1   5  -1   74.72    7.85
  -1  -5   1   69.93    7.81
   0   5  -1   32.24    3.41
   0   5  -1   22.26    3.18
   0  -5   1   26.16    3.48
   0  -5   1   28.29    3.31
  -1   5  -1  203.80   18.68
  -1   5  -1  210.30   18.65
   1  -5   1  174.97   18.59
   1  -5   1  199.19   18.67
  -2   5  -1   49.05    5.13
  -2   5  -1   47.45    4.98
   2  -5   1   46.92    5.10
   2  -5   1   41.11    5.02
  -3   5  -1  786.25   75.89
  -3   5  -1  829.74   75.92
   3  -5   1  943.07   76.02
   3  -5   1  771.01   76.04
  -4   5  -1   41.19    4.61
  -4   5  -1   44.62    4.65
   4  -5   1   38.22    4.76
   4  -5   1   47.21    4.71
  -5   5  -1   98.57   10.03
  -5   5  -1   99.25    9.79
   5  -5   1  115.28    9.79
   5  -5   1   87.28    9.85
  -6   5  -1    0.55    0.80
  -6   5  -1   -1.72    1.26
   6  -5   1   -0.81    0.66
   6  -5   1    0.48    0.99
  -7   5  -1   11.19    2.06
   7  -5   1   11.20    2.08
   7  -5   1    7.63    1.30
  -8   5  -1   25.32    3.35
  -8   5  -1   28.16    4.72
   8  -5   1   27.80    3.19
   8  -5   1   25.02    2.80
  -9   5  -1    0.59    1.56
  -9   5  -1    3.62    2.47
 -10   5  -1  107.15   11.02
 -11   5  -1    2.41    3.93
 -11   5  -1   -2.83    3.07
 -12   5  -1   13.29    4.31
 -12   5  -1   23.23    5.49
 -10  -4   1    5.14    4.54
  -9  -4   1   -2.57    3.29
  -9  -4   1    3.53    2.65
  -8  -4   1   74.28    7.53
  -8  -4   1   63.86    8.31
   7   4  -1   35.43    3.37
   7   4  -1   32.19    3.63
  -7  -4   1   35.64    4.29
  -7  -4   1   28.81    4.76
   6   4  -1    3.01    0.86
  -6  -4   1    2.43    1.70
  -6  -4   1    3.53    1.59
   5   4  -1   10.47    1.46
  -5  -4   1    8.30    1.69
  -5  -4   1    7.00    1.76
   4   4  -1   26.29    3.19
  -4  -4   1   34.31    3.44
  -4  -4   1   29.81    3.86
   3   4  -1    2.31    0.59
  -3  -4   1    3.76    0.95
  -3  -4   1    3.22    1.07
   2   4  -1  276.33   27.52
  -2  -4   1  307.09   27.52
  -2  -4   1  313.19   27.76
   1   4  -1  407.46   40.19
   1   4  -1  498.65   40.38
  -1  -4   1  411.38   40.26
   0   4  -1  236.96   20.08
   0   4  -1  213.38   19.93
   0  -4   1  197.03   19.92
   0  -4   1  210.56   19.99
  -1   4  -1 2285.39  209.31
  -1   4  -1 2350.50  209.32
   1  -4   1 2264.39  209.36
   1  -4   1 2343.20  209.33
  -2   4  -1   41.61    4.57
  -2   4  -1   47.73    4.74
   2  -4   1   45.00    4.85
   2  -4   1   47.85    4.67
  -3   4  -1  247.13   21.32
  -3   4  -1  232.63   21.26
   3  -4   1  206.22   21.35
  -4   4  -1   64.14    6.99
  -4   4  -1   70.71    6.90
   4  -4   1   61.69    6.96
   4  -4   1   80.05    6.84
  -5   4  -1   -0.31    0.64
  -5   4  -1    0.19    0.79
   5  -4   1   -0.40    0.46
   5  -4   1   -0.56    0.82
  -6   4  -1    7.43    1.41
  -6   4  -1    9.37    2.12
   6  -4   1    6.51    1.40
   6  -4   1    6.45    1.16
  -7   4  -1   19.36    2.70
  -7   4  -1   19.44    3.01
   7  -4   1   20.68    2.70
   7  -4   1   25.15    2.46
  -8   4  -1   19.56    3.91
  -8   4  -1   19.37    3.11
   8  -4   1   22.04    2.49
   8  -4   1   21.36    2.27
  -9   4  -1   15.23    2.94
  -9   4  -1   26.27    4.70
 -10   4  -1    3.65    2.12
 -10   4  -1   -4.57    3.05
 -11   4  -1    3.26    3.82
 -11   4  -1    7.18    2.76
 -12   4  -1   15.24    4.75
 -12   4  -1   15.98    3.65
 -10  -3   1   65.53    9.09
 -10  -3   1   62.43    7.88
  -9  -3   1   48.65    5.72
  -9  -3   1   31.89    6.51
  -8  -3   1    3.29    2.55
  -8  -3   1    4.05    1.59
   7   3  -1   22.72    2.19
   7   3  -1   22.87    2.39
  -7  -3   1   24.81    3.35
  -7  -3   1   17.58    3.86
   6   3  -1  237.33   19.56
  -6  -3   1  203.60   20.00
  -6  -3   1  194.59   20.20
   5   3  -1  183.02   18.07
  -5  -3   1  211.66   18.37
  -5  -3   1  191.46   18.48
   4   3  -1  101.83   10.72
  -4  -3   1  117.69   10.89
  -4  -3   1  124.18   11.14
   3   3  -1  106.30   10.79
  -3  -3   1  120.54   10.95
  -3  -3   1  118.20   10.86
   2   3  -1    2.06    0.76
   2   3  -1    1.27    0.61
  -2  -3   1    1.94    0.90
  -2  -3   1    1.45    0.54
   1   3  -1   38.55    3.64
   1   3  -1   32.36    3.52
  -1  -3   1   31.45    3.57
  -1  -3   1   32.73    3.44
   0   3  -1 4215.25  427.04
   0  -3   1 5057.95  428.20
  -1   3  -1 3381.55  334.67
   1  -3   1 3838.35  335.83
  -2   3  -1   36.98    4.47
  -2   3  -1   49.82    4.57
   2  -3   1   40.10    4.55
   2  -3   1   52.42    4.60
  -3   3  -1   36.04    3.59
  -3   3  -1   30.60    3.62
   3  -3   1   40.91    3.62
   3  -3   1   28.35    3.56
  -4   3  -1    0.46    0.52
  -4   3  -1    0.98    0.52
   4  -3   1   -0.40    0.57
   4  -3   1   -0.11    0.55
  -5   3  -1   78.14    8.55
  -5   3  -1   95.33    8.37
   5  -3   1   82.51    8.31
  -6   3  -1   20.46    2.98
  -6   3  -1   21.75    2.72
   6  -3   1   18.19    2.55
   6  -3   1   26.85    2.49
  -7   3  -1   26.04    3.28
  -7   3  -1   19.05    4.04
   7  -3   1   33.55    2.96
   7  -3   1   27.43    3.09
  -8   3  -1   85.19    8.96
   8  -3   1   81.70    7.59
   8  -3   1   79.98    7.64
  -9   3  -1   -0.46    2.38
  -9   3  -1    0.69    1.67
 -10   3  -1  109.49   11.35
 -10   3  -1   91.98   10.13
 -11   3  -1    4.51    3.85
 -11   3  -1    1.13    2.69
 -12   3  -1    0.54    4.49
 -12   3  -1    8.18    3.22
 -11  -2   1  104.54   10.44
 -11  -2   1   87.19   11.95
 -10  -2   1   25.08    4.15
  -9  -2   1    2.69    2.59
  -9  -2   1    5.21    1.98
  -8  -2   1  125.39   11.57
  -8  -2   1  104.55   11.91
  -7  -2   1   88.51    9.72
  -7  -2   1  104.20    9.64
   6   2  -1   29.54    2.99
   6   2  -1   32.92    2.96
  -6  -2   1   29.62    3.60
   5   2  -1    0.88    0.54
   5   2  -1    1.84    0.46
  -5  -2   1    0.70    0.70
  -5  -2   1    1.90    1.12
   4   2  -1   28.20    3.07
  -4  -2   1   32.57    3.25
  -4  -2   1   30.58    3.28
   3   2  -1    1.53    0.56
  -3  -2   1    2.94    0.83
  -3  -2   1    2.19    0.58
   2   2  -1   94.59    9.31
  -2  -2   1  105.75    9.35
   1   2  -1  434.78   42.79
  -1  -2   1  443.25   42.77
  -1  -2   1  535.39   42.92
   0   2  -1   24.77    2.59
   0   2  -1   23.03    2.48
   0  -2   1   22.53    2.54
   0  -2   1   24.07    2.52
  -1   2  -1    8.14    1.20
  -1   2  -1    9.05    1.31
   1  -2   1    9.08    1.26
   1  -2   1    6.96    1.23
  -2   2  -1  460.06   38.61
   2  -2   1  386.72   38.61
  -3   2  -1   28.23    2.84
  -3   2  -1   22.11    2.87
   3  -2   1   30.21    2.86
  -4   2  -1  462.34   44.56
  -4   2  -1  511.10   44.45
  -5   2  -1   63.70    6.96
  -5   2  -1   78.85    6.96
   5  -2   1   68.15    6.83
  -6   2  -1   82.10    8.82
  -6   2  -1   91.99    9.20
   6  -2   1  102.66    8.61
   6  -2   1   86.42    8.68
  -7   2  -1   -0.50    0.82
   7  -2   1    0.02    0.51
   7  -2   1   -0.92    0.58
  -8   2  -1    0.80    1.15
  -8   2  -1   -0.93    1.84
   8  -2   1    0.40    0.37
  -9   2  -1    1.59    2.28
  -9   2  -1    2.11    1.88
 -10   2  -1   49.84    7.15
 -10   2  -1   52.74    5.98
 -11   2  -1   32.01    5.96
 -11   2  -1   33.60    5.61
 -12   2  -1    8.65    5.05
 -12   2  -1    5.55    3.18
 -11  -1   1    6.09    2.98
 -11  -1   1    0.42    3.68
 -10  -1   1    7.01    3.81
 -10  -1   1   13.71    2.52
  -9  -1   1   68.96    8.24
  -9  -1   1   75.72    7.80
  -8  -1   1   15.07    2.70
  -8  -1   1   16.29    3.31
  -7  -1   1   -1.50    0.92
  -7  -1   1   -0.46    1.40
  -6  -1   1  210.50   19.22
  -6  -1   1  200.07   19.40
   5   1  -1    0.53    0.19
  -5  -1   1    0.37    0.57
  -5  -1   1    0.27    0.57
   4   1  -1   98.90    9.23
  -4  -1   1  109.95    9.63
  -4  -1   1   93.84    9.46
   3   1  -1   31.66    3.17
  -3  -1   1   35.45    3.31
   2   1  -1   89.86    8.88
  -2  -1   1  104.35    8.96
   1   1  -1  303.31   28.36
  -1  -1   1  322.12   28.37
   0  -1   1  814.12   81.97
  -1   1  -1   -0.03    0.21
  -1   1  -1    0.34    0.33
   1  -1   1    0.09    0.25
   1  -1   1    0.21    0.19
  -2   1  -1   10.02    1.49
  -2   1  -1   15.03    1.43
   2  -1   1   10.03    1.39
  -3   1  -1  552.21   54.25
  -3   1  -1  637.51   54.19
   3  -1   1  676.44   54.13
   3  -1   1  518.16   54.14
  -4   1  -1   15.01    1.86
  -4   1  -1   14.77    2.15
   4  -1   1   14.17    1.85
   4  -1   1   18.80    1.88
  -5   1  -1   73.80    7.56
  -5   1  -1   69.85    7.64
   5  -1   1   89.19    7.44
   5  -1   1   77.88    7.48
  -6   1  -1   59.03    6.85
  -6   1  -1   66.38    7.15
   6  -1   1   74.39    6.73
   6  -1   1   75.30    6.63
  -7   1  -1    5.83    1.49
   7  -1   1    5.67    1.10
   7  -1   1    7.05    1.09
  -8   1  -1   10.87    2.79
   8  -1   1   14.75    1.69
   8  -1   1   14.40    1.47
  -9   1  -1   24.85    4.75
  -9   1  -1   23.81    3.67
 -10   1  -1   -0.73    3.11
 -10   1  -1    2.98    2.04
 -11   1  -1    5.27    3.82
 -11   1  -1    4.71    2.92
 -11   0   1  101.04   10.59
 -11   0   1   97.91   11.41
 -10   0   1    1.67    2.61
 -10   0   1    1.52    1.84
  -9   0   1   27.03    3.52
  -9   0   1   21.44    4.40
  -8   0   1   15.57    2.30
  -8   0   1   13.09    2.74
  -7   0   1   82.77    8.34
  -7   0   1   86.03    8.55
  -6   0   1   19.70    2.44
  -6   0   1   22.44    2.56
  -5   0   1    2.94    0.93
  -5   0   1    2.93    0.76
  -4   0   1    3.02    0.63
  -4   0   1    3.87    0.94
  -3   0   1    6.10    0.87
  -3   0   1    4.91    0.69
  -2   0   1   14.72    1.60
  -2   0   1   19.51    1.66
  -1   0  -1  163.94   15.15
  -1   0  -1  175.20   15.22
   1   0   1  158.24   15.14
   1   0   1  167.13   15.19
  -2   0  -1   17.93    1.94
  -2   0  -1   18.25    2.09
   2   0   1   18.12    1.99
   2   0   1   19.06    1.94
  -3   0  -1  110.86   11.02
  -3   0  -1  121.01   10.93
   3   0   1  121.20   10.94
   3   0   1  114.59   10.84
  -4   0  -1  116.15   11.08
  -4   0  -1  109.56   10.88
   4   0   1  109.43   10.75
   4   0   1  127.24   10.90
  -5   0  -1   97.47   10.52
  -5   0  -1  105.74   10.37
   5   0   1  113.00   10.16
   5   0   1  115.38   10.26
  -6   0  -1   91.45   10.11
  -6   0  -1   93.29    9.97
   6   0   1  119.27    9.83
   6   0   1  106.31    9.70
  -7   0  -1  141.27   14.88
  -7   0  -1  136.84   15.16
   7   0   1  169.67   14.47
   7   0   1  169.94   14.43
  -8   0  -1   39.29    4.92
  -8   0  -1   37.83    5.47
   8   0   1   43.89    3.99
   8   0   1   42.65    4.00
  -9   0  -1   42.47    5.17
  -9   0  -1   42.91    6.17
 -10   0  -1   11.94    3.61
 -11   0  -1   -3.25    3.72
 -11   0  -1    2.39    2.84
 -11   1   1    5.99    3.49
 -11   1   1    6.79    2.45
 -10   1   1    1.96    2.57
 -10   1   1    3.26    1.76
  -9   1   1  106.68   10.46
  -9   1   1   90.75    9.64
  -8   1   1   28.68    4.71
  -8   1   1   37.61    3.98
  -7   1   1   62.40    6.35
  -7   1   1   64.50    6.80
  -6   1   1   91.41    9.01
  -6   1   1   94.15    8.90
  -5   1   1  128.52   12.57
  -5   1   1  137.57   12.41
  -4   1   1   20.24    1.99
  -4   1   1   16.69    2.17
  -3   1   1  199.59   21.47
  -3   1   1  271.38   21.46
   1  -1  -1   31.39    3.10
   1  -1  -1   30.47    3.10
  -1   1   1   38.40    3.14
   0  -1  -1  500.68   44.52
   0   1   1  480.55   44.66
  -1  -1  -1  111.23    9.68
  -1  -1  -1   99.34    9.55
   1   1   1   95.79    9.55
   1   1   1  108.18    9.64
  -2  -1  -1   67.81    6.49
  -2  -1  -1   71.96    6.66
   2   1   1   58.89    6.44
   2   1   1   76.90    6.61
  -3  -1  -1  185.43   17.65
  -3  -1  -1  194.52   17.81
   3   1   1  168.14   17.56
   3   1   1  217.44   17.74
  -4  -1  -1    0.54    0.52
   4   1   1    0.33    0.52
   4   1   1    0.92    0.49
  -5  -1  -1   81.21    8.02
  -5  -1  -1   79.45    8.26
   5   1   1   82.77    7.80
  -6  -1  -1    9.31    1.80
  -6  -1  -1   12.34    2.47
   6   1   1   13.63    1.66
   6   1   1   10.32    1.63
  -7  -1  -1   16.83    3.39
   7   1   1   20.45    2.32
   7   1   1   21.59    2.38
  -8  -1  -1   16.42    2.87
  -8  -1  -1   12.66    3.21
   8   1   1   17.12    1.79
   8   1   1   14.42    1.85
  -9  -1  -1    2.42    2.59
  -9  -1  -1   -0.13    1.89
 -10  -1  -1    7.93    3.89
 -10  -1  -1    9.44    3.10
 -11  -1  -1    2.88    4.02
 -12   2   1   14.86    5.00
 -11   2   1   39.65    5.43
 -10   2   1  115.29   12.05
 -10   2   1  126.74   12.76
  -9   2   1    6.51    1.58
  -9   2   1    4.18    2.29
  -8   2   1   21.84    2.86
  -8   2   1   23.57    3.86
  -7   2   1  233.44   22.21
  -7   2   1  245.83   22.64
  -6   2   1   30.60    3.37
  -6   2   1   31.01    3.28
  -5   2   1  206.39   17.95
  -5   2   1  181.95   18.12
  -4   2   1  336.65   35.07
  -4   2   1  431.15   35.02
   3  -2  -1   21.99    2.27
  -3   2   1   25.72    2.52
   2  -2  -1 1119.75  107.82
  -2   2   1 1263.55  107.87
   1  -2  -1  555.16   52.88
  -1   2   1  626.73   52.90
  -1   2   1  565.86   52.87
   0  -2  -1   83.43    6.81
   0  -2  -1   62.14    6.81
   0   2   1   77.65    6.82
   0   2   1   63.68    6.79
  -1  -2  -1  107.09   10.36
  -1  -2  -1  106.96   10.54
   1   2   1  103.04   10.41
   1   2   1  129.81   10.55
  -2  -2  -1  323.28   26.54
  -2  -2  -1  282.07   26.29
   2   2   1  257.23   26.27
  -3  -2  -1    0.80    0.48
  -3  -2  -1    0.70    0.52
   3   2   1    0.90    0.61
   3   2   1    0.64    0.53
  -4  -2  -1    1.54    1.15
  -4  -2  -1    2.09    0.74
   4   2   1    2.70    0.79
  -5  -2  -1  141.17   13.93
  -5  -2  -1  153.76   14.22
   5   2   1  144.73   13.71
  -6  -2  -1   12.66    2.69
  -6  -2  -1   18.37    2.43
   6   2   1   14.00    1.81
  -7  -2  -1  109.20   11.11
  -7  -2  -1  106.31   11.52
   7   2   1  117.10   10.62
  -8  -2  -1   -0.81    2.10
  -8  -2  -1   -0.66    1.52
   8   2   1    0.33    0.66
   8   2   1    0.61    0.79
  -9  -2  -1   -0.16    2.92
  -9  -2  -1    1.67    2.01
 -10  -2  -1   10.98    3.28
 -10  -2  -1    1.85    3.75
 -11  -2  -1   10.23    4.95
 -11  -2  -1    3.00    3.65
 -12   3   1   40.13    6.41
 -12   3   1   31.03    6.12
 -11   3   1   45.86    5.75
 -10   3   1   28.85    4.20
 -10   3   1   26.07    5.08
  -9   3   1    1.23    2.07
  -9   3   1    1.13    1.21
  -8   3   1  134.66   13.58
  -8   3   1  136.38   12.97
  -7   3   1   -0.30    1.13
  -7   3   1    1.05    0.74
  -6   3   1  100.19    9.31
  -6   3   1   94.08    9.51
   5  -3  -1   65.54    6.65
   5  -3  -1   75.29    6.69
  -5   3   1   77.48    7.21
   4  -3  -1   61.76    5.68
  -4   3   1   66.15    5.81
  -4   3   1   50.48    5.84
   3  -3  -1    8.80    1.20
   3  -3  -1    5.45    0.99
  -3   3   1    7.07    1.16
   2  -3  -1   69.33    6.84
   2  -3  -1   72.18    6.88
  -2   3   1   67.09    6.80
  -2   3   1   74.83    6.82
   1  -3  -1 1652.76  163.48
   1  -3  -1 1952.73  163.56
  -1   3   1 1731.76  163.45
  -1   3   1 1885.23  163.49
   0  -3  -1   91.75    8.38
   0  -3  -1   79.03    8.47
   0   3   1   88.88    8.44
   0   3   1   91.32    8.41
  -1  -3  -1  152.09   15.70
  -1  -3  -1  173.84   15.55
   1   3   1  178.95   15.69
   1   3   1  164.36   15.61
  -2  -3  -1  236.17   20.85
  -2  -3  -1  218.88   20.60
   2   3   1  214.79   20.64
  -3  -3  -1   93.90    8.85
  -3  -3  -1  100.38    9.23
   3   3   1   82.71    8.74
  -4  -3  -1  119.67   11.12
  -4  -3  -1  121.89   11.38
   4   3   1  105.74   11.02
  -5  -3  -1   15.05    2.99
  -5  -3  -1   17.59    2.43
   5   3   1   21.53    2.42
   5   3   1   15.55    2.42
  -6  -3  -1    0.16    1.05
  -6  -3  -1   -0.46    1.37
   6   3   1    0.09    1.18
   6   3   1    0.55    0.81
  -7  -3  -1   99.59   10.33
  -7  -3  -1   85.21   10.63
   7   3   1  115.47    9.84
   7   3   1  102.38   10.04
  -8  -3  -1    3.59    1.66
  -8  -3  -1    0.25    2.34
   8   3   1   -0.36    0.96
  -9  -3  -1   14.74    3.44
  -9  -3  -1   14.62    4.33
   9   3   1    9.97    1.65
   9   3   1   11.49    1.34
 -10  -3  -1    2.79    4.05
 -12   4   1   -0.27    4.21
 -12   4   1    2.33    3.70
 -11   4   1    5.48    3.57
 -11   4   1    5.31    2.75
 -10   4   1   28.07    3.97
  -9   4   1   47.66    5.92
  -9   4   1   66.25    6.95
  -8   4   1   89.10    8.93
  -8   4   1   78.82    8.26
  -7   4   1  354.06   32.34
  -7   4   1  339.77   31.95
   6  -4  -1   52.99    5.31
   6  -4  -1   51.68    5.30
  -6   4   1   63.82    5.78
  -6   4   1   65.03    6.21
   5  -4  -1    5.22    1.06
   5  -4  -1    5.20    1.04
  -5   4   1    4.88    1.02
  -5   4   1    5.97    1.17
   4  -4  -1  290.28   26.44
  -4   4   1  317.12   26.56
  -4   4   1  256.68   26.50
   3  -4  -1   13.56    1.92
   3  -4  -1   11.63    1.85
  -3   4   1   13.06    1.72
  -3   4   1   16.00    1.85
   2  -4  -1  143.69   14.42
   2  -4  -1  157.08   14.50
  -2   4   1  155.89   14.40
  -2   4   1  156.42   14.39
   1  -4  -1  160.83   13.38
   1  -4  -1  123.74   13.23
  -1   4   1  135.48   13.19
   0  -4  -1   34.59    4.00
   0   4   1   41.05    4.00
   0   4   1   40.80    4.19
  -1  -4  -1  832.80   77.62
  -1  -4  -1  814.00   77.87
   1   4   1  919.70   77.83
   1   4   1  848.88   77.76
  -2  -4  -1  120.89   11.08
  -2  -4  -1  118.36   11.40
   2   4   1  108.96   11.17
  -3  -4  -1  127.71   12.74
  -3  -4  -1  137.64   12.44
   3   4   1  125.18   12.48
  -4  -4  -1    3.22    1.65
  -4  -4  -1    1.61    0.90
   4   4   1    3.42    0.90
   4   4   1    3.80    1.12
  -5  -4  -1  101.29   10.00
  -5  -4  -1   96.46    9.48
   5   4   1   90.28    9.44
  -6  -4  -1   91.81   10.35
  -6  -4  -1  113.17   10.11
   6   4   1   90.03    9.76
  -7  -4  -1  136.55   13.49
  -7  -4  -1  122.86   13.94
   7   4   1  127.45   13.18
   7   4   1  153.30   13.02
  -8  -4  -1   36.87    6.04
   8   4   1   33.10    3.79
   8   4   1   36.59    4.36
  -9  -4  -1   11.62    3.80
  -9  -4  -1    4.46    2.65
   9   4   1    6.41    1.44
   9   4   1    6.75    1.35
 -10  -4  -1    7.28    4.94
 -10  -4  -1    4.43    3.15
 -12   5   1   31.82    6.18
 -11   5   1   11.98    3.76
 -10   5   1   14.66    3.77
 -10   5   1   15.48    3.19
  -9   5   1   20.81    3.92
  -9   5   1   18.41    2.92
  -8   5   1  141.86   14.53
  -8   5   1  164.73   15.23
  -7   5   1    1.78    1.86
  -7   5   1    8.20    1.59
   6  -5  -1  248.77   24.30
   6  -5  -1  244.99   24.44
  -6   5   1  285.07   24.96
  -6   5   1  285.95   24.68
   5  -5  -1  320.36   34.10
   5  -5  -1  362.53   34.01
  -5   5   1  405.91   34.24
  -5   5   1  398.87   34.37
   4  -5  -1   13.29    1.83
   4  -5  -1   11.49    1.95
  -4   5   1   14.13    1.92
  -4   5   1   15.96    2.36
   3  -5  -1  124.83   12.45
   3  -5  -1  125.21   12.60
  -3   5   1  141.42   12.57
  -3   5   1  134.05   12.59
   2  -5  -1  207.42   20.39
   2  -5  -1  234.67   20.54
  -2   5   1  215.93   20.37
  -2   5   1  212.42   20.33
   1  -5  -1   15.74    2.23
   1  -5  -1   11.85    2.47
  -1   5   1   13.42    2.04
  -1   5   1   14.99    2.12
   0  -5  -1   24.17    3.33
   0   5   1   26.38    3.25
   0   5   1   29.98    3.36
  -1  -5  -1    1.29    0.83
  -1  -5  -1    1.02    0.73
   1   5   1    0.42    0.89
   1   5   1    1.39    1.00
  -2  -5  -1  160.44   14.26
  -2  -5  -1  138.26   14.54
   2   5   1  132.33   14.34
   2   5   1  167.87   14.47
  -3  -5  -1  143.80   15.24
  -3  -5  -1  169.73   15.06
   3   5   1  176.46   15.21
   3   5   1  141.22   15.14
  -4  -5  -1  139.20   14.65
  -4  -5  -1  157.06   14.32
  -5  -5  -1  242.38   21.37
  -5  -5  -1  206.07   21.61
  -6  -5  -1   83.89    9.66
  -6  -5  -1   97.27    9.21
   6   5   1   83.53    8.91
  -7  -5  -1    8.25    3.19
   7   5   1    9.62    2.28
   7   5   1   10.87    1.93
  -8  -5  -1   30.19    4.81
  -8  -5  -1   21.57    5.15
   8   5   1   29.36    3.42
   8   5   1   28.75    4.49
  -9  -5  -1    0.65    2.81
  -9  -5  -1    7.66    4.13
   9   5   1    3.93    1.17
   9   5   1    2.10    1.76
 -10  -5  -1   37.66    6.18
 -11   6   1    1.78    3.85
 -11   6   1    0.78    2.94
 -10   6   1   10.97    2.20
 -10   6   1   13.91    3.75
  -9   6   1   -1.81    2.37
  -9   6   1   -0.62    1.27
  -8   6   1    2.77    1.15
  -8   6   1   -0.07    1.84
   7  -6  -1  401.39   39.75
  -7   6   1  411.32   40.06
  -7   6   1  496.60   40.59
   6  -6  -1   92.07    9.28
   6  -6  -1   89.84    9.51
  -6   6   1  113.38    9.73
   5  -6  -1   -0.26    0.85
   5  -6  -1    0.45    0.65
  -5   6   1    1.92    0.87
   4  -6  -1  152.82   16.42
   4  -6  -1  171.95   16.44
  -4   6   1  177.90   16.54
  -4   6   1  191.19   16.51
   3  -6  -1    0.81    0.98
   3  -6  -1    0.57    1.05
  -3   6   1    1.06    0.95
  -3   6   1    1.30    1.14
   2  -6  -1   85.80    8.13
   2  -6  -1   70.62    7.85
  -2   6   1   77.18    7.87
   1  -6  -1   35.78    4.00
   1  -6  -1   25.39    3.81
  -1   6   1   30.31    3.81
  -1   6   1   33.98    3.82
   0  -6  -1  248.43   26.90
   0  -6  -1  328.25   26.90
   0   6   1  269.90   26.68
   0   6   1  295.86   26.74
  -1  -6  -1   67.98    7.50
  -1  -6  -1   71.30    7.23
   1   6   1   68.57    7.60
   1   6   1   77.47    7.50
  -2  -6  -1   58.46    6.60
  -2  -6  -1   67.24    7.23
   2   6   1   61.57    6.76
   2   6   1   76.04    7.05
  -3  -6  -1   10.04    2.48
   3   6   1   10.05    2.36
   3   6   1    9.97    2.05
  -4  -6  -1    2.31    1.95
  -4  -6  -1    1.17    1.03
   4   6   1   -0.26    1.26
   4   6   1    0.74    1.41
  -5  -6  -1   23.57    3.39
  -5  -6  -1   21.37    4.31
   5   6   1   21.49    3.57
  -6  -6  -1   15.81    2.72
   6   6   1   16.56    2.75
  -7  -6  -1    6.39    2.39
  -7  -6  -1   -1.65    2.48
   7   6   1    4.21    1.60
   7   6   1    1.72    2.10
  -8  -6  -1    3.02    3.34
  -8  -6  -1   -1.17    2.17
   8   6   1    3.85    2.35
   8   6   1    1.05    1.72
  -9  -6  -1   35.53    6.00
  -9  -6  -1   41.66    8.02
   9   6   1   35.93    4.73
 -11   7   1    0.23    3.09
 -11   7   1    0.17    3.80
 -10   7   1   22.03    3.79
  -9   7   1   12.39    2.64
  -9   7   1   13.98    3.64
   8  -7  -1  249.87   21.51
   8  -7  -1  213.78   21.39
  -8   7   1  240.82   22.15
   7  -7  -1   13.39    2.18
   7  -7  -1   10.02    1.54
   6  -7  -1   10.08    1.97
   6  -7  -1   10.22    2.00
   5  -7  -1  214.20   21.84
   5  -7  -1  195.66   21.96
  -5   7   1  256.25   22.12
  -5   7   1  275.81   22.38
   4  -7  -1    5.95    1.39
   4  -7  -1    1.95    1.61
  -4   7   1    4.77    1.47
  -4   7   1    4.79    1.61
   3  -7  -1   13.29    2.57
   3  -7  -1   12.78    2.89
  -3   7   1   15.52    2.60
  -3   7   1   17.06    2.34
   2  -7  -1    2.59    1.92
   2  -7  -1    4.96    1.63
  -2   7   1    4.64    1.32
   1  -7  -1   72.65    7.32
   1  -7  -1   56.89    7.16
  -1   7   1   66.15    7.06
  -1   7   1   70.21    7.16
   0  -7  -1  263.67   23.80
   0  -7  -1  235.52   23.99
   0   7   1  252.10   23.80
   0   7   1  250.91   23.69
  -1  -7  -1    0.62    1.79
   1   7   1    1.72    1.11
   1   7   1    1.54    1.53
  -2  -7  -1  112.28   10.78
  -2  -7  -1   89.82   11.16
   2   7   1  125.16   11.02
   2   7   1  103.51   11.14
  -3  -7  -1   61.35    7.68
  -3  -7  -1   78.34    7.35
   3   7   1   66.64    7.69
  -4  -7  -1    8.95    1.65
  -4  -7  -1    7.24    2.39
   4   7   1    5.38    2.26
  -5  -7  -1    0.79    1.74
  -5  -7  -1    7.63    2.66
   5   7   1    1.84    1.62
   5   7   1    2.16    2.00
  -6  -7  -1   22.60    5.01
  -6  -7  -1   42.55    4.91
   6   7   1   38.11    4.18
   6   7   1   22.86    4.36
  -7  -7  -1   62.65    6.76
   7   7   1   58.99    6.30
   7   7   1   46.45    6.69
  -8  -7  -1   27.22    6.70
  -8  -7  -1   38.85    5.71
   8   7   1   37.23    5.51
   8   7   1   36.40    4.71
 -11   8   1   -0.28    4.37
 -11   8   1   11.86    2.86
 -10   8   1    0.74    2.54
 -10   8   1   -3.08    3.35
  -9   8   1   66.82    7.12
   8  -8  -1   24.82    3.17
   8  -8  -1   30.99    3.58
  -8   8   1   36.51    4.10
   7  -8  -1   44.54    4.74
   7  -8  -1   44.47    5.00
   6  -8  -1   37.32    4.69
   6  -8  -1   41.19    4.74
  -6   8   1   45.92    4.79
   5  -8  -1    6.75    2.01
   5  -8  -1    7.79    2.02
  -5   8   1   11.14    2.52
  -5   8   1   11.67    2.55
   4  -8  -1    4.60    1.70
   4  -8  -1    4.64    1.63
  -4   8   1    5.60    1.76
  -4   8   1    6.95    1.64
   3  -8  -1   84.11    9.36
   3  -8  -1   83.27    9.46
  -3   8   1   99.80    9.30
   2  -8  -1    1.25    1.74
   2  -8  -1    3.60    2.26
  -2   8   1    4.41    1.77
  -2   8   1    3.43    1.20
   1  -8  -1   18.33    3.45
   1  -8  -1   18.45    3.96
  -1   8   1   24.04    3.48
  -1   8   1   22.43    3.54
   0  -8  -1   20.90    3.06
   0  -8  -1   16.93    3.91
   0   8   1   18.77    3.60
   0   8   1   16.90    2.86
  -1  -8  -1   48.93    6.28
  -1  -8  -1   60.76    6.10
   1   8   1   48.15    6.01
   1   8   1   45.98    5.70
  -2  -8  -1   31.50    5.72
   2   8   1   39.38    5.51
   2   8   1   46.17    5.08
  -3  -8  -1   13.57    2.64
  -3  -8  -1   12.11    3.57
   3   8   1   14.40    3.37
  -4  -8  -1   30.78    5.55
  -4  -8  -1   40.28    4.71
   4   8   1   29.37    5.10
   4   8   1   41.45    4.50
  -5  -8  -1    1.50    1.94
  -5  -8  -1    3.43    2.76
   5   8   1   -1.08    1.80
   5   8   1    5.01    2.42
  -6  -8  -1   43.66    5.16
  -6  -8  -1   28.38    6.16
   6   8   1   46.58    5.50
   6   8   1   36.59    5.68
  -7  -8  -1   -1.55    2.61
  -7  -8  -1    0.67    3.93
   7   8   1   -1.36    2.31
   7   8   1    3.07    2.83
  -8  -8  -1   -1.63    4.96
  -8  -8  -1    7.33    3.34
   8   8   1    2.53    2.84
   8   8   1   -3.42    2.39
 -11   9   1   -4.24    4.62
   9  -9  -1    8.01    1.58
  -9   9   1    3.21    3.23
  -9   9   1    8.03    2.65
   8  -9  -1   68.45    6.84
   8  -9  -1   60.62    6.47
   7  -9  -1    8.85    1.77
  -7   9   1   10.20    3.20
  -7   9   1    5.82    1.96
   6  -9  -1    0.70    1.67
   6  -9  -1    1.79    1.61
  -6   9   1    2.81    2.01
  -6   9   1    3.01    1.68
   5  -9  -1   57.76    6.94
   5  -9  -1   63.14    7.04
  -5   9   1   70.10    7.09
   4  -9  -1    3.20    2.22
  -4   9   1    2.20    1.64
  -4   9   1    2.69    2.22
   3  -9  -1   -0.24    1.69
   3  -9  -1   -0.18    1.90
  -3   9   1    1.36    1.78
   2  -9  -1   50.65    6.72
   2  -9  -1   54.02    6.27
  -2   9   1   50.24    5.90
  -2   9   1   48.82    6.02
   1  -9  -1  265.85   27.70
   1  -9  -1  310.94   27.52
  -1   9   1  289.66   27.23
  -1   9   1  280.36   27.29
   0  -9  -1    9.81    2.19
   0  -9  -1    5.62    3.33
   0   9   1   10.76    2.14
   0   9   1    5.36    2.82
  -1  -9  -1   14.66    3.02
   1   9   1   18.79    3.61
   1   9   1   14.65    2.81
  -2  -9  -1    8.51    3.08
  -3  -9  -1   -0.48    2.66
   3   9   1    2.49    2.53
  -4  -9  -1   38.33    4.65
  -4  -9  -1   26.85    5.68
   4   9   1   37.17    5.45
   4   9   1   34.34    5.48
  -5  -9  -1   13.95    4.05
  -5  -9  -1   11.32    3.01
   5   9   1   12.05    3.23
  -6  -9  -1    0.32    3.61
  -6  -9  -1    2.61    2.34
   6   9   1   -1.47    2.28
  -7  -9  -1   10.88    5.07
  -7  -9  -1   16.58    3.80
 -10  10   1    7.59    3.30
 -10  10   1    9.59    4.98
   9 -10  -1    9.84    2.08
   9 -10  -1   13.04    2.65
  -9  10   1   19.29    3.73
   8 -10  -1   26.55    3.94
  -8  10   1   31.57    4.81
   7 -10  -1   19.69    3.46
   7 -10  -1   24.49    3.68
  -7  10   1   33.09    5.11
  -7  10   1   26.47    4.26
   6 -10  -1   18.33    3.43
   6 -10  -1   16.16    3.20
   5 -10  -1    8.99    2.60
   5 -10  -1    6.93    2.48
  -5  10   1   12.67    2.78
  -5  10   1    8.36    2.89
   4 -10  -1   24.63    4.52
   4 -10  -1   23.97    4.39
   3 -10  -1   14.44    2.83
   3 -10  -1   10.23    3.25
  -3  10   1   12.41    2.91
   2 -10  -1   32.51    4.98
   2 -10  -1   29.23    5.78
  -2  10   1   31.11    4.68
   1 -10  -1   -0.38    2.95
  -1  10   1    0.54    2.36
  -1  10   1   -0.10    2.12
   0 -10  -1   39.76    6.65
   0 -10  -1   40.92    6.04
   0  10   1   36.55    5.91
   0  10   1   47.32    6.01
  -1 -10  -1   11.35    2.50
  -1 -10  -1    4.32    3.41
   1  10   1    7.97    2.95
   1  10   1    8.44    3.17
  -2 -10  -1   86.15    8.87
  -2 -10  -1   67.48    9.70
   2  10   1   89.70    9.97
   3  10   1   13.79    4.03
   3  10   1   21.30    4.05
  -4 -10  -1    0.94    2.81
   4  10   1    2.28    2.89
  -5 -10  -1   14.03    4.37
   5  10   1   18.95    3.07
   5  10   1   10.94    3.61
  -6 -10  -1   15.88    4.02
  -6 -10  -1   10.08    5.14
   6  10   1   17.69    4.06
   6  10   1   12.97    3.19
   9 -11  -1    2.05    1.98
   9 -11  -1    2.84    1.65
  -9  11   1    4.16    4.24
  -9  11   1    0.23    3.15
   8 -11  -1    5.72    2.12
   8 -11  -1    7.19    2.32
  -8  11   1   14.24    4.19
  -8  11   1    0.92    3.07
   7 -11  -1   10.96    2.27
   7 -11  -1    7.75    2.46
  -7  11   1   17.56    3.94
  -7  11   1    8.49    2.59
   6 -11  -1   21.42    4.45
  -6  11   1   30.15    5.31
  -6  11   1   30.75    4.21
   5 -11  -1   20.31    4.32
   5 -11  -1   25.16    4.30
  -5  11   1   18.78    3.88
   4 -11  -1   17.37    4.03
  -4  11   1   16.52    3.74
  -4  11   1   17.83    3.69
   3 -11  -1    8.90    3.90
   3 -11  -1   12.52    3.85
  -3  11   1   12.95    3.29
  -3  11   1    9.48    2.94
   2 -11  -1   13.48    3.36
   2 -11  -1    7.06    3.88
  -2  11   1    5.98    2.78
  -2  11   1    5.13    2.66
   1 -11  -1   25.57    5.67
   1 -11  -1   38.17    5.70
  -1  11   1   22.76    4.70
  -1  11   1   33.07    5.34
   0 -11  -1  120.95   11.42
   0 -11  -1   85.43   12.03
   0  11   1  112.03   11.11
   0  11   1  105.37   11.87
  -1 -11  -1   -0.73    2.06
  -1 -11  -1    1.89    3.46
   1  11   1    3.77    3.04
  -2 -11  -1   16.61    3.71
  -2 -11  -1   14.23    4.62
   2  11   1   20.11    4.76
   2  11   1   23.11    3.58
  -3 -11  -1    7.16    2.58
  -3 -11  -1    6.06    3.56
   3  11   1    3.48    2.90
   3  11   1    9.84    3.74
  -4 -11  -1   15.39    3.26
  -4 -11  -1   15.00    4.95
   4  11   1    9.00    4.06
   4  11   1   15.62    3.77
  -5 -11  -1   30.60    7.59
   5  11   1   41.34    7.15
   5  11   1   44.48    6.52
   9 -12  -1    1.54    2.14
   9 -12  -1    4.72    2.51
  -9  12   1   -4.16    4.53
   8 -12  -1   10.56    2.91
   8 -12  -1    9.69    2.73
  -8  12   1   22.43    5.31
  -8  12   1   12.45    3.64
   6 -12  -1   12.92    3.91
  -6  12   1   23.73    4.59
   5 -12  -1   -0.10    2.73
   5 -12  -1    5.18    2.94
  -5  12   1    3.13    2.62
   4 -12  -1    6.05    3.25
   4 -12  -1    6.17    3.29
  -4  12   1   -3.20    2.71
  -4  12   1   -0.35    2.60
   3 -12  -1   32.88    5.03
   3 -12  -1   24.20    5.07
  -3  12   1   14.04    3.92
  -3  12   1   21.46    4.26
   2 -12  -1    2.16    2.48
   2 -12  -1    0.72    3.92
  -2  12   1    5.40    2.90
  -2  12   1    3.01    2.96
   1 -12  -1    5.61    4.08
   1 -12  -1    3.61    2.98
  -1  12   1   -1.26    3.02
  -1  12   1    4.01    3.56
   0 -12  -1   14.13    4.39
   0 -12  -1    9.80    3.31
   0  12   1   12.58    3.39
   0  12   1   10.35    4.46
  -1 -12  -1   -0.71    4.09
  -1 -12  -1    7.18    2.71
   1  12   1    3.48    4.09
   1  12   1    4.11    2.79
  -2 -12  -1    8.40    4.70
  -2 -12  -1   10.16    3.20
   2  12   1   12.95    3.64
   2  12   1   16.31    4.54
  -3 -12  -1    5.26    4.88
  -3 -12  -1    3.64    3.48
   3  12   1   -0.26    2.97
   3  12   1   -1.29    4.40
  -4 -12  -1   51.16    7.16
   4  12   1   40.24    6.64
   4  12   1   52.02    8.09
   7 -13  -1    8.07    3.41
   7 -13  -1    7.02    3.14
  -7  13   1    8.39    3.78
   6 -13  -1    3.51    3.24
  -6  13   1   -3.29    2.83
  -6  13   1    3.78    3.37
   5 -13  -1    7.24    3.20
   5 -13  -1    2.88    3.34
  -5  13   1   11.00    3.15
  -5  13   1    3.47    3.16
   4 -13  -1    0.40    3.54
   4 -13  -1   -4.87    3.77
  -4  13   1   -0.29    2.90
  -4  13   1    2.46    2.84
   3 -13  -1   -2.86    3.50
   3 -13  -1   -3.99    4.03
  -3  13   1   -1.03    2.94
  -3  13   1    2.45    2.85
   2 -13  -1    6.44    3.59
   2 -13  -1    1.63    4.55
  -2  13   1    7.06    3.57
  -2  13   1    3.78    3.15
   1 -13  -1   49.39    7.95
   1 -13  -1   62.54    9.87
  -1  13   1   75.73    8.27
  -1  13   1   72.49    8.98
   0 -13  -1    3.60    4.63
   0 -13  -1    1.39    2.96
   0  13   1    5.46    4.53
   0  13   1   -3.70    3.21
  -1 -13  -1   19.96    4.32
  -1 -13  -1   19.06    6.07
   1  13   1   24.16    5.85
  -2 -13  -1    7.08    4.31
  -2 -13  -1   13.31    6.79
   2  13   1   10.82    3.88
   2  13   1   11.99    5.44
  -6  14   1    2.63    6.27
   5 -14  -1   -1.50    3.91
   5 -14  -1    1.17    3.99
  -5  14   1    3.94    4.12
  -5  14   1   -0.87    3.17
   4 -14  -1   14.96    4.82
   4 -14  -1   14.49    5.00
  -4  14   1   12.77    4.53
  -4  14   1   16.11    4.47
   3 -14  -1   10.47    4.57
   3 -14  -1    9.07    5.13
  -3  14   1    5.75    4.03
  -3  14   1    4.15    4.32
   2 -14  -1   13.32    5.75
   2 -14  -1    8.84    4.60
  -2  14   1   15.86    5.33
  -2  14   1   19.28    4.87
   1 -14  -1    1.01    4.45
   1 -14  -1    0.25    6.08
  -1  14   1   -1.89    3.93
  -1  14   1    6.32    5.11
   0 -14  -1    9.39   10.12
   0 -14  -1    7.68    5.32
   0  14   1   16.71    4.71
   0  14   1   21.96    6.78
   0  14  -2   19.19    5.91
   0  14  -2   20.55    5.29
   0 -14   2   14.95    6.25
  -1  14  -2    5.27    4.11
  -1  14  -2   -1.59    4.84
   1 -14   2    9.54    5.98
   1 -14   2   -2.44    4.54
  -2  14  -2    4.89    4.07
  -2  14  -2    4.00    3.92
   2 -14   2    6.06    4.60
   2 -14   2    6.42    5.18
  -3  14  -2   29.27    5.68
  -3  14  -2   22.36    5.28
   3 -14   2   20.39    5.91
   3 -14   2   33.37    6.00
  -4  14  -2   -1.35    4.40
  -4  14  -2    0.74    4.29
   4 -14   2    3.24    4.61
   4 -14   2    0.33    4.49
  -5  14  -2   10.72    4.75
  -5  14  -2    7.29    4.72
   5 -14   2   11.87    4.79
   5 -14   2    4.16    4.81
  -6  14  -2   17.72    5.53
   6 -14   2   23.90    5.05
   6 -14   2   16.79    5.01
   2  13  -2   14.12    4.96
   2  13  -2   12.45    3.71
  -2 -13   2    5.50    4.27
  -2 -13   2   12.70    6.19
   1  13  -2   13.43    4.77
   1  13  -2   20.98    3.93
  -1 -13   2   10.48    4.10
  -1 -13   2   14.36    5.46
   0  13  -2    3.07    4.14
   0  13  -2    1.37    3.33
   0 -13   2    7.61    4.36
   0 -13   2    3.52    3.33
  -1  13  -2    7.26    3.05
  -1  13  -2    3.52    3.92
   1 -13   2    5.16    3.46
   1 -13   2    6.79    4.02
  -2  13  -2   90.99    9.86
  -2  13  -2   62.09    8.64
   2 -13   2   63.63   10.16
   2 -13   2   78.10    8.83
  -3  13  -2   42.57    5.54
  -3  13  -2   52.94    6.96
   3 -13   2   34.72    7.42
   3 -13   2   37.63    7.05
  -4  13  -2    4.00    3.37
  -4  13  -2    4.05    2.43
   4 -13   2    7.20    4.11
   4 -13   2   -0.07    3.95
  -5  13  -2   -1.47    2.99
   5 -13   2   10.28    3.75
   5 -13   2   -3.11    4.00
  -6  13  -2   -1.34    3.44
   6 -13   2    3.70    3.45
   6 -13   2   -5.98    3.95
  -7  13  -2   15.01    5.06
  -7  13  -2    6.72    3.73
   7 -13   2    7.68    3.65
   7 -13   2    6.51    4.17
   4  12  -2   -4.01    3.44
   4  12  -2   -1.36    3.05
  -4 -12   2   -0.36    5.06
  -4 -12   2   -3.97    3.89
   3  12  -2   60.57    7.46
   3  12  -2   53.61    6.65
  -3 -12   2   34.61    7.73
  -3 -12   2   47.44    7.07
   2  12  -2    7.14    3.67
   2  12  -2   -1.64    3.07
  -2 -12   2    0.20    2.81
  -2 -12   2   -4.27    3.79
   1  12  -2   -3.92    3.00
   1  12  -2    4.28    3.48
  -1 -12   2    0.93    2.76
  -1 -12   2   -0.91    2.73
   0  12  -2    7.57    3.58
   0  12  -2   19.55    4.58
   0 -12   2   14.37    4.50
   0 -12   2   15.16    3.82
  -1  12  -2    6.12    3.05
  -1  12  -2   13.78    3.86
   1 -12   2   12.60    4.33
   1 -12   2    3.83    3.34
  -2  12  -2    4.85    3.32
  -2  12  -2   12.31    3.31
   2 -12   2    2.54    2.97
   2 -12   2    4.53    3.33
  -3  12  -2  150.90   15.92
  -3  12  -2  160.18   15.85
   3 -12   2  144.43   15.97
   3 -12   2  163.21   16.48
  -4  12  -2   -0.19    3.00
   4 -12   2    7.80    3.06
  -5  12  -2    3.06    2.53
   5 -12   2    3.05    2.84
  -6  12  -2   11.62    3.47
  -6  12  -2   14.74    4.08
   6 -12   2   12.76    3.55
  -7  12  -2    0.40    3.91
  -7  12  -2    3.50    2.65
   7 -12   2   -4.08    2.92
   7 -12   2    4.02    2.72
  -8  12  -2    2.78    4.59
   8 -12   2   -1.44    3.65
   8 -12   2   -0.04    2.70
  -9  12  -2   29.32    5.22
  -9  12  -2   48.97    9.24
   9 -12   2   21.77    4.90
   5  11  -2    1.65    2.73
   5  11  -2    1.72    2.87
  -5 -11   2   -3.30    3.17
  -5 -11   2    0.69    4.41
   4  11  -2    1.01    2.48
   4  11  -2    2.57    3.00
  -4 -11   2    0.13    3.53
  -4 -11   2    5.34    2.47
   3  11  -2   12.70    2.94
  -3 -11   2   16.70    4.16
   2  11  -2    4.25    2.58
   2  11  -2   15.24    3.78
  -2 -11   2    7.60    3.69
  -2 -11   2    8.57    3.11
   1  11  -2  127.60   12.47
   1  11  -2  126.61   12.90
  -1 -11   2  113.27   12.15
  -1 -11   2   98.71   12.70
   0  11  -2    0.02    2.41
   0  11  -2    4.41    2.87
   0 -11   2    3.38    2.43
   0 -11   2   -0.04    2.98
  -1  11  -2    2.83    2.83
  -1  11  -2    8.70    3.18
   1 -11   2    1.85    3.07
   1 -11   2    1.94    2.56
  -2  11  -2   20.39    3.93
  -2  11  -2   22.05    4.35
   2 -11   2   16.41    4.45
   2 -11   2   19.56    4.60
  -3  11  -2   12.27    2.77
  -3  11  -2    8.84    2.80
   3 -11   2   14.41    3.55
   3 -11   2   10.70    3.79
  -4  11  -2   -1.57    2.05
   4 -11   2    1.73    2.98
   4 -11   2    5.65    2.80
  -5  11  -2   15.37    3.67
   5 -11   2   10.27    3.21
   5 -11   2   11.17    3.98
  -6  11  -2    8.35    3.51
  -6  11  -2    8.30    2.56
   6 -11   2   15.64    3.34
   6 -11   2    7.95    3.34
  -7  11  -2   18.43    4.70
  -7  11  -2    9.15    3.38
   7 -11   2   15.03    3.61
  -8  11  -2   10.66    3.11
  -8  11  -2   15.04    4.49
  -9  11  -2    7.34    4.77
  -9  11  -2    4.01    3.24
   9 -11   2    6.74    3.03
   9 -11   2    7.26    2.56
   6  10  -2   -2.24    2.71
  -6 -10   2    1.72    3.82
   5  10  -2   44.51    5.80
   5  10  -2   39.37    5.58
  -5 -10   2   49.11    6.01
  -5 -10   2   28.40    6.46
   4  10  -2    5.52    2.61
   4  10  -2    1.13    2.23
  -4 -10   2   -4.48    2.59
  -4 -10   2    4.32    2.98
   3  10  -2   78.80    8.75
   3  10  -2   87.39    8.75
  -3 -10   2   76.62    8.13
  -3 -10   2   62.36    8.89
   2  10  -2    1.82    2.37
   2  10  -2    0.25    2.42
  -2 -10   2    0.58    2.04
  -2 -10   2    1.05    2.38
   1  10  -2    5.61    2.21
   1  10  -2    0.69    2.57
  -1 -10   2    5.53    2.91
  -1 -10   2    3.60    1.91
   0  10  -2  159.27   14.29
   0  10  -2  145.72   14.57
   0 -10   2  139.84   14.49
   0 -10   2  114.09   14.19
  -1  10  -2    4.74    2.56
   1 -10   2    4.13    2.69
   1 -10   2    3.96    3.00
  -2  10  -2  355.45   31.59
  -2  10  -2  369.07   31.63
   2 -10   2  320.59   31.75
   2 -10   2  281.37   31.31
   3 -10   2   43.39    5.59
   3 -10   2   37.97    5.60
  -4  10  -2   76.98    8.60
  -4  10  -2   85.24    8.73
   4 -10   2   66.01    8.88
  -5  10  -2    3.28    2.79
  -5  10  -2   -1.53    2.28
   5 -10   2    2.52    2.06
   5 -10   2   -0.80    2.40
  -6  10  -2    2.81    2.62
  -6  10  -2   -0.69    2.26
   6 -10   2   -0.39    2.02
   6 -10   2    3.14    2.52
  -7  10  -2   -0.44    2.46
  -7  10  -2   -0.48    1.95
   7 -10   2    1.63    2.37
   7 -10   2    2.50    2.04
  -8  10  -2    4.45    2.04
  -8  10  -2    2.90    3.44
   8 -10   2    5.29    2.00
   8 -10   2    5.39    2.46
  -9  10  -2   32.60    5.62
   9 -10   2   41.66    4.78
   9 -10   2   28.74    4.91
 -10  10  -2    5.91    5.11
 -10  10  -2   10.06    3.03
  10 -10   2    4.65    2.73
  10 -10   2    2.17    1.92
   7   9  -2   -2.04    1.97
   7   9  -2    1.13    2.47
  -7  -9   2    8.14    4.49
  -7  -9   2   -5.44    2.85
   6   9  -2   12.52    3.07
   6   9  -2   16.46    3.23
  -6  -9   2   21.10    4.76
   5   9  -2    4.55    2.06
   5   9  -2    1.34    1.77
  -5  -9   2    2.32    2.70
   4   9  -2    1.89    1.55
   4   9  -2    0.56    2.12
  -4  -9   2    2.77    2.42
   3   9  -2    6.80    1.76
   3   9  -2    7.29    2.72
  -3  -9   2    7.08    2.61
  -3  -9   2    5.48    2.88
   2   9  -2   19.97    3.91
   2   9  -2   21.02    3.47
  -2  -9   2   20.14    4.16
   1   9  -2   90.77    8.97
   1   9  -2   79.99    9.10
  -1  -9   2   74.91    8.60
   0   9  -2   83.72    8.98
   0   9  -2   91.75    9.17
   0  -9   2   74.27    9.22
   0  -9   2   78.73    8.68
  -1   9  -2  327.77   29.98
  -1   9  -2  331.56   29.91
   1  -9   2  279.59   29.89
   1  -9   2  320.29   30.04
  -2   9  -2 1360.65  116.90
   2  -9   2 1257.20  116.86
   2  -9   2 1213.78  116.94
  -3   9  -2    6.91    2.25
  -3   9  -2    6.09    2.59
   3  -9   2    3.90    2.45
   3  -9   2    5.04    1.84
  -4   9  -2    6.65    2.64
  -4   9  -2    8.07    1.86
   4  -9   2    5.45    2.33
   4  -9   2    6.42    2.48
  -5   9  -2    1.48    1.61
  -5   9  -2   -0.15    2.16
   5  -9   2    2.34    2.44
   5  -9   2    2.40    1.96
  -6   9  -2   17.05    3.54
   6  -9   2   12.71    2.98
  -7   9  -2   21.82    4.38
  -7   9  -2   17.78    3.70
   7  -9   2   17.10    3.28
  -8   9  -2    4.09    2.33
  -8   9  -2    1.44    3.03
   8  -9   2   -0.93    1.64
   8  -9   2    1.89    2.37
  -9   9  -2   19.07    3.77
  -9   9  -2   23.37    5.02
   9  -9   2   20.97    3.99
 -10   9  -2   11.52    3.48
  10  -9   2   10.71    2.08
  10  -9   2   13.22    2.71
 -11   9  -2   60.47    7.85
   8   8  -2    0.93    1.23
   8   8  -2   -1.90    1.60
  -8  -8   2    3.97    4.65
  -8  -8   2    2.43    2.93
   7   8  -2    1.38    1.49
   7   8  -2   -0.75    2.19
  -7  -8   2    0.02    2.65
  -7  -8   2    5.92    3.62
   6   8  -2    4.77    1.61
   6   8  -2    2.28    2.09
  -6  -8   2    6.54    2.24
  -6  -8   2    1.50    2.76
   5   8  -2   -0.43    1.65
   5   8  -2   -0.47    1.79
  -5  -8   2    0.07    2.46
  -5  -8   2   -2.75    1.56
   4   8  -2    3.88    1.98
   4   8  -2    5.60    1.71
  -4  -8   2    4.99    2.37
   3   8  -2    4.66    1.74
   3   8  -2   -0.39    1.67
  -3  -8   2    2.56    1.92
   2   8  -2   31.37    4.48
   2   8  -2   36.69    4.44
  -2  -8   2   27.07    4.62
  -2  -8   2   31.96    4.08
   1   8  -2   12.20    2.82
   1   8  -2   12.28    2.76
  -1  -8   2   12.80    2.49
  -1  -8   2    9.82    2.84
   0   8  -2  241.75   21.15
   0   8  -2  223.33   21.00
   0  -8   2  196.95   21.00
   0  -8   2  208.98   20.91
  -1   8  -2   51.36    5.77
  -1   8  -2   47.55    5.76
   1  -8   2   45.77    5.99
   1  -8   2   43.82    5.55
  -2   8  -2    4.47    1.72
  -2   8  -2    2.90    1.65
   2  -8   2    8.27    1.97
   2  -8   2    3.94    2.10
  -3   8  -2    4.26    2.05
  -3   8  -2    2.63    1.83
   3  -8   2    3.00    1.98
   3  -8   2    5.10    2.17
  -4   8  -2   72.18    8.82
  -4   8  -2   93.29    9.40
   4  -8   2   91.34    9.51
   4  -8   2   95.94    9.31
  -5   8  -2  135.79   12.87
  -5   8  -2  126.64   12.59
   5  -8   2  130.44   12.56
   5  -8   2  109.78   12.63
  -6   8  -2   21.97    3.67
  -6   8  -2   29.64    4.42
   6  -8   2   26.22    3.80
   6  -8   2   26.66    4.08
  -7   8  -2    2.00    1.87
  -7   8  -2   -1.70    2.00
   7  -8   2    3.31    1.80
   7  -8   2    3.07    1.53
  -8   8  -2    5.49    3.06
  -8   8  -2    3.73    2.38
   8  -8   2    4.28    1.65
   8  -8   2    4.26    2.24
  -9   8  -2   -0.82    3.26
  -9   8  -2   -0.28    2.35
   9  -8   2    0.56    1.99
 -10   8  -2   17.92    4.75
 -10   8  -2   10.48    2.69
  10  -8   2    7.37    1.59
 -11   8  -2    8.22    5.26
 -11   8  -2    5.51    3.24
  -8  -7   2   34.49    6.32
  -8  -7   2   26.00    5.07
   7   7  -2   -0.30    1.74
   7   7  -2    2.63    1.07
  -7  -7   2    7.34    3.11
  -7  -7   2    2.37    2.38
   6   7  -2   44.56    4.84
  -6  -7   2   37.75    6.15
  -6  -7   2   55.61    5.97
   5   7  -2    6.52    1.74
   5   7  -2    5.85    1.44
  -5  -7   2    4.91    2.63
  -5  -7   2    7.13    1.93
   4   7  -2    6.72    1.94
  -4  -7   2    6.02    2.13
  -4  -7   2    7.59    1.46
   3   7  -2    6.03    1.89
  -3  -7   2    7.25    2.26
   2   7  -2   37.34    4.60
   2   7  -2   39.53    4.87
  -2  -7   2   33.18    4.96
  -2  -7   2   48.65    4.80
   1   7  -2  334.24   31.18
   1   7  -2  367.77   31.22
  -1  -7   2  294.84   31.10
  -1  -7   2  333.55   31.11
   0   7  -2   42.92    4.85
   0   7  -2   38.37    4.67
   0  -7   2   35.12    4.68
  -1   7  -2  565.87   49.27
   1  -7   2  532.57   49.26
   1  -7   2  498.03   49.18
  -2   7  -2   26.24    3.80
  -2   7  -2   22.14    3.22
   2  -7   2   22.37    3.23
   2  -7   2   21.51    3.45
  -3   7  -2   91.59    9.54
  -3   7  -2  100.10    9.83
   3  -7   2   87.24    9.79
   3  -7   2  100.52    9.71
  -4   7  -2   34.31    4.04
  -4   7  -2   32.77    4.29
   4  -7   2   29.47    4.13
   4  -7   2   29.49    3.86
  -5   7  -2    2.92    1.68
  -5   7  -2    2.74    1.52
   5  -7   2    1.37    1.44
   5  -7   2   -1.09    0.99
  -6   7  -2   34.43    4.32
  -6   7  -2   39.24    4.96
   6  -7   2   30.99    3.91
  -7   7  -2  100.52    9.93
   7  -7   2  104.55    9.64
   7  -7   2   86.67    9.92
  -8   7  -2   19.95    4.26
  -8   7  -2   19.37    3.21
   8  -7   2   11.84    2.40
  -9   7  -2    1.31    2.25
  -9   7  -2    4.85    3.16
   9  -7   2   -0.92    0.99
   9  -7   2   -2.12    1.76
 -10   7  -2   14.90    4.29
 -10   7  -2    8.89    2.67
  10  -7   2    5.24    1.18
  10  -7   2    7.10    1.67
 -11   7  -2   45.24    7.98
 -11   7  -2   29.84    5.33
  -9  -6   2   34.43    6.28
  -9  -6   2   19.71    4.48
  -8  -6   2   15.56    3.38
  -8  -6   2    7.51    3.70
   7   6  -2   -0.41    1.22
  -7  -6   2    8.07    2.77
   6   6  -2    3.12    0.93
   6   6  -2    2.58    1.38
  -6  -6   2    3.93    2.33
  -6  -6   2    1.78    1.64
   5   6  -2   21.04    2.48
  -5  -6   2   16.09    3.39
  -5  -6   2   17.77    2.62
   4   6  -2   14.67    1.90
   4   6  -2   11.86    2.43
  -4  -6   2    7.82    2.37
   3   6  -2  104.06   11.20
  -3  -6   2  114.24   11.06
  -3  -6   2  124.88   11.53
   2   6  -2  140.52   14.07
   2   6  -2  168.19   14.17
  -2  -6   2  128.80   14.02
   1   6  -2  145.29   12.96
   1   6  -2  140.38   12.98
  -1  -6   2  113.67   12.86
  -1  -6   2  129.06   12.82
   0   6  -2  234.88   21.52
   0   6  -2  238.73   21.50
   0  -6   2  207.47   21.39
  -1   6  -2 2219.09  179.25
  -1   6  -2 1985.50  179.09
   1  -6   2 1836.16  179.00
   1  -6   2 1849.17  179.07
  -2   6  -2    8.08    2.19
  -2   6  -2   12.50    2.07
   2  -6   2    8.43    2.01
   2  -6   2    8.12    2.18
  -3   6  -2   35.54    3.96
   3  -6   2   27.17    3.95
   3  -6   2   33.53    4.07
  -4   6  -2   47.78    5.36
  -4   6  -2   50.37    5.44
   4  -6   2   60.70    5.62
   4  -6   2   40.20    5.55
  -5   6  -2    9.48    2.33
  -5   6  -2   10.93    1.97
   5  -6   2   13.99    2.35
   5  -6   2    9.80    2.22
  -6   6  -2  136.08   12.73
  -6   6  -2  123.00   12.24
   6  -6   2  104.95   12.29
   6  -6   2  137.42   12.16
  -7   6  -2    4.61    2.24
  -7   6  -2    3.37    1.73
   7  -6   2    3.41    1.49
   7  -6   2    4.21    1.37
  -8   6  -2  156.06   15.94
   8  -6   2  160.04   15.93
   8  -6   2  177.22   15.50
  -9   6  -2   21.92    3.97
  -9   6  -2   31.89    5.86
   9  -6   2   29.46    3.67
   9  -6   2   27.09    3.11
 -10   6  -2   38.71    5.04
 -10   6  -2   40.23    6.69
  10  -6   2   33.64    3.36
  10  -6   2   29.68    3.29
 -11   6  -2    5.55    2.61
 -11   6  -2    2.40    4.05
 -10  -5   2   13.05    5.58
 -10  -5   2   19.36    4.29
  -9  -5   2   12.06    4.46
  -9  -5   2   15.92    3.57
  -8  -5   2   93.35   11.08
  -8  -5   2  102.77   10.08
   7   5  -2   10.37    1.72
   7   5  -2   11.34    1.37
  -7  -5   2   10.14    2.40
  -7  -5   2   12.03    3.06
   6   5  -2   40.99    4.96
   6   5  -2   49.99    4.79
  -6  -5   2   45.59    5.86
  -6  -5   2   59.35    5.67
   5   5  -2   92.47    9.96
   5   5  -2  114.54    9.86
  -5  -5   2   91.23   10.35
  -5  -5   2  111.55   10.18
   4   5  -2   21.61    3.17
   4   5  -2   30.96    3.04
  -4  -5   2   28.54    3.14
  -4  -5   2   21.27    3.07
   3   5  -2    3.31    0.97
   3   5  -2    0.63    1.15
  -3  -5   2    2.27    0.88
  -3  -5   2    0.13    1.23
   2   5  -2    0.16    0.80
   2   5  -2    0.28    0.96
  -2  -5   2    0.57    0.65
  -2  -5   2   -1.37    0.82
   1   5  -2  256.43   24.30
   1   5  -2  284.35   24.41
  -1  -5   2  258.51   24.29
  -1  -5   2  243.06   24.27
   0   5  -2   89.54    8.48
   0   5  -2   90.03    8.47
   0  -5   2   73.91    8.29
   0  -5   2   83.00    8.42
  -1   5  -2  334.41   31.20
  -1   5  -2  362.43   31.28
   1  -5   2  334.05   31.16
   1  -5   2  313.95   31.19
  -2   5  -2   23.33    2.96
  -2   5  -2   25.71    2.90
   2  -5   2   17.03    2.86
   2  -5   2   23.66    3.04
  -3   5  -2   68.86    7.07
  -3   5  -2   71.39    7.14
   3  -5   2   74.48    7.15
   3  -5   2   64.45    7.25
  -4   5  -2   90.65    8.97
  -4   5  -2   86.09    9.04
   4  -5   2  100.73    8.95
   4  -5   2   83.13    9.08
  -5   5  -2   70.97    8.42
  -5   5  -2   91.95    8.30
   5  -5   2   81.69    8.40
  -6   5  -2   83.54    8.81
  -6   5  -2   88.45    9.21
   6  -5   2   76.54    8.80
   6  -5   2  103.59    8.70
  -7   5  -2    1.62    1.86
  -7   5  -2    2.70    1.24
   7  -5   2    2.79    0.91
   7  -5   2   -0.22    1.25
  -8   5  -2   65.33    7.40
   8  -5   2   59.03    5.95
   8  -5   2   55.56    6.34
  -9   5  -2    9.18    3.36
  -9   5  -2    6.27    1.63
   9  -5   2    5.88    1.13
   9  -5   2    8.59    1.72
 -10   5  -2   -1.83    2.28
 -10   5  -2    6.60    3.75
 -11   5  -2   23.96    5.86
 -11   5  -2   34.21    5.09
 -12   5  -2    5.66    3.67
 -10  -4   2   27.28    6.03
 -10  -4   2   29.84    5.12
  -9  -4   2   38.72    5.12
  -8  -4   2    1.13    1.54
  -8  -4   2   -0.21    2.37
  -7  -4   2   39.75    4.25
  -7  -4   2   26.75    4.68
   6   4  -2  119.36   11.26
  -6  -4   2  114.57   12.19
  -6  -4   2  131.59   11.92
   5   4  -2   44.29    4.93
   5   4  -2   54.00    4.81
  -5  -4   2   46.92    5.10
   4   4  -2    0.85    0.63
   4   4  -2   -0.23    0.64
  -4  -4   2    0.29    0.64
  -4  -4   2   -0.37    0.83
  -3  -4   2  762.10   68.40
  -3  -4   2  740.42   68.55
   2   4  -2  100.65   10.14
  -2  -4   2  104.92   10.32
  -2  -4   2  114.82   10.20
   1   4  -2 1046.42   90.51
   1   4  -2 1034.39   90.45
  -1  -4   2  983.86   90.43
  -1  -4   2  914.94   90.41
   0   4  -2  770.69   66.27
   0  -4   2  692.02   66.14
   0  -4   2  715.65   66.20
  -1   4  -2  222.45   19.46
  -1   4  -2  222.50   19.43
   1  -4   2  194.25   19.27
   1  -4   2  191.13   19.40
  -2   4  -2   71.64    7.11
  -2   4  -2   71.67    7.03
   2  -4   2   69.60    7.21
   2  -4   2   72.33    6.97
  -3   4  -2  344.41   31.62
  -3   4  -2  352.62   31.60
   3  -4   2  289.26   31.62
   3  -4   2  382.21   31.55
  -4   4  -2  259.67   22.54
  -4   4  -2  234.82   22.58
   4  -4   2  229.28   22.60
  -5   4  -2   10.97    1.78
   5  -4   2   12.27    1.78
   5  -4   2    7.29    1.84
  -6   4  -2   14.71    3.17
  -6   4  -2   20.12    2.51
   6  -4   2   18.89    2.65
  -7   4  -2   34.78    4.58
  -7   4  -2   47.99    5.58
   7  -4   2   40.92    4.69
   7  -4   2   47.86    4.47
  -8   4  -2   21.69    4.18
   8  -4   2   19.05    2.82
   8  -4   2   17.79    2.13
  -9   4  -2    4.86    3.03
  -9   4  -2    4.44    1.86
   9  -4   2    5.61    1.13
   9  -4   2    5.28    1.23
 -10   4  -2   43.71    7.09
 -10   4  -2   42.98    5.10
 -11   4  -2   -0.60    3.57
 -11   4  -2    3.80    2.92
 -12   4  -2   13.57    3.99
 -12   4  -2   11.39    5.13
 -10  -3   2   10.59    4.27
 -10  -3   2   13.94    3.51
  -9  -3   2   -0.46    1.94
  -9  -3   2    2.48    2.92
  -8  -3   2   39.38    4.41
  -8  -3   2   29.09    5.20
  -7  -3   2    4.06    1.96
  -7  -3   2    4.74    1.40
  -6  -3   2  178.41   16.05
  -6  -3   2  158.59   16.24
   5   3  -2   79.66    7.36
  -5  -3   2   77.85    7.76
  -5  -3   2   78.96    7.88
   4   3  -2   60.22    6.40
  -4  -3   2   70.77    6.74
  -4  -3   2   70.59    6.59
  -3  -3   2  127.15   11.47
  -3  -3   2  115.52   11.36
   2   3  -2   11.88    1.47
  -2  -3   2    9.86    1.39
   1   3  -2   68.23    6.27
   1   3  -2   63.30    6.22
  -1  -3   2   60.01    6.22
   0   3  -2 3844.81  376.48
   0  -3   2 4289.08  377.17
  -1   3  -2  586.19   53.03
  -1   3  -2  614.20   53.09
   1  -3   2  559.08   52.95
   1  -3   2  567.27   53.08
  -2   3  -2  369.26   30.22
  -2   3  -2  297.31   30.13
   2  -3   2  293.65   30.19
   2  -3   2  351.89   30.12
  -3   3  -2  186.27   15.87
  -3   3  -2  148.71   15.77
   3  -3   2  197.33   15.81
   3  -3   2  143.89   15.84
  -4   3  -2   23.70    3.00
  -4   3  -2   29.46    2.96
   4  -3   2   22.04    2.90
  -5   3  -2  281.70   26.82
  -5   3  -2  304.75   26.63
   5  -3   2  274.67   26.64
  -6   3  -2   62.81    6.92
  -6   3  -2   57.13    6.33
   6  -3   2   72.67    6.16
   6  -3   2   57.03    6.38
  -7   3  -2    0.41    1.65
  -7   3  -2    0.18    0.96
   7  -3   2   -1.34    0.97
   7  -3   2   -0.54    0.54
  -8   3  -2   28.96    3.51
  -8   3  -2   26.28    4.86
   8  -3   2   27.19    3.28
   8  -3   2   27.20    2.91
  -9   3  -2    7.67    2.98
  -9   3  -2    7.90    1.95
   9  -3   2    7.12    1.35
   9  -3   2    6.55    1.12
 -10   3  -2   -0.31    3.01
 -11   3  -2   -0.86    3.45
 -11   3  -2    3.78    2.97
 -12   3  -2   -0.74    4.78
 -12   3  -2   -2.88    3.53
 -11  -2   2   19.64    5.52
 -11  -2   2   33.35    5.43
 -10  -2   2   27.76    4.65
  -9  -2   2   36.43    5.94
  -9  -2   2   45.12    5.24
  -8  -2   2    2.60    1.37
  -8  -2   2    1.95    2.01
  -7  -2   2   41.29    5.72
  -7  -2   2   57.01    5.44
  -6  -2   2  255.57   23.26
  -6  -2   2  244.25   23.37
  -5  -2   2    6.56    1.14
  -5  -2   2    8.07    1.34
   4   2  -2   11.96    1.33
  -4  -2   2   14.31    1.82
  -4  -2   2   12.80    1.57
  -3  -2   2  105.82   11.16
  -3  -2   2  135.82   11.32
   2   2  -2  838.55   69.68
  -2  -2   2  682.64   69.63
  -2  -2   2  784.78   69.73
   1   2  -2 1319.90  120.16
  -1  -2   2 1334.90  120.16
   0   2  -2    1.41    0.60
   0  -2   2    1.18    0.61
   0  -2   2    1.35    0.60
  -1   2  -2   84.72    7.73
  -1   2  -2   81.77    7.81
   1  -2   2   77.51    7.67
   1  -2   2   81.92    7.83
  -2   2  -2  278.62   22.70
  -2   2  -2  213.75   22.64
   2  -2   2  268.24   22.63
   2  -2   2  224.52   22.69
  -3   2  -2  102.40   11.00
  -3   2  -2  125.08   10.99
   3  -2   2  120.97   10.90
  -4   2  -2  590.80   51.52
  -4   2  -2  532.47   51.59
   4  -2   2  622.20   51.41
   4  -2   2  510.97   51.48
  -5   2  -2    0.36    0.66
  -5   2  -2   -0.35    1.25
   5  -2   2    0.83    0.74
   5  -2   2    0.97    0.47
  -6   2  -2   13.13    2.65
  -6   2  -2   12.95    1.86
   6  -2   2   11.63    1.43
   6  -2   2    9.12    1.83
  -7   2  -2   16.74    2.98
  -7   2  -2   19.64    2.76
   7  -2   2   21.87    2.23
   7  -2   2   18.80    2.56
  -8   2  -2  228.27   21.16
  -8   2  -2  205.04   20.39
  -9   2  -2    4.68    1.87
  -9   2  -2    0.27    2.46
   9  -2   2    2.86    0.68
 -10   2  -2    3.03    3.10
 -11   2  -2   26.78    5.66
 -11   2  -2   32.90    5.22
 -11  -1   2   74.56   10.39
 -11  -1   2   90.57    9.44
 -10  -1   2    9.36    3.41
 -10  -1   2    9.86    2.27
  -9  -1   2   45.99    6.46
  -9  -1   2   54.92    5.78
  -8  -1   2   -0.82    1.09
  -8  -1   2   -0.19    1.58
  -7  -1   2   98.02    9.26
  -7  -1   2   89.94    9.32
  -6  -1   2   44.95    4.95
  -6  -1   2   51.64    5.01
  -5  -1   2    3.60    0.88
  -5  -1   2    4.41    1.01
  -4  -1   2  753.88   76.74
  -4  -1   2  940.01   76.85
  -3  -1   2   56.14    5.29
  -2  -1   2   13.81    1.40
  -1  -1   2  803.12   72.65
   0   1  -2   45.09    4.41
   0  -1   2   48.86    4.43
  -1   1  -2  204.50   18.18
  -1   1  -2  196.09   18.24
   1  -1   2  201.41   18.16
   1  -1   2  191.87   18.24
  -2   1  -2   18.17    1.86
  -2   1  -2   14.40    1.88
   2  -1   2   17.28    1.82
   2  -1   2   14.33    1.88
  -3   1  -2    4.05    0.83
  -3   1  -2    3.88    0.99
   3  -1   2    4.73    0.85
   3  -1   2    3.04    0.83
  -4   1  -2   17.01    2.25
  -4   1  -2   21.39    2.36
   4  -1   2   18.86    2.34
   4  -1   2   23.27    2.30
  -5   1  -2  203.60   19.28
  -5   1  -2  212.11   19.61
   5  -1   2  217.76   19.10
   5  -1   2  192.72   19.22
  -6   1  -2  147.31   14.56
  -6   1  -2  134.76   14.12
   6  -1   2  148.92   14.07
   6  -1   2  162.64   13.90
  -7   1  -2    2.66    1.06
  -7   1  -2    2.38    1.50
   7  -1   2    1.27    0.91
   7  -1   2    1.28    0.57
  -8   1  -2    0.99    2.06
  -8   1  -2    2.83    1.34
   8  -1   2    0.52    0.68
   8  -1   2    0.76    0.85
  -9   1  -2   35.84    5.62
   9  -1   2   36.86    3.65
   9  -1   2   36.96    3.63
 -10   1  -2   39.16    5.16
 -10   1  -2   38.20    6.64
 -11   1  -2   30.76    6.13
 -11   1  -2   33.20    5.34
 -11   0   2   -4.26    3.08
 -11   0   2    2.11    2.54
 -10   0   2    1.36    2.05
 -10   0   2    1.53    2.66
  -9   0   2   28.18    4.48
  -9   0   2   26.11    3.57
  -8   0   2    4.91    1.93
  -8   0   2    4.53    1.30
  -7   0   2  162.94   16.25
  -7   0   2  177.50   16.05
  -6   0   2  315.89   29.34
  -6   0   2  323.17   29.48
  -5   0   2    5.12    1.13
  -5   0   2    6.66    0.98
  -4   0   2   34.40    3.50
  -4   0   2   38.82    3.61
   3   0  -2  762.17   74.42
  -3   0   2  781.49   73.74
   1   0  -2  310.59   29.73
   0   0  -2   19.27    1.83
   0   0   2   17.69    1.84
   0   0   2   19.87    1.90
  -1   0  -2    7.12    0.92
  -1   0  -2    7.32    1.12
   1   0   2    8.38    1.03
   1   0   2    8.67    1.02
  -2   0  -2  631.68   57.77
  -2   0  -2  644.78   57.89
   2   0   2  626.34   57.83
   2   0   2  642.36   57.74
  -3   0  -2  125.18   12.03
  -3   0  -2  133.43   11.91
   3   0   2  123.67   11.91
   3   0   2  124.96   11.80
  -4   0  -2  337.15   30.65
  -4   0  -2  333.68   30.49
   4   0   2  333.77   30.48
   4   0   2  321.48   30.34
  -5   0  -2    2.76    1.22
  -5   0  -2    1.99    0.95
   5   0   2    2.75    0.88
   5   0   2    2.62    0.58
  -6   0  -2   33.43    3.90
  -6   0  -2   27.94    4.42
   6   0   2   40.37    3.86
   6   0   2   33.97    3.54
  -7   0  -2    1.68    1.93
  -7   0  -2    1.83    1.18
   7   0   2    0.58    0.64
   7   0   2    3.40    1.04
  -8   0  -2   57.76    7.07
  -8   0  -2   63.45    7.88
   8   0   2   75.44    6.65
  -9   0  -2    2.61    1.92
  -9   0  -2    2.62    2.68
 -10   0  -2   11.49    4.44
 -10   0  -2   18.49    3.70
 -11   0  -2   33.64    7.45
 -11   0  -2   51.64    5.72
 -11   1   2   24.52    4.65
 -11   1   2   26.76    4.40
 -10   1   2    3.11    1.84
 -10   1   2   -1.50    2.33
  -9   1   2   11.94    2.39
  -9   1   2   16.20    2.87
  -8   1   2   -0.44    0.92
  -8   1   2   -2.08    1.12
  -7   1   2  159.28   14.96
  -7   1   2  159.87   15.18
  -6   1   2    8.68    1.28
  -6   1   2    8.13    1.49
  -5   1   2    7.53    1.43
  -5   1   2    9.02    1.10
  -4   1   2  583.17   56.55
  -4   1   2  664.34   56.50
  -3   1   2    1.86    4.27
  -3   1   2    2.04    8.88
   2  -1  -2  118.60   13.02
  -2   1   2  114.64   12.72
   1  -1  -2  221.89   19.68
   1  -1  -2  206.58   19.69
  -1   1   2  222.41   19.72
   0  -1  -2    5.35    0.63
   0  -1  -2    3.92    0.74
   0   1   2    3.02    0.66
   0   1   2    4.74    0.70
  -1  -1  -2   17.73    2.13
  -1  -1  -2   17.64    1.91
   1   1   2   19.05    1.99
   1   1   2   17.72    2.05
  -2  -1  -2   78.85    7.64
  -2  -1  -2   82.76    7.51
   2   1   2   81.21    7.58
   2   1   2   73.37    7.46
  -3  -1  -2 1540.56  131.62
  -3  -1  -2 1437.38  131.41
   3   1   2 1515.71  131.48
   3   1   2 1307.82  131.31
  -4  -1  -2  253.06   24.24
  -4  -1  -2  257.60   24.04
   4   1   2  281.88   24.09
   4   1   2  246.24   23.88
  -5  -1  -2    3.33    1.29
   5   1   2    5.92    1.20
   5   1   2    3.25    0.73
  -6  -1  -2   28.30    3.57
  -6  -1  -2   26.40    3.96
   6   1   2   34.97    3.53
   6   1   2   29.89    3.39
  -7  -1  -2  170.26   18.52
  -7  -1  -2  177.84   18.91
   7   1   2  201.63   18.25
   7   1   2  226.38   18.36
  -8  -1  -2    1.23    1.31
  -8  -1  -2    1.26    2.23
   8   1   2    2.03    0.95
   8   1   2    3.64    0.96
  -9  -1  -2   -1.26    2.05
  -9  -1  -2   -4.94    2.69
   9   1   2    0.07    0.80
   9   1   2    0.22    0.76
 -10  -1  -2    7.79    3.86
 -10  -1  -2   10.91    3.18
 -11  -1  -2   12.64    4.84
 -12   2   2    2.50    3.21
 -12   2   2    1.11    4.19
 -11   2   2    6.95    2.33
 -11   2   2    7.34    3.40
 -10   2   2    3.09    1.74
 -10   2   2    3.39    2.50
  -9   2   2   11.84    2.16
  -9   2   2    9.95    2.38
  -8   2   2  173.96   16.10
  -8   2   2  161.25   15.75
  -7   2   2  106.80   10.58
  -7   2   2  110.39   10.34
  -6   2   2   50.25    5.31
  -6   2   2   51.51    5.00
  -5   2   2  711.44   67.00
  -5   2   2  761.96   66.83
  -4   2   2  248.93   20.41
  -4   2   2  197.35   20.47
  -3   2   2   10.75    1.19
   2  -2  -2    0.35    0.22
   2  -2  -2    0.05    0.27
  -2   2   2    0.32    0.31
  -2   2   2    0.70    0.40
   1  -2  -2  387.75   38.59
  -1   2   2  461.40   38.65
   0  -2  -2   22.72    2.91
   0   2   2   32.05    2.90
   0   2   2   26.66    2.90
  -1  -2  -2   45.24    4.96
  -1  -2  -2   52.67    4.80
   1   2   2   49.00    4.90
   1   2   2   49.15    4.85
  -2  -2  -2    3.72    1.07
  -2  -2  -2    3.90    0.82
   2   2   2    3.37    0.90
   2   2   2    5.01    1.03
  -3  -2  -2   43.11    4.52
  -3  -2  -2   47.16    4.76
   3   2   2   40.11    4.36
   3   2   2   48.12    4.66
  -4  -2  -2  273.59   23.91
  -4  -2  -2  257.86   23.61
   4   2   2  232.34   23.46
  -5  -2  -2  371.28   32.68
  -5  -2  -2  345.14   32.93
   5   2   2  341.42   32.48
  -6  -2  -2   25.76    3.43
  -6  -2  -2   25.35    4.08
   6   2   2   30.32    3.32
  -7  -2  -2   24.91    4.46
  -7  -2  -2   27.07    3.90
   7   2   2   31.50    3.44
   7   2   2   28.58    3.40
  -8  -2  -2   32.25    4.61
  -8  -2  -2   27.01    5.31
   8   2   2   38.23    4.23
   8   2   2   36.31    3.86
   9   2   2   11.70    1.63
   9   2   2    6.76    1.34
 -10  -2  -2   63.96    7.42
 -11  -2  -2   24.82    6.40
 -11  -2  -2   21.36    4.48
 -12   3   2    6.45    4.37
 -12   3   2   11.60    3.57
 -11   3   2    4.98    3.26
 -11   3   2    1.35    2.02
 -10   3   2    0.75    2.38
 -10   3   2    2.65    1.64
  -9   3   2    5.24    1.48
  -9   3   2    3.80    1.61
  -8   3   2   -0.09    0.79
  -7   3   2  277.49   25.60
  -7   3   2  269.67   25.21
  -6   3   2    2.88    0.92
  -6   3   2    5.36    1.01
  -5   3   2   85.77    8.87
  -5   3   2   98.73    8.74
  -4   3   2  509.63   51.19
  -4   3   2  615.65   51.17
   3  -3  -2   45.38    4.49
   3  -3  -2   43.72    4.50
  -3   3   2   52.23    4.68
   2  -3  -2   42.17    3.90
  -2   3   2   37.15    3.86
  -2   3   2   35.43    3.83
   1  -3  -2    4.56    1.08
  -1   3   2    4.89    0.97
   0  -3  -2  239.27   19.44
   0  -3  -2  178.18   19.45
   0   3   2  234.21   19.48
   0   3   2  188.23   19.42
  -1  -3  -2   67.44    6.09
  -1  -3  -2   53.13    6.09
   1   3   2   62.11    6.09
   1   3   2   65.89    6.23
  -2  -3  -2   85.87    8.67
  -2  -3  -2   95.14    9.00
   2   3   2  100.46    8.89
   2   3   2   82.59    8.66
  -3  -3  -2   -0.86    0.70
  -3  -3  -2   -0.35    0.58
   3   3   2   -0.34    0.67
   3   3   2    0.30    0.78
  -4  -3  -2    5.12    1.61
  -4  -3  -2    3.75    1.06
   4   3   2    3.17    1.01
   4   3   2    4.76    1.18
  -5  -3  -2  183.02   16.15
  -5  -3  -2  168.75   16.40
   5   3   2  154.49   15.90
  -6  -3  -2   28.52    3.55
  -6  -3  -2   22.50    4.04
   6   3   2   27.01    3.26
  -7  -3  -2   48.80    5.44
   7   3   2   47.75    4.99
   7   3   2   40.74    5.22
  -8  -3  -2   51.78    6.18
  -8  -3  -2   44.07    7.02
   8   3   2   57.34    5.84
  -9  -3  -2   32.94    6.74
  -9  -3  -2   45.23    6.17
   9   3   2   46.89    4.98
 -10  -3  -2   58.75    7.83
 -10  -3  -2   63.27    9.21
 -12   4   2    7.95    3.57
 -12   4   2   12.94    4.61
 -11   4   2    5.39    2.38
 -11   4   2    4.80    3.31
 -10   4   2   30.74    5.38
 -10   4   2   36.31    4.42
  -9   4   2   13.25    2.44
  -9   4   2   18.52    3.35
  -8   4   2   50.82    5.21
  -8   4   2   47.86    5.87
  -7   4   2    0.58    0.74
  -7   4   2    0.53    1.07
  -6   4   2  154.79   14.58
  -6   4   2  156.90   14.82
  -5   4   2  159.25   15.63
  -5   4   2  174.69   15.58
   4  -4  -2    7.19    1.23
   4  -4  -2    8.24    1.22
  -4   4   2    9.23    1.33
   3  -4  -2   69.32    7.49
   3  -4  -2   78.44    7.59
  -3   4   2   86.65    7.62
  -3   4   2   78.65    7.57
   2  -4  -2  417.29   42.07
  -2   4   2  494.53   42.11
  -2   4   2  468.69   42.11
   1  -4  -2  435.35   43.27
  -1   4   2  502.40   43.19
  -1   4   2  479.01   43.26
   0  -4  -2   84.28    7.25
   0  -4  -2   64.46    7.18
   0   4   2   71.00    7.15
   0   4   2   73.82    7.29
  -1  -4  -2  883.91   75.52
  -1  -4  -2  803.45   75.77
   1   4   2  813.33   75.61
   1   4   2  817.74   75.62
  -2  -4  -2   45.00    5.15
  -2  -4  -2   47.38    4.87
   2   4   2   44.82    5.03
   2   4   2   53.24    5.10
  -3  -4  -2   12.30    2.45
  -3  -4  -2   11.06    1.68
   3   4   2    7.74    1.70
   3   4   2   12.19    1.90
  -4  -4  -2   20.13    3.24
  -4  -4  -2   23.04    2.84
   4   4   2   27.66    3.01
   4   4   2   16.55    2.94
  -5  -4  -2    1.80    1.83
  -5  -4  -2    1.46    1.16
   5   4   2   -0.13    1.03
  -6  -4  -2   16.70    3.61
   6   4   2   21.72    2.83
   6   4   2   16.61    2.86
  -7  -4  -2    7.65    3.44
  -7  -4  -2    7.83    2.27
   7   4   2   12.01    2.28
   7   4   2   13.98    2.30
  -8  -4  -2   14.32    4.35
  -8  -4  -2   20.59    3.99
   8   4   2   21.64    2.86
   8   4   2   16.49    3.32
  -9  -4  -2   20.34    3.79
  -9  -4  -2   12.95    4.40
   9   4   2   10.77    2.37
   9   4   2   11.41    2.28
 -10  -4  -2   10.73    5.30
 -10  -4  -2   -1.44    3.23
 -12   5   2   14.27    3.71
 -12   5   2   12.04    4.58
 -11   5   2   -3.78    3.44
 -11   5   2    7.03    2.51
 -10   5   2   -3.78    2.42
 -10   5   2    0.82    1.78
  -9   5   2   59.02    6.34
  -8   5   2   56.74    5.95
  -8   5   2   57.29    6.28
  -7   5   2    2.17    1.54
  -7   5   2    2.06    1.03
  -6   5   2   10.25    1.72
  -6   5   2   10.31    1.80
   5  -5  -2   88.69    9.79
   5  -5  -2   90.23    9.71
  -5   5   2  119.60   10.06
  -5   5   2  121.16   10.23
   4  -5  -2  265.74   27.53
   4  -5  -2  271.60   27.63
  -4   5   2  343.40   27.77
  -4   5   2  320.36   27.78
   3  -5  -2   82.99    8.21
  -3   5   2   81.41    8.16
  -3   5   2   84.26    8.16
   2  -5  -2  113.69   10.55
  -2   5   2  101.51   10.34
   1  -5  -2   17.36    2.30
   1  -5  -2   11.60    2.35
  -1   5   2   13.01    2.02
  -1   5   2   13.91    2.15
   0  -5  -2   53.08    6.20
   0   5   2   58.88    6.09
   0   5   2   62.71    6.07
  -1  -5  -2    2.69    0.90
   1   5   2    2.07    0.97
  -2  -5  -2    3.00    0.91
   2   5   2    2.62    1.11
   2   5   2    3.09    1.36
  -3  -5  -2   -0.56    1.43
  -3  -5  -2    1.98    0.90
   3   5   2    0.68    1.16
   3   5   2   -0.85    0.94
  -4  -5  -2   30.93    3.70
  -4  -5  -2   25.66    4.31
   4   5   2   35.78    3.87
   4   5   2   29.42    3.71
  -5  -5  -2  157.03   14.90
  -5  -5  -2  152.24   15.51
   5   5   2  153.16   15.03
  -6  -5  -2   72.14    7.18
  -6  -5  -2   56.06    7.80
   6   5   2   56.29    7.11
   6   5   2   77.76    7.14
  -7  -5  -2   17.15    3.36
  -7  -5  -2   11.28    3.57
   7   5   2   12.42    2.74
  -8  -5  -2    4.32    3.49
   8   5   2   10.07    2.73
   8   5   2    8.74    2.06
  -9  -5  -2    2.19    4.29
  -9  -5  -2    6.23    2.89
 -11   6   2   25.83    4.53
 -11   6   2   36.30    6.28
 -10   6   2   10.25    3.33
 -10   6   2    6.73    1.89
  -9   6   2   13.07    3.26
  -9   6   2   13.32    2.73
  -8   6   2   15.09    2.58
  -7   6   2   20.83    2.83
  -7   6   2   22.24    3.18
   6  -6  -2    1.57    0.73
   6  -6  -2    1.76    0.84
  -6   6   2    1.86    0.98
   5  -6  -2   84.32    9.01
   5  -6  -2   86.21    9.18
  -5   6   2  117.48    9.61
   4  -6  -2   53.13    5.84
   4  -6  -2   47.76    5.66
  -4   6   2   60.95    6.02
  -4   6   2   65.16    5.98
   3  -6  -2   77.09    7.91
   3  -6  -2   68.24    7.93
  -3   6   2   79.75    7.91
  -3   6   2   86.80    7.95
   2  -6  -2   72.71    7.04
   2  -6  -2   59.86    6.85
  -2   6   2   66.70    6.86
   1  -6  -2   16.78    3.24
  -1   6   2   22.10    3.04
  -1   6   2   25.16    2.90
   0   6   2   93.68    8.68
   0   6   2   75.78    8.52
  -1  -6  -2   -0.49    0.78
  -1  -6  -2   -1.48    1.08
   1   6   2   -0.03    1.13
   1   6   2   -1.31    0.67
  -2  -6  -2    0.99    1.13
  -2  -6  -2    1.20    1.35
   2   6   2   -0.05    1.02
   2   6   2   -0.39    1.15
  -3  -6  -2   -0.82    1.73
  -3  -6  -2    2.07    1.04
   3   6   2    1.38    1.36
   3   6   2    1.50    1.60
  -4  -6  -2   38.94    4.30
  -4  -6  -2   26.27    4.89
   4   6   2   28.84    4.52
   4   6   2   43.97    4.43
  -5  -6  -2   36.12    4.18
  -5  -6  -2   23.71    4.98
   5   6   2   39.05    4.39
   5   6   2   27.13    4.31
  -6  -6  -2    8.51    3.28
   6   6   2    9.41    2.10
   6   6   2   10.31    2.72
  -7  -6  -2   19.00    3.57
  -7  -6  -2   15.24    4.24
   7   6   2   15.13    2.70
   7   6   2   17.35    3.39
  -8  -6  -2    5.10    2.99
  -8  -6  -2    3.75    3.88
   8   6   2    6.11    2.18
   8   6   2   13.21    2.95
  -9  -6  -2   20.38    5.63
  -9  -6  -2   22.06    4.12
   9   6   2   21.70    3.69
   9   6   2   18.70    3.79
 -11   7   2    6.53    3.32
 -11   7   2    6.39    4.07
 -10   7   2    9.16    2.67
 -10   7   2    5.42    3.42
  -9   7   2    7.13    1.97
  -9   7   2    5.70    2.59
  -8   7   2   47.24    5.82
  -8   7   2   38.64    5.01
   7  -7  -2  173.50   17.26
  -7   7   2  199.65   17.75
   6  -7  -2    2.90    1.15
  -6   7   2    1.35    0.99
  -6   7   2    5.28    1.85
   5  -7  -2   44.66    5.33
   5  -7  -2   45.24    5.31
  -5   7   2   62.41    5.60
   4  -7  -2   65.74    7.79
   4  -7  -2   71.05    7.93
  -4   7   2   91.96    8.13
  -4   7   2   86.11    8.11
   3  -7  -2   50.53    6.02
   3  -7  -2   56.78    5.93
  -3   7   2   51.87    5.76
  -2   7   2  209.42   19.35
  -2   7   2  196.52   19.20
   1  -7  -2   11.07    2.19
  -1   7   2   13.98    2.24
  -1   7   2    9.00    1.81
   0  -7  -2  447.31   38.03
   0  -7  -2  369.64   38.14
   0   7   2  395.79   37.92
   0   7   2  417.24   37.92
  -1  -7  -2   14.40    3.28
   1   7   2   15.38    2.75
  -2  -7  -2   62.00    6.48
  -2  -7  -2   60.98    7.35
   2   7   2   60.16    7.09
  -3  -7  -2   -1.25    1.97
  -3  -7  -2   -0.76    1.27
   3   7   2    0.95    1.29
   3   7   2    0.43    1.82
  -4  -7  -2    7.37    1.98
   4   7   2    5.31    1.93
   4   7   2    6.23    2.36
  -5  -7  -2   30.43    5.82
  -5  -7  -2   41.23    5.20
   5   7   2   34.11    5.06
   5   7   2   43.45    4.97
  -6  -7  -2   30.76    5.82
  -6  -7  -2   37.83    5.15
   6   7   2   42.94    4.89
   6   7   2   34.20    5.15
  -7  -7  -2    5.89    3.09
  -7  -7  -2   11.76    3.98
   7   7   2   11.31    3.36
   7   7   2   15.53    2.86
  -8  -7  -2   18.38    3.31
  -8  -7  -2   14.81    4.85
   8   7   2   14.06    3.35
   8   7   2    9.54    2.80
 -11   8   2   83.78   10.14
 -11   8   2  106.29   11.52
 -10   8   2   -0.75    3.54
 -10   8   2    0.32    2.70
  -9   8   2   -0.84    1.89
  -8   8   2   32.05    4.69
  -8   8   2   42.18    5.75
   7  -8  -2   11.39    1.93
   7  -8  -2    7.21    1.48
   6  -8  -2   18.03    2.41
   6  -8  -2   19.41    2.74
   5  -8  -2   27.30    3.89
   5  -8  -2   30.28    3.60
   4  -8  -2   -1.14    1.15
  -4   8   2    1.52    1.30
  -4   8   2    0.46    1.57
   3  -8  -2    1.45    1.76
   3  -8  -2   -0.38    1.26
  -3   8   2    2.48    1.26
   2  -8  -2   72.19    7.02
   2  -8  -2   49.90    7.09
  -2   8   2   66.50    6.93
  -2   8   2   59.49    6.75
   1  -8  -2    6.54    2.74
   1  -8  -2   10.01    2.29
  -1   8   2    7.31    2.15
  -1   8   2    7.86    2.38
   0  -8  -2   43.77    6.40
   0  -8  -2   49.98    5.64
   0   8   2   54.93    5.99
   0   8   2   41.61    5.25
  -1  -8  -2   61.43    8.23
   1   8   2   74.00    7.72
   1   8   2   72.21    8.01
  -2  -8  -2   19.73    4.00
  -2  -8  -2   26.04    3.28
   2   8   2   26.73    3.90
   2   8   2   22.42    4.33
  -3  -8  -2    1.49    2.71
   3   8   2    0.35    2.34
   3   8   2    5.85    1.74
  -4  -8  -2    4.71    1.82
  -4  -8  -2    0.47    2.51
   4   8   2    1.31    1.85
   4   8   2    2.29    2.59
  -5  -8  -2   54.81    7.79
  -5  -8  -2   80.31    7.42
   5   8   2   59.93    7.84
  -6  -8  -2    0.15    2.30
  -6  -8  -2    1.19    3.06
   6   8   2    4.34    2.67
   6   8   2    1.64    2.58
  -7  -8  -2    1.71    2.60
  -7  -8  -2    0.17    3.86
   7   8   2    4.90    2.98
   7   8   2   -2.84    2.62
  -8  -8  -2   -1.19    3.78
  -8  -8  -2    4.44    4.98
   8   8   2    4.78    3.23
   8   8   2   -5.76    3.04
 -11   9   2   -4.78    3.42
 -11   9   2   -0.38    4.23
 -10   9   2   -0.39    2.71
 -10   9   2    4.23    3.58
  -9   9   2    0.97    2.34
  -9   9   2    2.68    3.22
  -8   9   2    5.42    3.01
   7  -9  -2    1.87    1.32
   7  -9  -2   -0.12    1.09
  -7   9   2   -0.34    1.80
  -7   9   2   -3.59    2.11
   6  -9  -2   13.91    2.56
   6  -9  -2   15.85    2.68
   5  -9  -2   32.35    4.69
  -5   9   2   44.32    5.01
  -5   9   2   45.22    5.45
   4  -9  -2    0.25    1.92
   4  -9  -2    4.86    1.92
  -4   9   2    0.62    1.41
   3  -9  -2   15.72    3.17
   3  -9  -2   10.13    2.97
  -3   9   2   10.44    2.53
  -3   9   2   10.69    2.72
   2  -9  -2    0.57    2.36
   2  -9  -2    2.99    1.88
  -2   9   2    1.16    1.69
  -2   9   2    1.52    1.66
   1  -9  -2   36.67    6.21
   1  -9  -2   47.20    5.77
  -1   9   2   50.75    5.37
  -1   9   2   41.26    5.79
   0  -9  -2    7.25    2.08
   0  -9  -2    3.34    3.08
   0   9   2    7.33    2.26
   0   9   2    7.66    2.32
  -1  -9  -2  182.52   19.68
  -1  -9  -2  198.20   19.00
   1   9   2  176.17   19.35
   1   9   2  228.04   19.40
  -2  -9  -2   59.80    8.23
   2   9   2   63.78    7.90
  -3  -9  -2   17.55    4.40
  -3  -9  -2   23.04    3.66
   3   9   2   23.85    4.36
   3   9   2   18.88    4.46
  -4  -9  -2   27.51    5.44
  -4  -9  -2   30.12    3.80
   4   9   2   27.30    5.26
   4   9   2   30.13    4.88
  -5  -9  -2   15.84    3.26
  -5  -9  -2   11.80    4.18
   5   9   2   12.77    3.64
   5   9   2   20.35    3.65
  -6  -9  -2    4.27    2.70
  -6  -9  -2    2.79    3.54
   6   9   2    5.07    3.15
   6   9   2    0.41    2.57
  -7  -9  -2    3.28    3.18
  -7  -9  -2    0.62    4.75
   7   9   2   -2.74    3.04
   7   9   2    3.23    3.54
 -10  10   2   -3.00    3.91
 -10  10   2   -3.25    3.53
  -9  10   2    1.07    3.40
  -9  10   2   13.19    2.76
   8 -10  -2    2.60    1.50
   8 -10  -2    5.78    1.69
  -8  10   2    9.00    2.97
  -8  10   2    6.41    3.36
   7 -10  -2   29.28    3.59
   7 -10  -2   29.04    3.95
   6 -10  -2   72.23    7.70
   6 -10  -2   71.55    7.68
   5 -10  -2   17.52    3.61
   4 -10  -2    3.35    2.37
   4 -10  -2    4.57    1.86
  -4  10   2    4.38    1.87
   3 -10  -2   40.52    6.07
   3 -10  -2   38.69    5.39
  -3  10   2   48.46    5.57
   2 -10  -2   21.88    4.40
   2 -10  -2   23.74    4.94
  -2  10   2   28.94    4.28
  -2  10   2   29.75    4.38
   1 -10  -2   89.04   11.86
   1 -10  -2  120.59   11.22
  -1  10   2   99.37   11.26
  -1  10   2  114.65   11.50
   0 -10  -2   44.08    6.64
   0 -10  -2   38.86    5.82
   0  10   2   36.99    5.93
   0  10   2   40.07    5.74
  -1 -10  -2   20.17    5.11
  -1 -10  -2   22.71    4.32
   1  10   2   24.82    4.30
   1  10   2   23.32    4.82
  -2 -10  -2   37.89    4.68
  -2 -10  -2   23.86    5.53
   2  10   2   28.56    5.83
   2  10   2   36.44    5.28
  -3 -10  -2   25.32    5.25
   3  10   2   27.28    5.30
   3  10   2   22.32    4.25
  -4 -10  -2    8.10    4.20
   4  10   2    8.68    2.56
   4  10   2    7.79    3.55
  -5 -10  -2   22.43    5.92
  -5 -10  -2   31.41    4.90
   5  10   2   32.05    4.87
   5  10   2   31.50    5.89
  -6 -10  -2   -1.86    3.58
  -6 -10  -2   -5.97    4.66
   6  10   2    4.13    3.37
   9 -11  -2    3.78    1.53
   9 -11  -2    2.86    1.22
  -9  11   2    9.19    4.54
  -9  11   2    5.93    3.37
   8 -11  -2   12.92    2.53
  -8  11   2   10.73    3.50
   7 -11  -2    2.77    2.05
   7 -11  -2    3.61    2.00
  -7  11   2    7.07    3.29
  -7  11   2    6.17    2.32
   6 -11  -2   12.41    2.73
   6 -11  -2    9.57    2.62
  -6  11   2   13.83    3.05
   5 -11  -2    0.64    2.08
   5 -11  -2    4.15    2.59
  -5  11   2    1.73    2.09
  -4  11   2    4.29    2.62
  -4  11   2    2.98    2.14
   3 -11  -2   97.73   11.20
   3 -11  -2  100.10   11.31
  -3  11   2  100.97   10.74
  -3  11   2  102.12   10.83
   2 -11  -2   30.96    6.21
   2 -11  -2   27.56    5.26
  -2  11   2   28.93    5.00
  -2  11   2   28.57    4.76
   1 -11  -2   16.72    4.68
   1 -11  -2   27.85    4.82
  -1  11   2   18.17    3.90
  -1  11   2   15.80    3.20
   0 -11  -2    6.57    3.69
   0 -11  -2    8.12    2.55
   0  11   2    7.39    2.15
  -1 -11  -2   10.33    3.86
  -1 -11  -2    6.21    2.34
   1  11   2    8.02    2.13
   1  11   2    9.32    3.50
  -2 -11  -2    6.23    4.13
  -2 -11  -2   11.12    2.96
   2  11   2    9.45    3.85
   2  11   2    7.02    2.96
  -3 -11  -2  114.49   14.38
  -3 -11  -2  119.41   12.93
   3  11   2  119.83   14.06
   3  11   2  146.94   13.35
  -4 -11  -2   77.60   10.97
   4  11   2   75.87   10.81
   4  11   2   97.55    9.81
  -5 -11  -2   15.76    6.66
   5  11   2    9.37    3.59
   9 -12  -2    0.80    2.95
   9 -12  -2   -2.80    2.18
  -9  12   2   -3.89    3.56
   8 -12  -2   12.16    2.70
   8 -12  -2    7.10    2.56
  -8  12   2    9.53    3.04
  -8  12   2   17.63    5.05
   7 -12  -2   30.81    4.90
   7 -12  -2   38.30    5.04
   6 -12  -2    5.87    2.74
  -6  12   2    8.23    3.04
  -5  12   2   -0.82    2.60
  -5  12   2    1.93    2.60
   4 -12  -2   -4.64    2.93
   4 -12  -2    0.38    2.86
  -4  12   2    2.21    2.80
  -4  12   2   -2.39    2.32
   3 -12  -2   28.10    5.32
   3 -12  -2   30.32    6.03
  -3  12   2   39.36    5.52
  -3  12   2   33.55    5.58
   2 -12  -2    1.67    2.83
   2 -12  -2   -0.37    3.63
  -2  12   2    2.00    2.53
  -2  12   2   -2.75    2.79
   1 -12  -2   15.77    4.87
  -1  12   2   14.83    3.09
  -1  12   2   13.25    4.07
   0 -12  -2  108.95   11.62
   0 -12  -2   92.53   12.74
   0  12   2   94.75   12.14
   0  12   2  119.89   11.72
  -1 -12  -2    0.26    4.09
  -1 -12  -2    5.28    2.47
   1  12   2    7.94    4.31
   1  12   2   -1.36    3.07
  -2 -12  -2   15.39    5.36
  -2 -12  -2   19.05    3.57
   2  12   2   23.85    5.79
   2  12   2   12.62    3.40
  -3 -12  -2    7.55    5.34
  -3 -12  -2   14.38    4.00
   3  12   2   15.56    3.41
   3  12   2   18.09    5.30
   7 -13  -2   14.15    3.55
  -7  13   2   13.62    3.83
   6 -13  -2    0.99    2.95
   6 -13  -2    3.13    3.08
  -6  13   2   -0.82    3.27
  -6  13   2   -3.92    3.22
   5 -13  -2    5.48    3.31
   5 -13  -2    7.68    3.19
  -5  13   2    2.02    3.16
  -5  13   2    1.73    2.80
   4 -13  -2    3.13    3.63
   4 -13  -2    8.43    3.85
  -4  13   2    1.77    3.07
  -4  13   2    9.29    3.24
   3 -13  -2   15.64    3.96
   3 -13  -2   12.09    4.49
  -3  13   2    4.92    3.24
  -3  13   2    7.04    3.28
   2 -13  -2    0.34    3.32
   2 -13  -2   14.17    5.15
  -2  13   2    3.11    3.41
  -2  13   2    3.07    2.96
   1 -13  -2    5.24    4.68
   1 -13  -2   -0.93    3.28
  -1  13   2    5.43    3.69
  -1  13   2    1.61    3.17
   0 -13  -2   -4.88    4.94
   0 -13  -2   -5.96    3.13
   0  13   2   -3.82    2.39
   0  13   2   -1.22    4.37
  -1 -13  -2    6.00    5.92
  -1 -13  -2   12.62    3.92
   1  13   2   15.94    5.35
  -2 -13  -2   12.68    6.80
  -2 -13  -2   16.76    5.36
   2  13   2   23.29    4.51
   2  13   2   18.98    6.49
   5 -14  -2   -4.04    4.20
   5 -14  -2    8.85    4.24
  -5  14   2    1.64    3.92
   4 -14  -2   -1.12    4.33
   4 -14  -2    9.54    4.15
  -4  14   2    4.67    4.01
  -4  14   2   -6.84    4.05
   3 -14  -2   19.11    5.43
   3 -14  -2    9.56    4.40
  -3  14   2    8.86    4.73
  -3  14   2    4.14    4.37
   2 -14  -2    0.16    4.30
   2 -14  -2   16.88    5.81
  -2  14   2    6.35    5.26
  -2  14   2    6.31    4.17
   1 -14  -2    4.05    4.71
   1 -14  -2   17.14    5.94
  -1  14   2   11.74    4.72
  -1  14   2   13.43    5.47
   0  14  -3    6.27    5.20
   0  14  -3   -6.03    4.44
   0 -14   3   -0.61    5.25
  -1  14  -3   40.87    8.28
  -1  14  -3   55.18    8.72
   1 -14   3   61.18   10.02
   1 -14   3   47.61    9.23
  -2  14  -3   56.40    8.72
  -2  14  -3   69.80    9.42
   2 -14   3   51.27    9.41
   2 -14   3   50.81    9.59
  -3  14  -3   22.91    5.22
  -3  14  -3   12.76    4.48
   3 -14   3   10.37    5.20
   3 -14   3   11.92    5.25
  -4  14  -3    8.44    5.19
  -4  14  -3    5.21    4.76
   4 -14   3   14.51    5.10
   4 -14   3    9.41    4.61
  -5  14  -3   18.14    5.44
  -5  14  -3   12.64    5.10
   5 -14   3   20.69    5.12
   5 -14   3   13.11    5.21
   2  13  -3    1.79    3.41
   2  13  -3    8.91    4.31
  -2 -13   3    5.26    5.47
  -2 -13   3    5.93    4.09
   1  13  -3    5.31    3.52
   1  13  -3   -2.52    4.06
  -1 -13   3   11.17    4.54
  -1 -13   3   -1.66    3.67
   0  13  -3   52.85    7.62
   0 -13   3   63.13    7.76
  -1  13  -3   10.57    3.51
  -1  13  -3    8.37    4.35
   1 -13   3   10.37    3.80
   1 -13   3    8.61    4.70
  -2  13  -3   20.44    3.84
  -2  13  -3   17.48    4.71
   2 -13   3   15.58    3.98
   2 -13   3   12.81    4.67
  -3  13  -3  178.14   17.43
  -3  13  -3  191.71   17.84
   3 -13   3  146.59   17.82
   3 -13   3  165.15   17.51
  -4  13  -3    5.38    3.76
  -4  13  -3    7.77    3.53
   4 -13   3   13.77    4.53
   4 -13   3    6.14    3.98
  -5  13  -3   48.62    6.54
   5 -13   3   38.83    6.94
   5 -13   3   45.54    7.19
  -6  13  -3   -5.68    4.03
  -6  13  -3    0.66    3.43
   6 -13   3   -0.10    4.09
   6 -13   3    6.40    3.76
  -7  13  -3    0.05    3.93
  -7  13  -3    0.42    5.00
   7 -13   3   11.68    3.78
   7 -13   3    3.43    4.26
   4  12  -3    2.03    3.53
  -4 -12   3    2.66    4.32
  -4 -12   3    4.98    5.06
   3  12  -3    1.95    3.48
   3  12  -3   -4.77    2.94
  -3 -12   3   -3.87    3.88
  -3 -12   3   -0.61    2.82
   2  12  -3    5.49    3.47
   2  12  -3   -0.48    3.06
  -2 -12   3    4.48    2.90
  -2 -12   3   -0.05    3.27
   1  12  -3   46.83    6.73
   1  12  -3   28.92    5.73
  -1 -12   3   38.21    6.95
  -1 -12   3   33.97    5.36
   0  12  -3   -5.76    2.94
   0 -12   3   -1.28    3.35
   0 -12   3   -2.64    2.93
  -1  12  -3   38.92    6.05
   1 -12   3   43.62    6.40
   1 -12   3   42.58    6.89
  -2  12  -3  411.24   37.53
  -2  12  -3  427.85   37.54
   2 -12   3  357.92   37.52
   2 -12   3  372.07   37.60
  -3  12  -3    3.39    2.79
  -3  12  -3    0.85    3.35
   3 -12   3    5.92    3.24
   3 -12   3    2.86    3.35
  -4  12  -3    1.53    3.05
   4 -12   3    5.64    3.12
  -5  12  -3   20.71    4.08
  -5  12  -3   24.85    5.06
   5 -12   3   12.45    4.30
   5 -12   3   25.87    4.92
  -6  12  -3   13.64    4.41
  -6  12  -3    9.66    2.79
   6 -12   3    9.55    3.69
   6 -12   3   11.86    3.47
  -7  12  -3    3.95    2.93
  -7  12  -3   -6.54    3.93
   7 -12   3    0.64    2.66
  -8  12  -3   -1.40    4.21
  -8  12  -3   -1.14    3.44
   8 -12   3    1.53    2.70
   5  11  -3   37.38    6.23
   5  11  -3   50.36    6.36
  -5 -11   3   43.87    7.65
   4  11  -3   -0.25    2.54
   4  11  -3    4.33    2.97
  -4 -11   3   -2.44    2.64
  -4 -11   3    4.90    3.79
   3  11  -3    3.65    2.76
   3  11  -3    2.19    2.66
  -3 -11   3    5.72    3.46
  -3 -11   3    2.20    2.70
   2  11  -3    5.19    2.92
   2  11  -3    5.21    2.73
  -2 -11   3    4.91    3.15
  -2 -11   3   -1.52    2.64
   1  11  -3   17.19    4.12
  -1 -11   3   13.70    3.57
  -1 -11   3   20.14    3.17
   0  11  -3  108.33   11.16
   0  11  -3  110.06   11.54
   0 -11   3   94.84   10.61
   0 -11   3   92.61   11.25
  -1  11  -3    7.32    3.12
  -1  11  -3    9.61    3.42
   1 -11   3    4.65    3.07
   1 -11   3    3.82    2.36
  -2  11  -3   90.62    9.87
  -2  11  -3   88.05    9.93
   2 -11   3   81.66   10.03
   2 -11   3   80.99   10.21
  -3  11  -3   16.41    3.27
   3 -11   3   30.66    5.67
   3 -11   3   20.64    4.52
  -4  11  -3   86.85    9.38
  -4  11  -3   80.36    8.78
   4 -11   3   73.33    9.43
   4 -11   3   70.24    9.08
  -5  11  -3   17.83    3.59
   5 -11   3   14.18    3.61
   5 -11   3   14.81    3.92
  -6  11  -3   87.63    9.47
  -6  11  -3   67.42    8.38
   6 -11   3   76.74    8.68
   6 -11   3   71.71    9.04
  -7  11  -3   43.93    6.37
  -7  11  -3   58.85    7.66
   7 -11   3   50.98    7.01
   7 -11   3   49.01    6.65
  -8  11  -3    1.20    2.51
  -8  11  -3   -1.34    3.92
   8 -11   3    2.38    2.97
  -9  11  -3   15.64    3.43
  -9  11  -3   18.16    5.38
   9 -11   3   29.57    5.34
   9 -11   3   15.72    3.59
   6  10  -3    0.83    2.23
   6  10  -3    3.73    2.53
  -6 -10   3    7.20    4.22
  -6 -10   3    0.57    3.29
   5  10  -3    5.06    1.97
   5  10  -3   -2.78    2.64
  -5 -10   3   -0.33    2.86
  -5 -10   3    2.26    3.68
   4  10  -3    9.60    3.05
  -4 -10   3   14.09    3.85
  -4 -10   3   16.19    3.42
   3  10  -3   -2.64    2.28
  -3 -10   3    3.99    1.89
  -3 -10   3    1.81    2.49
   2  10  -3    7.28    2.85
  -2 -10   3    5.27    2.27
  -2 -10   3    3.32    2.69
   1  10  -3   29.48    4.96
  -1 -10   3   26.27    4.39
  -1 -10   3   25.05    4.96
   0  10  -3   32.97    5.26
   0 -10   3   25.14    4.37
   0 -10   3   30.64    4.74
  -1  10  -3    0.67    2.44
   1 -10   3   -2.16    1.96
   1 -10   3   -0.71    2.90
  -2  10  -3  182.11   17.48
  -2  10  -3  193.98   17.64
   2 -10   3  167.44   17.59
   2 -10   3  155.06   17.44
  -3  10  -3  191.90   17.67
  -3  10  -3  181.49   17.73
   3 -10   3  167.07   17.53
   3 -10   3  161.27   17.51
  -4  10  -3   10.42    3.07
  -4  10  -3   10.86    3.30
   4 -10   3    8.00    2.99
  -5  10  -3  165.97   15.45
   5 -10   3  138.40   15.18
  -6  10  -3   12.40    3.46
  -6  10  -3   11.06    3.22
  -7  10  -3    4.79    3.08
   7 -10   3    4.87    2.34
  -8  10  -3    1.23    3.56
   8 -10   3   -1.58    2.09
   8 -10   3    1.31    2.74
  -9  10  -3    8.90    2.95
  -9  10  -3   12.87    4.79
   9 -10   3   10.23    2.64
   9 -10   3    9.26    3.09
 -10  10  -3   -4.34    3.14
 -10  10  -3    9.47    5.39
  10 -10   3    1.81    2.93
  10 -10   3    6.78    2.39
   7   9  -3   18.45    3.03
  -7  -9   3   20.77    5.10
   6   9  -3   -1.01    2.12
   6   9  -3    1.08    1.89
  -6  -9   3    2.80    3.13
   5   9  -3   55.03    7.26
   5   9  -3   72.37    7.06
  -5  -9   3   71.65    8.30
   4   9  -3   16.59    2.95
   4   9  -3   15.83    3.17
  -4  -9   3   12.24    3.30
   3   9  -3   20.86    3.27
   3   9  -3   14.70    3.13
  -3  -9   3   19.09    3.89
  -3  -9   3   18.32    3.83
   2   9  -3   11.79    2.62
   2   9  -3    6.02    2.36
  -2  -9   3    6.49    2.73
   1   9  -3   -3.13    1.86
   1   9  -3   -0.74    1.58
  -1  -9   3   -0.63    1.61
   0   9  -3   81.75    8.35
   0   9  -3   81.74    8.30
   0  -9   3   66.17    8.36
   0  -9   3   65.75    8.01
  -1   9  -3  255.98   22.87
  -1   9  -3  262.69   22.83
   1  -9   3  210.41   22.53
   1  -9   3  210.76   22.67
  -2   9  -3   64.88    7.33
   2  -9   3   57.80    7.55
   2  -9   3   69.92    7.77
  -3   9  -3    4.44    1.32
  -3   9  -3    7.11    2.85
   3  -9   3    3.76    2.61
   3  -9   3    5.58    2.28
  -4   9  -3    3.16    2.63
  -4   9  -3    0.23    1.83
   4  -9   3   -0.07    2.30
   4  -9   3    0.36    1.75
  -5   9  -3   47.54    6.40
   5  -9   3   45.51    6.37
   5  -9   3   52.94    6.03
  -6   9  -3   26.07    4.69
  -6   9  -3   21.79    4.17
   6  -9   3   22.37    3.67
  -7   9  -3    2.04    2.85
  -7   9  -3    3.55    2.01
   7  -9   3    1.66    2.39
   7  -9   3    1.65    1.87
  -8   9  -3   10.06    3.78
   8  -9   3    6.58    2.40
   8  -9   3    9.29    2.42
  -9   9  -3   31.68    5.02
   9  -9   3   30.24    4.77
 -10   9  -3    0.72    3.02
 -10   9  -3    3.18    4.93
  10  -9   3    1.85    1.88
  10  -9   3    4.30    2.85
  -8  -8   3    9.73    4.72
  -8  -8   3    3.77    2.91
   7   8  -3   33.23    3.97
   7   8  -3   24.70    3.24
  -7  -8   3   25.35    4.85
  -7  -8   3   30.20    5.58
   6   8  -3   30.72    3.71
   6   8  -3   23.02    3.98
  -6  -8   3   37.89    4.57
  -6  -8   3   37.19    5.44
   5   8  -3    2.28    1.79
  -5  -8   3    3.24    2.54
   4   8  -3    2.03    1.71
   4   8  -3    5.88    1.59
  -4  -8   3   -1.51    1.97
   3   8  -3    9.36    2.26
  -3  -8   3    7.09    2.38
  -3  -8   3    6.43    1.92
   2   8  -3    9.81    2.12
   2   8  -3   12.09    2.67
  -2  -8   3   10.26    2.72
  -2  -8   3   10.99    2.37
   1   8  -3   17.47    3.40
   1   8  -3   23.17    3.26
  -1  -8   3   14.90    3.21
  -1  -8   3   16.18    2.99
   0   8  -3  208.59   18.84
   0   8  -3  206.68   18.81
   0  -8   3  168.15   18.44
   0  -8   3  187.07   18.73
  -1   8  -3  369.04   31.37
   1  -8   3  317.73   31.11
   1  -8   3  304.35   31.15
  -2   8  -3  335.95   30.37
  -2   8  -3  349.24   30.46
   2  -8   3  309.20   30.21
   2  -8   3  286.13   30.33
  -3   8  -3   94.55    8.95
  -3   8  -3   72.80    8.56
   3  -8   3   75.75    9.05
   3  -8   3   85.22    8.89
  -4   8  -3   32.68    4.18
  -4   8  -3   32.73    4.71
   4  -8   3   31.90    4.96
   4  -8   3   33.14    4.50
  -5   8  -3   85.55    9.32
  -5   8  -3   96.64    9.79
   5  -8   3   84.04    9.83
   5  -8   3   95.38    9.45
  -6   8  -3   22.08    3.37
  -6   8  -3   26.14    4.30
   6  -8   3   21.07    3.50
   6  -8   3   22.18    3.99
  -7   8  -3   26.11    4.79
  -7   8  -3   25.86    3.41
   7  -8   3   23.16    4.13
   7  -8   3   25.55    3.77
  -8   8  -3    0.47    2.91
  -8   8  -3    3.09    2.17
   8  -8   3    3.60    2.55
   8  -8   3    3.16    1.69
  -9   8  -3    1.17    3.28
  -9   8  -3    0.83    2.02
   9  -8   3    2.48    1.65
   9  -8   3    6.30    2.35
 -10   8  -3    2.41    4.38
  10  -8   3    8.09    2.47
 -11   8  -3   10.99    3.29
 -11   8  -3    8.53    5.50
  11  -8   3    7.43    1.94
  -8  -7   3   85.03    8.93
  -8  -7   3   70.77    9.94
   7   7  -3    1.63    1.18
   7   7  -3    0.76    0.92
  -7  -7   3   -1.69    2.78
  -7  -7   3    2.84    2.28
   6   7  -3   -1.16    1.41
   6   7  -3    2.33    1.03
   5   7  -3   92.10    8.80
  -5  -7   3   95.26    9.17
  -5  -7   3   80.51    9.59
   4   7  -3    6.15    1.78
   4   7  -3    8.85    1.79
  -4  -7   3    8.20    2.41
   3   7  -3   16.07    2.45
  -3  -7   3   15.52    3.18
   2   7  -3  268.89   23.20
   2   7  -3  224.14   23.03
  -2  -7   3  259.31   23.22
  -2  -7   3  227.67   23.23
   1   7  -3    2.28    1.37
   1   7  -3    4.53    1.52
  -1  -7   3    1.90    1.79
  -1  -7   3    3.53    1.39
   0   7  -3  331.12   30.19
   0   7  -3  371.92   30.31
   0  -7   3  285.04   30.02
   0  -7   3  298.92   30.09
  -1   7  -3  282.69   25.37
   1  -7   3  270.15   25.32
   1  -7   3  249.58   25.28
  -2   7  -3  423.95   39.74
  -2   7  -3  469.94   39.87
   2  -7   3  422.38   39.66
   2  -7   3  391.87   39.73
  -3   7  -3    3.48    1.25
  -3   7  -3    1.83    1.39
   3  -7   3    1.10    1.40
   3  -7   3    3.45    1.77
  -4   7  -3  256.85   23.67
  -4   7  -3  239.34   23.51
   4  -7   3  248.35   23.46
  -5   7  -3   20.07    3.30
  -5   7  -3   19.06    3.45
   5  -7   3   25.46    3.24
   5  -7   3   14.75    3.51
  -6   7  -3   49.51    5.99
  -6   7  -3   46.47    5.43
   6  -7   3   40.65    5.81
   6  -7   3   49.81    5.39
  -7   7  -3   24.73    3.58
   7  -7   3   24.54    3.99
   7  -7   3   34.33    3.79
  -8   7  -3   19.81    4.16
  -8   7  -3   19.04    2.91
   8  -7   3   14.08    3.28
   8  -7   3   19.85    2.95
  -9   7  -3   15.29    3.06
  -9   7  -3   25.89    4.91
   9  -7   3   15.36    2.96
   9  -7   3   14.28    2.46
 -10   7  -3    4.18    3.90
  10  -7   3    3.34    2.20
 -11   7  -3   33.80    6.84
 -11   7  -3   21.13    4.47
  11  -7   3   22.29    2.54
  -9  -6   3   23.93    5.58
  -9  -6   3   28.31    4.18
  -8  -6   3   18.93    4.58
  -8  -6   3   29.36    4.55
  -7  -6   3   20.61    4.16
   6   6  -3   57.26    5.26
   6   6  -3   48.50    5.47
  -6  -6   3   53.08    6.50
   5   6  -3   29.16    3.14
   5   6  -3   23.73    3.51
  -5  -6   3   35.47    3.88
  -5  -6   3   25.11    4.11
   4   6  -3    0.28    0.77
   4   6  -3   -0.28    0.91
  -4  -6   3   -0.92    1.25
  -4  -6   3    2.32    1.00
   3   6  -3   48.33    5.04
  -3  -6   3   44.87    5.39
   2   6  -3   42.09    4.25
   2   6  -3   33.42    4.26
  -2  -6   3   33.06    4.15
  -2  -6   3   38.42    4.29
   1   6  -3   10.47    2.05
   1   6  -3   12.29    2.36
  -1  -6   3   12.38    2.04
  -1  -6   3    9.26    2.22
  -1   6  -3  650.51   56.07
   1  -6   3  566.92   55.95
  -2   6  -3   74.25    7.81
   2  -6   3   74.33    7.82
  -3   6  -3   32.06    4.09
  -3   6  -3   36.71    4.21
   3  -6   3   33.67    4.38
  -4   6  -3   55.46    5.85
  -4   6  -3   60.56    6.06
   4  -6   3   45.79    5.98
   4  -6   3   49.87    5.71
  -5   6  -3   70.13    7.30
  -5   6  -3   63.93    7.05
   5  -6   3   73.95    6.99
   5  -6   3   57.28    7.15
  -6   6  -3    6.29    2.37
  -6   6  -3    5.22    1.56
   6  -6   3    5.30    1.37
  -7   6  -3   11.41    3.11
  -7   6  -3    9.98    2.03
   7  -6   3   13.56    2.68
   7  -6   3    9.28    1.83
  -8   6  -3   17.49    2.97
  -8   6  -3   23.69    4.35
   8  -6   3   16.87    2.73
   8  -6   3   16.62    3.21
  -9   6  -3   41.92    5.47
  -9   6  -3   56.81    6.98
   9  -6   3   41.10    5.31
   9  -6   3   39.82    4.74
 -10   6  -3    0.11    2.47
 -10   6  -3    2.56    3.69
  10  -6   3   -0.83    1.78
  10  -6   3    0.82    1.21
 -11   6  -3   15.37    5.46
 -10  -5   3   19.86    3.63
  -9  -5   3    1.08    2.43
  -9  -5   3    4.14    3.76
  -8  -5   3   35.74    6.47
  -8  -5   3   48.29    5.59
  -7  -5   3   26.70    3.41
  -7  -5   3   18.69    3.79
   6   5  -3   15.59    1.79
   6   5  -3   17.34    2.18
  -6  -5   3   13.25    3.04
  -6  -5   3   19.12    2.60
   5   5  -3    8.84    1.61
   5   5  -3   12.48    1.48
  -5  -5   3    9.25    1.87
  -5  -5   3    9.75    2.26
   4   5  -3    1.24    0.66
   4   5  -3    0.28    0.70
  -4  -5   3    0.89    1.04
  -4  -5   3    1.64    0.89
   3   5  -3    1.76    1.00
   3   5  -3    2.88    0.95
  -3  -5   3    3.96    0.99
  -3  -5   3    2.98    1.39
   2   5  -3   39.69    4.39
  -2  -5   3   39.88    4.42
   1   5  -3    9.70    1.76
   0   5  -3    0.61    0.86
   0  -5   3    0.45    0.62
   0  -5   3    0.57    0.95
  -1   5  -3   86.63    8.57
  -1   5  -3  100.06    8.75
   1  -5   3   75.77    8.51
   1  -5   3   79.58    8.39
  -2   5  -3    3.92    1.28
  -2   5  -3    4.06    1.16
   2  -5   3    3.60    1.34
   2  -5   3    3.24    1.02
  -3   5  -3   79.62    8.40
  -3   5  -3   88.02    8.44
   3  -5   3   91.61    8.31
   3  -5   3   74.02    8.52
  -4   5  -3  191.29   16.82
   4  -5   3  149.10   16.81
   4  -5   3  185.77   16.61
  -5   5  -3  217.76   20.28
  -5   5  -3  209.43   20.34
   5  -5   3  249.48   20.19
   5  -5   3  179.38   20.30
  -6   5  -3    9.55    2.15
  -6   5  -3   10.88    2.54
   6  -5   3   10.59    1.97
  -7   5  -3  126.48   12.65
  -7   5  -3  106.21   11.91
   7  -5   3  116.53   12.05
   7  -5   3  135.67   11.77
  -8   5  -3   71.96    8.27
  -8   5  -3   60.61    7.20
   8  -5   3   64.72    7.38
   8  -5   3   77.24    7.05
  -9   5  -3   61.53    8.57
   9  -5   3   64.75    6.32
   9  -5   3   61.59    6.89
 -10   5  -3    3.77    3.63
 -10   5  -3    3.24    2.32
  10  -5   3    1.06    0.94
  10  -5   3    6.43    1.58
 -11   5  -3    1.49    2.68
 -11   5  -3    1.02    4.35
 -10  -4   3    6.76    4.15
 -10  -4   3   13.12    3.52
  -9  -4   3   36.71    4.90
  -9  -4   3   31.22    6.38
  -8  -4   3    0.57    1.63
  -8  -4   3    4.30    2.50
  -7  -4   3   41.55    4.41
  -7  -4   3   29.02    4.87
  -6  -4   3   33.54    3.69
  -6  -4   3   26.14    3.90
   5   4  -3   61.27    5.93
   5   4  -3   60.07    6.08
  -5  -4   3   57.05    6.66
  -5  -4   3   73.49    6.43
   4   4  -3  133.45   11.73
   4   4  -3  106.17   11.74
  -4  -4   3  137.78   11.98
  -4  -4   3  125.73   12.03
   3   4  -3  770.39   66.63
   3   4  -3  623.35   66.56
  -3  -4   3  772.27   66.83
  -3  -4   3  765.03   66.69
   2   4  -3   38.98    3.65
   2   4  -3   29.17    3.48
  -2  -4   3   31.84    3.64
   1   4  -3  161.77   14.12
   1   4  -3  155.04   14.16
  -1  -4   3  145.24   14.10
  -1  -4   3  136.53   14.01
   0   4  -3  327.72   27.58
   0  -4   3  287.60   27.49
   0  -4   3  276.85   27.36
  -1   4  -3    6.54    1.35
  -1   4  -3    4.27    0.85
   1  -4   3    7.19    1.48
   1  -4   3    5.16    1.03
  -2   4  -3   56.54    5.70
  -2   4  -3   54.73    5.74
   2  -4   3   55.88    5.55
   2  -4   3   51.86    5.74
  -3   4  -3  113.49   11.76
  -3   4  -3  126.12   11.79
   3  -4   3  114.68   11.90
   3  -4   3  133.52   11.71
  -4   4  -3   50.28    6.03
  -4   4  -3   64.74    6.12
   4  -4   3   68.79    6.05
   4  -4   3   50.20    6.15
  -5   4  -3  110.60   11.67
  -5   4  -3  129.39   11.50
   5  -4   3  111.56   11.53
  -6   4  -3  529.00   45.87
  -6   4  -3  465.31   45.42
   6  -4   3  417.33   45.44
   6  -4   3  563.19   45.28
  -7   4  -3  261.49   23.08
  -7   4  -3  207.38   22.26
   7  -4   3  219.83   22.42
   7  -4   3  262.13   22.09
  -8   4  -3    1.41    1.19
  -8   4  -3   -1.58    2.27
   8  -4   3    3.25    0.85
   8  -4   3   -0.20    1.46
  -9   4  -3   -3.70    2.83
   9  -4   3   -0.55    1.48
   9  -4   3    2.23    1.10
 -10   4  -3   13.72    4.32
 -10   4  -3   13.17    3.05
  10  -4   3    9.87    2.01
  10  -4   3    8.63    1.57
 -11   4  -3    9.88    5.00
 -11   4  -3   32.64    4.61
 -10  -3   3   34.49    6.72
 -10  -3   3   31.71    4.70
  -9  -3   3    2.39    2.43
  -9  -3   3   -0.42    1.88
  -8  -3   3   42.84    4.81
  -8  -3   3   38.12    5.64
  -7  -3   3   -1.10    1.21
  -7  -3   3    1.13    1.11
  -6  -3   3  201.72   20.54
  -6  -3   3  234.89   20.47
  -5  -3   3  128.80   12.52
  -5  -3   3  132.13   12.37
   4   3  -3   63.10    5.68
   4   3  -3   52.85    5.71
  -4  -3   3   63.54    5.98
  -4  -3   3   64.19    5.98
   3   3  -3  324.95   30.38
  -3  -3   3  331.13   30.50
  -3  -3   3  343.96   30.59
   2   3  -3  159.86   14.37
   2   3  -3  137.17   14.33
  -2  -3   3  162.05   14.46
  -2  -3   3  160.86   14.39
   1   3  -3  324.05   27.08
   1   3  -3  268.86   26.99
  -1  -3   3  309.97   27.08
  -1  -3   3  275.63   27.00
   0   3  -3 1475.74  132.72
   0  -3   3 1489.05  132.67
   0  -3   3 1428.06  132.74
  -1   3  -3  216.08   21.07
  -1   3  -3  259.20   21.25
   1  -3   3  209.50   21.00
   1  -3   3  227.72   21.20
  -2   3  -3  319.02   28.15
  -2   3  -3  307.36   28.16
   2  -3   3  300.80   28.01
   2  -3   3  293.12   28.24
  -3   3  -3  147.54   12.53
  -3   3  -3  121.60   12.45
   3  -3   3  136.37   12.32
   3  -3   3  118.36   12.54
  -4   3  -3   71.57    7.76
  -4   3  -3   81.17    7.64
   4  -3   3   70.05    7.71
   4  -3   3   83.27    7.51
  -5   3  -3    5.97    1.92
  -5   3  -3    7.29    1.52
   5  -3   3    8.68    1.80
   5  -3   3    9.92    1.69
  -6   3  -3   24.88    3.55
  -6   3  -3   25.75    3.18
   6  -3   3   30.82    3.06
   6  -3   3   19.30    3.07
  -7   3  -3   27.33    3.92
  -7   3  -3   33.24    4.73
   7  -3   3   31.05    4.00
   7  -3   3   39.21    3.69
  -8   3  -3   90.65   10.71
   8  -3   3  107.80    9.62
   8  -3   3   96.57    9.91
  -9   3  -3    9.49    3.36
   9  -3   3   11.95    1.90
   9  -3   3   10.72    1.94
 -10   3  -3    4.12    4.08
 -10   3  -3    8.47    2.95
  10  -3   3    4.66    1.02
  10  -3   3    6.21    1.21
 -11   3  -3   82.81    8.78
 -11   3  -3   78.50   10.35
 -11  -2   3    8.72    3.42
 -11  -2   3   10.83    4.30
 -10  -2   3   22.63    3.98
 -10  -2   3   29.18    5.73
  -9  -2   3   36.08    4.19
  -9  -2   3   24.78    5.09
  -8  -2   3   10.33    2.58
  -8  -2   3   16.43    2.40
  -7  -2   3  105.55   11.06
  -7  -2   3  118.32   10.91
  -6  -2   3  112.78   10.58
  -6  -2   3  107.51   10.71
  -5  -2   3  129.79   12.01
  -5  -2   3  124.75   11.96
  -4  -2   3    5.58    1.11
  -4  -2   3    5.76    0.92
  -3  -2   3  217.54   22.54
  -3  -2   3  276.65   22.66
   2   2  -3   11.98    1.45
   2   2  -3   12.64    1.41
  -2  -2   3   16.85    1.54
   1   2  -3 1397.73  149.37
  -1  -2   3 1769.47  151.61
   0   2  -3  681.41   67.68
   0  -2   3  847.44   67.85
   0  -2   3  711.14   67.68
  -1   2  -3   13.58    1.65
  -1   2  -3   14.06    1.88
   1  -2   3   13.31    1.67
   1  -2   3   13.61    1.78
  -2   2  -3   55.96    6.00
  -2   2  -3   65.21    5.99
   2  -2   3   62.57    5.90
   2  -2   3   59.18    6.07
  -3   2  -3    3.59    0.87
  -3   2  -3    2.85    0.61
   3  -2   3    2.84    0.94
   3  -2   3    3.62    0.72
  -4   2  -3   60.96    5.87
  -4   2  -3   57.48    6.10
   4  -2   3   60.06    5.64
   4  -2   3   51.73    5.87
  -5   2  -3    0.85    0.99
  -5   2  -3    1.68    0.84
   5  -2   3    3.02    1.08
  -6   2  -3   77.78    8.08
  -6   2  -3   71.78    8.52
   6  -2   3   80.18    8.13
   6  -2   3   90.25    7.96
  -7   2  -3    0.64    1.69
  -7   2  -3    1.03    1.07
   7  -2   3    1.10    0.88
   7  -2   3   -0.28    1.07
  -8   2  -3   68.45    8.19
  -8   2  -3   62.68    7.43
   8  -2   3   79.02    7.06
   8  -2   3   68.85    7.25
  -9   2  -3   84.52    9.76
  -9   2  -3   76.51    8.25
 -10   2  -3    2.79    3.56
 -10   2  -3    0.82    2.65
  10  -2   3    0.97    0.87
  10  -2   3   -0.19    0.68
 -11   2  -3   -1.28    3.83
 -11  -1   3   -2.26    3.51
 -11  -1   3    3.01    2.60
 -10  -1   3    0.76    1.94
 -10  -1   3    3.66    2.70
  -9  -1   3    3.39    2.12
  -9  -1   3    1.88    1.42
  -8  -1   3   31.23    3.65
  -8  -1   3   30.50    4.35
  -7  -1   3   51.55    5.83
  -7  -1   3   54.76    5.52
  -6  -1   3   17.48    2.19
  -6  -1   3   17.30    2.15
  -5  -1   3  126.66   11.42
  -5  -1   3  116.69   11.35
  -4  -1   3  866.52   68.68
  -4  -1   3  648.70   68.61
  -3  -1   3   27.04    2.61
  -2  -1   3    4.00    0.56
  -2  -1   3    3.80    0.49
   1   1  -3    4.62    0.58
  -1  -1   3    5.53    0.75
   0   1  -3    1.19    0.64
   0   1  -3    0.84    0.36
   0  -1   3    1.48    0.48
   0  -1   3    0.62    0.48
  -1   1  -3   28.28    2.94
  -1   1  -3   26.04    2.77
   1  -1   3   26.99    2.79
   1  -1   3   26.51    2.90
  -2   1  -3  377.93   34.09
  -2   1  -3  352.13   34.16
   2  -1   3  384.69   34.20
   2  -1   3  377.35   34.05
  -3   1  -3   50.75    5.05
  -3   1  -3   50.27    5.06
   3  -1   3   49.07    5.12
   3  -1   3   51.11    4.97
  -4   1  -3   98.31    9.65
  -4   1  -3   98.67    9.42
   4  -1   3  100.04    9.23
   4  -1   3   92.42    9.42
  -5   1  -3   53.49    5.41
  -5   1  -3   46.85    5.57
   5  -1   3   55.84    5.27
   5  -1   3   50.51    5.38
  -6   1  -3   87.50    9.52
  -6   1  -3   94.79   10.00
   6  -1   3  106.24    9.40
   6  -1   3   96.39    9.52
  -7   1  -3    5.60    2.37
  -7   1  -3   10.46    2.17
   7  -1   3   10.61    1.76
   7  -1   3    9.77    1.90
  -8   1  -3   -1.38    2.20
  -8   1  -3    1.45    1.30
   8  -1   3    1.32    1.25
   8  -1   3    2.13    1.15
  -9   1  -3    1.51    1.74
  -9   1  -3    2.65    3.17
   9  -1   3    2.82    1.23
   9  -1   3    0.75    1.07
 -10   1  -3   -3.32    2.14
 -10   1  -3    4.86    3.48
  10  -1   3    0.60    0.75
  10  -1   3    1.12    0.85
 -11   1  -3  117.60   13.38
 -11   1  -3  103.77   11.44
 -11   0   3   22.69    4.78
 -11   0   3   23.03    3.83
 -10   0   3   14.28    3.71
 -10   0   3   22.83    3.48
  -9   0   3   40.40    5.30
  -9   0   3   47.90    5.01
  -8   0   3    4.25    1.34
  -8   0   3    2.84    1.11
  -7   0   3   83.01    7.62
  -7   0   3   72.40    7.59
  -6   0   3   82.37    7.76
  -6   0   3   77.40    7.59
  -5   0   3   36.84    3.45
  -5   0   3   31.38    3.32
  -4   0   3    0.72    0.27
  -4   0   3    0.44    0.19
   1   0  -3 4356.87  417.64
   1   0  -3 4804.59  418.69
   0   0  -3    0.59    0.48
   0   0  -3    0.39    0.27
   0   0   3    0.52    0.41
   0   0   3    0.50    0.35
  -1   0  -3 1198.24  110.95
  -1   0  -3 1301.09  111.08
   1   0   3 1235.52  111.07
   1   0   3 1168.34  110.95
  -2   0  -3  262.51   23.89
  -2   0  -3  256.03   23.76
   2   0   3  255.13   23.73
   2   0   3  261.78   23.86
  -3   0  -3  165.07   15.24
  -3   0  -3  166.96   15.37
   3   0   3  153.71   15.28
   3   0   3  166.79   15.16
  -4   0  -3   18.48    2.74
  -4   0  -3   19.52    2.29
   4   0   3   16.01    1.88
   4   0   3   19.37    2.33
  -5   0  -3   12.05    2.69
  -5   0  -3   18.56    2.34
   5   0   3   18.74    2.25
   5   0   3   17.38    2.33
  -6   0  -3  167.43   16.71
  -6   0  -3  170.38   16.94
   6   0   3  187.76   16.51
   6   0   3  174.65   16.63
  -7   0  -3    4.62    2.22
  -7   0  -3    9.56    1.85
   7   0   3    9.85    1.56
   7   0   3    6.87    1.72
  -8   0  -3   25.55    3.86
  -8   0  -3   24.37    4.76
   8   0   3   31.24    3.45
   8   0   3   31.24    3.59
  -9   0  -3   49.02    7.93
   9   0   3   66.60    6.46
   9   0   3   67.50    6.51
 -10   0  -3   30.36    5.83
 -10   0  -3   32.15    6.48
  10   0   3   45.01    4.04
 -11   0  -3    2.19    4.24
 -11   0  -3    2.85    3.30
 -11   1   3   36.85    5.74
 -11   1   3   27.72    4.57
 -10   1   3    2.25    2.20
 -10   1   3    1.41    1.54
  -9   1   3    0.55    1.15
  -8   1   3   12.08    2.47
  -8   1   3   11.79    1.87
  -7   1   3   19.97    2.28
  -7   1   3   19.38    2.46
  -6   1   3  266.65   24.18
  -6   1   3  258.32   24.01
  -5   1   3   43.17    3.86
  -5   1   3   37.90    3.98
   2  -1  -3  898.07   73.75
  -2   1   3  677.18   73.60
   1  -1  -3   83.48    7.57
  -1   1   3   80.95    7.63
   0  -1  -3   12.28    1.28
   0  -1  -3    8.94    1.39
   0   1   3   10.19    1.37
   0   1   3   11.25    1.32
  -1  -1  -3  186.85   16.27
  -1  -1  -3  166.42   16.38
   1   1   3  170.34   16.36
   1   1   3  182.18   16.29
  -2  -1  -3  743.98   65.59
  -2  -1  -3  695.37   65.39
   2   1   3  747.67   65.53
   2   1   3  692.59   65.38
  -3  -1  -3  117.62   11.05
  -3  -1  -3  123.92   11.23
   3   1   3  118.75   11.13
   3   1   3  106.24   10.91
  -4  -1  -3  313.21   29.66
  -4  -1  -3  326.15   29.92
   4   1   3  296.34   29.53
   4   1   3  350.49   29.77
  -5  -1  -3    1.80    0.87
  -5  -1  -3   -0.31    1.36
   5   1   3    0.05    0.84
   5   1   3    0.76    0.80
  -6  -1  -3    0.55    1.69
  -6  -1  -3   -0.42    0.85
   6   1   3    1.01    0.96
   6   1   3    2.02    0.80
  -7  -1  -3   67.95    8.31
  -7  -1  -3   72.48    7.84
   7   1   3   71.59    7.47
   7   1   3   83.09    7.63
  -8  -1  -3  148.76   16.76
  -8  -1  -3  150.29   17.35
   8   1   3  191.92   16.51
   8   1   3  195.76   16.57
  -9  -1  -3   31.27    4.52
  -9  -1  -3   35.34    5.58
   9   1   3   22.79    3.43
   9   1   3   25.18    3.31
 -10  -1  -3    6.94    3.70
  10   1   3    6.19    1.30
 -11  -1  -3   49.15    9.14
 -11  -1  -3   41.27    6.50
 -12   2   3   15.32    4.46
 -11   2   3    9.55    2.57
 -11   2   3   11.54    3.43
 -10   2   3  177.38   17.36
 -10   2   3  176.45   16.90
  -9   2   3    3.02    1.16
  -9   2   3    5.36    2.07
  -8   2   3    1.85    1.46
  -8   2   3    1.03    0.79
  -7   2   3    8.93    1.31
  -7   2   3    7.79    1.50
  -6   2   3   -0.72    0.76
  -6   2   3   -0.05    0.36
  -5   2   3   11.92    1.68
  -5   2   3   13.04    1.39
  -4   2   3   12.36    1.60
  -4   2   3   15.97    1.50
  -3   2   3  123.98   11.66
  -3   2   3  130.36   11.66
  -2   2   3    0.11    0.30
  -2   2   3    0.33    0.34
   1  -2  -3   64.87    6.51
  -1   2   3   72.74    6.57
   0  -2  -3  264.70   27.28
   0   2   3  341.64   27.31
   0   2   3  287.08   27.31
  -1  -2  -3  743.50   65.58
  -1  -2  -3  697.70   65.73
   1   2   3  716.42   65.62
   1   2   3  729.90   65.71
  -2  -2  -3   26.25    3.19
  -2  -2  -3   34.55    3.29
   2   2   3   32.57    3.43
   2   2   3   29.83    3.15
  -3  -2  -3   23.82    3.07
  -3  -2  -3   20.04    2.45
   3   2   3   18.40    2.46
   3   2   3   23.20    2.65
  -4  -2  -3  207.05   19.47
  -4  -2  -3  196.17   19.13
   4   2   3  219.18   19.24
   4   2   3  195.28   19.07
  -5  -2  -3  102.46    9.75
  -5  -2  -3   92.83    9.89
   5   2   3  113.44    9.78
   5   2   3   84.71    9.45
  -6  -2  -3   34.93    4.45
  -6  -2  -3   34.46    5.08
   6   2   3   37.08    4.39
   6   2   3   43.69    4.44
  -7  -2  -3   75.23    8.10
  -7  -2  -3   65.18    7.17
   7   2   3   65.35    7.22
  -8  -2  -3   -3.29    2.40
   8   2   3    0.45    1.30
  -9  -2  -3    0.43    3.16
  -9  -2  -3   -0.20    2.48
   9   2   3    1.05    1.39
 -10  -2  -3   46.23    6.27
 -10  -2  -3   52.02    7.95
  10   2   3   47.65    4.98
 -11  -2  -3    6.29    3.25
 -11  -2  -3   11.44    5.27
 -12   3   3    0.19    3.75
 -12   3   3   -0.32    2.84
 -11   3   3   20.35    4.10
 -11   3   3   26.08    5.13
 -10   3   3    1.05    1.56
 -10   3   3    0.71    2.16
  -9   3   3   19.78    2.76
  -9   3   3   21.17    3.67
  -8   3   3   -0.32    1.53
  -8   3   3   -0.55    0.77
  -7   3   3   56.37    5.89
  -7   3   3   61.29    5.81
  -6   3   3   32.66    3.96
  -6   3   3   41.29    3.79
  -5   3   3    0.84    0.71
  -5   3   3    1.13    0.47
  -4   3   3  244.86   20.81
  -4   3   3  208.32   20.81
   3  -3  -3  237.37   24.79
  -3   3   3  311.15   25.08
  -2   3   3   54.31    5.30
   1  -3  -3    5.74    0.94
   1  -3  -3    2.22    0.84
  -1   3   3    3.49    0.83
  -1   3   3    4.01    0.88
   0  -3  -3   32.93    2.98
   0  -3  -3   21.51    3.00
   0   3   3   27.30    2.99
   0   3   3   26.49    2.97
  -1  -3  -3  272.93   23.55
  -1  -3  -3  240.14   23.68
   1   3   3  250.62   23.58
   1   3   3  256.66   23.67
  -2  -3  -3    0.91    1.26
  -2  -3  -3    1.17    0.68
   2   3   3    1.96    0.96
  -3  -3  -3   52.54    5.19
  -3  -3  -3   46.31    5.41
   3   3   3   44.93    5.13
   3   3   3   56.80    5.37
  -4  -3  -3   47.72    5.07
  -4  -3  -3   46.33    5.54
   4   3   3   56.72    5.29
   4   3   3   42.62    5.11
  -5  -3  -3   21.07    3.50
  -5  -3  -3   15.12    2.60
   5   3   3   23.56    2.85
  -6  -3  -3   -0.17    1.78
  -6  -3  -3    0.72    1.64
   6   3   3    0.10    1.18
   6   3   3    0.28    1.17
  -7  -3  -3   21.08    3.26
  -7  -3  -3   15.15    3.80
   7   3   3   15.17    2.84
   7   3   3   22.49    2.98
  -8  -3  -3   11.54    3.06
  -8  -3  -3    8.56    3.50
   8   3   3    8.03    2.17
   8   3   3   10.55    2.02
  -9  -3  -3   -0.31    2.12
  -9  -3  -3    5.29    3.48
   9   3   3   -2.93    2.12
   9   3   3    4.69    1.65
 -10  -3  -3   17.36    3.73
 -10  -3  -3   11.12    5.01
  10   3   3   12.16    2.43
  10   3   3   15.45    2.38
 -12   4   3   38.04    7.30
 -11   4   3   40.99    5.27
 -10   4   3   19.26    3.44
 -10   4   3   23.33    4.34
  -9   4   3    5.02    1.29
  -9   4   3    5.81    2.30
  -8   4   3    7.33    1.45
  -8   4   3    6.49    1.55
  -7   4   3  183.11   16.92
  -7   4   3  179.52   17.23
  -6   4   3   10.44    1.43
  -6   4   3    7.75    1.37
  -5   4   3   46.08    5.04
  -5   4   3   54.26    5.02
   4  -4  -3   -0.55    0.33
   4  -4  -3   -0.33    0.34
  -4   4   3    0.22    0.67
  -4   4   3   -0.01    0.48
   3  -4  -3  361.09   35.03
  -3   4   3  404.68   35.11
  -3   4   3  384.34   35.12
  -2   4   3   52.26    5.31
   1  -4  -3   -0.26    0.55
   1  -4  -3    0.39    0.70
  -1   4   3    0.22    0.39
  -1   4   3    0.25    0.59
   0  -4  -3   30.23    2.92
   0  -4  -3   19.74    2.85
   0   4   3   27.03    3.01
   0   4   3   23.50    2.95
  -1  -4  -3  127.01   13.32
  -1  -4  -3  148.67   13.06
   1   4   3  132.41   13.16
   1   4   3  141.80   13.22
  -2  -4  -3   -0.04    1.06
  -2  -4  -3    2.63    0.86
   2   4   3    1.38    0.96
   2   4   3    1.52    0.71
  -3  -4  -3  112.49   11.96
  -3  -4  -3  127.68   11.57
   3   4   3  126.10   11.71
   3   4   3  112.10   11.67
  -4  -4  -3  133.85   13.80
  -4  -4  -3  137.62   13.32
   4   4   3  155.95   13.53
   4   4   3  126.59   13.35
  -5  -4  -3    5.90    1.64
  -5  -4  -3    5.84    2.40
   5   4   3    7.46    1.73
   5   4   3    7.99    1.84
  -6  -4  -3   87.85    9.78
  -6  -4  -3   89.45    9.11
   6   4   3   87.63    9.17
  -7  -4  -3   99.55   10.29
  -7  -4  -3   80.76    8.89
  -8  -4  -3   30.66    4.96
   8   4   3   35.28    4.19
   8   4   3   26.79    4.75
  -9  -4  -3    1.44    3.73
   9   4   3    2.29    1.91
   9   4   3    2.10    2.38
 -10  -4  -3   44.40    8.40
 -10  -4  -3   26.85    5.59
  10   4   3   29.05    4.50
  10   4   3   31.48    3.84
 -11   5   3   86.93    9.90
 -11   5   3  106.32   10.94
 -10   5   3    7.21    1.84
 -10   5   3    0.93    2.55
  -9   5   3    1.76    2.21
  -9   5   3    2.29    1.23
  -8   5   3   36.75    4.07
  -7   5   3   30.78    3.93
  -7   5   3   35.75    3.76
  -6   5   3   98.29    9.22
  -6   5   3   92.09    9.39
   5  -5  -3   19.88    2.16
   5  -5  -3   21.84    2.19
   4  -5  -3    2.50    0.87
   4  -5  -3    2.59    0.83
  -4   5   3    4.01    1.02
  -4   5   3    3.97    1.11
   3  -5  -3   23.88    2.83
  -3   5   3   25.79    2.94
  -3   5   3   22.70    2.84
  -2   5   3  329.32   30.27
  -2   5   3  327.80   30.38
   1  -5  -3  276.26   29.49
  -1   5   3  349.98   29.43
  -1   5   3  326.60   29.49
   0  -5  -3   39.63    3.87
   0  -5  -3   29.77    3.91
   0   5   3   32.07    3.86
   0   5   3   33.33    3.74
  -1  -5  -3    4.47    1.10
  -1  -5  -3    3.22    1.80
   1   5   3    5.34    1.42
   1   5   3    3.64    1.52
  -2  -5  -3  294.26   25.67
  -2  -5  -3  249.76   25.94
   2   5   3  276.83   25.92
   2   5   3  280.65   25.83
  -3  -5  -3  123.13   13.30
  -3  -5  -3  134.48   12.82
   3   5   3  147.64   13.08
   3   5   3  125.83   12.99
  -4  -5  -3  275.23   24.56
  -4  -5  -3  236.93   24.96
   4   5   3  286.72   24.69
   4   5   3  243.69   24.61
  -5  -5  -3   -1.95    1.89
  -5  -5  -3   -1.62    1.10
   5   5   3    2.30    1.43
   5   5   3    0.32    1.55
  -6  -5  -3   70.74    7.46
  -6  -5  -3   60.84    8.14
   6   5   3   69.15    7.46
  -7  -5  -3    2.60    2.81
  -7  -5  -3    5.93    2.20
   7   5   3    4.24    2.28
   7   5   3    2.31    1.63
  -8  -5  -3    6.74    3.45
   8   5   3    6.31    2.01
   8   5   3    8.31    2.79
  -9  -5  -3   33.79    7.11
  -9  -5  -3   39.87    6.39
   9   5   3   47.98    5.34
   9   5   3   36.41    6.06
 -11   6   3   -1.62    2.33
 -10   6   3    9.52    3.41
  -9   6   3    1.75    2.20
  -9   6   3    3.37    1.37
  -8   6   3   34.26    4.17
  -8   6   3   38.82    4.94
  -7   6   3   21.08    2.74
  -7   6   3   19.55    3.23
   6  -6  -3   65.10    7.03
  -6   6   3   84.75    7.68
  -6   6   3   83.44    7.99
   5  -6  -3   -0.53    0.67
   5  -6  -3   -0.89    0.69
  -5   6   3   -0.75    0.83
  -5   6   3   -1.20    1.11
   4  -6  -3   23.13    2.72
   4  -6  -3   17.91    2.35
  -4   6   3   26.49    3.01
   3  -6  -3    2.33    0.98
   3  -6  -3    0.32    1.03
  -3   6   3    1.59    0.99
   2  -6  -3   37.77    4.87
  -2   6   3   47.60    4.90
  -2   6   3   49.37    4.99
   1  -6  -3  138.44   14.59
  -1   6   3  159.92   14.47
   0  -6  -3    9.21    2.71
   0   6   3   11.79    1.94
   0   6   3   11.65    1.95
  -1  -6  -3  445.80   37.50
  -1  -6  -3  357.10   37.82
   1   6   3  380.61   37.65
   1   6   3  436.56   37.70
  -2  -6  -3  206.22   18.45
  -2  -6  -3  168.21   18.89
   2   6   3  217.40   18.77
   2   6   3  185.33   18.75
  -3  -6  -3    8.63    2.86
  -3  -6  -3   15.84    2.40
   3   6   3   14.19    2.51
   3   6   3   11.86    2.82
  -4  -6  -3   29.74    5.12
  -4  -6  -3   40.05    4.35
   4   6   3   43.09    4.76
   4   6   3   33.70    4.88
  -5  -6  -3    1.00    1.29
  -5  -6  -3   -3.16    2.26
   5   6   3   -0.13    1.75
   5   6   3   -0.05    1.78
  -6  -6  -3   45.56    5.31
  -6  -6  -3   34.85    6.17
   6   6   3   46.33    5.19
   6   6   3   34.08    5.44
  -7  -6  -3    7.52    2.11
  -7  -6  -3   -0.47    3.00
   7   6   3    2.07    1.95
   7   6   3    0.07    2.29
  -8  -6  -3   -1.32    2.70
  -8  -6  -3    2.26    3.90
   8   6   3    1.09    2.69
   8   6   3   -2.68    2.26
  -9  -6  -3    7.95    5.09
  -9  -6  -3    2.62    3.18
   9   6   3    1.71    2.66
   9   6   3    1.85    3.10
 -11   7   3   56.96    8.42
 -11   7   3   58.33    7.35
 -10   7   3    3.94    3.19
 -10   7   3    3.55    2.09
  -9   7   3   13.85    2.90
  -9   7   3   19.44    3.82
  -8   7   3   22.34    3.27
  -8   7   3   21.07    4.20
  -7   7   3   37.82    4.70
  -7   7   3   30.91    4.13
   6  -7  -3   15.41    2.10
   6  -7  -3   11.66    1.87
  -6   7   3   15.95    2.51
   5  -7  -3    1.97    0.97
   5  -7  -3    0.78    0.78
  -5   7   3    3.30    1.56
  -5   7   3    3.91    1.30
   4  -7  -3   63.39    7.40
  -4   7   3   80.90    7.64
  -4   7   3   77.12    7.60
   3  -7  -3  165.33   16.53
  -3   7   3  179.87   16.59
   2  -7  -3   11.98    2.20
   2  -7  -3    4.40    2.15
  -2   7   3    8.66    2.04
  -2   7   3    8.95    1.92
   1  -7  -3    3.62    1.86
  -1   7   3    7.39    1.66
  -1   7   3    4.99    1.60
   0  -7  -3   74.36    7.20
   0   7   3   59.07    7.19
   0   7   3   66.73    7.11
  -1  -7  -3    4.00    2.18
  -1  -7  -3    6.41    1.56
   1   7   3    2.95    2.03
   1   7   3    6.41    1.43
  -2  -7  -3   29.32    3.58
  -2  -7  -3   23.56    4.59
   2   7   3   33.59    4.56
   2   7   3   26.95    3.57
  -3  -7  -3  169.30   19.18
  -3  -7  -3  207.97   18.52
   3   7   3  187.83   19.00
   3   7   3  206.46   18.75
  -4  -7  -3   21.95    4.68
  -4  -7  -3   28.46    3.33
   4   7   3   20.55    4.30
   4   7   3   31.90    4.02
  -5  -7  -3  102.59    9.86
  -5  -7  -3   74.63   10.38
   5   7   3  109.73    9.84
   5   7   3   81.38    9.98
  -6  -7  -3    6.39    1.90
  -6  -7  -3    1.68    2.67
  -7  -7  -3   17.69    4.95
  -7  -7  -3   23.48    4.35
   7   7   3   16.59    3.89
  -8  -7  -3   23.42    4.20
  -8  -7  -3   14.63    5.36
   8   7   3   29.27    4.77
   8   7   3   18.63    4.12
 -11   8   3    9.72    4.58
 -11   8   3   11.30    3.70
 -10   8   3    7.27    2.85
 -10   8   3   16.92    4.07
  -9   8   3   85.31   10.12
  -9   8   3   90.32    9.31
  -8   8   3   42.06    5.77
  -8   8   3   44.93    5.27
   7  -8  -3   15.29    2.06
   7  -8  -3   12.68    1.92
  -7   8   3   11.81    2.37
   6  -8  -3   39.42    4.59
   6  -8  -3   46.67    4.74
   5  -8  -3    4.52    1.43
   5  -8  -3    7.42    1.69
   4  -8  -3   -0.43    1.20
  -4   8   3    3.10    1.38
   3  -8  -3    4.81    1.69
   3  -8  -3    6.39    2.09
  -3   8   3    6.80    1.85
  -3   8   3    6.15    1.79
   2  -8  -3  154.63   17.48
   2  -8  -3  205.20   17.60
  -2   8   3  174.04   17.16
  -2   8   3  182.58   17.41
   1  -8  -3    5.16    2.69
   1  -8  -3    8.08    2.06
  -1   8   3    7.47    1.87
  -1   8   3    9.76    2.30
   0  -8  -3   22.66    4.09
   0  -8  -3   19.32    3.29
   0   8   3   28.80    3.75
   0   8   3   28.93    4.12
  -1  -8  -3   31.97    4.98
   1   8   3   31.06    4.89
   1   8   3   35.71    4.28
  -2  -8  -3   13.10    3.91
  -2  -8  -3   11.80    2.17
   2   8   3   14.06    2.47
   2   8   3   11.60    3.41
  -3  -8  -3   91.53   11.15
  -3  -8  -3  105.00   10.31
   3   8   3  103.09   10.46
  -4  -8  -3   20.62    5.05
  -4  -8  -3   31.33    4.16
   4   8   3   34.57    4.10
   4   8   3   22.31    4.68
  -5  -8  -3   94.46    9.32
   5   8   3   76.87    9.86
   5   8   3   99.81    9.97
  -6  -8  -3   30.62    5.11
  -6  -8  -3   32.95    6.76
   6   8   3   38.04    5.77
   6   8   3   41.71    5.18
  -7  -8  -3    3.27    2.46
  -7  -8  -3    5.64    4.37
   7   8   3    0.66    3.10
   7   8   3    0.30    3.11
 -10   9   3   40.03    7.13
 -10   9   3   34.96    6.03
  -9   9   3   -0.56    3.35
  -9   9   3   -0.76    2.73
  -8   9   3    7.06    1.99
  -8   9   3   12.21    3.57
   7  -9  -3   13.08    2.38
   7  -9  -3   13.85    2.15
  -7   9   3   16.34    3.56
   6  -9  -3    1.75    1.51
   6  -9  -3    4.45    1.50
  -6   9   3    6.46    1.77
  -6   9   3    6.17    2.43
   5  -9  -3   14.32    2.66
   5  -9  -3   13.92    2.72
   4  -9  -3   77.11    9.32
   4  -9  -3   87.51    9.26
  -4   9   3  104.89    9.61
   3  -9  -3   27.10    4.70
   3  -9  -3   29.33    4.85
  -3   9   3   30.41    3.95
  -3   9   3   34.19    4.37
   2  -9  -3   76.30    7.82
   2  -9  -3   59.54    8.03
  -2   9   3   66.31    7.65
  -2   9   3   73.59    7.60
   1  -9  -3   32.15    5.78
   1  -9  -3   47.68    5.51
  -1   9   3   37.01    5.20
  -1   9   3   41.39    5.03
   0  -9  -3   92.20   11.14
   0   9   3  101.82   10.31
  -1  -9  -3   16.52    2.89
  -1  -9  -3    9.86    3.77
   1   9   3   10.85    3.22
   1   9   3   13.60    2.70
  -2  -9  -3   18.24    4.85
   2   9   3   20.52    3.61
   2   9   3   19.29    4.33
  -3  -9  -3   75.25   10.69
  -3  -9  -3   98.49    9.74
   3   9   3   85.15   10.51
   3   9   3  106.07   10.08
  -4  -9  -3   10.72    2.31
  -4  -9  -3    5.49    3.62
   4   9   3   11.35    2.83
   4   9   3    9.53    3.50
  -5  -9  -3    5.91    3.74
  -5  -9  -3    8.99    2.52
   5   9   3    3.27    2.61
   5   9   3    9.50    3.27
  -6  -9  -3    6.01    2.67
  -6  -9  -3    7.59    4.45
   6   9   3    3.38    2.65
   6   9   3   12.37    3.67
  -7  -9  -3    4.50    3.87
  -7  -9  -3   10.73    6.24
   7   9   3   -4.80    3.19
   7   9   3    2.64    3.61
 -10  10   3   14.25    4.96
  -9  10   3   65.23    7.79
  -9  10   3   69.17    9.14
   8 -10  -3   10.57    2.20
  -8  10   3   13.52    3.81
  -8  10   3   10.39    3.32
   7 -10  -3    0.82    1.50
   7 -10  -3    0.05    1.50
  -7  10   3    1.55    2.46
  -7  10   3    3.52    2.87
   6 -10  -3   14.12    2.69
   6 -10  -3   13.80    2.84
   5 -10  -3    4.16    2.02
   5 -10  -3   -1.74    2.04
  -5  10   3    0.57    2.30
   4 -10  -3    2.67    2.06
   4 -10  -3    5.33    2.27
  -4  10   3    3.00    1.98
  -4  10   3    6.10    2.13
   3 -10  -3   16.92    3.43
   3 -10  -3   15.88    3.79
  -3  10   3   20.52    3.86
  -3  10   3   23.38    3.80
   2 -10  -3   19.16    4.36
   2 -10  -3   20.32    3.99
  -2  10   3   18.38    3.98
  -2  10   3   21.79    4.08
   1 -10  -3    2.34    2.89
  -1  10   3    4.40    2.63
  -1  10   3    2.61    2.26
   0 -10  -3   46.39    6.00
   0 -10  -3   32.36    6.95
   0  10   3   43.81    5.49
   0  10   3   35.25    5.45
  -1 -10  -3   57.78    9.03
  -1 -10  -3   77.16    7.81
   1  10   3   58.15    8.27
   1  10   3   69.66    8.10
  -2 -10  -3   60.75    9.42
   2  10   3   73.31    8.12
   2  10   3   81.61    9.32
  -3 -10  -3   21.19    4.91
   3  10   3   20.82    4.68
   3  10   3   29.33    3.96
  -4 -10  -3   27.04    6.07
  -4 -10  -3   25.81    4.30
   4  10   3   19.90    4.21
   4  10   3   32.57    5.94
  -5 -10  -3    3.83    3.42
  -5 -10  -3   -0.82    2.52
   5  10   3    2.80    3.70
   5  10   3   -5.21    3.05
  -6 -10  -3    1.20    3.32
  -6 -10  -3    3.03    5.92
   6  10   3    6.17    3.62
   6  10   3    4.11    4.08
  -9  11   3    1.91    4.31
  -9  11   3   -0.76    3.36
   8 -11  -3    1.33    1.64
   8 -11  -3    0.32    1.78
  -8  11   3    2.83    3.71
   7 -11  -3   23.26    3.90
   7 -11  -3   32.54    4.01
   6 -11  -3    1.13    1.89
   6 -11  -3   -1.21    1.88
  -6  11   3    0.39    2.28
   5 -11  -3   13.43    2.64
   5 -11  -3   13.34    3.17
  -5  11   3   13.42    2.80
  -5  11   3   18.33    3.35
   4 -11  -3   -1.31    2.07
  -4  11   3    1.66    1.97
  -4  11   3    1.41    2.14
   3 -11  -3    5.78    2.99
   3 -11  -3    5.33    2.72
  -3  11   3    2.79    2.13
  -3  11   3    0.41    2.16
   2 -11  -3   56.96    8.53
  -2  11   3   68.19    7.55
  -2  11   3   66.83    7.76
   1 -11  -3    1.72    2.71
   1 -11  -3   -2.42    3.37
  -1  11   3    5.04    2.06
  -1  11   3    1.70    2.55
   0 -11  -3   45.79    5.20
   0 -11  -3   40.44    7.20
   0  11   3   37.21    5.09
   0  11   3   33.35    6.05
  -1 -11  -3    3.73    2.55
  -1 -11  -3    5.43    3.73
   1  11   3   10.31    3.52
  -2 -11  -3   -1.44    4.08
  -2 -11  -3    2.54    2.54
   2  11   3   -1.55    3.03
   2  11   3    4.92    3.42
  -3 -11  -3   12.52    4.67
  -3 -11  -3    4.64    2.17
   3  11   3    7.63    2.86
   3  11   3    8.30    4.22
  -4 -11  -3    8.06    4.81
   4  11   3    7.03    4.54
   5  11   3   22.17    4.20
   5  11   3   21.75    5.48
   8 -12  -3    0.21    2.04
   8 -12  -3    1.64    2.19
  -8  12   3    5.74    3.10
   7 -12  -3    2.55    2.15
   7 -12  -3   -0.92    2.31
  -7  12   3    1.24    2.90
   6 -12  -3    0.79    2.17
   6 -12  -3    0.08    2.77
  -6  12   3    5.04    2.94
  -6  12   3    3.49    2.85
   5 -12  -3   27.16    5.14
   5 -12  -3   36.07    5.48
  -5  12   3   35.87    5.36
  -5  12   3   28.57    5.27
   4 -12  -3   15.11    4.00
   4 -12  -3   16.28    3.73
  -4  12   3    9.98    2.93
  -4  12   3    7.63    2.93
   3 -12  -3   16.27    4.52
  -3  12   3   20.07    4.00
  -3  12   3   18.32    3.96
   2 -12  -3   -1.20    2.71
   2 -12  -3    4.58    3.69
  -2  12   3   -0.13    2.48
   1 -12  -3   11.30    4.47
   1 -12  -3    5.62    3.24
  -1  12   3    8.27    3.35
  -1  12   3    9.66    3.15
   0 -12  -3   15.96    4.11
   0 -12  -3   21.24    5.97
   0  12   3   20.20    3.80
   0  12   3   30.96    6.01
  -1 -12  -3   23.62    6.10
  -1 -12  -3   11.50    3.20
   1  12   3   15.85    2.88
   1  12   3   22.34    5.45
  -2 -12  -3   17.76    3.44
  -2 -12  -3   20.23    6.26
   2  12   3   17.97    3.73
  -3 -12  -3   22.98    4.68
  -3 -12  -3   19.84    5.94
   3  12   3   16.80    4.10
   3  12   3   28.37    6.17
   7 -13  -3   52.72    7.64
   7 -13  -3   72.82    7.50
   6 -13  -3    3.28    3.49
   6 -13  -3    4.18    3.22
  -6  13   3    6.36    3.67
   5 -13  -3    5.93    3.53
  -5  13   3    5.34    3.42
  -5  13   3    6.99    3.26
   4 -13  -3    8.16    4.06
   4 -13  -3    2.77    3.48
  -4  13   3   15.47    3.37
  -4  13   3    8.71    3.71
   3 -13  -3    7.89    4.66
   3 -13  -3   17.17    4.02
  -3  13   3   17.62    3.43
  -3  13   3   10.36    3.54
   2 -13  -3    6.07    4.89
   2 -13  -3    5.80    3.73
  -2  13   3    4.60    3.64
  -2  13   3    2.56    3.11
   1 -13  -3    5.21    3.15
   1 -13  -3    1.70    4.79
  -1  13   3    1.04    3.41
  -1  13   3    0.57    3.02
   0 -13  -3   11.22    6.20
   0 -13  -3    1.11    3.28
   0  13   3   14.11    5.01
   0  13   3    8.66    3.78
  -1 -13  -3   -3.62    3.69
  -1 -13  -3    4.55    5.98
   1  13   3    0.90    5.29
   1  13   3   -5.29    3.87
  -2 -13  -3    0.74    4.04
   2  13   3   14.22    6.13
   2  13   3   -0.51    4.19
   5 -14  -3   25.61    5.27
   5 -14  -3   24.92    5.22
  -5  14   3   31.45    5.86
  -5  14   3   24.22    6.22
   4 -14  -3    5.17    4.13
   4 -14  -3    6.49    4.75
  -4  14   3    3.00    4.32
  -4  14   3    1.01    4.35
   3 -14  -3   -3.80    4.11
   3 -14  -3    6.62    5.03
  -3  14   3    0.96    4.68
  -3  14   3    3.22    4.56
   2 -14  -3   14.52    6.00
  -2  14   3   16.19    5.67
  -2  14   3   10.15    4.93
   1 -14  -3    3.03    4.54
   1 -14  -3   18.72    6.66
  -1  14   3    3.39    3.77
  -1  14   3   -0.55    4.80
  -1  14  -4    1.42    4.29
  -1  14  -4    7.13    5.04
   1 -14   4    8.43    5.60
   1 -14   4   -2.04    5.52
  -2  14  -4   10.37    5.13
  -2  14  -4   19.70    5.40
   2 -14   4   16.51    5.63
   2 -14   4   16.39    5.63
  -3  14  -4   35.11    6.85
  -3  14  -4   31.98    6.12
   3 -14   4   34.95    6.56
   3 -14   4   26.85    6.19
  -4  14  -4    0.30    4.84
   4 -14   4   -2.67    5.39
  -5  14  -4   14.63    5.66
   5 -14   4   16.92    4.95
   5 -14   4    6.64    5.71
   2  13  -4   17.41    4.23
  -2 -13   4   15.47    5.57
  -2 -13   4   16.46    4.60
   1  13  -4   25.52    5.55
   1  13  -4   16.65    4.01
  -1 -13   4   11.70    4.54
  -1 -13   4   18.68    5.27
   0  13  -4   -2.92    3.95
   0 -13   4   -0.72    3.56
   0 -13   4   -0.82    3.71
  -1  13  -4   27.55    5.33
  -1  13  -4   11.17    3.92
   1 -13   4   18.28    5.04
   1 -13   4   19.63    4.30
  -2  13  -4   79.76    9.31
  -2  13  -4   67.25    8.52
   2 -13   4   73.83    9.69
   2 -13   4   62.51    8.29
  -3  13  -4    0.47    3.46
  -3  13  -4   -1.53    3.48
   3 -13   4    1.30    3.93
   3 -13   4    8.62    4.16
  -4  13  -4   15.64    4.10
   4 -13   4    9.52    4.24
   4 -13   4   19.13    4.49
  -5  13  -4   20.42    4.40
   5 -13   4   35.06    6.11
  -6  13  -4   40.93    7.31
  -6  13  -4   26.36    5.53
   6 -13   4   24.75    5.16
   6 -13   4   35.62    6.68
  -7  13  -4    0.66    5.01
  -7  13  -4    0.56    4.16
   7 -13   4    4.83    3.65
   7 -13   4    4.74    4.35
   4  12  -4    3.29    3.32
  -4 -12   4    3.45    4.26
  -4 -12   4    0.81    5.38
   3  12  -4   -3.30    2.89
   3  12  -4    7.54    3.57
  -3 -12   4    4.68    3.20
  -3 -12   4    2.96    3.64
   2  12  -4    3.87    3.41
   2  12  -4   -3.57    2.87
  -2 -12   4   -5.17    2.83
  -2 -12   4    2.71    3.74
   1  12  -4    8.83    3.52
  -1 -12   4   17.19    4.32
  -1 -12   4   11.80    3.01
   0  12  -4    6.62    3.51
   0  12  -4   17.85    4.13
   0 -12   4   12.97    3.43
   0 -12   4   17.24    4.16
  -1  12  -4    1.54    3.25
  -1  12  -4   -4.66    2.69
   1 -12   4   -1.59    2.28
   1 -12   4    2.11    3.36
  -2  12  -4   67.76    7.78
  -2  12  -4   44.12    7.40
   2 -12   4   53.56    7.78
   2 -12   4   48.01    7.83
  -3  12  -4    3.54    3.20
  -3  12  -4   -4.26    3.26
   3 -12   4    0.61    3.69
   3 -12   4    5.85    3.50
  -4  12  -4   23.96    4.72
   4 -12   4   24.79    4.90
   4 -12   4   15.10    4.81
  -5  12  -4    6.34    3.30
  -5  12  -4    7.70    3.85
   5 -12   4    1.56    3.70
   5 -12   4    5.57    2.95
  -6  12  -4    7.92    4.07
  -6  12  -4    7.79    2.93
   6 -12   4    6.16    3.13
   6 -12   4   13.71    4.19
  -7  12  -4   10.87    3.62
  -7  12  -4   12.32    5.13
   7 -12   4   13.19    3.51
   7 -12   4   13.34    4.11
  -8  12  -4    8.72    5.32
  -8  12  -4   13.22    3.80
   8 -12   4   10.91    3.55
   8 -12   4    9.21    3.62
   5  11  -4   -1.76    2.56
  -5 -11   4    0.19    3.50
  -5 -11   4    1.31    3.87
   4  11  -4   36.27    5.25
   4  11  -4   25.51    4.95
  -4 -11   4   29.60    5.38
  -4 -11   4   33.74    6.37
   3  11  -4    8.25    3.30
   3  11  -4    8.70    3.12
  -3 -11   4    7.98    2.90
  -3 -11   4   10.72    3.57
   2  11  -4   28.40    4.95
   2  11  -4   32.67    4.89
  -2 -11   4   18.16    4.12
  -2 -11   4   27.22    4.65
   1  11  -4    1.30    2.83
   1  11  -4    2.63    2.52
  -1 -11   4    1.82    2.24
  -1 -11   4    5.37    2.94
   0  11  -4    1.94    2.63
   0  11  -4    1.79    2.81
   0 -11   4    5.20    2.73
   0 -11   4    5.47    2.01
  -1  11  -4    1.83    2.85
  -1  11  -4   -2.93    2.82
   1 -11   4    3.88    2.88
   1 -11   4    5.89    2.69
  -2  11  -4   10.83    3.17
  -2  11  -4   13.72    3.74
   2 -11   4    4.87    2.72
   2 -11   4   11.82    3.63
  -3  11  -4    2.17    2.10
   3 -11   4    4.63    3.16
   3 -11   4    4.59    2.78
  -4  11  -4   13.40    2.78
  -4  11  -4   16.53    3.78
   4 -11   4    9.99    3.41
   4 -11   4   12.75    3.86
  -5  11  -4   34.88    5.54
   5 -11   4   37.41    6.82
   5 -11   4   48.18    6.07
  -6  11  -4   33.04    5.02
  -6  11  -4   23.93    4.44
   6 -11   4   25.97    5.30
   6 -11   4   28.21    4.88
  -7  11  -4    2.42    2.79
  -7  11  -4    3.81    3.52
   7 -11   4    2.77    2.61
   7 -11   4    4.44    3.38
  -8  11  -4    7.42    3.02
  -8  11  -4    1.25    4.17
   8 -11   4   -0.72    2.46
   8 -11   4   -1.06    3.19
  -9  11  -4    2.63    3.49
  -9  11  -4    2.86    5.18
   9 -11   4    4.58    2.94
   9 -11   4   12.73    4.02
   6  10  -4   -0.51    2.00
   6  10  -4    9.57    2.49
  -6 -10   4    3.73    4.04
  -6 -10   4    4.19    3.22
   5  10  -4   86.70    8.44
   5  10  -4   73.37    8.65
  -5 -10   4   83.23    9.98
   4  10  -4    3.21    2.26
   4  10  -4    5.35    2.04
  -4 -10   4    0.99    2.81
  -4 -10   4    1.46    2.36
   3  10  -4    4.05    1.80
  -3 -10   4    4.28    2.07
  -3 -10   4    4.46    2.69
   2  10  -4   82.19    7.94
   2  10  -4   58.14    8.31
  -2 -10   4   65.15    8.56
  -2 -10   4   82.35    8.33
   1  10  -4   13.76    3.64
  -1 -10   4   15.41    3.83
  -1 -10   4   18.33    3.53
   0  10  -4  146.40   14.03
   0  10  -4  147.31   14.38
   0 -10   4  130.28   14.21
   0 -10   4  126.06   14.04
  -1  10  -4  132.57   12.01
  -1  10  -4  116.88   11.95
   1 -10   4   95.99   11.72
   1 -10   4   98.56   11.89
  -2  10  -4   20.43    4.40
   2 -10   4   33.77    5.62
   2 -10   4   29.02    4.93
  -3  10  -4    3.96    2.24
  -3  10  -4    4.12    2.55
   3 -10   4   -0.18    2.95
   3 -10   4    2.36    2.34
  -4  10  -4   19.25    3.61
  -4  10  -4   15.93    3.75
   4 -10   4    9.09    4.21
   4 -10   4   23.74    4.06
  -5  10  -4    2.53    2.63
  -5  10  -4    4.22    2.74
   5 -10   4    2.31    2.32
   5 -10   4   -0.29    3.33
  -6  10  -4   38.27    5.47
  -6  10  -4   51.12    6.63
   6 -10   4   53.97    5.97
   6 -10   4   34.96    6.73
  -7  10  -4   43.95    6.58
  -7  10  -4   37.22    5.21
   7 -10   4   30.89    6.09
  -8  10  -4   27.91    5.29
   8 -10   4   36.15    6.00
  -9  10  -4    5.63    2.76
  -9  10  -4    3.11    4.60
   9 -10   4   -0.15    2.39
   9 -10   4    3.75    3.29
 -10  10  -4   -3.31    4.89
 -10  10  -4    6.07    3.73
  10 -10   4   11.23    3.02
  10 -10   4   13.61    3.30
   7   9  -4   15.48    2.51
  -7  -9   4   22.10    5.20
   6   9  -4    2.65    2.13
   6   9  -4    3.10    1.64
  -6  -9   4    8.85    3.49
   5   9  -4   15.88    2.97
   5   9  -4   19.00    3.07
  -5  -9   4   14.50    3.81
   4   9  -4   79.87    7.88
   4   9  -4   67.11    7.94
  -4  -9   4   77.01    8.75
   3   9  -4    4.19    1.98
   3   9  -4    5.21    1.69
  -3  -9   4    7.02    2.40
  -3  -9   4    3.64    2.33
   2   9  -4    4.13    1.73
   2   9  -4    3.27    2.02
  -2  -9   4    0.44    2.10
   1   9  -4   10.10    2.84
   1   9  -4    8.68    2.45
  -1  -9   4    8.54    2.15
  -1  -9   4    4.52    2.54
   0   9  -4  117.61   11.55
   0   9  -4  110.73   11.49
   0  -9   4  100.38   11.26
  -1   9  -4  169.94   16.03
   1  -9   4  144.19   15.64
   1  -9   4  163.14   15.95
  -2   9  -4   61.28    6.93
   2  -9   4   62.57    7.04
   2  -9   4   55.83    7.26
  -3   9  -4   44.52    5.56
  -3   9  -4   52.95    6.22
   3  -9   4   39.10    5.73
   3  -9   4   35.47    5.42
  -4   9  -4   29.43    4.60
  -4   9  -4   26.45    4.87
   4  -9   4   34.76    4.72
   4  -9   4   30.82    4.68
  -5   9  -4   77.37    8.22
  -5   9  -4   84.43    8.70
   5  -9   4   72.80    8.18
   5  -9   4   62.20    8.34
  -6   9  -4    8.63    3.25
  -6   9  -4    7.31    2.73
   6  -9   4    7.61    2.53
   6  -9   4    6.27    2.89
  -7   9  -4   33.35    5.68
  -7   9  -4   30.05    4.89
   7  -9   4   22.68    4.69
   7  -9   4   32.34    4.52
  -8   9  -4   33.64    5.60
  -8   9  -4   27.84    3.96
   8  -9   4   26.17    4.20
   8  -9   4   19.84    4.21
  -9   9  -4   10.47    3.49
   9  -9   4   20.62    3.59
   9  -9   4   14.66    3.25
 -10   9  -4   42.15    5.96
  10  -9   4   51.32    5.73
  10  -9   4   39.50    6.10
  -8  -8   4    9.29    4.43
  -8  -8   4   -4.24    2.71
   7   8  -4    0.97    0.95
   7   8  -4    1.00    1.48
  -7  -8   4    3.50    3.46
   6   8  -4    0.31    1.74
   6   8  -4    2.77    1.15
  -6  -8   4    2.67    2.68
   5   8  -4  127.10   13.51
   5   8  -4  142.53   13.45
  -5  -8   4  157.51   14.60
   4   8  -4   45.09    5.27
  -4  -8   4   52.39    6.18
  -4  -8   4   42.44    5.17
   3   8  -4   14.71    2.92
   3   8  -4   19.39    2.81
  -3  -8   4   12.75    2.96
  -3  -8   4   16.19    2.71
   2   8  -4  126.53   11.65
   2   8  -4  114.73   11.74
  -2  -8   4  116.42   11.76
  -2  -8   4  107.42   11.83
   1   8  -4   35.36    4.58
   1   8  -4   34.00    4.38
  -1  -8   4   25.74    4.16
  -1  -8   4   36.36    4.35
   0   8  -4  120.66   11.40
   0   8  -4  116.55   11.34
   0  -8   4   91.95   10.96
  -1   8  -4   17.38    3.50
   1  -8   4   12.09    2.95
  -2   8  -4   12.48    3.00
  -2   8  -4    7.30    2.35
   2  -8   4    7.69    2.29
   2  -8   4   10.32    2.61
  -3   8  -4    0.40    1.40
  -3   8  -4   -1.61    1.29
   3  -8   4    0.99    1.75
   3  -8   4   -1.31    1.67
  -4   8  -4   75.59    7.93
  -4   8  -4   70.48    7.52
   4  -8   4   54.83    7.45
   4  -8   4   75.05    7.62
  -5   8  -4  146.57   13.53
  -5   8  -4  125.80   13.01
   5  -8   4  134.83   13.03
   5  -8   4  114.52   13.35
  -6   8  -4    2.67    2.59
  -6   8  -4    5.45    1.94
   6  -8   4    5.99    2.67
   6  -8   4    6.74    2.03
  -7   8  -4   34.87    5.56
   7  -8   4   49.05    5.15
   7  -8   4   39.27    5.49
  -8   8  -4   14.08    3.54
  -8   8  -4   19.35    4.20
   8  -8   4   18.20    3.18
   8  -8   4   13.09    2.69
  -9   8  -4   48.19    5.70
   9  -8   4   53.46    5.66
   9  -8   4   38.41    6.14
 -10   8  -4    3.47    4.42
 -10   8  -4    6.49    3.01
  10  -8   4    1.86    1.95
  10  -8   4    3.93    3.00
 -11   8  -4    4.03    3.28
 -11   8  -4   13.08    5.87
  11  -8   4    9.04    2.83
  11  -8   4   -0.48    1.91
  -8  -7   4   14.08    2.96
  -8  -7   4    9.33    4.21
  -7  -7   4   31.51    6.31
  -7  -7   4   44.22    5.29
  -6  -7   4   96.26   11.62
  -6  -7   4  126.13   11.27
   5   7  -4    6.16    1.40
   5   7  -4    5.44    1.25
  -5  -7   4    5.10    2.15
   4   7  -4   12.74    1.93
   4   7  -4    9.04    2.30
  -4  -7   4   10.70    2.66
   3   7  -4  160.69   15.36
   3   7  -4  144.92   15.38
  -3  -7   4  159.87   15.72
  -3  -7   4  180.05   15.76
   2   7  -4    4.45    1.46
  -2  -7   4    4.26    1.80
  -2  -7   4    4.01    1.52
   1   7  -4    1.60    1.24
   1   7  -4    2.04    1.26
  -1  -7   4    1.26    1.59
  -1  -7   4    2.94    1.25
   0   7  -4   85.17    8.85
   0  -7   4   85.02    8.83
   0  -7   4   84.85    8.89
  -1   7  -4    8.99    2.12
   1  -7   4   12.29    2.22
  -2   7  -4   -0.25    1.22
  -2   7  -4    0.69    1.51
   2  -7   4    1.94    1.46
   2  -7   4    1.50    1.24
  -3   7  -4   62.21    6.66
  -3   7  -4   62.09    6.49
   3  -7   4   51.58    6.60
   3  -7   4   52.91    6.32
  -4   7  -4   52.73    6.36
  -4   7  -4   58.40    6.54
   4  -7   4   48.80    6.47
   4  -7   4   60.85    6.27
  -5   7  -4  323.67   28.29
  -5   7  -4  277.01   27.92
   5  -7   4  323.42   27.90
   5  -7   4  263.39   28.17
  -6   7  -4   -2.18    1.55
  -6   7  -4    0.62    1.85
   6  -7   4   -0.77    1.72
   6  -7   4   -0.36    1.40
  -7   7  -4  218.11   20.68
  -7   7  -4  184.49   20.02
   7  -7   4  244.61   20.01
   7  -7   4  187.99   20.36
  -8   7  -4    4.58    2.53
  -8   7  -4   12.31    3.66
   8  -7   4   10.72    2.18
   8  -7   4    8.30    3.02
  -9   7  -4   10.38    2.87
  -9   7  -4   19.89    4.61
   9  -7   4   13.76    2.78
   9  -7   4    9.67    2.88
 -10   7  -4   -3.28    2.41
 -10   7  -4   -0.39    4.05
  10  -7   4    5.80    2.94
  10  -7   4    2.22    1.70
 -11   7  -4   13.99    5.38
 -11   7  -4    0.87    3.13
  11  -7   4    3.29    2.48
  11  -7   4    4.11    1.65
  -9  -6   4    0.09    4.21
  -9  -6   4    3.92    2.29
  -8  -6   4   69.25   10.15
  -8  -6   4  101.28    9.56
  -7  -6   4    3.32    1.80
  -7  -6   4   -2.79    2.33
   6   6  -4    2.50    0.69
   6   6  -4    3.10    1.03
  -6  -6   4    3.60    1.32
  -6  -6   4    3.14    2.06
   5   6  -4  255.40   24.82
  -5  -6   4  287.03   25.64
   4   6  -4   32.43    3.92
   4   6  -4   34.99    3.67
  -4  -6   4   32.35    4.33
   3   6  -4   28.19    3.27
   3   6  -4   29.00    3.39
  -3  -6   4   32.08    3.97
   2   6  -4   74.09    6.96
   2   6  -4   59.99    6.84
  -2  -6   4   63.95    6.99
  -2  -6   4   74.03    7.09
   1   6  -4   91.08    8.81
   1   6  -4   98.51    8.84
  -1  -6   4   84.32    8.67
  -1  -6   4   73.44    8.57
   0   6  -4  415.17   35.65
   0  -6   4  343.52   35.43
   0  -6   4  389.51   35.46
  -1   6  -4   16.59    2.67
   1  -6   4   15.98    2.60
   1  -6   4   15.24    2.37
  -2   6  -4   -0.27    1.11
  -2   6  -4   -0.16    1.42
   2  -6   4   -0.84    1.12
  -3   6  -4    3.57    1.46
  -3   6  -4    2.90    1.46
   3  -6   4    1.53    0.85
   3  -6   4    2.90    1.61
  -4   6  -4   15.14    2.65
  -4   6  -4   18.01    2.96
   4  -6   4   13.57    2.96
   4  -6   4   14.40    2.35
  -5   6  -4   -0.16    1.61
  -5   6  -4   -1.08    1.20
   5  -6   4   -1.42    1.28
   5  -6   4   -0.73    1.15
  -6   6  -4   21.56    3.43
  -6   6  -4   23.81    4.08
   6  -6   4   29.94    3.44
   6  -6   4   21.83    3.78
  -7   6  -4  209.22   19.16
  -7   6  -4  175.15   18.40
   7  -6   4  206.67   18.23
   7  -6   4  176.62   18.54
  -8   6  -4    7.28    3.21
   8  -6   4   10.72    2.18
   8  -6   4   11.95    2.62
  -9   6  -4   63.24    8.05
  -9   6  -4   84.24    9.65
   9  -6   4   65.61    8.12
   9  -6   4   82.42    7.65
 -10   6  -4   58.27    7.08
 -10   6  -4   77.22    9.67
  10  -6   4   66.57    7.44
 -11   6  -4   14.33    5.21
 -11   6  -4   15.93    3.35
  11  -6   4   11.49    2.21
  11  -6   4    6.85    1.80
  -9  -5   4   18.29    3.74
  -9  -5   4   12.73    4.23
  -8  -5   4   -1.97    2.87
  -8  -5   4    7.15    2.10
  -7  -5   4   45.63    5.58
  -7  -5   4   40.00    4.63
  -6  -5   4  282.85   24.24
  -6  -5   4  233.38   24.40
   5   5  -4   45.60    5.03
   5   5  -4   51.78    5.31
  -5  -5   4   55.37    5.93
  -5  -5   4   62.54    5.70
   4   5  -4  155.05   14.95
   4   5  -4  145.65   15.03
  -4  -5   4  184.21   15.31
  -4  -5   4  160.80   15.39
   3   5  -4   42.65    4.66
   3   5  -4   52.45    4.86
   2   5  -4   35.58    3.90
   2   5  -4   37.08    3.91
  -2  -5   4   30.61    3.98
  -2  -5   4   38.54    4.01
   1   5  -4  139.60   12.91
   1   5  -4  138.81   12.89
  -1  -5   4  123.36   12.74
  -1  -5   4  134.72   12.88
   0   5  -4   39.84    4.02
   0  -5   4   31.46    3.64
   0  -5   4   30.96    3.77
  -1   5  -4   61.18    5.97
   1  -5   4   54.85    5.72
   1  -5   4   50.81    5.90
  -2   5  -4   87.34    7.97
  -2   5  -4   79.13    7.85
   2  -5   4   68.00    7.85
   2  -5   4   71.54    7.58
  -3   5  -4   68.57    6.67
  -3   5  -4   58.65    6.60
   3  -5   4   54.61    6.67
   3  -5   4   68.22    6.52
  -4   5  -4   54.39    5.61
  -4   5  -4   49.69    5.58
   4  -5   4   46.75    5.42
   4  -5   4   52.54    5.81
  -5   5  -4  203.90   18.56
  -5   5  -4  191.22   18.26
   5  -5   4  197.32   18.11
   5  -5   4  173.30   18.41
  -6   5  -4   61.36    6.82
  -6   5  -4   69.26    7.26
   6  -5   4   69.80    6.54
   6  -5   4   55.50    6.94
  -7   5  -4   11.90    2.31
  -7   5  -4   18.38    3.69
   7  -5   4   14.43    2.28
   7  -5   4   16.37    3.03
  -8   5  -4   22.60    3.43
  -8   5  -4   25.78    5.16
   8  -5   4   20.38    3.83
   8  -5   4   30.02    3.31
  -9   5  -4   18.29    3.69
   9  -5   4   17.79    2.58
   9  -5   4   19.51    3.70
 -10   5  -4   11.35    2.83
 -10   5  -4   22.37    4.73
  10  -5   4   16.04    2.79
  10  -5   4   12.35    2.32
 -11   5  -4   -4.61    4.55
 -11   5  -4   -0.44    2.98
  11  -5   4   -1.19    0.92
  11  -5   4    0.85    1.71
 -10  -4   4   17.67    3.70
 -10  -4   4   21.19    5.47
  -9  -4   4  100.59   10.24
  -8  -4   4   15.64    2.79
  -8  -4   4   12.64    3.26
  -7  -4   4   35.90    4.27
  -7  -4   4   35.62    4.82
  -6  -4   4    5.66    1.59
  -6  -4   4    9.46    1.72
  -5  -4   4   26.07    3.57
  -5  -4   4   29.83    3.30
   4   4  -4   12.93    1.90
   4   4  -4   15.09    1.70
  -4  -4   4   18.95    2.24
  -4  -4   4   17.48    2.07
   3   4  -4   14.09    1.73
   3   4  -4   11.69    1.80
  -3  -4   4   18.13    1.93
  -3  -4   4   14.87    2.19
   2   4  -4  512.87   45.88
   2   4  -4  469.94   45.82
  -2  -4   4  522.49   45.98
  -2  -4   4  504.19   45.94
   1   4  -4  100.35   10.36
   1   4  -4  122.37   10.43
  -1  -4   4  102.98   10.36
  -1  -4   4  109.77   10.46
   0   4  -4   90.42    8.61
   0  -4   4   86.91    8.62
   0  -4   4   86.03    8.50
  -1   4  -4    4.36    1.15
  -1   4  -4    4.71    1.34
   1  -4   4    4.17    1.22
   1  -4   4    3.93    1.05
  -2   4  -4  299.73   28.24
  -2   4  -4  347.85   28.41
   2  -4   4  290.83   28.08
   2  -4   4  279.89   28.33
  -3   4  -4    1.61    0.74
  -3   4  -4    0.76    0.78
   3  -4   4    0.44    0.60
   3  -4   4    0.87    1.00
  -4   4  -4  219.87   20.53
  -4   4  -4  228.65   20.44
   4  -4   4  191.01   20.49
   4  -4   4  225.20   20.21
  -5   4  -4   61.73    6.39
  -5   4  -4   55.20    6.29
   5  -4   4   68.90    6.30
   5  -4   4   55.49    6.48
  -6   4  -4   84.40    8.66
  -6   4  -4   94.35    9.19
   6  -4   4   76.05    8.42
   6  -4   4   87.39    8.83
  -7   4  -4  127.04   12.36
  -7   4  -4  109.35   11.61
   7  -4   4  126.61   11.37
   7  -4   4  104.43   11.64
  -8   4  -4   26.76    4.90
  -8   4  -4   17.78    3.44
   8  -4   4   25.70    3.61
   8  -4   4   24.53    3.10
  -9   4  -4    0.35    2.76
   9  -4   4    2.72    1.93
 -10   4  -4   -0.97    2.42
 -10   4  -4    3.39    3.80
  10  -4   4   -2.13    1.85
  10  -4   4   -2.14    1.12
 -11   4  -4   27.31    4.94
 -11   4  -4   38.12    6.95
  11  -4   4   27.34    3.06
 -10  -3   4    0.87    3.59
 -10  -3   4   -1.88    2.30
  -9  -3   4    2.40    2.73
  -9  -3   4    3.87    1.78
  -8  -3   4    2.17    1.97
  -8  -3   4    0.12    1.19
  -7  -3   4   22.62    3.87
  -7  -3   4   28.63    3.28
  -6  -3   4   58.14    6.41
  -6  -3   4   67.61    6.38
  -5  -3   4  102.69    9.84
  -5  -3   4  100.56    9.70
  -4  -3   4   19.89    2.31
  -4  -3   4   21.02    2.29
   3   3  -4   16.78    1.99
   3   3  -4   16.40    1.92
  -3  -3   4   22.49    2.29
  -3  -3   4   22.91    2.20
   2   3  -4  149.80   15.06
   2   3  -4  165.21   15.13
  -2  -3   4  176.51   15.24
   1   3  -4   10.12    1.45
   1   3  -4    8.19    1.23
  -1  -3   4    9.33    1.34
  -1  -3   4    8.69    1.32
   0   3  -4  429.07   42.32
   0  -3   4  487.76   42.47
   0  -3   4  474.59   42.33
  -1   3  -4    1.64    0.60
  -1   3  -4    1.70    0.63
   1  -3   4    0.85    0.37
   1  -3   4    1.96    0.74
  -2   3  -4    3.05    0.93
  -2   3  -4    2.47    0.77
   2  -3   4    2.93    1.02
   2  -3   4    2.37    0.60
  -3   3  -4  187.76   16.55
  -3   3  -4  167.28   16.59
   3  -3   4  172.59   16.65
   3  -3   4  172.68   16.37
  -4   3  -4   59.98    6.09
  -4   3  -4   50.30    6.04
   4  -3   4   58.79    6.23
   4  -3   4   66.11    5.99
  -5   3  -4   80.86    8.07
   5  -3   4   70.80    8.08
   5  -3   4   86.72    7.87
  -6   3  -4  111.44   12.14
  -6   3  -4  142.68   12.84
   6  -3   4  110.98   12.29
   6  -3   4  138.44   12.09
  -7   3  -4   71.31    7.90
  -7   3  -4   65.54    7.06
   7  -3   4   67.39    6.90
   7  -3   4   62.95    7.19
  -8   3  -4   54.78    7.06
  -8   3  -4   47.83    5.96
   8  -3   4   60.43    6.16
  -9   3  -4   90.09   10.25
   9  -3   4   85.36    8.44
   9  -3   4   79.27    8.72
 -10   3  -4    1.87    2.68
 -10   3  -4    0.44    3.36
  10  -3   4    1.49    1.75
  10  -3   4   -0.89    1.16
 -11   3  -4    6.37    4.69
 -11   3  -4    3.79    3.07
  11  -3   4    8.27    1.39
 -10  -2   4   50.80    5.76
 -10  -2   4   42.99    6.82
  -9  -2   4   31.47    5.01
  -9  -2   4   28.35    4.01
  -8  -2   4    5.63    2.24
  -8  -2   4    6.76    1.56
  -7  -2   4    7.14    1.49
  -7  -2   4    7.41    1.47
  -6  -2   4  187.43   17.58
  -6  -2   4  190.13   17.64
  -5  -2   4  346.56   30.27
  -5  -2   4  313.19   30.18
  -4  -2   4    0.80    0.44
  -4  -2   4    0.07    0.48
  -3  -2   4  234.73   20.83
  -3  -2   4  219.80   20.78
   2   2  -4  624.46   56.53
   1   2  -4   49.38    5.21
  -1  -2   4   61.58    5.34
   0   2  -4    1.31    0.47
   0   2  -4    1.75    0.78
   0  -2   4    1.42    0.57
   0  -2   4    1.97    0.61
  -1   2  -4   87.41    8.70
  -1   2  -4  103.02    8.91
   1  -2   4   86.79    8.67
   1  -2   4   90.97    8.87
  -2   2  -4  390.33   37.49
  -2   2  -4  429.65   37.47
   2  -2   4  412.54   37.37
   2  -2   4  402.89   37.59
  -3   2  -4   20.67    2.48
  -3   2  -4   18.59    2.58
   3  -2   4   20.94    2.61
   3  -2   4   20.57    2.28
  -4   2  -4  237.54   20.62
  -4   2  -4  212.21   20.68
   4  -2   4  234.52   20.46
   4  -2   4  194.75   20.59
  -5   2  -4   70.82    7.03
  -5   2  -4   58.25    7.34
   5  -2   4   65.83    7.07
   5  -2   4   78.39    6.85
  -6   2  -4   -1.45    1.50
  -6   2  -4   -0.85    0.88
  -7   2  -4   26.42    3.88
  -7   2  -4   30.25    5.00
   7  -2   4   37.47    3.89
   7  -2   4   30.49    4.05
  -8   2  -4    1.58    2.16
  -8   2  -4    2.27    1.31
   8  -2   4   -0.26    1.50
  -9   2  -4   16.94    4.11
   9  -2   4   14.71    2.64
   9  -2   4   12.63    2.54
 -10   2  -4    7.12    3.73
 -10   2  -4   12.80    3.20
  10  -2   4    7.72    1.71
  10  -2   4   10.07    2.07
 -11   2  -4   12.02    5.02
 -11   2  -4    5.60    3.41
  11  -2   4    8.62    1.42
 -11  -1   4    3.80    3.54
 -11  -1   4    2.33    2.40
 -10  -1   4   65.45    6.42
 -10  -1   4   46.06    7.06
  -9  -1   4    6.18    1.72
  -8  -1   4    0.87    1.17
  -8  -1   4    1.81    1.01
  -7  -1   4    8.59    1.58
  -7  -1   4    7.63    1.44
  -6  -1   4    0.69    0.57
  -6  -1   4    1.28    0.72
  -5  -1   4   29.81    3.32
  -5  -1   4   37.74    3.44
  -4  -1   4   26.92    2.34
  -4  -1   4   19.62    2.28
  -3  -1   4   30.98    3.22
  -3  -1   4   37.82    3.26
  -2  -1   4    0.76    0.32
   1   1  -4  256.65   25.60
  -1  -1   4  307.92   25.71
   0   1  -4  271.98   28.61
   0  -1   4  310.83   28.68
   0  -1   4  361.74   28.83
  -1   1  -4  232.36   23.10
  -1   1  -4  267.63   23.27
   1  -1   4  271.72   23.31
   1  -1   4  238.00   23.11
  -2   1  -4   10.61    1.38
  -2   1  -4    7.37    1.42
   2  -1   4   10.13    1.42
   2  -1   4   10.16    1.35
  -3   1  -4   14.76    1.85
  -3   1  -4   16.80    1.87
   3  -1   4   11.01    1.86
   3  -1   4   11.95    1.48
  -4   1  -4  346.83   31.40
  -4   1  -4  346.37   31.19
   4  -1   4  321.01   31.23
   4  -1   4  336.28   31.04
  -5   1  -4   46.72    4.95
  -5   1  -4   40.11    5.38
   5  -1   4   41.96    4.90
   5  -1   4   51.96    4.77
  -6   1  -4    1.85    1.63
  -6   1  -4   -0.68    0.97
   6  -1   4    0.97    1.03
  -7   1  -4  138.43   14.49
  -7   1  -4  153.81   15.18
   7  -1   4  147.74   14.48
   7  -1   4  156.70   14.29
  -8   1  -4    7.62    1.87
  -8   1  -4   11.15    3.10
   8  -1   4   10.00    2.23
   8  -1   4    5.11    1.91
  -9   1  -4    5.76    3.23
   9  -1   4    0.70    1.63
   9  -1   4    3.20    1.70
 -10   1  -4   52.55    7.74
 -10   1  -4   49.62    6.58
 -11   1  -4    5.12    4.90
 -11   0   4   22.16    4.04
 -11   0   4   23.44    4.46
 -10   0   4    5.57    1.81
 -10   0   4    5.90    2.40
  -9   0   4    5.47    1.50
  -9   0   4    5.50    2.01
  -8   0   4    5.84    1.70
  -8   0   4    5.69    1.21
  -7   0   4   17.28    2.44
  -7   0   4   18.54    2.20
  -6   0   4    6.45    1.01
  -6   0   4    6.36    1.31
  -5   0   4   30.23    3.26
  -5   0   4   39.15    3.33
   2   0  -4  141.49   18.42
   2   0  -4  170.84   17.80
   1   0  -4    0.65    0.19
  -1   0   4    0.72    0.33
  -1   0   4    0.15    0.30
   0   0  -4  240.09   20.02
   0   0  -4  212.83   19.88
   0   0   4  215.27   20.01
   0   0   4  202.46   19.90
  -1   0  -4  137.78   12.34
  -1   0  -4  135.86   12.47
   1   0   4  131.92   12.47
   1   0   4  125.47   12.33
  -2   0  -4   14.96    1.69
  -2   0  -4   14.63    1.85
   2   0   4   10.92    1.63
   2   0   4   15.01    1.81
  -3   0  -4  183.63   16.38
  -3   0  -4  171.38   16.53
   3   0   4  181.86   16.49
   3   0   4  162.82   16.22
  -4   0  -4   50.61    5.44
  -4   0  -4   50.97    5.27
   4   0   4   52.09    5.24
   4   0   4   49.50    5.35
  -5   0  -4    0.64    0.74
   5   0   4    1.13    0.91
   5   0   4    0.94    0.62
  -6   0  -4    8.87    2.35
   6   0   4    9.94    1.87
   6   0   4    8.77    1.91
  -7   0  -4   53.60    6.52
  -7   0  -4   53.20    7.00
   7   0   4   65.52    6.41
  -8   0  -4   17.40    4.00
  -8   0  -4   15.64    3.11
   8   0   4   20.48    3.03
   8   0   4   18.64    3.06
  -9   0  -4    0.30    2.38
  -9   0  -4   -0.61    2.84
   9   0   4    0.11    1.65
 -10   0  -4   12.39    2.81
 -10   0  -4    7.19    3.86
  10   0   4    2.91    1.65
 -11   0  -4   10.08    3.49
 -11   0  -4    6.26    5.26
  11   0   4   13.62    2.24
  11   0   4   10.41    1.60
 -11   1   4   57.24    7.90
 -11   1   4   71.89    7.39
 -10   1   4   17.14    3.55
 -10   1   4   17.24    2.87
  -9   1   4    2.30    1.13
  -9   1   4    0.30    1.26
  -8   1   4    3.75    1.00
  -7   1   4   -0.09    0.47
  -7   1   4   -0.49    0.80
  -6   1   4  190.42   16.83
  -6   1   4  177.05   16.93
  -5   1   4    1.51    0.23
  -5   1   4    1.36    0.29
  -2   1   4    1.90    0.33
   1  -1  -4  185.61   16.90
  -1   1   4  205.14   16.93
  -1   1   4  163.57   16.95
   0  -1  -4  325.26   34.75
   0  -1  -4  422.33   34.73
   0   1   4  398.15   34.76
   0   1   4  378.97   34.84
  -1  -1  -4  912.06   83.14
  -1  -1  -4  926.07   82.99
   1   1   4  911.68   83.03
   1   1   4  910.33   83.15
  -2  -1  -4   83.90    8.97
  -2  -1  -4   92.33    8.91
   2   1   4  100.23    9.10
   2   1   4   98.04    8.90
  -3  -1  -4  221.31   19.96
  -3  -1  -4  217.96   20.22
   3   1   4  198.14   19.87
   3   1   4  220.15   20.07
  -4  -1  -4   38.38    5.17
  -4  -1  -4   48.20    4.89
   4   1   4   50.93    5.05
   4   1   4   47.12    4.81
  -5  -1  -4   12.97    1.97
  -5  -1  -4   11.71    2.18
   5   1   4   11.42    2.04
   5   1   4    8.94    1.88
  -6  -1  -4  145.78   15.04
  -6  -1  -4  162.76   15.66
   6   1   4  161.14   15.11
  -7  -1  -4   98.27   11.12
  -7  -1  -4   90.64   10.37
   7   1   4  115.57   10.55
   7   1   4  110.88   10.35
  -8  -1  -4   30.05    4.96
   8   1   4   41.48    4.71
   8   1   4   39.40    4.34
  -9  -1  -4    3.16    2.30
  -9  -1  -4    3.35    3.16
   9   1   4   -0.41    1.66
   9   1   4    3.94    1.76
 -10  -1  -4    0.36    2.52
 -10  -1  -4   -0.95    3.86
  10   1   4   -1.86    1.78
  10   1   4    2.20    1.67
 -11  -1  -4    9.07    3.24
 -11  -1  -4    6.54    5.22
  11   1   4    4.08    1.10
  11   1   4    4.48    1.10
 -11   2   4   67.84    6.94
 -11   2   4   56.03    7.73
 -10   2   4   23.10    3.64
 -10   2   4   22.51    3.23
  -9   2   4    7.53    1.86
  -9   2   4    8.08    1.58
  -8   2   4   17.37    2.50
  -8   2   4   22.47    2.43
  -7   2   4   37.01    4.16
  -7   2   4   40.16    3.87
  -6   2   4   -0.18    0.73
  -6   2   4    0.04    0.33
  -5   2   4   76.00    7.99
  -5   2   4   95.62    7.93
  -4   2   4   83.11    7.56
  -4   2   4   81.24    7.54
  -3   2   4   33.62    2.81
  -3   2   4   24.42    2.79
  -2   2   4  135.93   12.58
   1  -2  -4 1121.97  109.19
  -1   2   4 1290.05  109.32
   0   2   4  134.03   13.02
   0   2   4  143.29   12.95
  -1  -2  -4   22.27    2.37
  -1  -2  -4   19.84    2.42
   1   2   4   20.53    2.31
   1   2   4   22.34    2.55
  -2  -2  -4  428.50   38.43
  -2  -2  -4  429.61   38.70
   2   2   4  435.98   38.62
   2   2   4  385.54   38.43
  -3  -2  -4   59.62    6.07
  -3  -2  -4   56.39    5.78
   3   2   4   63.59    6.02
   3   2   4   50.80    5.76
  -4  -2  -4    0.60    0.65
   4   2   4    1.27    0.89
  -5  -2  -4   43.82    5.26
  -5  -2  -4   50.08    5.99
   5   2   4   55.62    5.55
  -6  -2  -4   86.68    9.03
  -6  -2  -4   92.69    9.64
   6   2   4   84.01    8.67
  -7  -2  -4    0.79    2.05
  -7  -2  -4   -1.14    1.58
   7   2   4   -0.97    1.40
   7   2   4   -0.86    1.43
  -8  -2  -4    1.92    2.93
   8   2   4   -1.64    1.70
   8   2   4    0.71    1.74
  -9  -2  -4   -0.48    2.98
  -9  -2  -4   -0.32    2.56
   9   2   4   -1.20    1.93
   9   2   4   -0.23    2.19
 -10  -2  -4   11.15    3.47
 -10  -2  -4   25.73    5.45
  10   2   4   16.30    2.94
  10   2   4    7.55    2.91
 -12   3   4   12.39    3.20
 -11   3   4   22.70    3.83
 -10   3   4   16.56    2.70
 -10   3   4   12.28    2.27
  -9   3   4  140.22   13.83
  -9   3   4  145.17   13.57
  -8   3   4   27.96    3.73
  -8   3   4   35.18    3.46
  -7   3   4   61.36    6.61
  -7   3   4   69.12    6.34
  -6   3   4    9.85    1.73
  -6   3   4   12.84    1.45
  -5   3   4  104.38    8.97
  -5   3   4   87.06    9.02
  -4   3   4    3.32    0.75
  -4   3   4    3.82    0.80
  -3   3   4  114.03   11.66
  -3   3   4  136.51   11.67
   2  -3  -4   74.92    7.64
  -2   3   4   87.37    7.80
   1  -3  -4   67.32    7.19
  -1   3   4   82.30    7.33
   0   3   4   31.05    3.42
   0   3   4   30.31    3.18
  -1  -3  -4  161.78   13.87
  -1  -3  -4  137.81   14.04
   1   3   4  143.73   13.93
   1   3   4  146.02   14.01
  -2  -3  -4    5.17    1.33
  -2  -3  -4    8.04    1.27
   2   3   4    5.71    1.44
   2   3   4    6.25    1.21
  -3  -3  -4    9.54    2.23
  -3  -3  -4    8.60    1.51
   3   3   4    8.22    1.77
   3   3   4    8.32    1.75
  -4  -3  -4  225.78   23.01
  -4  -3  -4  250.14   22.71
   4   3   4  249.30   22.80
  -5  -3  -4    8.73    1.87
  -5  -3  -4    9.88    2.56
   5   3   4   10.16    2.05
   5   3   4    9.16    1.84
  -6  -3  -4   -0.76    2.03
  -6  -3  -4    3.45    1.64
   6   3   4   -0.38    1.44
   6   3   4    0.93    1.31
  -7  -3  -4   37.51    5.35
   7   3   4   51.64    5.33
   7   3   4   39.93    5.26
  -8  -3  -4   34.76    4.73
  -8  -3  -4   28.30    5.71
   8   3   4   27.40    4.63
   8   3   4   35.83    4.56
  -9  -3  -4    2.56    2.45
  -9  -3  -4    2.78    3.34
   9   3   4    1.65    2.65
   9   3   4    4.83    2.25
 -10  -3  -4    8.90    3.20
 -10  -3  -4    4.69    4.80
  10   3   4   11.98    3.11
  10   3   4    7.34    2.38
 -11   4   4   32.52    5.71
 -11   4   4   35.45    4.87
 -10   4   4    2.97    2.38
 -10   4   4    0.75    1.40
  -9   4   4    1.43    1.86
  -9   4   4    2.29    1.12
  -8   4   4  185.53   16.98
  -8   4   4  177.27   17.30
  -7   4   4   32.06    3.19
  -7   4   4   25.91    3.16
  -6   4   4   56.15    5.13
  -6   4   4   46.42    5.15
  -5   4   4  254.89   22.58
  -5   4   4  234.89   22.59
  -4   4   4  427.15   38.76
  -4   4   4  420.65   38.73
   3  -4  -4   64.76    6.40
  -3   4   4   70.53    6.54
  -3   4   4   65.41    6.56
   2  -4  -4   15.68    1.79
  -2   4   4    9.98    1.72
  -2   4   4   12.43    1.46
   1  -4  -4    0.79    0.54
  -1   4   4    0.70    0.64
  -1   4   4    1.54    0.51
   0   4   4  302.20   27.14
   0   4   4  283.07   27.15
  -1  -4  -4   62.79    7.50
  -1  -4  -4   81.93    7.39
   1   4   4   77.26    7.47
   1   4   4   76.01    7.56
  -2  -4  -4   38.42    5.23
  -2  -4  -4   49.16    4.76
   2   4   4   42.61    4.99
   2   4   4   46.51    4.88
  -3  -4  -4    1.90    1.40
  -3  -4  -4    1.72    0.92
   3   4   4    2.68    1.28
   3   4   4    3.39    1.26
  -4  -4  -4    2.99    1.04
  -4  -4  -4   -0.69    1.67
   4   4   4    0.78    0.96
   4   4   4    1.68    1.28
  -5  -4  -4  254.67   24.80
  -5  -4  -4  272.04   24.30
   5   4   4  244.82   24.30
  -6  -4  -4  174.72   19.07
  -6  -4  -4  219.28   18.65
   6   4   4  181.81   18.52
  -7  -4  -4    7.36    3.26
  -7  -4  -4   12.85    2.83
   7   4   4    9.20    2.34
   7   4   4    6.05    1.84
  -8  -4  -4   -1.28    2.89
  -8  -4  -4    0.11    2.32
   8   4   4    1.34    2.21
   8   4   4    1.11    2.10
  -9  -4  -4    8.24    4.77
  -9  -4  -4    9.87    3.30
   9   4   4   13.34    2.90
   9   4   4   14.78    3.38
 -10  -4  -4    2.15    3.64
 -10  -4  -4    3.42    5.47
  10   4   4    6.45    2.60
  10   4   4    6.17    3.08
 -11   5   4   76.64    8.29
 -10   5   4    1.38    1.79
 -10   5   4    2.00    2.38
  -9   5   4    4.53    1.46
  -9   5   4    1.04    1.57
  -8   5   4    8.05    2.24
  -8   5   4    8.73    1.58
  -7   5   4  123.01   11.73
  -7   5   4  118.89   11.52
  -6   5   4   53.64    5.65
  -6   5   4   53.04    5.42
  -5   5   4    3.24    0.90
  -5   5   4    1.71    0.96
   4  -5  -4    3.21    0.73
   4  -5  -4    1.64    0.76
  -4   5   4    2.78    0.86
  -4   5   4    5.27    1.22
   3  -5  -4   40.44    4.24
  -3   5   4   40.37    4.36
  -2   5   4  111.79   11.07
  -2   5   4  117.03   10.96
   1  -5  -4    1.89    1.01
   1  -5  -4    1.08    1.22
  -1   5   4    2.00    0.66
  -1   5   4    1.63    0.77
   0  -5  -4   -0.52    0.79
   0  -5  -4    1.27    0.69
   0   5   4   -0.02    0.85
   0   5   4    1.38    1.17
  -1  -5  -4  531.10   44.09
   1   5   4  496.76   44.27
   1   5   4  410.81   44.14
  -2  -5  -4  131.79   12.32
  -2  -5  -4  117.10   12.78
   2   5   4  128.46   12.54
   2   5   4  132.76   12.60
  -3  -5  -4    2.83    2.07
  -3  -5  -4    6.74    1.31
   3   5   4    7.29    1.73
   3   5   4    5.41    1.62
  -4  -5  -4  155.25   14.84
  -4  -5  -4  132.39   15.38
   4   5   4  180.69   15.20
   4   5   4  147.95   15.17
  -5  -5  -4   76.05    9.30
  -5  -5  -4   90.26    8.50
   5   5   4   80.03    8.46
   5   5   4   78.42    8.76
  -6  -5  -4   50.50    7.82
  -6  -5  -4   71.53    7.18
   6   5   4   75.52    7.18
   6   5   4   51.67    7.01
  -7  -5  -4   70.39    7.51
  -7  -5  -4   52.69    7.95
   7   5   4   72.06    7.23
   7   5   4   52.53    7.02
  -8  -5  -4    4.57    3.59
   8   5   4   -1.59    2.24
   8   5   4    1.14    2.56
  -9  -5  -4    4.70    4.50
  -9  -5  -4   12.24    3.19
   9   5   4   -1.66    2.60
   9   5   4   -2.51    3.00
 -11   6   4    4.90    3.52
 -11   6   4    4.62    2.57
 -10   6   4   56.59    6.78
 -10   6   4   61.42    7.37
  -9   6   4   20.16    3.13
  -8   6   4   66.51    6.73
  -8   6   4   63.17    6.91
  -7   6   4   21.36    2.83
  -6   6   4   17.34    2.52
  -6   6   4   18.46    2.81
   5  -6  -4   67.68    6.81
   5  -6  -4   74.29    6.87
   4  -6  -4    5.15    1.14
   4  -6  -4    4.51    1.14
  -4   6   4    7.22    1.45
  -4   6   4    6.80    1.68
   3  -6  -4  157.21   14.69
  -3   6   4  150.92   14.73
   2  -6  -4   31.40    3.94
  -2   6   4   40.21    4.16
  -2   6   4   32.54    4.01
   1  -6  -4    3.52    1.19
   1  -6  -4    0.72    1.45
  -1   6   4    3.09    1.35
  -1   6   4    1.33    1.09
   0  -6  -4   22.95    3.76
   0   6   4   28.27    3.42
   0   6   4   29.49    3.58
  -1  -6  -4    8.97    2.75
  -1  -6  -4   11.36    1.91
   1   6   4   12.01    2.08
   1   6   4   13.02    2.61
  -2  -6  -4    0.97    1.07
  -2  -6  -4    0.47    1.84
   2   6   4    0.33    1.64
   2   6   4    0.99    1.28
  -3  -6  -4   84.59    9.96
  -3  -6  -4   89.36    9.10
   3   6   4   85.04    9.66
   3   6   4  106.04    9.64
  -4  -6  -4   45.26    6.42
  -4  -6  -4   53.20    5.38
   4   6   4   52.21    5.80
   4   6   4   42.73    5.93
  -5  -6  -4    8.22    3.19
   5   6   4    9.25    2.59
   5   6   4   11.38    2.68
  -6  -6  -4   43.18    6.96
  -6  -6  -4   56.76    6.34
   6   6   4   50.12    5.84
   6   6   4   41.75    6.32
  -7  -6  -4   14.39    4.10
  -7  -6  -4   13.47    2.76
   7   6   4   20.92    3.38
   7   6   4    6.05    3.02
  -8  -6  -4    7.06    2.90
  -8  -6  -4    5.66    4.63
   8   6   4    2.12    3.07
  -9  -6  -4    3.04    5.57
  -9  -6  -4    7.88    3.94
   9   6   4   -3.02    3.41
 -11   7   4   -0.77    3.62
 -10   7   4   17.70    3.19
 -10   7   4   18.26    4.20
  -9   7   4   19.52    3.72
  -9   7   4   27.37    4.60
  -8   7   4   69.07    7.48
  -8   7   4   77.01    8.15
  -7   7   4   -1.36    1.42
  -7   7   4   -0.83    1.08
   6  -7  -4   67.23    6.24
   6  -7  -4   61.91    6.20
   5  -7  -4    4.67    1.12
  -5   7   4    6.47    1.86
  -5   7   4    7.59    1.76
   4  -7  -4  110.18   10.10
   4  -7  -4   95.38   10.08
   3  -7  -4    0.39    1.08
  -3   7   4    0.40    1.06
  -3   7   4   -0.16    1.05
  -2   7   4   59.84    6.15
  -2   7   4   53.48    6.06
   1  -7  -4   11.00    2.69
  -1   7   4   11.07    2.39
  -1   7   4   12.03    2.36
   0  -7  -4   80.22    8.87
   0   7   4   81.21    8.46
   0   7   4   83.47    8.57
  -1  -7  -4   41.18    4.58
  -1  -7  -4   29.90    5.29
   1   7   4   41.65    4.86
   1   7   4   35.63    4.74
  -2  -7  -4   26.95    4.93
  -2  -7  -4   34.48    4.02
   2   7   4   36.24    4.82
   2   7   4   32.58    4.40
  -3  -7  -4    8.45    1.89
  -3  -7  -4    6.55    2.71
   3   7   4    9.09    2.77
   3   7   4    7.87    2.35
  -4  -7  -4   16.04    3.15
  -4  -7  -4   16.01    4.16
   4   7   4   17.31    3.06
   4   7   4   11.09    3.18
  -5  -7  -4   15.24    3.77
  -5  -7  -4   19.23    3.16
   5   7   4   18.60    3.91
  -6  -7  -4   69.52    8.02
   6   7   4   81.27    8.58
   6   7   4   73.07    8.75
  -7  -7  -4   61.31    7.29
   7   7   4   58.07    7.78
  -8  -7  -4   14.31    4.73
  -8  -7  -4   -1.28    3.12
   8   7   4    7.90    3.48
   8   7   4    4.95    3.58
 -11   8   4   12.05    3.59
 -11   8   4   15.64    4.66
 -10   8   4    6.56    3.33
 -10   8   4   23.20    3.78
  -9   8   4    1.69    2.06
  -9   8   4    4.73    3.02
  -8   8   4   44.60    5.32
  -8   8   4   32.31    4.79
  -7   8   4    3.93    1.67
  -7   8   4    5.32    2.33
   6  -8  -4    4.26    1.06
   6  -8  -4    3.89    1.18
   5  -8  -4   -1.01    1.02
   5  -8  -4   -0.58    1.02
  -5   8   4    1.13    1.61
  -5   8   4    0.87    1.30
   4  -8  -4   -1.22    1.02
  -4   8   4    0.84    1.34
   3  -8  -4    1.03    1.36
  -3   8   4    1.69    1.80
  -3   8   4    1.16    1.31
   2  -8  -4   -0.47    1.69
   2  -8  -4    1.55    1.53
  -2   8   4    0.38    1.27
  -2   8   4    1.56    1.41
   1  -8  -4   11.76    2.53
   1  -8  -4    6.16    2.58
  -1   8   4    6.72    2.23
  -1   8   4    5.71    1.63
   0  -8  -4   67.10    6.81
   0  -8  -4   54.84    7.42
   0   8   4   57.82    6.60
   0   8   4   55.40    6.85
  -1  -8  -4   24.36    5.02
   1   8   4   25.84    3.33
   1   8   4   26.69    4.15
  -2  -8  -4   -1.03    2.79
  -2  -8  -4    5.57    1.64
   2   8   4    5.58    3.04
   2   8   4    8.22    2.40
  -3  -8  -4   58.56    8.67
  -3  -8  -4   74.47    7.72
   3   8   4   59.70    8.26
   3   8   4   81.40    7.76
  -4  -8  -4    1.28    3.05
  -4  -8  -4    2.12    1.82
   4   8   4    0.62    2.45
   4   8   4    4.00    3.01
  -5  -8  -4    4.24    1.90
  -5  -8  -4    3.76    3.33
   5   8   4    4.25    3.04
   5   8   4   11.55    2.97
  -6  -8  -4   98.44    9.55
   6   8   4   64.95    9.86
   6   8   4   91.07    9.40
  -7  -8  -4   -2.91    2.92
  -7  -8  -4   -2.99    3.84
   7   8   4    3.13    3.38
 -10   9   4   18.31    4.51
 -10   9   4   24.58    4.99
  -9   9   4   33.87    5.69
  -8   9   4   44.77    5.50
   7  -9  -4   -0.70    1.09
   7  -9  -4    0.45    0.96
  -7   9   4    3.20    1.84
  -7   9   4   -0.60    2.32
   6  -9  -4   10.46    2.11
   6  -9  -4    9.96    1.89
  -6   9   4   13.73    2.37
   5  -9  -4   15.20    2.61
   5  -9  -4   13.98    2.78
   4  -9  -4   70.90    8.64
   4  -9  -4   85.86    8.70
  -4   9   4   96.25    8.95
   3  -9  -4   19.47    3.95
   3  -9  -4   28.81    3.93
  -3   9   4   23.68    3.30
  -3   9   4   25.61    3.79
   2  -9  -4  103.00    9.30
   2  -9  -4   66.55    9.18
  -2   9   4   81.31    8.80
  -2   9   4   86.49    8.90
   1  -9  -4   27.43    4.14
   1  -9  -4   28.18    4.78
  -1   9   4   18.26    4.02
  -1   9   4   27.25    4.02
   0  -9  -4    4.02    2.21
   0  -9  -4   -2.40    3.09
   0   9   4    3.75    2.33
  -1  -9  -4    3.72    2.93
   1   9   4    2.34    2.28
  -2  -9  -4    7.29    3.34
   2   9   4    3.81    2.23
   2   9   4    2.66    3.15
  -3  -9  -4   13.61    4.20
  -3  -9  -4   16.77    3.12
   3   9   4   23.57    4.29
   3   9   4   17.99    4.24
  -4  -9  -4   13.88    2.84
  -4  -9  -4    9.28    4.03
   4   9   4   20.59    3.63
   4   9   4   15.89    3.95
  -5  -9  -4  120.35   15.61
  -5  -9  -4  160.58   14.45
   5   9   4  127.64   15.05
   5   9   4  156.32   14.47
  -6  -9  -4   14.27    4.81
  -6  -9  -4    5.88    2.90
   6   9   4   11.63    3.98
   6   9   4   12.84    3.58
 -10  10   4    3.96    4.22
 -10  10   4   -2.95    3.19
  -9  10   4    1.69    2.70
  -9  10   4    5.03    3.60
  -8  10   4   44.07    6.18
  -8  10   4   30.91    5.40
   7 -10  -4   38.87    4.62
   7 -10  -4   43.48    4.69
   6 -10  -4   19.14    3.11
   6 -10  -4   23.39    3.10
   5 -10  -4    3.66    2.09
   5 -10  -4    4.41    1.82
  -5  10   4    8.52    2.79
   4 -10  -4    4.06    1.98
   4 -10  -4    4.34    2.26
  -4  10   4    7.91    2.31
  -4  10   4    8.61    2.34
   3 -10  -4   43.77    5.52
   3 -10  -4   34.41    5.84
  -3  10   4   52.39    6.11
  -3  10   4   40.22    5.35
   2 -10  -4   21.94    4.08
   2 -10  -4   14.68    4.18
  -2  10   4   22.26    4.36
  -2  10   4   21.36    3.86
   1 -10  -4    3.26    2.37
   1 -10  -4    4.55    3.35
  -1  10   4    4.42    2.28
  -1  10   4    4.76    2.29
   0 -10  -4   19.26    3.77
   0 -10  -4   13.64    4.53
   0  10   4   20.98    3.88
   0  10   4   10.79    3.53
  -1 -10  -4   49.89    6.36
  -1 -10  -4   52.67    7.81
   1  10   4   49.36    5.97
   1  10   4   44.21    6.99
  -2 -10  -4    2.53    3.81
   2  10   4    4.06    3.30
   2  10   4    7.82    2.13
  -3 -10  -4   15.24    4.50
   3  10   4   14.17    4.26
  -4 -10  -4    7.66    2.39
  -4 -10  -4   14.29    4.75
   4  10   4   12.44    4.15
   4  10   4    4.98    3.03
  -5 -10  -4    8.85    4.74
  -5 -10  -4   -4.49    2.68
   5  10   4   -3.90    2.96
   5  10   4   -0.19    4.22
  -6 -10  -4   43.80    7.44
   6  10   4   40.77    8.11
  -9  11   4    9.82    3.68
  -9  11   4   21.98    5.56
   8 -11  -4    1.31    1.45
   8 -11  -4    2.35    1.24
  -8  11   4    5.60    3.62
   7 -11  -4   -0.16    1.80
   7 -11  -4    2.92    1.63
   6 -11  -4   19.70    3.68
   6 -11  -4   17.64    3.65
  -6  11   4   25.47    4.31
   5 -11  -4    6.44    2.41
   5 -11  -4    6.13    2.29
  -5  11   4    4.11    2.25
  -5  11   4    8.61    2.68
   4 -11  -4   29.24    4.79
   4 -11  -4   24.14    4.50
  -4  11   4   38.49    4.73
  -4  11   4   27.80    4.51
   3 -11  -4   15.57    3.97
   3 -11  -4   16.59    4.13
  -3  11   4   14.30    3.32
  -3  11   4   15.46    2.98
   2 -11  -4   99.54   12.52
  -2  11   4  123.50   11.56
  -2  11   4  106.89   11.70
   1 -11  -4   10.95    4.13
   1 -11  -4    2.51    2.41
  -1  11   4    4.14    2.14
  -1  11   4    3.15    2.17
   0 -11  -4    2.99    2.20
   0 -11  -4    8.04    4.53
   0  11   4    4.15    2.09
   0  11   4    7.06    2.67
  -1 -11  -4    7.54    4.23
  -1 -11  -4    8.08    3.10
   1  11   4   18.13    4.19
   1  11   4    5.18    3.23
  -2 -11  -4   -2.27    1.89
  -2 -11  -4    3.10    3.56
   2  11   4   -1.14    2.38
   2  11   4   -2.60    3.46
  -3 -11  -4    8.40    4.93
   3  11   4    7.73    4.20
  -4 -11  -4    4.42    5.10
   4  11   4    8.06    4.61
   4  11   4    6.37    3.33
   8 -12  -4    4.17    1.92
   8 -12  -4    4.55    1.98
  -8  12   4    1.01    3.34
   7 -12  -4   20.25    4.07
   7 -12  -4   26.57    4.12
  -7  12   4   24.22    4.55
  -7  12   4   29.43    5.61
   6 -12  -4    0.41    2.24
   6 -12  -4    1.15    2.43
  -6  12   4    0.62    2.76
  -6  12   4    0.07    2.63
   5 -12  -4   22.54    4.24
  -5  12   4   23.86    4.36
  -5  12   4   25.47    4.38
   4 -12  -4   54.07    7.74
  -4  12   4   71.15    7.99
  -4  12   4   62.74    7.67
   3 -12  -4   75.71    9.56
   3 -12  -4   81.78   10.42
  -3  12   4  104.98   10.26
  -3  12   4   88.51    9.88
   2 -12  -4   61.17    9.28
   2 -12  -4   69.33    8.31
  -2  12   4   64.60    8.49
  -2  12   4   82.62    8.58
   1 -12  -4   59.03    9.62
   1 -12  -4   75.60    8.55
  -1  12   4   59.25    8.04
  -1  12   4   76.01    8.33
   0 -12  -4    6.11    5.23
   0 -12  -4    6.31    2.98
   0  12   4   -0.67    2.75
   0  12   4   -0.06    3.76
  -1 -12  -4   13.28    3.26
  -1 -12  -4    6.38    5.30
   1  12   4    4.24    4.34
   1  12   4   14.20    3.43
  -2 -12  -4   15.09    3.84
  -2 -12  -4    7.82    5.59
   2  12   4   11.33    5.28
   2  12   4   14.72    3.63
  -3 -12  -4   25.55    8.70
  -3 -12  -4   39.90    7.03
   3  12   4   48.50    8.69
   3  12   4   40.21    6.54
   7 -13  -4   10.71    3.09
   7 -13  -4    6.67    2.81
  -7  13   4   17.64    4.39
   6 -13  -4    1.88    2.98
  -6  13   4   -1.52    3.42
  -6  13   4    6.97    3.32
   5 -13  -4   -0.17    2.86
   5 -13  -4    1.36    3.33
  -5  13   4   -5.55    3.07
  -5  13   4   -1.70    2.89
   4 -13  -4   44.23    6.91
   4 -13  -4   41.82    6.12
   3 -13  -4    1.95    4.26
   3 -13  -4   -2.36    3.46
  -3  13   4    3.74    3.24
  -3  13   4    4.21    3.11
   2 -13  -4   22.85    5.73
   2 -13  -4   13.92    4.35
  -2  13   4   12.85    3.34
   1 -13  -4   21.36    6.12
   1 -13  -4   23.79    4.32
  -1  13   4   16.92    4.48
  -1  13   4   21.57    4.40
   0 -13  -4    5.16    6.18
   0 -13  -4    1.82    3.14
   0  13   4    2.99    3.54
   0  13   4    2.84    4.57
  -1 -13  -4   17.27    4.53
  -1 -13  -4   24.71    7.25
   1  13   4   21.45    6.01
   1  13   4   16.71    4.61
   4 -14  -4   13.70    5.01
   4 -14  -4   16.14    4.41
  -4  14   4   22.09    4.99
  -4  14   4    7.61    5.11
   3 -14  -4   16.39    4.56
   3 -14  -4   22.67    5.94
  -3  14   4   15.11    5.68
   2 -14  -4    8.43    4.61
   2 -14  -4   10.01    6.07
  -2  14   4   15.27    5.37
  -1  14  -5   45.58    7.81
  -1  14  -5   28.55    5.82
   1 -14   5   19.56    7.44
  -2  14  -5    4.93    4.43
  -2  14  -5   -3.95    4.75
   2 -14   5   -0.68    5.37
   2 -14   5    6.84    5.92
  -3  14  -5   12.04    5.67
  -3  14  -5   21.50    5.77
   3 -14   5   13.23    5.58
   3 -14   5   10.83    5.63
  -4  14  -5    9.18    5.53
  -4  14  -5   -5.31    4.47
   4 -14   5    0.33    4.69
   4 -14   5    9.79    6.14
   2  13  -5   13.52    4.63
   2  13  -5    9.31    3.69
  -2 -13   5   13.08    4.49
   1  13  -5   47.61    7.33
   1  13  -5   31.03    5.07
  -1 -13   5   39.30    7.50
  -1 -13   5   35.26    7.25
   0  13  -5    0.44    3.45
   0  13  -5    8.14    4.31
   0 -13   5    0.13    3.76
   0 -13   5    5.62    4.02
  -1  13  -5    4.55    3.86
  -1  13  -5   10.67    4.37
   1 -13   5    9.50    3.57
   1 -13   5    4.31    4.40
  -2  13  -5   38.16    6.80
  -2  13  -5   32.28    5.99
   2 -13   5   29.24    5.06
   2 -13   5   24.50    5.63
  -3  13  -5   -1.63    3.53
  -3  13  -5   -4.60    3.69
   3 -13   5   -0.38    3.44
   3 -13   5   -3.75    4.04
  -4  13  -5   -2.30    3.36
   4 -13   5    1.42    3.72
   4 -13   5   -4.84    4.39
  -5  13  -5   52.95    7.24
   5 -13   5   42.10    7.11
   5 -13   5   33.11    6.25
  -6  13  -5   31.45    5.54
  -6  13  -5   29.70    6.34
   6 -13   5   21.82    5.53
   6 -13   5   17.73    4.62
  -7  13  -5    7.59    9.60
  -7  13  -5    4.58    4.73
   7 -13   5    1.05    4.88
   7 -13   5    0.52    3.56
   3  12  -5    3.02    2.87
   3  12  -5   -2.62    2.80
  -3 -12   5    5.58    3.71
  -3 -12   5    0.93    4.06
   2  12  -5   -1.00    3.07
  -2 -12   5    0.48    2.72
  -2 -12   5   -0.32    3.07
   1  12  -5   37.06    5.99
   1  12  -5   22.02    4.87
  -1 -12   5   31.35    5.04
  -1 -12   5   28.51    5.73
   0  12  -5    6.71    3.52
   0  12  -5   15.40    3.88
   0 -12   5   14.16    3.48
   0 -12   5   10.17    3.82
  -1  12  -5   -3.34    2.92
  -1  12  -5    8.26    3.57
   1 -12   5    2.10    2.85
   1 -12   5    0.81    3.20
  -2  12  -5   61.35    7.68
  -2  12  -5   55.77    7.42
   2 -12   5   42.02    7.59
   2 -12   5   45.56    7.20
  -3  12  -5    5.83    3.17
   3 -12   5    2.94    3.78
   3 -12   5    2.10    3.18
  -4  12  -5    1.22    2.29
   4 -12   5   -1.79    3.95
   4 -12   5    1.57    3.36
  -5  12  -5   10.88    4.01
  -5  12  -5    2.41    2.86
   5 -12   5    4.69    4.02
   5 -12   5    3.53    3.27
  -6  12  -5   47.19    6.32
  -6  12  -5   54.16    7.54
   6 -12   5   39.19    6.44
   6 -12   5   31.93    6.71
  -7  12  -5    4.83    3.10
  -7  12  -5   12.06    4.47
   7 -12   5   11.28    4.08
   7 -12   5    9.87    3.66
  -8  12  -5    0.39    3.99
  -8  12  -5   -3.46    5.40
   8 -12   5    0.30    3.11
   8 -12   5   -3.61    4.07
   5  11  -5   61.78    6.49
   5  11  -5   44.89    6.80
  -5 -11   5   69.31    8.95
   4  11  -5    1.57    2.56
  -4 -11   5    2.25    3.58
  -4 -11   5   -1.07    2.85
   3  11  -5   11.39    2.60
   3  11  -5   14.57    3.33
  -3 -11   5   10.89    4.08
  -3 -11   5   16.63    3.53
   2  11  -5   60.90    6.90
   2  11  -5   55.19    6.95
  -2 -11   5   48.00    6.78
  -2 -11   5   45.64    7.30
   1  11  -5   31.53    5.38
   1  11  -5   39.53    5.34
  -1 -11   5   30.56    5.57
  -1 -11   5   22.61    4.60
   0  11  -5    4.34    2.94
   0  11  -5    1.41    2.89
   0 -11   5   -0.37    2.24
   0 -11   5    0.22    2.69
  -1  11  -5    4.63    3.04
  -1  11  -5    2.60    2.99
   1 -11   5   -0.51    1.78
  -2  11  -5    0.13    2.65
  -2  11  -5    4.60    2.95
   2 -11   5    0.72    2.21
  -3  11  -5   21.80    4.23
   3 -11   5   26.73    4.97
  -4  11  -5    4.75    2.61
  -4  11  -5    6.58    3.26
   4 -11   5    6.48    2.91
  -5  11  -5   36.38    6.09
  -5  11  -5   27.67    5.35
   5 -11   5   34.00    5.23
  -6  11  -5   16.99    4.38
  -6  11  -5   15.52    3.51
   6 -11   5   11.20    3.20
  -7  11  -5    6.56    4.13
   7 -11   5    1.89    2.65
  -8  11  -5   67.86    8.73
  -8  11  -5   96.76   10.73
   8 -11   5   75.57    8.86
   8 -11   5   72.14    8.63
  -9  11  -5   11.38    5.18
  -9  11  -5    8.74    3.72
   9 -11   5    5.63    3.24
   6  10  -5    5.79    2.44
   6  10  -5    7.89    2.12
  -6 -10   5    6.46    3.36
  -6 -10   5   10.87    4.31
   5  10  -5    0.81    2.12
   5  10  -5    1.02    1.80
  -5 -10   5    1.16    2.86
  -5 -10   5   -6.16    3.16
   4  10  -5   40.35    5.68
   4  10  -5   43.79    5.32
  -4 -10   5   52.84    7.02
  -4 -10   5   52.60    6.68
   3  10  -5   28.90    4.72
   3  10  -5   32.38    5.01
  -3 -10   5   37.17    5.61
  -3 -10   5   37.10    4.44
   2  10  -5   80.49   10.34
  -2 -10   5  107.83   10.99
  -2 -10   5  113.03   10.63
   1  10  -5   79.55    8.86
   1  10  -5   76.39    8.09
  -1 -10   5   75.26    8.65
  -1 -10   5   69.86    8.60
   0  10  -5   18.66    3.82
   0 -10   5   11.44    2.81
   0 -10   5   13.61    3.59
  -1  10  -5   -1.08    2.75
  -1  10  -5    1.64    1.78
   1 -10   5   -1.25    1.50
   1 -10   5    1.03    2.30
  -2  10  -5   15.23    4.07
   2 -10   5   16.99    4.25
   2 -10   5   17.29    3.70
  -3  10  -5    4.12    2.84
  -3  10  -5    3.70    3.10
   3 -10   5    2.82    2.28
   3 -10   5    0.52    2.48
  -4  10  -5   46.95    6.40
  -4  10  -5   41.80    6.06
   4 -10   5   39.42    6.86
   4 -10   5   41.26    5.95
  -5  10  -5   43.80    6.36
   5 -10   5   52.28    6.42
   5 -10   5   46.50    7.28
  -6  10  -5   27.44    5.26
  -6  10  -5   31.59    4.20
   6 -10   5   21.66    4.43
   6 -10   5   22.89    4.52
  -7  10  -5   56.52    7.66
   7 -10   5   42.41    7.66
   7 -10   5   58.97    6.90
  -8  10  -5    6.73    4.13
  -8  10  -5    4.63    2.47
   8 -10   5    7.37    2.69
   8 -10   5    1.81    3.60
  -9  10  -5   -7.13    4.39
  -9  10  -5    0.94    2.61
   9 -10   5    5.03    3.83
   9 -10   5   -3.04    2.61
 -10  10  -5    9.66    4.09
 -10  10  -5   18.94    6.53
  10 -10   5    5.40    3.70
  -7  -9   5    7.56    3.34
  -7  -9   5    6.91    4.43
   6   9  -5    2.69    1.33
   6   9  -5    0.26    1.92
  -6  -9   5    8.65    3.40
  -6  -9   5   -0.07    2.85
   5   9  -5   23.97    3.10
   5   9  -5   16.68    3.36
  -5  -9   5   22.37    4.44
   4   9  -5   17.87    3.28
   4   9  -5   15.26    2.91
  -4  -9   5   21.16    3.98
  -4  -9   5   22.08    4.06
   3   9  -5   17.36    3.12
   3   9  -5   14.70    3.01
  -3  -9   5   20.81    3.84
  -3  -9   5   20.67    3.88
   2   9  -5   47.41    5.26
   2   9  -5   42.13    5.51
  -2  -9   5   43.25    5.88
  -2  -9   5   49.82    5.83
   1   9  -5   47.15    5.94
   1   9  -5   53.48    5.76
  -1  -9   5   41.18    5.68
   0   9  -5    4.18    2.07
   0   9  -5    3.52    2.23
   0  -9   5    2.28    1.88
  -1   9  -5  245.46   22.38
   1  -9   5  214.60   22.27
  -2   9  -5   19.15    3.98
  -2   9  -5   13.52    3.30
   2  -9   5   12.36    3.34
   2  -9   5   11.35    2.69
  -3   9  -5    0.41    2.67
  -3   9  -5    7.92    2.68
   3  -9   5    4.04    2.50
   3  -9   5    2.79    3.18
  -4   9  -5    1.57    2.31
   4  -9   5    4.35    2.99
   4  -9   5   -0.60    2.07
  -5   9  -5    2.30    2.39
  -5   9  -5    3.31    2.27
   5  -9   5    0.58    2.38
   5  -9   5   -2.99    1.57
  -6   9  -5   31.72    5.11
  -6   9  -5   34.15    4.73
   6  -9   5   27.87    4.57
   6  -9   5   22.03    4.24
  -7   9  -5   21.36    4.36
   7  -9   5   18.23    3.67
  -8   9  -5   33.01    6.33
   8  -9   5   29.11    4.59
   8  -9   5   39.95    5.71
  -9   9  -5    1.47    4.26
  -9   9  -5    6.56    2.60
   9  -9   5    3.46    2.55
 -10   9  -5   45.98    6.44
  10  -9   5   44.11    6.01
  10  -9   5   45.00    6.34
  -7  -8   5    5.86    3.63
   6   8  -5   19.59    2.40
   6   8  -5   14.87    2.72
   5   8  -5   -1.83    1.59
   5   8  -5   -0.35    1.08
  -5  -8   5    1.59    2.16
  -5  -8   5    5.43    2.69
   4   8  -5   33.10    3.87
   4   8  -5   30.62    3.63
  -4  -8   5   24.52    3.71
  -4  -8   5   39.59    5.02
   3   8  -5   13.87    2.24
   3   8  -5   11.11    2.27
  -3  -8   5    9.91    2.69
  -3  -8   5   10.38    2.41
   2   8  -5   23.35    3.13
   2   8  -5   20.46    3.30
  -2  -8   5   18.83    3.31
  -2  -8   5   23.52    3.43
   1   8  -5  195.88   16.93
   1   8  -5  174.64   16.70
  -1  -8   5  158.90   16.65
  -1  -8   5  158.73   16.72
   0   8  -5    1.20    2.03
   0   8  -5    1.92    1.95
   0  -8   5   -1.66    1.53
   0  -8   5    0.54    1.31
  -1   8  -5   67.61    7.34
   1  -8   5   61.89    7.11
   1  -8   5   59.22    7.11
  -2   8  -5    0.37    1.47
  -2   8  -5    2.93    2.35
   2  -8   5    0.86    1.59
   2  -8   5    1.12    2.22
  -3   8  -5    8.34    2.41
  -3   8  -5    9.16    2.22
   3  -8   5    7.27    2.77
   3  -8   5   11.34    2.65
  -4   8  -5    1.23    1.74
  -4   8  -5    0.59    1.97
   4  -8   5   -0.71    1.79
   4  -8   5   -1.42    1.56
  -5   8  -5   -1.16    1.80
  -5   8  -5   -1.18    2.05
   5  -8   5   -0.71    2.12
   5  -8   5    1.23    1.63
  -6   8  -5   13.56    3.18
  -6   8  -5    7.05    2.13
   6  -8   5   12.74    2.57
   6  -8   5    4.55    2.82
  -7   8  -5    3.96    2.36
  -7   8  -5   -1.33    2.02
   7  -8   5    3.14    1.93
   7  -8   5    5.45    2.39
  -8   8  -5    7.26    3.46
   8  -8   5    4.59    2.64
   8  -8   5    4.23    2.02
  -9   8  -5   17.56    3.93
  -9   8  -5   36.38    6.66
   9  -8   5   23.63    4.40
 -10   8  -5   29.01    5.04
  10  -8   5   26.01    5.15
 -11   8  -5    9.86    6.31
 -11   8  -5    3.75    3.80
  11  -8   5    7.70    3.39
  -8  -7   5    4.22    3.79
  -8  -7   5    7.38    2.55
  -7  -7   5    1.28    2.88
  -7  -7   5   -0.09    1.91
   6   7  -5    1.86    0.94
   6   7  -5    2.77    0.80
  -6  -7   5    6.47    2.52
   5   7  -5    1.97    0.89
   5   7  -5    1.30    1.33
  -5  -7   5   -0.08    1.91
   4   7  -5    0.12    0.86
  -4  -7   5    3.75    1.52
  -4  -7   5   -0.01    1.63
   3   7  -5   23.60    2.92
  -3  -7   5   22.48    3.36
  -3  -7   5   23.48    3.63
   2   7  -5  143.38   14.73
   2   7  -5  153.10   14.75
  -2  -7   5  158.10   15.01
  -2  -7   5  160.21   14.98
   1   7  -5   42.75    5.14
   1   7  -5   47.74    5.22
  -1  -7   5   45.89    5.35
  -1  -7   5   45.11    5.19
   0   7  -5    1.55    1.21
   0   7  -5    3.99    1.94
   0  -7   5    4.03    1.84
   0  -7   5    3.17    1.39
  -1   7  -5    8.24    2.24
  -1   7  -5   12.06    2.67
   1  -7   5    7.94    2.12
   1  -7   5    6.34    1.94
  -2   7  -5    0.14    1.61
   2  -7   5    0.67    1.41
   2  -7   5   -0.89    1.56
  -3   7  -5   24.84    3.63
  -3   7  -5   18.14    3.30
   3  -7   5   23.31    3.42
   3  -7   5   21.14    3.27
  -4   7  -5  147.49   13.80
  -4   7  -5  134.18   13.54
   4  -7   5  136.33   13.33
   4  -7   5  126.13   13.97
  -5   7  -5    0.81    1.31
  -5   7  -5    3.13    2.19
   5  -7   5    1.23    1.42
   5  -7   5    4.74    2.29
  -6   7  -5   46.04    6.04
  -6   7  -5   58.39    6.97
   6  -7   5   59.08    6.12
  -7   7  -5   -0.05    2.36
   7  -7   5   -0.20    2.28
   7  -7   5    0.42    1.53
  -8   7  -5    2.57    1.95
  -8   7  -5    2.05    3.20
   8  -7   5    2.16    1.70
   8  -7   5    2.60    2.32
  -9   7  -5    3.67    3.55
  -9   7  -5    6.04    2.11
   9  -7   5   -1.43    2.39
   9  -7   5    2.86    1.78
 -10   7  -5    4.32    4.38
  10  -7   5    1.89    1.95
  10  -7   5    2.13    3.07
 -11   7  -5   -3.50    3.10
 -11   7  -5    8.24    5.48
  11  -7   5    9.80    3.34
  11  -7   5   -1.81    2.08
  -9  -6   5   47.42    8.37
  -9  -6   5   49.43    6.23
  -8  -6   5   23.00    4.74
  -8  -6   5   16.59    3.51
  -7  -6   5   48.38    5.68
  -6  -6   5    2.90    2.05
  -6  -6   5    5.64    1.71
   5   6  -5   39.60    4.00
   5   6  -5   33.53    3.67
  -5  -6   5   39.09    4.78
   4   6  -5   31.32    3.41
   4   6  -5   29.31    3.48
  -4  -6   5   38.26    4.27
   3   6  -5   62.02    6.53
   3   6  -5   59.90    6.63
  -3  -6   5   73.74    6.91
  -3  -6   5   70.47    7.04
   2   6  -5   34.50    3.86
   2   6  -5   34.64    3.84
  -2  -6   5   33.62    4.16
  -2  -6   5   36.43    4.09
   1   6  -5    9.07    1.92
   1   6  -5    7.15    1.54
  -1  -6   5    4.55    1.26
  -1  -6   5    6.81    1.69
   0   6  -5   48.79    5.16
   0  -6   5   48.33    4.93
   0  -6   5   38.61    5.00
  -1   6  -5   10.18    2.11
  -1   6  -5   10.31    2.51
   1  -6   5    7.56    1.52
   1  -6   5    9.44    2.05
  -2   6  -5   36.46    4.42
  -2   6  -5   38.66    4.25
   2  -6   5   32.83    3.94
   2  -6   5   30.07    4.33
  -3   6  -5   21.28    3.20
  -3   6  -5   12.91    2.44
   3  -6   5   14.08    2.48
  -4   6  -5    1.70    1.54
  -4   6  -5    0.86    1.12
   4  -6   5    0.62    1.69
   4  -6   5    1.63    1.13
  -5   6  -5  128.93   12.87
  -5   6  -5  140.32   13.00
   5  -6   5  112.72   12.96
   5  -6   5  130.65   12.54
  -6   6  -5   20.18    3.90
  -6   6  -5   21.32    3.38
   6  -6   5   24.72    3.24
   6  -6   5   17.41    3.61
  -7   6  -5   14.22    3.63
  -7   6  -5    8.69    2.33
   7  -6   5    9.19    3.39
   7  -6   5   13.07    2.53
  -8   6  -5    2.77    2.98
  -8   6  -5    0.70    2.19
   8  -6   5    3.17    1.54
   8  -6   5   -0.25    2.16
  -9   6  -5   10.75    2.86
  -9   6  -5   12.90    4.19
   9  -6   5   11.92    2.54
   9  -6   5    6.44    2.75
 -10   6  -5   36.83    6.91
  10  -6   5   37.66    4.88
  10  -6   5   41.47    6.06
 -11   6  -5    7.67    5.22
  11  -6   5   10.18    3.20
  11  -6   5    7.71    2.38
  -9  -5   5    6.24    4.11
  -9  -5   5    6.24    2.74
  -8  -5   5   17.12    3.17
  -8  -5   5   16.56    3.72
  -7  -5   5   19.42    2.73
  -7  -5   5   12.16    3.14
  -6  -5   5   25.22    4.30
  -6  -5   5   36.68    3.91
  -5  -5   5   93.97    9.52
   4   5  -5    0.69    0.71
   4   5  -5    0.74    0.54
  -4  -5   5   -0.73    1.09
   3   5  -5  132.53   13.25
   3   5  -5  128.12   13.26
  -3  -5   5  168.07   13.73
   2   5  -5  397.16   35.61
   2   5  -5  365.10   35.55
  -2  -5   5  385.35   35.70
  -2  -5   5  402.47   35.76
   1   5  -5    1.77    0.87
   1   5  -5    3.52    1.33
  -1  -5   5    2.99    0.97
  -1  -5   5    0.02    0.94
   0   5  -5   27.45    3.23
   0  -5   5   29.26    3.32
   0  -5   5   21.82    3.11
  -1   5  -5   13.54    2.27
   1  -5   5   12.91    2.27
   1  -5   5   14.32    2.14
  -2   5  -5   89.47    8.87
  -2   5  -5   99.29    9.11
   2  -5   5   81.70    8.69
   2  -5   5   81.06    8.92
  -3   5  -5  147.42   13.64
  -3   5  -5  154.64   13.67
   3  -5   5  133.85   13.74
   3  -5   5  121.71   13.28
  -4   5  -5   74.35    7.63
  -4   5  -5   71.64    7.45
   4  -5   5   62.92    7.57
   4  -5   5   72.88    7.13
  -5   5  -5    8.27    1.66
  -5   5  -5    6.01    1.87
   5  -5   5    7.35    1.78
   5  -5   5    6.73    2.01
  -6   5  -5   13.12    2.81
  -6   5  -5   17.48    3.43
   6  -5   5   17.81    2.60
   6  -5   5   14.16    3.07
  -7   5  -5   10.46    3.23
  -7   5  -5    9.91    2.39
   7  -5   5    9.80    2.42
   7  -5   5   10.76    2.26
  -8   5  -5  119.33   13.34
   8  -5   5  116.38   12.66
   8  -5   5  134.91   12.27
  -9   5  -5   47.22    6.68
  -9   5  -5   55.93    8.31
   9  -5   5   62.82    6.33
   9  -5   5   59.02    6.91
 -10   5  -5   65.18    9.52
 -10   5  -5   53.39    7.35
  10  -5   5   73.62    7.93
  10  -5   5   75.35    7.28
 -11   5  -5    1.47    5.07
 -11   5  -5    6.59    3.10
  11  -5   5    7.77    2.57
  11  -5   5   -0.76    1.85
 -10  -4   5    0.08    2.75
 -10  -4   5    4.01    4.52
  -9  -4   5    9.36    2.56
  -9  -4   5   11.25    3.66
  -8  -4   5   18.06    3.09
  -8  -4   5   13.20    3.28
  -7  -4   5    5.92    2.17
  -7  -4   5    6.87    1.59
  -6  -4   5   47.31    4.52
  -6  -4   5   34.52    4.75
  -5  -4   5   14.71    1.96
  -5  -4   5   11.03    2.18
   4   4  -5   20.16    2.04
   4   4  -5   19.38    1.96
   3   4  -5  115.06   10.62
   3   4  -5  111.16   10.53
   2   4  -5  361.39   32.55
  -2  -4   5  352.14   32.66
  -2  -4   5  351.78   32.63
   1   4  -5   -0.32    0.46
   1   4  -5   -0.67    0.51
  -1  -4   5   -0.27    0.71
  -1  -4   5    0.89    0.65
   0   4  -5    8.47    1.59
   0  -4   5   10.19    1.70
   0  -4   5    9.97    1.70
  -1   4  -5   92.43    8.96
   1  -4   5   86.10    9.03
   1  -4   5   93.64    8.84
  -2   4  -5  126.93   11.84
  -2   4  -5  120.93   11.75
   2  -4   5  115.50   11.90
   2  -4   5  121.92   11.59
  -3   4  -5  370.47   32.83
  -3   4  -5  359.80   32.86
   3  -4   5  332.08   32.94
   3  -4   5  350.97   32.59
  -4   4  -5   97.30    9.84
  -4   4  -5  110.27    9.84
   4  -4   5   88.91    9.52
   4  -4   5   94.19    9.94
  -5   4  -5   23.24    3.50
   5  -4   5   18.48    3.16
   5  -4   5   21.52    2.76
  -6   4  -5   46.29    5.69
  -6   4  -5   58.97    6.45
   6  -4   5   46.33    5.82
   6  -4   5   55.84    5.53
  -7   4  -5   -1.17    1.44
  -7   4  -5   -0.42    2.22
   7  -4   5   -1.31    1.24
   7  -4   5   -1.92    1.95
  -8   4  -5   16.33    4.16
  -8   4  -5   17.40    3.11
  -9   4  -5   13.94    3.53
  -9   4  -5   17.53    4.65
   9  -4   5   20.73    3.11
   9  -4   5   23.08    4.04
 -10   4  -5    2.60    3.87
  10  -4   5    5.37    2.76
  10  -4   5    2.82    1.85
 -11   4  -5   43.83    6.31
 -11   4  -5   39.21    7.68
  11  -4   5   42.15    5.02
 -10  -3   5   17.40    4.72
 -10  -3   5   22.77    3.93
  -9  -3   5    2.88    2.73
  -9  -3   5    2.28    1.75
  -8  -3   5    4.73    2.46
  -8  -3   5   10.55    2.07
  -7  -3   5    2.40    0.94
  -7  -3   5   -0.87    1.51
  -6  -3   5  133.51   13.38
  -6  -3   5  148.06   13.33
  -5  -3   5    1.32    0.65
  -5  -3   5    0.93    0.80
  -4  -3   5  101.81    9.74
  -4  -3   5  104.70    9.75
   3   3  -5   78.07    6.96
   3   3  -5   72.88    6.93
   2   3  -5   99.18    9.71
  -2  -3   5  100.87    9.81
  -2  -3   5  112.41    9.89
   1   3  -5    3.37    0.83
  -1  -3   5    4.93    0.91
  -1  -3   5    6.54    1.06
   0   3  -5   16.45    2.15
   0  -3   5   22.68    2.44
   0  -3   5   18.22    2.04
  -1   3  -5   17.38    2.28
  -1   3  -5   22.72    2.26
   1  -3   5   17.05    2.15
   1  -3   5   18.45    2.44
  -2   3  -5   39.01    4.20
  -2   3  -5   36.60    4.06
   2  -3   5   37.99    4.05
   2  -3   5   36.05    4.18
  -3   3  -5  175.86   16.87
  -3   3  -5  173.55   16.92
   3  -3   5  195.38   16.78
   3  -3   5  168.55   17.04
  -4   3  -5    6.75    1.37
  -4   3  -5    5.91    1.63
   4  -3   5    5.78    1.30
   4  -3   5    6.85    1.59
  -5   3  -5  141.01   13.23
  -5   3  -5  150.01   13.50
   5  -3   5  132.94   13.34
   5  -3   5  121.28   12.92
  -6   3  -5    5.58    2.30
  -6   3  -5    7.01    1.80
   6  -3   5    6.81    1.97
   6  -3   5    7.37    1.46
  -7   3  -5    3.40    2.41
  -7   3  -5    2.08    1.18
   7  -3   5    3.46    1.43
   7  -3   5    2.35    1.43
  -8   3  -5   25.57    5.31
  -8   3  -5   23.94    3.77
   8  -3   5   32.51    3.84
   8  -3   5   28.82    4.46
  -9   3  -5   62.79    8.83
  -9   3  -5   54.07    7.60
   9  -3   5   73.02    7.66
   9  -3   5   72.85    7.15
 -10   3  -5    8.99    4.08
  10  -3   5    6.93    2.00
  10  -3   5    2.41    2.53
 -11   3  -5    6.94    3.15
 -11   3  -5   10.57    4.91
  11  -3   5   -0.34    1.61
  11  -3   5    2.81    2.16
 -11  -2   5    1.06    2.63
 -11  -2   5   -1.17    4.07
 -10  -2   5    4.76    2.23
 -10  -2   5    5.43    3.14
  -9  -2   5   21.68    4.41
  -9  -2   5   24.75    3.37
  -8  -2   5    3.66    1.90
  -8  -2   5    3.89    1.21
  -7  -2   5   26.68    3.57
  -7  -2   5   27.30    3.10
  -6  -2   5   54.02    5.54
  -6  -2   5   58.50    5.58
  -5  -2   5   -0.07    0.53
  -5  -2   5    1.03    0.48
  -4  -2   5  275.96   25.49
  -4  -2   5  282.16   25.52
  -3  -2   5  918.25   85.37
  -3  -2   5  966.39   85.36
   2   2  -5    4.31    0.59
   2   2  -5    5.36    0.66
  -2  -2   5    5.84    0.99
  -2  -2   5    6.91    0.92
  -1  -2   5  218.12   20.06
   0   2  -5    2.17    0.61
   0  -2   5    4.17    0.91
   0  -2   5    2.98    0.72
  -1   2  -5  292.41   24.63
  -1   2  -5  236.96   24.38
   1  -2   5  256.15   24.39
   1  -2   5  277.27   24.65
  -2   2  -5  650.03   59.81
  -2   2  -5  668.75   59.73
   2  -2   5  704.17   59.69
   2  -2   5  596.49   59.84
  -3   2  -5  410.71   37.44
  -3   2  -5  417.63   37.58
   3  -2   5  403.75   37.32
   3  -2   5  395.83   37.58
  -4   2  -5  293.89   27.15
  -4   2  -5  303.16   27.38
   4  -2   5  269.34   27.23
   4  -2   5  301.11   26.99
  -5   2  -5  144.46   14.37
  -5   2  -5  153.63   14.61
   5  -2   5  158.75   14.26
   5  -2   5  141.16   14.46
  -6   2  -5   52.98    6.44
  -6   2  -5   50.90    5.77
   6  -2   5   51.74    5.89
   6  -2   5   57.90    5.71
  -7   2  -5  282.42   30.18
  -7   2  -5  336.42   30.96
   7  -2   5  317.64   30.39
   7  -2   5  358.03   30.10
  -8   2  -5    4.72    1.75
  -8   2  -5    0.64    2.28
   8  -2   5    3.02    2.12
   8  -2   5    2.57    1.60
  -9   2  -5    7.31    2.89
  -9   2  -5    6.67    3.78
   9  -2   5   10.66    2.54
   9  -2   5   10.28    2.34
 -10   2  -5    6.80    3.78
  10  -2   5    1.95    2.35
 -11   2  -5   37.95    6.19
 -11   2  -5   27.85    7.03
  11  -2   5   45.17    4.76
  11  -2   5   35.19    4.36
 -11  -1   5   11.69    3.66
 -11  -1   5    7.98    2.62
 -10  -1   5   97.23   10.02
 -10  -1   5  105.64   10.81
  -8  -1   5   34.09    3.73
  -8  -1   5   33.54    4.31
  -7  -1   5  116.60   10.79
  -7  -1   5  111.23   10.83
  -6  -1   5   17.24    2.03
  -6  -1   5   15.11    1.87
  -5  -1   5   23.21    2.17
  -5  -1   5   17.76    2.08
  -4  -1   5   10.84    1.12
  -4  -1   5    8.80    1.06
  -3  -1   5  159.02   13.44
  -3  -1   5  135.48   13.45
  -2  -1   5   60.22    5.67
   1   1  -5    8.47    1.09
  -1  -1   5   12.07    1.32
  -1  -1   5   10.70    1.31
   0  -1   5  323.61   27.71
   0  -1   5  279.48   27.55
  -1   1  -5   55.28    5.71
  -1   1  -5   65.47    5.91
   1  -1   5   60.66    5.90
   1  -1   5   54.63    5.73
  -2   1  -5  188.67   17.48
  -2   1  -5  197.50   17.60
   2  -1   5  183.75   17.63
   2  -1   5  181.24   17.41
  -3   1  -5  202.92   19.35
  -3   1  -5  208.96   19.18
   3  -1   5  198.67   19.08
   3  -1   5  210.08   19.34
  -4   1  -5   16.27    2.12
  -4   1  -5   12.92    2.60
   4  -1   5   16.05    1.91
   4  -1   5   13.01    2.15
  -5   1  -5  258.73   23.46
  -5   1  -5  250.08   23.22
   5  -1   5  251.15   23.05
   5  -1   5  229.33   23.24
  -6   1  -5    5.37    2.17
  -6   1  -5    2.55    1.40
   6  -1   5    1.95    1.23
   6  -1   5    5.16    1.61
  -7   1  -5  183.82   18.06
  -7   1  -5  160.23   17.25
   7  -1   5  202.47   17.23
   7  -1   5  173.99   17.36
  -8   1  -5  123.43   13.92
   8  -1   5  158.53   13.86
   8  -1   5  141.95   14.15
  -9   1  -5    2.46    2.35
  -9   1  -5    5.90    3.43
   9  -1   5    4.56    2.25
   9  -1   5    5.07    1.93
 -10   1  -5    1.89    3.87
  10  -1   5    7.40    2.60
  10  -1   5    4.14    2.04
 -11   1  -5   -0.28    3.12
 -11   1  -5   -0.38    4.74
 -11   0   5    2.10    2.96
 -11   0   5    9.77    2.32
 -10   0   5    1.30    1.40
 -10   0   5    1.16    1.74
  -9   0   5   32.28    4.08
  -9   0   5   35.33    3.89
  -8   0   5   55.48    5.97
  -8   0   5   64.32    6.00
  -7   0   5   23.30    2.79
  -7   0   5   24.11    2.60
  -6   0   5   79.78    8.45
  -6   0   5  103.31    8.55
  -2   0   5  302.87   24.20
  -2   0   5  229.81   24.15
   1   0  -5  158.40   13.39
  -1   0   5  129.01   13.45
  -1   0   5  151.66   13.55
   0   0  -5   34.84    3.68
   0   0  -5   42.23    3.91
   0   0   5   36.24    3.77
   0   0   5   38.58    3.88
  -1   0  -5   19.79    2.36
  -1   0  -5   21.18    2.18
   1   0   5   17.74    2.20
   1   0   5   18.85    2.34
  -2   0  -5  197.89   18.26
  -2   0  -5  190.62   18.37
   2   0   5  199.71   18.44
   2   0   5  197.86   18.24
  -3   0  -5    5.65    1.24
  -3   0  -5    5.18    1.36
   3   0   5    3.83    1.17
   3   0   5    5.18    1.23
  -4   0  -5   56.54    6.27
  -4   0  -5   61.61    5.94
   4   0   5   58.45    6.00
   4   0   5   51.48    5.70
  -5   0  -5   34.57    4.47
  -5   0  -5   36.36    4.02
   5   0   5   37.72    4.18
   5   0   5   30.15    4.01
  -6   0  -5    6.08    2.41
  -6   0  -5    7.98    1.93
   6   0   5    7.05    1.33
   6   0   5   10.10    2.13
  -7   0  -5   95.13   10.00
  -7   0  -5   88.77   10.53
   7   0   5   92.57    9.94
   7   0   5  111.08    9.90
  -8   0  -5   -1.82    2.48
  -8   0  -5   -2.40    1.69
   8   0   5    0.11    1.52
   8   0   5    0.40    1.69
  -9   0  -5   -1.36    3.24
  -9   0  -5    0.70    2.21
   9   0   5    1.14    1.89
   9   0   5    3.18    2.14
 -10   0  -5    6.26    3.90
  10   0   5    4.57    2.45
  10   0   5    4.71    2.34
 -11   0  -5    3.32    3.23
 -11   0  -5    3.42    5.22
  11   0   5    1.62    2.05
 -11   1   5    2.73    2.12
 -11   1   5    4.13    2.82
 -10   1   5   45.27    5.03
  -9   1   5   40.55    4.34
  -9   1   5   39.44    4.90
  -8   1   5    8.75    1.44
  -8   1   5    9.92    1.82
  -7   1   5   95.25    9.21
  -7   1   5   98.94    9.07
  -6   1   5    4.70    0.56
  -6   1   5    3.82    0.70
  -2   1   5    6.23    0.90
  -2   1   5    8.25    0.89
   1  -1  -5  227.53   20.39
  -1   1   5  210.42   20.46
  -1   1   5  229.35   20.38
   0  -1  -5   85.56    8.40
   0  -1  -5   95.62    8.30
   0   1   5   82.62    8.32
   0   1   5   88.09    8.47
  -1  -1  -5   39.77    4.32
  -1  -1  -5   47.14    4.28
   1   1   5   40.05    4.41
   1   1   5   41.49    4.22
  -2  -1  -5  654.24   58.37
  -2  -1  -5  628.06   58.56
   2   1   5  632.49   58.38
   2   1   5  646.86   58.55
  -3  -1  -5   24.83    2.81
  -3  -1  -5   23.50    2.91
   3   1   5   22.61    2.67
   3   1   5   23.07    2.92
  -4  -1  -5  301.20   26.24
   4   1   5  263.90   26.08
   4   1   5  279.15   26.29
  -5  -1  -5   -0.62    0.86
  -5  -1  -5    0.06    1.55
   5   1   5    0.35    0.98
   5   1   5    0.54    0.91
  -6  -1  -5   44.34    5.89
  -6  -1  -5   43.71    5.26
   6   1   5   46.28    5.08
   6   1   5   44.06    5.06
  -7  -1  -5   17.01    3.19
  -7  -1  -5   16.91    3.78
   7   1   5   16.94    3.04
   7   1   5   19.52    2.97
  -8  -1  -5    7.85    2.23
  -8  -1  -5    7.28    3.05
   8   1   5    5.14    2.25
   8   1   5   12.66    2.32
  -9  -1  -5    1.62    2.37
  -9  -1  -5   -4.88    2.96
   9   1   5   -2.21    2.07
   9   1   5    4.39    2.53
 -10  -1  -5    1.68    4.39
  10   1   5   -1.85    2.53
  10   1   5    5.51    2.60
 -11  -1  -5   -2.35    5.51
 -11  -1  -5    0.89    3.39
  11   1   5    3.02    2.03
 -11   2   5    7.73    2.75
 -11   2   5    9.03    2.13
 -10   2   5    5.33    1.51
 -10   2   5    4.74    2.17
  -9   2   5   70.20    7.52
  -9   2   5   73.73    7.12
  -8   2   5   45.25    4.34
  -8   2   5   40.66    4.66
  -7   2   5   17.76    1.77
  -7   2   5   12.88    2.17
  -6   2   5    2.59    0.48
  -6   2   5    0.67    0.64
  -5   2   5    0.14    0.16
  -5   2   5    0.26    0.27
  -4   2   5   79.72    7.63
  -4   2   5   87.00    7.63
  -3   2   5  150.39   16.37
  -3   2   5  207.25   16.36
   1  -2  -5   18.16    2.39
  -1   2   5   23.27    2.52
  -1   2   5   24.72    2.42
   0  -2  -5  238.12   18.97
   0  -2  -5  173.55   18.97
   0   2   5  194.66   19.08
   0   2   5  213.24   18.99
  -1  -2  -5   13.58    1.73
  -1  -2  -5   16.90    1.88
   1   2   5   15.10    1.84
   1   2   5   13.68    2.01
  -2  -2  -5  128.53   12.64
  -2  -2  -5  128.54   12.33
   2   2   5  133.06   12.43
   2   2   5  131.37   12.55
  -3  -2  -5  113.78   11.37
  -3  -2  -5  125.42   11.83
   3   2   5  127.80   11.63
   3   2   5  109.33   11.40
  -4  -2  -5  319.79   30.11
  -4  -2  -5  318.79   30.41
   4   2   5  334.61   30.27
  -5  -2  -5    1.85    1.73
  -5  -2  -5    0.93    1.01
   5   2   5    1.10    1.11
   5   2   5    0.52    1.07
  -6  -2  -5  410.83   38.49
  -6  -2  -5  393.61   38.93
   6   2   5  458.08   38.60
   6   2   5  392.45   38.31
  -7  -2  -5   89.40   10.26
   7   2   5  112.70   10.48
   7   2   5   99.00   10.28
  -8  -2  -5   -0.96    2.23
  -8  -2  -5   -0.76    2.83
   8   2   5    0.68    1.87
   8   2   5    5.27    2.00
  -9  -2  -5   -0.19    3.24
   9   2   5    7.91    2.26
   9   2   5    3.42    2.53
 -10  -2  -5    7.64    3.31
 -10  -2  -5   11.33    5.08
  10   2   5    9.89    2.96
  10   2   5    6.57    3.10
 -11   3   5   -0.04    1.77
 -11   3   5   -1.65    2.39
 -10   3   5   19.68    3.49
 -10   3   5   19.56    2.90
  -9   3   5    6.26    1.36
  -9   3   5    7.04    2.15
  -8   3   5   25.81    2.73
  -8   3   5   22.92    2.80
  -7   3   5  180.34   15.80
  -7   3   5  161.41   15.97
  -6   3   5   41.28    4.75
  -6   3   5   53.71    4.64
  -5   3   5   78.63    7.74
  -5   3   5   85.68    7.74
  -4   3   5   11.35    1.50
  -4   3   5   13.75    1.56
  -3   3   5  134.56   12.58
  -2   3   5  106.52   10.14
   1  -3  -5   35.81    4.13
  -1   3   5   39.35    4.28
  -1   3   5   45.91    4.12
   0  -3  -5    4.37    0.91
   0   3   5    5.11    1.19
  -1  -3  -5   23.25    3.38
  -1  -3  -5   27.88    3.00
   1   3   5   27.56    3.24
   1   3   5   27.44    3.12
  -2  -3  -5    5.60    1.64
  -2  -3  -5    8.94    1.37
   2   3   5    5.27    1.41
   2   3   5    6.84    1.68
  -3  -3  -5    7.19    1.24
  -3  -3  -5    4.98    1.77
   3   3   5    6.36    1.59
  -4  -3  -5  160.90   15.11
  -4  -3  -5  151.75   15.55
   4   3   5  144.01   15.07
   4   3   5  173.48   15.32
  -5  -3  -5   48.58    6.18
  -5  -3  -5   47.25    5.56
   5   3   5   46.37    5.50
   5   3   5   53.78    5.50
  -6  -3  -5  234.46   21.81
  -6  -3  -5  211.16   22.30
   6   3   5  208.46   21.65
   6   3   5  257.32   21.91
  -7  -3  -5   10.68    3.26
   7   3   5    9.27    2.26
   7   3   5    5.36    1.79
  -8  -3  -5    3.77    2.38
  -8  -3  -5   -0.11    2.94
   8   3   5    0.36    2.16
   8   3   5   -0.01    1.96
  -9  -3  -5   14.92    4.88
  -9  -3  -5   14.98    4.21
   9   3   5   23.27    4.29
   9   3   5   19.47    4.04
 -10  -3  -5   16.38    5.63
 -10  -3  -5   13.45    3.84
  10   3   5   18.75    4.02
  10   3   5   15.07    3.35
 -11   4   5    5.51    2.95
 -11   4   5    6.63    2.31
 -10   4   5    8.27    1.83
 -10   4   5    3.68    2.44
  -9   4   5    0.45    1.35
  -9   4   5    0.25    1.00
  -8   4   5   21.73    2.56
  -8   4   5   21.14    3.02
  -7   4   5   47.58    4.64
  -7   4   5   44.10    4.66
  -6   4   5  191.71   17.23
  -6   4   5  179.90   17.29
  -5   4   5  159.50   14.50
  -5   4   5  151.13   14.47
  -4   4   5    0.29    0.56
  -4   4   5    1.04    0.67
   3  -4  -5    2.65    0.74
  -3   4   5    3.92    0.99
   2  -4  -5    1.06    0.61
   2  -4  -5   -0.33    0.54
  -2   4   5    0.16    0.67
  -2   4   5   -0.24    0.39
  -1   4   5  165.53   15.15
  -1   4   5  155.92   15.25
   0   4   5   90.15    9.37
   0   4   5   99.68    9.31
  -1  -4  -5    6.66    1.32
   1   4   5    6.18    1.66
   1   4   5    5.06    1.31
  -2  -4  -5  105.74    9.99
  -2  -4  -5   99.17   10.45
   2   4   5   99.81   10.21
   2   4   5  105.18   10.26
  -3  -4  -5    0.53    0.65
  -3  -4  -5    0.60    1.26
   3   4   5    0.34    1.19
   3   4   5    1.31    1.07
  -4  -4  -5    5.64    2.11
  -4  -4  -5   10.36    1.99
   4   4   5    5.70    1.41
   4   4   5    6.21    1.97
  -5  -4  -5   26.02    3.38
  -5  -4  -5   19.62    4.23
   5   4   5   23.88    3.70
   5   4   5   28.36    3.81
  -6  -4  -5   -0.34    2.45
  -6  -4  -5    0.35    1.02
   6   4   5    1.43    1.84
   6   4   5    2.83    1.71
  -7  -4  -5   79.53   11.02
  -7  -4  -5  107.91   10.56
   7   4   5   87.63   10.28
   7   4   5  120.24   10.53
  -8  -4  -5   48.88    6.31
  -8  -4  -5   38.94    7.53
   8   4   5   59.51    6.67
   8   4   5   60.48    7.00
  -9  -4  -5    3.07    3.00
  -9  -4  -5    3.80    4.73
   9   4   5    8.26    3.23
   9   4   5    3.61    3.00
 -11   5   5    2.74    2.78
 -11   5   5    4.07    2.31
 -10   5   5   20.77    3.28
 -10   5   5   21.92    4.18
  -9   5   5   -0.91    1.08
  -8   5   5   24.54    2.94
  -8   5   5   22.42    3.17
  -7   5   5   22.28    2.78
  -7   5   5   23.16    3.17
  -6   5   5   18.09    2.32
  -6   5   5   17.15    2.52
  -5   5   5  138.22   12.84
  -5   5   5  132.05   12.80
   4  -5  -5   51.36    5.37
  -4   5   5   63.01    5.81
   3  -5  -5  188.76   16.55
  -3   5   5  164.51   16.67
  -3   5   5  177.52   16.54
  -2   5   5   38.08    4.01
  -2   5   5   37.70    4.21
   0  -5  -5   29.48    4.15
   0   5   5   35.43    3.99
  -1  -5  -5  147.50   15.84
   1   5   5  168.59   15.69
   1   5   5  173.40   15.81
  -2  -5  -5    5.18    1.51
  -2  -5  -5    3.39    1.96
   2   5   5    4.67    1.65
   2   5   5    4.27    1.52
  -3  -5  -5    5.20    2.32
  -3  -5  -5    6.35    1.46
   3   5   5    5.52    1.51
   3   5   5    4.38    1.59
  -4  -5  -5   16.46    2.69
  -4  -5  -5   19.93    3.90
   4   5   5   16.76    3.36
   4   5   5   18.29    2.81
  -5  -5  -5   32.75    4.24
   5   5   5   28.71    4.53
   5   5   5   34.89    4.11
  -6  -5  -5  265.16   22.79
  -6  -5  -5  202.09   23.09
   6   5   5  257.95   22.59
   6   5   5  212.09   22.61
  -7  -5  -5    0.88    3.04
  -7  -5  -5    8.38    1.97
   7   5   5   -1.14    2.58
   7   5   5    4.28    2.14
  -8  -5  -5   28.05    6.20
  -8  -5  -5   33.99    5.29
   8   5   5   38.09    5.83
  -9  -5  -5   41.31    8.88
   9   5   5   55.56    7.71
   9   5   5   62.44    7.69
 -11   6   5    8.63    2.98
 -11   6   5    9.54    3.39
 -10   6   5   17.55    3.24
 -10   6   5   13.73    3.43
  -9   6   5    2.00    2.18
  -9   6   5    0.53    1.31
  -8   6   5   42.14    4.80
  -8   6   5   46.49    5.23
  -7   6   5    6.25    1.51
  -7   6   5    3.74    1.79
  -6   6   5   11.63    2.35
  -6   6   5   11.39    2.01
   5  -6  -5   22.57    2.25
   4  -6  -5   15.53    2.24
   4  -6  -5   18.39    2.24
  -4   6   5   21.33    2.64
  -3   6   5   40.71    4.57
  -3   6   5   40.62    4.47
   2  -6  -5   28.38    3.78
  -2   6   5   41.98    4.20
  -2   6   5   33.73    4.00
   1  -6  -5  273.93   29.73
  -1   6   5  349.79   29.66
  -1   6   5  331.15   29.81
   0  -6  -5   33.80    4.45
   0   6   5   39.10    4.42
   0   6   5   45.66    4.72
  -1  -6  -5    9.87    2.92
  -1  -6  -5   16.32    2.27
   1   6   5   16.24    2.38
   1   6   5   12.94    2.53
  -2  -6  -5   12.47    3.17
  -2  -6  -5   10.77    2.29
   2   6   5   11.31    2.74
   2   6   5   12.47    2.78
  -3  -6  -5    3.62    2.30
  -3  -6  -5    2.51    1.19
   3   6   5    2.15    1.77
   3   6   5    2.41    2.00
  -4  -6  -5   29.18    3.74
   4   6   5   27.24    3.89
   4   6   5   24.14    4.34
  -5  -6  -5   29.39    4.30
  -5  -6  -5   27.20    5.50
   5   6   5   22.69    4.51
   5   6   5   32.78    4.40
  -6  -6  -5   64.92    8.99
  -6  -6  -5   79.32    7.98
   6   6   5   70.65    8.43
  -7  -6  -5   17.33    4.92
  -7  -6  -5   20.79    4.17
   7   6   5   24.78    4.38
   7   6   5   30.07    5.22
  -8  -6  -5   21.83    6.06
   8   6   5   28.68    5.14
   8   6   5   23.85    4.86
 -11   7   5    4.27    2.91
 -10   7   5   -1.19    2.24
 -10   7   5   -2.65    2.62
  -9   7   5    2.75    1.73
  -9   7   5   -0.27    2.33
  -8   7   5   63.75    7.21
  -8   7   5   76.19    7.87
  -7   7   5   39.08    4.54
  -7   7   5   27.23    3.86
  -6   7   5  460.14   42.46
  -6   7   5  460.05   42.50
   5  -7  -5   10.30    1.64
   5  -7  -5    8.95    1.61
   4  -7  -5    0.40    1.04
   4  -7  -5    0.33    0.80
  -4   7   5   -0.73    1.02
   3  -7  -5   99.19    9.76
  -3   7   5  102.89    9.78
  -3   7   5   92.48    9.81
   2  -7  -5   22.82    4.16
   2  -7  -5   34.82    3.84
  -2   7   5   26.90    3.65
  -2   7   5   34.02    3.99
   1  -7  -5   10.45    2.70
   1  -7  -5    7.90    1.63
  -1   7   5   11.34    2.33
  -1   7   5   12.60    2.39
   0  -7  -5  310.08   33.41
   0   7   5  361.60   33.28
   0   7   5  392.92   33.41
  -1  -7  -5  112.38   12.48
  -1  -7  -5  122.35   11.62
   1   7   5  112.99   12.11
   1   7   5  123.88   11.97
  -2  -7  -5    0.55    2.50
  -2  -7  -5    0.70    1.27
   2   7   5    1.05    1.78
   2   7   5    2.27    1.42
  -3  -7  -5    7.18    3.60
  -3  -7  -5   14.71    2.41
   3   7   5   17.95    3.52
   3   7   5   13.80    2.77
  -4  -7  -5    7.81    2.34
  -4  -7  -5    1.00    3.13
   4   7   5    8.00    2.93
   4   7   5   13.31    2.16
  -5  -7  -5   37.03    6.91
  -5  -7  -5   46.15    5.78
   5   7   5   57.28    6.87
   5   7   5   64.85    6.71
  -6  -7  -5   12.76    4.25
  -6  -7  -5    7.09    2.91
   6   7   5    5.75    3.02
  -7  -7  -5    3.98    2.63
  -7  -7  -5    3.51    3.81
   7   7   5   -4.34    2.64
   7   7   5    0.29    3.23
  -8  -7  -5    0.71    3.87
  -8  -7  -5    7.34    5.42
   8   7   5    3.96    3.40
   8   7   5    1.65    3.15
 -11   8   5    3.89    3.50
 -11   8   5    6.32    4.39
 -10   8   5   43.75    6.33
 -10   8   5   57.04    7.48
  -9   8   5   -0.21    2.75
  -9   8   5   -1.15    2.03
  -8   8   5    7.44    2.79
  -8   8   5    5.78    2.00
  -7   8   5   42.93    5.39
  -7   8   5   36.62    4.97
   6  -8  -5    4.68    1.27
   6  -8  -5    5.93    1.20
  -6   8   5    9.99    2.43
   5  -8  -5    3.30    1.13
   5  -8  -5    2.67    1.37
  -5   8   5    5.83    1.71
   4  -8  -5   39.18    4.66
  -4   8   5   45.00    5.00
   3  -8  -5   44.09    5.04
  -3   8   5   41.88    5.12
  -3   8   5   47.95    5.45
   2  -8  -5   37.25    5.45
  -2   8   5   42.26    4.96
  -2   8   5   45.39    5.09
   1  -8  -5  251.98   27.91
  -1   8   5  345.28   28.00
  -1   8   5  283.34   27.66
   0  -8  -5   84.10   10.38
   0   8   5  103.62    9.86
   0   8   5   90.61    9.89
  -1  -8  -5   -1.68    2.03
  -1  -8  -5    1.09    1.17
   1   8   5   -3.06    1.56
   1   8   5   -1.59    2.02
  -2  -8  -5   27.75    5.73
   2   8   5   34.36    4.30
   2   8   5   34.96    5.39
  -3  -8  -5    2.37    2.82
  -3  -8  -5    1.79    1.52
   3   8   5    3.09    2.72
   3   8   5    2.62    2.32
  -4  -8  -5    0.73    3.03
  -4  -8  -5    6.96    1.92
   4   8   5    4.55    3.25
   4   8   5    5.52    2.70
  -5  -8  -5    9.40    2.70
  -5  -8  -5    6.44    3.85
   5   8   5   10.41    3.70
  -6  -8  -5   -4.22    3.41
  -6  -8  -5    4.60    2.36
   6   8   5   -3.59    2.60
   6   8   5    1.78    3.28
  -7  -8  -5    5.90    3.05
  -7  -8  -5    2.06    4.97
   7   8   5   -2.93    3.34
   7   8   5    9.94    3.84
 -10   9   5   44.09    6.45
 -10   9   5   33.69    6.23
  -9   9   5   11.89    3.72
  -8   9   5   16.79    3.28
  -8   9   5   16.59    3.73
  -7   9   5    4.86    2.64
  -7   9   5    6.31    2.13
   6  -9  -5   32.86    3.80
   6  -9  -5   33.16    3.79
   5  -9  -5    4.84    1.43
   5  -9  -5    2.76    1.71
  -5   9   5    9.99    2.36
  -5   9   5    5.67    2.16
   4  -9  -5   -0.97    1.69
   4  -9  -5   -0.01    1.58
  -4   9   5   -0.16    1.53
  -4   9   5    3.24    1.78
   3  -9  -5  225.11   21.26
  -3   9   5  205.60   21.08
  -3   9   5  234.49   21.36
   2  -9  -5   19.71    3.50
   2  -9  -5   18.90    3.83
  -2   9   5   21.93    3.53
  -2   9   5   13.88    3.31
   1  -9  -5    1.47    1.67
   1  -9  -5    0.07    2.58
  -1   9   5    0.27    1.73
   0  -9  -5  120.74   14.32
   0   9   5  147.60   13.94
  -1  -9  -5    0.53    3.55
   1   9   5    2.08    2.30
   1   9   5   -1.26    2.57
  -2  -9  -5   34.29    4.64
  -2  -9  -5   25.68    5.89
   2   9   5   33.32    5.06
   2   9   5   29.19    5.49
  -3  -9  -5    0.04    3.40
  -3  -9  -5    2.17    1.47
   3   9   5    2.93    2.98
   3   9   5    0.87    1.61
  -4  -9  -5    5.33    2.27
  -4  -9  -5    4.47    3.50
   4   9   5   11.86    3.50
   4   9   5    4.38    2.60
  -5  -9  -5    4.34    4.14
  -5  -9  -5    3.81    2.38
   5   9   5    7.70    3.82
   5   9   5    3.33    3.09
  -6  -9  -5    5.74    5.39
  -6  -9  -5   14.68    3.76
   6   9   5   23.59    4.06
   6   9   5   12.43    4.79
 -10  10   5   15.21    3.48
 -10  10   5   16.62    5.08
  -9  10   5   -4.86    2.76
  -9  10   5   -1.54    3.32
  -8  10   5   -0.78    3.15
  -8  10   5    0.78    2.83
   7 -10  -5   79.62    8.22
   7 -10  -5   89.72    8.25
   6 -10  -5    0.61    1.63
   6 -10  -5    1.29    1.28
  -6  10   5    8.81    2.82
   5 -10  -5    0.36    1.70
   5 -10  -5    1.92    1.61
  -5  10   5    3.09    1.99
  -5  10   5    0.36    2.37
   4 -10  -5    3.21    2.09
   4 -10  -5    3.89    1.64
   3 -10  -5    1.36    2.20
   3 -10  -5    0.44    2.04
  -3  10   5   -0.01    1.82
  -3  10   5    1.14    2.39
   2 -10  -5   19.87    3.77
   2 -10  -5   17.04    4.42
  -2  10   5   15.72    3.52
  -2  10   5   19.35    3.82
   1 -10  -5  372.94   39.91
  -1  10   5  495.69   39.79
  -1  10   5  391.29   39.39
   0 -10  -5    2.49    3.38
   0 -10  -5    7.40    2.14
   0  10   5    4.40    2.51
   0  10   5    2.85    2.61
  -1 -10  -5    5.87    2.24
  -1 -10  -5    4.36    3.68
   1  10   5    4.22    3.20
  -2 -10  -5   12.67    4.89
   2  10   5   20.78    4.75
   2  10   5   19.30    3.38
  -3 -10  -5   28.54    3.99
  -3 -10  -5   25.08    6.35
   3  10   5   25.49    4.75
   3  10   5   29.45    6.05
  -4 -10  -5   -1.86    2.28
  -4 -10  -5    5.48    4.35
   4  10   5    1.49    3.93
   4  10   5    4.02    2.86
  -5 -10  -5    0.24    4.73
  -5 -10  -5    2.15    2.95
   5  10   5   11.70    4.49
   5  10   5   -0.32    3.12
  -8  11   5    6.46    3.10
   7 -11  -5    5.32    1.79
   7 -11  -5    7.62    1.84
  -7  11   5   11.26    2.69
   6 -11  -5    1.29    1.69
  -6  11   5    1.72    2.32
   5 -11  -5   -0.38    2.10
   5 -11  -5    0.58    1.82
  -5  11   5   -0.67    1.93
  -5  11   5    0.85    2.45
   4 -11  -5   33.75    5.08
   4 -11  -5   32.64    4.74
  -4  11   5   34.51    4.96
   3 -11  -5   20.98    4.72
   3 -11  -5   25.48    4.74
  -3  11   5   27.03    3.88
   2 -11  -5   52.45    8.60
  -2  11   5   60.79    7.66
  -2  11   5   73.60    7.15
   1 -11  -5   -2.17    2.24
   1 -11  -5    1.83    3.47
  -1  11   5    1.79    2.53
  -1  11   5    1.81    2.17
   0 -11  -5   29.39    6.67
   0 -11  -5   30.79    4.84
   0  11   5   26.15    5.04
   0  11   5   39.46    5.81
  -1 -11  -5   32.39    6.37
  -1 -11  -5   30.93    5.00
   1  11   5   32.93    5.49
   1  11   5   31.19    5.44
  -2 -11  -5    4.68    4.70
  -2 -11  -5    2.47    2.45
   2  11   5    2.23    3.07
   2  11   5   12.47    4.26
  -3 -11  -5    0.97    5.01
   3  11   5   -0.46    2.73
   3  11   5    9.27    4.32
  -4 -11  -5   16.13    6.23
   4  11   5   13.77    5.43
  -8  12   5    2.06    3.55
  -8  12   5    5.08    3.41
   7 -12  -5    0.39    2.09
   7 -12  -5    1.47    2.01
  -7  12   5   -1.30    3.07
   6 -12  -5   46.42    5.60
   6 -12  -5   41.46    5.66
  -5  12   5    3.64    2.80
  -5  12   5    2.23    2.97
   4 -12  -5   52.31    6.61
   4 -12  -5   41.83    6.56
  -4  12   5   42.01    6.28
  -4  12   5   53.10    6.60
   3 -12  -5    5.90    3.56
   3 -12  -5   -0.78    2.77
  -3  12   5    7.68    2.78
  -3  12   5    2.34    2.66
   2 -12  -5    9.30    4.06
   2 -12  -5    6.88    3.07
  -2  12   5   13.22    3.55
  -2  12   5   13.74    3.20
   1 -12  -5   45.39    8.16
   1 -12  -5   40.87    6.45
  -1  12   5   44.35    5.77
  -1  12   5   37.33    6.51
   0 -12  -5    1.96    4.94
   0 -12  -5    2.89    2.75
   0  12   5    5.28    3.00
  -1 -12  -5    6.00    2.28
  -1 -12  -5    7.96    5.66
   1  12   5    7.59    4.60
   1  12   5    4.93    3.16
  -2 -12  -5    0.31    5.78
  -2 -12  -5   -2.99    3.32
   2  12   5   -1.65    3.49
   2  12   5    7.34    4.79
  -3 -12  -5    0.45    4.17
  -3 -12  -5   16.95   11.24
   3  12   5    7.71    5.65
   3  12   5    7.21    4.06
   6 -13  -5    0.44    2.90
   6 -13  -5    4.34    2.98
  -6  13   5   -2.51    3.70
  -6  13   5    0.66    3.43
   5 -13  -5    1.38    3.18
  -5  13   5   -0.22    3.11
  -5  13   5   -4.85    3.28
   4 -13  -5   35.46    6.49
   4 -13  -5   34.16    5.81
  -4  13   5   32.21    5.76
  -4  13   5   25.09    4.59
   3 -13  -5   -2.76    3.55
   3 -13  -5    5.84    4.21
  -3  13   5    6.60    3.60
   2 -13  -5   69.69    8.84
   2 -13  -5   68.38   10.44
  -2  13   5   66.13    9.07
  -2  13   5   79.45    9.17
   1 -13  -5    6.11    5.47
   1 -13  -5    1.15    3.32
  -1  13   5    5.21    3.80
  -1  13   5    3.59    3.75
   0 -13  -5    7.79    6.07
   0 -13  -5   10.43    4.05
   0  13   5   11.93    4.18
   0  13   5   14.05    5.06
  -1 -13  -5   -2.12    7.05
  -1 -13  -5    4.59    4.25
   1  13   5    5.81    5.75
   1  13   5    3.39    4.19
  -2  14  -6   -4.14    4.99
  -2  14  -6    1.71    4.66
   2 -14   6    3.92    5.62
  -3  14  -6   11.83    5.21
  -3  14  -6   11.85    5.74
   3 -14   6   10.55    6.54
   3 -14   6    3.55    5.35
  -4  14  -6   -0.80    5.39
   4 -14   6    0.88    4.66
   1  13  -6   24.80    5.33
   1  13  -6   11.12    3.78
  -1 -13   6   18.96    5.63
  -1 -13   6   13.89    4.60
   0  13  -6    8.72    4.57
   0  13  -6    6.64    3.67
   0 -13   6   16.61    4.55
   0 -13   6    6.09    4.12
  -1  13  -6   -2.63    3.89
  -1  13  -6    7.10    4.05
   1 -13   6   -3.93    3.73
   1 -13   6    4.15    3.90
  -2  13  -6    4.93    3.83
  -2  13  -6    1.18    3.81
   2 -13   6    3.08    4.01
   2 -13   6    5.75    3.53
  -3  13  -6   -2.06    3.55
  -3  13  -6    0.57    3.58
   3 -13   6   -1.98    4.24
   3 -13   6   -7.48    3.73
  -4  13  -6   -5.73    3.76
   4 -13   6   -2.22    3.61
   4 -13   6    2.64    4.63
  -5  13  -6    7.19    5.18
  -5  13  -6    4.72    4.32
   5 -13   6    4.16    3.74
   5 -13   6    8.06    4.93
  -6  13  -6   14.62    4.86
  -6  13  -6   27.98    6.75
   6 -13   6   19.04    4.81
   3  12  -6    8.49    3.27
   3  12  -6    6.53    2.74
  -3 -12   6    5.93    3.83
  -3 -12   6    9.12    4.26
   2  12  -6   11.73    3.56
   2  12  -6    5.99    2.86
  -2 -12   6    9.43    4.09
  -2 -12   6    9.59    3.03
   1  12  -6   60.39    7.57
   1  12  -6   39.89    6.61
  -1 -12   6   55.02    7.34
  -1 -12   6   44.37    6.34
   0  12  -6   -5.60    2.92
   0  12  -6    1.63    3.31
   0 -12   6    1.58    3.41
   0 -12   6    0.75    2.12
  -1  12  -6    6.44    3.77
  -1  12  -6   11.15    3.74
   1 -12   6   11.79    3.90
   1 -12   6    9.26    3.57
  -2  12  -6    4.21    3.26
  -2  12  -6    1.30    3.51
   2 -12   6    0.86    3.42
   2 -12   6    7.98    3.31
  -3  12  -6    2.91    2.73
   3 -12   6    4.24    3.47
   3 -12   6    0.83    3.71
  -4  12  -6    4.66    3.40
  -4  12  -6    3.28    3.94
   4 -12   6    2.72    4.21
   4 -12   6    1.54    3.27
  -5  12  -6   10.54    3.17
  -5  12  -6    5.88    4.08
   5 -12   6    8.12    4.38
   5 -12   6    2.33    2.92
  -6  12  -6    2.87    3.34
  -6  12  -6   -1.68    4.35
   6 -12   6   10.35    4.69
   6 -12   6   11.42    3.56
  -7  12  -6   35.03    7.11
  -7  12  -6   51.11    8.12
   7 -12   6   42.93    6.39
   7 -12   6   33.10    6.59
  -8  12  -6   44.08    7.83
  -8  12  -6   68.97   11.05
   8 -12   6   44.95    7.33
   8 -12   6   36.81    6.12
   4  11  -6   43.56    5.02
  -4 -11   6   29.96    5.13
  -4 -11   6   34.43    6.89
   3  11  -6   12.37    3.06
  -3 -11   6   10.00    3.84
  -3 -11   6   12.82    3.01
   2  11  -6   44.50    6.21
   2  11  -6   53.50    5.98
  -2 -11   6   33.74    6.28
  -2 -11   6   38.49    6.04
   1  11  -6   49.20    6.37
   1  11  -6   49.86    6.23
  -1 -11   6   31.82    6.02
  -1 -11   6   40.80    6.42
   0  11  -6   12.13    3.52
   0  11  -6   12.94    3.79
   0 -11   6    9.10    2.62
   0 -11   6   14.36    3.56
  -1  11  -6    3.80    2.66
  -1  11  -6   14.67    3.94
   1 -11   6    9.53    2.20
   1 -11   6   11.71    3.48
  -2  11  -6    6.71    2.98
   2 -11   6    3.55    2.81
   2 -11   6    0.26    2.50
  -3  11  -6    5.96    2.94
  -3  11  -6    6.07    2.49
   3 -11   6    3.78    2.83
   3 -11   6    6.93    2.91
  -4  11  -6  112.41   11.47
  -4  11  -6   97.44   10.39
   4 -11   6   88.06   10.50
   4 -11   6   93.46   10.68
  -5  11  -6    4.22    3.14
  -5  11  -6   -4.73    3.00
   5 -11   6    1.40    2.48
   5 -11   6    3.23    3.52
  -6  11  -6    3.40    3.61
  -6  11  -6   14.16    3.41
   6 -11   6    8.04    3.01
   6 -11   6   12.77    3.74
  -7  11  -6   -2.08    3.42
  -7  11  -6   10.61    2.86
   7 -11   6    4.54    2.73
   7 -11   6   -0.38    3.74
  -8  11  -6   -1.01    3.27
  -8  11  -6    1.26    4.57
   8 -11   6    8.05    3.18
   8 -11   6    2.52    4.13
  -9  11  -6    5.22    6.41
  -9  11  -6    5.33    4.39
   9 -11   6    5.43    4.28
   6  10  -6    0.25    2.20
   6  10  -6    3.10    1.65
  -6 -10   6    9.96    4.46
  -6 -10   6    0.72    3.20
   5  10  -6    3.76    1.87
   5  10  -6    1.62    2.11
  -5 -10   6   -1.03    2.95
  -5 -10   6    1.03    3.29
   4  10  -6   -1.67    1.94
   4  10  -6   -2.14    1.70
  -4 -10   6   -2.56    2.74
  -4 -10   6   -0.58    2.58
   3  10  -6   -1.37    1.89
   3  10  -6    2.45    2.01
  -3 -10   6   -0.51    2.09
  -3 -10   6    2.66    2.62
   2  10  -6   12.22    2.60
   2  10  -6    8.02    3.06
  -2 -10   6   11.74    3.03
  -2 -10   6   12.10    2.97
   1  10  -6   20.57    4.11
   1  10  -6   16.40    3.50
  -1 -10   6   22.26    4.44
  -1 -10   6   26.40    4.38
   0  10  -6    1.32    2.37
   0  10  -6   -1.34    2.12
   0 -10   6    1.21    2.35
   0 -10   6    2.96    2.45
  -1  10  -6    7.17    2.96
   1 -10   6    0.44    2.38
   1 -10   6    5.24    2.04
  -2  10  -6   24.87    4.67
   2 -10   6   22.59    4.16
   2 -10   6   15.23    3.09
  -3  10  -6    0.37    2.61
  -3  10  -6    1.85    2.84
   3 -10   6    6.77    3.00
   3 -10   6    4.44    2.48
  -4  10  -6   44.65    6.61
  -4  10  -6   53.03    6.72
   4 -10   6   47.92    6.03
   4 -10   6   32.11    6.85
  -5  10  -6    9.05    3.19
  -5  10  -6    8.56    2.87
   5 -10   6    8.20    2.89
   5 -10   6   11.06    3.88
  -6  10  -6  111.02   11.89
   6 -10   6  101.01   12.10
   6 -10   6  102.76   11.11
  -7  10  -6   13.23    4.29
  -7  10  -6    7.55    3.13
   7 -10   6    3.43    3.45
   7 -10   6   14.30    3.12
  -8  10  -6    8.99    2.93
  -8  10  -6    9.28    3.74
   8 -10   6   11.99    3.59
   8 -10   6   12.40    3.14
  -9  10  -6    6.76    3.37
  -9  10  -6   21.27    5.38
   9 -10   6   11.27    3.37
  -7  -9   6    5.43    3.31
   6   9  -6   -0.75    1.31
   6   9  -6   -1.47    1.22
  -6  -9   6   -3.56    3.10
   5   9  -6   -1.12    1.71
   5   9  -6   -0.27    1.33
  -5  -9   6    0.91    2.70
  -5  -9   6    3.96    2.16
   4   9  -6    9.32    1.83
   4   9  -6    4.43    2.07
  -4  -9   6    7.20    2.79
  -4  -9   6   10.33    3.04
   3   9  -6    2.15    1.46
   3   9  -6   -0.58    1.60
  -3  -9   6   -3.02    1.99
  -3  -9   6    1.15    1.93
   2   9  -6   95.91    9.81
   2   9  -6   96.13    9.99
  -2  -9   6  103.20   10.41
  -2  -9   6   90.64   10.23
   1   9  -6   46.07    5.94
   1   9  -6   52.18    6.32
  -1  -9   6   54.48    6.12
  -1  -9   6   52.14    6.32
   0   9  -6    9.16    2.68
   0   9  -6   10.59    2.86
   0  -9   6    9.06    2.77
   0  -9   6    6.41    1.59
  -1   9  -6   15.09    2.80
   1  -9   6    9.74    2.64
  -2   9  -6   21.18    4.37
  -2   9  -6   13.08    3.18
   2  -9   6   11.45    3.17
  -3   9  -6   32.42    4.38
   3  -9   6   32.27    4.73
   3  -9   6   44.06    5.00
  -4   9  -6   73.73    8.57
  -4   9  -6   67.97    8.59
   4  -9   6   69.52    8.00
   4  -9   6   73.83    8.40
  -5   9  -6   41.54    5.75
  -5   9  -6   40.55    6.06
   5  -9   6   43.39    5.35
   5  -9   6   29.94    6.55
  -6   9  -6   13.08    3.16
  -6   9  -6   10.88    3.50
   6  -9   6   15.83    3.22
   6  -9   6    8.12    3.75
  -7   9  -6   -1.31    2.94
  -7   9  -6    1.27    2.09
   7  -9   6    3.48    2.15
   7  -9   6   -3.46    3.06
  -8   9  -6    5.08    3.75
  -8   9  -6   -0.43    2.85
   8  -9   6   -1.17    3.01
   8  -9   6    5.19    2.50
  -9   9  -6   34.85    5.84
  -9   9  -6   53.96    8.23
   9  -9   6   41.55    6.35
   9  -9   6   51.64    6.28
 -10   9  -6   17.21    4.29
 -10   9  -6   21.01    6.36
  10  -9   6   17.45    4.27
  10  -9   6   15.12    3.77
  -7  -8   6    3.75    3.56
   6   8  -6    3.44    0.83
  -6  -8   6    0.70    2.75
  -6  -8   6    2.07    2.54
   5   8  -6    1.67    1.44
   5   8  -6    0.77    1.01
  -5  -8   6    2.61    2.45
  -5  -8   6   -1.71    2.05
   4   8  -6   10.88    2.02
  -4  -8   6   12.87    3.04
   3   8  -6   15.22    2.85
   3   8  -6   23.80    3.14
  -3  -8   6   19.12    3.67
  -3  -8   6   23.62    3.46
   2   8  -6   21.90    2.77
   2   8  -6   17.55    3.02
  -2  -8   6   11.60    2.56
  -2  -8   6   16.08    3.26
   1   8  -6   89.23    8.59
   1   8  -6   79.83    8.30
  -1  -8   6   67.55    8.36
  -1  -8   6   81.67    8.59
   0   8  -6    1.15    1.83
   0   8  -6    1.17    1.91
   0  -8   6    0.25    1.04
   0  -8   6    0.58    1.19
  -1   8  -6  114.07   11.60
   1  -8   6  110.31   11.60
   1  -8   6  117.62   11.65
  -2   8  -6  202.79   19.10
   2  -8   6  184.33   18.65
  -3   8  -6  489.64   44.19
  -3   8  -6  546.70   44.25
   3  -8   6  403.21   44.01
   3  -8   6  445.12   43.64
  -4   8  -6    3.11    2.08
  -4   8  -6    1.46    1.97
   4  -8   6    2.90    1.77
   4  -8   6    0.09    2.16
  -5   8  -6   64.75    8.32
  -5   8  -6   88.07    9.28
   5  -8   6   79.79    9.16
   5  -8   6   91.80    8.72
  -6   8  -6   22.64    4.64
  -6   8  -6   35.41    5.20
   6  -8   6   21.01    4.05
   6  -8   6   25.76    5.03
  -7   8  -6   45.23    5.67
  -7   8  -6   46.96    6.34
   7  -8   6   29.65    5.00
   7  -8   6   36.05    4.97
  -8   8  -6   32.28    4.82
  -8   8  -6   44.79    6.91
   8  -8   6   38.08    5.13
   8  -8   6   47.39    5.74
  -9   8  -6   14.25    3.35
  -9   8  -6   25.86    5.69
   9  -8   6   17.14    4.31
 -10   8  -6    1.18    4.99
 -10   8  -6    0.76    2.85
  10  -8   6    3.77    3.55
  10  -8   6    0.67    2.43
  -8  -7   6   15.97    4.65
  -7  -7   6    2.33    2.89
  -6  -7   6    6.28    2.72
   5   7  -6    9.36    1.88
   5   7  -6    7.21    1.46
  -5  -7   6   10.57    1.89
  -5  -7   6    9.51    2.55
   4   7  -6    5.64    1.29
   4   7  -6    6.67    1.51
  -4  -7   6    7.77    2.21
  -4  -7   6    8.89    2.01
   3   7  -6   31.09    3.78
   3   7  -6   32.52    3.58
  -3  -7   6   26.67    3.79
  -3  -7   6   35.66    4.29
   2   7  -6   75.53    8.39
   2   7  -6   85.91    8.55
  -2  -7   6   86.47    8.76
  -2  -7   6   89.93    8.82
   1   7  -6   93.45    9.98
   1   7  -6  114.87   10.17
  -1  -7   6  106.87   10.23
  -1  -7   6   86.78   10.07
   0   7  -6   26.62    3.87
   0  -7   6   29.34    3.95
   0  -7   6   30.41    3.87
  -1   7  -6  105.80   10.21
   1  -7   6  100.07   10.00
   1  -7   6   87.97   10.04
  -2   7  -6    1.52    1.29
  -2   7  -6    0.17    1.37
   2  -7   6    0.29    1.72
   2  -7   6   -0.01    1.33
  -3   7  -6   99.80    9.17
  -3   7  -6   80.32    8.92
   3  -7   6   81.91    8.59
   3  -7   6   67.47    8.88
  -4   7  -6  531.52   48.34
  -4   7  -6  567.44   48.35
   4  -7   6  456.94   48.35
   4  -7   6  519.68   47.90
  -5   7  -6   84.94    9.07
  -5   7  -6   95.58    9.66
   5  -7   6   90.69    8.92
   5  -7   6   74.07    9.50
  -6   7  -6   15.04    3.62
   6  -7   6   20.88    3.25
   6  -7   6   21.65    4.13
  -7   7  -6   12.16    3.69
  -7   7  -6    9.15    3.00
   7  -7   6   13.39    2.79
   7  -7   6   12.73    2.60
  -8   7  -6   51.25    6.99
   8  -7   6   70.39    6.91
   8  -7   6   52.85    7.16
  -9   7  -6    1.98    2.25
  -9   7  -6    1.86    3.70
   9  -7   6   -0.68    3.06
   9  -7   6    0.40    1.83
 -10   7  -6   -2.66    4.63
 -10   7  -6   -4.26    2.65
  10  -7   6   -4.30    2.24
  10  -7   6    0.96    3.46
 -11   7  -6   20.35    4.59
 -11   7  -6   31.08    7.34
  11  -7   6   25.70    4.61
  -9  -6   6   -0.50    4.18
  -9  -6   6   -3.12    2.61
  -8  -6   6   72.01    8.06
  -8  -6   6   68.09    8.66
  -7  -6   6    3.25    2.94
  -6  -6   6   12.44    2.98
   5   6  -6   38.12    3.99
   5   6  -6   36.49    3.76
  -5  -6   6   49.97    5.26
   4   6  -6   13.23    1.93
   4   6  -6   14.34    1.79
   3   6  -6    4.89    1.06
   3   6  -6    3.00    1.20
  -3  -6   6    7.11    1.79
   2   6  -6    4.46    1.20
   2   6  -6    6.17    1.24
  -2  -6   6    4.76    1.65
  -2  -6   6    5.58    1.54
   1   6  -6   89.91    8.12
   1   6  -6   76.14    7.92
  -1  -6   6   66.30    7.92
  -1  -6   6   82.52    8.05
   0   6  -6   86.91    8.99
   0  -6   6   85.11    9.01
   0  -6   6   94.41    9.01
  -1   6  -6   98.29    9.34
   1  -6   6   77.97    9.11
   1  -6   6   94.30    9.13
  -2   6  -6    6.89    1.84
  -2   6  -6   11.13    2.47
   2  -6   6    6.44    2.03
   2  -6   6    8.26    1.77
  -3   6  -6  153.51   13.91
  -3   6  -6  147.99   13.94
   3  -6   6  119.73   13.78
   3  -6   6  137.61   13.55
  -4   6  -6   26.36    3.61
  -4   6  -6   21.87    3.73
   4  -6   6   23.62    3.25
   4  -6   6   19.18    3.40
  -5   6  -6   15.05    2.61
  -5   6  -6   18.69    3.50
   5  -6   6   16.75    2.74
   5  -6   6   14.26    3.58
  -6   6  -6   77.09    8.25
  -6   6  -6   59.54    7.31
   6  -6   6   73.13    7.36
  -7   6  -6   87.72    9.16
  -7   6  -6   64.37    7.90
   7  -6   6   71.11    8.67
   7  -6   6   87.30    8.14
  -8   6  -6   68.76    8.54
  -8   6  -6   87.83    9.75
   8  -6   6   91.09    8.38
   8  -6   6   68.34    8.82
  -9   6  -6   14.50    4.22
   9  -6   6    8.81    2.93
   9  -6   6    7.59    2.34
 -10   6  -6    0.71    4.43
 -10   6  -6   -0.71    2.58
  10  -6   6    5.06    3.21
  10  -6   6   -0.53    2.06
 -11   6  -6    3.78    5.29
 -11   6  -6   -0.33    3.23
  11  -6   6   -4.37    2.27
  11  -6   6    2.49    3.33
  -9  -5   6   65.16    9.46
  -9  -5   6   81.77    8.20
  -8  -5   6   -0.54    1.95
  -8  -5   6    5.42    2.94
  -7  -5   6   11.42    3.14
  -7  -5   6   20.37    2.98
  -6  -5   6    9.68    2.47
  -6  -5   6   11.11    2.22
  -5  -5   6    3.24    1.57
   4   5  -6   28.85    3.20
   4   5  -6   27.74    2.98
  -4  -5   6   36.81    3.80
   3   5  -6   10.83    1.59
   3   5  -6    8.68    1.36
  -3  -5   6   10.58    2.14
   2   5  -6  332.26   36.00
   2   5  -6  418.24   36.12
  -2  -5   6  417.22   36.32
  -2  -5   6  407.52   36.26
   1   5  -6    2.68    1.26
   1   5  -6    1.65    0.91
  -1  -5   6    1.09    1.04
  -1  -5   6    2.44    1.02
   0   5  -6   -0.46    1.13
   0   5  -6   -0.68    0.76
   0  -5   6    1.07    0.85
   0  -5   6    0.83    0.81
  -1   5  -6   13.32    2.56
  -1   5  -6   11.04    1.90
   1  -5   6    9.07    2.07
  -2   5  -6  235.14   21.12
  -2   5  -6  221.50   21.12
   2  -5   6  223.98   20.83
   2  -5   6  207.38   21.15
  -3   5  -6   17.85    2.73
  -3   5  -6   19.85    2.80
   3  -5   6   15.47    2.65
   3  -5   6   14.72    2.39
  -4   5  -6    2.44    1.27
  -4   5  -6    1.68    1.49
   4  -5   6    2.54    1.32
   4  -5   6    1.80    1.55
  -5   5  -6    2.82    1.71
  -5   5  -6    4.59    2.04
   5  -5   6    3.40    1.47
   5  -5   6    2.87    1.67
  -6   5  -6   79.39    8.53
  -6   5  -6   72.95    8.01
   6  -5   6   81.54    7.84
   6  -5   6   65.62    8.34
  -7   5  -6  107.71   10.70
  -7   5  -6  111.66   11.47
   7  -5   6   91.96   10.79
  -8   5  -6  172.89   16.52
  -8   5  -6  130.84   15.37
   8  -5   6  179.82   15.26
   8  -5   6  141.24   15.50
  -9   5  -6   23.03    4.17
  -9   5  -6   34.55    6.26
   9  -5   6   28.92    4.70
 -10   5  -6    3.38    4.33
 -10   5  -6   -1.44    2.51
  10  -5   6   -1.10    2.91
  10  -5   6    1.01    2.20
 -11   5  -6    8.18    3.25
 -11   5  -6    3.97    5.27
  11  -5   6    3.40    3.19
 -10  -4   6   79.10    8.52
  -9  -4   6   66.33    7.06
  -9  -4   6   61.54    8.25
  -8  -4   6   51.86    6.95
  -8  -4   6   60.86    6.19
  -7  -4   6    9.89    2.55
  -7  -4   6   10.76    2.05
  -6  -4   6   34.13    3.78
  -5  -4   6   33.05    3.37
  -5  -4   6   26.28    3.57
  -4  -4   6   11.47    1.75
   3   4  -6   36.41    4.08
   3   4  -6   41.04    4.18
  -3  -4   6   53.30    4.61
   2   4  -6    0.58    0.53
   2   4  -6    0.86    0.64
  -2  -4   6    1.39    0.71
  -2  -4   6    0.98    0.96
   1   4  -6   46.59    5.23
  -1  -4   6   57.50    5.47
  -1  -4   6   55.33    5.47
   0   4  -6  278.02   26.99
   0  -4   6  311.15   27.04
   0  -4   6  287.17   27.15
  -1   4  -6    0.13    0.79
  -1   4  -6   -0.15    0.74
   1  -4   6    0.57    0.54
   1  -4   6    0.18    0.78
  -2   4  -6   35.17    3.96
  -2   4  -6   28.96    3.68
   2  -4   6   32.15    3.91
   2  -4   6   31.07    3.66
  -3   4  -6  129.32   14.87
  -3   4  -6  178.94   15.03
   3  -4   6  156.69   15.13
  -4   4  -6    6.00    1.63
  -4   4  -6    5.23    1.52
   4  -4   6    5.30    1.00
   4  -4   6    5.23    1.99
  -5   4  -6  160.78   14.98
  -5   4  -6  152.98   14.63
   5  -4   6  156.01   14.39
   5  -4   6  130.61   14.69
  -6   4  -6   31.22    4.11
  -6   4  -6   41.77    4.89
   6  -4   6   33.54    4.54
  -7   4  -6  173.49   17.21
  -7   4  -6  166.84   16.50
   7  -4   6  177.74   16.32
   7  -4   6  160.07   16.77
  -8   4  -6   13.31    3.69
   8  -4   6   10.07    2.44
  -9   4  -6    5.00    2.32
  -9   4  -6    1.08    3.39
   9  -4   6   -0.36    1.79
   9  -4   6    2.30    2.54
 -10   4  -6   -6.21    3.65
  10  -4   6    2.26    2.03
  10  -4   6    2.37    2.96
 -11   4  -6    8.75    3.27
 -11   4  -6    1.10    5.03
  11  -4   6    4.14    3.30
 -10  -3   6   13.90    2.62
 -10  -3   6   18.81    4.42
  -9  -3   6   55.07    7.53
  -9  -3   6   68.31    6.73
  -8  -3   6    6.05    1.36
  -8  -3   6    4.86    1.90
  -7  -3   6    6.93    2.04
  -7  -3   6   10.34    1.74
  -6  -3   6  238.64   22.72
  -6  -3   6  249.98   22.61
  -5  -3   6  154.00   14.02
  -5  -3   6  146.05   14.05
  -4  -3   6    3.33    0.83
  -4  -3   6    3.32    0.71
  -3  -3   6   18.54    2.04
  -3  -3   6   15.37    1.86
   2   3  -6  188.68   16.70
  -2  -3   6  183.03   16.88
  -2  -3   6  172.51   16.79
   1   3  -6    5.28    1.05
  -1  -3   6    6.47    0.86
   0   3  -6  413.08   42.85
   0  -3   6  512.36   42.98
   0  -3   6  483.90   43.10
  -1   3  -6   53.53    5.99
   1  -3   6   60.53    6.27
   1  -3   6   66.76    6.09
  -2   3  -6   53.55    5.51
  -2   3  -6   56.34    5.65
   2  -3   6   51.00    5.34
   2  -3   6   51.50    5.72
  -3   3  -6   23.30    2.91
  -3   3  -6   24.92    3.28
   3  -3   6   21.79    2.90
   3  -3   6   22.31    3.13
  -4   3  -6    1.31    0.96
  -4   3  -6    0.55    0.97
   4  -3   6    0.82    1.20
   4  -3   6    0.17    0.96
  -5   3  -6   19.74    3.51
  -5   3  -6   24.17    3.28
   5  -3   6   24.15    2.88
   5  -3   6   21.18    3.38
  -6   3  -6  131.76   13.32
  -6   3  -6  131.76   13.01
   6  -3   6  126.03   13.12
   6  -3   6  134.05   12.70
  -7   3  -6   17.68    3.29
  -7   3  -6   26.11    4.64
   7  -3   6   24.18    3.33
   7  -3   6   21.35    3.49
  -8   3  -6    1.21    2.59
   8  -3   6   -2.04    2.26
   8  -3   6   -1.15    1.54
  -9   3  -6    4.52    2.52
  -9   3  -6   -0.90    3.02
   9  -3   6    1.33    2.31
   9  -3   6    3.34    1.97
 -10   3  -6   13.15    4.45
 -10   3  -6   -1.18    2.45
  10  -3   6    2.68    2.25
  10  -3   6    2.54    2.69
 -11   3  -6    8.54    3.27
 -11   3  -6   -2.41    4.98
  11  -3   6    1.92    2.34
  11  -3   6    9.40    3.35
 -10  -2   6   37.99    4.60
  -9  -2   6    1.26    1.75
  -9  -2   6    1.71    1.27
  -8  -2   6   35.50    3.63
  -8  -2   6   26.10    4.04
  -7  -2   6    9.98    1.52
  -7  -2   6    6.02    1.60
  -6  -2   6    0.80    0.59
  -6  -2   6    0.76    0.59
  -5  -2   6    1.00    0.45
  -5  -2   6    1.02    0.55
  -4  -2   6  321.80   28.40
  -4  -2   6  300.67   28.41
  -3  -2   6   16.56    1.91
   2   2  -6   -0.13    0.22
   2   2  -6   -0.17    0.16
  -2  -2   6    0.51    0.49
  -2  -2   6   -0.07    0.40
   1   2  -6    4.84    0.90
  -1  -2   6    7.69    1.11
  -1  -2   6    7.13    1.18
   0   2  -6   71.91    7.81
   0  -2   6   89.20    8.12
   0  -2   6   87.50    7.92
  -1   2  -6  139.99   14.40
  -1   2  -6  177.06   14.65
   1  -2   6  142.99   14.40
   1  -2   6  158.47   14.69
  -2   2  -6   80.15    7.43
  -2   2  -6   67.09    7.16
   2  -2   6   71.99    7.42
   2  -2   6   72.69    7.17
  -3   2  -6   12.18    2.27
  -3   2  -6   18.06    2.25
   3  -2   6   17.75    2.46
   3  -2   6   14.64    2.05
  -4   2  -6   -0.70    1.18
  -4   2  -6    1.83    0.88
   4  -2   6   -0.68    0.88
   4  -2   6   -1.35    0.89
  -5   2  -6   57.56    6.25
  -5   2  -6   48.53    5.82
   5  -2   6   60.31    5.71
   5  -2   6   52.29    6.09
  -6   2  -6    5.77    1.85
  -6   2  -6    6.29    2.29
   6  -2   6    3.00    1.89
   6  -2   6    6.94    1.66
  -7   2  -6   54.37    7.22
   7  -2   6   60.63    6.45
   7  -2   6   55.38    6.16
  -8   2  -6  177.84   18.17
  -8   2  -6  148.06   16.95
   8  -2   6  208.29   17.23
   8  -2   6  175.58   17.56
  -9   2  -6    6.92    2.67
  -9   2  -6   -1.73    3.11
   9  -2   6   -0.37    2.40
   9  -2   6    1.99    1.93
 -10   2  -6   17.32    3.83
 -10   2  -6   36.97    6.72
  10  -2   6   24.33    4.53
 -11   2  -6   18.52    3.81
 -11   2  -6   10.54    5.70
  11  -2   6   14.86    3.34
  11  -2   6   25.90    4.78
 -11  -1   6   -1.66    3.04
 -10  -1   6    9.32    1.96
 -10  -1   6    7.27    2.94
  -9  -1   6   42.77    5.87
  -9  -1   6   57.81    5.46
  -8  -1   6   21.18    2.61
  -8  -1   6   22.35    2.97
  -7  -1   6   20.47    2.34
  -7  -1   6   21.40    2.63
  -6  -1   6   32.63    3.71
  -6  -1   6   44.28    3.87
  -5  -1   6    2.13    0.53
  -5  -1   6    1.80    0.45
  -4  -1   6   16.46    1.80
  -4  -1   6   18.52    1.76
  -3  -1   6   21.97    2.26
  -2  -1   6   38.89    3.47
  -2  -1   6   30.62    3.44
   1   1  -6   91.15    9.55
  -1  -1   6  102.42    9.73
  -1  -1   6  118.54    9.84
   0   1  -6    1.58    0.54
   0   1  -6    2.09    0.78
   0  -1   6    1.82    0.77
   0  -1   6    2.17    0.75
  -1   1  -6  193.02   19.72
  -1   1  -6  238.09   19.93
   1  -1   6  216.85   19.77
   1  -1   6  207.20   19.96
  -2   1  -6  421.52   37.70
  -2   1  -6  395.33   37.49
   2  -1   6  426.85   37.52
   2  -1   6  391.66   37.69
  -3   1  -6    6.92    1.23
  -3   1  -6    3.74    1.22
   3  -1   6    3.24    1.20
   3  -1   6    5.10    1.04
  -4   1  -6   -0.64    1.22
  -4   1  -6    0.93    0.65
   4  -1   6   -1.04    0.90
   4  -1   6    0.01    0.88
  -5   1  -6   55.49    6.26
  -5   1  -6   60.36    6.79
   5  -1   6   63.77    6.56
   5  -1   6   59.11    6.07
  -6   1  -6    0.22    1.79
  -6   1  -6   -1.58    1.54
   6  -1   6   -0.26    1.06
   6  -1   6   -1.62    1.67
  -7   1  -6   -0.79    1.44
  -7   1  -6   -2.68    2.24
   7  -1   6    5.21    1.96
   7  -1   6    2.70    1.39
  -8   1  -6    8.49    3.44
   8  -1   6    9.24    2.62
   8  -1   6   14.41    2.70
  -9   1  -6   22.45    4.20
  -9   1  -6   19.58    4.90
   9  -1   6   22.68    3.87
 -10   1  -6    8.53    4.61
 -10   1  -6    5.01    3.06
  10  -1   6    7.83    2.91
 -11   1  -6    1.17    3.26
 -11   1  -6    3.80    5.37
  11  -1   6    3.87    2.69
  11  -1   6    5.64    3.09
 -11   0   6   10.05    2.61
 -11   0   6   12.74    3.52
 -10   0   6   43.96    4.85
  -9   0   6    1.88    1.57
  -9   0   6   -0.49    0.98
  -8   0   6    8.88    1.45
  -8   0   6    8.10    1.66
  -7   0   6  139.56   13.61
  -7   0   6  155.77   13.73
  -6   0   6    0.21    0.34
  -6   0   6    0.06    0.26
  -3   0   6   44.02    4.07
  -2   0   6   94.75    8.52
  -2   0   6   87.83    8.48
   1   0  -6  279.75   23.59
  -1   0   6  246.60   23.69
  -1   0   6  249.09   23.77
   0   0  -6   92.26    8.42
   0   0  -6   83.88    8.22
   0   0   6   87.47    8.46
   0   0   6   85.85    8.32
  -1   0  -6  170.90   15.43
  -1   0  -6  163.52   15.28
   1   0   6  167.43   15.53
   1   0   6  155.17   15.28
  -2   0  -6  108.69   10.70
  -2   0  -6  106.03   10.45
   2   0   6  110.01   10.52
   2   0   6  113.94   10.72
  -3   0  -6    1.71    1.25
  -3   0  -6    5.56    1.04
   3   0   6    5.04    1.34
   3   0   6    3.56    1.02
  -4   0  -6   86.84    7.90
  -4   0  -6   73.27    8.05
   4   0   6   71.30    7.89
  -5   0  -6  103.43   10.14
  -5   0  -6   99.98   10.46
   5   0   6   98.62   10.23
   5   0   6  103.86    9.98
  -6   0  -6    1.20    1.31
  -6   0  -6    0.64    1.79
   6   0   6    0.45    1.16
   6   0   6    1.59    1.47
  -7   0  -6   38.54    4.87
  -7   0  -6   35.60    6.00
   7   0   6   52.18    5.41
   7   0   6   43.58    5.06
  -8   0  -6   21.25    4.34
  -8   0  -6   25.08    5.10
   8   0   6   25.97    3.97
  -9   0  -6   19.64    4.63
  -9   0  -6   16.18    3.08
 -10   0  -6   51.65    8.74
  10   0   6   59.04    6.89
  10   0   6   48.64    6.81
 -11   0  -6    2.57    5.16
 -11   0  -6   -5.01    3.45
  11   0   6    2.01    3.06
  11   0   6    0.85    2.87
 -11   1   6    3.48    1.76
 -11   1   6    3.14    2.59
 -10   1   6    2.35    1.25
  -9   1   6   38.84    3.73
  -9   1   6   28.76    3.61
  -8   1   6   -0.39    0.57
  -8   1   6    1.39    0.91
  -7   1   6    3.81    0.70
  -7   1   6    4.46    0.92
  -3   1   6    0.96    0.25
  -3   1   6    0.46    0.23
  -2   1   6  128.45   11.32
  -2   1   6  116.36   11.39
   1  -1  -6   23.83    2.53
  -1   1   6   21.94    2.55
  -1   1   6   23.18    2.48
   0  -1  -6  530.51   45.67
   0  -1  -6  466.65   45.75
   0   1   6  495.57   45.88
   0   1   6  511.81   45.73
  -1  -1  -6  186.99   16.53
  -1  -1  -6  164.35   16.57
   1   1   6  186.27   16.79
   1   1   6  172.72   16.56
  -2  -1  -6   31.91    3.47
  -2  -1  -6   31.92    3.77
   2   1   6   30.13    3.48
   2   1   6   33.92    3.74
  -3  -1  -6  250.66   24.20
  -3  -1  -6  268.77   23.97
   3   1   6  253.45   24.12
   3   1   6  255.83   23.95
  -4  -1  -6   52.37    5.76
  -4  -1  -6   53.91    5.45
   4   1   6   46.80    5.49
   4   1   6   48.75    5.29
  -5  -1  -6  116.26   10.45
  -5  -1  -6  108.92   10.90
   5   1   6   91.12   10.21
   5   1   6   99.65   10.25
  -6  -1  -6   22.21    3.37
  -6  -1  -6   19.57    4.06
   6   1   6   25.05    3.47
   6   1   6   22.48    3.30
  -7  -1  -6   84.26    9.08
   7   1   6   86.03    9.22
   7   1   6   87.77    8.99
  -8  -1  -6   17.11    4.48
  -8  -1  -6   18.38    3.67
   8   1   6   21.76    3.78
   8   1   6   25.89    3.99
  -9  -1  -6  115.15   14.18
  -9  -1  -6  110.98   12.87
   9   1   6  151.38   13.55
   9   1   6  141.36   13.30
 -10  -1  -6   37.59    6.30
 -10  -1  -6   38.49    7.71
  10   1   6   52.27    6.60
  10   1   6   50.91    6.54
 -11   2   6   64.72    6.32
 -11   2   6   51.64    6.47
 -10   2   6    4.50    1.35
 -10   2   6    3.89    1.65
  -9   2   6   79.69    7.43
  -9   2   6   73.01    7.45
  -8   2   6   -0.31    0.51
  -8   2   6    1.26    0.96
  -7   2   6   60.60    5.10
  -7   2   6   46.72    5.24
  -6   2   6   52.36    4.52
  -6   2   6   45.38    4.55
  -4   2   6  243.83   19.94
  -4   2   6  194.46   19.96
  -3   2   6    1.03    0.50
  -3   2   6    1.58    0.45
  -2   2   6  156.44   15.83
  -2   2   6  183.83   15.72
   1  -2  -6  514.62   49.14
  -1   2   6  578.98   49.17
  -1   2   6  524.37   49.30
   0   2   6  424.10   38.54
   0   2   6  413.67   38.34
  -1  -2  -6   27.27    3.23
  -1  -2  -6   26.52    2.99
   1   2   6   27.58    3.28
   1   2   6   27.66    3.22
  -2  -2  -6    9.20    1.38
  -2  -2  -6    6.90    1.55
   2   2   6    6.43    1.27
   2   2   6    6.50    1.60
  -3  -2  -6  100.65    9.84
  -3  -2  -6   88.90   10.12
   3   2   6  112.62   10.15
  -4  -2  -6   47.02    5.94
  -4  -2  -6   55.74    5.52
   4   2   6   54.80    5.58
   4   2   6   45.58    5.47
  -5  -2  -6   38.26    5.04
  -5  -2  -6   34.80    4.33
   5   2   6   34.02    4.23
   5   2   6   32.95    4.21
  -6  -2  -6   13.01    3.41
  -6  -2  -6    8.80    2.35
   6   2   6   13.66    2.93
   6   2   6   12.50    2.54
  -7  -2  -6   53.29    5.64
  -7  -2  -6   46.68    6.85
   7   2   6   40.50    5.58
   7   2   6   50.43    5.94
  -8  -2  -6   13.70    4.11
  -8  -2  -6   15.16    3.30
   8   2   6   15.16    3.14
   8   2   6   14.23    3.14
  -9  -2  -6    4.11    3.95
   9   2   6    5.07    2.73
   9   2   6    4.17    3.05
 -10  -2  -6   22.85    6.76
 -10  -2  -6   29.45    5.53
  10   2   6   30.36    5.66
  10   2   6   36.56    5.94
 -11   3   6    5.39    1.69
 -11   3   6   -0.10    1.98
 -10   3   6   -1.30    1.47
 -10   3   6    0.97    1.18
  -9   3   6    4.04    1.18
  -9   3   6    4.58    1.16
  -8   3   6    4.72    0.88
  -8   3   6    3.41    1.14
  -7   3   6   14.89    1.68
  -7   3   6   12.90    2.03
  -6   3   6   35.92    3.42
  -6   3   6   32.29    3.48
  -5   3   6  144.19   12.74
  -5   3   6  131.16   12.74
  -4   3   6   15.02    2.00
  -4   3   6   20.49    2.01
  -3   3   6   49.33    4.43
  -3   3   6   40.51    4.55
   2  -3  -6  170.49   17.01
  -2   3   6  202.17   17.09
  -2   3   6  180.39   17.25
   1  -3  -6   49.63    5.85
  -1   3   6   64.20    5.81
  -1   3   6   63.29    6.08
   0   3   6  356.18   32.00
   0   3   6  337.66   32.12
  -1  -3  -6  882.34   77.30
  -1  -3  -6  807.94   77.52
   1   3   6  839.49   77.56
   1   3   6  867.12   77.45
  -2  -3  -6    0.97    0.55
  -2  -3  -6   -0.92    1.15
   2   3   6   -0.79    0.87
  -3  -3  -6  175.61   17.04
  -3  -3  -6  174.45   17.48
   3   3   6  187.38   17.23
   3   3   6  183.66   17.33
  -4  -3  -6    6.37    1.45
  -4  -3  -6    2.93    1.95
   4   3   6    5.13    1.63
   4   3   6    4.56    1.52
  -5  -3  -6    1.71    2.07
  -5  -3  -6    1.72    1.37
   5   3   6    3.86    1.69
   5   3   6    2.16    1.97
  -6  -3  -6    1.39    1.65
  -6  -3  -6    0.29    1.68
   6   3   6    1.31    1.56
   6   3   6   -0.17    1.68
  -7  -3  -6    3.25    2.95
  -7  -3  -6    4.94    2.28
   7   3   6    3.23    2.20
   7   3   6    2.04    2.01
  -8  -3  -6   14.81    4.65
  -8  -3  -6   23.51    3.55
   8   3   6   17.91    3.79
   8   3   6   22.19    3.73
  -9  -3  -6   16.52    5.13
   9   3   6    8.58    3.71
 -10  -3  -6   10.36    4.00
 -10  -3  -6   10.48    5.62
  10   3   6    5.00    4.04
  10   3   6   17.32    3.69
 -11   4   6   14.76    3.52
 -11   4   6   15.88    3.13
 -10   4   6   22.93    4.08
 -10   4   6   26.52    3.42
  -9   4   6    6.31    1.36
  -9   4   6    6.38    2.10
  -8   4   6    9.16    1.51
  -7   4   6   28.34    2.98
  -7   4   6   25.80    3.07
  -6   4   6  167.44   16.05
  -6   4   6  177.96   16.06
  -5   4   6  268.45   24.28
  -5   4   6  259.61   24.33
  -4   4   6    2.82    0.84
   3  -4  -6  152.36   13.55
  -3   4   6  151.31   13.68
  -3   4   6  136.31   13.87
  -2   4   6   27.92    3.05
  -2   4   6   26.52    3.25
   1  -4  -6  144.92   16.16
  -1   4   6  192.47   16.29
  -1   4   6  181.71   16.46
   0  -4  -6  207.46   21.35
   0   4   6  235.88   21.33
   0   4   6  239.50   21.50
  -1  -4  -6    0.30    1.29
  -1  -4  -6    1.83    0.76
   1   4   6    0.02    0.92
   1   4   6   -1.40    1.09
  -2  -4  -6    7.47    1.51
  -2  -4  -6    5.34    1.92
   2   4   6    5.75    1.78
   2   4   6    6.90    1.83
  -3  -4  -6   66.45    6.36
  -3  -4  -6   56.93    6.98
   3   4   6   54.11    6.56
   3   4   6   63.19    6.59
  -4  -4  -6   11.95    2.08
  -4  -4  -6   10.36    3.04
   4   4   6   14.58    2.93
   4   4   6   15.07    2.99
  -5  -4  -6   18.50    3.79
  -5  -4  -6   14.70    2.55
   5   4   6   13.98    2.94
   5   4   6   16.84    3.22
  -6  -4  -6   71.83    7.32
  -6  -4  -6   56.02    8.06
   6   4   6   67.41    7.08
   6   4   6   59.05    7.36
  -7  -4  -6   12.22    2.94
  -7  -4  -6   12.09    3.85
   7   4   6   17.36    3.14
   7   4   6    6.61    2.97
  -8  -4  -6    4.17    3.21
  -8  -4  -6   10.56    4.10
   8   4   6   15.39    3.81
   8   4   6   12.16    3.08
   9   4   6   47.12    6.89
   9   4   6   43.93    6.90
 -11   5   6   14.05    3.54
 -11   5   6   17.81    3.55
 -10   5   6   13.23    2.26
 -10   5   6   16.16    2.82
  -9   5   6    0.34    1.11
  -9   5   6    2.55    1.95
  -8   5   6    4.20    1.18
  -8   5   6    4.69    1.34
  -7   5   6  116.85   10.88
  -7   5   6  106.50   10.65
  -6   5   6    0.10    0.94
  -6   5   6    0.09    0.82
  -5   5   6  222.50   20.83
  -5   5   6  224.17   20.76
  -4   5   6   60.69    6.21
   3  -5  -6   23.00    2.45
  -3   5   6   19.03    2.65
  -3   5   6   21.57    2.52
  -2   5   6  315.15   29.70
  -2   5   6  323.22   29.47
   1  -5  -6  157.82   16.87
  -1   5   6  192.52   17.13
  -1   5   6  185.27   16.92
   0  -5  -6   85.58   10.32
   0   5   6  113.13   10.43
   0   5   6  111.02   10.25
  -1  -5  -6   56.37    6.70
   1   5   6   58.71    6.48
   1   5   6   68.86    6.79
  -2  -5  -6  137.38   14.51
  -2  -5  -6  142.35   13.85
   2   5   6  151.28   14.23
   2   5   6  147.46   14.32
  -3  -5  -6   75.12    7.49
  -3  -5  -6   74.44    8.46
   3   5   6   72.35    7.90
   3   5   6   73.87    7.97
  -4  -5  -6    4.10    2.66
   4   5   6    2.53    1.95
   4   5   6    3.70    1.48
  -5  -5  -6    1.76    2.44
   5   5   6    0.18    2.01
   5   5   6    2.33    1.75
  -6  -5  -6   -0.32    2.47
  -6  -5  -6    2.66    1.74
   6   5   6    0.29    2.29
  -7  -5  -6    3.45    2.05
  -7  -5  -6    1.43    3.32
   7   5   6    5.04    2.79
  -8  -5  -6   26.26    6.05
  -8  -5  -6   30.42    4.76
   8   5   6   23.81    4.94
  -9  -5  -6   52.73   10.53
  -9  -5  -6   74.35    9.27
   9   5   6   93.01    9.62
   9   5   6   69.47    9.13
 -11   6   6   20.07    4.23
 -11   6   6   19.85    3.55
 -10   6   6   -1.97    2.32
 -10   6   6   -3.19    1.80
  -9   6   6   37.64    4.88
  -9   6   6   34.91    4.29
  -8   6   6   37.37    5.24
  -8   6   6   47.32    4.81
  -7   6   6    3.51    1.30
  -7   6   6    3.48    1.64
  -6   6   6    1.70    1.07
  -6   6   6    2.78    1.37
  -5   6   6   77.96    7.84
   4  -6  -6   23.18    2.50
   4  -6  -6   18.48    2.61
  -4   6   6   25.41    2.93
   3  -6  -6  585.74   51.53
  -3   6   6  540.37   51.77
   2  -6  -6   11.84    2.04
  -2   6   6   16.31    2.46
  -2   6   6   14.25    2.03
  -1   6   6   37.18    4.43
  -1   6   6   36.76    4.39
   0  -6  -6  520.77   51.93
   0   6   6  571.93   51.79
   0   6   6  592.25   51.92
  -1  -6  -6   20.24    3.97
   1   6   6   25.93    3.79
   1   6   6   25.18    3.37
  -2  -6  -6    9.50    2.93
  -2  -6  -6    9.70    1.57
   2   6   6   11.02    2.73
   2   6   6    9.58    1.99
  -3  -6  -6   37.07    4.32
  -3  -6  -6   36.46    5.86
   3   6   6   37.53    5.26
   3   6   6   45.67    5.14
  -4  -6  -6   36.56    3.76
  -4  -6  -6   19.37    4.77
   4   6   6   28.69    4.11
   4   6   6   25.62    4.68
  -5  -6  -6    2.41    1.91
  -5  -6  -6   -4.24    2.78
   5   6   6   -0.28    2.29
   5   6   6    0.25    2.10
  -6  -6  -6   20.47    4.91
  -6  -6  -6   25.59    3.54
   6   6   6   21.22    4.58
   6   6   6   24.81    4.31
  -7  -6  -6   -0.83    2.44
  -7  -6  -6    5.01    3.90
   7   6   6   -3.68    2.82
   7   6   6   -1.64    2.81
  -8  -6  -6    1.09    3.06
  -8  -6  -6    2.80    4.65
   8   6   6    6.07    3.28
 -11   7   6    7.46    2.93
 -11   7   6    5.66    3.82
 -10   7   6    1.68    2.14
 -10   7   6    5.66    2.98
  -9   7   6   21.89    3.57
  -9   7   6   21.89    4.05
  -8   7   6    7.51    2.55
  -8   7   6    6.21    2.21
  -7   7   6    0.60    1.28
  -7   7   6    0.89    1.61
  -6   7   6  185.67   18.64
  -6   7   6  206.25   18.70
   5  -7  -6    1.12    0.92
   5  -7  -6    1.25    0.70
  -5   7   6    1.59    1.25
   4  -7  -6   22.81    3.26
   4  -7  -6   29.44    3.26
  -4   7   6   33.24    3.77
  -4   7   6   32.65    3.65
   3  -7  -6   65.06    6.36
  -3   7   6   58.45    6.60
  -3   7   6   57.96    6.33
  -2   7   6   33.43    4.29
  -2   7   6   38.88    4.52
   1  -7  -6  110.71   12.65
  -1   7   6  143.00   12.78
  -1   7   6  125.01   12.48
   0  -7  -6   -0.90    1.89
   0   7   6    1.09    1.57
   0   7   6    0.58    0.90
  -1  -7  -6   17.25    3.78
  -1  -7  -6   22.02    2.82
   1   7   6   14.96    2.71
   1   7   6   14.44    2.96
  -2  -7  -6  104.90   12.99
  -2  -7  -6  136.70   12.12
   2   7   6  129.58   12.41
   2   7   6  114.25   12.71
  -3  -7  -6    3.54    3.00
  -3  -7  -6    6.19    1.60
   3   7   6    4.23    2.73
  -4  -7  -6   43.75    5.27
  -4  -7  -6   40.50    6.65
   4   7   6   42.16    6.10
   4   7   6   44.47    5.97
  -5  -7  -6   20.82    3.04
  -5  -7  -6   13.56    4.36
   5   7   6   24.17    4.26
   5   7   6   15.99    4.06
  -6  -7  -6   -1.89    3.29
  -6  -7  -6   -1.03    2.27
   6   7   6   -2.41    2.98
   6   7   6    4.34    2.48
  -7  -7  -6    2.49    4.63
   7   7   6   -4.32    3.31
  -8  -7  -6    3.11    5.45
  -8  -7  -6   -0.02    3.83
   8   7   6   -2.24    3.57
 -10   8   6    2.44    2.66
 -10   8   6   -5.06    3.10
  -9   8   6   25.71    4.51
  -9   8   6   18.11    3.42
  -8   8   6  124.90   13.76
  -8   8   6  159.50   14.39
  -7   8   6   10.26    2.44
  -7   8   6   12.77    2.77
  -6   8   6    4.47    2.26
   5  -8  -6   -0.72    0.86
   5  -8  -6   -0.95    1.01
  -5   8   6   -1.36    1.67
  -5   8   6   -1.50    1.28
   4  -8  -6    6.17    1.37
  -4   8   6    7.14    2.13
  -4   8   6    4.94    1.74
   3  -8  -6  168.07   15.88
  -3   8   6  153.97   15.80
  -3   8   6  171.59   16.05
   2  -8  -6   13.78    2.54
   2  -8  -6    5.83    2.43
  -2   8   6    9.87    2.34
  -2   8   6    7.98    2.37
   1  -8  -6    3.38    1.53
   1  -8  -6   -0.03    1.96
  -1   8   6    2.60    1.57
  -1   8   6    1.33    1.51
   0  -8  -6   19.25    4.14
   0   8   6   22.55    4.03
   0   8   6   25.68    3.68
  -1  -8  -6   30.92    5.89
   1   8   6   29.84    3.99
   1   8   6   35.50    5.21
  -2  -8  -6   18.82    3.94
  -2  -8  -6   15.07    2.73
   2   8   6    9.30    3.05
   2   8   6   20.49    4.02
  -3  -8  -6   12.49    3.71
  -3  -8  -6   12.17    2.69
   3   8   6   14.25    3.08
   3   8   6   16.75    3.87
  -4  -8  -6   -3.29    2.37
  -4  -8  -6    0.67    1.59
   4   8   6   -1.52    1.85
   4   8   6    0.49    3.02
  -5  -8  -6    4.55    4.12
  -5  -8  -6   -1.04    2.04
   5   8   6    3.63    2.27
   5   8   6    1.42    3.26
  -6  -8  -6    0.80    4.52
  -6  -8  -6    0.48    2.32
   6   8   6    3.34    3.52
  -7  -8  -6    6.38    5.34
  -7  -8  -6    3.07    3.53
   7   8   6    3.46    4.21
   7   8   6    0.23    3.60
 -10   9   6  152.97   15.69
 -10   9   6  140.83   15.14
  -9   9   6   11.28    3.80
  -9   9   6    9.00    2.75
  -8   9   6   96.51   10.70
  -8   9   6   95.94   10.30
  -7   9   6    6.43    2.19
   6  -9  -6   12.43    2.09
   6  -9  -6   14.64    2.33
  -6   9   6   21.11    3.16
   5  -9  -6   -2.43    1.32
   5  -9  -6    0.17    1.12
  -5   9   6    0.35    1.51
  -5   9   6    2.18    1.69
   4  -9  -6   32.07    4.20
   4  -9  -6   32.32    3.90
   3  -9  -6   21.84    4.16
  -3   9   6   26.36    3.87
   2  -9  -6    9.49    3.03
   2  -9  -6   16.19    3.14
  -2   9   6   15.75    2.93
  -2   9   6   13.45    3.06
  -1   9   6  303.35   26.87
  -1   9   6  257.14   26.56
   0  -9  -6   -3.31    2.71
   0   9   6    1.07    1.78
   0   9   6    0.59    2.14
  -1  -9  -6   12.68    3.96
   1   9   6   11.96    2.76
   1   9   6    8.42    3.28
  -2  -9  -6  135.92   14.83
  -2  -9  -6  130.84   13.19
   2   9   6  133.62   13.38
   2   9   6  129.69   14.19
  -3  -9  -6    7.54    4.05
  -3  -9  -6    1.18    1.67
   3   9   6    2.01    3.24
   3   9   6    1.15    2.19
  -4  -9  -6    0.84    1.84
  -4  -9  -6    0.50    4.04
   4   9   6   -2.03    2.69
   4   9   6    2.07    3.17
  -5  -9  -6    4.43    2.31
  -5  -9  -6    2.08    4.01
   5   9   6    6.99    3.03
   5   9   6    6.00    3.99
  -6  -9  -6    6.12    5.74
  -6  -9  -6   -1.09    3.38
   6   9   6    4.47    3.31
   6   9   6    1.30    4.38
  -9  10   6   -2.20    2.85
  -9  10   6   -0.31    3.36
  -8  10   6   18.64    4.18
  -7  10   6   52.86    6.94
   6 -10  -6    1.03    1.51
   6 -10  -6   -0.81    1.28
  -6  10   6    3.93    2.64
  -6  10   6    0.51    2.09
   5 -10  -6    5.00    1.78
   5 -10  -6    8.00    2.18
   4 -10  -6    1.57    1.80
   4 -10  -6   -0.95    1.85
  -4  10   6    4.08    2.16
  -4  10   6    4.16    2.71
   3 -10  -6   -2.47    1.88
   3 -10  -6   -2.15    2.20
  -3  10   6   -0.78    2.01
  -3  10   6   -0.53    1.96
   2 -10  -6    0.60    1.96
   2 -10  -6   -2.98    2.84
  -2  10   6    2.06    2.49
  -2  10   6    0.94    2.15
   1 -10  -6   23.63    4.54
   1 -10  -6   18.33    4.51
  -1  10   6   20.12    4.11
   0 -10  -6   11.49    4.69
   0 -10  -6   23.08    4.34
   0  10   6   17.84    3.81
   0  10   6   22.47    3.37
  -1 -10  -6   64.79    9.43
   1  10   6   66.98    8.63
   1  10   6   71.37    7.61
  -2 -10  -6   17.92    5.61
   2  10   6   25.98    5.25
   2  10   6   16.04    4.12
  -3 -10  -6    3.01    2.33
  -3 -10  -6    4.58    4.73
   3  10   6   -3.04    2.64
   3  10   6   11.62    4.26
  -4 -10  -6   15.17    5.65
  -4 -10  -6   10.95    2.93
   4  10   6   11.29    3.18
   4  10   6   23.95    5.53
  -5 -10  -6   -1.61    3.35
  -5 -10  -6    5.02    5.94
   5  10   6    4.23    3.40
   5  10   6    8.62    5.00
  -9  11   6    6.93    3.63
  -8  11   6   -2.22    3.06
  -7  11   6   65.09    8.23
  -7  11   6   75.29    8.38
   6 -11  -6   11.76    2.44
   6 -11  -6   14.52    2.74
  -6  11   6   23.51    4.21
   5 -11  -6    2.44    1.79
   5 -11  -6    4.23    2.20
  -5  11   6    4.74    2.34
   4 -11  -6   15.27    3.81
   4 -11  -6   18.92    3.67
  -4  11   6   24.79    3.83
  -4  11   6   18.58    3.68
   3 -11  -6    0.10    2.82
   3 -11  -6   -0.74    2.68
  -3  11   6    3.42    2.18
  -3  11   6    2.42    2.42
   2 -11  -6    1.63    2.52
   2 -11  -6   -5.35    3.14
  -2  11   6    0.27    1.72
  -2  11   6   -2.59    1.70
   1 -11  -6   45.94    5.32
   1 -11  -6   31.96    6.76
  -1  11   6   36.13    5.78
  -1  11   6   27.69    5.60
   0 -11  -6    7.74    4.58
   0  11   6    5.25    3.14
   0  11   6   12.14    2.65
  -1 -11  -6   11.17    4.78
  -1 -11  -6    8.81    2.84
   1  11   6    4.91    3.41
   1  11   6    7.72    2.70
  -2 -11  -6   43.65    5.37
  -2 -11  -6   57.27    9.47
   2  11   6   42.33    6.10
   2  11   6   44.14    7.74
  -3 -11  -6    8.98    5.63
   3  11   6   -1.74    3.22
   3  11   6   -3.64    4.56
  -4 -11  -6    1.00    6.55
   4  11   6   10.00    5.35
   4  11   6   -0.18    3.78
  -8  12   6   24.25    5.32
  -8  12   6   38.57    6.99
   7 -12  -6   -0.15    1.82
   7 -12  -6   -3.60    2.06
  -7  12   6   -0.19    3.23
  -7  12   6   -4.25    3.10
   6 -12  -6   13.12    2.97
  -6  12   6   15.90    4.08
   5 -12  -6   20.09    3.97
  -5  12   6   16.40    4.08
  -5  12   6   23.71    4.08
   4 -12  -6    6.94    2.89
  -4  12   6    6.58    2.91
  -4  12   6    1.20    3.09
   3 -12  -6   39.39    6.35
   3 -12  -6   32.10    5.31
  -3  12   6   34.84    5.76
   2 -12  -6   85.67    9.15
   2 -12  -6   71.61    9.98
  -2  12   6   84.96    8.79
  -2  12   6   61.83    8.89
   1 -12  -6    9.97    3.06
   1 -12  -6    1.59    4.70
  -1  12   6    6.75    3.66
  -1  12   6    4.94    3.34
   0 -12  -6   14.05    6.30
   0 -12  -6   10.77    2.93
   0  12   6   12.39    4.01
   0  12   6    4.86    3.09
  -1 -12  -6   41.96    8.33
  -1 -12  -6   28.87    5.62
   1  12   6   39.25    6.09
   1  12   6   40.49    7.52
  -2 -12  -6    7.93    3.69
  -2 -12  -6   13.61    6.10
   2  12   6    8.23    3.93
   2  12   6   14.85    5.57
   6 -13  -6   33.38    5.27
   6 -13  -6   40.71    5.79
   5 -13  -6    3.42    3.17
   5 -13  -6    1.90    3.60
  -5  13   6   -1.09    3.31
  -5  13   6    2.70    3.94
   4 -13  -6    4.58    3.36
   4 -13  -6    3.45    3.44
  -4  13   6   -2.27    3.20
  -4  13   6    0.22    3.45
   3 -13  -6    2.96    4.14
  -3  13   6    1.11    3.54
  -3  13   6    1.89    3.36
   2 -13  -6    2.52    4.82
   2 -13  -6    1.73    3.35
  -2  13   6    4.96    3.50
  -2  13   6    0.23    4.09
   1 -13  -6    8.31    5.92
  -1  13   6   12.04    4.29
  -1  13   6   11.93    4.39
   0 -13  -6    5.16    6.33
   0 -13  -6    9.54    3.92
   0  13   6    2.04    5.51
   0  13   6    0.07    4.56
   1  13  -7    8.55    3.59
  -1 -13   7    5.59    4.94
  -1 -13   7    7.49    4.17
   0  13  -7    9.40    4.49
   0  13  -7   10.47    3.79
   0 -13   7   -4.79    4.05
   0 -13   7    3.60    4.50
  -1  13  -7    4.87    3.82
  -1  13  -7    1.19    4.04
   1 -13   7    0.45    3.83
   1 -13   7    5.39    3.64
  -2  13  -7   11.28    4.59
  -2  13  -7    0.89    4.17
   2 -13   7   12.16    4.44
   2 -13   7    6.86    3.90
  -3  13  -7   -4.70    3.75
  -3  13  -7   -0.98    4.12
   3 -13   7    6.33    4.57
   3 -13   7   -0.08    3.82
  -4  13  -7    0.84    4.66
   4 -13   7    3.67    4.95
   4 -13   7    1.30    3.54
  -5  13  -7   47.24    8.62
  -5  13  -7   41.69    7.59
   5 -13   7   36.16    7.14
   5 -13   7   44.00    7.69
  -6  13  -7    2.08    7.81
  -6  13  -7   -2.07    5.44
   6 -13   7    2.84    3.96
   6 -13   7   -3.51    5.87
   3  12  -7    3.43    2.96
  -3 -12   7    2.05    4.23
  -3 -12   7   -4.50    3.60
   2  12  -7    6.15    3.16
   2  12  -7    3.60    2.81
  -2 -12   7    2.20    3.39
  -2 -12   7    5.72    3.83
   1  12  -7    4.11    3.22
   1  12  -7    2.98    2.78
  -1 -12   7    1.47    3.53
  -1 -12   7    1.74    3.01
   0  12  -7   24.53    5.03
   0  12  -7   38.20    6.49
   0 -12   7   30.25    6.00
   0 -12   7   30.69    5.40
  -1  12  -7   38.57    6.53
  -1  12  -7   31.01    5.71
   1 -12   7   26.36    5.40
   1 -12   7   29.73    5.89
  -2  12  -7   -5.76    3.67
  -2  12  -7    3.38    3.48
   2 -12   7    6.53    2.53
  -3  12  -7   -5.25    3.20
   3 -12   7    5.63    3.57
   3 -12   7    1.99    3.29
  -4  12  -7   38.86    6.67
  -4  12  -7   26.04    4.54
   4 -12   7   32.71    5.88
   4 -12   7   20.45    4.71
  -5  12  -7    0.74    3.61
  -5  12  -7    1.57    3.96
   5 -12   7    2.13    3.25
   5 -12   7    3.85    4.36
  -6  12  -7   -0.98    3.85
  -6  12  -7   -0.12    3.51
   6 -12   7    6.83    3.52
  -7  12  -7   49.27    8.06
  -7  12  -7   55.78    9.28
   7 -12   7   44.72    8.98
   7 -12   7   45.51    6.97
   4  11  -7    1.59    2.29
   4  11  -7    0.44    2.15
  -4 -11   7   -0.10    3.65
  -4 -11   7    3.13    3.05
   3  11  -7    2.06    2.46
  -3 -11   7   -1.64    3.24
  -3 -11   7    0.72    2.33
   2  11  -7    7.16    2.46
   2  11  -7    5.96    2.65
  -2 -11   7    3.23    2.62
  -2 -11   7   -1.84    2.95
   1  11  -7   32.74    5.32
   1  11  -7   36.29    5.57
  -1 -11   7   28.67    5.43
  -1 -11   7   35.21    5.85
   0  11  -7    3.13    2.89
   0  11  -7    1.98    2.81
   0 -11   7    1.28    2.35
   0 -11   7   -0.49    2.62
  -1  11  -7    2.77    2.77
  -1  11  -7    2.50    2.98
   1 -11   7    3.15    2.33
   1 -11   7   -0.14    2.62
   2 -11   7   25.30    4.30
   2 -11   7   21.51    3.88
  -3  11  -7   27.69    5.16
  -3  11  -7   33.07    6.05
   3 -11   7   30.00    5.15
   3 -11   7   20.65    4.17
  -4  11  -7    7.58    3.78
  -4  11  -7    0.64    2.76
   4 -11   7    1.25    3.27
   4 -11   7    5.78    2.96
  -5  11  -7   18.00    3.92
  -5  11  -7    4.77    4.03
   5 -11   7    5.30    4.01
   5 -11   7   10.50    3.35
  -6  11  -7    5.61    3.14
  -6  11  -7   10.11    4.20
   6 -11   7    8.31    3.11
  -7  11  -7    1.10    3.20
  -7  11  -7    5.36    4.29
   7 -11   7    1.56    2.72
   7 -11   7   -3.97    4.37
  -8  11  -7   -2.26    3.84
  -8  11  -7   -2.81    4.67
   8 -11   7    4.16    4.32
   8 -11   7    6.33    3.29
   5  10  -7   10.99    2.20
   5  10  -7   10.88    2.31
  -5 -10   7   22.62    4.54
   4  10  -7   -1.64    1.69
   4  10  -7   -0.88    1.86
  -4 -10   7   -2.54    2.48
  -4 -10   7   -1.85    2.94
   3  10  -7   -0.35    1.81
   3  10  -7    4.35    1.82
  -3 -10   7   -0.05    2.53
  -3 -10   7   -0.30    2.10
   2  10  -7    8.88    2.42
   2  10  -7    7.63    2.47
  -2 -10   7   10.31    3.25
   1  10  -7   11.56    2.15
  -1 -10   7    6.35    2.61
  -1 -10   7    1.83    2.10
   0  10  -7    5.18    2.97
   0  10  -7    6.32    2.66
   0 -10   7    6.68    2.67
   0 -10   7    8.10    2.73
  -1  10  -7  125.32   12.98
   1 -10   7  112.75   12.41
  -2  10  -7   -0.90    2.52
   2 -10   7    2.70    2.89
   2 -10   7    1.88    2.14
  -3  10  -7    0.78    2.59
  -3  10  -7   -1.15    3.06
   3 -10   7    0.72    2.12
   3 -10   7    0.98    3.10
  -4  10  -7   55.42    7.60
  -4  10  -7   78.48    8.52
   4 -10   7   65.21    7.81
  -5  10  -7    6.56    3.32
  -5  10  -7    2.27    2.61
   5 -10   7   10.23    2.72
   5 -10   7    6.51    2.89
  -6  10  -7   12.96    3.08
  -6  10  -7   11.65    3.93
   6 -10   7   14.75    3.20
  -7  10  -7   47.10    6.94
  -7  10  -7   44.22    7.64
   7 -10   7   55.44    7.26
   7 -10   7   59.42    6.72
  -8  10  -7    3.56    4.55
  -8  10  -7    2.54    2.92
   8 -10   7    4.51    2.79
   8 -10   7    2.74    3.80
  -9  10  -7    8.27    5.55
  -9  10  -7    7.99    3.38
   9 -10   7    7.57    3.12
   9 -10   7    7.28    4.29
  -6  -9   7   -5.31    2.88
  -6  -9   7    0.60    3.45
   5   9  -7   25.67    3.77
   5   9  -7   31.37    3.58
  -5  -9   7   42.16    5.99
   4   9  -7    3.17    1.71
   4   9  -7    4.51    1.59
  -4  -9   7    5.45    2.63
  -4  -9   7    3.99    2.19
   3   9  -7   37.66    4.38
   3   9  -7   29.94    4.37
  -3  -9   7   42.86    5.08
  -3  -9   7   31.50    5.17
   2   9  -7    4.78    1.80
   2   9  -7    2.38    1.66
  -2  -9   7    1.48    2.14
  -2  -9   7    0.71    2.30
   1   9  -7    5.59    2.20
   1   9  -7    3.98    1.82
  -1  -9   7    1.24    2.38
  -1  -9   7    1.74    2.29
   0   9  -7   26.60    4.35
   0   9  -7   40.87    5.10
   0  -9   7   35.25    5.00
   0  -9   7   32.05    4.88
  -1   9  -7    1.57    2.00
   1  -9   7    1.99    2.09
   1  -9   7    2.45    1.83
  -2   9  -7   21.69    4.24
   2  -9   7   22.04    3.99
   2  -9   7   18.17    4.23
  -3   9  -7   83.13    9.04
  -3   9  -7   78.03    9.05
   3  -9   7   68.49    8.47
  -4   9  -7   12.86    3.68
  -4   9  -7    8.80    3.47
   4  -9   7   17.93    3.47
   4  -9   7    9.38    4.12
  -5   9  -7   13.65    3.72
  -5   9  -7   15.81    3.59
   5  -9   7   17.19    3.50
   5  -9   7   13.06    4.20
  -6   9  -7  144.37   13.98
  -6   9  -7  127.84   13.46
   6  -9   7  121.50   14.23
   6  -9   7  133.04   13.38
  -7   9  -7   56.32    7.47
   7  -9   7   50.83    6.20
   7  -9   7   37.49    7.58
  -8   9  -7   12.95    3.21
  -8   9  -7   23.49    4.92
   8  -9   7    6.21    3.56
   8  -9   7   18.11    3.55
  -9   9  -7   64.49    9.12
   9  -9   7   47.72    6.76
   9  -9   7   50.04    6.94
 -10   9  -7    6.60    4.11
 -10   9  -7    7.07    6.54
  10  -9   7    7.85    3.33
  -7  -8   7   44.94    7.15
  -7  -8   7   39.09    6.00
  -6  -8   7    9.78    3.34
  -6  -8   7   10.29    3.24
   5   8  -7    5.92    1.44
   5   8  -7    9.50    1.63
  -5  -8   7   10.17    2.92
  -5  -8   7   10.94    3.09
  -4  -8   7    3.55    2.19
  -4  -8   7    5.41    1.72
   3   8  -7   22.46    3.01
   3   8  -7   20.45    2.93
  -3  -8   7   18.87    3.86
  -3  -8   7   29.88    3.80
   2   8  -7    0.34    1.26
   2   8  -7   -0.28    1.23
  -2  -8   7   -0.57    1.59
  -2  -8   7    0.59    1.40
   1   8  -7   18.99    3.03
   1   8  -7   23.68    3.47
  -1  -8   7   14.30    2.56
  -1  -8   7   17.21    2.99
   0   8  -7   24.41    3.77
   0   8  -7   18.35    3.21
   0  -8   7   19.30    3.53
   0  -8   7   13.84    3.23
  -1   8  -7   -1.50    2.11
  -1   8  -7   -1.49    1.98
   1  -8   7   -0.52    1.20
   1  -8   7    0.79    1.89
  -2   8  -7   67.49    7.91
  -2   8  -7   82.60    8.27
   2  -8   7   68.61    7.59
   2  -8   7   57.33    7.38
  -3   8  -7    5.19    2.14
  -3   8  -7    8.45    2.91
   3  -8   7    6.20    2.21
   3  -8   7    7.84    2.65
  -4   8  -7  156.19   17.01
   4  -8   7  193.54   17.61
   4  -8   7  167.10   16.71
  -5   8  -7   10.30    3.24
  -5   8  -7    7.70    2.95
   5  -8   7    3.96    2.16
  -6   8  -7    5.83    2.41
  -6   8  -7    3.93    2.15
   6  -8   7    4.11    3.37
   6  -8   7    3.62    1.96
  -7   8  -7   17.10    3.55
  -7   8  -7   16.35    4.23
   7  -8   7   19.72    3.80
  -8   8  -7   63.89    9.01
  -8   8  -7   96.39   10.44
   8  -8   7   78.42    9.47
   8  -8   7   92.17    9.02
  -9   8  -7    8.44    3.34
  -9   8  -7   22.57    5.39
   9  -8   7   17.74    4.14
   9  -8   7   15.38    3.50
 -10   8  -7   -4.08    3.36
 -10   8  -7   -9.39    5.10
  10  -8   7    1.87    4.04
  10  -8   7   -1.00    2.77
  -8  -7   7   15.26    4.51
  -7  -7   7   17.40    4.08
  -6  -7   7   25.97    4.82
  -6  -7   7   24.71    3.57
   5   7  -7   10.65    1.72
   5   7  -7   13.70    1.57
  -5  -7   7   11.88    2.80
   4   7  -7    6.12    1.35
   4   7  -7    4.11    1.08
  -4  -7   7    6.66    1.61
  -4  -7   7    6.42    2.05
   3   7  -7    7.69    1.48
  -3  -7   7   10.73    2.32
  -3  -7   7    7.78    1.71
   2   7  -7   13.42    2.44
   2   7  -7   13.10    2.04
  -2  -7   7   14.50    2.60
  -2  -7   7   17.07    2.91
   1   7  -7    6.45    1.75
  -1  -7   7    4.54    1.79
  -1  -7   7    5.36    1.93
   0   7  -7    7.20    1.76
   0  -7   7    3.73    1.89
   0  -7   7    6.56    1.90
  -1   7  -7   32.07    3.89
   1  -7   7   23.16    3.60
   1  -7   7   26.57    3.83
  -2   7  -7   57.60    6.37
  -2   7  -7   44.80    6.00
   2  -7   7   45.93    5.62
  -3   7  -7  104.14   11.08
  -3   7  -7  127.43   11.38
   3  -7   7  105.19   10.76
   3  -7   7   90.05   11.10
  -4   7  -7    3.41    1.78
  -4   7  -7    3.98    2.18
   4  -7   7    3.55    2.25
   4  -7   7    6.35    1.95
  -5   7  -7    9.40    2.68
  -5   7  -7   11.65    3.04
   5  -7   7    9.06    2.46
   5  -7   7   12.44    2.61
  -6   7  -7  170.28   17.59
  -6   7  -7  185.66   17.89
   6  -7   7  187.41   17.25
   6  -7   7  164.88   17.88
  -7   7  -7    4.20    2.65
  -7   7  -7    3.69    2.95
   7  -7   7    8.46    2.52
  -8   7  -7    6.89    3.32
   8  -7   7    6.87    3.45
   8  -7   7    9.18    2.59
  -9   7  -7   22.94    5.81
  -9   7  -7   19.57    3.95
   9  -7   7   23.73    4.82
 -10   7  -7   -5.18    2.88
 -10   7  -7   -2.37    4.88
  10  -7   7    0.38    3.92
  -8  -6   7   14.04    4.10
  -7  -6   7   -3.02    2.68
  -6  -6   7   40.90    5.39
  -5  -6   7    1.04    1.56
  -5  -6   7   -0.44    1.60
   4   6  -7   46.35    4.87
   4   6  -7   45.25    4.74
  -4  -6   7   56.67    5.68
   3   6  -7   56.28    6.44
   3   6  -7   61.82    6.51
  -3  -6   7   77.35    7.16
  -3  -6   7   76.23    7.09
   2   6  -7   -0.74    0.74
   2   6  -7    0.83    0.80
  -2  -6   7   -0.22    1.19
  -2  -6   7    0.16    1.02
   1   6  -7   36.20    3.85
  -1  -6   7   28.85    3.76
   0   6  -7    9.64    2.02
   0   6  -7   17.29    3.01
   0  -6   7   12.50    2.27
   0  -6   7    8.66    2.18
  -1   6  -7   88.28    9.34
   1  -6   7   85.23    9.44
   1  -6   7  101.24    9.34
  -2   6  -7   98.83    9.66
   2  -6   7   84.72    9.57
   2  -6   7   92.74    9.28
  -3   6  -7    3.98    1.58
  -3   6  -7    1.06    1.78
   3  -6   7    2.20    1.51
   3  -6   7    2.17    1.46
  -4   6  -7   10.01    2.36
   4  -6   7    8.79    2.34
   4  -6   7    6.57    1.94
  -5   6  -7   92.09    9.91
  -5   6  -7   85.86    9.72
   5  -6   7   89.91   10.00
   5  -6   7   98.23    9.44
  -6   6  -7   63.33    8.47
  -6   6  -7   76.55    8.38
   6  -6   7   73.60    8.77
   6  -6   7   87.09    8.11
  -7   6  -7    6.57    3.02
  -7   6  -7    6.08    2.60
   7  -6   7    8.21    2.28
   7  -6   7    8.28    2.57
  -8   6  -7   35.41    5.21
   8  -6   7   33.61    4.72
   8  -6   7   38.06    5.72
  -9   6  -7   13.23    4.45
   9  -6   7    9.73    2.88
 -10   6  -7    2.85    2.57
 -10   6  -7   -0.59    4.69
  10  -6   7   -3.62    2.37
 -11   6  -7   31.29    7.29
 -11   6  -7   36.32    6.60
  11  -6   7   21.00    4.34
  -9  -5   7   27.29    4.01
  -9  -5   7   19.10    5.00
  -8  -5   7   91.64   11.22
  -8  -5   7  113.55   10.51
  -7  -5   7   17.08    2.97
  -7  -5   7   15.66    3.31
  -6  -5   7  119.13   11.89
  -5  -5   7   58.08    6.30
  -4  -5   7    5.49    1.32
  -4  -5   7    3.81    1.19
   3   5  -7   85.78    7.80
   3   5  -7   73.57    7.70
  -3  -5   7   85.46    8.19
   2   5  -7    4.49    0.99
   2   5  -7    4.45    0.89
  -2  -5   7    5.89    1.35
   1   5  -7   12.41    1.81
  -1  -5   7    8.67    2.02
  -1  -5   7   14.63    2.06
   0   5  -7   12.13    1.89
   0  -5   7   10.48    2.15
   0  -5   7   12.14    2.10
  -1   5  -7   22.08    3.45
  -1   5  -7   17.14    2.54
   1  -5   7   18.12    2.38
   1  -5   7   16.83    2.79
  -2   5  -7    8.17    1.99
  -2   5  -7    9.71    1.81
   2  -5   7    6.54    1.92
   2  -5   7    7.70    1.77
  -3   5  -7   59.97    6.71
  -3   5  -7   71.77    7.13
   3  -5   7   63.35    6.63
   3  -5   7   57.04    7.04
  -4   5  -7  280.65   26.02
  -4   5  -7  271.49   25.92
   4  -5   7  269.77   26.22
   4  -5   7  272.92   25.64
  -5   5  -7   34.79    4.84
  -5   5  -7   40.08    5.24
   5  -5   7   43.96    5.65
   5  -5   7   43.30    4.68
  -6   5  -7   41.68    5.40
  -6   5  -7   50.43    6.02
   6  -5   7   43.20    5.96
   6  -5   7   53.96    5.52
  -7   5  -7   17.13    3.76
   7  -5   7   11.61    2.55
   7  -5   7   14.70    3.40
  -8   5  -7   29.40    5.75
  -8   5  -7   26.29    4.60
   8  -5   7   33.17    4.42
   8  -5   7   26.77    4.88
  -9   5  -7   33.46    6.66
  -9   5  -7   28.83    4.38
   9  -5   7   36.37    4.86
   9  -5   7   30.08    5.43
 -10   5  -7   17.96    3.71
 -10   5  -7   23.84    6.15
  10  -5   7   14.56    3.82
 -11   5  -7    4.89    3.73
 -11   5  -7   18.61    6.06
  11  -5   7   11.33    3.36
  -9  -4   7    3.68    2.11
  -9  -4   7    3.67    3.05
  -8  -4   7    1.89    1.47
  -8  -4   7   -1.12    2.27
  -7  -4   7   10.97    1.97
  -7  -4   7    7.11    2.27
  -6  -4   7   23.46    2.87
  -5  -4   7    7.80    1.84
  -4  -4   7  173.77   17.02
  -4  -4   7  191.17   17.13
   3   4  -7  108.75   11.27
   3   4  -7  122.23   11.31
  -3  -4   7  138.20   11.70
   2   4  -7   27.32    2.84
  -2  -4   7   25.72    3.06
  -2  -4   7   25.40    3.00
   1   4  -7   97.15   10.49
  -1  -4   7  118.58   10.67
  -1  -4   7  118.34   10.78
   0   4  -7   32.88    3.88
   0  -4   7   38.36    4.11
   0  -4   7   36.82    3.90
  -1   4  -7   26.56    3.45
  -1   4  -7   36.97    3.76
   1  -4   7   26.35    3.65
   1  -4   7   31.87    3.62
  -2   4  -7    0.59    1.53
  -2   4  -7    2.14    1.14
   2  -4   7    0.31    1.00
   2  -4   7    1.32    1.07
  -3   4  -7  104.15   10.11
  -3   4  -7   96.72   10.01
   3  -4   7   99.34   10.31
   3  -4   7  101.35    9.84
  -4   4  -7   14.11    2.41
  -4   4  -7   10.78    2.56
   4  -4   7   13.36    3.10
   4  -4   7   16.11    2.37
  -5   4  -7   34.06    4.57
  -5   4  -7   36.33    4.63
   5  -4   7   36.01    4.54
   5  -4   7   36.51    4.30
  -6   4  -7   42.83    5.79
  -6   4  -7   41.96    5.13
   6  -4   7   40.39    5.48
   6  -4   7   47.42    5.10
  -7   4  -7   10.59    2.19
  -7   4  -7    6.55    3.18
   7  -4   7   13.06    2.53
   7  -4   7    8.35    2.82
  -8   4  -7   64.49    8.78
  -8   4  -7   60.21    7.59
   8  -4   7   80.54    7.50
   8  -4   7   63.45    8.05
  -9   4  -7    9.53    4.04
   9  -4   7    6.65    3.19
   9  -4   7    8.54    2.71
 -10   4  -7    3.80    2.84
 -10   4  -7   -6.84    4.30
  10  -4   7    0.83    3.65
  10  -4   7   -1.33    2.25
 -11   4  -7   33.42    5.93
 -11   4  -7   31.66    7.30
  11  -4   7   39.01    5.78
  11  -4   7   32.32    5.38
 -10  -3   7    0.38    3.43
 -10  -3   7    0.30    1.97
  -9  -3   7   10.07    3.23
  -9  -3   7   14.79    2.80
  -8  -3   7   -0.17    1.08
  -8  -3   7    0.07    1.60
  -7  -3   7    0.66    0.84
  -6  -3   7    0.35    0.66
  -6  -3   7   -0.39    1.10
  -5  -3   7   33.74    3.61
  -4  -3   7    3.20    0.61
  -3  -3   7   33.42    3.68
  -3  -3   7   40.85    3.87
   2   3  -7  308.68   26.34
  -2  -3   7  264.54   26.48
  -2  -3   7  291.43   26.59
   1   3  -7   44.11    5.04
  -1  -3   7   56.95    5.32
  -1  -3   7   56.49    5.39
   0   3  -7    0.14    0.66
   0   3  -7    0.33    0.54
   0  -3   7   -0.09    0.79
   0  -3   7    0.40    0.70
  -1   3  -7  111.97   11.91
   1  -3   7  131.40   11.98
   1  -3   7  133.66   12.27
  -2   3  -7    3.63    1.16
  -2   3  -7    0.54    1.16
   2  -3   7    2.94    1.02
   2  -3   7    4.81    1.40
  -3   3  -7  116.25   11.11
  -3   3  -7  114.87   11.28
   3  -3   7  106.85   11.28
   3  -3   7  112.95   10.97
  -4   3  -7   19.23    2.95
  -4   3  -7   26.33    3.42
   4  -3   7   24.94    3.50
   4  -3   7   27.50    3.15
  -5   3  -7   17.79    2.67
  -5   3  -7   12.88    2.86
   5  -3   7   18.14    2.52
   5  -3   7   10.63    2.62
  -6   3  -7   92.10    9.68
  -6   3  -7   99.15   10.28
   6  -3   7   92.87    9.45
   6  -3   7   92.84    9.98
  -7   3  -7  148.95   15.05
   7  -3   7  142.14   15.14
   7  -3   7  164.63   14.85
  -8   3  -7    2.72    3.41
  -8   3  -7    0.16    2.10
   8  -3   7    3.73    2.34
   8  -3   7    5.11    1.95
  -9   3  -7   22.96    5.51
  -9   3  -7   37.69    4.53
   9  -3   7   25.21    4.31
   9  -3   7   30.91    4.57
 -10   3  -7   11.31    5.15
 -10   3  -7    9.99    3.09
  10  -3   7   14.49    3.38
  10  -3   7    8.55    3.53
 -11   3  -7    3.15    5.29
 -11   3  -7   -4.30    3.12
  11  -3   7    1.02    2.80
  11  -3   7    0.61    3.66
 -10  -2   7   17.73    3.27
  -9  -2   7   42.81    4.69
  -8  -2   7    2.26    1.38
  -7  -2   7   21.72    2.67
  -7  -2   7   20.72    2.46
  -6  -2   7  206.29   18.83
  -6  -2   7  201.17   18.77
  -5  -2   7    1.67    0.61
  -5  -2   7    2.00    0.52
  -4  -2   7  437.68   39.86
  -3  -2   7   91.77    7.98
  -3  -2   7   76.39    7.93
   2   2  -7   50.78    4.26
   2   2  -7   39.69    4.20
  -2  -2   7   44.45    4.56
  -2  -2   7   47.35    4.57
   1   2  -7   17.79    2.11
  -1  -2   7   22.65    2.45
  -1  -2   7   19.68    2.15
   0   2  -7   36.98    4.12
   0  -2   7   43.42    4.23
   0  -2   7   42.50    4.43
  -1   2  -7  186.05   18.65
   1  -2   7  205.45   18.97
   1  -2   7  210.96   18.78
  -2   2  -7   64.06    6.05
  -2   2  -7   55.38    5.88
   2  -2   7   53.11    6.09
   2  -2   7   57.69    5.84
  -3   2  -7  255.82   22.22
  -3   2  -7  227.83   22.31
   3  -2   7  205.75   22.00
   3  -2   7  258.17   22.50
  -4   2  -7   36.78    4.42
  -4   2  -7   34.44    4.02
   4  -2   7   30.98    3.73
   4  -2   7   35.31    4.39
  -5   2  -7   44.58    5.33
  -5   2  -7   45.11    5.02
   5  -2   7   40.19    5.22
   5  -2   7   45.51    4.92
  -6   2  -7   41.78    5.20
  -6   2  -7   46.60    5.71
   6  -2   7   47.00    5.13
   6  -2   7   43.96    5.45
  -7   2  -7   10.72    3.77
  -7   2  -7   10.36    2.18
   7  -2   7   12.92    2.56
  -8   2  -7   67.46    8.90
  -8   2  -7   60.73    7.75
   8  -2   7   64.33    7.81
   8  -2   7   75.83    7.45
  -9   2  -7   45.75    5.29
  -9   2  -7   34.13    6.87
   9  -2   7   32.85    5.53
   9  -2   7   43.55    5.59
 -10   2  -7    2.33    2.69
 -10   2  -7    7.65    4.56
  10  -2   7    3.11    2.75
  10  -2   7   -0.45    3.28
 -11   2  -7   62.21    9.64
 -11   2  -7   41.50    6.81
  11  -2   7   51.13    7.31
 -11  -1   7   11.40    2.39
 -11  -1   7    8.30    3.39
 -10  -1   7   40.54    4.36
 -10  -1   7   31.53    4.88
  -9  -1   7    0.35    1.04
  -9  -1   7    1.56    1.42
  -8  -1   7    8.18    1.77
  -8  -1   7   12.37    1.70
  -7  -1   7    7.27    1.37
  -7  -1   7    9.32    1.23
  -6  -1   7    0.17    0.59
  -6  -1   7    0.02    0.40
  -5  -1   7    0.18    0.42
  -5  -1   7   -0.31    0.28
  -4  -1   7  123.28   11.37
  -3  -1   7   24.12    2.73
  -3  -1   7   28.80    2.69
  -2  -1   7  307.81   29.44
  -2  -1   7  336.20   29.47
   1   1  -7  593.11   56.92
  -1  -1   7  638.90   57.18
  -1  -1   7  650.64   57.12
   0   1  -7  100.94   10.15
   0  -1   7  111.93   10.25
   0  -1   7  111.71   10.45
  -1   1  -7  133.64   11.61
  -1   1  -7  108.59   11.33
   1  -1   7  123.82   11.66
   1  -1   7  115.92   11.46
  -2   1  -7   70.91    7.41
  -2   1  -7   68.65    7.26
   2  -1   7   73.59    7.54
   2  -1   7   80.94    7.30
  -3   1  -7   40.90    4.12
  -3   1  -7   33.07    4.28
   3  -1   7   33.90    4.03
   3  -1   7   38.66    4.34
  -4   1  -7    0.87    0.94
  -4   1  -7    0.54    1.27
   4  -1   7   -0.50    0.81
   4  -1   7   -0.33    0.69
  -5   1  -7    6.80    2.06
   5  -1   7    7.69    1.82
   5  -1   7    7.50    1.86
  -6   1  -7    1.14    1.58
  -6   1  -7    3.42    2.33
   6  -1   7    2.53    1.47
   6  -1   7    3.76    1.73
  -7   1  -7   13.79    2.99
   7  -1   7   12.01    2.53
   7  -1   7   19.07    2.87
  -8   1  -7   -0.80    3.14
  -8   1  -7    0.02    1.92
   8  -1   7    1.23    1.80
   8  -1   7   -4.09    2.13
  -9   1  -7   10.42    3.94
   9  -1   7   18.92    3.56
   9  -1   7    9.56    2.85
 -10   1  -7  104.95   14.26
 -10   1  -7  111.78   12.80
  10  -1   7  144.30   13.11
  10  -1   7  126.01   13.18
 -11   1  -7    5.05    3.83
 -11   1  -7    0.76    6.05
  11  -1   7   -0.88    3.60
  11  -1   7    0.93    3.39
 -11   0   7   31.83    3.98
 -11   0   7   25.50    5.16
 -10   0   7   -2.02    1.61
 -10   0   7    2.11    1.26
  -9   0   7    1.63    1.10
  -9   0   7    0.27    0.92
  -8   0   7   16.13    1.90
  -8   0   7   14.82    2.18
  -7   0   7   60.26    5.11
  -7   0   7   45.79    4.97
  -6   0   7   -0.01    0.18
  -6   0   7    0.04    0.21
  -4   0   7    4.81    0.56
  -3   0   7   30.20    2.79
  -3   0   7   26.18    2.80
  -2   0   7  300.47   28.61
  -2   0   7  326.08   28.68
   1   0  -7   71.21    6.15
  -1   0   7   62.30    6.37
  -1   0   7   59.74    6.26
   0   0  -7   29.17    2.97
   0   0  -7   24.93    2.68
   0   0   7   23.18    2.97
   0   0   7   23.81    2.65
  -1   0  -7  214.98   19.77
  -1   0  -7  204.92   19.57
   1   0   7  207.44   19.85
   1   0   7  217.02   19.69
  -2   0  -7   83.69    8.42
  -2   0  -7   90.01    8.66
   2   0   7   83.61    8.46
   2   0   7   89.88    8.72
  -3   0  -7   -0.03    0.51
   3   0   7   -1.51    0.87
  -4   0  -7   47.03    5.62
  -4   0  -7   53.88    6.09
   4   0   7   59.19    6.05
   4   0   7   57.41    5.75
  -5   0  -7    1.70    0.91
  -5   0  -7   -0.01    1.82
   5   0   7    2.32    1.45
   5   0   7    1.31    1.17
  -6   0  -7   17.70    2.76
  -6   0  -7   16.56    3.55
   6   0   7   19.28    3.40
   6   0   7   17.73    2.89
  -7   0  -7   -1.73    2.39
  -7   0  -7    3.43    1.40
   7   0   7    0.08    1.83
   7   0   7    0.20    1.40
  -8   0  -7   36.94    5.01
  -8   0  -7   34.48    6.10
   8   0   7   43.43    5.20
   8   0   7   30.15    4.86
  -9   0  -7    0.82    3.56
  -9   0  -7    1.02    2.10
   9   0   7   -2.52    2.73
   9   0   7   -1.46    2.33
 -10   0  -7    3.32    4.60
 -10   0  -7    1.08    2.86
  10   0   7    6.06    3.34
  10   0   7   -1.84    3.25
 -11   1   7    5.17    1.71
 -10   1   7    7.11    1.48
 -10   1   7    8.00    2.35
  -9   1   7    9.12    1.45
  -9   1   7    5.24    1.61
  -8   1   7   19.80    2.09
  -8   1   7   18.67    2.38
  -7   1   7  103.24   10.17
  -7   1   7  120.42   10.22
  -3   1   7    5.80    0.87
  -3   1   7    5.18    0.87
  -2   1   7   -0.46    0.44
  -2   1   7    0.12    0.47
   1  -1  -7   11.37    1.30
   1  -1  -7   10.01    1.55
  -1   1   7    8.53    1.55
  -1   1   7    8.49    1.48
   0  -1  -7  668.24   58.99
   0  -1  -7  656.83   59.16
   0   1   7  635.38   59.27
   0   1   7  632.84   59.07
  -1  -1  -7   43.70    4.90
  -1  -1  -7   45.41    4.66
   1   1   7   47.75    4.77
   1   1   7   45.09    4.95
  -2  -1  -7   23.66    3.21
  -2  -1  -7   26.54    2.96
   2   1   7   28.35    3.33
   2   1   7   25.78    3.20
  -3  -1  -7   79.00    8.49
  -3  -1  -7   82.60    8.25
   3   1   7   86.16    8.34
   3   1   7   83.41    8.46
  -4  -1  -7    0.50    0.82
  -4  -1  -7   -1.32    1.37
   4   1   7    0.33    1.03
   4   1   7   -0.01    0.85
  -5  -1  -7    1.74    1.27
  -5  -1  -7    1.67    1.74
   5   1   7    1.80    1.46
   5   1   7    2.08    1.57
  -6  -1  -7    7.81    2.00
  -6  -1  -7    9.77    3.09
   6   1   7   10.65    2.31
  -7  -1  -7   37.96    4.67
  -7  -1  -7   33.02    5.49
   7   1   7   32.90    4.41
   7   1   7   29.06    4.49
  -8  -1  -7    3.01    2.32
  -8  -1  -7    3.56    3.46
   8   1   7    2.83    2.15
   8   1   7    3.59    2.49
  -9  -1  -7   -0.19    2.65
  -9  -1  -7    6.53    4.20
   9   1   7    0.43    2.60
 -10  -1  -7   43.75    6.54
 -10  -1  -7   45.62    9.06
  10   1   7   57.09    7.53
 -11   2   7   26.27    4.24
 -11   2   7   31.07    3.78
 -10   2   7   -0.40    1.48
 -10   2   7    1.36    1.12
  -9   2   7    9.68    1.98
  -9   2   7    9.35    1.51
  -8   2   7   27.38    3.23
  -8   2   7   30.92    2.94
  -7   2   7    1.38    0.59
  -7   2   7    2.21    0.42
  -5   2   7   29.86    2.43
  -5   2   7   21.44    2.41
  -4   2   7    8.35    1.16
  -3   2   7  313.97   27.75
  -3   2   7  294.37   27.92
   2  -2  -7  761.59   60.32
  -2   2   7  609.03   60.45
  -2   2   7  624.92   60.66
   1  -2  -7  240.29   22.31
  -1   2   7  248.74   22.27
  -1   2   7  234.49   22.48
   0  -2  -7  182.66   19.97
   0  -2  -7  249.53   20.03
   0   2   7  217.21   20.28
   0   2   7  213.15   20.08
  -1  -2  -7   81.18    7.51
  -1  -2  -7   71.96    7.68
   1   2   7   74.18    7.78
   1   2   7   77.61    7.58
  -2  -2  -7    3.30    0.99
  -2  -2  -7    1.37    1.32
   2   2   7   -0.46    0.90
   2   2   7    2.67    1.24
  -3  -2  -7  220.83   20.56
  -3  -2  -7  217.23   20.95
   3   2   7  236.18   20.91
   3   2   7  202.25   20.57
  -4  -2  -7  107.54   10.07
  -4  -2  -7  100.98   10.61
   4   2   7   95.26   10.09
   4   2   7  100.30   10.25
  -5  -2  -7   32.50    4.02
  -5  -2  -7   28.99    4.74
   5   2   7   28.61    4.00
   5   2   7   32.29    4.23
  -6  -2  -7    0.10    2.46
  -6  -2  -7    0.41    1.73
   6   2   7    1.69    1.39
   6   2   7    1.62    1.58
  -7  -2  -7    4.10    2.27
  -7  -2  -7    3.33    3.14
   7   2   7    0.58    1.91
   7   2   7    5.14    1.97
  -8  -2  -7   10.02    2.27
  -8  -2  -7    0.79    3.19
   8   2   7    7.32    2.37
  -9  -2  -7   21.25    5.71
  -9  -2  -7   26.93    4.53
   9   2   7   37.16    6.04
  10   2   7   39.83    6.60
  10   2   7   29.75    5.95
 -11   3   7    1.92    1.59
 -11   3   7   -2.20    2.31
 -10   3   7   32.96    3.89
 -10   3   7   36.63    4.54
  -9   3   7  116.13   11.40
  -9   3   7  123.60   11.27
  -8   3   7    5.44    0.97
  -8   3   7    4.95    1.19
  -7   3   7  165.66   14.06
  -7   3   7  138.64   14.09
  -6   3   7   14.12    1.78
  -6   3   7   14.91    1.69
  -5   3   7    2.53    0.65
  -4   3   7   76.01    7.36
  -3   3   7   28.08    3.50
  -3   3   7   36.37    3.36
   2  -3  -7   99.09    9.80
  -2   3   7  108.38   10.12
  -2   3   7  104.05    9.79
   1  -3  -7    3.16    0.86
  -1   3   7    2.46    1.07
  -1   3   7    4.94    1.17
   0  -3  -7  147.34   15.17
   0   3   7  163.86   15.08
   0   3   7  167.27   15.34
  -1  -3  -7    1.71    1.33
  -1  -3  -7    4.51    1.08
   1   3   7    4.41    1.42
   1   3   7    5.10    1.49
  -2  -3  -7   16.13    2.74
  -2  -3  -7   19.53    2.41
   2   3   7   15.52    2.42
   2   3   7   20.43    2.65
  -3  -3  -7   54.71    5.83
  -3  -3  -7   56.78    6.58
   3   3   7   59.26    6.25
   3   3   7   54.08    6.14
  -4  -3  -7   32.87    4.98
  -4  -3  -7   33.54    4.12
   4   3   7   39.54    4.66
   4   3   7   34.29    4.47
  -5  -3  -7   48.49    5.36
  -5  -3  -7   50.15    6.32
   5   3   7   48.52    5.86
   5   3   7   49.60    5.83
  -6  -3  -7   14.11    3.68
   6   3   7   12.83    2.97
   6   3   7   13.60    2.69
  -7  -3  -7  156.24   16.68
   7   3   7  159.76   15.79
  -8  -3  -7    2.46    3.41
   8   3   7    3.88    2.76
   8   3   7    4.52    2.90
  -9  -3  -7   29.42    4.84
  -9  -3  -7   20.51    5.57
   9   3   7   20.87    4.61
   9   3   7   31.51    5.28
 -11   4   7   63.64    7.59
 -11   4   7   69.21    7.05
 -10   4   7   10.36    1.99
 -10   4   7    8.86    1.73
  -9   4   7    2.08    1.34
  -9   4   7    1.41    0.95
  -8   4   7    6.60    1.31
  -8   4   7    5.32    1.03
  -7   4   7   86.98    8.64
  -7   4   7   92.79    8.60
  -6   4   7   67.44    6.20
  -6   4   7   58.68    6.19
  -5   4   7   32.80    3.75
  -5   4   7   37.72    3.72
  -4   4   7   -0.77    0.38
  -4   4   7   -0.51    0.76
   3  -4  -7    0.55    0.38
   3  -4  -7    0.13    0.46
  -3   4   7   -0.39    0.74
  -3   4   7    0.00    0.49
   2  -4  -7   39.91    4.89
  -2   4   7   50.13    5.19
  -2   4   7   54.79    5.03
   1  -4  -7   73.60    8.21
  -1   4   7   91.47    8.49
  -1   4   7   83.86    8.18
   0  -4  -7    1.87    0.74
   0  -4  -7   -0.29    0.81
   0   4   7   -0.59    1.00
  -1  -4  -7    0.51    0.70
  -1  -4  -7   -0.34    1.31
   1   4   7    0.40    1.02
   1   4   7   -0.27    0.68
  -2  -4  -7    7.90    1.72
  -2  -4  -7    6.06    2.12
   2   4   7    7.03    1.81
   2   4   7    8.60    1.96
  -3  -4  -7   66.59    7.79
  -3  -4  -7   76.43    7.35
   3   4   7   66.65    7.59
   3   4   7   69.89    7.65
  -4  -4  -7    8.58    2.90
  -4  -4  -7   10.58    2.16
   4   4   7   14.58    2.53
   4   4   7    8.78    2.58
  -5  -4  -7   18.77    4.06
   5   4   7   16.05    3.00
   5   4   7   17.07    3.39
  -6  -4  -7   25.13    3.34
  -6  -4  -7   18.80    4.29
  -7  -4  -7   39.31    6.74
  -7  -4  -7   39.11    5.00
   7   4   7   44.77    6.26
   7   4   7   48.37    5.79
  -8  -4  -7    8.40    4.12
  -8  -4  -7   10.35    2.83
   8   4   7    9.44    3.18
   8   4   7    7.75    3.62
  -9  -4  -7   -2.22    3.41
  -9  -4  -7    4.88    5.18
   9   4   7   10.45    3.71
 -11   5   7   -0.02    2.56
 -11   5   7   -1.24    1.92
 -10   5   7    1.49    2.41
  -9   5   7   63.98    7.10
  -9   5   7   72.90    6.97
  -8   5   7   54.37    5.66
  -8   5   7   56.09    5.94
  -7   5   7   69.94    7.22
  -7   5   7   72.54    7.11
  -6   5   7  148.39   14.66
  -6   5   7  162.36   14.69
  -5   5   7   93.11    9.14
  -4   5   7    0.13    0.70
  -4   5   7   -1.11    0.85
   3  -5  -7  102.73   11.66
   3  -5  -7  141.24   11.65
  -3   5   7  124.55   12.05
  -3   5   7  126.29   11.75
   2  -5  -7  159.39   17.55
  -2   5   7  203.47   17.96
  -2   5   7  201.24   17.68
   1  -5  -7    0.89    0.86
  -1   5   7   -0.05    1.01
  -1   5   7    0.99    1.09
   0   5   7  121.89   12.40
   0   5   7  128.74   12.35
  -1  -5  -7   32.57    3.65
  -1  -5  -7   27.59    4.31
   1   5   7   31.18    4.17
   1   5   7   32.15    3.89
  -2  -5  -7  102.40   11.82
  -2  -5  -7  122.53   11.27
   2   5   7  118.60   11.65
   2   5   7  111.88   11.61
  -3  -5  -7   91.57   11.24
  -3  -5  -7  121.99   10.83
   3   5   7  106.48   11.09
   3   5   7  110.05   11.07
  -4  -5  -7    5.53    1.81
   4   5   7    7.71    2.55
   4   5   7    5.71    1.80
  -5  -5  -7   27.06    5.52
  -5  -5  -7   30.17    4.36
   5   5   7   22.49    4.73
   5   5   7   34.27    3.97
  -6  -5  -7    3.56    1.76
  -6  -5  -7    6.00    3.18
   6   5   7    4.69    2.55
   6   5   7   10.03    2.59
  -7  -5  -7    6.22    3.91
  -7  -5  -7    0.98    2.41
   7   5   7    1.87    2.71
   7   5   7    3.59    2.72
  -8  -5  -7   16.09    3.47
  -8  -5  -7   15.93    5.15
   8   5   7   23.62    3.97
   8   5   7   28.14    5.53
  -9  -5  -7   33.67    9.14
  -9  -5  -7   56.14    7.83
   9   5   7   44.99    7.36
   9   5   7   37.56    6.11
 -11   6   7   31.46    4.76
 -11   6   7   27.13    4.84
 -10   6   7   68.97    7.07
 -10   6   7   49.54    6.29
  -9   6   7   16.31    2.68
  -9   6   7   12.14    2.10
  -8   6   7   88.07    8.79
  -7   6   7   -0.76    1.39
  -7   6   7    1.53    1.09
  -6   6   7    2.32    1.11
  -5   6   7    0.29    1.10
   4  -6  -7  140.32   12.77
   4  -6  -7  134.07   12.90
   3  -6  -7    7.44    1.45
  -3   6   7    5.98    1.40
  -3   6   7    8.02    1.77
  -2   6   7   95.49    9.53
  -2   6   7   96.54    9.77
  -1   6   7   42.04    5.12
  -1   6   7   43.12    4.91
   0  -6  -7   11.61    2.80
   0  -6  -7   17.85    2.47
   0   6   7   14.53    2.79
   0   6   7   14.75    2.82
  -1  -6  -7   10.23    2.19
  -1  -6  -7    8.04    2.60
   1   6   7    8.08    2.33
  -2  -6  -7   53.15    7.26
  -2  -6  -7   63.16    6.42
   2   6   7   63.73    6.75
   2   6   7   57.36    6.99
  -3  -6  -7   99.73    9.80
   3   6   7   92.44   10.13
   3   6   7   96.06   10.43
  -4  -6  -7   -0.28    1.73
  -4  -6  -7   -0.98    2.59
   4   6   7    3.19    1.86
   4   6   7    0.32    2.12
  -5  -6  -7   65.23    9.24
  -5  -6  -7   67.77    7.77
   5   6   7   75.13    8.70
   5   6   7   82.79    8.31
  -6  -6  -7   10.50    4.19
  -6  -6  -7    6.01    2.68
   6   6   7   11.89    3.44
   6   6   7   12.31    2.95
  -7  -6  -7   10.98    2.78
  -7  -6  -7   11.40    4.38
   7   6   7    5.22    2.94
   7   6   7    8.73    3.60
  -8  -6  -7    8.91    4.86
  -8  -6  -7   17.59    4.08
   8   6   7    9.02    3.72
   8   6   7    8.08    4.19
 -11   7   7    4.02    2.58
 -11   7   7   -0.39    3.59
 -10   7   7   19.48    4.18
 -10   7   7   21.37    4.37
  -9   7   7   45.48    5.54
  -9   7   7   49.11    6.19
  -8   7   7    3.19    2.08
  -8   7   7    3.71    1.91
  -7   7   7    3.48    1.47
  -7   7   7    4.89    1.98
  -6   7   7   13.04    2.45
  -5   7   7   63.28    6.84
  -5   7   7   64.93    6.69
   4  -7  -7   52.69    5.50
  -4   7   7   59.60    5.88
  -4   7   7   51.67    6.14
   3  -7  -7   15.56    2.24
   3  -7  -7   10.80    1.99
  -3   7   7   13.64    2.61
  -3   7   7   19.20    2.71
   2  -7  -7   70.95    8.74
  -2   7   7   93.14    8.90
  -2   7   7   96.22    9.17
   1  -7  -7    1.61    1.70
  -1   7   7    3.19    1.57
  -1   7   7    1.44    1.52
   0  -7  -7   59.27    7.61
   0   7   7   64.66    7.34
   0   7   7   72.19    7.34
  -1  -7  -7    6.65    2.88
  -1  -7  -7   12.37    2.42
   1   7   7   16.59    2.77
   1   7   7    8.92    2.91
  -2  -7  -7  114.60   12.97
   2   7   7  119.48   12.38
   2   7   7  138.32   13.12
  -3  -7  -7   -0.81    1.73
  -3  -7  -7    1.66    2.86
   3   7   7    0.00    2.25
   3   7   7    4.76    2.75
  -4  -7  -7  111.87   14.12
  -4  -7  -7  132.08   13.01
   4   7   7  124.83   13.88
   4   7   7  152.98   13.67
  -5  -7  -7    6.60    3.79
  -5  -7  -7    7.82    2.03
   5   7   7   13.59    3.62
  -6  -7  -7    1.20    2.40
  -6  -7  -7    5.89    4.64
   6   7   7    4.48    2.50
   6   7   7    8.74    3.41
  -7  -7  -7    5.24    3.68
  -7  -7  -7    0.14    2.81
   7   7   7   -0.60    3.58
   7   7   7   -1.70    3.20
 -10   8   7   45.51    7.87
 -10   8   7   60.52    6.96
  -9   8   7   16.18    3.20
  -9   8   7   23.67    4.28
  -8   8   7   18.78    3.71
  -8   8   7   23.67    4.31
  -7   8   7  290.85   27.39
  -6   8   7  103.38   10.36
  -6   8   7   95.94   10.03
   5  -8  -7    0.78    1.13
  -5   8   7    3.37    1.66
  -5   8   7    2.18    1.47
   4  -8  -7    0.56    1.25
   4  -8  -7    4.19    1.17
  -4   8   7    2.56    1.38
  -4   8   7    3.63    1.53
   3  -8  -7   37.92    4.36
  -3   8   7   37.25    4.78
  -3   8   7   33.21    4.46
   2  -8  -7   -0.14    1.67
   2  -8  -7    3.23    1.49
  -2   8   7   -0.13    1.49
  -2   8   7    1.61    1.78
   1  -8  -7    4.69    2.36
   1  -8  -7    2.18    1.42
  -1   8   7    5.95    1.99
  -1   8   7    3.57    1.97
   0  -8  -7   -3.54    2.34
   0   8   7   -1.06    1.49
   0   8   7    2.14    1.26
  -1  -8  -7   67.23    7.43
   1   8   7   79.85    8.28
   1   8   7   73.66    8.21
  -2  -8  -7   65.71    6.71
  -2  -8  -7   46.16    8.06
   2   8   7   64.13    7.10
   2   8   7   51.60    7.43
  -3  -8  -7   99.56   11.76
  -3  -8  -7  108.39   10.66
   3   8   7  106.00   11.10
   3   8   7  102.78   11.74
  -4  -8  -7   46.55    7.47
   4   8   7   43.68    5.53
   4   8   7   48.74    7.08
  -5  -8  -7    0.15    2.29
  -5  -8  -7    2.85    3.88
   5   8   7    1.53    3.07
   5   8   7    5.84    3.59
  -6  -8  -7    2.74    2.61
  -6  -8  -7    3.23    4.39
   6   8   7    6.85    4.05
   6   8   7    1.10    3.09
  -7  -8  -7    1.16    4.14
   7   8   7    2.27    4.34
 -10   9   7    0.81    3.56
 -10   9   7   -3.12    3.96
  -9   9   7   96.39   10.48
  -9   9   7   85.99    9.86
  -8   9   7   34.93    5.23
  -7   9   7   21.13    3.92
   6  -9  -7    1.11    1.28
   6  -9  -7    0.24    0.77
  -6   9   7    2.73    2.18
  -6   9   7    3.95    2.00
   5  -9  -7   79.12    7.95
   5  -9  -7   75.54    8.16
  -5   9   7   89.20    8.72
   4  -9  -7    6.72    1.79
  -4   9   7   10.80    2.81
   3  -9  -7    6.55    2.42
   3  -9  -7   10.44    1.99
  -3   9   7    7.46    2.33
   2  -9  -7   24.72    3.64
  -2   9   7   18.80    3.79
  -2   9   7   27.94    3.99
   1  -9  -7    2.31    2.50
   1  -9  -7    3.26    1.94
  -1   9   7    0.69    1.87
  -1   9   7   -3.33    2.04
   0  -9  -7   16.48    4.33
   0   9   7   23.86    4.17
   0   9   7   19.93    3.64
  -1  -9  -7    9.72    3.63
   1   9   7    3.74    2.45
   1   9   7    4.08    2.56
  -2  -9  -7   65.02    6.61
  -2  -9  -7   54.73    8.74
   2   9   7   64.97    6.71
   2   9   7   45.97    7.59
  -3  -9  -7    3.50    4.13
  -3  -9  -7    0.36    1.64
   3   9   7   -3.45    2.40
   3   9   7    4.08    3.42
  -4  -9  -7  184.20   17.22
  -4  -9  -7  150.67   18.87
   4   9   7  200.82   17.82
   4   9   7  157.61   18.45
  -5  -9  -7    6.16    4.91
   5   9   7    5.54    3.12
   5   9   7    7.35    4.62
  -6  -9  -7    0.62    6.34
   6   9   7    8.65    4.94
   6   9   7   -1.92    3.45
  -9  10   7   -1.75    3.11
  -8  10   7   17.24    3.97
  -7  10   7  250.56   22.77
  -7  10   7  217.17   22.51
  -6  10   7   83.89    9.10
  -6  10   7   80.41    9.43
   5 -10  -7    4.90    2.00
   5 -10  -7    6.94    1.72
  -5  10   7   14.18    3.24
  -5  10   7   11.50    2.71
   4 -10  -7   25.15    4.41
   4 -10  -7   31.29    4.44
  -4  10   7   39.45    4.82
   3 -10  -7    4.23    2.26
   3 -10  -7    3.88    2.29
  -3  10   7    4.61    2.06
  -3  10   7    4.35    3.03
   2 -10  -7    1.67    1.89
  -2  10   7    0.59    2.44
  -2  10   7    2.57    2.25
   1 -10  -7   12.91    3.43
   1 -10  -7   14.34    3.87
  -1  10   7   19.03    3.08
   0 -10  -7    0.79    3.49
   0 -10  -7    2.06    2.17
   0  10   7   -0.85    2.26
   0  10   7   -1.85    2.53
  -1 -10  -7   11.70    4.43
   1  10   7    6.69    3.28
   1  10   7   13.40    3.36
  -2 -10  -7   20.59    6.06
   2  10   7   23.81    4.40
   2  10   7   27.85    5.55
  -3 -10  -7   96.41    9.81
  -3 -10  -7   93.27   12.35
   3  10   7   91.94    9.95
   3  10   7   90.16   11.78
  -4 -10  -7   15.67    5.80
  -4 -10  -7   14.13    3.11
   4  10   7   20.80    5.59
   4  10   7   13.82    3.44
  -5 -10  -7   13.42    3.49
   5  10   7    3.26    5.23
   5  10   7    5.35    3.70
  -8  11   7   75.09    9.71
  -7  11   7    3.51    2.84
  -7  11   7    3.58    2.92
   6 -11  -7    2.99    2.25
   6 -11  -7    6.47    1.70
  -6  11   7    9.59    3.02
  -6  11   7   13.71    3.11
   5 -11  -7   75.14    9.31
  -5  11   7  108.39   10.02
   4 -11  -7    0.57    2.44
   4 -11  -7   -0.42    2.05
  -4  11   7    1.44    2.42
  -4  11   7   -1.06    2.13
   3 -11  -7   20.94    4.00
   3 -11  -7    7.63    3.55
  -3  11   7   12.75    3.16
  -3  11   7   13.06    3.12
   2 -11  -7    5.20    3.25
   2 -11  -7    5.06    3.37
  -2  11   7    3.62    2.71
  -2  11   7   -0.82    3.09
   1 -11  -7   11.33    2.60
   1 -11  -7    4.56    3.80
  -1  11   7    4.99    2.65
  -1  11   7    2.19    2.23
   0 -11  -7    5.59    4.58
   0 -11  -7   -0.95    2.60
   0  11   7   -1.24    2.83
   0  11   7    3.60    3.18
  -1 -11  -7   12.17    3.16
  -1 -11  -7    4.26    4.68
   1  11   7    5.93    3.62
   1  11   7   10.65    3.09
  -2 -11  -7   60.72   11.10
   2  11   7   81.77    8.06
   2  11   7   57.24    9.68
  -3 -11  -7   -0.51    5.92
   3  11   7   -3.10    4.90
   3  11   7   -4.44    3.65
   7 -12  -7    6.61    1.71
   7 -12  -7    8.14    1.72
   6 -12  -7   25.72    3.96
   6 -12  -7   25.69    4.45
   5 -12  -7    0.03    2.49
   5 -12  -7    1.02    2.36
  -5  12   7   -4.61    3.12
  -5  12   7   -1.56    2.76
   4 -12  -7   22.18    4.46
  -4  12   7   20.83    4.38
  -4  12   7   24.10    3.86
   3 -12  -7   25.46    5.25
   3 -12  -7   24.92    5.25
  -3  12   7   28.90    4.49
   2 -12  -7    5.03    2.94
   2 -12  -7    0.93    4.12
  -2  12   7    8.00    3.17
  -2  12   7    0.39    3.20
   1 -12  -7   32.81    5.60
   1 -12  -7   23.72    6.19
  -1  12   7   28.24    4.51
  -1  12   7   36.78    6.15
   0 -12  -7   34.79    5.89
   0 -12  -7   47.04    9.27
   0  12   7   44.03    6.49
   0  12   7   37.47    6.84
  -1 -12  -7   27.69    6.70
  -1 -12  -7   19.99    4.21
   1  12   7   16.26    5.26
   1  12   7   23.70    4.70
  -2 -12  -7    6.27    7.75
  -2 -12  -7    8.51    4.14
   2  12   7   12.49    6.15
   2  12   7   11.60    4.25
   5 -13  -7   63.53    8.13
   5 -13  -7   69.01    8.50
  -5  13   7   75.59    9.22
  -5  13   7   67.94    9.47
   4 -13  -7    2.88    3.58
   4 -13  -7    9.73    3.41
  -4  13   7    0.52    3.70
  -4  13   7    4.90    3.49
   3 -13  -7   18.62    4.83
   3 -13  -7    8.67    4.06
  -3  13   7   10.30    3.55
   2 -13  -7    3.67    3.71
   2 -13  -7    0.63    5.17
  -2  13   7    3.29    4.56
  -2  13   7    4.46    4.14
   1 -13  -7    1.20    5.58
   1 -13  -7   -4.08    3.36
  -1  13   7    3.78    4.31
  -1  13   7    4.40    4.76
   0 -13  -7    1.79    6.36
   0 -13  -7    0.20    3.81
   0  13  -8   14.02    4.56
   0  13  -8    6.54    3.98
   0 -13   8    9.88    5.06
   0 -13   8    9.66    4.05
  -1  13  -8    3.09    4.32
  -1  13  -8   -2.77    3.93
   1 -13   8   -0.23    4.25
   1 -13   8    2.14    3.25
  -2  13  -8    1.81    4.39
  -2  13  -8   10.33    4.59
   2 -13   8   -4.96    3.73
   2 -13   8    8.06    4.57
  -3  13  -8   -1.53    3.86
  -3  13  -8    5.72    4.58
   3 -13   8    9.92    5.04
   3 -13   8    0.45    3.79
  -4  13  -8   13.51    5.35
[truncated: 299,815 more chars]
