# Supplementary material for: Straightforward Access to Multifunctional π‐Conjugated P‐Heterocycles Featuring an Internal Ylidic Bond
Source: Angew Chem Int Ed Engl. 2022 Jun 23;61(31):e202205548. doi: 10.1002/anie.202205548 (PMC9400969; doi:10.1002/anie.202205548)
Supplement: Supplementary file 3 — Supporting Information [file ANIE-61-0-s004.cif]

################################################################################
#                                                                              #
#------------------------------------------------------------------------------#
#                                                                              #
#           CIF file created and formatted by CRYSCALC (ver. 20-01)            #
#                                                                              #
#------------------------------------------------------------------------------#
#                                                                              #
# Date of archive creation: 07-09-2020 at 11:27:54                             #
#                                                                              #
# Input CIF files:                                                             #
#  1. job.cif                                                                  #
#  2. import.cif                                                               #
#                                                                              #
#------------------------------------------------------------------------------#
#                                                                              #
# Date of experiment: 07 septembre 2020                                        #
# Experimenter      : Marie Cordier                                            #
#                                                                              #
# Instrument        : D8 VENTURE Bruker AXS                                    #
# Laboratory        : CDIFX/ISCR (UMR6226 Rennes)                              #
# CDIFX ID          : D20-0439                                                 #
# Sample ID         : DT619                                                    #
# Proposer          : PA. Bouit [OMC/ISCR]                                     #
#                                                                              #
#------------------------------------------------------------------------------#
#                                                                              #
# Please use the following crystallographer details for CIF file deposition    #
# at CCDC or FIZ Karsruhe :                                                    #
#                                                                              #
# Crystallographer name : Marie CORDIER                                        #
# Publishing name :       Marie CORDIER                                        #
# Email adress :          marie.cordier@univ-rennes1.fr                        #
# Affiliation :           CDIFX ISCR CNRS Univ Rennes                          #
# Country :               France                                               #
# ORCID ID :              0000-0003-0917-2725                                  #
#                                                                              #
# Please use the following address for further publication:                    #
#                                                                              #
# Marie Cordier                                                                #
# Univ Rennes, CNRS, ISCR (Institut des Sciences Chimiques de Rennes) UMR 6226 #
# F-35000 Rennes, France                                                       #
#                                                                              #
################################################################################


data_DT619

#------------------------------------------------------------------------------#
# Date of experiment: 07 septembre 2020                                        #
#------------------------------------------------------------------------------#


#------------------------------------------------------------------------------#
#                             CHEMICAL INFORMATION                             #
#------------------------------------------------------------------------------#
 

_chemical_name_systematic
;
 ?
;
_chemical_formula_moiety              'C36 H23 O P S2'
_chemical_formula_sum                 'C36 H23 O P S2'
_chemical_formula_weight               566.63
_chemical_compound_source             'synthesis as described'

#------------------------------------------------------------------------------#
#                            UNIT CELL INFORMATION                             #
#------------------------------------------------------------------------------#
 

_space_group_crystal_system              monoclinic
_space_group_name_H-M_alt                'P 21/c'
_space_group_name_Hall                   '-P 2ybc'
_space_group_IT_number                    14
loop_
  _space_group_symop_operation_xyz
 'x, y, z'
 '-x, y+1/2, -z+1/2'
 '-x, -y, -z'
 'x, -y-1/2, z-1/2'

_cell_length_a                         8.3232(7)
_cell_length_b                         14.8898(14)
_cell_length_c                         22.077(2)
_cell_angle_alpha                      90
_cell_angle_beta                       100.327(3)
_cell_angle_gamma                      90
_cell_volume                           2691.7(4)
_cell_formula_units_Z                 4
_cell_measurement_temperature         150
_cell_measurement_reflns_used          9505
_cell_measurement_theta_min            2.3213
_cell_measurement_theta_max            27.5040
_cell_measurement_wavelength        0.710730


#------------------------------------------------------------------------------#
#                              ORIENTATION MATRIX                              #
#------------------------------------------------------------------------------#
 
_diffrn_orient_matrix_UB_11  -0.0073883
_diffrn_orient_matrix_UB_21  -0.0394365
_diffrn_orient_matrix_UB_31  -0.1153457
_diffrn_orient_matrix_UB_12   0.0244282
_diffrn_orient_matrix_UB_22  -0.0596582
_diffrn_orient_matrix_UB_32   0.0188323
_diffrn_orient_matrix_UB_13  -0.0426044
_diffrn_orient_matrix_UB_23  -0.0174583
_diffrn_orient_matrix_UB_33  -0.0000415


#------------------------------------------------------------------------------#
#                             CRYSTAL INFORMATION                              #
#------------------------------------------------------------------------------#
 
_exptl_crystal_description             prism
_exptl_crystal_colour                  red
_exptl_crystal_size_max                 0.770
_exptl_crystal_size_mid                 0.330
_exptl_crystal_size_min                 0.100
_exptl_crystal_density_meas           ?                               
_exptl_crystal_density_diffrn         1.398                           
_exptl_crystal_density_method         ?                               
_exptl_crystal_F_000                  1176                            
_exptl_special_details
;
 ?
;

#------------------------------------------------------------------------------#
#                            ABSORPTION CORRECTION                             #
#------------------------------------------------------------------------------#
 
_exptl_absorpt_coefficient_mu                         0.288
_exptl_absorpt_correction_type                       multi-scan
_exptl_absorpt_process_details
;
  [Sheldrick, G.M. (2014). SADABS Bruker AXS Inc., Madison, Wisconsin, USA]
;
_exptl_absorpt_correction_T_min                         0.806
_exptl_absorpt_correction_T_max                         0.972

#------------------------------------------------------------------------------#
#                               DATA COLLECTION                                #
#------------------------------------------------------------------------------#
 
_diffrn_measurement_device_type         'D8 VENTURE Bruker AXS'
_diffrn_measurement_method              'rotation images'
_diffrn_detector                        '(CMOS) PHOTON 100'
_diffrn_detector_area_resol_mean        10.4167
_diffrn_ambient_temperature             150
_diffrn_radiation_wavelength            0.71073
_diffrn_radiation_type                  MoK\a
_diffrn_radiation_probe                 x-ray
_diffrn_radiation_source                'Incoatec microfocus sealed tube'
_diffrn_radiation_monochromator         'multilayer monochromator'
_diffrn_source_current                  1.0
_diffrn_source_voltage                  50.0
_diffrn_reflns_av_r_equivalents         0.0599
_diffrn_reflns_av_uneti/neti            0.0543
_diffrn_reflns_number                   22710
_diffrn_reflns_limit_h_min              -7
_diffrn_reflns_limit_h_max              10
_diffrn_reflns_limit_k_min              -19
_diffrn_reflns_limit_k_max              19
_diffrn_reflns_limit_l_min              -28
_diffrn_reflns_limit_l_max              28
_diffrn_reflns_theta_min                2.321
_diffrn_reflns_theta_max                27.503
_diffrn_reflns_theta_full               25.242
_diffrn_measured_fraction_theta_full    0.997
_diffrn_measured_fraction_theta_max     0.995
_reflns_number_total                    6159
_reflns_number_gt                       4901
_reflns_threshold_expression            >2sigma(I)
_reflns_Friedel_coverage                0.000
_reflns_Friedel_fraction_max            .
_reflns_Friedel_fraction_full           .

_reflns_special_details
;
Reflections were merged by SHELXL according to the crystal
class for the calculation of statistics and refinement.

_reflns_Friedel_fraction is defined as the number of unique
Friedel pairs measured divided by the number that would be
possible theoretically, ignoring centric projections and
systematic absences.
;

#------------------------------------------------------------------------------#
#                            COMPUTER PROGRAMS USED                            #
#------------------------------------------------------------------------------#
 
_computing_data_collection       'SAINT (Bruker, 2014)'
_computing_cell_refinement       'APEX3 (Bruker, 2015)'
_computing_data_reduction        'SAINT (Bruker, 2014)'
_computing_structure_solution    'SHELXT (G. Sheldrick, 2015)'
_computing_structure_refinement  'SHELXL-2018_3 (Sheldrick, 2018)'
_computing_molecular_graphics    'PLATON, A.L.Spek, Acta Cryst. 2009, D65, 148-155'
_computing_publication_material  'CRYSCALC (T. Roisnel, local program, ver. 2020)'

#------------------------------------------------------------------------------#
#                            REFINEMENT INFORMATION                            #
#------------------------------------------------------------------------------#
 
_refine_special_details
;
Refinement of F^2^ against ALL reflections.  The weighted R-factor wR and
goodness of fit S are based on F^2^, conventional R-factors R are based
on F, with F set to zero for negative F^2^. The threshold expression of
F^2^ > 2sigma(F^2^) is used only for calculating R-factors(gt) etc. and is
not relevant to the choice of reflections for refinement.  R-factors based
on F^2^ are statistically about twice as large as those based on F, and R-
factors based on ALL data will be even larger.
;
_refine_ls_structure_factor_coef        Fsqd
_refine_ls_matrix_type                  full
_refine_ls_weighting_scheme             calc
_refine_ls_weighting_details            
        'w=1/[\s^2^(Fo^2^)+(0.0598P)^2^+3.1199P] where P=(Fo^2^+2Fc^2^)/3'
_atom_sites_solution_primary            dual
_atom_sites_solution_secondary          difmap
_atom_sites_solution_hydrogens          geom
_refine_ls_hydrogen_treatment           constr
_refine_ls_extinction_method            none
_refine_ls_extinction_coef              .
_refine_ls_number_reflns                6159
_refine_ls_number_parameters            361
_refine_ls_number_restraints            0
_refine_ls_R_factor_all                 0.0672
_refine_ls_R_factor_gt                  0.0491
_refine_ls_wR_factor_ref                0.1338
_refine_ls_wR_factor_gt                 0.1222
_refine_ls_goodness_of_fit_ref          1.026
_refine_ls_restrained_S_all             1.026
_refine_ls_shift/su_max                 0.000
_refine_ls_shift/su_mean                0.000
_refine_diff_density_max                0.460
_refine_diff_density_min                -0.538
_refine_diff_density_rms                0.080

#------------------------------------------------------------------------------#
#               ATOMIC TYPES, COORDINATES AND THERMAL PARAMETERS               #
#------------------------------------------------------------------------------#
 
loop_
    _atom_type_symbol
    _atom_type_description
    _atom_type_scat_dispersion_real
    _atom_type_scat_dispersion_imag
    _atom_type_scat_source
C   C    0.0033  0.0016  'International Tables Vol C Tables 4.2.6.8 and 6.1.1.4'
H   H    0.0000  0.0000  'International Tables Vol C Tables 4.2.6.8 and 6.1.1.4'
O   O    0.0106  0.0060  'International Tables Vol C Tables 4.2.6.8 and 6.1.1.4'
P   P    0.1023  0.0942  'International Tables Vol C Tables 4.2.6.8 and 6.1.1.4'
S   S    0.1246  0.1234  'International Tables Vol C Tables 4.2.6.8 and 6.1.1.4'

loop_
    _atom_site_label
    _atom_site_type_symbol
    _atom_site_fract_x
    _atom_site_fract_y
    _atom_site_fract_z
    _atom_site_U_iso_or_equiv
    _atom_site_adp_type
    _atom_site_occupancy
    _atom_site_site_symmetry_order
    _atom_site_calc_flag
    _atom_site_refinement_flags_posn
    _atom_site_refinement_flags_adp
    _atom_site_refinement_flags_occupancy
    _atom_site_disorder_assembly
    _atom_site_disorder_group
S1   S   0.24078(9)   0.01520(4)  -0.00070(3)   0.02742(17) Uani 1 1 d    .     .  . . . 
S2   S   0.30552(8)   0.18121(4)  -0.09147(3)   0.02345(15) Uani 1 1 d    .     .  . . . 
P1   P   0.47977(7)   0.20896(4)   0.13008(2)   0.01267(13) Uani 1 1 d    .     .  . . . 
O1   O   0.69638(19)  0.34609(11)  0.15531(7)   0.0180(3)   Uani 1 1 d    .     .  . . . 
C1   C   0.3441(3)    0.11285(15)  0.02721(10)  0.0173(4)   Uani 1 1 d    .     .  . . . 
C2   C   0.3733(3)    0.11626(14)  0.09091(10)  0.0150(4)   Uani 1 1 d    .     .  . . . 
C3   C   0.3152(3)    0.03732(14)  0.11865(10)  0.0160(4)   Uani 1 1 d    .     .  . . . 
C4   C   0.3211(3)    0.01623(16)  0.18077(11)  0.0192(5)   Uani 1 1 d    .     .  . . . 
H4   H   0.372216     0.056117     0.211952     0.023       Uiso 1 1 calc R     U  . . . 
C5   C   0.2521(3)   -0.06304(16)  0.19656(11)  0.0213(5)   Uani 1 1 d    .     .  . . . 
H5   H   0.256037    -0.077196     0.238755     0.026       Uiso 1 1 calc R     U  . . . 
C6   C   0.1768(3)   -0.12253(16)  0.15124(12)  0.0257(5)   Uani 1 1 d    .     .  . . . 
H6   H   0.131165    -0.176974     0.162894     0.031       Uiso 1 1 calc R     U  . . . 
C7   C   0.1682(3)   -0.10265(17)  0.08964(12)  0.0280(6)   Uani 1 1 d    .     .  . . . 
H7   H   0.115462    -0.142559     0.058784     0.034       Uiso 1 1 calc R     U  . . . 
C8   C   0.2377(3)   -0.02358(16)  0.07352(11)  0.0211(5)   Uani 1 1 d    .     .  . . . 
C9   C   0.3853(3)    0.18101(15) -0.01255(10)  0.0180(5)   Uani 1 1 d    .     .  . . . 
C10  C   0.4797(3)    0.25609(15)  0.00775(10)  0.0150(4)   Uani 1 1 d    .     .  . . . 
C11  C   0.4792(3)    0.31931(15) -0.04274(10)  0.0170(4)   Uani 1 1 d    .     .  . . . 
C12  C   0.5411(3)    0.40693(15) -0.04131(10)  0.0182(5)   Uani 1 1 d    .     .  . . . 
H12  H   0.601450     0.430610    -0.004137     0.022       Uiso 1 1 calc R     U  . . . 
C13  C   0.5141(3)    0.45891(16) -0.09405(11)  0.0228(5)   Uani 1 1 d    .     .  . . . 
H13  H   0.555556     0.518461    -0.092694     0.027       Uiso 1 1 calc R     U  . . . 
C14  C   0.4266(3)    0.42506(18) -0.14943(11)  0.0277(6)   Uani 1 1 d    .     .  . . . 
H14  H   0.410482     0.461716    -0.185230     0.033       Uiso 1 1 calc R     U  . . . 
C15  C   0.3637(3)    0.33926(17) -0.15267(11)  0.0254(5)   Uani 1 1 d    .     .  . . . 
H15  H   0.304662     0.316169    -0.190274     0.030       Uiso 1 1 calc R     U  . . . 
C16  C   0.3890(3)    0.28689(16) -0.09895(10)  0.0203(5)   Uani 1 1 d    .     .  . . . 
C17  C   0.3459(3)    0.26335(15)  0.17524(10)  0.0149(4)   Uani 1 1 d    .     .  . . . 
C18  C   0.4028(3)    0.33294(16)  0.21600(11)  0.0209(5)   Uani 1 1 d    .     .  . . . 
H18  H   0.513337     0.351848     0.220547     0.025       Uiso 1 1 calc R     U  . . . 
C19  C   0.2989(3)    0.37445(16)  0.24976(11)  0.0238(5)   Uani 1 1 d    .     .  . . . 
H19  H   0.338173     0.421476     0.277573     0.029       Uiso 1 1 calc R     U  . . . 
C20  C   0.1375(3)    0.34727(16)  0.24290(11)  0.0218(5)   Uani 1 1 d    .     .  . . . 
H20  H   0.066458     0.375515     0.266292     0.026       Uiso 1 1 calc R     U  . . . 
C21  C   0.0791(3)    0.27922(15)  0.20217(11)  0.0191(5)   Uani 1 1 d    .     .  . . . 
H21  H  -0.031908     0.261153     0.197469     0.023       Uiso 1 1 calc R     U  . . . 
C22  C   0.1829(3)    0.23722(15)  0.16809(10)  0.0165(4)   Uani 1 1 d    .     .  . . . 
H22  H   0.142651     0.190742     0.139954     0.020       Uiso 1 1 calc R     U  . . . 
C23  C   0.6506(3)    0.15978(14)  0.18221(10)  0.0159(4)   Uani 1 1 d    .     .  . . . 
C24  C   0.7571(3)    0.10821(15)  0.15438(11)  0.0210(5)   Uani 1 1 d    .     .  . . . 
H24  H   0.736877     0.100846     0.110932     0.025       Uiso 1 1 calc R     U  . . . 
C25  C   0.8919(3)    0.06771(16)  0.18967(13)  0.0271(6)   Uani 1 1 d    .     .  . . . 
H25  H   0.964759     0.033294     0.170432     0.033       Uiso 1 1 calc R     U  . . . 
C26  C   0.9204(3)    0.07751(17)  0.25312(13)  0.0299(6)   Uani 1 1 d    .     .  . . . 
H26  H   1.013766     0.050360     0.277275     0.036       Uiso 1 1 calc R     U  . . . 
C27  C   0.8137(3)    0.12664(18)  0.28151(12)  0.0286(6)   Uani 1 1 d    .     .  . . . 
H27  H   0.832844     0.132115     0.325089     0.034       Uiso 1 1 calc R     U  . . . 
C28  C   0.6776(3)    0.16823(16)  0.24617(10)  0.0210(5)   Uani 1 1 d    .     .  . . . 
H28  H   0.604259     0.201959     0.265565     0.025       Uiso 1 1 calc R     U  . . . 
C29  C   0.5514(3)    0.26923(14)  0.07170(10)  0.0143(4)   Uani 1 1 d    .     .  . . . 
C30  C   0.6850(3)    0.32516(14)  0.09954(10)  0.0139(4)   Uani 1 1 d    .     .  . . . 
C31  C   0.8248(3)    0.34913(15)  0.06872(10)  0.0158(4)   Uani 1 1 d    .     .  . . . 
C32  C   0.8749(3)    0.29375(17)  0.02490(11)  0.0234(5)   Uani 1 1 d    .     .  . . . 
H32  H   0.810986     0.242992     0.009713     0.028       Uiso 1 1 calc R     U  . . . 
C33  C   1.0184(3)    0.31250(18)  0.00322(13)  0.0289(6)   Uani 1 1 d    .     .  . . . 
H33  H   1.051682     0.274536    -0.026849     0.035       Uiso 1 1 calc R     U  . . . 
C34  C   1.1119(3)    0.38516(19)  0.02488(13)  0.0303(6)   Uani 1 1 d    .     .  . . . 
H34  H   1.210513     0.396941     0.010285     0.036       Uiso 1 1 calc R     U  . . . 
C35  C   1.0628(3)    0.44190(17)  0.06830(13)  0.0291(6)   Uani 1 1 d    .     .  . . . 
H35  H   1.127227     0.492741     0.082895     0.035       Uiso 1 1 calc R     U  . . . 
C36  C   0.9200(3)    0.42428(16)  0.09026(11)  0.0216(5)   Uani 1 1 d    .     .  . . . 
H36  H   0.886591     0.463048     0.119854     0.026       Uiso 1 1 calc R     U  . . . 

loop_
    _atom_site_aniso_label
    _atom_site_aniso_U_11
    _atom_site_aniso_U_22
    _atom_site_aniso_U_33
    _atom_site_aniso_U_23
    _atom_site_aniso_U_13
    _atom_site_aniso_U_12
S1   0.0405(4)    0.0266(3)    0.0162(3)   -0.0089(2)    0.0082(3)   -0.0164(3)   
S2   0.0302(3)    0.0287(3)    0.0108(3)   -0.0034(2)    0.0017(2)   -0.0096(3)   
P1   0.0120(3)    0.0151(3)    0.0109(3)   -0.00178(19)  0.00198(19) -0.0009(2)   
O1   0.0170(8)    0.0232(8)    0.0133(7)   -0.0036(6)    0.0016(6)   -0.0022(6)   
C1   0.0151(10)   0.0206(11)   0.0161(10)  -0.0053(8)    0.0028(8)   -0.0036(9)   
C2   0.0147(10)   0.0169(10)   0.0135(10)  -0.0028(8)    0.0030(8)   -0.0012(8)   
C3   0.0128(10)   0.0159(10)   0.0196(11)  -0.0011(8)    0.0033(8)    0.0006(8)   
C4   0.0155(11)   0.0212(11)   0.0201(11)   0.0029(9)    0.0010(9)    0.0006(9)   
C5   0.0194(11)   0.0223(11)   0.0226(12)   0.0071(9)    0.0045(9)    0.0035(9)   
C6   0.0280(13)   0.0163(11)   0.0359(14)   0.0015(10)   0.0138(11)   0.0002(10)  
C7   0.0358(15)   0.0218(12)   0.0291(13)  -0.0078(10)   0.0126(11)  -0.0103(11)  
C8   0.0236(12)   0.0202(11)   0.0200(11)  -0.0036(9)    0.0053(9)   -0.0032(9)   
C9   0.0190(11)   0.0224(11)   0.0126(10)  -0.0035(8)    0.0028(8)   -0.0034(9)   
C10  0.0137(10)   0.0192(10)   0.0132(10)  -0.0006(8)    0.0056(8)    0.0010(8)   
C11  0.0162(11)   0.0222(11)   0.0123(10)  -0.0009(8)    0.0020(8)    0.0024(9)   
C12  0.0166(11)   0.0205(11)   0.0175(11)  -0.0012(8)    0.0028(9)    0.0012(9)   
C13  0.0264(13)   0.0203(11)   0.0225(12)   0.0016(9)    0.0064(10)   0.0003(10)  
C14  0.0378(15)   0.0304(13)   0.0150(11)   0.0056(10)   0.0047(10)   0.0051(11)  
C15  0.0337(14)   0.0300(13)   0.0127(11)  -0.0009(9)    0.0047(10)  -0.0017(11)  
C16  0.0236(12)   0.0231(11)   0.0148(11)  -0.0013(9)    0.0050(9)   -0.0019(9)   
C17  0.0154(10)   0.0178(10)   0.0117(10)  -0.0001(8)    0.0032(8)    0.0018(8)   
C18  0.0160(11)   0.0249(12)   0.0224(12)  -0.0079(9)    0.0052(9)   -0.0057(9)   
C19  0.0261(13)   0.0210(11)   0.0252(12)  -0.0086(9)    0.0074(10)  -0.0015(10)  
C20  0.0238(12)   0.0194(11)   0.0246(12)   0.0011(9)    0.0111(10)   0.0056(9)   
C21  0.0147(11)   0.0196(11)   0.0236(12)   0.0035(9)    0.0048(9)    0.0017(9)   
C22  0.0169(11)   0.0159(10)   0.0163(11)   0.0008(8)    0.0022(8)    0.0006(8)   
C23  0.0161(11)   0.0151(10)   0.0161(10)   0.0008(8)    0.0020(8)   -0.0031(8)   
C24  0.0194(12)   0.0196(11)   0.0241(12)  -0.0008(9)    0.0042(9)    0.0007(9)   
C25  0.0189(12)   0.0180(11)   0.0448(16)   0.0056(11)   0.0064(11)   0.0033(9)   
C26  0.0218(13)   0.0233(12)   0.0401(16)   0.0116(11)  -0.0067(11)   0.0004(10)  
C27  0.0311(14)   0.0308(14)   0.0203(12)   0.0078(10)  -0.0051(10)  -0.0033(11)  
C28  0.0206(12)   0.0261(12)   0.0152(11)   0.0026(9)    0.0005(9)   -0.0012(10)  
C29  0.0149(10)   0.0168(10)   0.0118(10)  -0.0013(8)    0.0038(8)   -0.0002(8)   
C30  0.0157(10)   0.0125(9)    0.0138(10)  -0.0003(8)    0.0034(8)    0.0013(8)   
C31  0.0136(10)   0.0193(10)   0.0143(10)   0.0004(8)    0.0024(8)   -0.0005(8)   
C32  0.0193(12)   0.0247(12)   0.0273(13)  -0.0066(10)   0.0071(10)  -0.0020(10)  
C33  0.0255(13)   0.0337(14)   0.0309(14)  -0.0056(11)   0.0140(11)   0.0028(11)  
C34  0.0199(12)   0.0387(15)   0.0351(15)   0.0049(12)   0.0126(11)  -0.0012(11)  
C35  0.0236(13)   0.0247(13)   0.0395(15)   0.0005(11)   0.0074(11)  -0.0102(10)  
C36  0.0217(12)   0.0217(11)   0.0217(12)  -0.0016(9)    0.0049(9)   -0.0057(10)  


#------------------------------------------------------------------------------#
#                              MOLECULAR GEOMETRY                              #
#------------------------------------------------------------------------------#
 
_geom_special_details
;
 All esds (except the esd in the dihedral angle between two l.s. planes)
 are estimated using the full covariance matrix.  The cell esds are taken
 into account individually in the estimation of esds in distances, angles
 and torsion angles; correlations between esds in cell parameters are only
 used when they are defined by crystal symmetry.  An approximate (isotropic)
 treatment of cell esds is used for estimating esds involving l.s. planes.
;
loop_
    _geom_bond_atom_site_label_1
    _geom_bond_atom_site_label_2
    _geom_bond_distance
    _geom_bond_site_symmetry_2
    _geom_bond_publ_flag
S1   C8   1.742(2)    .           ?           
S1   C1   1.745(2)    .           ?           
S2   C16  1.740(2)    .           ?           
S2   C9   1.750(2)    .           ?           
P1   C29  1.760(2)    .           ?           
P1   C2   1.779(2)    .           ?           
P1   C17  1.814(2)    .           ?           
P1   C23  1.816(2)    .           ?           
O1   C30  1.257(3)    .           ?           
C1   C2   1.385(3)    .           ?           
C1   C9   1.423(3)    .           ?           
C2   C3   1.448(3)    .           ?           
C3   C4   1.399(3)    .           ?           
C3   C8   1.414(3)    .           ?           
C4   C5   1.384(3)    .           ?           
C4   H4   0.9500      .           ?           
C5   C6   1.398(3)    .           ?           
C5   H5   0.9500      .           ?           
C6   C7   1.381(4)    .           ?           
C6   H6   0.9500      .           ?           
C7   C8   1.386(3)    .           ?           
C7   H7   0.9500      .           ?           
C9   C10  1.393(3)    .           ?           
C10  C29  1.444(3)    .           ?           
C10  C11  1.458(3)    .           ?           
C11  C12  1.401(3)    .           ?           
C11  C16  1.415(3)    .           ?           
C12  C13  1.383(3)    .           ?           
C12  H12  0.9500      .           ?           
C13  C14  1.400(3)    .           ?           
C13  H13  0.9500      .           ?           
C14  C15  1.378(4)    .           ?           
C14  H14  0.9500      .           ?           
C15  C16  1.403(3)    .           ?           
C15  H15  0.9500      .           ?           
C17  C22  1.393(3)    .           ?           
C17  C18  1.398(3)    .           ?           
C18  C19  1.385(3)    .           ?           
C18  H18  0.9500      .           ?           
C19  C20  1.385(3)    .           ?           
C19  H19  0.9500      .           ?           
C20  C21  1.384(3)    .           ?           
C20  H20  0.9500      .           ?           
C21  C22  1.392(3)    .           ?           
C21  H21  0.9500      .           ?           
C22  H22  0.9500      .           ?           
C23  C28  1.395(3)    .           ?           
C23  C24  1.395(3)    .           ?           
C24  C25  1.385(3)    .           ?           
C24  H24  0.9500      .           ?           
C25  C26  1.386(4)    .           ?           
C25  H25  0.9500      .           ?           
C26  C27  1.385(4)    .           ?           
C26  H26  0.9500      .           ?           
C27  C28  1.399(3)    .           ?           
C27  H27  0.9500      .           ?           
C28  H28  0.9500      .           ?           
C29  C30  1.436(3)    .           ?           
C30  C31  1.492(3)    .           ?           
C31  C32  1.391(3)    .           ?           
C31  C36  1.404(3)    .           ?           
C32  C33  1.393(3)    .           ?           
C32  H32  0.9500      .           ?           
C33  C34  1.368(4)    .           ?           
C33  H33  0.9500      .           ?           
C34  C35  1.393(4)    .           ?           
C34  H34  0.9500      .           ?           
C35  C36  1.387(4)    .           ?           
C35  H35  0.9500      .           ?           
C36  H36  0.9500      .           ?           

loop_
    _geom_angle_atom_site_label_1
    _geom_angle_atom_site_label_2
    _geom_angle_atom_site_label_3
    _geom_angle
    _geom_angle_site_symmetry_1
    _geom_angle_site_symmetry_3
    _geom_angle_publ_flag
C8   S1   C1    91.92(11)   .       .       ?       
C16  S2   C9    90.54(11)   .       .       ?       
C29  P1   C2   104.14(10)   .       .       ?       
C29  P1   C17  119.81(10)   .       .       ?       
C2   P1   C17  108.19(10)   .       .       ?       
C29  P1   C23  109.88(10)   .       .       ?       
C2   P1   C23  105.10(10)   .       .       ?       
C17  P1   C23  108.67(10)   .       .       ?       
C2   C1   C9   125.6(2)     .       .       ?       
C2   C1   S1   112.02(17)   .       .       ?       
C9   C1   S1   122.30(17)   .       .       ?       
C1   C2   C3   112.88(19)   .       .       ?       
C1   C2   P1   120.24(17)   .       .       ?       
C3   C2   P1   126.83(16)   .       .       ?       
C4   C3   C8   118.6(2)     .       .       ?       
C4   C3   C2   129.9(2)     .       .       ?       
C8   C3   C2   111.5(2)     .       .       ?       
C5   C4   C3   119.7(2)     .       .       ?       
C5   C4   H4   120.2        .       .       ?       
C3   C4   H4   120.2        .       .       ?       
C4   C5   C6   120.9(2)     .       .       ?       
C4   C5   H5   119.6        .       .       ?       
C6   C5   H5   119.6        .       .       ?       
C7   C6   C5   120.4(2)     .       .       ?       
C7   C6   H6   119.8        .       .       ?       
C5   C6   H6   119.8        .       .       ?       
C6   C7   C8   119.0(2)     .       .       ?       
C6   C7   H7   120.5        .       .       ?       
C8   C7   H7   120.5        .       .       ?       
C7   C8   C3   121.5(2)     .       .       ?       
C7   C8   S1   126.89(19)   .       .       ?       
C3   C8   S1   111.62(17)   .       .       ?       
C10  C9   C1   123.9(2)     .       .       ?       
C10  C9   S2   114.22(17)   .       .       ?       
C1   C9   S2   121.67(17)   .       .       ?       
C9   C10  C29  122.2(2)     .       .       ?       
C9   C10  C11  110.37(19)   .       .       ?       
C29  C10  C11  127.1(2)     .       .       ?       
C12  C11  C16  118.2(2)     .       .       ?       
C12  C11  C10  129.3(2)     .       .       ?       
C16  C11  C10  112.2(2)     .       .       ?       
C13  C12  C11  119.9(2)     .       .       ?       
C13  C12  H12  120.0        .       .       ?       
C11  C12  H12  120.0        .       .       ?       
C12  C13  C14  121.0(2)     .       .       ?       
C12  C13  H13  119.5        .       .       ?       
C14  C13  H13  119.5        .       .       ?       
C15  C14  C13  120.8(2)     .       .       ?       
C15  C14  H14  119.6        .       .       ?       
C13  C14  H14  119.6        .       .       ?       
C14  C15  C16  118.2(2)     .       .       ?       
C14  C15  H15  120.9        .       .       ?       
C16  C15  H15  120.9        .       .       ?       
C15  C16  C11  121.8(2)     .       .       ?       
C15  C16  S2   125.51(18)   .       .       ?       
C11  C16  S2   112.55(17)   .       .       ?       
C22  C17  C18  119.4(2)     .       .       ?       
C22  C17  P1   119.65(17)   .       .       ?       
C18  C17  P1   120.95(17)   .       .       ?       
C19  C18  C17  120.3(2)     .       .       ?       
C19  C18  H18  119.8        .       .       ?       
C17  C18  H18  119.8        .       .       ?       
C18  C19  C20  119.9(2)     .       .       ?       
C18  C19  H19  120.1        .       .       ?       
C20  C19  H19  120.1        .       .       ?       
C21  C20  C19  120.4(2)     .       .       ?       
C21  C20  H20  119.8        .       .       ?       
C19  C20  H20  119.8        .       .       ?       
C20  C21  C22  120.0(2)     .       .       ?       
C20  C21  H21  120.0        .       .       ?       
C22  C21  H21  120.0        .       .       ?       
C21  C22  C17  120.0(2)     .       .       ?       
C21  C22  H22  120.0        .       .       ?       
C17  C22  H22  120.0        .       .       ?       
C28  C23  C24  119.7(2)     .       .       ?       
C28  C23  P1   124.82(18)   .       .       ?       
C24  C23  P1   115.46(17)   .       .       ?       
C25  C24  C23  120.4(2)     .       .       ?       
C25  C24  H24  119.8        .       .       ?       
C23  C24  H24  119.8        .       .       ?       
C24  C25  C26  119.8(2)     .       .       ?       
C24  C25  H25  120.1        .       .       ?       
C26  C25  H25  120.1        .       .       ?       
C27  C26  C25  120.4(2)     .       .       ?       
C27  C26  H26  119.8        .       .       ?       
C25  C26  H26  119.8        .       .       ?       
C26  C27  C28  120.1(2)     .       .       ?       
C26  C27  H27  119.9        .       .       ?       
C28  C27  H27  119.9        .       .       ?       
C23  C28  C27  119.5(2)     .       .       ?       
C23  C28  H28  120.3        .       .       ?       
C27  C28  H28  120.3        .       .       ?       
C30  C29  C10  130.51(19)   .       .       ?       
C30  C29  P1   108.67(15)   .       .       ?       
C10  C29  P1   120.79(16)   .       .       ?       
O1   C30  C29  118.66(19)   .       .       ?       
O1   C30  C31  117.34(19)   .       .       ?       
C29  C30  C31  123.40(18)   .       .       ?       
C32  C31  C36  119.1(2)     .       .       ?       
C32  C31  C30  122.1(2)     .       .       ?       
C36  C31  C30  118.4(2)     .       .       ?       
C31  C32  C33  120.2(2)     .       .       ?       
C31  C32  H32  119.9        .       .       ?       
C33  C32  H32  119.9        .       .       ?       
C34  C33  C32  120.5(2)     .       .       ?       
C34  C33  H33  119.7        .       .       ?       
C32  C33  H33  119.7        .       .       ?       
C33  C34  C35  120.1(2)     .       .       ?       
C33  C34  H34  120.0        .       .       ?       
C35  C34  H34  120.0        .       .       ?       
C36  C35  C34  120.1(2)     .       .       ?       
C36  C35  H35  119.9        .       .       ?       
C34  C35  H35  119.9        .       .       ?       
C35  C36  C31  120.0(2)     .       .       ?       
C35  C36  H36  120.0        .       .       ?       
C31  C36  H36  120.0        .       .       ?       

loop_
    _geom_torsion_atom_site_label_1
    _geom_torsion_atom_site_label_2
    _geom_torsion_atom_site_label_3
    _geom_torsion_atom_site_label_4
    _geom_torsion
    _geom_torsion_site_symmetry_1
    _geom_torsion_site_symmetry_2
    _geom_torsion_site_symmetry_3
    _geom_torsion_site_symmetry_4
    _geom_torsion_publ_flag
C8   S1   C1   C2     -0.77(18)   .       .       .       .       ?       
C8   S1   C1   C9   -178.4(2)     .       .       .       .       ?       
C9   C1   C2   C3    179.1(2)     .       .       .       .       ?       
S1   C1   C2   C3      1.6(2)     .       .       .       .       ?       
C9   C1   C2   P1     -3.4(3)     .       .       .       .       ?       
S1   C1   C2   P1    179.12(12)   .       .       .       .       ?       
C29  P1   C2   C1     -9.0(2)     .       .       .       .       ?       
C17  P1   C2   C1    119.52(19)   .       .       .       .       ?       
C23  P1   C2   C1   -124.53(19)   .       .       .       .       ?       
C29  P1   C2   C3    168.22(19)   .       .       .       .       ?       
C17  P1   C2   C3    -63.3(2)     .       .       .       .       ?       
C23  P1   C2   C3     52.7(2)     .       .       .       .       ?       
C1   C2   C3   C4   -179.6(2)     .       .       .       .       ?       
P1   C2   C3   C4      3.0(4)     .       .       .       .       ?       
C1   C2   C3   C8     -1.7(3)     .       .       .       .       ?       
P1   C2   C3   C8   -179.11(17)   .       .       .       .       ?       
C8   C3   C4   C5      0.2(3)     .       .       .       .       ?       
C2   C3   C4   C5    177.9(2)     .       .       .       .       ?       
C3   C4   C5   C6      0.1(4)     .       .       .       .       ?       
C4   C5   C6   C7     -0.7(4)     .       .       .       .       ?       
C5   C6   C7   C8      1.0(4)     .       .       .       .       ?       
C6   C7   C8   C3     -0.7(4)     .       .       .       .       ?       
C6   C7   C8   S1   -179.7(2)     .       .       .       .       ?       
C4   C3   C8   C7      0.1(4)     .       .       .       .       ?       
C2   C3   C8   C7   -178.0(2)     .       .       .       .       ?       
C4   C3   C8   S1    179.25(17)   .       .       .       .       ?       
C2   C3   C8   S1      1.1(3)     .       .       .       .       ?       
C1   S1   C8   C7    178.8(2)     .       .       .       .       ?       
C1   S1   C8   C3     -0.23(19)   .       .       .       .       ?       
C2   C1   C9   C10     8.5(4)     .       .       .       .       ?       
S1   C1   C9   C10  -174.27(18)   .       .       .       .       ?       
C2   C1   C9   S2   -166.16(19)   .       .       .       .       ?       
S1   C1   C9   S2     11.1(3)     .       .       .       .       ?       
C16  S2   C9   C10    -3.05(19)   .       .       .       .       ?       
C16  S2   C9   C1    172.1(2)     .       .       .       .       ?       
C1   C9   C10  C29     3.0(4)     .       .       .       .       ?       
S2   C9   C10  C29   177.99(17)   .       .       .       .       ?       
C1   C9   C10  C11  -171.5(2)     .       .       .       .       ?       
S2   C9   C10  C11     3.5(2)     .       .       .       .       ?       
C9   C10  C11  C12   171.6(2)     .       .       .       .       ?       
C29  C10  C11  C12    -2.6(4)     .       .       .       .       ?       
C9   C10  C11  C16    -2.1(3)     .       .       .       .       ?       
C29  C10  C11  C16  -176.3(2)     .       .       .       .       ?       
C16  C11  C12  C13    -0.4(3)     .       .       .       .       ?       
C10  C11  C12  C13  -173.8(2)     .       .       .       .       ?       
C11  C12  C13  C14    -0.5(4)     .       .       .       .       ?       
C12  C13  C14  C15     0.6(4)     .       .       .       .       ?       
C13  C14  C15  C16     0.3(4)     .       .       .       .       ?       
C14  C15  C16  C11    -1.3(4)     .       .       .       .       ?       
C14  C15  C16  S2    174.2(2)     .       .       .       .       ?       
C12  C11  C16  C15     1.4(4)     .       .       .       .       ?       
C10  C11  C16  C15   175.8(2)     .       .       .       .       ?       
C12  C11  C16  S2   -174.62(17)   .       .       .       .       ?       
C10  C11  C16  S2     -0.1(3)     .       .       .       .       ?       
C9   S2   C16  C15  -174.1(2)     .       .       .       .       ?       
C9   S2   C16  C11     1.74(19)   .       .       .       .       ?       
C29  P1   C17  C22   110.53(19)   .       .       .       .       ?       
C2   P1   C17  C22    -8.5(2)     .       .       .       .       ?       
C23  P1   C17  C22  -122.07(18)   .       .       .       .       ?       
C29  P1   C17  C18   -67.7(2)     .       .       .       .       ?       
C2   P1   C17  C18   173.30(18)   .       .       .       .       ?       
C23  P1   C17  C18    59.7(2)     .       .       .       .       ?       
C22  C17  C18  C19     1.1(3)     .       .       .       .       ?       
P1   C17  C18  C19   179.38(19)   .       .       .       .       ?       
C17  C18  C19  C20    -0.4(4)     .       .       .       .       ?       
C18  C19  C20  C21    -0.4(4)     .       .       .       .       ?       
C19  C20  C21  C22     0.4(3)     .       .       .       .       ?       
C20  C21  C22  C17     0.4(3)     .       .       .       .       ?       
C18  C17  C22  C21    -1.1(3)     .       .       .       .       ?       
P1   C17  C22  C21  -179.41(17)   .       .       .       .       ?       
C29  P1   C23  C28   129.1(2)     .       .       .       .       ?       
C2   P1   C23  C28  -119.4(2)     .       .       .       .       ?       
C17  P1   C23  C28    -3.8(2)     .       .       .       .       ?       
C29  P1   C23  C24   -52.80(19)   .       .       .       .       ?       
C2   P1   C23  C24    58.71(19)   .       .       .       .       ?       
C17  P1   C23  C24   174.34(17)   .       .       .       .       ?       
C28  C23  C24  C25    -2.0(3)     .       .       .       .       ?       
P1   C23  C24  C25   179.79(18)   .       .       .       .       ?       
C23  C24  C25  C26     0.8(4)     .       .       .       .       ?       
C24  C25  C26  C27     0.8(4)     .       .       .       .       ?       
C25  C26  C27  C28    -1.2(4)     .       .       .       .       ?       
C24  C23  C28  C27     1.6(3)     .       .       .       .       ?       
P1   C23  C28  C27   179.63(18)   .       .       .       .       ?       
C26  C27  C28  C23     0.0(4)     .       .       .       .       ?       
C9   C10  C29  C30   160.2(2)     .       .       .       .       ?       
C11  C10  C29  C30   -26.2(4)     .       .       .       .       ?       
C9   C10  C29  P1    -17.7(3)     .       .       .       .       ?       
C11  C10  C29  P1    155.86(18)   .       .       .       .       ?       
C2   P1   C29  C30  -159.39(15)   .       .       .       .       ?       
C17  P1   C29  C30    79.58(17)   .       .       .       .       ?       
C23  P1   C29  C30   -47.26(17)   .       .       .       .       ?       
C2   P1   C29  C10    18.9(2)     .       .       .       .       ?       
C17  P1   C29  C10  -102.11(19)   .       .       .       .       ?       
C23  P1   C29  C10   131.05(18)   .       .       .       .       ?       
C10  C29  C30  O1    159.5(2)     .       .       .       .       ?       
P1   C29  C30  O1    -22.4(2)     .       .       .       .       ?       
C10  C29  C30  C31   -29.7(4)     .       .       .       .       ?       
P1   C29  C30  C31   148.41(17)   .       .       .       .       ?       
O1   C30  C31  C32   143.5(2)     .       .       .       .       ?       
C29  C30  C31  C32   -27.4(3)     .       .       .       .       ?       
O1   C30  C31  C36   -28.6(3)     .       .       .       .       ?       
C29  C30  C31  C36   160.4(2)     .       .       .       .       ?       
C36  C31  C32  C33     0.5(4)     .       .       .       .       ?       
C30  C31  C32  C33  -171.5(2)     .       .       .       .       ?       
C31  C32  C33  C34     0.3(4)     .       .       .       .       ?       
C32  C33  C34  C35    -0.9(4)     .       .       .       .       ?       
C33  C34  C35  C36     0.8(4)     .       .       .       .       ?       
C34  C35  C36  C31     0.0(4)     .       .       .       .       ?       
C32  C31  C36  C35    -0.7(4)     .       .       .       .       ?       
C30  C31  C36  C35   171.7(2)     .       .       .       .       ?       

#------------------------------------------------------------------------------#
#                                EMBEDDED FILES                                #
#------------------------------------------------------------------------------#
#                                                                              #

#...............................................................................
# .RES SHELXL file: job.res
#...............................................................................

_shelx_res_file
;
TITL DT619 [Space group= P2(1)/c]           New:P21/c
    job.res
    created by SHELXL-2018/3 at 11:27:49 on 07-Sep-2020
CELL  0.71073    8.3232   14.8898   22.0770    90.000   100.327    90.000
ZERR        4    0.0007    0.0014    0.0020     0.000     0.003     0.000
LATT   1
SYMM             - X ,    0.50000 + Y ,    0.50000 - Z
SFAC  C  H  O  P  S
UNIT   144   92   4   4   8
TEMP  -123
L.S. 5
FMAP 2
PLAN -20
ACTA
CONF
BOND $H
WGHT    0.059800    3.119900
FVAR       0.45092
S1    5    0.240785    0.015200   -0.000702    11.00000    0.04052    0.02665 =
         0.01624   -0.00885    0.00819   -0.01642
S2    5    0.305524    0.181208   -0.091466    11.00000    0.03016    0.02868 =
         0.01079   -0.00343    0.00174   -0.00955
P1    4    0.479769    0.208961    0.130080    11.00000    0.01199    0.01510 =
         0.01089   -0.00178    0.00198   -0.00094
O1    3    0.696382    0.346092    0.155314    11.00000    0.01700    0.02317 =
         0.01328   -0.00357    0.00158   -0.00220
C1    1    0.344121    0.112853    0.027207    11.00000    0.01510    0.02064 =
         0.01613   -0.00529    0.00281   -0.00364
C2    1    0.373306    0.116257    0.090915    11.00000    0.01473    0.01691 =
         0.01346   -0.00276    0.00305   -0.00119
C3    1    0.315201    0.037317    0.118648    11.00000    0.01277    0.01588 =
         0.01964   -0.00115    0.00329    0.00061
C4    1    0.321114    0.016235    0.180769    11.00000    0.01550    0.02120 =
         0.02015    0.00286    0.00097    0.00063
AFIX  43
H4    2    0.372216    0.056117    0.211952    11.00000   -1.20000
AFIX   0
C5    1    0.252121   -0.063036    0.196557    11.00000    0.01941    0.02226 =
         0.02257    0.00707    0.00449    0.00346
AFIX  43
H5    2    0.256037   -0.077196    0.238755    11.00000   -1.20000
AFIX   0
C6    1    0.176769   -0.122525    0.151244    11.00000    0.02799    0.01627 =
         0.03590    0.00155    0.01380    0.00022
AFIX  43
H6    2    0.131165   -0.176974    0.162894    11.00000   -1.20000
AFIX   0
C7    1    0.168192   -0.102650    0.089636    11.00000    0.03580    0.02175 =
         0.02909   -0.00776    0.01263   -0.01026
AFIX  43
H7    2    0.115462   -0.142559    0.058784    11.00000   -1.20000
AFIX   0
C8    1    0.237705   -0.023577    0.073517    11.00000    0.02361    0.02021 =
         0.01999   -0.00359    0.00532   -0.00323
C9    1    0.385269    0.181010   -0.012553    11.00000    0.01902    0.02241 =
         0.01265   -0.00353    0.00283   -0.00342
C10   1    0.479682    0.256089    0.007747    11.00000    0.01372    0.01915 =
         0.01320   -0.00061    0.00565    0.00097
C11   1    0.479250    0.319311   -0.042738    11.00000    0.01620    0.02216 =
         0.01229   -0.00090    0.00196    0.00245
C12   1    0.541067    0.406926   -0.041308    11.00000    0.01659    0.02047 =
         0.01747   -0.00117    0.00282    0.00120
AFIX  43
H12   2    0.601450    0.430610   -0.004137    11.00000   -1.20000
AFIX   0
C13   1    0.514109    0.458907   -0.094054    11.00000    0.02640    0.02028 =
         0.02252    0.00163    0.00641    0.00025
AFIX  43
H13   2    0.555556    0.518461   -0.092694    11.00000   -1.20000
AFIX   0
C14   1    0.426636    0.425064   -0.149429    11.00000    0.03776    0.03036 =
         0.01504    0.00555    0.00467    0.00510
AFIX  43
H14   2    0.410482    0.461716   -0.185230    11.00000   -1.20000
AFIX   0
C15   1    0.363666    0.339261   -0.152668    11.00000    0.03375    0.02995 =
         0.01266   -0.00092    0.00469   -0.00169
AFIX  43
H15   2    0.304662    0.316169   -0.190274    11.00000   -1.20000
AFIX   0
C16   1    0.388991    0.286885   -0.098952    11.00000    0.02360    0.02314 =
         0.01479   -0.00132    0.00499   -0.00193
C17   1    0.345930    0.263348    0.175244    11.00000    0.01538    0.01785 =
         0.01175   -0.00007    0.00319    0.00175
C18   1    0.402810    0.332941    0.215996    11.00000    0.01604    0.02491 =
         0.02245   -0.00795    0.00517   -0.00565
AFIX  43
H18   2    0.513337    0.351848    0.220547    11.00000   -1.20000
AFIX   0
C19   1    0.298862    0.374445    0.249757    11.00000    0.02610    0.02100 =
         0.02523   -0.00864    0.00742   -0.00146
AFIX  43
H19   2    0.338173    0.421476    0.277573    11.00000   -1.20000
AFIX   0
C20   1    0.137487    0.347273    0.242900    11.00000    0.02385    0.01937 =
         0.02463    0.00114    0.01114    0.00560
AFIX  43
H20   2    0.066458    0.375515    0.266292    11.00000   -1.20000
AFIX   0
C21   1    0.079106    0.279218    0.202171    11.00000    0.01475    0.01958 =
         0.02357    0.00348    0.00478    0.00171
AFIX  43
H21   2   -0.031908    0.261153    0.197469    11.00000   -1.20000
AFIX   0
C22   1    0.182942    0.237219    0.168089    11.00000    0.01694    0.01592 =
         0.01626    0.00077    0.00224    0.00057
AFIX  43
H22   2    0.142651    0.190742    0.139954    11.00000   -1.20000
AFIX   0
C23   1    0.650622    0.159779    0.182207    11.00000    0.01611    0.01510 =
         0.01608    0.00081    0.00202   -0.00308
C24   1    0.757075    0.108213    0.154379    11.00000    0.01939    0.01957 =
         0.02409   -0.00084    0.00419    0.00070
AFIX  43
H24   2    0.736877    0.100846    0.110932    11.00000   -1.20000
AFIX   0
C25   1    0.891945    0.067710    0.189667    11.00000    0.01888    0.01796 =
         0.04479    0.00564    0.00638    0.00331
AFIX  43
H25   2    0.964759    0.033294    0.170432    11.00000   -1.20000
AFIX   0
C26   1    0.920449    0.077507    0.253122    11.00000    0.02179    0.02329 =
         0.04010    0.01163   -0.00671    0.00044
AFIX  43
H26   2    1.013766    0.050360    0.277275    11.00000   -1.20000
AFIX   0
C27   1    0.813685    0.126637    0.281515    11.00000    0.03109    0.03082 =
         0.02032    0.00779   -0.00514   -0.00329
AFIX  43
H27   2    0.832844    0.132115    0.325089    11.00000   -1.20000
AFIX   0
C28   1    0.677644    0.168231    0.246165    11.00000    0.02056    0.02613 =
         0.01517    0.00264    0.00054   -0.00120
AFIX  43
H28   2    0.604259    0.201959    0.265565    11.00000   -1.20000
AFIX   0
C29   1    0.551421    0.269225    0.071698    11.00000    0.01486    0.01677 =
         0.01180   -0.00131    0.00384   -0.00020
C30   1    0.685020    0.325157    0.099544    11.00000    0.01570    0.01254 =
         0.01376   -0.00025    0.00338    0.00130
C31   1    0.824768    0.349128    0.068722    11.00000    0.01359    0.01934 =
         0.01430    0.00035    0.00236   -0.00048
C32   1    0.874871    0.293753    0.024900    11.00000    0.01931    0.02471 =
         0.02728   -0.00657    0.00710   -0.00204
AFIX  43
H32   2    0.810986    0.242992    0.009713    11.00000   -1.20000
AFIX   0
C33   1    1.018438    0.312501    0.003216    11.00000    0.02546    0.03372 =
         0.03087   -0.00557    0.01397    0.00277
AFIX  43
H33   2    1.051682    0.274536   -0.026849    11.00000   -1.20000
AFIX   0
C34   1    1.111935    0.385160    0.024876    11.00000    0.01991    0.03872 =
         0.03505    0.00492    0.01259   -0.00121
AFIX  43
H34   2    1.210513    0.396941    0.010285    11.00000   -1.20000
AFIX   0
C35   1    1.062802    0.441899    0.068299    11.00000    0.02360    0.02472 =
         0.03953    0.00048    0.00737   -0.01022
AFIX  43
H35   2    1.127227    0.492741    0.082895    11.00000   -1.20000
AFIX   0
C36   1    0.919981    0.424281    0.090256    11.00000    0.02171    0.02171 =
         0.02175   -0.00161    0.00485   -0.00569
AFIX  43
H36   2    0.886591    0.463048    0.119854    11.00000   -1.20000
AFIX   0
HKLF 4


REM  DT619 [Space group= P2(1)/c]           New:P21/c
REM wR2 = 0.1338, GooF = S = 1.026, Restrained GooF = 1.026 for all data
REM R1 = 0.0491 for 4901 Fo > 4sig(Fo) and 0.0672 for all 6159 data
REM 361 parameters refined using 0 restraints

END

WGHT      0.0481      3.4558

REM Highest difference peak  0.460,  deepest hole -0.538,  1-sigma level  0.080
Q1    1   0.1242 -0.2339  0.1594  11.00000  0.05    0.46
Q2    1   0.3279  0.2444 -0.0985  11.00000  0.05    0.40
Q3    1   0.3628  0.0037 -0.0017  11.00000  0.05    0.39
Q4    1   0.5637  0.4242 -0.0699  11.00000  0.05    0.39
Q5    1   0.8733  0.3900  0.0783  11.00000  0.05    0.39
Q6    1   0.2298  0.3427  0.2461  11.00000  0.05    0.37
Q7    1   0.9982  0.4195  0.0811  11.00000  0.05    0.36
Q8    1   1.0607  0.4158  0.0385  11.00000  0.05    0.35
Q9    1   0.7418  0.1455  0.2612  11.00000  0.05    0.33
Q10   1   0.1725  0.1933 -0.0839  11.00000  0.05    0.33
Q11   1   0.7463  0.3395  0.0779  11.00000  0.05    0.32
Q12   1   0.4125  0.2018 -0.0967  11.00000  0.05    0.32
Q13   1   0.7139  0.1425  0.1701  11.00000  0.05    0.31
Q14   1   0.3238  0.3864 -0.1571  11.00000  0.05    0.30
Q15   1   0.6044  0.2984  0.0831  11.00000  0.05    0.29
Q16   1   0.1497 -0.0434  0.0781  11.00000  0.05    0.29
Q17   1   0.8085  0.0773  0.1777  11.00000  0.05    0.29
Q18   1   0.0113 -0.2051  0.1393  11.00000  0.05    0.29
Q19   1   0.4977  0.0396  0.0017  11.00000  0.05    0.29
Q20   1   0.9459  0.4390  0.0631  11.00000  0.05    0.28
;

_shelx_res_checksum              22246

# ............... End of .RES file ........................................... #
#------------------------------------------------------------------------------#

#...............................................................................
# .HKL SHELXL file: job.hkl
#...............................................................................

_shelx_hkl_file
;
   1   0   0 3780.28  200.84
   2   0   0 1538.43   91.58
   2   0   0 1540.34   92.71
   3   0   0   32.18   23.80
   3   0   0   19.31   12.42
   4   0   0    6.18    1.25
   5   0   0 1692.81   88.54
   6   0   0  447.94   25.09
   7   0   0  222.28   13.91
   8   0   0    3.99    2.39
   9   0   0    2.43    3.08
  10   0   0   49.63    7.17
  -1  -1   0  218.01   12.00
   2   1   0 2583.52  133.70
   3   1   0 1164.74   61.22
   4   1   0   88.30    6.23
   5  -1   0    4.69    1.13
   5   1   0    2.87    1.51
   6  -1   0   -0.23    1.17
   6   1   0    0.56    1.78
   7  -1   0   19.83    2.94
   7   1   0   14.11    3.33
   8  -1   0   25.25    4.06
   8   1   0   23.28    4.37
   9  -1   0   74.77    6.84
   9   1   0   76.43    8.28
  10  -1   0  139.68    9.94
  10   1   0   99.04   10.99
   0  -2   0 1661.03   85.47
   0  -2   0 1690.88   85.58
   0   2   0 1702.67   85.53
   0   2   0 1527.39   85.40
   1  -2   0 2176.17  111.82
  -1  -2   0 2179.17  112.58
   1   2   0 2141.90  112.55
   2   2   0 1541.80   80.85
   3   2   0    0.39    1.10
   4   2   0  304.45   17.93
   5  -2   0   98.21    5.34
   5   2   0   92.86    7.50
   6  -2   0 1240.26   64.52
   6   2   0 1233.54   66.80
   7  -2   0    2.83    1.34
   7   2   0    3.79    2.74
   8  -2   0   14.09    2.32
   8   2   0   14.61    3.61
   9  -2   0   73.95    6.44
   9   2   0   83.91    9.22
  10  -2   0  102.26    8.42
  10   2   0  134.47   13.17
   0  -3   0    0.72    1.18
   0  -3   0   -0.10    0.77
   0   3   0    0.96    0.87
   0   3   0   -0.12    1.07
   1  -3   0 1469.14   77.45
   1  -3   0 1434.47   77.46
  -1  -3   0 1411.96   78.13
   1   3   0 1542.15   78.24
  -1   3   0 1487.37   77.21
  -1   3   0 1481.19   77.28
   1   3   0 1569.38   78.13
   2  -3   0  950.49   49.62
  -2  -3   0  927.24   50.98
   2  -3   0  977.43   49.68
   2   3   0  947.32   51.05
   3  -3   0    1.23    0.33
   3  -3   0    1.77    0.56
   3   3   0    0.33    1.29
   4   3   0  196.55   12.89
   5   3   0  212.95   14.15
   6  -3   0   23.68    2.06
   6   3   0   35.58    4.92
   7  -3   0   95.21    5.91
   7   3   0   92.90    8.76
   8  -3   0   97.08    6.26
   8   3   0   86.98    9.43
   9  -3   0   23.50    3.48
  10  -3   0  415.23   23.61
  10   3   0  446.84   29.98
  10   3   0  406.16   27.60
   0  -4   0  523.84   30.17
   0  -4   0  543.17   30.00
   0   4   0  572.88   30.15
   0   4   0  540.87   30.02
   1  -4   0  319.40   18.27
  -1  -4   0  285.07   18.66
   1  -4   0  336.04   18.19
   1   4   0  315.59   18.72
   1   4   0  316.76   18.60
  -1   4   0  322.93   17.98
  -1   4   0  330.32   17.88
   2  -4   0  719.16   38.81
   2  -4   0  687.36   38.67
  -2  -4   0  672.34   39.86
   2   4   0  723.89   40.05
  -2   4   0  769.44   37.83
   2   4   0  805.23   40.13
  -2   4   0  706.38   37.74
   3  -4   0  236.91   12.92
   3  -4   0  231.96   13.08
   3   4   0  220.44   14.64
   4  -4   0 1382.78   72.67
   4  -4   0 1375.32   72.41
   4   4   0 1435.63   75.39
   5  -4   0   14.21    1.41
   5  -4   0   17.19    2.33
   5   4   0   15.37    3.28
   6  -4   0   94.30    5.72
   6   4   0  104.37    8.99
   7  -4   0   96.31    6.01
   7   4   0  103.88    9.65
   8  -4   0   90.71    6.12
   8   4   0  109.27   10.69
   9  -4   0    9.84    1.92
   9   4   0    6.46    4.93
   9   4   0   14.66    6.67
  10  -4   0    7.88    2.62
  10   4   0   -2.21    8.88
  10   4   0    6.00    7.73
   0  -5   0    1.63    1.70
   0  -5   0    3.23    1.42
   0   5   0    4.91    1.60
   0   5   0    1.37    1.38
   1  -5   0  386.29   22.23
  -1  -5   0  365.80   22.49
   1  -5   0  387.57   22.00
   1   5   0  372.93   22.24
  -1   5   0  398.70   21.74
   1   5   0  376.81   22.55
  -1   5   0  402.09   21.95
  -2  -5   0   11.39    2.19
   2  -5   0   14.75    2.83
   2  -5   0   14.87    2.32
   2   5   0   12.93    2.48
  -2   5   0   19.40    2.30
   2   5   0   16.30    3.18
  -2   5   0   18.51    1.90
   3  -5   0  431.36   24.68
   3  -5   0  418.15   24.42
   3   5   0  473.05   26.46
   3   5   0  458.45   26.55
   4  -5   0   10.63    2.16
   4  -5   0   11.18    1.89
   4   5   0   17.24    3.74
   5  -5   0   45.87    4.36
   5  -5   0   42.72    3.45
   5   5   0   47.01    5.90
   6  -5   0   67.66    4.75
   6   5   0   75.18    8.01
   7  -5   0  478.10   26.10
   7   5   0  493.55   30.49
   8  -5   0   23.13    2.97
   8   5   0   20.24    6.55
   8   5   0   20.26    5.95
   9  -5   0   45.09    4.38
   9   5   0   46.58   10.06
   9   5   0   30.86    6.80
  10  -5   0    4.02    2.93
  10   5   0   12.31    9.30
  10   5   0    5.94    9.53
   0  -6   0  636.09   39.89
   0  -6   0  770.77   40.34
   0   6   0  746.29   40.16
   0   6   0  736.66   40.06
   1  -6   0  527.35   30.65
  -1  -6   0  526.50   31.60
   1  -6   0  530.55   30.62
   1   6   0  570.51   31.50
  -1   6   0  567.72   30.42
  -1   6   0  537.50   30.50
   1   6   0  544.94   31.29
  -2  -6   0 2219.36  122.18
   2  -6   0 2278.30  121.00
   2  -6   0 2246.88  120.71
  -2   6   0 2378.10  119.86
   2   6   0 2428.68  122.10
   2   6   0 2308.70  122.09
  -2   6   0 2257.07  119.95
   3  -6   0 1398.51   77.08
  -3  -6   0 1351.58   78.59
   3  -6   0 1572.17   77.12
   3   6   0 1488.44   78.60
   3   6   0 1452.48   78.85
   4  -6   0   25.05    3.05
   4  -6   0   31.78    3.86
   4   6   0   34.00    5.34
   4   6   0   20.11    4.97
   5  -6   0   32.13    4.57
   5  -6   0   37.86    3.69
   5   6   0   37.82    5.51
   5   6   0   32.27    6.06
   6  -6   0  270.31   16.38
   6   6   0  284.71   19.98
   6   6   0  307.99   20.52
   7  -6   0  117.86    7.70
   7   6   0  111.50   12.36
   7   6   0  111.32   12.64
   8  -6   0    2.92    1.97
   8   6   0    4.91    6.70
   8   6   0   -5.78    5.63
   9   6   0   19.56    8.88
  10  -6   0   49.13    6.78
  10   6   0   47.90   12.70
  10   6   0   45.43    9.86
   0  -7   0    4.65    1.77
   0  -7   0    0.42    2.37
   0   7   0    2.72    1.90
   0   7   0    0.00    2.02
   1  -7   0  316.52   19.75
  -1  -7   0  309.71   19.98
   1  -7   0  321.09   19.25
   1   7   0  307.04   19.52
   1   7   0  306.39   19.73
  -1   7   0  301.89   18.59
  -1   7   0  314.90   18.75
   2  -7   0    1.46    1.43
  -2  -7   0    0.47    1.99
   2  -7   0    0.97    1.58
   2   7   0   -0.01    2.65
   2   7   0    0.67    2.14
  -2   7   0    1.92    1.42
  -2   7   0    1.52    1.15
   3  -7   0    8.74    1.68
   3  -7   0   11.93    2.61
  -3  -7   0    4.45    3.75
  -3   7   0   14.71    1.39
   3   7   0   13.88    3.42
  -3   7   0   13.08    1.66
   3   7   0    5.64    3.50
   4  -7   0  119.93    8.76
   4  -7   0  130.41    8.98
   4   7   0  121.91   10.91
   4   7   0  127.89   10.88
   5  -7   0  279.70   16.74
   5  -7   0  265.51   16.94
   5   7   0  271.77   19.70
   5   7   0  297.56   19.41
   6  -7   0   -3.33    2.30
   6  -7   0    1.79    1.92
   6   7   0    1.84    4.54
   6   7   0    5.72    5.46
   7  -7   0   16.11    2.91
   7   7   0   20.21    6.18
   7   7   0   22.50    6.94
   8  -7   0   44.75    5.38
   8   7   0   44.36   10.21
   9  -7   0    9.88    3.52
   9   7   0    0.14    8.85
   9   7   0    5.51    8.74
   0  -8   0  138.50   12.45
   0  -8   0  178.45   12.24
   0   8   0  155.25   11.57
   0   8   0  167.77   11.70
   1  -8   0   71.55    6.72
  -1  -8   0   57.51    7.93
   1  -8   0   61.31    6.23
  -1   8   0   76.15    7.36
   1   8   0   70.23    7.17
   1   8   0   69.97    8.07
  -1   8   0   82.22    6.64
   2  -8   0  973.58   55.68
   2  -8   0  998.47   55.30
   2   8   0  998.81   56.45
   2   8   0 1014.86   56.62
  -2   8   0 1011.44   54.24
  -2   8   0 1043.94   54.54
   3  -8   0  289.47   19.29
  -3  -8   0  260.08   19.83
   3  -8   0  295.45   18.53
  -3   8   0  313.15   16.60
   3   8   0  278.54   19.79
   3   8   0  310.65   20.49
  -3   8   0  324.87   16.90
   4  -8   0    3.61    3.23
   4  -8   0    3.99    2.22
   4   8   0    4.77    4.06
   4   8   0    0.02    3.30
   5  -8   0  420.57   26.92
   5  -8   0  457.89   26.35
   5   8   0  458.60   29.34
   5   8   0  472.72   29.89
   6  -8   0    5.15    3.53
   6  -8   0    5.11    2.38
   6   8   0    3.97    4.51
   6   8   0    3.50    4.84
   7  -8   0   13.25    3.45
   7   8   0   20.50    7.34
   7   8   0   15.67    6.70
   8  -8   0    4.14    3.25
   8   8   0    6.46    7.19
   8   8   0    0.38    7.38
   9  -8   0    9.63    4.15
   9   8   0   19.05    9.92
   0  -9   0    1.65    2.67
   0  -9   0   -2.02    2.25
   0   9   0   -1.27    2.12
   1  -9   0   79.50    7.47
  -1  -9   0   64.86    8.23
  -1   9   0   76.35    7.14
   1   9   0   76.38    7.94
  -1   9   0   73.10    6.88
   1   9   0   69.35    7.00
  -2  -9   0  185.03   15.54
   2  -9   0  199.19   13.88
   2  -9   0  189.57   14.85
   2   9   0  189.11   14.55
   2   9   0  192.48   15.09
  -2   9   0  202.63   13.29
  -2   9   0  197.93   12.81
  -3  -9   0   -1.48    3.75
   3  -9   0   -1.51    3.53
   3  -9   0    1.88    2.26
   3   9   0    2.38    3.65
   3   9   0    6.06    3.67
  -3   9   0    2.51    1.58
  -3   9   0    1.07    1.16
   4  -9   0   77.53    7.27
   4   9   0   75.33    8.86
   4   9   0   75.22   10.00
   5  -9   0   16.23    3.35
   5   9   0   15.33    5.62
   5   9   0   17.75    5.48
   6  -9   0    1.47    3.45
   6  -9   0   13.20    3.43
   6   9   0    8.18    5.72
   6   9   0    2.19    5.90
   7  -9   0  133.35   10.51
   7   9   0  126.80   16.39
   7   9   0  122.45   15.11
   8  -9   0   55.31    7.33
   8   9   0   44.61   10.06
   8   9   0   38.19    8.67
   9  -9   0    0.60    4.50
   9   9   0   -9.31    9.11
   9   9   0    4.99   10.69
   0 -10   0   67.43    8.87
   0 -10   0   68.19    8.05
   0  10   0   65.57    7.48
   0  10   0   69.84    7.80
   1 -10   0   25.05    6.28
  -1 -10   0   26.17    6.57
   1 -10   0   29.06    4.83
  -1  10   0   24.26    4.74
   1  10   0   27.47    5.30
   1  10   0   32.89    6.33
  -1  10   0   22.11    5.54
   2 -10   0   17.72    4.06
   2 -10   0   14.74    4.76
  -2 -10   0   12.54    4.99
  -2  10   0   13.88    3.42
   2  10   0   14.61    5.48
  -2  10   0   10.80    2.78
   2  10   0   18.85    4.38
   3 -10   0   59.65    7.01
  -3 -10   0   55.44    9.53
   3 -10   0   46.27    6.52
   3  10   0   39.52    7.30
  -3  10   0   49.69    5.03
  -3  10   0   60.85    4.88
   3  10   0   63.16    8.93
   4 -10   0  178.74   13.20
   4 -10   0  155.93   13.74
   4  10   0  171.08   15.29
   4  10   0  208.10   16.88
   5 -10   0    8.77    4.61
   5 -10   0   11.91    3.47
   5  10   0    8.87    5.40
   6 -10   0   40.65    6.43
   6 -10   0   42.06    7.66
   6  10   0   39.02    9.50
   6  10   0   41.22    9.00
   7 -10   0    3.93    3.68
   7  10   0   -3.20    6.44
   7  10   0   -6.02    6.61
   8 -10   0  127.39   11.58
   8  10   0  133.03   19.41
   8  10   0  118.03   16.81
   9 -10   0   -4.10    5.32
   9  10   0   -5.74   11.35
   9  10   0   22.71    9.38
   0 -11   0   -3.09    4.38
   0 -11   0    0.34    4.21
   0  11   0    7.01    3.13
   0  11   0    2.58    4.05
  -1 -11   0  374.24   26.98
   1 -11   0  433.46   25.72
   1 -11   0  371.03   26.67
  -1  11   0  366.76   24.72
  -1  11   0  387.88   24.51
   1  11   0  406.31   26.56
   1  11   0  407.32   26.12
   2 -11   0  144.64   13.62
  -2 -11   0  118.37   13.96
   2 -11   0  171.57   12.52
   2  11   0  150.10   13.37
   2  11   0  170.08   14.71
  -2  11   0  136.61   11.88
  -2  11   0  149.90   11.01
   3 -11   0    8.68    3.74
   3 -11   0    0.20    4.72
  -3 -11   0   -1.93    5.34
  -3  11   0    5.78    2.13
   3  11   0    5.51    4.87
  -3  11   0    5.04    1.85
   3  11   0    2.20    3.93
   4 -11   0  300.38   21.04
   4 -11   0  337.73   23.04
   4  11   0  319.58   23.84
   5 -11   0   41.31    7.79
   5 -11   0   27.62    5.44
   5  11   0   44.55    9.33
   5  11   0   41.98    9.31
   6 -11   0   46.00    8.12
   6  11   0   67.18   12.16
   6  11   0   67.43   11.47
   7 -11   0   10.82    5.35
   7  11   0    4.01    7.92
   7  11   0    1.12    6.66
   8 -11   0  172.81   15.01
   8  11   0  156.70   20.90
   8  11   0  186.14   20.25
   0 -12   0   40.37    8.58
   0 -12   0   35.07    6.49
   0  12   0   46.45    8.81
   0  12   0   36.93    6.83
  -1 -12   0   -3.08    5.04
   1 -12   0   -1.17    4.78
   1 -12   0    2.32    4.08
   1  12   0   -3.54    4.40
  -1  12   0    7.55    3.09
   1  12   0   -4.29    3.18
  -1  12   0   -0.08    3.89
   2 -12   0  121.12   11.33
  -2 -12   0  156.61   15.96
   2 -12   0  153.41   14.89
  -2  12   0  170.28   11.78
  -2  12   0  161.93   12.45
   2  12   0  141.84   13.17
   2  12   0  157.57   15.06
   3 -12   0  350.61   24.98
   3 -12   0  316.66   22.65
   3  12   0  309.26   22.78
  -3  12   0  357.54   21.14
  -3  12   0  347.86   20.29
   3  12   0  359.13   25.43
   4 -12   0   65.68    9.58
   4 -12   0   46.37    9.69
   4  12   0   49.06    9.87
  -4  12   0   59.14    3.90
  -4  12   0   60.80    4.25
   4  12   0   58.10   11.37
   5 -12   0   -4.11    5.77
   5 -12   0   11.55    5.95
   5  12   0    3.07    5.65
   5  12   0   -0.14    6.20
   6 -12   0   50.84    8.40
   6  12   0   44.84    7.60
   6  12   0   39.94   10.14
   7 -12   0   21.21    6.63
   7  12   0   21.96   10.18
   7  12   0   34.18    8.81
   8 -12   0   28.27    6.74
   8  12   0   52.02   11.12
   8  12   0   44.10   13.06
   0 -13   0   -9.54    5.07
   0  13   0    2.81    5.10
   0  13   0   -3.04    3.84
   1 -13   0  177.00   15.49
  -1 -13   0  204.02   18.86
   1 -13   0  185.03   17.82
  -1  13   0  170.20   14.45
  -1  13   0  210.96   17.03
   1  13   0  199.78   17.80
   1  13   0  206.88   16.85
   2 -13   0   10.23    3.97
   2 -13   0   -9.56    5.73
  -2 -13   0   -1.32    5.75
  -2  13   0    0.84    3.86
  -2  13   0    0.75    3.29
   2  13   0    0.87    4.73
   2  13   0    3.86    5.12
   3 -13   0  119.19   15.36
   3 -13   0  116.96   12.01
  -3  13   0  101.57   10.49
   3  13   0  123.22   12.89
  -3  13   0  128.37    9.21
   3  13   0  122.37   14.87
   4 -13   0   -1.48    6.54
   4 -13   0    1.55    5.10
   4  13   0   -5.78    5.08
  -4  13   0   -1.28    1.81
  -4  13   0   -2.23    1.42
   4  13   0   -5.97    5.90
   5 -13   0   32.00    9.29
   5 -13   0   40.20    7.87
   5  13   0   47.47   10.44
   5  13   0   25.83    6.90
   6 -13   0   23.47    7.23
   6  13   0   24.84    9.70
   6  13   0   15.42    7.90
   7 -13   0   83.80   11.56
   7  13   0   70.06   13.76
   7  13   0   45.25   10.98
   0 -14   0   26.96    9.43
   0  14   0   24.04    6.55
   0  14   0   14.85    8.11
   1 -14   0   93.81   12.23
  -1 -14   0   79.47   14.03
   1 -14   0   79.58   13.79
   1  14   0  109.43   13.69
  -1  14   0   84.40   11.02
  -1  14   0   87.98   10.49
   1  14   0   84.68   12.83
  -2 -14   0  200.57   21.38
   2 -14   0  244.55   21.37
   2 -14   0  251.65   18.84
  -2  14   0  244.83   17.20
  -2  14   0  229.82   18.15
   2  14   0  210.64   19.96
   2  14   0  238.81   19.86
   3 -14   0  283.76   23.27
   3 -14   0  283.71   19.45
  -3  14   0  272.76   17.09
   3  14   0  255.35   22.03
   3  14   0  243.28   19.82
  -3  14   0  249.94   18.36
   4 -14   0    0.83    7.27
   4  14   0    2.55    7.16
   4  14   0    2.66    5.93
  -4  14   0   -0.79    1.72
  -4  14   0    1.25    2.14
   5 -14   0   21.13   10.41
   5  14   0   14.12    9.23
   5  14   0    6.57    7.46
   6 -14   0  269.87   20.43
   6  14   0  225.95   20.57
   7 -14   0   21.63    9.47
   7  14   0    7.27   12.54
   7  14   0   11.80   11.45
   0 -15   0   -8.66    7.02
   0  15   0   -7.43    5.29
   0  15   0   17.06    8.09
  -1 -15   0   22.77    8.88
   1 -15   0   19.43    9.30
   1  15   0   22.29    8.09
  -1  15   0   20.23    8.30
  -1  15   0   14.62    5.26
   1  15   0   15.22    7.73
   2 -15   0   44.82   10.88
   2 -15   0   53.47    9.59
  -2  15   0   49.38    7.71
   2  15   0   39.98    9.91
  -2  15   0   49.72    8.43
   3 -15   0   75.22   12.20
   3 -15   0   54.66   11.11
  -3  15   0   46.72    8.85
   3  15   0   29.63    8.61
  -3  15   0   57.00    7.26
   3  15   0   50.05   11.23
   4 -15   0  218.07   23.04
   4 -15   0  228.63   20.36
  -4  15   0  243.88   13.91
   4  15   0  268.41   21.99
   4  15   0  228.45   22.29
  -4  15   0  213.43   14.09
   5 -15   0   71.26   11.85
   5  15   0   50.18   12.72
   5  15   0   71.97   13.02
   6 -15   0    2.99    8.14
   6  15   0    4.64    9.65
   0 -16   0  -13.36    8.04
   0  16   0   -0.35    5.78
   0  16   0    1.38    7.40
  -1 -16   0   25.48   10.32
   1 -16   0   36.18   10.50
  -1  16   0   33.75    7.76
  -1  16   0   50.61    9.54
   1  16   0   37.75    9.72
   2 -16   0   57.55    9.86
   2 -16   0   26.78   10.25
  -2  16   0   55.37    8.58
  -2  16   0   34.93    9.04
   2  16   0   33.80    9.79
   2  16   0   39.60   10.98
   3 -16   0   66.38    9.88
   3 -16   0   37.43   11.67
   3  16   0   79.28   13.74
  -3  16   0   53.72   10.27
   3  16   0   34.12   11.37
  -3  16   0   54.25    7.94
   4 -16   0   16.12    7.21
  -4  16   0    0.27    2.95
  -4  16   0    7.72    2.65
   4  16   0   -1.25    8.10
   4  16   0   10.35    9.59
   5 -16   0    9.23    7.75
   5  16   0    5.69   10.38
   0  17   0    5.62    6.50
   0  17   0   -1.06    8.53
   1 -17   0   85.22   15.65
  -1  17   0   80.84   14.99
   1  17   0   71.90   12.69
  -1  17   0  106.64   13.23
   1  17   0   91.74   15.19
   2 -17   0   66.74   14.97
  -2  17   0   96.60   15.06
   2  17   0  100.53   18.37
   2  17   0   91.39   13.38
  -3  17   0  221.79   17.56
   3  17   0  193.17   18.33
   3  17   0  167.33   22.33
  -3  17   0  186.50   14.66
   4 -17   0   -1.40    8.27
   4  17   0    6.39   10.31
  -4  17   0   -3.50    2.91
  -4  17   0   -5.19    3.75
   5 -17   0    0.74    9.43
   5  17   0   18.53   14.31
   0  18   0   79.29   13.46
   0  18   0   73.38   14.06
   1  18   0   26.52   10.99
  -1  18   0   15.22    9.64
  -1  18   0   12.30    6.94
   1  18   0   14.05    7.89
  -2  18   0  -10.09    6.59
   2  18   0    4.04   10.81
   2  18   0    3.67    8.48
  -2  18   0   11.83    9.66
   3  18   0   57.30   11.98
   3  18   0   29.53   13.32
  -3  18   0   31.85    6.09
   0  19   0    8.17   11.28
   0  19   0   19.25    9.13
  -1  19   0   27.37    8.45
   1  19   0   33.38   10.10
   1  19   0   21.60   13.13
  -1  19   0   12.70   11.05
  10   0  -1   -1.39    3.96
   9   0  -1   -0.49    3.03
   8   0  -1    3.09    2.47
   7   0  -1    3.54    2.14
   6   0  -1    1.84    1.44
   5   0  -1    0.58    1.07
   4   0  -1   12.79   27.79
   4   0  -1   14.92   27.13
   3   0  -1   10.22   19.46
   3   0  -1  -18.16   15.18
   2   0  -1    6.79   12.07
  -2   0   1   -1.32    6.15
   1   0  -1   11.32    8.14
  -1   0   1   10.94    6.77
   1   0   1    0.17    0.24
  -1   0  -1    0.43    0.31
   2   0   1    0.22    0.47
   3   0   1    1.51    0.70
   4   0   1    0.52    0.84
   5   0   1   -0.08    1.10
   6   0   1    1.18    1.49
   7   0   1   -0.51    1.85
   8   0   1   -3.01    2.32
   9   0   1    1.05    3.10
  10   0   1    1.16    4.03
  10   1  -1   30.10    6.09
   9  -1  -1   35.30    5.02
   9   1  -1   33.62    5.47
   8  -1  -1  116.71    8.26
   8   1  -1  111.96    9.40
   7  -1  -1   -2.09    1.55
   7   1  -1    0.67    2.30
   6  -1  -1    0.04    1.15
   6   1  -1    1.18    1.69
   5   1  -1   32.65    3.57
   4   1  -1   45.28    3.88
   3   1  -1  -18.40   17.15
  -2  -1   1 9544.47  523.04
   2   1  -1 9999.00  526.49
   1   1  -1    3.33    0.82
  -1  -1  -1  272.55   15.57
   1  -1   1  291.93   15.03
   1   1   1  306.36   15.66
  -1   1  -1  274.16   15.01
  -2  -1  -1 2245.36  116.06
   2   1   1 2237.88  116.27
   3  -1   1  910.95   48.32
   3   1   1  951.92   49.39
   4  -1   1  437.08   23.70
   4   1   1  451.94   24.75
   5  -1   1   71.79    5.07
   5   1   1   78.41    5.99
   6  -1   1   10.90    1.95
   6   1   1    8.38    2.41
   7  -1   1   82.87    6.14
   7   1   1   73.26    6.99
   8  -1   1   53.69    5.32
   8   1   1   52.78    6.33
   9  -1   1    1.18    2.73
   9   1   1    5.93    3.86
  10   1   1   64.05    9.24
  10  -2  -1    4.34    2.81
  10   2  -1    4.70    6.85
   9  -2  -1  106.16    7.64
   9   2  -1  109.71   10.51
   8  -2  -1  175.75   10.81
   8   2  -1  179.66   13.22
   7  -2  -1 1036.73   55.81
   7   2  -1 1090.80   58.46
   6  -2  -1  180.49    9.85
   6   2  -1  180.97   12.42
   5   2  -1  254.07   15.74
   4   2  -1  152.69   10.03
   3   2  -1    3.12    1.42
   2   2  -1 3849.97  199.34
  -1  -2   1 2801.97  139.93
   1   2  -1 2473.66  140.01
   1   2  -1 2828.05  140.00
   0  -2  -1    1.14    0.73
   0  -2   1    0.40    0.76
   0  -2   1    0.67    0.55
   0   2   1    0.71    0.48
   0   2   1    0.91    0.71
   0   2  -1    1.04    0.63
   0   2  -1    0.79    0.77
   1  -2   1    9.22    1.55
   1  -2   1    9.19    1.23
  -1  -2  -1    7.98    1.70
  -1   2  -1    9.64    1.19
  -1   2  -1    8.48    1.17
   1   2   1    8.01    1.55
  -2  -2  -1  139.36    9.26
   2  -2   1  159.44    8.12
   2  -2   1  146.01    8.34
   2   2   1  150.68    9.35
   3  -2   1   96.87    5.48
   3   2   1  103.90    7.08
   4  -2   1  120.46    6.79
   4   2   1  121.79    8.43
   5  -2   1    1.71    0.75
   5   2   1    0.48    1.64
   6  -2   1   87.11    5.63
   6   2   1   81.20    7.33
   7  -2   1   17.12    2.55
   7   2   1   12.54    3.29
   8  -2   1   25.14    3.43
   8   2   1   22.27    4.15
   9  -2   1   -1.16    2.26
   9   2   1    2.69    4.29
  10  -2   1   46.67    6.11
  10   2   1   60.71   10.20
  10  -3  -1   64.21    5.43
  10   3  -1   47.49   10.52
  10   3  -1   69.94   11.37
   9  -3  -1    2.03    1.70
   9   3  -1    4.04    5.26
   9   3  -1    3.59    5.14
   8  -3  -1   88.66    5.56
   8   3  -1   70.57    8.68
   7  -3  -1    0.00    0.93
   7   3  -1   -0.43    2.90
   6   3  -1  137.54   10.68
   5   3  -1    0.90    1.87
   4   3  -1 1098.48   59.41
   3   3  -1  172.83   11.31
   2  -3  -1 1342.10   69.97
   2  -3  -1 1273.20   70.06
   2   3  -1 1480.51   71.59
   2   3  -1 1310.46   71.61
   1  -3  -1 2844.42  145.80
  -1  -3   1 2914.99  146.46
  -1  -3   1 2692.86  146.62
   1  -3  -1 2845.47  145.86
   1   3  -1 2916.76  146.54
  -1   3   1 2776.29  145.69
   1   3  -1 2734.29  146.63
   0  -3  -1 1221.93   64.48
   0  -3  -1 1233.51   64.60
   0  -3   1 1190.81   64.49
   0   3  -1 1220.25   64.64
   0   3   1 1266.99   64.53
   0   3  -1 1195.59   64.50
   0   3   1 1252.94   64.44
  -1  -3  -1  125.53    9.07
   1  -3   1  141.32    8.57
   1  -3   1  131.39    8.68
  -1   3  -1  148.26    8.44
  -1   3  -1  153.61    8.54
   1   3   1  143.65    9.11
   2  -3   1   60.98    4.39
  -2  -3  -1   56.21    5.20
   2  -3   1   64.22    4.10
   2   3   1   60.94    5.03
   3  -3   1   37.74    3.12
   3  -3   1   43.83    2.71
  -3  -3  -1   33.48    4.18
   3   3   1   40.35    4.15
   4  -3   1   24.15    1.82
   4   3   1   20.98    3.52
   5  -3   1  204.79   11.19
   5   3   1  201.58   13.65
   6  -3   1  126.89    7.53
   6   3   1  127.47    9.99
   7  -3   1   56.28    4.15
   7   3   1   52.60    6.67
   8  -3   1    6.44    1.82
   8   3   1    9.51    4.09
   9  -3   1  279.11   17.35
   9   3   1  332.21   21.61
  10  -3   1  246.88   14.90
  10   3   1  236.40   19.22
  10  -4  -1   42.58    4.35
  10   4  -1   37.67    8.73
   9  -4  -1    3.26    1.51
   9   4  -1    1.54    6.07
   9   4  -1   -1.33    5.27
   8  -4  -1   30.01    2.65
   8   4  -1   32.12    6.95
   8   4  -1   29.17    7.24
   7  -4  -1  414.48   21.44
   7   4  -1  395.68   25.59
   6   4  -1  513.43   30.68
   5   4  -1  174.13   12.52
   4  -4  -1   93.86    5.33
   4  -4  -1   96.06    5.25
   4   4  -1   81.24    7.65
   3  -4  -1   24.10    2.26
   3  -4  -1   27.65    2.47
   3   4  -1   27.54    3.90
   3   4  -1   23.50    2.38
   2  -4  -1    4.88    1.46
   2  -4  -1    2.61    1.13
   2   4  -1    2.34    1.39
   2   4  -1    1.77    1.85
  -1  -4   1 1436.54   72.91
   1  -4  -1 1410.88   72.31
  -1  -4   1 1239.96   72.89
   1  -4  -1 1366.61   72.29
   1   4  -1 1370.49   72.88
  -1   4   1 1391.45   71.92
   1   4  -1 1423.68   73.23
  -1   4   1 1349.90   72.10
   0  -4   1  639.72   37.92
   0  -4   1  761.12   38.02
   0  -4  -1  735.05   37.90
   0  -4  -1  679.26   37.91
   0   4  -1  675.72   37.87
   0   4   1  675.13   37.74
   0   4  -1  705.31   37.90
   0   4   1  698.55   37.71
   1  -4   1  316.28   17.98
  -1  -4  -1  286.84   18.47
   1  -4   1  310.02   18.20
   1   4   1  322.79   18.52
   1   4   1  319.96   18.45
  -1   4  -1  320.80   17.84
  -1   4  -1  323.46   17.84
   2  -4   1   77.57    5.34
  -2  -4  -1   72.89    6.29
   2  -4   1   66.92    5.53
   2   4   1   82.02    6.42
  -2   4  -1   73.13    4.60
  -2   4  -1   77.75    4.61
   3  -4   1  450.31   23.13
   3  -4   1  410.34   23.38
  -3  -4  -1  392.62   24.60
   3   4   1  446.88   25.05
   4  -4   1  361.63   20.52
   4  -4   1  372.88   20.01
   4   4   1  378.35   22.51
   5  -4   1   44.76    3.18
   5   4   1   42.57    5.43
   6  -4   1  121.32    7.39
   6   4   1  129.73   10.40
   7  -4   1   42.90    3.54
   7   4   1   46.46    7.00
   8  -4   1  325.05   18.77
   8   4   1  353.28   22.64
   9  -4   1  124.34    8.41
   9   4   1  130.53   13.42
  10  -4   1   58.94    6.55
  10   4   1   83.50   11.80
  10   4   1   94.44   16.35
  10   5  -1    7.36    9.01
  10   5  -1    7.11    9.87
   9  -5  -1   44.20    4.07
   9   5  -1   56.02   10.54
   9   5  -1   46.01    9.22
   8  -5  -1  115.22    7.12
   8   5  -1  135.38   13.38
   8   5  -1  102.81   12.78
   7  -5  -1    7.75    1.35
   7   5  -1    4.99    4.31
   7   5  -1    6.59    4.25
   6  -5  -1  337.33   18.19
   6  -5  -1  340.28   18.65
   6   5  -1  334.98   21.44
   6   5  -1  331.41   21.96
   5  -5  -1   22.58    3.05
   5  -5  -1   26.18    2.49
   5   5  -1   28.91    5.62
   5   5  -1   30.31    5.07
   4  -5  -1  340.13   18.75
   4  -5  -1  345.56   18.87
   4   5  -1  340.38   21.43
   4   5  -1  329.58   20.75
   3  -5  -1   70.24    5.23
   3  -5  -1   65.87    4.87
   3   5  -1   57.47    6.10
   3   5  -1   66.52    6.79
   2  -5  -1  112.66    7.68
   2  -5  -1  114.85    7.54
  -2  -5   1   92.18    7.79
  -2   5   1  112.39    6.98
   2   5  -1  110.25    8.13
   2   5  -1  104.78    8.47
  -2   5   1  120.64    6.72
   1  -5  -1   12.81    2.20
   1  -5  -1   13.51    2.62
  -1  -5   1   14.53    2.60
  -1  -5   1   10.74    2.16
   1   5  -1   11.30    2.13
  -1   5   1   13.73    2.61
   1   5  -1   13.88    2.87
  -1   5   1   13.64    2.07
   0  -5   1  312.66   17.21
   0  -5  -1  297.81   17.04
   0  -5   1  249.90   17.04
   0  -5  -1  277.86   17.23
   0   5   1  273.65   16.92
   0   5   1  287.45   16.88
   0   5  -1  269.98   16.94
   0   5  -1  289.18   17.07
   1  -5   1  326.18   19.28
  -1  -5  -1  341.61   19.88
   1  -5   1  299.50   19.32
   1   5   1  355.69   19.94
   1   5   1  375.47   19.87
  -1   5  -1  311.73   18.98
  -1   5  -1  306.52   18.87
  -2  -5  -1  405.29   24.56
   2  -5   1  414.77   23.89
   2  -5   1  403.74   23.53
  -2   5  -1  419.41   22.83
   2   5   1  440.24   24.67
  -2   5  -1  433.66   22.88
   2   5   1  416.45   24.70
   3  -5   1    8.77    1.74
   3  -5   1    6.52    2.07
  -3  -5  -1    5.85    1.64
   3   5   1    7.53    2.46
   4  -5   1  752.57   40.41
   4  -5   1  752.47   39.88
   4   5   1  730.31   42.24
   5  -5   1  565.81   30.85
   5   5   1  581.80   33.90
   6  -5   1    1.30    1.17
   6   5   1    3.80    3.21
   7  -5   1   74.76    5.54
   7   5   1   94.86    9.31
   8  -5   1   40.55    4.11
   9  -5   1   38.20    4.62
   9   5   1   28.64    7.50
  10  -5   1   44.55    6.35
  10   5   1   37.73   11.99
  10   5   1   56.20    9.81
  10  -6  -1   39.35    5.55
  10   6  -1   54.17   11.76
   9  -6  -1   35.51    4.71
   9   6  -1   30.67    8.98
   8  -6  -1   33.21    3.95
   8   6  -1   43.78    8.58
   8   6  -1   35.28    7.33
   7   6  -1    2.77    4.90
   7   6  -1    5.06    5.09
   6  -6  -1 1180.98   64.34
   6  -6  -1 1185.51   63.92
   6   6  -1 1250.23   68.18
   6   6  -1 1244.02   67.91
   5  -6  -1  192.58   11.51
   5  -6  -1  199.91   12.04
   5   6  -1  172.18   13.20
   5   6  -1  192.66   14.52
   4  -6  -1   77.93    5.73
   4  -6  -1   79.16    6.15
   4   6  -1   72.33    7.76
   4   6  -1   71.72    7.98
   3  -6  -1   38.44    4.09
   3  -6  -1   33.23    3.62
   3   6  -1   27.04    4.58
  -2  -6   1   21.87    4.62
   2  -6  -1   30.10    3.43
   2  -6  -1   22.87    3.83
  -2   6   1   22.16    3.07
   2   6  -1   20.65    4.21
   2   6  -1   24.25    4.61
  -2   6   1   27.26    2.67
  -1  -6   1 1306.98   73.38
   1  -6  -1 1361.50   72.45
   1  -6  -1 1307.21   72.49
  -1  -6   1 1462.71   73.23
  -1   6   1 1354.43   72.28
  -1   6   1 1390.61   72.01
   1   6  -1 1257.43   72.96
   1   6  -1 1409.65   73.30
   0  -6  -1  336.43   20.95
   0  -6   1  398.89   21.39
   0  -6  -1  365.29   21.04
   0  -6   1  294.11   20.53
   0   6   1  355.87   20.86
   0   6   1  354.95   20.72
   0   6  -1  342.72   20.65
   0   6  -1  355.30   21.04
  -1  -6  -1   12.45    3.49
   1  -6   1   10.18    2.25
   1  -6   1    7.53    1.53
   1   6   1    8.47    2.91
  -1   6  -1   12.45    2.40
  -1   6  -1    8.59    2.62
   1   6   1    9.82    2.60
   2  -6   1  625.49   33.65
  -2  -6  -1  577.79   34.92
   2  -6   1  569.08   33.69
   2   6   1  633.91   34.74
  -2   6  -1  584.78   32.71
   2   6   1  598.34   34.58
  -2   6  -1  623.82   32.76
   3  -6   1  620.59   33.71
   3  -6   1  592.87   33.99
  -3  -6  -1  578.84   35.34
   3   6   1  624.99   35.41
   3   6   1  623.67   35.25
   4  -6   1    5.04    1.55
   4  -6   1    3.78    1.94
   4   6   1    4.94    2.53
   5  -6   1   51.45    4.41
   5   6   1   36.76    6.38
   6   6   1    7.50    3.78
   7  -6   1   44.39    4.38
   7   6   1   32.78    6.25
   8  -6   1   36.69    4.45
   8   6   1   23.48    5.75
   8   6   1   40.18    8.10
   9  -6   1   11.89    3.44
   9   6   1   11.04    8.61
   9   6   1   13.95    7.96
  10  -6   1   98.36   10.71
  10   6   1   90.54   15.23
   9  -7  -1    8.76    3.00
   9   7  -1    5.55    7.39
   9   7  -1   13.54    8.65
   8  -7  -1    1.82    2.44
   8   7  -1    4.96    6.29
   8   7  -1    7.95    7.16
   7  -7  -1   40.39    4.52
   7   7  -1   47.31    8.66
   7   7  -1   30.03    6.62
   6  -7  -1  150.23   11.17
   6  -7  -1  160.62   10.54
   6   7  -1  168.26   14.55
   6   7  -1  171.69   14.38
   5  -7  -1   -0.80    2.27
   5  -7  -1    2.37    1.63
   5   7  -1   -0.37    3.95
   5   7  -1    5.46    3.96
   4  -7  -1  383.35   22.30
   4  -7  -1  365.97   22.30
   4   7  -1  410.58   24.79
   4   7  -1  383.91   24.85
   3  -7  -1   76.00    6.65
   3  -7  -1   68.10    6.08
  -3   7   1   87.13    4.87
  -3   7   1   90.49    5.09
   3   7  -1   91.68    8.39
   2  -7  -1   72.86    6.10
  -2  -7   1   54.05    6.39
   2  -7  -1   65.57    6.08
   2   7  -1   71.89    7.13
  -2   7   1   75.25    5.29
   2   7  -1   65.62    7.59
  -2   7   1   63.62    5.59
   1  -7  -1    4.52    1.91
   1  -7  -1    1.76    2.39
  -1  -7   1    0.77    2.13
  -1  -7   1    1.59    1.83
   1   7  -1    1.11    2.06
   1   7  -1   -1.12    1.75
  -1   7   1    1.39    1.51
   0  -7  -1  710.55   37.58
   0  -7  -1  627.55   37.66
   0  -7   1  617.84   37.76
   0  -7   1  652.47   37.30
   0   7   1  691.10   37.60
   0   7  -1  630.29   37.33
   0   7  -1  657.70   37.40
   0   7   1  675.63   37.19
   1  -7   1   76.99    7.69
  -1  -7  -1   62.46    6.58
   1  -7   1   79.66    6.70
  -1   7  -1   64.58    5.44
   1   7   1   63.89    6.56
  -1   7  -1   74.32    6.28
   1   7   1   67.05    6.57
   2  -7   1   49.95    5.68
   2  -7   1   59.19    5.37
  -2  -7  -1   49.53    6.04
  -2   7  -1   52.96    4.59
   2   7   1   54.57    6.25
   2   7   1   56.01    6.92
  -2   7  -1   54.25    4.84
  -3  -7  -1   94.58    9.89
   3  -7   1   91.46    7.58
  -3   7  -1  104.15    6.04
  -3   7  -1   96.46    5.87
   3   7   1   99.21    9.09
   3   7   1   93.31    9.40
   4  -7   1  450.04   26.52
   4  -7   1  479.70   26.56
   4   7   1  454.04   28.59
   4   7   1  458.97   28.46
   5  -7   1  139.59   10.51
   5  -7   1  166.57   10.91
   5   7   1  172.25   13.30
   5   7   1  170.10   13.66
   6  -7   1  449.96   27.00
   6   7   1  461.10   30.42
   6   7   1  528.53   31.11
   7  -7   1   -2.43    2.32
   7   7   1    1.14    5.19
   7   7   1   -2.13    4.99
   8  -7   1    6.31    3.03
   8   7   1   12.05    7.84
   9  -7   1  280.46   18.51
   9   7   1  340.00   25.52
   9   7   1  293.20   25.37
   9  -8  -1  321.54   19.61
   9   8  -1  318.55   27.06
   9   8  -1  335.69   24.89
   8  -8  -1  142.25   10.34
   8   8  -1  141.26   17.14
   8   8  -1  135.80   16.96
   7  -8  -1    5.02    2.56
   7   8  -1    2.79    6.12
   6  -8  -1   -1.14    2.64
   6  -8  -1    4.98    2.30
   6   8  -1   -2.60    3.98
   6   8  -1    1.03    4.33
   5  -8  -1   34.40    4.72
   5  -8  -1   32.69    5.46
   5   8  -1   32.73    7.26
   5   8  -1   32.97    8.25
   4  -8  -1  244.82   15.69
   4  -8  -1  243.65   16.42
   4   8  -1  252.81   17.74
   4   8  -1  246.71   18.22
   3  -8  -1 1396.88   76.94
   3  -8  -1 1445.73   77.56
  -3   8   1 1401.48   75.06
  -3   8   1 1457.11   74.82
   3   8  -1 1476.46   79.07
   3   8  -1 1431.30   79.09
  -2  -8   1   20.82    5.73
   2  -8  -1   32.54    4.63
   2  -8  -1   27.32    4.14
   2   8  -1   33.43    5.32
  -2   8   1   32.58    3.62
  -2   8   1   25.92    3.45
   2   8  -1   35.56    5.26
   1  -8  -1  206.13   13.58
  -1  -8   1  158.43   14.11
  -1  -8   1  191.79   13.74
   1  -8  -1  188.37   13.51
   1   8  -1  179.23   13.84
  -1   8   1  196.78   13.55
   1   8  -1  174.27   13.93
  -1   8   1  213.83   13.08
   0  -8   1  209.40   13.94
   0  -8  -1  167.00   14.12
   0  -8  -1  214.76   14.04
   0  -8   1  180.73   14.50
   0   8  -1  191.29   13.53
   0   8   1  196.63   13.40
   0   8   1  194.88   13.51
   0   8  -1  193.02   13.38
   1  -8   1  757.39   42.41
  -1  -8  -1  683.57   43.29
   1  -8   1  725.22   42.73
   1   8   1  768.02   43.14
  -1   8  -1  729.23   42.13
   1   8   1  763.21   42.80
  -1   8  -1  815.91   42.27
   2  -8   1   -2.91    2.17
   2  -8   1   -1.06    1.80
  -2  -8  -1   -1.02    3.62
   2   8   1   -0.47    2.14
  -2   8  -1   -2.47    1.41
   2   8   1    1.05    2.43
  -2   8  -1    0.20    1.39
   3  -8   1   11.68    2.85
  -3  -8  -1    5.73    2.94
   3  -8   1   10.47    3.31
  -3   8  -1   11.14    2.05
   3   8   1    5.71    2.55
  -3   8  -1   10.89    1.91
   3   8   1    8.45    4.20
   4  -8   1    0.66    2.01
   4  -8   1   -1.32    3.20
  -4  -8  -1   -1.19    2.77
   4   8   1   -2.28    3.05
   4   8   1    0.76    3.67
   5  -8   1   22.09    4.02
   5  -8   1   25.67    5.77
   5   8   1   26.31    6.12
   5   8   1   29.89    7.07
   6  -8   1   56.17    6.20
   6   8   1   52.15    9.71
   6   8   1   57.80   10.70
   7  -8   1   70.58    7.08
   7   8   1   58.88   11.51
   8  -8   1    6.37    3.72
   8   8   1    3.31    7.82
   8   8   1   11.92    6.56
   9  -8   1   17.99    4.72
   9   8   1   21.25   10.49
   9   8   1   31.12    7.95
   9  -9  -1   18.28    4.50
   9   9  -1    3.24    9.60
   9   9  -1   17.49   10.84
   8  -9  -1    5.94    3.49
   8   9  -1   -9.94    7.51
   8   9  -1    6.51    6.97
   7  -9  -1   10.43    3.38
   7   9  -1    9.16    6.95
   7   9  -1   13.29    7.19
   6  -9  -1   -4.26    3.33
   6  -9  -1    7.42    3.10
   6   9  -1    3.71    5.83
   6   9  -1   -3.40    4.92
   5  -9  -1   13.47    3.07
   5   9  -1    9.83    4.74
   5   9  -1   23.75    6.34
   4  -9  -1   69.03    7.79
   4  -9  -1   80.29    7.45
   4   9  -1   93.80   10.50
   4   9  -1   87.02    9.72
   3  -9  -1   24.68    5.62
   3  -9  -1   38.72    5.29
  -3   9   1   36.22    4.05
   3   9  -1   51.42    6.75
   3   9  -1   42.19    7.17
  -3   9   1   40.45    3.50
  -2  -9   1   53.65    8.43
   2  -9  -1   54.97    6.25
   2  -9  -1   52.22    7.21
  -2   9   1   64.29    6.13
   2   9  -1   44.71    6.77
   2   9  -1   72.30    8.44
  -2   9   1   67.48    5.71
  -1  -9   1   -0.88    2.27
  -1  -9   1   -2.61    2.61
   1  -9  -1    1.12    2.10
   1   9  -1    3.20    2.61
  -1   9   1   -0.87    1.78
   1   9  -1   -0.59    2.19
  -1   9   1   -1.51    2.04
   0  -9  -1  504.34   28.63
   0  -9   1  431.08   28.59
   0  -9   1  527.18   28.86
   0  -9  -1  432.78   28.45
   0   9  -1  481.27   28.20
   0   9   1  401.86   27.97
   0   9  -1  427.51   28.22
   0   9   1  488.39   28.03
  -1  -9  -1   39.17    6.53
   1  -9   1   31.42    6.38
  -1   9  -1   32.65    4.45
   1   9   1   32.12    4.90
   1   9   1   37.48    5.68
  -1   9  -1   30.57    5.01
   2  -9   1    1.91    2.26
  -2  -9  -1   -2.92    3.88
   2  -9   1   -1.50    3.77
  -2   9  -1    3.44    2.49
   2   9   1    2.44    3.36
   2   9   1    3.98    3.55
  -2   9  -1    5.80    2.07
   3  -9   1  442.47   27.95
  -3  -9  -1  448.27   30.18
   3  -9   1  469.13   29.20
  -3   9  -1  462.22   26.18
   3   9   1  473.37   29.97
   3   9   1  515.47   30.08
  -3   9  -1  485.26   26.08
   4  -9   1  538.49   32.04
  -4  -9  -1  521.04   34.38
   4  -9   1  517.31   32.99
   4   9   1  630.94   35.27
   4   9   1  551.41   33.85
   5  -9   1   97.02    8.65
   5  -9   1   88.47   10.45
   5   9   1  111.73   12.02
   5   9   1  109.84   12.03
   6   9   1   33.22    8.34
   6   9   1   26.89    6.87
   7  -9   1  253.76   17.43
   7   9   1  260.32   22.29
   7   9   1  280.63   21.91
   8  -9   1   40.55    7.46
   8   9   1   39.76   10.66
   9  -9   1  113.47   11.17
   9   9   1  107.64   19.82
   9   9   1  130.48   17.47
   9 -10  -1  296.46   19.94
   9  10  -1  323.11   29.68
   9  10  -1  300.74   24.18
   8 -10  -1   73.23    8.96
   8  10  -1   76.91   13.79
   8  10  -1   69.38   13.30
   7 -10  -1    1.40    3.54
   7  10  -1   -0.64    7.16
   7  10  -1    2.53    7.10
   6 -10  -1   16.11    3.31
   6 -10  -1   -2.89    5.17
   6  10  -1   16.84    6.56
   6  10  -1    2.54    5.86
   5 -10  -1   51.19    9.25
   5 -10  -1   72.76    7.62
   5  10  -1   49.98   10.09
   5  10  -1   82.46   10.65
   4 -10  -1  497.50   29.38
   4 -10  -1  472.06   30.18
   4  10  -1  483.72   31.89
   4  10  -1  505.48   31.89
   3 -10  -1   -0.81    2.70
   3 -10  -1    0.09    2.48
  -3  10   1   -3.50    1.81
   3  10  -1   -4.92    3.59
   3  10  -1   -2.45    3.12
  -3  10   1   -0.70    1.32
  -2 -10   1   51.44    9.21
   2 -10  -1   48.43    7.53
   2 -10  -1   57.24    6.73
   2  10  -1   54.87    7.92
   2  10  -1   56.31    8.93
  -2  10   1   56.24    5.55
  -2  10   1   50.41    5.90
   1 -10  -1   80.71   10.26
   1 -10  -1   87.58    8.37
  -1 -10   1  100.26    8.76
  -1 -10   1   85.71   10.74
  -1  10   1   81.63    7.87
   1  10  -1   89.20    9.23
   1  10  -1   90.58    9.67
   0 -10   1   34.01    6.88
   0 -10  -1   35.45    6.85
   0  10   1   34.95    5.91
   0  10  -1   30.64    5.83
   0  10  -1   35.62    6.04
   0  10   1   31.00    5.62
  -1 -10  -1  103.46   11.86
   1 -10   1  115.80   10.06
   1 -10   1  127.71   12.25
   1  10   1  127.99   10.77
   1  10   1  135.35   11.87
  -1  10  -1  130.78   10.09
   2 -10   1   48.62    6.51
  -2 -10  -1   35.50    7.52
   2 -10   1   36.13    7.04
  -2  10  -1   42.79    5.42
   2  10   1   45.61    8.01
  -2  10  -1   42.41    5.11
   2  10   1   43.97    7.18
   3 -10   1   -0.35    3.08
  -3 -10  -1   -1.25    5.01
   3 -10   1    5.35    3.08
  -3  10  -1    3.76    1.56
  -3  10  -1    1.14    1.58
   3  10   1   -0.25    3.76
   3  10   1   -0.36    3.33
   4 -10   1   15.14    3.85
   4 -10   1    9.11    3.35
   4  10   1   20.09    5.61
   4  10   1   23.85    6.85
   5 -10   1   49.32    7.48
   5 -10   1   70.74    7.53
   5  10   1   61.41    8.63
   5  10   1   67.16   10.79
   6 -10   1  102.85    9.39
   6  10   1   89.20   13.45
   6  10   1   94.32   13.82
   7 -10   1   12.48    4.32
   7  10   1    6.47    6.85
   7  10   1   -1.33    6.41
   8 -10   1   60.44    9.54
   8  10   1   56.90   11.86
   8  10   1   52.62   12.26
   9 -10   1   31.41    6.73
   9  10   1   36.21   11.01
   9  10   1   30.96   12.76
   8 -11  -1   -3.45    5.06
   8  11  -1   -1.76    8.84
   8  11  -1    3.18    9.99
   7 -11  -1   -2.20    4.25
   7  11  -1    3.77    6.69
   7  11  -1   -4.04    7.44
   6 -11  -1    1.22    3.78
   6 -11  -1    2.49    5.30
   6  11  -1   -1.10    6.60
   6  11  -1   -3.40    6.86
   5 -11  -1   26.37    6.80
   5  11  -1   29.52    8.28
   5  11  -1   28.11    8.08
   4 -11  -1    2.28    3.20
   4 -11  -1    0.00    4.31
   4  11  -1    3.25    4.34
   4  11  -1   -6.30    4.59
   3 -11  -1  100.63    9.42
   3 -11  -1   93.59   11.16
  -3  11   1   86.01    7.18
   3  11  -1   98.94   11.69
  -3  11   1   85.76    6.80
   3  11  -1   78.35    9.17
   2 -11  -1   40.20    7.55
  -2 -11   1   35.19    7.82
  -2  11   1   39.51    4.83
   2  11  -1   30.77    7.24
   2  11  -1   36.90    7.60
  -2  11   1   37.42    6.57
  -1 -11   1   62.57    7.62
   1 -11  -1   64.49   10.10
   1 -11  -1   75.43    7.93
  -1 -11   1   62.71   10.52
   1  11  -1   70.82    9.75
   1  11  -1   69.13    9.49
  -1  11   1   73.17    7.38
  -1  11   1   59.71    7.88
   0 -11  -1  183.73   17.24
   0 -11   1  203.31   17.87
   0 -11   1  240.13   17.47
   0  11  -1  220.34   16.21
   0  11   1  242.80   16.12
   0  11   1  209.60   16.75
   0  11  -1  227.08   17.36
   1 -11   1   12.93    5.54
   1 -11   1   12.60    4.37
  -1 -11  -1    2.85    4.57
  -1  11  -1   10.93    3.85
   1  11   1    1.70    3.96
   1  11   1    8.78    4.86
   2 -11   1  431.65   29.63
   2 -11   1  482.79   28.62
  -2 -11  -1  409.66   30.33
   2  11   1  461.05   29.49
   2  11   1  467.10   30.08
  -2  11  -1  465.45   27.13
  -2  11  -1  452.83   27.78
   3 -11   1    7.16    5.29
  -3 -11  -1    7.22    6.04
   3 -11   1   22.78    4.20
  -3  11  -1   14.00    2.55
  -3  11  -1   10.09    2.83
   3  11   1   15.56    5.64
   3  11   1    6.17    3.53
   4 -11   1    0.25    5.32
   4 -11   1    6.26    3.99
   4  11   1   13.14    4.13
   4  11   1    5.20    5.46
   5 -11   1    7.66    4.20
   5  11   1   -0.57    5.90
   5  11   1   -2.06    6.17
   6 -11   1   92.44    9.77
   6  11   1   59.70   11.09
   6  11   1   80.68   13.30
   7  11   1    9.72    7.36
   7  11   1   18.86    8.84
   8  11   1   -0.98   10.86
   8  11   1    7.55    8.56
   8 -12  -1   28.65    7.42
   8  12  -1   16.94    9.72
   8  12  -1   39.06   13.26
   7 -12  -1    5.23    6.91
   7  12  -1    5.98    8.73
   7  12  -1    5.48    8.57
   6 -12  -1    4.27    6.97
   6 -12  -1   11.91    6.21
   6  12  -1    6.91    7.80
   6  12  -1    9.01    6.52
   5 -12  -1   -0.47    5.97
   5 -12  -1   13.60    5.52
   5  12  -1    6.70    6.68
   5  12  -1   13.26    6.69
   4 -12  -1  101.38   13.29
   4 -12  -1  110.56   11.80
  -4  12   1  120.92    7.07
   4  12  -1  135.64   14.72
  -4  12   1  119.86    6.81
   4  12  -1  110.24   14.91
   3 -12  -1   59.26    8.53
   3 -12  -1   45.45    9.04
  -3  12   1   46.99    6.50
   3  12  -1   43.47    9.19
   3  12  -1   63.82    7.84
  -3  12   1   55.02    5.29
  -2 -12   1  209.94   18.93
   2 -12  -1  185.10   14.84
   2 -12  -1  192.58   17.60
   2  12  -1  245.60   18.76
  -2  12   1  231.67   14.91
  -2  12   1  208.99   15.54
   2  12  -1  221.29   17.14
   1 -12  -1  235.23   19.69
  -1 -12   1  249.13   20.88
   1 -12  -1  254.50   18.38
  -1  12   1  262.78   17.39
   1  12  -1  243.35   18.66
   1  12  -1  260.79   20.02
  -1  12   1  239.75   18.53
   0 -12  -1   27.60    7.03
   0 -12   1   26.37    7.28
   0 -12   1   16.73    4.27
   0  12   1   23.27    6.08
   0  12   1   19.46    4.74
   0  12  -1   25.12    6.21
   0  12  -1   25.22    5.60
   1 -12   1  195.08   15.29
   1 -12   1  180.59   16.59
  -1 -12  -1  163.73   16.90
   1  12   1  192.94   14.75
   1  12   1  178.05   16.01
  -1  12  -1  200.52   14.54
  -1  12  -1  187.02   15.28
   2 -12   1  222.96   16.95
  -2 -12  -1  235.15   20.03
   2 -12   1  224.47   19.09
   2  12   1  235.44   17.89
  -2  12  -1  252.58   16.27
   2  12   1  239.10   19.44
  -2  12  -1  234.45   16.32
   3 -12   1   -0.12    3.43
  -3 -12  -1   -2.78    6.87
   3 -12   1   -4.46    5.22
   3  12   1    2.78    5.33
  -3  12  -1    2.00    2.10
  -3  12  -1    0.06    2.45
   4 -12   1  220.01   17.61
   4 -12   1  224.12   20.07
   4  12   1  220.43   20.27
   4  12   1  247.47   19.92
  -4  12  -1  248.84   13.34
  -4  12  -1  260.23   13.56
   5 -12   1   18.54    5.03
   5  12   1   15.47    7.14
   5  12   1    7.45    5.82
   6 -12   1    4.93    4.81
   6  12   1   -1.80    7.01
   6  12   1   -7.78    6.20
   7 -12   1   35.64    6.29
   7  12   1   51.34    9.98
   7  12   1   54.51   12.79
   8 -12   1   -1.88    7.24
   8  12   1    1.41    9.61
   8  12   1    7.69   11.08
   7 -13  -1   38.25    7.79
   7  13  -1   24.48   10.95
   7  13  -1   30.22    9.15
   6 -13  -1   52.52    9.05
   6 -13  -1   49.85   11.46
   6  13  -1   28.98   10.75
   6  13  -1   37.34    9.10
   5 -13  -1   72.65   10.82
   5 -13  -1   77.84   13.71
   5  13  -1   70.89   10.49
   5  13  -1   75.99   13.49
   4 -13  -1    9.56    7.20
   4 -13  -1    3.00    5.06
  -4  13   1    4.18    1.99
   4  13  -1    7.03    5.89
   4  13  -1    9.81    7.12
  -4  13   1    5.67    1.48
   3 -13  -1  289.56   23.76
   3 -13  -1  296.34   21.06
   3  13  -1  297.73   24.24
  -3  13   1  333.52   18.70
  -3  13   1  273.73   19.45
   3  13  -1  306.29   22.92
   2 -13  -1    9.81    6.82
   2 -13  -1   11.47    3.72
  -2  13   1    4.34    3.26
  -2  13   1    1.14    4.15
   2  13  -1    2.57    5.50
   2  13  -1   -0.03    4.68
   1 -13  -1  118.03   14.71
  -1 -13   1  112.92   14.88
   1  13  -1  151.99   15.14
  -1  13   1  145.33   13.68
  -1  13   1  120.06   11.04
   1  13  -1  149.29   13.99
   0 -13   1  267.14   23.57
   0 -13  -1  256.42   23.00
   0 -13   1  324.78   22.91
   0  13  -1  337.43   22.67
   0  13   1  327.18   22.09
   0  13  -1  336.17   23.57
   0  13   1  334.35   23.23
   1 -13   1   71.70    9.97
   1 -13   1   72.13   12.30
  -1 -13  -1   83.36   12.62
   1  13   1   83.78   12.26
   1  13   1   80.64   10.56
  -1  13  -1   93.72   10.76
  -2 -13  -1   99.09   13.53
   2 -13   1   56.84   11.11
   2 -13   1   74.08    8.97
   2  13   1   79.44   10.88
  -2  13  -1   76.63    9.59
   2  13   1   73.98   11.34
  -2  13  -1   76.67    8.09
  -3 -13  -1   27.97    8.95
   3 -13   1   26.85    8.44
   3 -13   1   19.33    4.66
   3  13   1   21.09    7.63
  -3  13  -1   32.54    4.63
  -3  13  -1   22.72    5.21
   3  13   1   19.79    6.37
   4 -13   1   83.55   13.74
   4 -13   1   74.23   10.06
   4  13   1   62.42   11.50
  -4  13  -1   77.27    5.95
   4  13   1   69.78   10.23
  -4  13  -1   86.96    5.55
   5 -13   1   55.73    9.92
   5  13   1   63.46    9.95
   5  13   1   61.74   11.59
   6 -13   1    7.84    5.77
   6  13   1   -5.37    7.34
   6  13   1   -7.27    7.59
   7 -13   1   -2.47    7.37
   7  13   1   15.19    8.97
   7  13   1   14.98   10.03
   7 -14  -1    1.25    8.60
   7  14  -1  -13.21   12.67
   7  14  -1   26.45   11.56
   6 -14  -1   34.70   11.32
   6  14  -1   -1.25    9.64
   5 -14  -1  126.29   17.08
   5  14  -1  114.08   17.54
   5  14  -1   93.14   14.90
   4 -14  -1   10.83    7.31
  -4  14   1   15.70    2.90
   4  14  -1   10.86    7.52
  -4  14   1   13.99    2.59
   4  14  -1    3.69    6.17
   3 -14  -1  211.26   15.34
   3 -14  -1  196.94   18.65
   3  14  -1  149.00   14.81
  -3  14   1  153.87   14.18
  -3  14   1  188.87   12.52
   3  14  -1  182.06   18.50
   2 -14  -1  224.60   21.09
   2 -14  -1  257.27   18.61
   2  14  -1  217.55   20.09
  -2  14   1  253.33   17.11
   2  14  -1  206.24   19.05
  -2  14   1  242.78   18.56
  -1 -14   1    8.77    7.31
   1 -14  -1   16.31    7.69
  -1  14   1   13.16    5.64
   1  14  -1   12.34    6.69
  -1  14   1   11.33    4.83
   1  14  -1   24.44    7.80
   0 -14   1    8.00    6.65
   0 -14   1    8.33    7.41
   0 -14  -1   13.09    7.69
   0  14   1    2.61    4.64
   0  14   1    4.80    7.10
   0  14  -1    5.56    5.32
   0  14  -1   -1.58    6.89
  -1 -14  -1   80.07   14.37
   1 -14   1   83.73   12.21
   1 -14   1   86.89   14.31
  -1  14  -1   92.12   10.63
   1  14   1   85.85   12.32
   1  14   1   93.88   13.14
  -1  14  -1   91.05   11.24
   2 -14   1   -5.52    5.47
  -2 -14  -1   -0.78    7.32
   2 -14   1   16.23    8.41
  -2  14  -1    0.81    4.96
   2  14   1   -4.28    5.69
   2  14   1  -10.21    6.46
  -2  14  -1   -0.17    4.86
  -3 -14  -1    7.05    7.86
   3 -14   1   19.60    8.62
  -3  14  -1    3.98    2.82
   3  14   1    6.46    6.72
  -3  14  -1    1.21    3.96
   3  14   1   12.80    5.97
   4  14   1   12.71    7.54
  -4  14  -1   14.14    2.78
   4  14   1   16.20    6.50
   5  14   1   99.53   13.72
   5  14   1  101.08   16.16
   6 -14   1    6.08    8.06
   6  14   1    3.57   10.05
   6  14   1   13.39    8.02
   7 -14   1    8.54    9.18
   7  14   1   -6.09   10.83
   7  14   1   21.91   13.29
   6 -15  -1    7.93    8.54
   6  15  -1  -15.20   10.31
   5 -15  -1   -2.63    9.44
   5 -15  -1   11.42   10.25
   5  15  -1    9.79    9.17
   5  15  -1   23.64    8.60
   4 -15  -1   38.44    9.65
   4 -15  -1   45.71   11.48
   4  15  -1   57.22   10.12
  -4  15   1   60.38    5.01
  -4  15   1   42.38    5.40
   4  15  -1   84.71   14.42
   3 -15  -1   13.61    7.93
   3  15  -1   -3.52    7.71
  -3  15   1   10.19    5.42
   3  15  -1    1.48    6.95
  -3  15   1    6.39    3.92
   2 -15  -1   -6.91    7.24
  -2  15   1    3.47    5.52
  -2  15   1   11.83    3.79
   2  15  -1   -3.96    6.69
   1 -15  -1  138.70   17.60
  -1  15   1  143.59   16.38
  -1  15   1  134.78   12.70
   1  15  -1  147.62   16.04
   1  15  -1  136.62   16.39
   0 -15  -1   17.07    8.18
   0  15   1   16.51    6.44
   0  15  -1    6.41    6.52
   0  15   1   35.24    9.07
   0  15  -1   30.07    9.06
   1 -15   1  159.73   15.82
   1 -15   1  141.03   18.14
  -1 -15  -1  119.98   17.14
   1  15   1  161.66   16.44
   1  15   1  166.36   15.93
  -1  15  -1  159.76   14.29
  -1  15  -1  129.26   16.11
  -2 -15  -1  251.63   24.40
   2 -15   1  295.51   22.64
   2 -15   1  216.99   23.59
  -2  15  -1  284.52   19.16
   2  15   1  290.62   23.65
  -2  15  -1  290.52   21.38
   2  15   1  307.30   20.56
   3 -15   1  104.63   13.17
  -3  15  -1   81.85   10.39
   3  15   1   63.39   11.75
  -3  15  -1   91.43    8.77
   3  15   1   65.19   12.83
   4 -15   1  109.17   15.68
   4  15   1  119.47   16.99
  -4  15  -1  122.73    8.43
   4  15   1  136.52   14.95
   5 -15   1  159.39   17.69
   5  15   1  135.12   15.18
   5  15   1  125.59   19.80
   6 -15   1    5.07    7.77
   6  15   1  -15.89   12.09
   6  15   1   -8.58    9.72
   6 -16  -1  -12.30    8.68
   6  16  -1    0.18   14.09
   5 -16  -1  171.76   23.75
   5 -16  -1  212.35   18.39
   5  16  -1  149.56   23.27
   5  16  -1  229.50   21.87
   4 -16  -1   35.97   11.84
   4 -16  -1   26.29    7.65
   4  16  -1   20.05   10.53
   4  16  -1   13.64    8.39
   3 -16  -1   10.09   10.13
  -3  16   1    1.73    5.75
   3  16  -1   12.06    7.88
  -3  16   1    7.37    4.10
   3  16  -1    0.30    8.48
   2 -16  -1   17.93    9.88
  -2  16   1   12.53    5.29
   2  16  -1   10.19    7.98
   2  16  -1   30.00    9.78
  -2  16   1   20.09    7.78
   1 -16  -1   77.39   15.10
   1  16  -1  134.32   12.10
  -1  16   1  143.78   15.41
   1  16  -1   89.83   14.64
  -1  16   1  106.01   13.35
   0 -16  -1   53.61   12.44
   0  16  -1   54.04   10.87
   0  16   1   69.70   11.77
   0  16   1   66.05   12.61
  -1 -16  -1   11.64    9.36
  -1  16  -1   -2.47    6.17
   1  16   1   11.19    5.68
   1  16   1    8.68    7.71
   2 -16   1  419.48   28.39
  -2 -16  -1  353.31   31.99
  -2  16  -1  406.73   28.59
   2  16   1  381.38   30.81
  -2  16  -1  439.01   26.68
   2  16   1  422.80   29.41
   3 -16   1   14.24    6.41
   3  16   1    8.93    7.02
  -3  16  -1    5.26    4.46
  -3  16  -1    1.47    5.53
   3  16   1   14.21    8.80
   4 -16   1   43.91    7.64
   4  16   1   29.99    8.49
  -4  16  -1   30.53    4.63
   4  16   1   21.04   10.71
   5 -16   1   10.98    8.39
   5  16   1    0.31    9.50
   5  16   1  -20.04   11.19
   5  17  -1   22.32   13.62
   4 -17  -1  213.13   26.39
   4  17  -1  258.88   23.54
  -4  17   1  236.49   14.06
   4  17  -1  186.41   26.77
  -4  17   1  226.58   14.75
   3 -17  -1   33.37   12.77
  -3  17   1   48.69    7.87
   3  17  -1   56.52   12.77
  -3  17   1   56.50    9.02
   3  17  -1   50.52    9.90
   2 -17  -1   21.13   11.70
  -2  17   1   11.51    8.27
   2  17  -1   13.61   10.46
   2  17  -1   14.28    7.67
   1 -17  -1   15.35   10.51
  -1  17   1    1.45    6.03
  -1  17   1   10.91    7.97
   1  17  -1   -3.31    7.34
   1  17  -1   16.92    8.87
   0 -17  -1    1.22   11.01
   0  17  -1   11.49    6.89
   0  17   1   -0.93    6.26
   0  17  -1    2.29    7.89
   0  17   1    3.35    8.10
  -1 -17  -1   57.62   14.16
  -1  17  -1   91.23   14.51
   1  17   1   54.63   12.15
   1  17   1   65.34   10.65
   2 -17   1  349.79   26.90
   2  17   1  337.14   30.01
  -2  17  -1  382.96   24.72
   2  17   1  336.96   25.49
  -2  17  -1  363.30   27.07
   3 -17   1   67.54   10.39
  -3  17  -1   87.11   12.05
   3  17   1   79.17   14.58
  -3  17  -1   69.09    9.06
   3  17   1   57.76   10.90
   4 -17   1    9.99    9.05
   4  17   1    4.32   12.57
   4  17   1   12.91   10.30
  -4  17  -1   16.83    4.24
  -4  17  -1   10.22    3.30
   3 -18  -1   11.99   12.77
   3  18  -1   15.09   13.20
   3  18  -1   24.53   11.09
  -3  18   1   18.93    7.82
   2 -18  -1   10.21   11.74
   2  18  -1    1.83    8.77
  -2  18   1   12.19    9.76
   2  18  -1   21.45   11.26
   1 -18  -1   23.58   11.84
   1  18  -1   16.58    8.01
  -1  18   1   23.55    6.67
   1  18  -1   18.72   11.32
  -1  18   1   19.56    9.63
   0  18  -1   74.61   11.11
   0  18   1   90.27   17.27
   0  18   1   72.59   12.65
   0  18  -1   68.98   13.74
  -1  18  -1  457.11   31.95
   1  18   1  451.25   29.53
  -1  18  -1  380.05   28.37
   1  18   1  402.66   33.90
  -2  18  -1   71.10   12.30
   2  18   1   50.18   13.16
  -2  18  -1   80.00   15.59
   2  18   1   46.59    9.46
   3 -18   1  102.03   15.70
   3  18   1  152.55   20.23
  -3  18  -1  129.58   14.84
  -3  18  -1  102.55   11.26
   3  18   1  110.01   18.10
  -2  19   1   54.62   12.31
   2  19  -1   46.07   15.58
   1  19  -1   12.37   10.02
   1  19  -1   12.53   12.34
  -1  19   1   29.62    8.10
  -1  19   1   25.32   11.45
   0  19   1   10.31   11.13
   0  19  -1   11.33    9.05
   0  19  -1   -2.54   11.93
   0  19   1   19.84    8.51
  -1  19  -1   62.58   10.72
   1  19   1  110.36   20.80
  -1  19  -1   82.82   14.99
   1  19   1   88.08   16.45
  10   0  -2  256.74   19.36
  10   0  -2  278.02   17.81
   9   0  -2  335.61   20.55
   8   0  -2    2.23    2.46
   7   0  -2   48.51    4.86
   6   0  -2   12.47    2.10
   4   0  -2   25.22   29.76
   4   0  -2   12.09   25.07
  -3   0   2  491.23   39.16
   3   0  -2  481.12   45.42
  -2   0   2 3876.80  212.38
   2   0  -2 3789.13  212.55
   1   0  -2  686.35   34.76
  -1   0   2  646.26   34.62
   1   0   2  116.31    6.75
  -1   0  -2  120.30    6.80
  -2   0  -2  105.96    6.20
   2   0   2  106.11    6.38
   3   0   2  783.32   41.45
   4   0   2 3130.30  162.23
   5   0   2   -2.14    1.11
   6   0   2  115.31    8.09
   7   0   2  126.83    9.12
   8   0   2  617.47   34.70
   9   0   2  168.88   12.13
  10   0   2   45.71    8.34
  10  -1  -2    0.66    3.51
  10   1  -2    9.99    4.69
  10   1  -2    0.23    5.66
   9  -1  -2   -1.08    2.66
   9   1  -2    0.53    3.72
   8  -1  -2   57.79    5.44
   8   1  -2   67.22    7.00
   7  -1  -2  267.57   15.75
   7   1  -2  277.03   17.06
   6   1  -2    0.02    1.70
   5   1  -2  262.81   53.21
   4   1  -2  190.87   46.28
  -3  -1   2   10.57   13.80
   2   1  -2 1591.38   82.66
   1  -1  -2  352.61   17.74
  -1  -1   2  320.24   18.14
  -1   1   2  336.55   17.65
   1   1  -2  338.10   18.27
   0  -1  -2 1371.60   71.18
   1  -1   2   43.13    2.88
  -1  -1  -2   39.77    3.31
  -1   1  -2   48.36    2.89
   1   1   2   42.07    3.19
   2  -1   2   22.71    1.83
  -2  -1  -2   21.14    2.45
   2   1   2   22.80    2.33
   3  -1   2  335.95   17.99
   3   1   2  329.89   18.73
   4  -1   2  441.59   23.05
   4   1   2  408.13   23.73
   5  -1   2  129.94    8.19
   5   1   2  133.14    9.04
   6  -1   2  165.66   10.42
   6   1   2  174.30   11.44
   7  -1   2  104.72    7.42
   7   1   2   96.76    8.20
   8  -1   2    2.53    2.27
   8   1   2    1.58    2.91
   9  -1   2   33.30    5.24
   9   1   2   27.82    5.14
  10  -1   2    4.37    3.75
  10   1   2   20.55    5.19
  10  -2  -2   14.53    3.10
  10   2  -2   29.23    6.10
  10   2  -2    2.38    6.54
   9  -2  -2   40.64    4.53
   9   2  -2   52.09    7.67
   8  -2  -2   99.48    6.99
   8   2  -2  113.09    9.81
   7  -2  -2   41.68    3.50
   7   2  -2   46.92    6.13
   6   2  -2  240.10   15.54
   5   2  -2    0.99    1.63
  -4  -2   2  766.01   75.08
   4   2  -2  715.99   79.97
  -3  -2   2  425.61   47.64
   3   2  -2  280.75   46.99
   2   2  -2 4683.16  241.91
  -1  -2   2 2320.50  121.63
   1   2  -2 2366.76  121.74
   0  -2  -2   62.05    4.29
   0  -2   2   64.83    4.41
   0   2  -2   60.93    4.40
   0   2   2   59.39    4.10
  -1  -2  -2  943.88   49.87
   1  -2   2  964.24   49.35
   1   2   2  948.64   49.76
  -1   2  -2  986.76   49.16
  -1   2  -2  860.58   49.37
  -2  -2  -2    9.84    2.02
   2   2   2   10.83    1.86
  -3  -2  -2  310.43   18.07
   3  -2   2  323.27   17.01
   3   2   2  314.14   18.32
   4  -2   2  257.64   14.30
   4   2   2  264.29   15.84
   5  -2   2  185.17   10.64
   5   2   2  184.47   12.26
   6  -2   2   49.50    3.74
   6   2   2   35.34    4.96
   7  -2   2  182.47   10.86
   7   2   2  168.25   12.40
   8  -2   2   46.84    4.72
   8   2   2   42.85    6.65
   9  -2   2   86.26    7.31
   9   2   2   99.06    9.90
  10  -2   2  243.01   15.94
  10   2   2  268.04   19.04
  10  -3  -2    4.35    2.09
  10   3  -2    1.40    5.90
  10   3  -2    0.34    7.18
   9  -3  -2    7.03    1.78
   9   3  -2   15.94    5.98
   9   3  -2    8.41    5.82
   8  -3  -2   79.84    5.04
   8   3  -2   68.44    8.85
   8   3  -2   70.81    8.46
   7   3  -2  139.02   11.32
   6   3  -2  464.62   27.73
   5   3  -2    8.07    2.51
   4   3  -2  697.77   39.71
   4   3  -2  732.39   39.36
   3   3  -2 1876.08   99.62
   3   3  -2 1898.64   99.23
   2   3  -2 2503.08  134.48
   2   3  -2 2643.18  134.26
   1  -3  -2   32.69    2.80
  -1  -3   2   30.40    3.14
   1  -3  -2   28.95    2.76
  -1   3   2   32.05    2.43
   1   3  -2   25.40    3.34
  -1   3   2   26.04    2.71
   1   3  -2   28.06    3.39
   0  -3   2  531.20   27.94
   0  -3  -2  480.76   27.67
   0   3  -2  488.56   27.96
   0   3   2  530.16   27.63
   0   3  -2  510.40   27.83
  -1  -3  -2 3513.48  181.25
   1  -3   2 3591.27  180.74
   1   3   2 3505.59  181.08
  -1   3  -2 3353.66  180.64
   2  -3   2  122.37    7.24
  -2  -3  -2  109.74    8.18
  -2   3  -2  112.62    6.69
  -2   3  -2  123.84    6.58
   2   3   2  119.02    8.12
   3  -3   2 1948.19   99.17
  -3  -3  -2 1859.61  100.66
   3   3   2 1931.30  100.90
   4  -3   2  107.32    6.37
   4   3   2  103.35    8.14
   5  -3   2   61.51    4.19
   5   3   2   61.10    6.22
   6  -3   2   45.03    3.53
   6   3   2   40.37    5.60
   7  -3   2   63.55    4.73
   7   3   2   52.05    7.02
   8  -3   2   69.17    5.46
   8   3   2   50.60    8.37
   9  -3   2    1.54    2.41
   9   3   2   -1.42    4.92
  10  -3   2   40.24    5.94
  10   3   2   42.06    8.01
  10  -4  -2    2.08    1.80
  10   4  -2   -2.18    6.50
  10   4  -2    4.33    8.57
   9   4  -2   -3.43    6.90
   9   4  -2    2.78    6.09
   8   4  -2    3.26    4.66
   8   4  -2    2.25    4.12
   7   4  -2  163.18   13.57
   7   4  -2  194.22   13.92
   6   4  -2  334.34   21.36
   6   4  -2  336.97   21.51
   5   4  -2   29.10    4.75
   5   4  -2   26.66    4.89
   4  -4  -2 1826.96  102.52
   4  -4  -2 1991.96  102.46
   4   4  -2 2066.08  105.47
   4   4  -2 2081.82  106.04
   3  -4  -2  814.54   42.28
   3  -4  -2  793.70   42.46
   3   4  -2  837.80   44.33
   3   4  -2  784.10   44.68
   2  -4  -2 1587.07   81.12
   2  -4  -2 1527.05   81.23
   2   4  -2 1609.15   82.96
  -2   4   2 1486.48   80.25
  -2   4   2 1504.94   80.41
   2   4  -2 1620.19   82.61
   1  -4  -2  531.18   28.23
   1  -4  -2  536.29   28.20
  -1  -4   2  505.36   28.66
  -1   4   2  481.84   27.96
   1   4  -2  494.58   28.97
   1   4  -2  513.79   28.79
  -1   4   2  530.56   27.75
   0  -4  -2 1509.89   79.81
   0  -4   2 1620.59   80.03
   0  -4   2 1523.63   80.16
   0   4  -2 1465.96   79.95
   0   4  -2 1456.12   79.72
   0   4   2 1486.23   79.68
   0   4   2 1520.71   79.54
   1  -4   2 1131.38   65.95
  -1  -4  -2 1219.40   66.45
   1  -4   2 1256.84   65.93
  -1   4  -2 1274.72   65.88
   1   4   2 1360.78   66.48
  -1   4  -2 1224.31   65.59
   2  -4   2   20.69    3.16
  -2  -4  -2   21.16    3.59
   2  -4   2   24.08    2.72
  -2   4  -2   28.66    2.33
  -2   4  -2   23.66    2.29
   2   4   2   19.63    3.26
  -3  -4  -2    7.70    1.99
   3  -4   2   11.56    1.74
   3   4   2   10.19    2.36
   4  -4   2   19.84    2.15
   4   4   2   18.29    3.68
   5  -4   2   18.20    2.15
   5   4   2   14.37    3.07
   6  -4   2    4.67    1.27
   6   4   2    3.77    2.89
   7  -4   2   60.47    4.65
   7   4   2   52.73    7.40
   8  -4   2  287.83   16.88
   8   4   2  300.39   20.72
   9  -4   2    4.92    2.52
   9   4   2   -4.40    5.44
  10  -4   2    2.21    3.35
  10   4   2   10.24    8.24
  10   5  -2   27.73   10.35
   9  -5  -2    2.83    1.59
   9   5  -2   -8.44    7.03
   9   5  -2    7.52    6.70
   8  -5  -2  195.71   11.45
   8   5  -2  230.03   17.61
   8   5  -2  211.55   17.29
   7  -5  -2   41.37    2.99
   7  -5  -2   47.02    3.84
   7   5  -2   45.60    8.02
   6  -5  -2   47.12    3.18
   6  -5  -2   42.57    3.51
   6   5  -2   41.15    6.59
   6   5  -2   45.79    6.75
   5  -5  -2  454.87   24.46
   5  -5  -2  467.97   24.45
   5   5  -2  420.38   27.69
   5   5  -2  484.26   27.97
   4  -5  -2    1.47    1.27
   4  -5  -2   -0.29    0.95
   4   5  -2    2.12    2.15
   3  -5  -2    4.53    1.52
   3  -5  -2    8.18    1.60
   3   5  -2    4.72    2.46
   3   5  -2    4.31    2.32
   2  -5  -2  257.82   15.58
   2  -5  -2  258.22   15.56
  -2  -5   2  280.74   16.70
   2   5  -2  263.16   16.53
  -2   5   2  280.37   14.73
   2   5  -2  264.50   17.11
  -2   5   2  262.04   15.05
   1  -5  -2  575.15   30.44
   1  -5  -2  514.92   30.21
  -1  -5   2  571.00   30.95
  -1   5   2  543.03   29.79
   1   5  -2  531.38   30.77
   1   5  -2  551.35   31.32
  -1   5   2  534.21   30.16
   0  -5   2  391.82   21.68
   0  -5  -2  350.43   21.40
   0  -5   2  329.19   21.44
   0   5  -2  357.70   21.42
   0   5   2  391.08   21.29
   0   5  -2  361.22   21.59
   0   5   2  386.00   21.51
  -1  -5  -2   91.50    6.99
   1  -5   2  103.84    7.31
   1  -5   2   90.65    7.33
  -1   5  -2   92.01    6.83
  -1   5  -2   98.26    7.04
   1   5   2   94.21    7.32
   1   5   2   93.68    6.70
  -2  -5  -2 1023.30   58.82
   2  -5   2 1121.07   58.02
   2  -5   2 1001.63   58.07
  -2   5  -2 1089.34   57.28
  -2   5  -2 1147.91   57.14
   2   5   2 1118.09   59.00
   3  -5   2   37.41    3.43
  -3  -5  -2   38.18    4.48
   3  -5   2   29.14    4.01
   3   5   2   35.61    4.53
   4  -5   2  131.66    8.45
  -4  -5  -2  127.18    9.92
   4   5   2  139.60   10.53
   5  -5   2    3.28    1.23
   5   5   2    1.72    2.54
   6  -5   2   56.42    4.42
   6   5   2   50.49    7.07
   7  -5   2  321.28   18.12
   7   5   2  310.05   21.40
   8  -5   2   11.86    2.59
   8   5   2   15.76    5.59
   9  -5   2   19.93    3.65
   9   5   2   19.68    6.50
  10  -5   2   -3.19    3.86
  10   5   2   -3.91    9.49
  10   5   2   12.58    9.63
  10  -6  -2   40.59    4.38
  10   6  -2   39.76   11.74
  10   6  -2   32.50   11.56
   9   6  -2    4.05    7.59
   9   6  -2    4.79    6.37
   8  -6  -2   32.97    3.60
   8   6  -2   40.15    8.04
   8   6  -2   27.95    5.80
   7  -6  -2  418.85   23.25
   7  -6  -2  390.42   22.70
   7   6  -2  419.13   27.63
   7   6  -2  440.01   27.91
   6  -6  -2   88.32    6.44
   6  -6  -2   90.56    5.91
   6   6  -2   73.86    9.59
   6   6  -2   66.62    8.71
   5  -6  -2  525.98   28.07
   5  -6  -2  507.14   27.89
   5   6  -2  485.85   31.08
   5   6  -2  518.73   30.66
   4  -6  -2    2.90    1.67
   4  -6  -2    3.26    1.34
   4   6  -2   -0.73    2.58
   4   6  -2    6.79    2.68
   3  -6  -2  152.61    9.84
   3  -6  -2  156.81    9.77
   3   6  -2  132.30   10.80
   3   6  -2  147.61   11.46
  -2  -6   2    3.31    1.84
   2  -6  -2    3.34    2.08
   2  -6  -2    5.68    1.50
   2   6  -2    1.20    2.21
  -2   6   2    4.08    1.63
  -2   6   2    2.45    1.01
   2   6  -2   -0.70    1.91
  -1  -6   2  133.05    9.45
  -1  -6   2  107.92    9.61
   1  -6  -2  120.11    8.51
   1  -6  -2  125.31    8.90
  -1   6   2  122.05    8.88
  -1   6   2  130.34    8.44
   1   6  -2  128.37    9.76
   1   6  -2  115.74    9.38
   0  -6   2   98.49    8.37
   0  -6   2  129.43    8.87
   0  -6  -2  108.95    8.35
   0   6  -2  122.64    8.92
   0   6  -2   98.20    7.62
   0   6   2   98.58    7.47
   0   6   2  120.18    8.32
  -1  -6  -2 2741.19  144.23
   1  -6   2 2717.07  143.40
   1  -6   2 2598.97  143.55
  -1   6  -2 2754.59  143.24
   1   6   2 2764.07  143.73
  -1   6  -2 2751.36  143.08
   1   6   2 2812.21  143.92
  -2  -6  -2 1425.93   79.21
   2  -6   2 1487.30   78.00
   2  -6   2 1377.72   78.02
  -2   6  -2 1425.90   76.98
  -2   6  -2 1500.92   77.22
   2   6   2 1556.48   79.14
   2   6   2 1469.03   78.87
   3  -6   2  111.81    9.26
  -3  -6  -2  127.62   10.57
   3  -6   2  144.52    9.43
   3   6   2  121.69   10.15
  -3   6  -2  135.95    7.37
  -3   6  -2  144.54    7.37
  -4  -6  -2  999.11   57.76
   4  -6   2 1088.51   56.09
   4   6   2 1040.88   58.08
   5  -6   2  131.82    8.79
   5   6   2  127.25   10.95
   6  -6   2  236.78   14.73
   6   6   2  256.67   17.88
   7  -6   2  204.58   12.06
   7   6   2  159.46   14.75
   8  -6   2   37.92    4.97
   8   6   2   28.67    6.96
   9  -6   2   14.60    3.85
   9   6   2   12.83    8.40
   9   6   2   12.94    8.87
  10   7  -2   -1.74   11.16
  10   7  -2   19.63    8.67
   9  -7  -2   -4.00    2.53
   9   7  -2    5.79    8.08
   9   7  -2   -3.87    8.15
   8  -7  -2   63.07    5.47
   8   7  -2   58.01   10.49
   7  -7  -2    6.81    2.74
   7   7  -2    0.74    4.89
   7   7  -2    0.40    4.82
   6  -7  -2   45.52    5.18
   6  -7  -2   44.05    4.38
   6   7  -2   41.54    7.81
   6   7  -2   53.54    8.37
   5  -7  -2   57.96    6.00
   5  -7  -2   68.11    5.60
   5   7  -2   74.37    8.83
   5   7  -2   66.80    8.28
   4  -7  -2  158.02   10.72
   4  -7  -2  174.35   10.92
   4   7  -2  161.75   12.79
   4   7  -2  155.49   12.87
   3  -7  -2    6.42    2.20
   3  -7  -2    9.76    1.83
  -3   7   2    9.33    1.07
  -3   7   2    8.69    1.50
   3   7  -2    5.24    3.03
   2  -7  -2  266.61   17.12
  -2  -7   2  292.74   18.21
   2  -7  -2  282.84   17.20
   2   7  -2  266.29   18.41
  -2   7   2  267.36   16.58
  -2   7   2  299.30   16.22
   2   7  -2  267.62   18.51
  -1  -7   2    0.84    1.73
   1  -7  -2    0.30    1.55
  -1  -7   2    0.01    2.29
   1  -7  -2   -0.04    2.27
  -1   7   2   -0.43    1.36
  -1   7   2    1.83    1.28
   1   7  -2    1.52    2.05
   1   7  -2   -3.45    1.91
   0  -7   2  150.31   12.19
   0  -7  -2  178.63   12.46
   0  -7   2  163.17   11.83
   0   7  -2  161.28   11.80
   0   7   2  169.25   11.48
   0   7  -2  159.36   12.19
   0   7   2  170.37   12.25
  -1  -7  -2  597.11   36.72
   1  -7   2  648.09   36.39
   1  -7   2  582.09   36.60
   1   7   2  681.49   36.79
  -1   7  -2  659.53   36.21
   1   7   2  689.20   36.95
  -1   7  -2  622.14   35.80
  -2  -7  -2   29.04    5.62
   2  -7   2   45.11    4.71
   2  -7   2   39.14    5.43
  -2   7  -2   44.79    4.10
   2   7   2   35.98    5.76
  -2   7  -2   34.58    4.00
   2   7   2   33.04    4.97
   3  -7   2  261.77   17.46
   3  -7   2  262.09   16.97
  -3  -7  -2  243.90   18.54
  -3   7  -2  283.07   15.29
   3   7   2  293.55   18.63
  -3   7  -2  299.14   15.28
   3   7   2  265.30   18.36
  -4  -7  -2   -2.29    3.16
   4   7   2   -1.34    2.50
   5  -7   2  121.88    9.24
   5   7   2  141.48   11.64
   6   7   2   16.04    3.76
   7  -7   2  121.25    9.07
   7   7   2  109.01   11.64
   8  -7   2   50.19    6.41
   8   7   2   55.00   10.43
   8   7   2   61.87   11.97
   9  -7   2    1.74    4.08
   9   7   2    1.86    8.89
   9   7   2   -7.19    7.14
   9  -8  -2   19.64    3.65
   9   8  -2   18.64    9.49
   9   8  -2   17.15    8.71
   8  -8  -2  158.68   11.40
   8   8  -2  189.21   19.01
   8   8  -2  178.80   19.15
   7  -8  -2    1.34    2.64
   7  -8  -2   -1.13    2.49
   7   8  -2    4.37    5.53
   6  -8  -2  246.88   15.56
   6  -8  -2  226.12   15.46
   6   8  -2  271.87   20.12
   6   8  -2  266.03   18.82
   5  -8  -2  316.13   20.44
   5  -8  -2  337.20   20.94
   5   8  -2  368.27   24.40
   5   8  -2  374.58   24.89
   4  -8  -2  166.72   11.25
   4  -8  -2  158.07   11.79
   4   8  -2  160.46   13.88
   4   8  -2  158.52   13.03
   3  -8  -2   49.72    6.43
   3  -8  -2   48.53    5.18
  -3   8   2   52.15    3.54
   3   8  -2   35.80    6.19
  -3   8   2   48.28    4.08
   3   8  -2   33.85    6.62
   2  -8  -2  146.18   11.33
   2  -8  -2  155.85   11.00
  -2  -8   2  161.93   11.93
   2   8  -2  163.14   12.56
  -2   8   2  156.32   10.08
  -2   8   2  144.50   10.19
   2   8  -2  148.59   12.21
   1  -8  -2  754.47   42.69
  -1  -8   2  804.17   43.50
   1  -8  -2  757.98   43.05
   1   8  -2  717.12   43.34
  -1   8   2  740.80   42.58
  -1   8   2  769.32   42.03
   1   8  -2  754.76   43.54
   0  -8   2   -1.64    2.93
   0  -8   2    4.09    2.29
   0  -8  -2   -2.71    2.51
   0   8  -2    3.20    2.26
   0   8   2    2.57    1.84
   0   8   2   -0.06    1.79
   0   8  -2    2.84    1.83
   1  -8   2 1227.81   70.74
   1  -8   2 1244.09   70.22
  -1   8  -2 1321.61   70.16
   1   8   2 1333.83   70.67
  -1   8  -2 1319.85   70.11
   1   8   2 1299.63   70.91
  -2  -8  -2    8.29    3.78
   2  -8   2    6.00    2.47
   2  -8   2    8.79    2.38
  -2   8  -2   10.05    1.81
   2   8   2    6.04    3.00
  -2   8  -2    9.94    2.49
   3  -8   2   90.55    7.96
   3  -8   2   91.19    8.45
  -3   8  -2  106.53    6.78
   3   8   2   93.57   10.03
   3   8   2   80.12    8.85
  -3   8  -2   98.19    6.49
  -4  -8  -2   45.17    7.18
   4  -8   2   55.48    5.82
   4   8   2   63.10    7.90
   4   8   2   49.81    8.15
   5  -8   2  283.82   17.76
   5   8   2  301.34   21.01
   5   8   2  255.53   19.31
   6  -8   2  168.96   12.32
   6   8   2  189.89   16.72
   6   8   2  182.84   15.11
   7  -8   2  100.98    9.18
   7   8   2  132.14   12.24
   7   8   2   96.37   13.95
   8  -8   2   70.10    8.25
   8   8   2   73.12   14.25
   8   8   2   92.75   14.09
   9  -8   2  246.88   17.08
   9   8   2  257.16   20.85
   9   8   2  244.45   23.96
   9  -9  -2    4.18    4.02
   9   9  -2   11.66    9.98
   9   9  -2   12.46    9.37
   8  -9  -2   37.86    6.37
   8   9  -2   40.78   10.65
   8   9  -2   46.48    9.94
   7  -9  -2  235.92   15.16
   7  -9  -2  219.70   15.98
   7   9  -2  237.38   20.29
   7   9  -2  232.40   21.28
   6  -9  -2   10.54    3.04
   6  -9  -2   12.90    3.59
   6   9  -2    4.86    5.35
   6   9  -2    5.41    5.53
   5  -9  -2   25.37    4.89
   5  -9  -2   29.80    4.64
   5   9  -2   20.63    6.05
   4  -9  -2    5.98    2.31
   4   9  -2    4.98    3.90
   4   9  -2    2.50    3.94
   3  -9  -2  699.34   40.53
   3  -9  -2  657.59   40.95
   3   9  -2  698.59   42.50
   3   9  -2  783.44   43.10
  -3   9   2  747.97   38.42
  -3   9   2  710.25   38.89
   2  -9  -2  426.57   28.54
   2  -9  -2  474.84   28.17
   2   9  -2  514.00   30.21
  -2   9   2  501.40   27.08
   2   9  -2  437.46   29.15
  -2   9   2  476.85   27.73
   1  -9  -2   20.64    5.75
  -1  -9   2   22.01    5.51
   1  -9  -2   34.43    4.93
  -1  -9   2   36.32    5.31
   1   9  -2   24.67    4.70
  -1   9   2   30.06    4.68
   1   9  -2   31.21    5.28
  -1   9   2   30.54    4.37
   0  -9   2  190.70   13.28
   0  -9  -2  158.50   12.37
   0  -9   2  142.24   12.20
   0   9   2  169.52   12.40
   0   9  -2  187.02   13.21
  -1  -9  -2  161.84   13.21
   1  -9   2  133.76   12.45
   1  -9   2  160.57   11.89
   1   9   2  154.74   12.26
   1   9   2  150.42   11.83
  -1   9  -2  145.71   11.38
  -1   9  -2  145.03   11.41
  -2  -9  -2  212.34   16.93
   2  -9   2  211.39   15.04
   2   9   2  209.99   16.09
   2   9   2  226.88   15.96
  -2   9  -2  209.72   14.39
  -2   9  -2  215.53   14.13
  -3  -9  -2  227.54   17.84
   3  -9   2  219.52   15.48
   3  -9   2  203.62   16.74
  -3   9  -2  233.90   13.88
   3   9   2  236.26   17.52
  -3   9  -2  242.40   13.87
   3   9   2  233.84   17.10
  -4  -9  -2  365.51   25.36
   4  -9   2  344.18   22.17
   4   9   2  353.48   24.03
   4   9   2  375.19   24.77
   5  -9   2   58.14    6.43
   5   9   2   48.89    7.85
   5   9   2   37.15    8.01
   6  -9   2   29.66    5.84
   6   9   2   34.12    8.56
   6   9   2   43.57    7.58
   7  -9   2   96.90    9.07
   7   9   2   96.38   13.26
   7   9   2   73.01   13.90
   8  -9   2  281.10   19.86
   8   9   2  300.60   25.54
   8   9   2  331.26   21.30
   9  -9   2   51.59    9.43
   9   9   2   35.12   12.72
   9   9   2   32.70   10.04
   9 -10  -2   93.33   10.15
   9  10  -2  114.51   16.61
   9  10  -2   86.93   16.09
   8 -10  -2    8.05    4.06
   8  10  -2  -14.58    7.79
   8  10  -2    9.15    9.03
   7 -10  -2  221.52   15.47
   7  10  -2  205.64   19.73
   7  10  -2  254.31   21.48
   6 -10  -2   59.86    6.87
   6  10  -2   43.97    8.88
   6  10  -2   48.90    9.57
   5 -10  -2   14.49    3.71
   5  10  -2   13.59    6.54
   5  10  -2    8.88    5.31
   4 -10  -2  146.68   13.15
   4 -10  -2  169.55   12.20
   4  10  -2  152.62   14.60
   4  10  -2  162.99   14.57
   3 -10  -2  193.81   15.41
   3 -10  -2  258.33   16.39
   3  10  -2  238.95   18.38
   3  10  -2  214.31   16.96
  -3  10   2  224.93   14.38
  -3  10   2  257.16   14.01
   2 -10  -2  234.87   15.95
   2 -10  -2  210.59   16.35
   2  10  -2  225.99   17.66
  -2  10   2  226.02   14.52
  -2  10   2  221.59   15.26
   2  10  -2  237.78   17.48
  -1 -10   2    4.28    4.65
  -1 -10   2   11.27    3.04
   1 -10  -2    7.53    2.83
   1 -10  -2    8.06    4.70
   1  10  -2    1.91    3.53
  -1  10   2    5.93    2.31
   1  10  -2    2.70    3.59
   0 -10  -2  826.52   51.86
   0 -10   2  953.48   51.71
   0 -10   2  903.58   52.58
   0  10  -2  904.02   51.45
   0  10   2  858.09   51.17
   0  10   2  932.50   50.91
   0  10  -2  914.28   51.45
  -1 -10  -2    5.38    4.56
   1 -10   2    1.90    4.42
   1 -10   2    2.32    2.55
   1  10   2    2.09    3.34
   1  10   2    8.18    4.21
  -1  10  -2    1.18    2.60
  -2 -10  -2  125.72   12.80
   2 -10   2  115.05   12.19
   2 -10   2  124.98   10.88
  -2  10  -2  128.07    9.83
   2  10   2  120.46   12.31
   2  10   2  141.68   12.07
  -2  10  -2  121.11    9.37
  -3 -10  -2   -0.95    4.50
   3 -10   2   -1.53    2.80
   3 -10   2    3.16    4.22
  -3  10  -2   -1.23    1.55
   3  10   2   -2.40    4.12
  -3  10  -2    2.08    1.75
   3  10   2    2.92    4.33
  -4 -10  -2    0.40    5.07
   4 -10   2   -2.33    2.77
   4  10   2   -0.70    5.39
   4  10   2    2.16    3.50
   5 -10   2   10.46    3.53
   5  10   2    5.34    5.84
   6 -10   2   18.78    4.34
   6  10   2   10.62    5.87
   6  10   2   14.37    6.74
   7 -10   2   19.87    5.24
   7  10   2   13.71    8.10
   8  10   2  284.02   24.94
   8  10   2  291.74   26.72
   8 -11  -2   53.08    9.27
   8  11  -2   44.76   11.22
   8  11  -2   57.95   12.63
   7 -11  -2    1.60    6.13
   7  11  -2    9.43    8.20
   7  11  -2   13.11    6.74
   6 -11  -2   70.08    8.24
   6 -11  -2   63.00   10.68
   6  11  -2   75.67   13.52
   6  11  -2   77.73   13.56
   5 -11  -2   34.21    7.20
   5 -11  -2   28.70    5.20
   5  11  -2   37.30    8.76
   5  11  -2   40.23    8.73
   4 -11  -2  536.96   32.92
   4 -11  -2  576.83   34.54
   4  11  -2  609.06   36.59
   4  11  -2  491.03   34.80
   3 -11  -2    2.90    3.53
   3 -11  -2   -1.14    3.94
  -3  11   2   -0.13    2.13
   3  11  -2    9.73    4.75
   3  11  -2    1.12    4.87
  -3  11   2    2.63    1.66
   2 -11  -2  161.75   14.38
   2 -11  -2  173.91   13.01
   2  11  -2  162.16   14.61
  -2  11   2  166.73   11.60
  -2  11   2  159.44   13.08
   2  11  -2  176.54   15.44
  -1 -11   2  669.09   39.66
  -1 -11   2  612.66   40.70
   1 -11  -2  613.65   40.04
  -1  11   2  689.44   38.36
   1  11  -2  696.80   40.67
   1  11  -2  646.40   40.05
  -1  11   2  689.35   39.31
   0 -11  -2    3.53    4.54
   0 -11   2   -1.07    4.53
   0 -11   2   -5.03    4.38
   0  11  -2   -1.99    3.15
   0  11   2    2.79    2.95
   0  11  -2    1.79    4.08
   0  11   2   -0.02    4.06
   1 -11   2   89.42   11.87
   1 -11   2  104.25   10.29
  -1 -11  -2   80.27   11.32
  -1  11  -2   84.79    8.56
   1  11   2   94.74   11.11
   1  11   2  102.16   10.25
  -1  11  -2  114.51   10.46
  -2 -11  -2  171.71   16.51
   2 -11   2  181.58   16.01
   2 -11   2  193.93   13.90
  -2  11  -2  154.32   13.29
   2  11   2  169.60   14.08
  -2  11  -2  177.66   12.81
   2  11   2  177.47   15.54
  -3 -11  -2   46.90    9.08
   3 -11   2   40.90    8.05
   3  11   2   46.47    8.84
  -3  11  -2   44.69    4.96
  -3  11  -2   48.32    5.84
   3  11   2   47.44    7.16
   4 -11   2   27.32    4.89
  -4 -11  -2   16.81    7.42
   4  11   2   17.58    6.79
  -4  11  -2   15.34    1.91
  -4  11  -2   14.86    1.71
   5 -11   2  104.49    9.54
   5  11   2   79.56   13.02
   5  11   2   79.12   12.45
   6 -11   2  222.36   15.13
   6  11   2  184.81   16.30
   6  11   2  172.99   18.00
   7  11   2  101.53   16.38
   7  11   2   72.51   14.18
   8 -11   2  173.48   16.51
   8  11   2  191.16   17.87
   8  11   2  167.39   22.44
   8  12  -2   48.69   10.63
   8  12  -2   40.74   12.49
   7 -12  -2  167.82   18.40
   7 -12  -2  231.89   16.60
   7  12  -2  156.49   21.15
   7  12  -2  194.63   20.40
   6 -12  -2   58.60   10.06
   6  12  -2   44.20    7.90
   6  12  -2   60.47   12.02
   5 -12  -2    2.63    5.98
   5 -12  -2   12.29    4.84
   5  12  -2   13.53    6.95
   5  12  -2   10.84    7.08
   4 -12  -2   89.88   12.63
   4 -12  -2  109.92   11.82
  -4  12   2  114.70    6.48
  -4  12   2  116.92    6.76
   4  12  -2  102.51   14.54
   4  12  -2  114.71   14.17
   3 -12  -2  132.40   12.09
   3 -12  -2  103.92   12.99
   3  12  -2  109.59   13.39
  -3  12   2  127.21    8.74
   3  12  -2   93.26   10.34
  -3  12   2  131.19   10.11
   2 -12  -2   33.09    8.15
  -2  12   2   44.86    6.65
  -2  12   2   40.25    5.44
   2  12  -2   48.96    9.33
   2  12  -2   47.76    7.56
   1 -12  -2  390.96   28.30
  -1 -12   2  463.18   27.94
  -1  12   2  400.46   27.24
  -1  12   2  419.03   26.06
   1  12  -2  426.52   27.70
   1  12  -2  407.63   28.31
   0 -12   2   -0.61    3.65
   0 -12   2   -3.66    4.94
   0 -12  -2   -8.25    4.49
   0  12   2   -1.23    3.15
   0  12  -2    0.82    4.33
   0  12  -2    0.54    3.54
   0  12   2    7.92    4.55
   1 -12   2  184.94   14.80
   1 -12   2  163.72   16.48
  -1 -12  -2  158.18   16.61
   1  12   2  169.69   15.68
   1  12   2  180.57   14.53
  -1  12  -2  200.94   14.37
  -1  12  -2  174.91   15.18
   2 -12   2  126.57   11.49
  -2 -12  -2  101.80   13.80
   2 -12   2  114.00   13.91
  -2  12  -2  102.35    9.63
  -2  12  -2  125.08   10.35
   2  12   2  128.27   12.66
   2  12   2  137.22   13.85
   3 -12   2   -4.15    4.97
  -3 -12  -2   -6.47    5.52
   3 -12   2    1.43    3.60
  -3  12  -2    7.30    2.73
  -3  12  -2    2.88    2.36
   3  12   2   -1.42    5.09
  -4 -12  -2  412.48   32.41
   4 -12   2  414.09   28.75
   4  12   2  475.24   32.97
  -4  12  -2  526.98   25.59
   4  12   2  471.87   31.37
  -4  12  -2  499.80   25.39
   5 -12   2   -0.50    4.15
   5  12   2    8.47    6.74
   5  12   2    0.38    5.38
   6 -12   2   91.86   11.26
   6  12   2   69.83   12.22
   6  12   2  115.81   14.99
   7 -12   2  262.99   20.11
   7  12   2  251.56   24.88
   7  12   2  261.32   22.72
   8 -12   2  132.48   15.32
   8  12   2   93.79   16.52
   8  12   2  107.36   17.48
   7 -13  -2   35.87    8.41
   7 -13  -2   36.67   10.94
   7  13  -2   34.63   12.30
   7  13  -2   23.00    9.69
   6 -13  -2   -2.62    8.19
   6 -13  -2    7.48    5.79
   6  13  -2    3.74    8.77
   6  13  -2  -11.77    7.82
   5 -13  -2   99.98   11.46
   5 -13  -2   88.55   14.14
   5  13  -2   82.32   11.26
   5  13  -2   98.29   14.31
   4 -13  -2  166.55   14.85
   4 -13  -2  129.07   16.55
  -4  13   2  156.36    9.84
   4  13  -2  159.85   15.66
  -4  13   2  168.46    9.39
   4  13  -2  151.16   17.02
   3 -13  -2  248.69   18.69
   3 -13  -2  252.17   21.38
  -3  13   2  225.96   17.01
   3  13  -2  245.92   21.51
  -3  13   2  249.33   15.62
   3  13  -2  269.66   20.75
   2 -13  -2   95.80   13.21
  -2  13   2   94.98    9.07
   2  13  -2  121.09   12.27
   2  13  -2  106.57   12.94
  -2  13   2  109.35   11.27
   1 -13  -2    7.01    7.36
   1  13  -2    3.46    5.44
   1  13  -2   15.57    6.56
  -1  13   2    9.07    5.22
  -1  13   2    6.37    3.81
   0 -13   2  127.10   12.85
   0 -13  -2   97.22   13.51
   0  13  -2  116.13   13.76
   0  13   2  125.48   13.16
   0  13  -2  159.17   13.71
   0  13   2  140.31   12.29
  -1 -13  -2  161.27   16.79
   1 -13   2  171.61   14.87
  -1  13  -2  179.16   15.00
   1  13   2  154.86   15.96
  -1  13  -2  133.84   12.48
   2 -13   2  169.24   14.69
   2 -13   2  165.08   17.61
  -2 -13  -2  197.70   18.74
   2  13   2  208.65   17.07
  -2  13  -2  191.93   15.14
  -2  13  -2  184.36   14.04
   2  13   2  203.47   17.81
   3 -13   2   25.14    4.81
  -3 -13  -2   20.01    8.56
  -3  13  -2   25.60    4.94
   3  13   2   31.85    5.86
  -3  13  -2   24.50    5.13
   3  13   2   34.38    8.54
  -4 -13  -2   10.24    7.78
   4  13   2   17.83    7.01
  -4  13  -2   14.31    2.74
  -4  13  -2   14.14    2.52
   4  13   2    7.56    6.25
   5 -13   2  254.49   19.14
   5  13   2  236.66   19.75
   5  13   2  267.09   22.78
   6 -13   2   30.32    7.95
   6  13   2   51.63    9.28
   6  13   2   45.62   11.62
   7 -13   2   13.92    7.09
   7  13   2   15.70   11.20
   7  13   2   -1.45    8.78
   7  14  -2   60.02   17.24
   7  14  -2  101.24   17.48
   6 -14  -2  218.02   17.18
   6 -14  -2  198.36   21.88
   6  14  -2  223.45   18.84
   5 -14  -2  273.67   23.39
   5 -14  -2  240.64   17.88
   5  14  -2  249.63   21.55
   5  14  -2  245.95   23.06
   4 -14  -2   17.57    8.20
  -4  14   2   36.22    3.48
   4  14  -2   27.01    9.64
  -4  14   2   29.79    4.23
   4  14  -2   25.93    6.66
   3 -14  -2   69.23   13.04
  -3  14   2   43.87    5.53
   3  14  -2   51.73   10.24
   3  14  -2   29.72    6.86
  -3  14   2   38.47    7.01
   2 -14  -2  126.06   15.14
  -2  14   2   98.98   11.76
   2  14  -2   96.96   14.26
   2  14  -2   85.06   13.25
  -2  14   2  115.44   10.55
   1 -14  -2   13.42    7.16
   1  14  -2    0.02    5.95
  -1  14   2    7.51    5.56
  -1  14   2    8.96    4.42
   1  14  -2   21.36    7.26
   0 -14  -2  243.16   22.40
   0 -14   2  267.10   21.04
   0  14   2  265.81   19.28
   0  14  -2  241.23   19.98
   1 -14   2   14.85    7.00
  -1 -14  -2   16.68    7.27
  -1  14  -2   12.01    5.56
  -1  14  -2   13.14    5.48
   1  14   2   17.21    6.18
  -2 -14  -2    8.71    7.26
   2 -14   2    1.86    6.42
   2  14   2   -7.09    6.09
  -2  14  -2   -4.18    4.12
  -2  14  -2    4.39    4.87
   2  14   2    1.45    6.37
   3 -14   2   68.22   10.61
  -3 -14  -2   77.33   13.59
  -3  14  -2   48.85    7.67
   3  14   2   53.43   10.55
  -3  14  -2   69.77    7.05
   4 -14   2   22.44    7.64
  -4  14  -2   26.05    3.47
   4  14   2   21.06    8.23
   4  14   2   19.24    7.07
  -4  14  -2   18.16    3.15
   5 -14   2    9.78    8.17
   5  14   2    2.09    8.51
   5  14   2    8.18    6.97
   6 -14   2   21.85    9.86
   6  14   2   10.99    8.88
   6  14   2   19.29   10.95
   7 -14   2   15.59    9.05
   7  14   2   10.16   14.23
   7  14   2  -11.14   11.10
   6 -15  -2   36.37   12.49
   6 -15  -2   53.54   10.05
   6  15  -2   27.06   10.71
   6  15  -2   17.87   13.10
   5 -15  -2  401.29   29.52
   5 -15  -2  405.64   32.11
   5  15  -2  408.85   32.55
   5  15  -2  435.80   29.65
   4 -15  -2   76.28   14.82
   4 -15  -2   49.60    9.95
  -4  15   2   52.55    5.99
  -4  15   2   73.48    5.56
   4  15  -2   66.37   11.71
   4  15  -2   75.46   14.47
   3 -15  -2   27.52    9.04
  -3  15   2   27.67    5.19
   3  15  -2   25.49    9.36
   3  15  -2   19.56    7.87
  -3  15   2   35.56    7.10
   2 -15  -2    2.36    7.52
  -2  15   2    5.89    3.64
  -2  15   2   -1.54    5.41
   2  15  -2    5.32    7.59
   1 -15  -2    7.43    7.19
   1  15  -2    3.57    6.28
  -1  15   2  -10.24    6.86
  -1  15   2   -2.18    4.21
   1  15  -2   -8.64    6.40
   0 -15  -2  197.50   19.73
   0 -15   2  175.72   16.06
   0  15   2  221.52   19.45
   0  15  -2  202.03   18.82
   0  15  -2  193.38   18.26
   0  15   2  212.29   17.95
   1 -15   2   95.66   12.63
  -1 -15  -2   82.91   14.99
  -1  15  -2   50.09   10.54
   1  15   2   89.63   13.74
  -1  15  -2   64.07   10.16
  -2 -15  -2   -4.17    8.10
   2 -15   2   12.80    6.92
  -2  15  -2   11.29    5.72
   2  15   2    6.77    6.82
   2  15   2   16.46    5.25
  -2  15  -2    2.73    4.08
  -3 -15  -2  304.05   28.51
   3 -15   2  377.72   26.02
   3  15   2  346.85   26.46
  -3  15  -2  365.27   22.24
   3  15   2  326.36   28.15
  -3  15  -2  375.66   23.78
   4 -15   2   82.27   12.83
  -4  15  -2   62.01    5.71
   4  15   2   67.57   12.58
   4  15   2   56.62   10.81
   5 -15   2   72.18   13.30
   5  15   2   98.29   12.76
   5  15   2   66.74   13.71
   6 -15   2  287.98   20.64
   6  15   2  193.88   27.31
   6  15   2  223.13   24.46
   6 -16  -2  168.55   24.99
   6  16  -2  178.77   24.34
   5 -16  -2  130.38   21.98
   5  16  -2  111.99   18.49
   4 -16  -2   28.60   10.99
  -4  16   2   28.32    4.34
   4  16  -2   26.43   10.79
   4  16  -2   38.02    8.64
   3 -16  -2   54.57   12.72
  -3  16   2   86.02   11.16
   3  16  -2   49.02   12.49
  -3  16   2   82.32    8.72
   3  16  -2   64.49   11.59
   2 -16  -2   38.27   11.23
   2  16  -2   38.58    9.62
  -2  16   2   48.30    9.52
   2  16  -2   32.45   10.33
  -2  16   2   26.60    6.06
   1 -16  -2    2.98    8.54
   1  16  -2    5.54    7.73
  -1  16   2    1.71    5.29
   0 -16  -2   39.21   10.43
   0  16   2   38.79    7.79
   0  16  -2   33.30    9.01
   0  16   2   38.63    9.59
   0  16  -2   35.94    8.42
  -1 -16  -2    7.51    9.69
   1  16   2   20.22    5.95
  -1  16  -2   17.42    6.84
   1  16   2   13.70    7.71
  -1  16  -2   39.44    8.95
  -2 -16  -2    9.81   10.30
   2 -16   2   16.06    6.17
   2  16   2   -4.44    7.59
  -2  16  -2   10.56    5.73
  -2  16  -2   19.25    7.03
   2  16   2   22.34    9.37
  -3 -16  -2   83.66   16.02
   3 -16   2  112.26   12.63
  -3  16  -2  120.06   10.95
   3  16   2   94.76   12.85
  -3  16  -2  108.03   12.13
   3  16   2   69.67   13.97
   4 -16   2   -1.95    6.85
  -4  16  -2   -0.88    3.24
   4  16   2   -0.36    7.83
   4  16   2   16.37   10.21
  -4  16  -2    1.24    2.70
   5 -16   2   -3.22    8.49
   5  16   2    3.15    9.44
   5  16   2   -9.12   10.97
   5 -17  -2   38.33   16.10
   5  17  -2   47.34   15.42
   4 -17  -2   -7.43   12.41
  -4  17   2   -2.52    2.88
  -4  17   2   -6.31    3.80
   4  17  -2    8.92   11.34
   4  17  -2  -21.71   11.97
   3 -17  -2   11.38   11.54
  -3  17   2    0.30    4.35
  -3  17   2    7.52    6.58
   3  17  -2   10.45   10.58
   3  17  -2  -16.65    8.69
   2 -17  -2   -3.15   10.25
   2  17  -2    6.71    7.57
   2  17  -2   -0.70    9.60
  -2  17   2    3.94    7.83
   1 -17  -2    7.11   10.41
  -1  17   2   -2.49    7.61
  -1  17   2   23.10    6.31
   1  17  -2   15.11    9.51
   0 -17  -2   73.34   15.59
   0  17   2   80.61   13.44
   0  17  -2   70.68   11.19
   0  17   2   67.31   11.56
   0  17  -2   88.80   16.12
  -1 -17  -2  141.29   20.67
   1 -17   2  131.42   15.72
  -1  17  -2  170.27   17.96
   1  17   2  146.46   18.29
  -1  17  -2  160.20   15.55
   1  17   2  134.91   15.23
   2 -17   2  115.36   16.57
  -2 -17  -2  113.65   20.38
  -2  17  -2  144.69   14.71
   2  17   2  123.94   13.50
   2  17   2  120.93   19.51
  -2  17  -2  149.03   16.62
   3 -17   2    4.36    8.49
  -3  17  -2   -1.73    4.89
   3  17   2   12.64   10.74
  -3  17  -2   -1.57    6.19
   3  17   2   -2.15    7.87
   4 -17   2  166.37   17.52
   4  17   2  193.64   21.98
  -4  17  -2  150.81   11.33
   4  17   2  124.27   23.45
  -4  17  -2  124.40    9.92
   3 -18  -2   29.05   13.94
  -3  18   2   33.54    8.75
   3  18  -2   35.33   12.07
  -3  18   2   24.30    5.94
   3  18  -2   40.38   14.06
   2 -18  -2   29.57   12.71
   2  18  -2   46.49   12.38
  -2  18   2   32.89   10.82
   1 -18  -2    7.68   11.81
  -1  18   2   -8.44    6.33
  -1  18   2   -7.02    8.61
   1  18  -2   -1.07    9.91
   1  18  -2   19.61    8.58
   0 -18  -2   37.68   13.59
   0  18   2   19.46    7.92
   0  18   2   18.23    9.94
   0  18  -2   29.55   10.34
   0  18  -2   41.34    8.92
  -1 -18  -2   -0.05   11.73
  -1  18  -2   12.76    7.09
   1  18   2   29.41    8.86
   1  18   2   13.98   10.52
  -1  18  -2    6.89    8.84
   2 -18   2    7.18    8.88
   2  18   2    1.18    8.80
  -2  18  -2   14.35    9.25
  -2  18  -2    1.12    8.21
   2  18   2   20.14   11.09
   3 -18   2   -8.31    9.00
  -3  18  -2   -1.36    5.37
   3  18   2   -6.81   10.73
  -3  18  -2    1.43    7.25
   3  18   2  -21.40   12.19
   2 -19  -2   15.55   16.87
   1 -19  -2   72.97   19.98
   1  19  -2  101.33   16.53
  -1  19   2  101.58   19.31
   1  19  -2   64.92   14.44
  -1  19   2   73.67   10.28
   0 -19  -2   -2.39   16.64
   0  19  -2   23.21    9.63
   0  19   2    3.19   11.11
   0  19  -2    4.82   11.24
  -1  19  -2  111.42   15.68
   1  19   2   88.46   12.71
  -1  19  -2   81.71   14.79
   1  19   2   93.61   16.29
  10   0  -3    0.13    4.14
   9   0  -3   -2.39    3.92
   9   0  -3    2.65    3.25
   8   0  -3   -0.01    2.46
   7   0  -3   -0.91    1.84
   4   0  -3   31.97   32.67
  -3   0   3    6.86   17.73
   2   0  -3    0.56    0.62
  -1   0   3    0.23    0.44
   1   0  -3    0.83    0.74
   0   0   3    1.63    0.54
   0   0  -3    2.04    0.71
  -1   0  -3    0.47    0.77
   1   0   3    1.33    0.69
  -2   0  -3    0.62    0.91
   2   0   3    2.78    0.81
   3   0   3    0.44    0.75
  -3   0  -3   -0.47    0.69
   4   0   3    0.90    0.99
   5   0   3   -1.04    1.21
   6   0   3    3.25    1.63
   7   0   3    1.32    2.00
   8   0   3   -2.62    2.58
   9   0   3   -1.61    3.17
  10   0   3    9.35    4.92
  10  -1  -3   18.22    4.00
  10  -1  -3   12.84    5.66
  10   1  -3   24.81    5.35
  10   1  -3   14.08    4.74
   9  -1  -3   26.35    4.03
   9   1  -3   27.65    4.88
   8  -1  -3    1.02    2.16
   8   1  -3   -1.88    3.14
   8   1  -3    0.88    2.84
   7   1  -3    0.21    2.41
   5   1  -3    8.51   48.52
  -4  -1   3   34.77   19.19
   4   1  -3   61.97   34.73
   3   1  -3  472.09   25.54
  -2  -1   3   31.69    2.51
   2  -1  -3   38.41    2.26
   2   1  -3   27.42    2.90
   1  -1  -3 1108.54   54.65
  -1  -1   3 1012.33   55.01
   1   1  -3 1018.77   55.07
  -1   1   3 1059.09   54.60
   0  -1   3  151.49    8.85
   0  -1  -3  161.71    8.71
   0   1  -3  138.90    8.72
   0   1   3  148.60    8.58
   1  -1   3 4255.95  246.78
   1   1   3 4258.62  249.81
   2  -1   3  570.25   29.30
  -2  -1  -3  505.87   29.69
   2   1   3  573.52   29.82
  -2   1  -3  553.59   29.11
  -3  -1  -3   10.09    1.91
   3   1   3    9.81    1.83
   4  -1   3   25.29    2.53
   4   1   3   22.88    2.88
   5  -1   3  804.65   43.04
   5   1   3  806.40   43.87
   6  -1   3  243.17   14.55
   6   1   3  248.05   15.41
   7  -1   3    8.48    2.29
   7   1   3    8.68    2.77
   8  -1   3   17.76    3.30
   8   1   3   18.02    3.61
   9  -1   3   -0.01    2.97
   9   1   3    4.36    4.45
  10  -1   3   -1.48    3.96
  10   1   3   -1.50    4.60
  10  -2  -3   28.57    4.98
  10  -2  -3   28.88    3.73
  10   2  -3   32.33    7.41
  10   2  -3   34.86    7.89
   9  -2  -3   82.22    6.15
   9   2  -3   62.88    8.56
   9   2  -3   72.38    9.23
   8  -2  -3  518.04   28.00
   8   2  -3  516.51   30.41
   8   2  -3  507.62   30.58
   7   2  -3  126.54   10.43
   7   2  -3  130.95   10.48
   6   2  -3  374.44   21.77
   6   2  -3  380.36   22.67
   5   2  -3  247.61   15.11
   4   2  -3  740.86   40.14
   3   2  -3  278.64   16.20
  -2  -2   3 2358.75  122.84
   2   2  -3 2370.46  123.12
   1  -2  -3 8903.22  464.79
  -1  -2   3 9703.40  485.68
   1   2  -3 7965.83  471.66
  -1   2   3 7367.22  457.95
   0  -2   3  551.89   29.64
   0  -2  -3  551.18   29.36
   0   2  -3  529.40   29.50
   0   2   3  555.32   29.25
  -1  -2  -3  589.76   32.09
   1  -2   3  594.98   31.69
   1   2   3  565.89   31.86
  -1   2  -3  616.74   31.51
   2  -2   3  174.05    9.92
  -2  -2  -3  166.04   10.77
   2   2   3  186.28   10.79
  -2   2  -3  175.49    9.60
  -2   2  -3  160.61    9.84
   3  -2   3   10.09    1.41
  -3  -2  -3    6.60    2.04
   3   2   3   10.72    2.04
   4  -2   3   14.76    1.83
  -4  -2  -3   14.62    2.80
   5  -2   3    8.29    1.47
   5   2   3    4.36    1.98
   6  -2   3   88.93    6.14
   6   2   3   84.75    7.58
   7  -2   3  342.29   19.04
   7   2   3  316.79   20.51
   8  -2   3  356.01   20.73
   8   2   3  358.03   22.46
   9  -2   3    9.03    3.01
   9   2   3   15.64    4.92
  10  -2   3    9.41    3.92
  10   2   3    8.41    6.11
  10  -3  -3    5.63    2.05
  10  -3  -3   -2.08    3.17
  10   3  -3    8.40    7.25
  10   3  -3    1.24    6.82
   9  -3  -3   26.95    3.19
   9   3  -3   37.84    6.97
   8  -3  -3  296.38   16.92
   8   3  -3  329.61   20.98
   8   3  -3  319.87   21.03
   7   3  -3  169.54   12.60
   7   3  -3  150.92   11.92
   6   3  -3   15.69    3.74
   6   3  -3   13.52    4.01
   5   3  -3   79.24    6.43
   5   3  -3   91.57    7.67
   4   3  -3 2604.28  136.35
   3   3  -3 5146.97  266.61
   2  -3  -3  193.06    9.90
  -2  -3   3  167.75   10.82
   2  -3  -3  182.67   10.10
   2   3  -3  153.96   10.94
   1  -3  -3  452.51   23.56
  -1  -3   3  430.56   24.23
  -1   3   3  402.06   23.52
  -1   3   3  450.39   23.29
   1   3  -3  429.43   24.35
   0  -3   3  531.32   28.13
   0  -3  -3  484.57   27.73
   0   3  -3  509.13   27.95
   0   3   3  506.02   27.58
   1  -3   3 2364.64  117.55
  -1  -3  -3 2213.28  117.89
   1   3   3 2297.47  117.72
  -1   3  -3 2248.95  117.15
  -1   3  -3 2148.65  117.57
  -2  -3  -3   38.85    4.17
   2  -3   3   48.18    3.58
   2   3   3   43.35    4.05
  -2   3  -3   40.24    3.32
  -2   3  -3   47.26    3.19
  -3  -3  -3  180.51   12.53
   3  -3   3  208.00   11.46
   3   3   3  204.26   12.80
  -4  -3  -3  217.87   14.28
   4  -3   3  239.19   13.15
   4   3   3  234.91   14.79
   5  -3   3   53.77    4.08
   5   3   3   54.21    5.75
   6  -3   3    1.93    1.16
   6   3   3    5.25    2.58
   7  -3   3   10.13    2.20
   7   3   3    9.37    3.59
   8  -3   3   88.21    7.02
   8   3   3   97.57    9.82
   9  -3   3   94.07    7.78
   9   3   3  100.95   11.08
  10  -3   3  187.92   13.04
  10  -4  -3   11.03    1.63
  10   4  -3    4.00    7.74
  10   4  -3   13.05    8.56
   9  -4  -3    1.87    0.96
   9   4  -3   -0.80    5.78
   9   4  -3   -0.14    6.40
   8   4  -3   53.83    8.56
   8   4  -3   64.89    9.50
   7   4  -3   48.04    7.25
   7   4  -3   38.06    6.57
   6   4  -3  946.00   54.05
   6   4  -3  982.04   53.70
   5   4  -3 1376.44   74.11
   5   4  -3 1368.11   74.67
   4  -4  -3  445.34   25.04
   4  -4  -3  497.21   24.92
   4   4  -3  481.34   27.71
   4   4  -3  481.74   28.15
   3  -4  -3 2383.38  122.83
   3  -4  -3 2276.74  123.06
   3   4  -3 2382.99  124.92
   3   4  -3 2464.50  125.62
   2  -4  -3 2712.07  139.37
   2  -4  -3 2717.95  139.64
  -2  -4   3 2919.01  140.81
   2   4  -3 2556.84  141.14
  -2   4   3 2552.90  138.90
   2   4  -3 2681.13  140.85
   1  -4  -3 1885.54  100.53
  -1  -4   3 1893.12  101.25
  -1   4   3 2005.80  100.24
   1   4  -3 1982.06  101.51
   1   4  -3 1872.66  101.74
  -1   4   3 1907.39  100.58
   0  -4   3    9.75    2.17
   0  -4  -3    7.69    2.02
   0   4   3    7.45    1.73
   0   4  -3    8.76    2.15
   0   4  -3    9.60    2.22
  -1  -4  -3  622.51   35.49
   1  -4   3  648.63   35.08
  -1   4  -3  632.20   34.71
   1   4   3  658.12   35.30
  -1   4  -3  638.43   35.13
   2  -4   3 1601.23   80.16
  -2  -4  -3 1440.14   80.92
  -2   4  -3 1439.52   79.62
  -2   4  -3 1541.40   79.25
   2   4   3 1585.79   81.02
  -3  -4  -3  173.42   12.02
   3  -4   3  195.87   11.26
   3   4   3  188.73   12.47
  -4  -4  -3   15.83    2.98
   4  -4   3   23.59    2.44
   4   4   3   20.05    3.88
   5  -4   3  334.25   18.08
   5   4   3  305.58   20.08
   6  -4   3    5.11    1.61
   6   4   3    4.88    2.70
   7  -4   3  672.21   37.10
   7   4   3  700.78   40.22
   8  -4   3  323.22   18.41
   8   4   3  302.83   21.41
   9  -4   3  207.09   13.00
   9   4   3  186.77   16.01
  10  -4   3    2.45    3.79
  10   4   3    4.56    7.97
  10   5  -3   37.51   11.11
   9   5  -3  177.60   16.79
   9   5  -3  193.69   18.26
   8  -5  -3   12.78    1.53
   8   5  -3   13.99    5.48
   8   5  -3   13.60    5.69
   7  -5  -3   18.37    1.67
   7  -5  -3   18.68    1.93
   7   5  -3    9.10    3.99
   7   5  -3   14.26    5.09
   6  -5  -3 1162.20   60.47
   6  -5  -3 1113.40   60.58
   6   5  -3 1220.87   65.42
   6   5  -3 1177.47   64.60
   5  -5  -3  864.11   44.24
   5  -5  -3  825.62   44.39
   5   5  -3  828.75   48.09
   5   5  -3  862.53   47.78
   4  -5  -3  421.32   23.12
   4  -5  -3  458.39   23.01
   4   5  -3  418.94   25.43
   4   5  -3  391.62   25.67
   3  -5  -3  181.40   10.38
   3  -5  -3  177.12   10.22
   3   5  -3  147.26   11.74
   3   5  -3  158.23   11.97
  -2  -5   3 2043.55  103.44
   2  -5  -3 2000.61  102.21
   2  -5  -3 1947.84  102.32
   2   5  -3 1859.31  103.87
  -2   5   3 1963.53  101.31
  -2   5   3 1907.61  101.70
   2   5  -3 1947.73  103.57
   1  -5  -3   10.77    2.38
  -1  -5   3    7.48    2.09
  -1   5   3    8.70    1.75
   1   5  -3    6.73    2.17
  -1   5   3    9.31    2.11
   0  -5  -3  115.33    8.05
   0  -5   3  105.31    8.13
   0   5  -3   97.25    7.81
   0   5  -3  106.55    8.31
   0   5   3  111.84    8.16
   0   5   3  129.36    8.16
  -1  -5  -3  511.44   29.85
   1  -5   3  493.43   29.38
  -1   5  -3  518.22   29.15
   1   5   3  572.50   29.96
  -1   5  -3  520.93   29.54
   2  -5   3  760.51   41.00
  -2  -5  -3  740.48   42.03
  -2   5  -3  725.87   40.41
  -2   5  -3  761.41   40.10
   2   5   3  759.82   41.74
   3  -5   3   39.98    3.73
  -3  -5  -3   29.59    5.24
   3   5   3   38.81    4.67
  -3   5  -3   34.66    2.28
  -4  -5  -3  202.83   14.75
   4  -5   3  230.98   13.11
   4   5   3  204.32   14.49
   5  -5   3    0.87    1.29
   5   5   3    3.79    2.53
   6  -5   3  541.67   29.03
   6   5   3  505.49   31.47
   7  -5   3    3.07    1.89
   7   5   3    7.75    5.00
   8  -5   3  265.89   16.34
   8   5   3  277.70   20.00
   9  -5   3  134.52   10.12
  10  -5   3   27.59    5.06
  10   5   3   23.98    8.06
  10   6  -3    5.91    9.55
  10   6  -3   -5.17    9.64
   9  -6  -3    2.08    1.71
   9   6  -3    2.99    7.88
   9   6  -3    6.26    7.22
   8  -6  -3   -1.27    1.53
   8  -6  -3    0.24    2.33
   8   6  -3   -3.53    5.55
   8   6  -3   -5.80    5.40
   7  -6  -3  237.71   13.71
   7  -6  -3  249.33   14.12
   7   6  -3  228.14   18.60
   7   6  -3  246.30   18.92
   6  -6  -3   44.98    3.77
   6  -6  -3   43.31    4.26
   6   6  -3   35.72    7.13
   5  -6  -3    6.98    1.72
   5  -6  -3    8.16    2.18
   5   6  -3   13.00    3.92
   5   6  -3    7.89    2.64
   4  -6  -3   14.36    2.74
   4  -6  -3   17.79    2.56
   4   6  -3   16.65    3.95
   4   6  -3   15.08    4.28
   3  -6  -3 1203.22   61.92
   3  -6  -3 1102.59   61.63
   3   6  -3 1113.33   64.04
   3   6  -3 1222.95   63.87
   2  -6  -3    5.19    1.60
  -2  -6   3    4.15    1.83
   2  -6  -3    1.84    1.38
  -2   6   3    3.37    1.01
   2   6  -3    1.32    1.84
  -2   6   3    3.04    1.56
   2   6  -3    0.08    2.02
  -1  -6   3  227.30   14.50
   1  -6  -3  200.27   13.28
   1   6  -3  207.75   14.69
   1   6  -3  214.78   14.61
  -1   6   3  230.19   13.35
  -1   6   3  214.71   13.69
   0  -6  -3   22.06    3.70
   0   6   3   19.39    3.09
   0   6  -3   16.56    3.39
   0   6  -3   11.27    2.45
   0   6   3   12.45    2.47
  -1  -6  -3   11.05    3.64
   1  -6   3    7.37    2.09
  -1   6  -3    5.07    1.39
   1   6   3    9.20    3.24
  -1   6  -3    9.62    2.70
   1   6   3    8.51    2.59
  -2  -6  -3  871.10   48.35
   2  -6   3  859.77   47.10
   2   6   3  847.67   47.77
  -2   6  -3  833.22   46.41
  -2   6  -3  882.70   46.18
  -3  -6  -3  694.55   41.36
   3  -6   3  731.17   40.02
  -3   6  -3  737.51   38.09
   3   6   3  728.52   41.29
  -3   6  -3  730.57   38.29
  -4  -6  -3  117.23    9.92
   4  -6   3  130.90    8.75
   4   6   3  107.30    9.69
   5  -6   3    5.29    1.88
   5   6   3    0.24    2.81
   6  -6   3  212.91   14.05
   6   6   3  249.09   17.31
   7  -6   3  899.20   51.56
   7   6   3 1018.07   55.41
   8  -6   3   59.89    6.54
   8   6   3   66.17   10.87
   9  -6   3  131.15   10.52
   9   6   3  128.06   16.18
  10   7  -3   42.04   12.88
   9  -7  -3   12.30    2.63
   9   7  -3   18.68    8.30
   9   7  -3    6.57    9.47
   8  -7  -3  545.17   30.32
   8  -7  -3  562.88   31.00
   8   7  -3  576.71   36.44
   8   7  -3  541.23   36.40
   7  -7  -3    4.22    2.51
   7  -7  -3    3.64    1.85
   7   7  -3   10.58    5.69
   7   7  -3    1.26    5.14
   6  -7  -3   16.71    3.13
   6  -7  -3   17.46    3.08
   6   7  -3   17.55    5.16
   6   7  -3   19.99    6.12
   5  -7  -3  384.21   21.80
   5  -7  -3  384.14   21.99
   5   7  -3  368.31   24.86
   5   7  -3  382.64   24.96
   4  -7  -3  632.47   34.47
   4  -7  -3  602.67   34.26
   4   7  -3  621.60   36.84
   4   7  -3  628.19   37.34
   3  -7  -3 1821.89   88.45
   3  -7  -3 1687.30   88.14
  -3   7   3 1664.62   86.01
   3   7  -3 1691.65   90.68
   3   7  -3 1399.06   89.42
  -3   7   3 1703.44   86.25
  -2  -7   3   64.07    6.55
   2  -7  -3   67.21    5.74
   2  -7  -3   55.74    5.76
   2   7  -3   60.26    7.14
  -2   7   3   63.37    4.79
  -2   7   3   55.89    5.33
   2   7  -3   68.43    7.13
   1  -7  -3   68.99    6.95
  -1  -7   3   67.40    6.42
  -1   7   3   69.61    5.79
   1   7  -3   57.97    6.74
   1   7  -3   68.71    6.36
   0  -7   3 1508.33   82.61
   0  -7  -3 1543.89   82.90
   0   7   3 1546.93   82.09
   0   7   3 1593.98   82.66
   0   7  -3 1475.70   82.49
   0   7  -3 1539.58   82.92
  -1  -7  -3  466.34   28.23
   1  -7   3  457.40   27.57
   1   7   3  476.81   27.93
  -1   7  -3  475.69   27.56
   1   7   3  509.25   27.96
  -1   7  -3  425.65   26.85
   2  -7   3    6.16    2.06
  -2  -7  -3    8.22    3.64
  -2   7  -3    5.39    2.05
  -2   7  -3    5.26    1.90
   2   7   3   12.42    3.18
   2   7   3    4.19    3.07
   3  -7   3   60.01    6.01
  -3   7  -3   64.82    4.90
  -3   7  -3   70.76    4.93
   3   7   3   82.61    7.73
   4  -7   3  459.22   26.50
   4   7   3  448.39   28.02
   5  -7   3    0.21    2.04
   5   7   3    3.66    3.47
   6  -7   3   23.38    4.46
   6   7   3   29.91    6.45
   7  -7   3   10.22    3.15
   7   7   3    7.93    5.30
   8  -7   3   -5.59    3.19
   8   7   3    9.33    7.13
   9  -7   3    5.79    4.41
   9   7   3   -1.04    8.42
   9  -8  -3   89.55    7.22
   9   8  -3   59.33   10.24
   9   8  -3   90.82   15.76
   8  -8  -3   35.52    5.20
   8  -8  -3   29.73    5.12
   8   8  -3   25.07    8.95
   8   8  -3   46.37   10.35
   7  -8  -3   71.02    6.30
   7   8  -3   59.54   10.96
   6  -8  -3  239.09   15.90
   6  -8  -3  273.59   16.14
   6   8  -3  264.89   19.78
   6   8  -3  265.81   20.01
   5  -8  -3    7.59    2.77
   5  -8  -3    5.90    2.68
   5   8  -3    7.48    4.80
   5   8  -3    9.29    6.29
   4  -8  -3   52.73    5.73
   4  -8  -3   59.08    6.65
   4   8  -3   67.60    8.95
   4   8  -3   75.32    8.16
   3  -8  -3  130.54   10.03
   3  -8  -3  124.46    9.21
  -3   8   3  130.97    7.42
  -3   8   3  121.45    7.90
   3   8  -3   95.12   10.01
   3   8  -3  111.48   11.07
  -2  -8   3   27.46    4.85
   2  -8  -3   29.60    4.13
   2  -8  -3   32.06    4.25
   2   8  -3   23.62    4.74
  -2   8   3   32.66    3.57
   2   8  -3   26.19    4.72
  -2   8   3   34.39    3.41
  -1  -8   3  384.25   23.10
   1  -8  -3  342.27   22.64
  -1   8   3  363.51   21.62
   1   8  -3  329.89   23.14
   1   8  -3  379.34   23.69
  -1   8   3  385.66   22.79
   0  -8  -3  264.50   18.71
   0  -8   3  290.24   18.41
   0   8  -3  280.11   18.26
   0   8   3  284.84   17.76
   0   8  -3  277.74   18.41
   0   8   3  269.23   18.01
   1  -8   3  153.56   11.78
   1   8   3  156.88   11.64
  -1   8  -3  153.76   11.50
  -1   8  -3  148.83   11.23
   2  -8   3  152.23   11.21
  -2  -8  -3  125.55   11.35
   2   8   3  152.76   11.66
  -2   8  -3  154.38   10.54
  -2   8  -3  146.27    9.89
   2   8   3  141.44   11.58
   3  -8   3  119.74    9.95
  -3  -8  -3  116.85   11.49
  -3   8  -3  139.59    8.70
   3   8   3  142.84   11.55
   3   8   3  138.99   11.83
  -3   8  -3  139.19    8.78
  -4  -8  -3  526.17   34.69
   4  -8   3  577.79   32.70
   4   8   3  592.88   34.69
   4   8   3  553.08   34.61
  -5  -8  -3   30.83    6.80
   5  -8   3   23.01    4.17
   5   8   3   28.64    7.11
   6  -8   3    6.47    3.01
   6   8   3    7.23    4.68
   7  -8   3   10.61    3.49
   7   8   3    9.34    7.37
   7   8   3   11.89    7.29
   8  -8   3   12.80    4.20
   8   8   3    9.73    7.54
   8   8   3    1.34    7.64
   9  -8   3   95.08   10.25
   9   8   3   81.16   14.82
   9   8   3   67.21   12.63
   9  -9  -3   71.69    7.45
   9   9  -3   50.23   12.57
   9   9  -3   48.05   11.19
   8  -9  -3    2.57    3.15
   8  -9  -3   -1.27    4.88
   8   9  -3   -1.83    8.08
   8   9  -3    0.81    8.17
   7  -9  -3    4.99    2.85
   7  -9  -3   -1.92    3.46
   7   9  -3    2.15    7.77
   7   9  -3    6.53    6.10
   6  -9  -3   29.71    5.68
   6   9  -3   27.56    7.60
   6   9  -3   26.23    6.62
   5  -9  -3   55.01    6.12
   5  -9  -3   58.12    6.26
   5   9  -3   65.45   10.00
   5   9  -3   49.71    8.53
   4  -9  -3    4.32    2.27
   4   9  -3    0.09    4.06
   4   9  -3   -0.92    4.12
   3  -9  -3  278.15   19.54
   3  -9  -3  282.15   18.78
   3   9  -3  316.80   20.99
  -3   9   3  290.55   17.47
   3   9  -3  309.41   21.23
  -3   9   3  309.28   16.90
  -2  -9   3  281.64   20.11
   2  -9  -3  345.09   20.40
   2  -9  -3  261.82   20.27
   2   9  -3  326.08   21.79
  -2   9   3  328.62   19.79
  -2   9   3  323.98   18.76
   2   9  -3  326.95   21.84
   1  -9  -3  479.85   31.08
  -1  -9   3  545.98   31.55
  -1   9   3  522.89   29.90
   1   9  -3  499.18   31.25
  -1   9   3  531.44   30.54
   1   9  -3  509.09   31.77
   0  -9  -3   47.49    6.13
   0  -9   3   64.82    7.04
   0   9   3   42.70    7.14
   0   9  -3   64.01    7.27
   0   9   3   63.56    6.42
  -1  -9  -3   20.87    5.59
   1  -9   3   23.01    4.45
   1   9   3   21.40    4.30
  -1   9  -3   17.09    3.69
  -1   9  -3   10.83    4.09
   1   9   3   19.96    4.79
  -2  -9  -3   21.84    5.64
   2  -9   3   24.37    4.69
   2   9   3   15.82    4.70
  -2   9  -3   19.80    3.68
  -2   9  -3   24.11    4.54
  -3  -9  -3  172.89   15.62
   3  -9   3  162.10   12.71
  -3   9  -3  184.84   11.35
  -3   9  -3  180.51   11.38
   3   9   3  172.41   14.68
   3   9   3  185.05   14.91
   4  -9   3    3.01    2.75
  -4  -9  -3    3.13    4.88
   4   9   3    4.99    4.35
   4   9   3    3.34    4.55
  -5  -9  -3   17.66    6.38
   5  -9   3   10.86    3.68
   5   9   3   17.87    4.40
   5   9   3   16.32    5.57
   6  -9   3   80.33    8.49
   6   9   3   88.50   12.97
   6   9   3  108.20   11.81
   7  -9   3   79.96    9.09
   7   9   3   88.79   13.57
   7   9   3   99.07   13.83
   8  -9   3    9.68    4.97
   8   9   3   -3.64    9.12
   8   9   3    8.30    6.80
   9  -9   3   -4.31    5.96
   9   9   3    2.76    9.42
   9   9   3   -5.19   11.32
   9 -10  -3   14.23    4.84
   9  10  -3   24.00   10.28
   9  10  -3    6.85   12.26
   8 -10  -3   56.50    7.86
   8  10  -3   74.17   13.45
   8  10  -3   49.19   12.09
   7 -10  -3   19.77    4.10
   7  10  -3   18.01    8.43
   7  10  -3   15.00    7.60
   6 -10  -3    9.96    3.14
   6  10  -3   15.08    6.48
   6  10  -3    5.05    6.63
   5 -10  -3  886.34   45.66
   5 -10  -3  710.54   45.75
   5  10  -3  759.42   48.51
   5  10  -3  853.87   49.22
   4 -10  -3  122.49   11.42
   4 -10  -3  126.00   10.41
   4  10  -3  140.33   14.13
   4  10  -3  144.69   13.80
   3 -10  -3 1740.69   91.64
   3 -10  -3 1654.63   91.85
  -3  10   3 1663.97   89.66
   3  10  -3 1715.62   93.74
   3  10  -3 1677.53   93.61
  -3  10   3 1711.03   88.97
  -2 -10   3  160.64   12.44
   2 -10  -3  140.01   12.61
   2 -10  -3  142.44   11.68
  -2  10   3  156.37   10.39
  -2  10   3  133.48   10.88
   2  10  -3  121.80   12.88
   2  10  -3  155.38   13.46
   1 -10  -3   21.07    5.73
  -1  10   3   25.23    4.33
   1  10  -3   25.07    5.98
   1  10  -3   21.76    5.21
   0 -10   3  686.86   38.67
   0 -10  -3  660.94   39.62
   0  10  -3  649.32   38.73
   0  10   3  637.48   37.60
   0  10   3  640.05   38.59
   0  10  -3  617.04   38.34
  -1 -10  -3   -2.51    3.77
   1 -10   3    1.29    3.16
   1  10   3    2.88    4.10
  -1  10  -3   -0.40    2.51
   1  10   3   -3.74    2.66
  -2 -10  -3   13.90    5.75
  -2  10  -3   10.09    2.95
  -2  10  -3    5.78    2.46
   2  10   3   14.57    5.20
   2  10   3   16.33    4.62
  -3 -10  -3  106.08   12.26
   3 -10   3  110.04    9.77
  -3  10  -3   98.74    7.43
  -3  10  -3  114.21    8.12
   3  10   3  111.74   12.30
   3  10   3  107.71   10.90
   4 -10   3   -1.62    3.03
  -4 -10  -3   -3.14    4.60
   4  10   3    3.61    4.02
   4  10   3   -6.38    4.41
   5 -10   3  324.71   22.14
   5  10   3  395.11   24.70
   5  10   3  317.94   25.20
   6 -10   3  124.52   11.87
   6  10   3  159.25   16.71
   6  10   3  168.46   15.13
   7 -10   3   43.86    8.00
   7  10   3   49.24   10.24
   8 -10   3  118.18   12.27
   8  10   3  116.07   19.04
   8  10   3   86.86   13.98
   8 -11  -3    6.61    5.12
   8 -11  -3    0.14    7.15
   8  11  -3    1.02   10.65
   8  11  -3    2.30    8.87
   7 -11  -3   25.57    7.65
   7 -11  -3   48.44    7.48
   7  11  -3   29.19    9.18
   7  11  -3   42.40    8.36
   6 -11  -3   26.16    6.77
   6 -11  -3   16.26    4.59
   6  11  -3   13.13    7.66
   6  11  -3   20.68    8.44
   5 -11  -3   33.08    6.68
   5 -11  -3   21.42    4.58
   5  11  -3   31.12    8.55
   5  11  -3   38.47    9.07
   4 -11  -3    1.70    3.31
   4 -11  -3    0.36    4.07
   4  11  -3   -1.27    5.14
   4  11  -3    0.36    4.56
   3 -11  -3    3.68    3.31
   3 -11  -3    1.82    4.43
   3  11  -3    1.18    4.68
  -3  11   3   -3.21    2.08
  -3  11   3    1.05    1.63
   3  11  -3    1.18    4.13
  -2 -11   3   10.61    5.00
   2 -11  -3   10.54    4.61
   2  11  -3    3.67    4.57
  -2  11   3    4.21    3.42
   2  11  -3    6.68    4.46
  -2  11   3    8.39    2.24
  -1 -11   3  331.21   22.27
   1 -11  -3  324.21   23.51
   1  11  -3  346.95   23.69
   1  11  -3  344.03   23.84
  -1  11   3  351.68   22.72
  -1  11   3  307.67   20.85
   0 -11  -3   13.66    5.40
   0 -11   3   19.77    4.96
   0  11  -3   19.09    4.72
   0  11  -3   10.73    4.83
   0  11   3   13.86    5.10
   0  11   3   15.95    3.99
  -1 -11  -3   86.00   11.11
   1 -11   3  104.67   10.51
  -1  11  -3   96.70   10.19
   1  11   3   87.84   10.28
  -1  11  -3   68.78    8.28
   1  11   3   72.19    8.50
   2 -11   3  232.97   16.55
  -2 -11  -3  205.99   18.55
   2  11   3  206.84   17.51
  -2  11  -3  202.36   14.93
   2  11   3  223.45   16.65
  -3 -11  -3   85.42   12.99
   3 -11   3  111.81   10.40
   3  11   3  108.52   11.03
   3  11   3   91.07   11.75
  -3  11  -3   99.71    8.76
  -3  11  -3  106.20    8.28
   4 -11   3   16.51    4.29
  -4 -11  -3   16.96    7.25
  -4  11  -3    8.95    1.50
  -4  11  -3   12.66    2.19
   4  11   3   17.69    5.07
   4  11   3    2.62    5.09
   5  11   3   -5.60    4.91
   5  11   3    6.26    6.27
   6 -11   3  226.83   17.02
   6  11   3  191.46   20.33
   6  11   3  238.67   17.79
   7 -11   3   76.93   11.88
   7  11   3   56.67   11.56
   7  11   3   43.52   10.17
   8 -11   3    5.54    6.24
   8  11   3   20.83   11.53
   8  12  -3    1.98   11.13
   8  12  -3   11.96    9.93
   7 -12  -3   28.66    8.04
   7  12  -3   23.21   10.47
   7  12  -3   37.06    9.18
   6 -12  -3   70.35   12.30
   6  12  -3   62.64   10.72
   6  12  -3   54.74   12.14
   5 -12  -3    7.84    6.02
   5 -12  -3    8.48    4.65
   5  12  -3    8.67    6.52
   5  12  -3    4.15    6.72
   4 -12  -3   54.16   10.46
   4 -12  -3   69.51    9.54
   4  12  -3   66.24   12.62
   4  12  -3   71.49   12.10
  -4  12   3   69.82    4.33
  -4  12   3   66.85    4.64
   3 -12  -3   30.71    7.30
   3 -12  -3   45.20    7.59
  -3  12   3   44.84    6.14
   3  12  -3   26.02    7.96
   3  12  -3   58.16    7.89
  -3  12   3   38.77    4.52
   2 -12  -3  165.60   16.04
  -2  12   3  191.27   14.09
  -2  12   3  200.75   13.31
   2  12  -3  184.48   16.11
   2  12  -3  199.12   17.18
  -1 -12   3   46.08    6.80
   1 -12  -3   28.30    7.30
  -1  12   3   36.02    5.61
  -1  12   3   39.38    7.46
   1  12  -3   42.37    8.24
   1  12  -3   39.07    7.34
   0 -12  -3   32.81    8.03
   0 -12   3   45.79    7.93
   0  12  -3   43.11    8.12
   0  12   3   49.89    9.04
   1 -12   3   21.88    4.30
  -1 -12  -3   21.67    7.62
  -1  12  -3   25.88    6.30
   1  12   3   28.13    6.84
  -1  12  -3   36.88    6.61
   1  12   3   32.01    6.52
  -2 -12  -3  245.81   22.59
   2 -12   3  325.42   21.27
  -2  12  -3  286.44   19.64
  -2  12  -3  325.61   20.27
   2  12   3  256.52   21.82
   2  12   3  339.31   22.29
  -3 -12  -3  327.08   26.65
   3 -12   3  388.11   25.11
   3  12   3  361.08   26.36
  -3  12  -3  371.18   22.22
  -3  12  -3  346.64   21.98
   3  12   3  414.45   26.50
   4 -12   3  107.78   11.89
  -4 -12  -3  109.16   15.59
  -4  12  -3  120.87    7.41
  -4  12  -3  122.07    7.65
   4  12   3  116.90   13.81
   4  12   3  108.87   12.33
   5 -12   3  110.28   12.18
   5  12   3  118.16   14.32
   6 -12   3    1.16    5.02
   6  12   3    8.84    7.49
   6  12   3    0.77    7.67
   7 -12   3   96.43   13.41
   7  12   3  123.64   14.70
   7  12   3   84.24   15.07
   8 -12   3   -2.39    7.82
   8  12   3    8.31   11.15
   7 -13  -3   12.25    6.79
   7 -13  -3   23.98   10.20
   7  13  -3   14.00   10.16
   7  13  -3   28.44    9.18
   6 -13  -3   51.44   11.36
   6 -13  -3   54.22   10.76
   6  13  -3   60.89   11.42
   6  13  -3   69.70   12.99
   5 -13  -3   -5.33    4.59
   5 -13  -3    7.03    7.30
   5  13  -3    8.40    6.71
   5  13  -3   -0.66    7.45
   4 -13  -3   76.11   10.72
   4 -13  -3   90.96   13.52
   4  13  -3   59.69   11.58
  -4  13   3   94.10    5.77
  -4  13   3   86.69    6.45
   4  13  -3   91.59   13.50
   3 -13  -3  138.96   15.29
  -3  13   3  135.99    9.57
  -3  13   3  106.92   11.23
   3  13  -3  132.45   14.97
   3  13  -3  127.63   15.22
   2 -13  -3    9.54    6.74
  -2  13   3    7.79    3.23
   2  13  -3   12.63    6.22
   2  13  -3    3.68    5.38
  -2  13   3    9.10    4.58
  -1 -13   3   68.08    7.94
   1 -13  -3   38.65    9.74
   1  13  -3   48.44    9.26
   1  13  -3   46.32    9.93
  -1  13   3   57.56    9.42
   0 -13  -3  150.24   16.84
   0  13  -3  198.61   16.85
   0  13   3  197.03   14.85
   0  13   3  182.83   16.30
   0  13  -3  185.63   16.08
  -1 -13  -3   25.85    8.30
   1 -13   3   33.61    7.22
   1  13   3   22.29    7.23
   1  13   3   32.33    6.84
  -1  13  -3   36.00    7.35
   2 -13   3   52.69    9.19
  -2 -13  -3   66.27   11.95
  -2  13  -3   68.67    7.86
  -2  13  -3   57.25    8.65
   2  13   3   67.51   10.72
   2  13   3   45.32    8.78
  -3 -13  -3   -1.07    7.61
   3 -13   3   -6.77    4.94
  -3  13  -3   -1.21    3.64
  -3  13  -3    7.14    2.92
   3  13   3   -2.08    5.84
  -4 -13  -3   -4.34    7.21
  -4  13  -3    2.95    1.96
   4  13   3    6.52    6.61
   5 -13   3   56.68   11.29
   5  13   3   67.81   11.37
   5  13   3   97.42   14.62
   6 -13   3    9.93    6.48
   6  13   3   14.87    7.10
   6  13   3    9.32    9.73
   7  13   3   30.16   11.94
   7  13   3   22.15    9.01
   7 -14  -3   80.76   14.49
   7  14  -3   47.60   12.85
   7  14  -3   26.69   15.00
   6 -14  -3  110.67   17.90
   6  14  -3  109.36   15.04
   6  14  -3  106.94   18.53
   5 -14  -3    8.09    8.14
   5  14  -3    4.77    7.90
   5  14  -3   10.60    9.49
   4 -14  -3    8.46    7.62
  -4  14   3    6.38    1.87
   4  14  -3    4.64    7.43
   4  14  -3   -0.94    6.22
  -4  14   3    5.31    2.44
   3 -14  -3   19.19    7.84
  -3  14   3    8.84    5.12
   3  14  -3   17.28    7.62
  -3  14   3   13.29    3.16
   3  14  -3   16.43    6.53
   2 -14  -3   57.35   10.82
   2  14  -3   46.94   10.14
  -2  14   3   50.66    9.81
  -2  14   3   58.64    7.74
   1 -14  -3    6.54    7.38
  -1 -14   3   10.44    5.35
  -1  14   3   12.62    4.64
  -1  14   3    5.64    5.52
   1  14  -3   29.73    8.16
   1  14  -3   11.72    6.88
   0 -14   3   77.67   11.72
   0 -14  -3   58.18   11.72
   0  14   3   40.19    9.16
   0  14  -3   57.38    9.32
   0  14  -3   46.34    9.20
   0  14   3   53.52    7.70
   1 -14   3  224.13   19.62
  -1 -14  -3  194.61   20.00
  -1  14  -3  217.87   17.47
  -1  14  -3  215.40   17.95
   1  14   3  233.05   20.08
   1  14   3  224.32   18.42
   2 -14   3    6.67    6.30
  -2 -14  -3    8.99    8.05
   2  14   3   17.84    6.44
  -2  14  -3    7.71    5.50
  -2  14  -3   13.92    4.51
   2  14   3    8.32    6.99
   3 -14   3   14.54    6.97
  -3 -14  -3   -7.96    7.05
   3  14   3    3.41    6.61
  -3  14  -3   -0.28    3.24
  -3  14  -3    1.85    3.43
   4 -14   3   75.17   12.69
  -4 -14  -3   58.74   11.50
   4  14   3   71.01   12.87
   4  14   3   66.16   10.79
  -4  14  -3   61.27    5.50
   5 -14   3  154.86   17.48
   5  14   3  136.37   19.29
   5  14   3  141.38   15.38
   6 -14   3   -4.62    7.53
   6  14   3   -2.64    9.84
   6  14   3   -6.67    8.07
   7 -14   3    2.12   10.49
   7  14   3  -16.05   11.54
   7  14   3  -15.36   14.75
   6 -15  -3   27.57   11.40
   6  15  -3   -9.06   11.73
   6  15  -3   17.15   10.38
   5 -15  -3   39.56   11.04
   5  15  -3   25.33    8.73
   5  15  -3   38.40   11.40
   4 -15  -3    1.40    7.44
  -4  15   3   -0.57    2.64
   4  15  -3    0.31    8.46
  -4  15   3   -0.85    2.13
   4  15  -3    3.29    7.50
   3 -15  -3    8.52    7.40
  -3  15   3    8.92    3.83
   3  15  -3    4.29    6.87
  -3  15   3   12.41    5.84
   3  15  -3    3.41    8.18
   2 -15  -3    4.32    7.46
  -2  15   3    4.04    3.57
  -2  15   3   -0.43    5.40
   2  15  -3    2.97    6.93
   1 -15  -3   16.70    8.11
   1  15  -3   12.49    7.66
  -1  15   3   15.19    4.69
   1  15  -3   11.63    7.53
   0 -15  -3   35.06    9.62
   0 -15   3   52.81    9.85
   0  15  -3   46.30    9.39
   0  15   3   40.40    8.53
   0  15  -3   63.23   11.42
   0  15   3   41.28    8.55
   1 -15   3   12.56    5.54
  -1 -15  -3   12.68    8.13
   1  15   3   20.97    8.07
   1  15   3   22.83    7.22
  -1  15  -3    0.49    4.79
  -2 -15  -3   61.41   13.22
   2 -15   3   81.33   11.49
  -2  15  -3   62.93    9.30
  -2  15  -3   64.99   10.92
   2  15   3   87.32   10.17
   2  15   3   65.98   12.68
   3 -15   3   13.85    6.85
  -3 -15  -3    7.30    9.69
   3  15   3   -2.62    7.20
  -3  15  -3    9.23    4.90
   3  15   3   12.01    8.49
  -3  15  -3   12.88    4.21
  -4 -15  -3   36.72   11.27
   4 -15   3   16.58    7.14
   4  15   3   16.28    7.27
   4  15   3   23.27    9.69
  -4  15  -3   22.64    4.32
   5 -15   3    7.70    8.15
   5  15   3   -3.40    8.76
   5  15   3    1.27    8.00
   6  15   3   16.64   11.65
   6  15   3    3.78   12.97
   6 -16  -3   61.35   15.97
   6  16  -3   86.39   16.99
   5 -16  -3  101.32   19.76
   5  16  -3   76.48   13.28
   5  16  -3   74.71   16.49
   4 -16  -3   32.91   11.76
  -4  16   3   54.53    5.21
   4  16  -3   41.47    9.19
   4  16  -3   48.12   12.14
   3 -16  -3   25.51   10.77
   3  16  -3   39.48    9.50
   3  16  -3   40.28   11.54
  -3  16   3   25.41    7.04
  -3  16   3   41.88    7.21
   2 -16  -3   93.94   16.14
   2  16  -3  101.31   16.01
  -2  16   3  117.42   14.59
   2  16  -3   87.73   15.56
  -2  16   3  106.74   10.69
   1 -16  -3  109.93   17.79
  -1  16   3  137.86   15.34
   1  16  -3   88.94   15.19
   1  16  -3  127.95   12.32
  -1  16   3  126.85   12.75
   0 -16   3    1.44    6.63
   0 -16  -3   22.09   10.45
   0  16   3   15.42    7.75
   0  16   3   17.14    5.85
   0  16  -3    5.55    7.06
   0  16  -3   14.57    8.12
  -1 -16  -3   26.67   10.86
   1 -16   3   17.49    7.48
   1  16   3   27.80    6.52
   1  16   3   25.06    9.45
  -1  16  -3   20.80    7.20
  -1  16  -3   22.77    7.60
  -2 -16  -3  104.57   19.23
   2 -16   3  100.74   13.40
   2  16   3   97.04   16.33
  -2  16  -3  119.87   12.38
  -2  16  -3  103.16   13.94
   2  16   3   72.00   12.39
  -3 -16  -3   32.59   11.82
   3 -16   3   33.34    8.58
  -3  16  -3   31.35    7.27
   3  16   3   25.41   10.34
  -3  16  -3   44.86    8.23
   3  16   3   33.66    6.85
   4 -16   3    6.46    8.24
   4  16   3    3.49    7.70
   4  16   3  -16.31    9.13
  -4  16  -3    3.22    2.86
  -4  16  -3    1.39    3.59
   5 -16   3    2.56    9.67
   5  16   3   21.28   13.23
   5  16   3   -5.75   10.18
   5 -17  -3   55.42   17.16
   4 -17  -3   24.95   12.55
  -4  17   3   18.51    4.37
  -4  17   3   21.42    3.37
   4  17  -3    3.21   13.22
   4  17  -3   18.47   11.86
   3 -17  -3   21.45   12.00
  -3  17   3   19.14    7.59
   3  17  -3   35.19   11.02
  -3  17   3   21.38    5.02
   3  17  -3   23.51    9.47
   2 -17  -3   -2.29   10.08
  -2  17   3    2.43    5.53
   2  17  -3   -9.02    9.99
   2  17  -3   -7.30    8.01
  -2  17   3    0.43    7.70
   1 -17  -3  213.55   25.83
   1  17  -3  276.91   24.63
  -1  17   3  276.23   20.06
  -1  17   3  256.37   23.33
   1  17  -3  242.76   22.67
   0 -17  -3    6.11   10.24
   0  17   3    9.02    5.82
   0  17   3    9.99    9.36
   0  17  -3   -3.76    6.86
   0  17  -3    4.55    8.46
   1 -17   3    8.97    8.03
  -1 -17  -3   15.61   10.84
  -1  17  -3    6.06    7.07
   1  17   3   17.62    8.92
  -1  17  -3   26.75    8.86
   2 -17   3  125.48   16.04
  -2 -17  -3  167.04   22.22
  -2  17  -3  168.26   17.13
  -2  17  -3  134.26   15.29
   2  17   3  120.24   18.94
   2  17   3  115.93   14.59
   3 -17   3   10.94    8.53
  -3 -17  -3    1.73   11.56
   3  17   3   14.41   11.00
  -3  17  -3   -2.41    6.15
   3  17   3   -2.83    7.75
  -3  17  -3    8.22    4.87
   4 -17   3   15.62    9.09
   4  17   3   22.70   13.35
   4  17   3   13.59   10.53
   3 -18  -3   16.83   12.89
   3  18  -3    0.52   11.67
  -3  18   3   10.05    5.32
   3  18  -3   11.84   12.60
  -3  18   3   21.47    8.22
   2 -18  -3   16.32   12.63
  -2  18   3   -1.81    8.73
   2  18  -3   -0.70    9.30
   2  18  -3   -3.82   10.97
   1 -18  -3    2.11   11.81
  -1  18   3   -7.62    6.11
   1  18  -3   21.44    9.43
  -1  18   3   11.20    9.45
   1  18  -3   -1.30   10.11
   0 -18  -3  230.22   28.65
   0  18   3  343.00   22.94
   0  18  -3  287.22   26.49
   0  18  -3  305.71   23.67
   0  18   3  243.95   26.07
  -1 -18  -3  118.57   23.44
   1 -18   3  144.50   16.18
  -1  18  -3  113.95   14.99
   1  18   3  143.81   20.93
  -1  18  -3  179.32   19.81
   1  18   3  182.02   15.51
   2 -18   3   34.86    9.60
   2  18   3   56.33   12.99
   2  18   3   52.51   10.48
  -2  18  -3   55.28   10.93
  -2  18  -3   53.42    9.75
   3 -18   3   -8.93    9.97
  -3  18  -3   -8.43    5.82
  -3  18  -3    8.84    7.69
   3  18   3   17.02   14.22
   3  18   3   -9.09   10.29
   1 -19  -3   67.03   19.82
  -1  19   3   44.92    9.15
  -1  19   3   72.56   13.42
   1  19  -3   39.25   13.43
   1  19  -3   57.20   11.60
   0 -19  -3   15.59   19.37
   0  19   3   21.40   11.87
   0  19  -3   30.18   11.86
   0  19   3   20.03    8.55
   0  19  -3   37.11   10.49
  -1  19  -3   29.14   11.39
   1  19   3   22.04    9.83
  -1  19  -3   -9.36    8.57
   1  19   3   11.10   12.74
  10   0  -4   -3.07    4.20
   9   0  -4  508.94   30.01
   9   0  -4  522.59   30.04
   8   0  -4   64.69    6.19
   8   0  -4   49.45    5.01
   7   0  -4  135.36    9.15
   5   0  -4  488.51   26.42
   4   0  -4   21.51    2.35
   3   0  -4   11.23    1.80
  -2   0   4    2.65    0.71
   2   0  -4    1.95    0.98
   1   0  -4  652.95   34.72
  -1   0   4  652.73   34.72
   0   0   4    0.94    0.68
   0   0  -4    1.56    0.91
   1   0   4 6554.60  370.53
  -2   0  -4   46.19    3.83
   2   0   4   49.55    3.73
   3   0   4  124.40    7.66
  -3   0  -4  112.96    7.46
   4   0   4   74.14    5.50
   5   0   4   87.01    6.51
   6   0   4  849.98   46.19
   7   0   4  161.99   11.09
   8   0   4  352.30   21.34
   9   0   4    6.46    3.89
  10   0   4   82.89   10.00
  10  -1  -4  173.88   11.74
  10  -1  -4  161.49   12.71
  10   1  -4  171.41   13.55
  10   1  -4  131.05   12.69
   9  -1  -4   24.85    3.29
   9  -1  -4   17.88    3.70
   9   1  -4   26.26    4.94
   8  -1  -4   37.07    4.55
   8  -1  -4   35.17    4.52
   8   1  -4   30.62    5.77
   8   1  -4   32.89    6.39
   7   1  -4  107.85    7.80
   7   1  -4  122.32    9.14
   6   1  -4  141.95    9.55
   5   1  -4  152.48    9.81
   4   1  -4   66.16    5.15
   3  -1  -4  259.52   13.82
   3   1  -4  252.53   14.70
  -2  -1   4  206.78   11.35
   2  -1  -4  185.44   10.99
   2   1  -4  198.55   11.65
  -1  -1   4  395.46   21.65
   1  -1  -4  393.43   21.19
  -1   1   4  397.44   21.22
   1   1  -4  383.96   21.64
   0  -1   4 1238.56   65.87
   0  -1  -4 1255.87   65.63
   0   1   4 1262.99   65.62
   0   1  -4 1266.00   65.80
  -1  -1  -4  691.15   37.53
   1  -1   4  701.44   37.37
  -1   1  -4  697.03   37.24
   1   1   4  722.00   37.50
  -2  -1  -4  589.27   33.18
   2  -1   4  640.99   32.83
   2   1   4  599.50   33.08
  -2   1  -4  623.05   32.67
   3  -1   4  446.12   23.42
  -3  -1  -4  412.44   23.74
  -3   1  -4  414.77   22.82
   3   1   4  437.44   23.92
  -4  -1  -4   -0.55    1.18
   4  -1   4    2.77    1.07
   4   1   4   -0.74    1.16
   5  -1   4  194.52   11.78
   5   1   4  192.12   12.39
   6  -1   4    4.02    1.73
   6   1   4    0.05    1.85
   7  -1   4   43.62    4.58
   7   1   4   35.21    5.11
   8  -1   4   79.54    7.09
   8   1   4   82.28    7.97
   9   1   4   16.67    4.69
  10  -1   4   20.00    5.35
  10   1   4    1.28    5.17
  10  -2  -4   22.35    4.56
  10   2  -4   22.61    7.37
  10   2  -4   17.96    6.56
   9  -2  -4    8.26    2.53
   9  -2  -4   11.02    2.89
   9   2  -4   11.89    4.35
   9   2  -4    6.28    4.33
   8   2  -4    0.17    3.44
   7   2  -4    1.31    3.12
   7   2  -4   -0.12    2.72
   6   2  -4   82.48    6.35
   5   2  -4    1.29    1.81
   4   2  -4   83.63    6.47
   3  -2  -4  641.06   33.34
   3   2  -4  635.77   34.86
  -2  -2   4  736.53   40.22
   2  -2  -4  763.67   39.44
   2   2  -4  753.12   40.55
  -1  -2   4  810.15   45.20
   1  -2  -4  898.47   44.60
   1   2  -4  823.50   45.27
  -1   2   4  851.71   44.49
   0  -2   4  290.54   17.27
   0  -2  -4  299.07   17.01
   0   2   4  332.65   17.04
   0   2  -4  290.35   17.19
  -1  -2  -4 3422.77  181.30
   1  -2   4 3663.09  181.14
   1   2   4 3406.35  181.12
  -2  -2  -4  969.74   53.46
   2  -2   4  989.32   52.72
  -2   2  -4 1013.32   52.41
   2   2   4 1028.15   53.39
   3  -2   4  648.00   32.74
  -3  -2  -4  579.86   33.51
  -3   2  -4  601.14   31.78
   3   2   4  654.01   33.75
  -3   2  -4  564.91   31.81
   4  -2   4  869.15   44.04
  -4  -2  -4  758.04   44.48
   4   2   4  853.50   45.22
   5  -2   4   93.68    6.31
   5   2   4   84.62    7.19
   6  -2   4   13.75    2.59
   6   2   4   10.52    2.91
   7  -2   4  145.87    9.46
   7   2   4  131.57   10.63
   8  -2   4   37.75    4.87
   8   2   4   41.23    7.31
   9  -2   4   -0.31    3.00
   9   2   4   -0.44    4.03
  10  -2   4   16.28    5.11
  10   2   4   -2.57    6.33
  10  -3  -4    7.34    2.19
  10   3  -4    3.19    6.99
  10   3  -4    7.37    8.39
   9  -3  -4  217.45   12.87
   9  -3  -4  226.01   13.04
   9   3  -4  233.39   17.78
   8   3  -4   -2.33    3.85
   8   3  -4    3.78    3.88
   7   3  -4  153.99   11.73
   7   3  -4  129.53   11.11
   6   3  -4   18.12    4.35
   6   3  -4   14.75    3.62
   5   3  -4  128.89    9.17
   4   3  -4   94.89    7.11
   3  -3  -4 1243.00   62.54
   3   3  -4 1164.01   64.37
   2  -3  -4  544.05   28.44
  -2  -3   4  552.26   29.62
  -2   3   4  536.31   28.13
   2   3  -4  521.05   29.75
  -2   3   4  514.75   28.01
   1  -3  -4  345.68   19.59
  -1  -3   4  356.23   20.40
   1   3  -4  349.18   20.44
  -1   3   4  367.91   19.46
   0  -3   4 1246.03   67.05
   0  -3  -4 1282.71   66.79
   0   3   4 1313.94   66.58
   0   3  -4 1213.58   66.87
  -1  -3  -4 2211.55  116.77
   1  -3   4 2179.29  116.45
  -1   3  -4 2323.10  116.20
   1   3   4 2208.43  116.52
   2  -3   4   19.90    2.26
  -2  -3  -4   13.04    2.78
   2   3   4   18.87    2.76
  -2   3  -4   18.67    2.22
  -2   3  -4   16.70    2.37
   3  -3   4   12.70    1.85
  -3  -3  -4    9.85    2.59
  -3   3  -4   11.50    1.36
  -3   3  -4   10.63    1.11
   3   3   4   12.84    2.63
  -4  -3  -4  183.39   12.83
   4  -3   4  207.30   11.83
   4   3   4  206.89   13.32
   5  -3   4   -1.64    1.09
   5   3   4    0.07    1.94
   6  -3   4   29.97    3.44
   6   3   4   28.72    4.78
   7  -3   4   64.98    5.35
   7   3   4   54.19    7.28
   8  -3   4   68.16    6.14
   9  -3   4    7.99    3.11
   9   3   4    8.41    5.61
  10  -3   4   -1.51    4.16
  10   3   4    9.86    7.52
  10   4  -4   40.07    8.98
  10   4  -4   30.03    9.16
   9   4  -4   21.71    7.17
   8   4  -4  170.22   15.00
   8   4  -4  227.25   16.46
   7   4  -4    7.14    3.64
   7   4  -4    6.61    4.09
   6   4  -4   99.37    9.02
   6   4  -4   82.62    8.89
   5  -4  -4  415.98   22.92
   5  -4  -4  450.41   22.90
   5   4  -4  457.00   26.32
   5   4  -4  435.84   26.71
   4  -4  -4    4.83    1.04
   4  -4  -4    3.09    0.87
   4   4  -4    3.27    2.71
   3  -4  -4  284.99   15.49
   3  -4  -4  273.01   15.12
   3   4  -4  262.66   16.71
  -2  -4   4    1.51    1.38
   2  -4  -4    3.36    1.28
   2   4  -4    1.37    1.13
  -2   4   4    4.30    1.26
   1  -4  -4  272.72   15.29
  -1  -4   4  259.47   15.93
  -1   4   4  249.78   15.26
   1   4  -4  242.10   15.87
  -1   4   4  274.35   14.91
   0  -4  -4   23.03    3.08
   0  -4   4   15.85    2.71
   0   4  -4   17.88    2.90
   0   4   4   19.84    2.46
   1  -4   4 1438.12   77.76
  -1  -4  -4 1473.95   78.16
  -1   4  -4 1403.54   77.93
  -1   4  -4 1474.24   77.39
   1   4   4 1549.67   77.96
  -2  -4  -4 2283.63  125.76
   2  -4   4 2468.69  125.06
  -2   4  -4 2537.94  124.24
   2   4   4 2333.10  125.56
  -2   4  -4 2334.09  124.83
  -3  -4  -4  298.15   19.75
   3  -4   4  344.16   19.05
   3   4   4  349.39   20.29
  -3   4  -4  344.85   17.70
  -3   4  -4  322.41   17.81
   4  -4   4  532.82   28.86
  -4  -4  -4  504.17   30.03
   4   4   4  537.98   30.58
   5  -4   4   10.19    1.90
   5   4   4   14.42    3.79
   6  -4   4  247.73   14.47
   6   4   4  233.98   16.52
   7  -4   4    3.94    1.88
   8  -4   4   15.03    3.07
   8   4   4   21.64    6.13
   9  -4   4   15.52    3.64
   9   4   4   11.90    6.46
  10  -4   4   22.21    5.06
  10   4   4    9.30    9.39
  10   5  -4   22.74    9.76
   9   5  -4    6.45    7.09
   9   5  -4   -1.00    5.86
   8   5  -4   22.27    6.65
   8   5  -4   24.53    5.73
   7  -5  -4  132.06    6.74
   7  -5  -4  118.32    6.77
   7   5  -4   94.00   10.84
   7   5  -4  121.96   11.96
   6  -5  -4  281.16   15.85
   6  -5  -4  310.96   15.74
   6   5  -4  290.23   19.44
   6   5  -4  283.99   20.05
   5  -5  -4  346.54   17.99
   5  -5  -4  329.71   18.19
   5   5  -4  321.44   21.53
   5   5  -4  324.50   21.43
   4  -5  -4  149.01    8.71
   4  -5  -4  153.12    8.92
   4   5  -4  130.23   10.50
   4   5  -4  140.48   11.30
   3  -5  -4  779.43   41.87
   3  -5  -4  812.25   42.24
   3   5  -4  761.50   44.41
   3   5  -4  785.69   44.09
   2  -5  -4   49.28    4.36
  -2  -5   4   51.09    5.09
  -2   5   4   57.09    3.81
  -2   5   4   48.33    4.24
   2   5  -4   42.02    5.30
   2   5  -4   45.35    5.65
  -1  -5   4    8.68    2.41
   1  -5  -4    7.49    2.10
   1   5  -4    4.52    2.08
  -1   5   4   10.09    1.71
  -1   5   4    7.29    1.93
   0  -5  -4    2.80    1.24
   0  -5   4    2.42    1.67
   0   5  -4    1.88    1.93
   0   5   4    3.33    1.45
   1  -5   4 1121.32   62.66
  -1  -5  -4 1204.76   63.27
   1   5   4 1184.43   62.75
  -1   5  -4 1154.87   62.27
  -1   5  -4 1163.82   62.91
  -2  -5  -4  107.70    8.96
   2  -5   4   95.76    7.58
  -2   5  -4  109.78    7.13
   2   5   4  107.56    8.18
  -2   5  -4   92.75    7.23
  -3  -5  -4   24.63    5.26
   3  -5   4   26.58    3.33
  -3   5  -4   26.62    2.37
  -3   5  -4   23.98    2.39
   3   5   4   26.85    4.02
  -4  -5  -4   50.49    6.92
   4  -5   4   49.63    4.64
   4   5   4   58.01    6.26
  -5  -5  -4   14.12    3.78
   5  -5   4   12.51    2.36
   5   5   4   17.27    4.22
   6  -5   4    8.58    2.17
   7  -5   4   20.49    3.96
   8  -5   4   79.54    7.24
   8   5   4   79.97   10.13
   9  -5   4   10.97    3.94
   9   5   4   11.43    7.79
  10   6  -4   56.20   11.20
  10   6  -4   70.34   13.28
   9   6  -4   11.57    8.27
   9   6  -4   16.61    7.99
   8  -6  -4   47.99    3.95
   8  -6  -4   51.49    4.66
   8   6  -4   45.49    8.93
   8   6  -4   50.38    8.23
   7  -6  -4   20.51    3.43
   7  -6  -4   22.18    2.95
   7   6  -4   34.44    7.31
   6  -6  -4   -0.34    1.57
   6  -6  -4    1.11    1.28
   6   6  -4   -1.24    3.68
   6   6  -4    1.62    4.16
   5  -6  -4  595.04   33.41
   5  -6  -4  618.70   33.30
   5   6  -4  609.40   37.06
   5   6  -4  648.31   36.49
   4  -6  -4   31.55    3.22
   4  -6  -4   29.15    3.26
   4   6  -4   23.24    5.12
   4   6  -4   17.28    5.34
  -3  -6   4  414.63   24.40
   3  -6  -4  407.28   23.08
   3  -6  -4  421.73   23.31
   3   6  -4  377.01   24.82
   3   6  -4  410.16   25.44
   2  -6  -4    1.23    1.13
  -2  -6   4    0.42    1.62
   2   6  -4   -1.30    1.84
   2   6  -4   -3.65    2.05
  -2   6   4    1.79    0.91
  -2   6   4   -0.11    1.40
   1  -6  -4   -2.18    1.26
  -1   6   4    1.02    1.18
   1   6  -4   -0.73    2.55
   1   6  -4    2.19    2.28
  -1   6   4    0.21    1.09
   0  -6   4   75.17    6.98
   0  -6  -4   68.91    7.08
   0   6   4   80.56    6.49
   0   6  -4   83.08    7.43
   0   6   4   85.45    6.95
   0   6  -4   73.57    6.73
  -1  -6  -4  155.04   11.43
   1  -6   4  154.04   10.77
   1   6   4  146.08   10.65
  -1   6  -4  143.72    9.80
  -1   6  -4  147.31   10.74
  -2  -6  -4    7.64    2.48
   2  -6   4    7.41    2.37
  -2   6  -4    5.55    1.90
   2   6   4    5.28    2.24
  -2   6  -4    6.75    1.81
  -3  -6  -4   27.08    5.19
   3  -6   4   35.04    4.40
  -3   6  -4   40.38    3.24
  -3   6  -4   37.75    3.34
   3   6   4   40.48    5.15
   4  -6   4    0.05    1.60
   4   6   4   -1.29    2.34
   5  -6   4  364.34   21.56
  -5  -6  -4  335.51   22.74
   5   6   4  406.20   24.03
   6  -6   4  461.57   26.97
   6   6   4  484.88   29.90
   7  -6   4   36.89    5.11
   7   6   4   39.13    7.70
   8  -6   4  266.26   16.75
   8   6   4  251.40   19.01
   9  -6   4   32.75    5.41
   9   6   4   35.97    9.29
  10   7  -4  129.83   16.87
   9   7  -4   50.43   10.56
   9   7  -4   45.24   11.60
   8  -7  -4   11.28    3.20
   8  -7  -4   18.16    3.45
   8   7  -4    9.63    6.83
   7  -7  -4  121.67    9.00
   7  -7  -4  140.04    8.66
   7   7  -4  126.06   13.73
   7   7  -4  128.84   13.81
   6  -7  -4  438.33   25.28
   6  -7  -4  474.47   25.32
   6   7  -4  428.11   28.92
   6   7  -4  456.44   29.68
   5  -7  -4    3.95    2.22
   5   7  -4    5.95    4.15
   5   7  -4    8.00    4.14
   4  -7  -4  284.66   16.64
   4  -7  -4  250.86   15.94
   4   7  -4  279.90   19.00
   4   7  -4  277.37   19.50
   3  -7  -4  138.95    9.69
  -3  -7   4  145.14   10.99
   3  -7  -4  151.54   10.29
   3   7  -4  149.65   12.02
  -3   7   4  146.68    8.72
  -3   7   4  147.02    8.30
   3   7  -4  130.51   11.59
   2  -7  -4    9.61    3.15
  -2  -7   4    8.04    2.79
  -2   7   4   11.10    2.65
   2   7  -4   10.92    3.56
  -2   7   4   11.98    2.05
   2   7  -4    9.08    3.25
   1  -7  -4  992.10   54.12
  -1  -7   4 1007.76   54.60
  -1   7   4 1045.83   53.24
  -1   7   4  940.37   53.58
   1   7  -4  936.71   54.45
   1   7  -4  969.71   55.08
   0  -7   4  633.71   37.81
   0  -7  -4  667.55   37.96
   0   7   4  717.18   37.47
   0   7  -4  624.60   38.13
   0   7  -4  638.73   37.74
   0   7   4  693.61   37.88
   1  -7   4  178.72   12.42
  -1  -7  -4  164.51   13.11
   1   7   4  181.80   13.02
  -1   7  -4  157.61   11.89
  -1   7  -4  164.62   12.08
   1   7   4  189.59   12.55
   2  -7   4   24.55    3.79
  -2  -7  -4   22.07    5.33
  -2   7  -4   28.23    2.80
  -2   7  -4   22.10    3.61
   2   7   4   21.28    4.27
  -3  -7  -4    5.86    3.99
   3  -7   4   11.72    2.76
  -3   7  -4   14.34    2.41
  -3   7  -4   11.95    2.31
   3   7   4    9.30    2.92
   4  -7   4  223.02   14.78
  -4  -7  -4  206.36   16.40
   4   7   4  250.03   16.53
  -5  -7  -4  252.33   20.44
   5  -7   4  306.65   18.70
   5   7   4  345.58   21.66
   6  -7   4  128.05    9.92
   6   7   4  135.38   12.12
   7  -7   4  138.18   10.21
   7   7   4  115.41   12.33
   8  -7   4   -1.15    3.61
   8   7   4   -6.72    6.11
   9  -7   4    8.86    4.95
   9   7   4    5.89    7.43
   9   8  -4    5.01    9.24
   9   8  -4   -2.43    8.24
   8  -8  -4    5.25    2.68
   8  -8  -4    2.82    2.84
   8   8  -4    4.49    7.35
   8   8  -4    6.01    7.60
   7  -8  -4   33.08    4.60
   7   8  -4   26.55    8.18
   7   8  -4   53.15    9.48
   6  -8  -4   26.33    4.16
   6  -8  -4   16.13    3.07
   6   8  -4   28.06    6.89
   6   8  -4   20.88    5.85
   5  -8  -4  349.46   20.99
   5  -8  -4  334.95   21.03
   5   8  -4  357.57   24.81
   5   8  -4  367.70   24.48
   4  -8  -4  712.91   39.53
   4  -8  -4  707.85   39.68
   4   8  -4  712.49   42.18
   4   8  -4  693.62   42.15
   3  -8  -4  102.70    8.38
   3  -8  -4  104.56    8.26
  -3   8   4   89.22    6.85
  -3   8   4  104.59    6.33
   3   8  -4   86.33   10.10
  -2  -8   4  517.36   30.31
   2  -8  -4  495.78   29.14
   2   8  -4  462.00   30.59
  -2   8   4  538.06   28.06
  -2   8   4  512.48   28.58
   2   8  -4  462.08   29.93
  -1  -8   4   27.36    4.79
   1  -8  -4   28.07    5.17
   1   8  -4   35.98    5.55
  -1   8   4   32.82    4.02
  -1   8   4   30.25    5.06
   0  -8  -4  383.14   27.12
   0  -8   4  474.11   27.42
   0   8   4  462.22   26.48
   0   8  -4  486.31   27.86
   0   8  -4  434.21   27.19
   0   8   4  430.22   26.96
   1  -8   4  584.61   34.59
  -1  -8  -4  556.74   35.06
   1   8   4  640.13   34.78
  -1   8  -4  599.57   34.52
   1   8   4  585.41   34.94
  -1   8  -4  576.30   33.88
   2  -8   4   20.05    4.14
  -2  -8  -4   14.61    3.84
  -2   8  -4   26.41    3.93
  -2   8  -4   15.86    3.21
   2   8   4   19.07    4.53
   2   8   4   18.44    4.22
   3  -8   4   27.33    4.80
  -3  -8  -4   27.46    6.69
  -3   8  -4   33.46    3.52
   3   8   4   32.83    5.37
  -3   8  -4   29.33    3.63
   4  -8   4   26.68    4.72
  -4  -8  -4   33.68    6.67
   4   8   4   38.22    7.16
   5  -8   4  597.87   35.04
  -5  -8  -4  557.91   37.09
   5   8   4  673.16   37.56
   6  -8   4   83.15    7.73
   6   8   4   55.44   10.11
   7  -8   4   38.15    6.58
   7   8   4   39.27    8.96
   8  -8   4    8.58    4.62
   8   8   4    1.93    7.40
   8   8   4   11.96    7.32
   9  -8   4    6.17    5.57
   9   8   4    8.26    8.63
   9   8   4   10.49   11.16
   9   9  -4   94.06   15.65
   9   9  -4  105.95   16.74
   8  -9  -4   25.56    6.35
   8  -9  -4   23.50    4.21
   8   9  -4   22.46    9.53
   8   9  -4   28.76    9.79
   7  -9  -4   13.79    3.96
   7  -9  -4   19.84    3.65
   7   9  -4   21.98    7.78
   7   9  -4   18.09    8.64
   6  -9  -4  362.45   22.35
   6  -9  -4  380.34   22.13
   6   9  -4  346.66   26.08
   5  -9  -4  179.88   12.45
   5  -9  -4  167.06   12.22
   5   9  -4  186.34   15.27
   5   9  -4  170.27   15.56
   4  -9  -4   22.59    5.05
   4   9  -4   35.84    7.43
   4   9  -4   22.69    5.80
   3  -9  -4   45.89    6.97
   3  -9  -4   53.25    6.03
   3   9  -4   53.48    7.94
  -3   9   4   56.17    4.20
  -3   9   4   48.38    4.91
   3   9  -4   50.17    8.16
  -2  -9   4   20.46    5.40
   2   9  -4   31.87    5.88
   2   9  -4   29.04    5.96
  -2   9   4   36.17    4.01
  -2   9   4   24.21    4.67
   1  -9  -4  773.32   44.06
  -1  -9   4  728.13   43.97
  -1   9   4  762.21   43.68
  -1   9   4  804.12   42.86
   1   9  -4  753.10   44.49
   1   9  -4  765.36   44.89
   0  -9   4    4.91    3.17
   0  -9  -4    1.89    3.47
   0   9  -4    0.37    3.05
   0   9   4    2.23    3.48
   0   9   4    4.84    2.49
   0   9  -4    4.20    2.90
  -1  -9  -4  204.71   15.88
   1  -9   4  202.27   14.67
  -1   9  -4  205.36   14.65
   1   9   4  181.24   13.84
  -1   9  -4  188.00   14.48
   1   9   4  207.99   15.39
  -2  -9  -4   41.67    7.61
   2  -9   4   32.26    5.33
   2   9   4   34.75    6.69
  -2   9  -4   34.57    4.87
   2   9   4   41.30    5.60
  -2   9  -4   29.14    4.81
   3  -9   4  138.01   11.24
  -3  -9  -4  115.08   13.10
  -3   9  -4  131.56    8.92
   3   9   4  155.11   12.84
  -3   9  -4  138.65    9.52
   3   9   4  149.54   12.85
  -4  -9  -4   18.46    6.07
   4  -9   4   19.95    4.05
   4   9   4   17.61    5.35
   4   9   4   21.45    4.13
   5  -9   4  171.67   12.67
  -5  -9  -4  158.97   15.47
   5   9   4  169.23   14.61
   5   9   4  126.44   14.52
   6  -9   4  106.50    9.89
   6   9   4  101.21   13.22
   6   9   4  118.59   13.34
   7  -9   4   50.98    7.70
   7   9   4   45.73    9.53
   7   9   4   36.10    8.50
   8  -9   4   70.95   10.60
   8   9   4   65.79   10.79
   8   9   4  104.52   16.97
   9   9   4   36.42    9.54
   9   9   4    2.30   12.20
   9  10  -4  133.82   22.19
   9  10  -4   89.61   17.72
   8  10  -4   13.32    9.69
   8  10  -4    1.15    8.22
   7 -10  -4    2.92    3.40
   7  10  -4   16.61    8.32
   7  10  -4    3.53    7.27
   6 -10  -4    5.68    3.10
   6  10  -4   -0.55    6.49
   6  10  -4    6.63    6.14
   5 -10  -4    4.26    3.01
   5 -10  -4    4.27    4.35
   5  10  -4    4.24    5.58
   4 -10  -4  442.79   26.68
   4 -10  -4  400.93   26.79
   4  10  -4  451.76   29.83
   4  10  -4  468.89   29.99
   3 -10  -4   89.74    9.06
   3  10  -4  101.15   11.49
   3  10  -4  110.63   11.76
  -3  10   4  104.51    6.97
  -3  10   4   85.77    7.15
   2 -10  -4   14.82    5.39
  -2 -10   4   35.23    6.63
   2  10  -4   20.39    5.99
   2  10  -4   27.71    7.44
  -2  10   4   26.43    3.75
  -2  10   4   24.55    4.43
   1 -10  -4  167.26   14.03
  -1 -10   4  172.18   13.03
   1  10  -4  172.36   13.73
  -1  10   4  135.19   12.91
  -1  10   4  170.84   11.95
   1  10  -4  160.73   13.98
   0 -10   4    3.03    3.10
   0 -10  -4   -0.93    3.68
   0  10   4   -1.65    2.28
   0  10   4   -1.50    3.60
   0  10  -4    0.28    2.93
   0  10  -4   -2.30    3.50
   1 -10   4  101.81    9.73
  -1 -10  -4   80.72   10.96
   1  10   4   92.47   10.30
  -1  10  -4   84.57    8.84
   1  10   4   89.21    8.81
  -1  10  -4   81.52    8.83
  -2 -10  -4  287.15   21.91
   2 -10   4  297.48   19.88
   2  10   4  292.59   21.12
  -2  10  -4  290.55   18.80
   2  10   4  284.32   19.66
  -2  10  -4  289.67   18.85
   3 -10   4  320.39   22.40
  -3 -10  -4  337.65   25.01
   3  10   4  353.70   24.44
  -3  10  -4  360.83   20.54
  -3  10  -4  357.39   20.83
   3  10   4  347.39   23.20
  -4 -10  -4  119.22   13.82
  -4  10  -4  130.62    7.62
   4  10   4  147.68   12.85
  -4  10  -4  131.50    7.63
   5 -10   4   14.24    5.07
  -5 -10  -4   17.63    7.31
   5  10   4   18.53    6.89
   5  10   4   19.33    7.87
   6 -10   4  153.47   12.91
   6  10   4  148.70   16.28
   6  10   4  149.56   16.41
   7  10   4    7.75    6.71
   7  10   4   20.20    8.11
   8 -10   4   26.26    8.01
   8  10   4   18.11   11.74
   8  10   4    7.62    8.39
   8 -11  -4   10.38    7.31
   8  11  -4   10.18    9.88
   8  11  -4   -2.65    9.82
   7 -11  -4  107.51   13.40
   7 -11  -4  122.71   10.97
   7  11  -4   97.05   15.37
   7  11  -4  137.49   14.47
   6 -11  -4   24.11    6.25
   6 -11  -4   17.68    4.49
   6  11  -4   21.99    8.49
   6  11  -4   14.17    7.41
   5 -11  -4    6.98    3.25
   5 -11  -4   10.13    5.02
   5  11  -4   16.38    7.79
   5  11  -4   11.36    6.72
   4 -11  -4  395.15   25.33
   4 -11  -4  351.93   23.73
   4  11  -4  377.90   27.06
   3 -11  -4  466.27   30.58
   3  11  -4  468.72   31.79
   3  11  -4  486.43   31.50
  -3  11   4  490.14   27.09
  -3  11   4  491.01   28.22
   2 -11  -4   72.26    9.81
  -2 -11   4   62.62    8.74
   2  11  -4   59.43    8.50
   2  11  -4   51.21    9.56
  -2  11   4   69.50    6.29
  -2  11   4   59.87    8.35
  -1 -11   4  143.89   12.18
   1 -11  -4  131.06   13.20
  -1  11   4  151.54   12.85
  -1  11   4  123.78   10.33
   1  11  -4  161.53   14.13
   1  11  -4  132.09   12.52
   0 -11   4    5.48    3.44
   0 -11  -4   -0.67    4.21
   0  11   4   11.95    3.63
   0  11   4    2.00    4.05
   0  11  -4   10.05    4.31
   0  11  -4    3.51    4.30
  -1 -11  -4   98.82   11.80
   1 -11   4  104.15   10.68
   1  11   4  105.31   11.38
  -1  11  -4  104.08   10.76
  -1  11  -4   93.87   10.23
   1  11   4   88.76    8.80
   2 -11   4   27.25    6.64
  -2 -11  -4   25.03    7.13
  -2  11  -4   27.25    5.57
   2  11   4   26.47    6.00
  -2  11  -4   30.98    5.27
   2  11   4   26.65    6.57
   3 -11   4   85.68    9.80
  -3 -11  -4   75.88   12.71
   3  11   4   87.34    9.99
  -3  11  -4   89.91    7.65
  -3  11  -4   79.30    7.24
  -4 -11  -4  127.61   16.34
   4 -11   4  147.81   13.14
   4  11   4  172.86   15.89
  -4  11  -4  155.02    9.02
   4  11   4  142.89   15.18
  -4  11  -4  150.10    9.07
  -5 -11  -4    9.66    7.33
   5 -11   4   13.30    6.31
   5  11   4   15.12    7.14
   5  11   4   -0.49    6.26
   6 -11   4  444.66   29.62
   6  11   4  467.61   29.80
   6  11   4  486.24   33.80
   7 -11   4   40.40    7.30
   7  11   4   61.43   10.52
   7  11   4   76.61   14.67
   8 -11   4  -13.17    6.92
   8  11   4    5.23    8.94
   8  11   4   -5.49   10.75
   8 -12  -4  134.23   16.96
   8  12  -4  105.09   16.00
   8  12  -4   70.41   15.35
   7 -12  -4   94.55   14.39
   7  12  -4  122.72   17.29
   7  12  -4  103.65   17.31
   6 -12  -4   -3.47    5.78
   6  12  -4   -6.93    7.17
   6  12  -4    1.13    6.49
   5 -12  -4    1.53    5.75
   5  12  -4   10.27    7.25
   5  12  -4   19.10    7.53
   4 -12  -4   74.66   11.41
  -4  12   4   77.55    4.99
   4  12  -4   68.24   13.04
   4  12  -4   74.09   12.57
  -4  12   4   84.85    5.50
   3 -12  -4  173.45   16.36
   3  12  -4  221.02   16.25
  -3  12   4  187.94   12.22
   3  12  -4  174.99   17.39
  -3  12   4  181.32   13.14
  -2 -12   4  382.89   25.44
   2 -12  -4  359.32   26.12
  -2  12   4  390.31   22.89
   2  12  -4  388.80   27.24
  -2  12   4  335.13   23.34
   2  12  -4  378.80   26.33
   1 -12  -4  377.87   28.40
  -1 -12   4  440.75   27.85
   1  12  -4  438.90   28.97
   1  12  -4  436.32   29.24
  -1  12   4  407.99   27.85
  -1  12   4  442.41   26.39
   0 -12  -4  276.48   21.80
   0 -12   4  276.92   20.06
   0  12   4  282.59   20.99
   0  12  -4  270.77   20.19
   0  12  -4  266.97   20.48
   0  12   4  277.75   19.15
  -1 -12  -4  204.64   18.42
   1 -12   4  186.44   16.16
  -1  12  -4  187.35   16.29
   1  12   4  218.16   15.98
  -1  12  -4  227.07   16.54
   1  12   4  217.10   17.69
  -2 -12  -4   64.63   13.21
   2 -12   4  116.65   10.14
   2  12   4  107.08   10.93
  -2  12  -4  124.95   10.74
  -2  12  -4   81.50    8.72
   2  12   4   82.87   11.97
  -3 -12  -4  284.41   24.27
   3 -12   4  321.06   22.06
   3  12   4  340.56   23.67
   3  12   4  340.85   24.12
  -3  12  -4  283.11   19.39
  -3  12  -4  302.57   19.40
   4 -12   4  388.35   26.92
  -4 -12  -4  395.99   30.30
   4  12   4  423.88   29.63
  -4  12  -4  412.58   22.82
  -4  12  -4  422.48   22.87
   4  12   4  430.86   28.83
   5 -12   4   26.21    6.44
  -5 -12  -4   31.23    9.03
   5  12   4   33.46    9.06
   6 -12   4    8.78    6.37
   6  12   4   -0.61    6.91
   6  12   4    5.90    8.67
   7 -12   4   22.69    7.84
   7  12   4   16.84   10.44
   7  12   4   20.90    9.17
   8 -13  -4  100.76   15.02
   7 -13  -4   31.73   10.33
   7  13  -4   34.99   12.19
   7  13  -4   35.52   10.18
   6 -13  -4   27.79    9.61
   6  13  -4   -2.11    8.96
   6  13  -4   18.27    8.95
   5 -13  -4  196.34   18.81
   5  13  -4  192.85   19.65
   5  13  -4  188.87   16.98
   4 -13  -4  120.92   14.93
   4  13  -4  103.90   12.88
  -4  13   4  128.37    7.61
   4  13  -4  119.22   14.83
  -4  13   4  122.13    8.31
   3 -13  -4   18.32    7.42
  -3  13   4    6.36    4.27
  -3  13   4   12.10    2.87
   3  13  -4    8.61    6.99
   3  13  -4    6.22    6.06
  -2 -13   4   89.52   13.43
   2  13  -4  114.29   13.49
   2  13  -4  116.31   14.75
  -2  13   4  126.01    9.64
  -2  13   4  100.84   11.23
   1 -13  -4   27.59    8.22
   1  13  -4   30.19    8.35
   1  13  -4   53.03    9.28
  -1  13   4   54.66    9.45
  -1  13   4   39.14    5.99
   0 -13  -4  400.59   29.46
   0 -13   4  378.14   26.58
   0  13   4  419.98   26.35
   0  13  -4  417.55   28.55
   0  13  -4  435.72   28.01
   0  13   4  424.27   28.61
  -1 -13  -4  127.92   15.47
   1 -13   4   95.94   11.33
   1  13   4  101.71   12.84
  -1  13  -4  129.85   12.94
  -1  13  -4  124.62   11.95
  -2 -13  -4  153.37   17.46
   2 -13   4  124.91   13.91
  -2  13  -4  148.17   13.15
   2  13   4  137.29   14.43
  -2  13  -4  153.60   12.48
   2  13   4  171.50   15.74
  -3 -13  -4  -10.51    6.62
   3 -13   4   -8.23    5.09
   3  13   4    8.13    5.99
   3  13   4   -3.51    6.01
  -3  13  -4    0.98    2.97
   4 -13   4  291.41   23.99
  -4 -13  -4  336.39   26.88
   4  13   4  377.34   23.80
   4  13   4  305.99   25.83
  -4  13  -4  353.91   19.43
  -4  13  -4  351.08   19.37
  -5 -13  -4  165.49   18.42
   5  13   4  167.35   18.00
   5  13   4  144.40   17.08
   6  13   4   15.81    7.52
   6  13   4   13.12    9.58
   7 -13   4   47.88   10.84
   7  13   4   50.74   10.27
   7  13   4   23.43   12.37
   7 -14  -4  174.25   22.35
   7  14  -4  159.02   22.38
   6 -14  -4  141.74   17.88
   6  14  -4   96.37   18.66
   6  14  -4  132.33   16.39
   5  14  -4   33.98   10.78
   5  14  -4   45.68    9.88
   4  14  -4   10.46    7.83
  -4  14   4   10.03    2.70
   4  14  -4    8.55    6.69
  -4  14   4   12.03    2.17
  -3  14   4   49.27    7.99
   3  14  -4   64.24   11.21
   3  14  -4   41.14   10.20
  -3  14   4   46.77    5.92
   2 -14  -4  902.98   56.41
  -2  14   4  963.94   52.39
  -2  14   4  927.40   54.20
   2  14  -4  903.63   56.51
   2  14  -4  945.88   56.76
   1 -14  -4  152.67   18.02
  -1 -14   4  193.37   16.94
   1  14  -4  169.99   18.27
   1  14  -4  181.57   17.64
  -1  14   4  195.08   16.48
  -1  14   4  170.23   13.96
   0 -14  -4   -3.43    6.61
   0 -14   4   -3.38    5.12
   0  14   4   12.95    3.86
   0  14  -4   -6.15    5.92
   0  14  -4   15.08    4.80
   1 -14   4  183.47   16.80
  -1 -14  -4  160.25   18.52
  -1  14  -4  187.16   16.64
   1  14   4  180.47   18.04
   1  14   4  189.83   16.49
  -1  14  -4  180.91   15.13
  -2 -14  -4  198.68   21.20
   2 -14   4  217.00   19.62
   2  14   4  224.58   19.95
  -2  14  -4  207.76   17.15
   2  14   4  219.72   18.04
   3 -14   4  154.92   16.42
  -3 -14  -4  161.81   18.82
   3  14   4  143.19   13.09
  -3  14  -4  148.34   12.65
   3  14   4  154.43   17.52
  -4 -14  -4   99.98   17.11
   4 -14   4   98.07   13.97
   4  14   4   82.55   12.73
   4  14   4   82.51   15.23
  -4  14  -4   90.56    7.00
   5 -14   4   -0.89    6.86
   5  14   4    7.96    6.90
   5  14   4    2.92    9.00
   6 -14   4   -4.51    9.94
   6  14   4   11.55   10.17
   6  14   4   -2.98    8.63
   6 -15  -4    2.27   10.76
   6  15  -4  -12.68   10.61
   5 -15  -4   12.10    9.43
   5  15  -4   22.85    8.92
   5  15  -4    5.42    9.57
   4 -15  -4   10.32    8.22
  -4  15   4    5.64    2.87
   4  15  -4   15.11    8.29
   4  15  -4   18.51    9.31
  -4  15   4   13.18    2.46
   3 -15  -4   99.90   15.53
   3  15  -4  116.07   16.48
  -3  15   4  128.29   10.23
  -3  15   4  131.42   13.07
   3  15  -4  119.57   15.13
   2 -15  -4   13.62    8.11
   2  15  -4   28.17    8.49
  -2  15   4   18.67    7.06
  -2  15   4   18.96    4.40
   1 -15  -4   43.85   10.39
   1  15  -4   46.42    9.76
   0 -15  -4   13.45    8.53
   0  15  -4   15.15    7.52
   0  15   4   15.12    5.58
   0  15  -4   13.98    7.16
   0  15   4   15.36    7.45
  -1 -15  -4   25.65    9.07
   1 -15   4   20.83    6.63
  -1  15  -4   19.09    8.31
   1  15   4   47.30   10.27
  -1  15  -4   22.06    6.22
   1  15   4   25.43    6.77
   2 -15   4    3.05    6.07
  -2 -15  -4   22.31    9.16
  -2  15  -4   18.50    6.43
  -2  15  -4   15.66    5.85
   2  15   4   28.05    8.70
   2  15   4   15.03    5.51
   3 -15   4  412.34   28.63
  -3 -15  -4  421.32   33.82
  -3  15  -4  421.57   26.15
   3  15   4  406.87   31.44
   3  15   4  419.41   29.62
  -3  15  -4  440.83   27.08
   4 -15   4  132.82   13.99
  -4 -15  -4  111.06   18.50
  -4  15  -4  119.71    8.50
   4  15   4  102.78   17.39
  -4  15  -4  105.93    8.86
   4  15   4  123.91   13.56
   5  15   4    9.86   10.66
   6 -15   4   29.02    8.78
   6  15   4   14.36   14.82
   6  15   4   10.21   11.12
   6 -16  -4   60.43   15.04
   6  16  -4   52.30   16.87
   5 -16  -4    8.46   11.31
   5  16  -4   18.74   10.75
   5  16  -4  -16.28   12.68
   4 -16  -4   49.75   12.51
  -4  16   4   47.45    5.04
   4  16  -4   34.03   11.64
   3 -16  -4  108.45   18.12
   3  16  -4  114.93   15.47
   3  16  -4  104.10   17.38
  -3  16   4  113.87   13.13
  -3  16   4  108.22   10.44
   2 -16  -4  156.52   20.64
  -2  16   4  175.50   17.11
   2  16  -4  190.12   20.05
  -2  16   4  166.73   13.90
   2  16  -4  171.49   18.34
  -1 -16   4  297.58   24.15
   1 -16  -4  257.57   25.26
  -1  16   4  327.61   24.82
   1  16  -4  306.25   23.44
   1  16  -4  313.20   25.77
  -1  16   4  290.78   21.59
   0 -16   4   81.48   13.56
   0 -16  -4   97.97   16.21
   0  16  -4   77.94   11.58
   0  16   4  101.59   14.80
   0  16  -4   93.48   13.80
   0  16   4   99.71   11.03
  -1 -16  -4   -3.01    8.76
   1 -16   4   -9.45    6.64
  -1  16  -4    6.98    7.38
  -1  16  -4   -4.85    6.44
   1  16   4    2.56    7.89
   1  16   4   -1.05    5.58
   2 -16   4   12.62    7.36
  -2 -16  -4    3.15    9.87
   2  16   4    3.84    6.66
  -2  16  -4    1.26    7.42
   2  16   4   -1.76    8.36
  -2  16  -4    9.82    5.39
   3 -16   4   77.49   13.43
  -3 -16  -4   87.89   16.56
  -3  16  -4   64.96    9.82
   3  16   4   81.59   11.41
  -3  16  -4  102.46   11.81
   3  16   4  103.26   16.77
  -4 -16  -4   73.34   15.79
   4 -16   4   55.21   11.48
  -4  16  -4   64.01    7.47
   4  16   4   70.61   14.21
  -4  16  -4   64.77    6.44
   4  16   4   70.14   12.44
   5 -16   4   23.37    9.51
   5  16   4  -11.10   13.28
   5  16   4   10.28   10.43
   5 -17  -4   14.41   13.55
   5  17  -4   -1.18   13.26
   4 -17  -4  -20.66   11.35
  -4  17   4    1.97    2.98
  -4  17   4   -6.98    4.03
   4  17  -4  -22.66   11.94
   4  17  -4   -3.20   11.23
   3  17  -4    7.15   10.26
   3  17  -4  -14.08    9.23
  -3  17   4    2.48    4.62
  -3  17   4    7.41    6.94
   2 -17  -4   45.95   12.73
  -2  17   4   49.17   10.52
   2  17  -4   35.58   12.14
  -2  17   4   47.11    8.35
   2  17  -4   49.14    9.05
   1 -17  -4    9.36   10.77
   1  17  -4   16.35    8.16
  -1  17   4    6.67    5.29
   1  17  -4   11.21    8.97
  -1  17   4    6.65    7.81
   0 -17  -4   13.68   11.07
   0 -17   4   23.89    7.50
   0  17  -4   10.27    7.56
   0  17   4    0.71    8.65
   0  17   4    1.60    6.03
   0  17  -4    0.68    8.14
   1 -17   4   18.14    7.66
  -1 -17  -4    8.74   10.62
   1  17   4    4.66    6.73
   1  17   4   13.04    9.50
  -1  17  -4   13.52    8.78
   2 -17   4   -3.24    7.56
  -2 -17  -4   -0.19   10.92
   2  17   4    1.21    7.33
   2  17   4   -3.52    9.40
  -2  17  -4    1.51    7.05
   3 -17   4   75.34   13.92
  -3 -17  -4   54.47   14.77
  -3  17  -4   58.06    9.68
  -3  17  -4   61.70   11.69
   3  17   4   39.02   12.32
   3  17   4   53.33   10.95
   4  17   4    6.16   10.47
   4  17   4   -4.19   13.56
  -4  17  -4    6.72    3.48
   3 -18  -4   20.87   13.65
  -3  18   4   18.88    8.08
   3  18  -4   21.35   11.83
   3  18  -4   13.24   13.73
   2 -18  -4   13.58   12.27
   2  18  -4  -15.46    9.63
   2  18  -4   -1.38   11.09
  -2  18   4   -4.95    9.25
   1 -18  -4  -10.57   11.76
   1  18  -4   10.68   10.80
  -1  18   4    9.47    6.08
  -1  18   4   10.94    9.91
   0 -18  -4   24.36   12.30
   0  18  -4   18.09    8.29
   0  18   4   14.89   11.17
   0  18  -4    7.23   10.68
   0  18   4   13.56    6.68
   1 -18   4  -11.11    8.61
  -1  18  -4   13.37    9.44
  -1  18  -4   -6.37    7.87
   1  18   4    8.23    7.39
   1  18   4   21.69   10.78
  -2 -18  -4   42.20   14.93
   2 -18   4   21.16   10.09
  -2  18  -4    2.98    7.60
  -2  18  -4   15.46    8.63
   2  18   4   20.20   11.30
   2  18   4    8.69    8.86
   3 -18   4    2.43   11.25
  -3 -18  -4   30.56   17.91
  -3  18  -4   28.81    8.76
   3  18   4   17.12   14.16
   3  18   4    5.30   10.69
  -3  18  -4    8.43    6.56
   1 -19  -4   66.01   19.81
  -1  19   4  104.39   14.29
   1  19  -4   95.38   17.96
  -1  19   4  101.59   19.79
   1  19  -4   94.89   16.01
   0 -19  -4   -9.15   25.53
   0  19  -4   -5.72   11.01
   0  19   4    0.01    8.40
   0  19   4    0.26   11.33
   0  19  -4    8.65   10.36
   1 -19   4   18.35   12.50
  -1  19  -4   19.57    8.94
   1  19   4   -4.65   13.00
  -1  19  -4    9.53   11.71
  10   0  -5   -8.01    4.35
   9   0  -5   -3.01    3.58
   9   0  -5   -2.94    3.45
   8   0  -5   -0.54    2.02
   7   0  -5    0.67    1.90
   6   0  -5    0.32    1.65
   5   0  -5    1.81    1.45
   4   0  -5   -0.19    0.99
   3   0  -5    0.24    1.01
   2   0  -5   -0.16    0.88
  -2   0   5    0.54    0.66
  -1   0   5    0.29    0.74
   1   0  -5   -0.07    1.04
   0   0  -5    1.64    1.08
   0   0   5    1.21    0.96
   1   0   5    0.63    0.82
  -1   0  -5   -0.13    1.02
   2   0   5   -0.19    0.72
  -2   0  -5    0.27    1.04
  -3   0  -5   -0.94    1.09
   3   0   5   -0.03    0.91
  -4   0  -5   -0.14    1.14
   4   0   5    0.91    1.23
   5   0   5    0.70    1.43
   6   0   5    6.43    2.24
   7   0   5    2.51    2.14
   8   0   5    1.72    2.93
   9   0   5   12.60    4.44
  10   0   5   -7.58    5.01
  10  -1  -5   38.31    6.73
  10  -1  -5   50.76    7.71
  10   1  -5   31.14    5.52
  10   1  -5   40.96    6.65
   9  -1  -5  140.17    9.75
   9  -1  -5  158.68   10.82
   9   1  -5  119.79   11.61
   9   1  -5  167.73   12.39
   8  -1  -5   40.50    4.66
   8   1  -5   29.87    5.91
   8   1  -5   34.08    6.69
   7  -1  -5  553.98   28.97
   7   1  -5  504.81   29.59
   6  -1  -5    2.96    1.45
   6   1  -5    6.68    2.29
   5  -1  -5   20.72    2.38
   5   1  -5   13.41    2.63
   4  -1  -5    1.58    0.96
   4   1  -5   -0.30    1.33
   3  -1  -5  411.44   22.56
   3   1  -5  422.77   23.27
  -2  -1   5    0.44    0.73
   2  -1  -5    1.45    1.00
  -2   1   5    0.67    0.53
   2   1  -5    1.32    1.32
  -1  -1   5  821.42   45.38
   1  -1  -5  890.03   45.01
  -1   1   5  885.34   45.06
   1   1  -5  802.68   45.31
   0  -1   5  563.47   30.40
   0  -1  -5  546.02   30.06
   0   1   5  582.21   30.15
   0   1  -5  540.59   30.21
  -1  -1  -5 1054.82   57.59
   1  -1   5 1122.86   57.60
   1   1   5 1106.64   57.57
  -1   1  -5 1076.00   57.37
   2  -1   5  460.17   24.65
  -2  -1  -5  439.73   24.99
   2   1   5  468.15   24.94
  -2   1  -5  427.31   24.43
   3  -1   5  332.15   18.40
  -3  -1  -5  328.03   18.86
  -3   1  -5  309.43   18.05
   3   1   5  331.87   18.78
   4  -1   5  432.66   23.14
  -4  -1  -5  377.88   22.96
   4   1   5  427.51   23.63
   5  -1   5    5.06    1.71
   5   1   5    6.26    2.03
   6  -1   5  599.19   34.33
   6   1   5  647.33   35.15
   7  -1   5    4.17    2.13
   7   1   5   -1.31    2.37
   8  -1   5   51.85    5.86
   8   1   5   35.10    6.88
   9  -1   5   23.56    4.97
   9   1   5   17.90    4.97
  10  -1   5   21.39    4.91
  10   1   5   25.53    7.32
  10  -2  -5   -3.75    3.54
  10  -2  -5   -0.94    3.19
  10   2  -5   -0.65    5.69
  10   2  -5    3.63    6.39
   9  -2  -5    3.80    2.64
   9  -2  -5    3.28    2.49
   9   2  -5   -0.83    4.21
   9   2  -5    1.82    4.09
   8  -2  -5  189.06   10.84
   8   2  -5  159.99   13.19
   8   2  -5  173.81   13.58
   7   2  -5    4.80    3.65
   6  -2  -5   63.78    3.90
   6   2  -5   48.54    4.90
   5   2  -5    1.70    1.78
   4  -2  -5 1031.09   55.24
   4   2  -5 1093.27   57.02
   3  -2  -5  354.06   19.15
  -3  -2   5  357.35   19.75
   3   2  -5  346.63   20.36
   2  -2  -5  127.24    7.85
  -2  -2   5  132.99    8.53
   2   2  -5  135.14    8.88
  -2   2   5  128.64    7.61
  -1  -2   5  442.89   25.46
   1  -2  -5  474.18   24.84
   1   2  -5  436.38   25.44
  -1   2   5  470.91   24.79
   0  -2  -5 1605.23   82.05
   0  -2   5 1532.82   82.37
   0   2  -5 1502.45   82.16
   0   2   5 1620.37   81.97
  -1  -2  -5 1243.07   67.10
   1  -2   5 1256.99   66.97
   1   2   5 1286.76   66.98
  -1   2  -5 1287.58   66.71
   2  -2   5  296.43   15.51
  -2  -2  -5  234.92   15.68
   2   2   5  270.36   15.76
  -2   2  -5  260.90   15.01
   3  -2   5    4.95    1.26
  -3  -2  -5    1.74    1.60
  -3   2  -5    2.47    1.14
   3   2   5    2.95    1.46
   4  -2   5  306.70   16.69
  -4  -2  -5  266.29   17.12
   4   2   5  290.57   17.53
   5  -2   5    1.65    1.31
   5   2   5    2.77    1.67
   6  -2   5  353.13   20.44
   6   2   5  354.25   21.55
   7  -2   5   63.67    5.67
   7   2   5   53.59    6.91
   8   2   5   36.31    6.65
   9  -2   5    6.83    3.52
   9   2   5    1.15    4.28
  10  -2   5    6.18    5.27
  10  -3  -5   12.92    2.68
  10  -3  -5   12.85    3.16
  10   3  -5   24.95    7.92
  10   3  -5   16.57    9.02
   9  -3  -5    2.74    2.38
   9   3  -5    6.14    4.82
   9   3  -5    5.13    4.79
   8  -3  -5   69.19    4.74
   8   3  -5   66.70    8.51
   8   3  -5   59.05    8.46
   7   3  -5   16.53    4.48
   7   3  -5    9.08    4.53
   6   3  -5  127.46   10.21
   5  -3  -5  413.86   22.23
   5   3  -5  433.66   24.99
   4  -3  -5  890.38   46.13
   4   3  -5  874.18   48.06
  -3  -3   5  256.34   14.96
   3  -3  -5  265.98   13.90
   3   3  -5  222.79   15.12
  -2  -3   5  157.60   10.79
   2  -3  -5  174.23    9.95
  -2   3   5  171.03    9.65
   2   3  -5  169.03   11.26
  -2   3   5  167.76    9.84
   1  -3  -5 1423.33   73.39
  -1  -3   5 1390.20   74.29
  -1   3   5 1431.96   73.23
   1   3  -5 1345.80   74.16
   0  -3   5 5112.15  264.91
   0  -3  -5 4959.88  264.38
   0   3  -5 5269.00  264.78
   1  -3   5  558.79   30.63
  -1  -3  -5  538.26   30.71
  -1   3  -5  534.82   30.14
   1   3   5  577.24   30.60
   2  -3   5   34.55    3.58
  -2  -3  -5   32.14    3.46
   2   3   5   41.01    4.10
  -2   3  -5   36.80    3.37
  -3  -3  -5   26.66    3.20
   3   3   5   33.77    3.70
  -3   3  -5   33.63    2.88
  -3   3  -5   29.99    2.93
   4  -3   5  284.37   16.61
  -4  -3  -5  274.97   17.42
   4   3   5  303.52   17.96
   5  -3   5  235.55   13.90
  -5  -3  -5  222.29   14.42
   5   3   5  237.74   15.31
   6  -3   5   41.52    4.21
   6   3   5   38.90    5.54
   7  -3   5    0.21    1.95
   7   3   5    7.69    3.56
   8  -3   5    4.79    2.81
   8   3   5    3.89    3.82
   9  -3   5    1.22    3.52
   9   3   5   -5.90    5.20
  10   3   5   32.19    7.79
  10   4  -5    9.18    8.24
  10   4  -5    0.34    7.81
   9   4  -5    9.81    6.47
   9   4  -5    7.88    6.25
   8   4  -5   78.90    9.82
   7   4  -5  679.99   40.51
   7   4  -5  691.18   39.79
   6  -4  -5  259.52   13.52
   6  -4  -5  253.10   13.53
   6   4  -5  237.53   17.39
   6   4  -5  254.25   17.39
   5  -4  -5   23.97    2.21
   5   4  -5   22.11    4.18
   4  -4  -5  287.26   15.23
   4   4  -5  263.74   17.75
  -3  -4   5   63.96    5.72
   3  -4  -5   68.11    4.69
   3   4  -5   60.23    5.97
  -2  -4   5 1410.21   76.90
   2  -4  -5 1470.87   75.72
  -2   4   5 1479.46   75.67
  -2   4   5 1428.44   75.26
   2   4  -5 1428.34   77.14
   1  -4  -5 1314.74   68.72
  -1  -4   5 1267.99   69.56
  -1   4   5 1331.98   68.37
   1   4  -5 1279.95   69.49
   0  -4  -5  156.15   10.18
   0  -4   5  153.46   10.61
   0   4  -5  141.35   10.29
   0   4   5  176.69   10.24
  -1  -4  -5  246.84   16.23
   1  -4   5  285.21   16.61
   1   4   5  282.73   16.45
  -1   4  -5  272.17   16.12
  -2  -4  -5    3.94    1.74
   2  -4   5    7.63    1.99
   2   4   5    6.32    1.87
  -2   4  -5    8.40    2.01
  -3  -4  -5  823.86   45.18
   3  -4   5  832.80   43.81
  -3   4  -5  764.98   42.97
  -3   4  -5  826.98   42.57
   3   4   5  790.20   44.67
  -4  -4  -5   16.42    3.54
   4  -4   5   21.58    2.93
   4   4   5   20.90    3.83
   5  -4   5   20.28    2.92
  -5  -4  -5   13.70    2.60
   5   4   5   13.78    3.55
   6  -4   5    1.79    1.67
   6   4   5   -0.48    2.80
   7  -4   5  300.21   18.22
   7   4   5  308.30   20.92
   8  -4   5    6.89    2.75
   8   4   5   13.80    5.45
   9  -4   5   32.76    5.24
  10   5  -5   20.01    9.70
   9   5  -5   17.35    8.10
   9   5  -5   22.18    6.30
   8  -5  -5   67.29    4.31
   8   5  -5   84.72   11.47
   8   5  -5   72.40   10.67
   7  -5  -5   28.99    2.59
   7   5  -5   30.88    6.52
   6  -5  -5   87.55    5.31
   6  -5  -5   81.59    5.45
   6   5  -5   76.57    7.64
   6   5  -5   83.60    9.14
   5  -5  -5 1060.42   53.71
   5  -5  -5 1073.15   54.12
   5   5  -5  957.20   57.41
   5   5  -5 1001.77   57.06
   4  -5  -5  282.31   15.03
   4   5  -5  257.33   17.28
   4   5  -5  248.00   17.55
   3  -5  -5    0.91    1.19
  -3  -5   5    1.71    1.56
   3   5  -5   -0.85    1.74
   2  -5  -5   23.22    3.20
  -2  -5   5   31.25    3.89
   2   5  -5   25.83    4.81
  -2   5   5   26.79    3.31
  -2   5   5   26.29    2.58
  -1  -5   5  253.98   16.55
   1  -5  -5  253.60   15.65
   1   5  -5  246.70   16.48
  -1   5   5  267.58   16.09
  -1   5   5  292.04   15.61
   0  -5  -5    4.39    1.37
   0  -5   5    4.87    1.83
   0   5   5    3.83    1.52
  -1  -5  -5    1.68    2.30
   1  -5   5    0.00    1.52
   1   5   5    3.13    1.50
  -1   5  -5    1.22    1.19
  -1   5  -5    1.98    1.79
   2  -5   5 1477.72   81.11
  -2  -5  -5 1551.55   82.24
   2   5   5 1541.13   81.61
  -2   5  -5 1562.30   80.22
  -2   5  -5 1487.88   81.03
   3  -5   5  278.21   16.68
  -3  -5  -5  269.93   17.82
   3   5   5  284.47   17.69
  -3   5  -5  273.01   15.27
  -3   5  -5  262.75   15.72
   4  -5   5    1.20    1.59
  -4  -5  -5   -0.09    2.24
   4   5   5    1.09    2.21
  -5  -5  -5  351.28   22.54
   5  -5   5  378.16   21.01
   5   5   5  339.04   22.19
   6  -5   5   43.24    4.83
   7  -5   5   11.85    2.79
   7   5   5   14.99    4.95
   8  -5   5    3.24    3.08
   8   5   5   10.41    5.76
   9  -5   5   14.54    4.24
   9   5   5    5.51    6.48
  10   6  -5   61.68   12.80
  10   6  -5   53.04   11.20
   9  -6  -5    1.13    2.20
   9   6  -5    0.22    7.27
   9   6  -5    1.00    7.59
   8  -6  -5    2.02    1.90
   8   6  -5    2.47    5.40
   8   6  -5    2.09    5.43
   7  -6  -5  755.97   39.09
   7   6  -5  696.21   44.24
   7   6  -5  749.37   44.15
   6  -6  -5  845.82   44.31
   6  -6  -5  821.83   44.00
   6   6  -5  824.86   48.22
   6   6  -5  822.54   48.67
   5  -6  -5  144.51    8.86
   5  -6  -5  140.66    9.00
   5   6  -5  141.96   11.73
   5   6  -5  124.93   11.41
   4  -6  -5   10.04    2.06
   4   6  -5    9.17    3.39
   3  -6  -5   97.14    6.96
  -3  -6   5   92.94    7.88
  -3   6   5   98.38    5.80
   3   6  -5   93.37    9.12
  -3   6   5  101.33    5.61
   3   6  -5   85.11    8.81
   2  -6  -5   96.36    7.02
  -2  -6   5  100.39    8.37
  -2   6   5   93.40    7.29
   2   6  -5   97.76    8.10
  -2   6   5  107.26    6.76
   2   6  -5   98.41    9.18
  -1  -6   5  398.32   24.55
   1  -6  -5  400.27   24.00
   1   6  -5  413.58   25.32
  -1   6   5  403.85   23.21
   1   6  -5  402.10   24.74
  -1   6   5  433.10   23.84
   0  -6   5  862.80   47.78
   0  -6  -5  872.93   47.71
   0   6   5  830.89   46.79
   0   6  -5  858.05   48.24
   0   6  -5  863.88   47.63
  -1  -6  -5  109.21    8.80
   1  -6   5  113.42    8.80
  -1   6  -5  109.88    8.12
   1   6   5  111.44    8.63
  -1   6  -5  114.05    9.26
  -2  -6  -5   52.09    6.25
   2  -6   5   55.42    5.68
   2   6   5   65.69    6.11
  -2   6  -5   53.84    4.74
  -2   6  -5   49.14    5.38
  -3  -6  -5   40.46    6.49
   3  -6   5   47.44    5.01
  -3   6  -5   50.49    4.28
   3   6   5   42.08    5.49
  -3   6  -5   52.25    4.05
   4  -6   5  250.55   15.64
  -4  -6  -5  245.77   17.56
   4   6   5  240.28   16.66
   5  -6   5   -0.22    2.09
  -5  -6  -5    1.18    3.79
   5   6   5    5.72    3.42
   6  -6   5   82.27    7.33
   6   6   5   81.82    9.13
   7  -6   5  247.35   16.02
   7   6   5  248.23   18.39
   8  -6   5   80.89    8.19
   8   6   5   75.14   13.04
   9  -6   5   14.84    4.96
  10   7  -5  200.72   24.57
  10   7  -5  275.35   21.93
   9  -7  -5   42.59    6.22
   9   7  -5   55.64   10.69
   9   7  -5   38.15   11.83
   8  -7  -5   33.41    4.75
   8   7  -5   27.47    8.51
   7  -7  -5    2.41    2.25
   7   7  -5   11.66    5.82
   7   7  -5    0.37    4.81
   6  -7  -5  199.75   12.77
   6  -7  -5  213.24   12.85
   6   7  -5  195.86   16.66
   6   7  -5  207.54   17.31
   5  -7  -5   50.36    4.75
   5  -7  -5   40.04    3.97
   5   7  -5   43.26    7.04
   5   7  -5   41.36    7.88
   4   7  -5    9.08    4.26
   4   7  -5   10.15    4.14
  -3  -7   5   69.28    7.21
   3  -7  -5   75.72    6.44
   3   7  -5   61.40    7.20
  -3   7   5   73.01    4.66
  -3   7   5   69.92    5.21
   3   7  -5   66.50    7.49
  -2  -7   5    4.30    2.31
   2  -7  -5    1.25    2.62
  -2   7   5    1.77    1.77
   2   7  -5   -5.03    2.79
   2   7  -5    0.86    2.80
  -2   7   5    3.72    1.22
  -1  -7   5  293.40   19.40
   1  -7  -5  306.77   19.03
   1   7  -5  285.10   19.76
   1   7  -5  289.95   20.09
  -1   7   5  319.91   18.29
  -1   7   5  319.52   19.14
   0  -7   5  120.75    9.82
   0  -7  -5  111.94    9.95
   0   7  -5  116.25    9.31
   0   7   5  123.30    9.48
   0   7  -5  118.16   10.06
   0   7   5  133.31    9.30
  -1  -7  -5   17.74    4.46
   1  -7   5   15.89    3.55
  -1   7  -5   12.36    3.77
  -1   7  -5   12.21    3.34
   1   7   5   18.53    3.74
   2  -7   5   29.68    4.49
  -2  -7  -5   21.68    5.28
  -2   7  -5   26.90    4.18
  -2   7  -5   19.47    2.69
   3  -7   5   66.89    6.60
  -3  -7  -5   61.02    7.53
   3   7   5   54.70    6.64
  -3   7  -5   78.80    5.38
  -3   7  -5   74.89    5.74
  -4  -7  -5  703.47   43.55
   4  -7   5  751.70   42.26
   4   7   5  802.43   43.83
  -5  -7  -5  640.57   38.35
   5  -7   5  639.45   36.76
   5   7   5  661.64   38.54
   6  -7   5   35.30    5.39
   6   7   5   40.57    7.18
   7  -7   5   56.19    6.85
   8  -7   5   77.83    9.02
   8   7   5   96.69   14.32
   9  -7   5    0.66    5.53
   9   7   5   15.58    7.71
   9  -8  -5   36.70    6.81
   9   8  -5   32.45    9.07
   9   8  -5   64.71   12.69
   8  -8  -5  147.62   10.65
   8   8  -5  177.87   18.96
   8   8  -5  188.62   19.62
   7  -8  -5   62.69    5.79
   7   8  -5   93.26   12.45
   7   8  -5   54.21    9.64
   6  -8  -5   -0.31    2.16
   6  -8  -5   -0.75    2.18
   6   8  -5    0.63    4.32
   6   8  -5    3.17    4.83
   5  -8  -5 1162.80   64.96
   5   8  -5 1260.32   68.65
   5   8  -5 1200.23   69.10
   4  -8  -5  374.23   23.31
   4   8  -5  407.73   26.62
   4   8  -5  394.38   25.95
   3  -8  -5   74.11    6.85
  -3  -8   5   68.91    8.01
  -3   8   5   80.08    6.23
  -3   8   5   87.85    5.38
   3   8  -5   63.21    8.55
   3   8  -5   69.77    8.75
  -2  -8   5    4.90    2.71
   2  -8  -5   -3.15    2.27
  -2   8   5    1.74    1.64
  -2   8   5    3.72    1.58
   2   8  -5    3.00    3.10
   2   8  -5    4.91    3.53
   1  -8  -5   43.23    6.37
  -1  -8   5   46.40    5.74
   1   8  -5   43.30    6.82
   1   8  -5   44.62    6.61
  -1   8   5   49.01    5.04
  -1   8   5   53.35    5.78
   0  -8  -5   -4.68    2.64
   0  -8   5   -0.64    2.40
   0   8   5    3.19    1.78
   0   8  -5   -2.39    2.54
   0   8  -5   -2.39    2.55
   0   8   5   -0.60    2.59
   1  -8   5   98.76    8.53
  -1  -8  -5   73.39    7.55
   1   8   5   94.80    8.18
  -1   8  -5   80.37    8.29
  -1   8  -5   83.63    7.45
   1   8   5   84.49    7.94
  -2  -8  -5  412.95   26.33
   2  -8   5  385.29   24.45
   2   8   5  397.18   24.61
  -2   8  -5  388.24   24.07
  -2   8  -5  403.29   23.65
  -3  -8  -5  286.93   20.78
   3  -8   5  285.12   18.84
  -3   8  -5  288.27   17.00
  -3   8  -5  288.82   17.56
   3   8   5  312.50   19.85
  -4  -8  -5  149.89   13.82
   4  -8   5  147.81   11.11
   4   8   5  131.78   11.35
   5  -8   5   92.85    8.77
  -5  -8  -5   96.15   11.27
   5   8   5  106.70   10.79
   6  -8   5   10.77    3.62
   6   8   5    5.32    4.29
   7  -8   5   28.19    5.30
   7   8   5   23.50    7.01
   8  -8   5   51.55    9.12
   9   8   5   29.42    8.76
   9   8   5    4.44   11.48
   9  -9  -5    1.31    6.25
   9   9  -5    8.02    9.85
   9   9  -5    4.72    9.46
   8  -9  -5   10.64    4.49
   8   9  -5   -0.77    8.16
   8   9  -5   -3.16    7.87
   7  -9  -5   18.45    4.29
   7   9  -5   37.55    9.20
   7   9  -5   29.37    8.75
   6  -9  -5   -2.73    2.70
   6   9  -5   -3.55    5.77
   5   9  -5   13.54    6.30
   5   9  -5   16.51    5.98
   4  -9  -5  518.43   30.46
   4   9  -5  476.86   32.03
   4   9  -5  540.68   33.16
   3  -9  -5  238.91   18.55
  -3  -9   5  317.48   19.77
   3   9  -5  288.81   20.75
   3   9  -5  285.00   20.70
  -3   9   5  293.35   17.32
  -3   9   5  291.81   16.42
  -2  -9   5 1022.02   56.07
   2  -9  -5  983.16   55.17
  -2   9   5  983.60   54.39
   2   9  -5  921.47   56.26
   2   9  -5  959.01   56.22
  -2   9   5 1024.24   53.27
   1  -9  -5   42.55    5.66
   1   9  -5   46.80    7.59
  -1   9   5   52.17    5.25
  -1   9   5   47.45    6.52
   0  -9   5  135.93   11.54
   0  -9  -5  151.05   13.08
   0   9  -5  132.30   11.28
   0   9   5  161.93   11.30
   0   9   5  132.45   10.98
   0   9  -5  158.37   12.84
  -1  -9  -5  402.73   26.62
   1  -9   5  389.24   25.38
   1   9   5  404.89   25.18
  -1   9  -5  378.24   25.06
  -1   9  -5  410.82   25.62
   1   9   5  435.04   26.34
   2  -9   5   -0.33    2.84
  -2  -9  -5    0.42    3.86
   2   9   5    8.13    3.29
   2   9   5    6.96    3.57
  -2   9  -5    5.36    2.44
  -2   9  -5    0.96    2.60
  -3  -9  -5  205.16   17.31
   3  -9   5  198.55   15.05
  -3   9  -5  204.46   12.81
  -3   9  -5  223.31   13.78
   3   9   5  227.40   16.95
   3   9   5  207.20   15.20
   4  -9   5   58.60    7.04
  -4  -9  -5   62.87    9.86
   4   9   5   60.26    8.48
  -4   9  -5   63.25    4.05
  -4   9  -5   62.57    4.11
  -5  -9  -5   77.20   11.50
   5  -9   5   93.14    9.13
   5   9   5   82.22    9.98
   6  -9   5   47.30    7.81
   6   9   5   68.25   11.63
   7  -9   5  381.04   24.96
   7   9   5  386.32   26.25
   8   9   5   59.60   12.47
   8   9   5   50.51   11.50
   9 -10  -5   20.15    7.36
   9  10  -5   17.38   12.60
   9  10  -5   17.59   10.98
   8  10  -5   15.51    8.20
   8  10  -5   18.39    9.54
   7  10  -5    1.98    6.99
   7  10  -5    7.25    8.05
   6 -10  -5   -2.01    4.19
   6  10  -5   14.19    6.26
   6  10  -5   -2.07    6.71
   5 -10  -5  153.64   12.85
   5  10  -5  187.16   16.69
   5  10  -5  155.36   15.59
   4 -10  -5  619.79   36.38
   4  10  -5  643.47   39.72
   4  10  -5  609.53   38.89
  -3 -10   5  862.49   49.56
   3 -10  -5  856.74   48.86
  -3  10   5  853.17   45.83
   3  10  -5  886.83   51.30
   3  10  -5  867.65   50.72
  -3  10   5  792.40   46.43
   2 -10  -5   12.22    4.37
  -2 -10   5   10.91    5.34
   2  10  -5   13.37    5.03
   2  10  -5   13.80    5.05
  -2  10   5   11.24    3.45
  -2  10   5   10.79    2.64
   1 -10  -5  659.35   39.80
  -1 -10   5  677.50   39.97
  -1  10   5  640.87   38.85
  -1  10   5  686.06   37.97
   1  10  -5  692.38   40.64
   1  10  -5  629.24   40.00
   0 -10   5  110.18    9.77
   0 -10  -5   80.67   10.37
   0  10   5   92.39   10.02
   0  10  -5   95.85   10.17
   0  10   5  104.10    9.37
   0  10  -5   98.15   10.07
   1 -10   5 1157.22   67.37
  -1 -10  -5 1196.88   68.83
  -1  10  -5 1200.64   66.76
   1  10   5 1233.96   68.18
   1  10   5 1259.32   67.32
  -1  10  -5 1204.23   67.47
  -2 -10  -5    9.79    5.58
  -2  10  -5   12.34    3.13
   2  10   5   14.07    5.25
  -2  10  -5   10.48    3.70
   2  10   5    7.64    3.07
  -3 -10  -5   94.87   12.49
   3 -10   5  121.18   10.94
  -3  10  -5  109.78    8.80
   3  10   5  106.72   11.22
  -3  10  -5  128.25    9.17
   3  10   5  107.95   12.29
  -4 -10  -5   61.48   11.30
   4 -10   5   81.05    8.13
  -4  10  -5   60.66    4.53
  -4  10  -5   65.77    4.65
   4  10   5   55.35    8.30
   4  10   5   47.90    9.54
  -5 -10  -5  170.73   17.48
   5 -10   5  190.48   14.77
   5  10   5  218.72   18.35
   5  10   5  204.02   18.01
   6 -10   5   16.66    5.50
   6  10   5   -0.51    5.94
   6  10   5    0.55    5.58
   7 -10   5    1.97    7.17
   7  10   5    7.08    7.48
   7  10   5    7.88    6.59
   8 -10   5    9.72    6.98
   8  10   5    4.80   11.05
   8  10   5   12.85    8.14
   8 -11  -5   28.19    8.10
   8  11  -5   34.22   10.97
   8  11  -5   28.88   10.81
   7 -11  -5   32.97    7.70
   7  11  -5   43.12   10.22
   6 -11  -5   30.58    6.76
   6  11  -5   35.04    9.56
   6  11  -5   27.54    8.97
   5 -11  -5   -4.54    4.11
   5  11  -5   -3.00    6.82
   5  11  -5    2.53    6.44
   4 -11  -5   21.57    6.33
   4  11  -5   18.77    6.78
   4  11  -5   19.39    5.00
  -3 -11   5   21.05    5.81
   3 -11  -5   27.98    6.25
  -3  11   5   28.93    3.78
  -3  11   5   26.13    4.69
   3  11  -5   26.99    7.32
   3  11  -5   48.56    8.37
   2 -11  -5   36.96    7.46
  -2 -11   5   38.53    6.52
   2  11  -5   37.77    7.97
  -2  11   5   41.60    4.93
   2  11  -5   26.93    6.21
  -1 -11   5    4.62    4.08
   1 -11  -5    7.23    5.12
  -1  11   5    5.72    3.57
   1  11  -5    3.95    4.70
  -1  11   5    4.91    4.26
   1  11  -5    1.26    3.53
   0 -11  -5    3.75    4.43
   0 -11   5    1.92    3.23
   0  11  -5   -2.91    3.96
   0  11   5   -1.76    2.86
   0  11  -5   -1.55    3.80
   0  11   5   -2.79    3.98
  -1 -11  -5   -3.70    4.83
   1 -11   5   -2.86    3.21
  -1  11  -5    2.96    3.58
  -1  11  -5   -2.06    3.61
   1  11   5   -1.84    3.76
   1  11   5   -1.84    3.62
  -2 -11  -5  143.87   14.96
   2 -11   5  135.00   12.69
  -2  11  -5  119.48   10.87
  -2  11  -5  154.27   11.69
   2  11   5  146.22   14.41
   2  11   5  145.00   12.37
   3 -11   5   51.40    8.62
  -3 -11  -5   50.11   10.08
   3  11   5   37.02    6.82
  -3  11  -5   57.59    5.61
   3  11   5   50.74    9.21
  -3  11  -5   60.85    6.40
  -4 -11  -5   -2.89    7.27
   4 -11   5   -0.88    3.93
   4  11   5   -3.99    5.16
   4  11   5    2.23    5.21
  -4  11  -5   -1.27    1.54
  -4  11  -5    1.43    1.50
   5 -11   5    6.66    4.29
   5  11   5    0.53    6.61
   5  11   5   11.32    6.17
   6 -11   5   35.30    7.73
   6  11   5   21.31    6.11
   6  11   5   28.88    9.48
   7 -11   5  128.79   14.03
   7  11   5  119.34   18.08
   7  11   5  124.52   15.93
   8 -11   5   -1.24    7.82
   8  11   5    4.95   11.56
   8  11   5    9.15    8.94
   8 -12  -5   53.03   11.09
   8  12  -5   41.23   11.66
   8  12  -5   73.36   15.28
   7 -12  -5   65.22   12.53
   7  12  -5   56.10   13.24
   7  12  -5   82.64   14.38
   6 -12  -5    4.64    6.15
   6  12  -5   -1.46    6.89
   6  12  -5    7.91    7.80
   5 -12  -5    0.24    5.29
   5  12  -5   -2.22    6.32
   5  12  -5    1.59    6.68
   4 -12  -5   40.60    8.21
  -4  12   5   37.38    3.83
   4  12  -5   37.26    9.75
  -4  12   5   37.02    3.10
   4  12  -5   31.98    8.25
   3 -12  -5  125.43   13.61
   3  12  -5  169.48   14.52
   3  12  -5  146.03   15.58
  -3  12   5  137.29    9.52
  -3  12   5  115.53   10.23
   2 -12  -5   30.40    7.77
  -2 -12   5   34.87    7.62
  -2  12   5   28.51    4.76
   2  12  -5   38.33    8.12
  -2  12   5   38.30    6.63
   2  12  -5   35.53    8.71
   1 -12  -5  182.23   17.40
  -1 -12   5  242.52   17.36
  -1  12   5  208.99   14.95
   1  12  -5  200.95   17.21
   1  12  -5  216.05   18.09
  -1  12   5  199.33   16.50
   0 -12   5    5.83    3.84
   0 -12  -5    4.46    5.78
   0  12  -5    9.94    5.26
   0  12   5   13.30    4.48
   0  12  -5   12.15    5.84
   0  12   5    8.97    4.96
  -1 -12  -5   62.24   11.43
   1 -12   5   58.26    9.44
   1  12   5   69.07    7.79
   1  12   5   84.01   11.21
  -1  12  -5   56.22    9.72
  -1  12  -5   66.40    9.94
  -2 -12  -5  388.85   30.63
   2 -12   5  447.24   29.03
  -2  12  -5  471.99   28.03
   2  12   5  435.04   30.30
  -2  12  -5  466.85   28.11
  -3 -12  -5  187.45   17.77
   3 -12   5  160.26   15.07
   3  12   5  173.88   15.55
  -3  12  -5  156.66   12.10
   3  12   5  161.54   16.27
  -3  12  -5  161.88   12.46
  -4 -12  -5  200.49   20.37
   4 -12   5  178.47   15.87
  -4  12  -5  204.43   12.10
  -4  12  -5  199.14   12.03
   4  12   5  188.63   18.85
   4  12   5  209.36   17.11
  -5 -12  -5   98.65   15.96
   5 -12   5   85.11   10.46
   5  12   5   82.04   14.11
   5  12   5   77.48   11.22
   6 -12   5  104.33   12.35
   6  12   5   83.74   16.23
   6  12   5   72.00   13.70
   7 -12   5   87.41   13.07
   7  12   5   62.57    9.96
   7  12   5  103.20   17.60
   7 -13  -5  118.52   17.70
   7  13  -5  130.76   16.20
   7  13  -5   91.43   18.45
   6 -13  -5    2.30    7.81
   6  13  -5   -4.31    8.47
   6  13  -5   11.25   10.00
   5 -13  -5   14.38    7.91
   5  13  -5   25.79    8.76
   5  13  -5   33.92    7.17
   4 -13  -5   -2.30    5.72
  -4  13   5   -0.31    2.08
  -4  13   5   -0.40    1.50
   4  13  -5   -3.65    6.03
   4  13  -5   -0.45    6.62
   3 -13  -5    1.63    5.56
  -3  13   5   -2.25    2.22
  -3  13   5    1.23    3.85
   3  13  -5    3.92    5.63
   3  13  -5    0.47    6.22
  -2 -13   5   88.71   12.54
   2 -13  -5   63.62   12.64
  -2  13   5   99.91   10.93
  -2  13   5  103.31    8.39
   2  13  -5   80.06   13.21
   2  13  -5  111.29   12.90
   1 -13  -5    4.60    6.08
  -1 -13   5    1.78    5.57
   1  13  -5    6.85    4.61
  -1  13   5    4.50    3.90
  -1  13   5    7.99    5.37
   0 -13   5  443.93   27.27
   0 -13  -5  390.91   29.20
   0  13   5  388.33   27.98
   0  13   5  387.45   25.56
   0  13  -5  416.72   27.55
   0  13  -5  389.54   27.88
  -1 -13  -5   49.89    9.93
   1 -13   5   65.42    8.50
  -1  13  -5   45.47    8.54
   1  13   5   46.72    9.54
  -1  13  -5   46.68    8.52
  -2 -13  -5  164.92   18.07
   2  13   5  170.15   15.33
  -2  13  -5  182.16   14.43
   2  13   5  141.75   16.21
  -2  13  -5  167.43   14.24
  -3 -13  -5   32.69    8.75
  -3  13  -5   19.52    4.39
   3  13   5   23.82    6.45
   3  13   5   16.19    7.16
  -3  13  -5   21.22    4.63
  -4 -13  -5   10.32    7.59
   4  13   5    6.94    7.71
  -4  13  -5   13.30    2.58
   4  13   5    7.48    5.49
  -5 -13  -5   11.52    8.93
   5  13   5    2.49    6.93
   5  13   5    2.09    7.60
   6 -13   5    3.31    8.21
   6  13   5    7.03    9.52
   6  13   5   22.86    7.49
   7 -13   5  -10.49    8.64
   7  13   5   -5.24   10.28
   7 -14  -5   34.69   11.84
   7  14  -5   39.56   12.47
   7  14  -5    0.16   14.24
   6 -14  -5   40.39   10.81
   6  14  -5   20.28    8.72
   6  14  -5   -2.12    9.55
   5 -14  -5  548.77   38.20
   5  14  -5  595.77   39.17
   5  14  -5  581.67   40.73
   4 -14  -5  106.38   13.99
   4  14  -5   71.59   12.06
  -4  14   5   66.94    6.61
  -4  14   5   81.87    5.89
   4  14  -5   68.19   13.09
   3 -14  -5  437.25   31.13
   3  14  -5  453.17   29.85
   3  14  -5  434.91   31.57
  -3  14   5  435.29   25.34
  -3  14   5  390.63   26.28
  -2 -14   5   13.27    6.62
   2 -14  -5   18.29    7.88
   2  14  -5   19.40    7.80
  -2  14   5   21.92    6.48
   2  14  -5   18.12    7.70
  -2  14   5   11.77    3.64
  -1 -14   5  110.60   13.33
   1 -14  -5  101.48   15.52
  -1  14   5  106.62   13.34
   1  14  -5  113.78   14.33
   1  14  -5  113.15   14.24
  -1  14   5   90.07    9.57
   0 -14  -5    5.91    7.17
   0 -14   5    6.56    5.42
   0  14  -5   -2.19    5.66
   0  14   5   -1.83    5.61
   1 -14   5   40.26    7.71
  -1 -14  -5   27.86    9.26
  -1  14  -5   41.02    6.66
   1  14   5   36.60    9.95
  -1  14  -5   39.00    8.25
   1  14   5   34.78    6.79
  -2 -14  -5   57.29   11.53
   2 -14   5   56.71    9.30
  -2  14  -5   51.28    8.71
   2  14   5   66.52    9.71
   2  14   5   46.94   10.28
  -2  14  -5   59.71    9.75
  -3 -14  -5   71.19   13.96
   3 -14   5   65.00   10.84
   3  14   5   82.58   10.96
   3  14   5   83.49   13.96
  -3  14  -5   85.98    9.69
  -3  14  -5   77.22    8.85
   4 -14   5   -2.30    6.22
  -4 -14  -5   18.66   10.08
   4  14   5   14.74    8.36
  -4  14  -5    6.15    2.57
   4  14   5    8.13    6.55
  -5 -14  -5   23.08   10.06
   5 -14   5   16.05    9.40
   5  14   5    8.09    8.70
   5  14   5   25.90    7.12
   6 -14   5   18.46    9.16
   6  14   5   26.66    9.66
   6  14   5   -8.14   11.61
   6 -15  -5   59.43   13.37
   6  15  -5   53.26   16.52
   5 -15  -5  124.81   17.97
   5  15  -5  131.90   15.64
   5  15  -5   98.05   17.95
   4 -15  -5   -0.24    8.39
  -4  15   5   -2.68    2.79
  -4  15   5    2.05    2.18
   4  15  -5    4.14    8.15
   4  15  -5    6.28    8.59
   3 -15  -5   39.31    9.58
   3  15  -5   44.79   10.89
  -3  15   5   42.94    6.33
  -3  15   5   35.19    7.36
   3  15  -5   47.95   10.82
   2 -15  -5   31.64    9.10
  -2  15   5   25.99    5.15
  -2  15   5   19.83    7.29
   2  15  -5   18.87    8.56
   1 -15  -5   -2.40    6.96
  -1  15   5    4.18    6.99
   1  15  -5   12.52    7.32
  -1  15   5   17.19    4.52
   1  15  -5    9.29    7.21
   0 -15  -5    8.88    8.48
   0  15  -5   19.88    6.98
   0  15   5   16.89    8.21
   0  15  -5   14.56    8.40
   0  15   5   20.71    5.30
  -1 -15  -5   20.45    9.94
   1  15   5   23.87    8.06
  -1  15  -5   32.03    8.64
  -2 -15  -5   24.89    9.78
   2  15   5   45.54    8.50
  -2  15  -5   46.59    8.64
   2  15   5   27.06    8.93
  -3 -15  -5   44.80   12.87
   3  15   5   78.94   12.55
   3  15   5   50.80   11.25
  -3  15  -5   50.83    9.21
  -4 -15  -5   31.82   12.41
  -4  15  -5   41.48    5.72
   4  15   5   38.17    8.17
   4  15   5   61.09   13.01
  -4  15  -5   53.58    6.63
   5 -15   5   11.44    7.80
   5  15   5   -0.37   10.34
   5  15   5   21.41    8.74
   6 -15   5   39.19   10.74
   6  15   5   35.64   16.11
   6  15   5   54.99   13.50
   6 -16  -5   41.63   13.85
   6  16  -5   12.45   15.00
   5 -16  -5   30.44   12.35
   5  16  -5   -2.68   12.67
   5  16  -5    8.61   11.34
   4 -16  -5   68.74   13.47
   4  16  -5   69.82   14.15
   4  16  -5   79.80   14.45
  -4  16   5   64.41    6.10
   3 -16  -5  128.60   17.47
   3  16  -5  130.56   18.97
  -3  16   5  123.40   10.94
  -3  16   5  110.88   13.26
   3  16  -5   87.70   14.63
   2 -16  -5   29.81   10.67
  -2  16   5   38.63    6.10
   2  16  -5   15.46    8.19
   2  16  -5   33.46   10.45
  -2  16   5   32.89    7.99
   1 -16  -5   68.71   13.60
  -1 -16   5   68.86   10.90
   1  16  -5   78.23   14.30
   1  16  -5   77.53   12.63
  -1  16   5   78.57   14.18
  -1  16   5   66.05    9.56
   0 -16   5   11.40    7.56
   0 -16  -5   29.54   10.84
   0  16  -5   20.69    7.55
   0  16   5   13.04    5.92
   0  16  -5   30.97    9.31
   0  16   5   29.96    9.01
  -1 -16  -5  455.31   37.72
   1 -16   5  506.11   35.52
  -1  16  -5  574.27   36.45
  -1  16  -5  602.93   35.92
   1  16   5  528.96   33.31
   1  16   5  495.22   36.40
   2 -16   5  204.15   19.44
  -2 -16  -5  243.60   24.30
   2  16   5  234.22   23.24
  -2  16  -5  168.45   17.93
   2  16   5  228.80   18.45
  -2  16  -5  165.52   15.05
  -3 -16  -5   -3.96   10.41
   3 -16   5   -0.52    8.23
  -3  16  -5   13.69    5.02
  -3  16  -5    8.46    5.76
   3  16   5   15.52    7.43
   3  16   5   12.07    9.45
  -4 -16  -5   15.15   12.70
   4 -16   5   14.09    9.20
   4  16   5    6.59   10.27
   4  16   5   19.84    8.58
  -4  16  -5   12.37    3.51
  -4  16  -5    8.05    3.77
   5 -16   5   33.96   10.43
   5  16   5   29.06   14.50
   5  16   5   32.19   10.96
   5 -17  -5    1.01   12.86
   5  17  -5   24.23   15.30
   4 -17  -5    1.88   12.70
  -4  17   5    7.23    3.17
  -4  17   5   11.48    4.59
   4  17  -5    9.92   11.96
   4  17  -5    7.47   12.34
   3 -17  -5   -1.94   11.08
  -3  17   5   -1.39    4.34
  -3  17   5    3.95    7.04
   3  17  -5    5.53    9.40
   3  17  -5   -4.74   10.81
   2 -17  -5   26.46   11.89
  -2  17   5   31.19    6.38
  -2  17   5   33.60    8.68
   2  17  -5   27.73    9.16
   2  17  -5   21.15   10.71
   1 -17  -5   -4.52    9.88
  -1 -17   5    7.11    8.13
   1  17  -5   11.89    8.54
  -1  17   5   15.88    9.06
  -1  17   5   -1.25    5.19
   1  17  -5   15.84    9.87
   0 -17  -5   18.63   10.41
   0  17  -5    5.92    8.81
   0  17   5    6.34    8.21
   0  17  -5    2.77    7.90
  -1 -17  -5   -8.14   10.70
   1  17   5    4.78    9.61
   1  17   5    5.29    6.32
  -1  17  -5   -0.33    7.82
  -1  17  -5    4.47    7.37
   2 -17   5  101.66   14.40
  -2 -17  -5  117.69   20.28
   2  17   5  112.28   19.51
   2  17   5  102.19   13.54
  -2  17  -5  142.92   15.20
  -3 -17  -5   88.09   17.02
   3 -17   5  116.71   15.79
  -3  17  -5  113.74   13.24
  -3  17  -5   88.74   11.88
   3  17   5  110.75   15.60
   3  17   5   97.45   16.26
   4 -17   5   38.70    9.86
   4  17   5   21.97   14.69
  -4  17  -5   19.31    4.20
   4  17   5   16.00   11.03
  -4  17  -5   11.39    3.88
   3 -18  -5    2.89   12.31
  -3  18   5   -2.87    5.06
  -3  18   5   12.84    8.29
   3  18  -5   -3.42   12.10
   3  18  -5   13.09   14.39
   2 -18  -5    6.99   11.78
  -2  18   5   11.57    9.16
   2  18  -5    1.92   10.82
   2  18  -5   15.92   10.47
  -2  18   5   13.34    6.54
   1 -18  -5   -2.88   11.89
   1  18  -5   -3.30    9.95
   1  18  -5   12.31    9.97
  -1  18   5   -6.33    6.51
  -1  18   5    4.16    9.39
   0 -18   5   25.86    9.89
   0 -18  -5   24.17   13.72
   0  18  -5   37.08   11.65
   0  18   5   37.76    8.15
   0  18   5   24.15   11.43
   0  18  -5   19.13    9.11
   1 -18   5    3.45    9.47
  -1  18  -5    3.10    8.62
   1  18   5    0.18    7.73
  -1  18  -5  -14.12    9.13
   1  18   5    6.21   10.48
  -2 -18  -5   24.57   16.38
   2 -18   5   39.40   11.19
   2  18   5   12.21   11.98
  -2  18  -5   42.02   10.60
  -3 -18  -5  172.18   29.61
   3 -18   5  194.90   23.50
  -3  18  -5  223.08   16.02
   3  18   5  172.78   30.74
  -3  18  -5  174.47   17.99
   3  18   5  169.93   21.72
   1 -19  -5    7.09   24.08
  -1  19   5   25.04   12.41
   1  19  -5    4.77   11.40
   1  19  -5  -21.98   12.68
   0  19  -5  -17.62   10.93
   0  19   5   -3.28   11.65
   0  19   5    1.26    8.01
   0  19  -5    1.23   12.23
  10   0  -6   -0.46    4.55
   9   0  -6    4.61    3.62
   9   0  -6   13.46    4.86
   8   0  -6  839.00   45.60
   7   0  -6  581.01   32.28
   6   0  -6   58.61    5.14
   5   0  -6  543.05   29.78
   4   0  -6 1097.50   58.13
   3   0  -6   85.35    6.13
  -3   0   6   83.62    5.09
  -2   0   6  561.36   31.30
   2   0  -6  597.21   31.59
   1   0  -6 1129.06   61.55
  -1   0   6 1203.71   61.78
   0   0  -6  105.33    7.30
   0   0   6  119.60    7.53
  -1   0  -6 1359.79   72.12
   1   0   6 1382.70   72.21
   2   0   6   -0.48    0.82
  -2   0  -6   -0.40    1.01
  -3   0  -6    0.12    1.27
   3   0   6    1.59    1.26
   4   0   6   48.24    4.34
  -4   0  -6   39.26    4.14
   5   0   6  260.80   15.93
   6   0   6  160.82   11.04
   7   0   6    4.03    2.49
   8   0   6  174.63   13.00
   9   0   6  396.67   24.45
  10  -1  -6   17.76    4.53
  10  -1  -6   22.94    5.43
  10   1  -6   18.22    5.57
   9  -1  -6    3.55    2.43
   9  -1  -6   -2.49    3.18
   9   1  -6   -4.17    4.12
   9   1  -6   -4.50    4.34
   8  -1  -6   58.97    5.61
   8   1  -6   62.13    7.78
   7  -1  -6    7.61    2.34
   7   1  -6    5.67    1.98
   6  -1  -6  415.43   22.96
   6   1  -6  414.83   23.86
   5  -1  -6   13.07    2.44
   5   1  -6   14.01    2.63
   4  -1  -6  297.07   16.43
   4   1  -6  283.56   17.05
   3  -1  -6    3.65    1.40
   3   1  -6    2.10    1.48
   2  -1  -6  285.00   15.76
  -2  -1   6  269.44   15.96
   2   1  -6  276.10   16.23
  -2   1   6  271.73   15.54
  -1  -1   6  952.00   53.78
   1  -1  -6 1048.14   53.44
   1   1  -6  964.04   53.72
  -1   1   6 1071.57   53.58
   0  -1   6  126.02    8.62
   0  -1  -6  137.41    8.55
   0   1   6  138.92    8.51
   0   1  -6  131.83    8.63
   1  -1   6  590.91   32.07
  -1  -1  -6  580.14   32.05
   1   1   6  585.55   31.99
  -1   1  -6  592.87   31.88
   2  -1   6   34.36    3.16
  -2  -1  -6   24.66    3.42
   2   1   6   27.79    3.18
  -2   1  -6   27.79    3.05
   3  -1   6 1366.21   71.64
  -3  -1  -6 1325.99   71.97
  -3   1  -6 1338.95   71.34
   3   1   6 1393.58   71.99
   4  -1   6 2736.19  139.01
  -4  -1  -6 2557.85  138.97
   4   1   6 2747.77  139.46
  -4   1  -6 2616.76  137.95
  -5  -1  -6  199.63   12.19
   5  -1   6  228.38   13.41
   5   1   6  212.95   13.71
   6  -1   6    3.07    1.79
   6   1   6   -1.05    1.96
   7  -1   6  227.52   14.58
   7   1   6  227.99   15.25
   8  -1   6  256.32   17.02
   8   1   6  276.60   17.68
   9  -1   6  105.17   10.17
   9   1   6   81.20    9.81
  10  -2  -6   50.49    6.27
  10   2  -6   39.68    8.74
  10   2  -6   47.21    8.71
   9  -2  -6  548.31   30.23
   9   2  -6  522.49   32.29
   9   2  -6  576.10   33.61
   8  -2  -6  164.79   10.46
   8   2  -6  177.37   13.26
   8   2  -6  151.13   13.16
   7  -2  -6  444.82   24.57
   7   2  -6  457.99   26.85
   6  -2  -6  486.49   26.40
   6   2  -6  494.90   28.32
   5  -2  -6  253.86   14.02
   5   2  -6  243.91   15.07
   4  -2  -6  126.13    7.28
   4   2  -6   98.37    8.19
  -3  -2   6  363.06   20.10
   3  -2  -6  348.86   19.53
   3   2  -6  350.48   20.69
   2  -2  -6 1259.81   64.23
  -2  -2   6 1163.70   64.89
   2   2  -6 1248.86   65.25
  -2   2   6 1217.06   64.09
  -1  -2   6  286.43   17.32
   1  -2  -6  300.02   16.68
   1   2  -6  267.99   17.12
  -1   2   6  316.16   16.74
   0  -2  -6   26.55    2.92
   0  -2   6   27.61    3.19
   0   2   6   29.77    2.86
   0   2  -6   26.11    3.16
   1  -2   6  339.88   18.56
  -1  -2  -6  295.28   18.35
   1   2   6  320.31   18.30
  -1   2  -6  314.83   18.08
  -2  -2  -6 1707.12   88.85
   2  -2   6 1643.69   88.28
   2   2   6 1650.85   88.54
  -2   2  -6 1720.64   87.96
   3  -2   6   99.55    6.56
  -3  -2  -6   77.93    6.36
   3   2   6   84.46    6.75
  -3   2  -6   89.09    6.12
  -4  -2  -6  553.32   31.19
   4  -2   6  597.96   30.65
   4   2   6  563.98   31.27
  -4   2  -6  507.42   28.92
  -4   2  -6  542.70   29.31
  -5  -2  -6  164.51   11.32
   5  -2   6  183.09   11.40
   5   2   6  185.73   12.20
   6  -2   6    8.12    2.38
   6   2   6    9.58    2.85
   7  -2   6   56.34    5.68
   7   2   6   55.44    7.11
   8  -2   6   15.63    3.60
   8   2   6   16.51    4.63
   9   2   6   31.63    5.69
  10  -3  -6    1.74    3.09
  10  -3  -6   -0.19    2.64
  10   3  -6   -3.84    7.57
  10   3  -6   -0.02    6.93
   9  -3  -6   13.42    2.92
   9   3  -6    4.83    5.67
   9   3  -6   21.90    5.91
   8  -3  -6    6.26    2.04
   8   3  -6    1.63    3.57
   8   3  -6    6.48    4.11
   7  -3  -6   12.65    2.05
   7   3  -6    8.87    4.16
   6  -3  -6  136.32    8.11
   6   3  -6  136.70   10.47
   5  -3  -6   46.79    3.56
   5   3  -6   40.07    5.71
   4   3  -6    6.69    1.77
  -3  -3   6  170.07   11.20
   3  -3  -6  192.41   10.48
   3   3  -6  163.28   11.24
   2  -3  -6   12.40    2.06
  -2   3   6   11.93    1.64
  -1  -3   6   18.54    2.85
   1  -3  -6   17.00    2.35
  -1   3   6   23.23    2.42
   1   3  -6   14.67    2.78
   0  -3  -6   70.67    5.74
   0  -3   6   69.01    5.99
   0   3  -6   77.29    6.09
   0   3   6   78.62    5.60
   1  -3   6  157.74   10.60
  -1  -3  -6  166.19   10.48
  -1   3  -6  148.34   10.11
   1   3   6  172.84   10.56
  -2  -3  -6 1013.73   57.39
   2  -3   6 1048.43   56.93
   2   3   6 1078.59   57.25
  -2   3  -6 1112.26   56.38
   3  -3   6  130.74    8.70
  -3  -3  -6  108.20    8.94
   3   3   6  130.40    9.21
  -3   3  -6  140.54    8.17
  -4  -3  -6    0.46    1.67
   4   3   6    0.65    1.70
   5  -3   6   31.49    3.70
  -5  -3  -6   25.83    4.29
   5   3   6   27.92    4.43
   6  -3   6  103.61    7.54
   6   3   6   90.95    8.44
   7  -3   6  150.81   10.89
   7   3   6  170.90   12.65
   8  -3   6   44.27    5.95
   8   3   6   36.83    7.29
   9  -3   6  109.75    9.65
   9   3   6   85.70   10.13
  10   4  -6   -2.32    7.56
  10   4  -6    6.63    8.17
   9  -4  -6   77.07    5.37
   9   4  -6   81.52   13.04
   9   4  -6   63.89   11.74
   8  -4  -6   17.20    2.65
   8   4  -6    9.28    5.49
   8   4  -6   16.33    5.64
   7  -4  -6   69.22    4.49
   7   4  -6   61.45    8.41
   7   4  -6   49.24    6.66
   6  -4  -6  397.17   21.52
   6   4  -6  404.99   25.20
   5  -4  -6  104.77    6.22
   5   4  -6   86.60    7.79
   4  -4  -6   59.91    4.33
   4   4  -6   52.23    6.43
  -3  -4   6  100.28    7.61
   3  -4  -6  103.77    6.63
   3   4  -6   90.44    8.40
  -2  -4   6  136.35   10.50
   2  -4  -6  155.58    9.64
  -2   4   6  170.75    9.41
  -2   4   6  169.15    9.90
   2   4  -6  131.69   10.49
  -1  -4   6   20.29    3.18
   1  -4  -6   17.88    2.40
  -1   4   6   17.58    2.22
   0  -4   6 1325.76   70.80
   0  -4  -6 1323.90   70.22
   0   4  -6 1271.68   70.30
   0   4   6 1349.81   69.95
   1  -4   6  554.42   32.33
  -1  -4  -6  554.03   32.43
   1   4   6  575.35   32.10
  -1   4  -6  614.55   31.98
   2  -4   6  596.97   33.90
  -2  -4  -6  592.17   34.67
  -2   4  -6  633.59   33.18
   2   4   6  608.78   34.22
  -3  -4  -6    2.83    2.98
   3  -4   6    1.84    1.43
  -3   4  -6   -0.23    1.27
   3   4   6    1.28    1.77
  -3   4  -6    0.31    1.16
   4  -4   6    3.33    1.51
  -4  -4  -6    2.04    3.12
   4   4   6    2.53    1.96
   5  -4   6    1.67    1.67
  -5  -4  -6    2.13    2.53
   5   4   6   -0.57    2.31
   6  -4   6   14.04    2.88
   6   4   6   18.42    3.94
   7  -4   6    3.38    2.40
   7   4   6    0.29    3.32
   8  -4   6   40.63    5.95
   8   4   6   46.47    8.50
   9  -4   6   -5.76    4.43
   9   4   6   -4.55    6.68
  10   5  -6   20.17   10.06
   9  -5  -6    1.44    1.40
   9   5  -6    9.48    6.69
   9   5  -6   -4.50    7.13
   8  -5  -6   18.91    2.47
   8   5  -6   22.18    7.25
   8   5  -6   14.96    6.16
   7  -5  -6   71.69    4.91
   7   5  -6   71.66   10.07
   7   5  -6   74.84    9.78
   6  -5  -6   59.44    4.20
   6   5  -6   50.41    7.97
   6   5  -6   41.70    7.03
   5  -5  -6  117.56    7.41
   4  -5  -6    1.03    1.17
   4   5  -6   -2.86    2.68
  -3  -5   6    8.79    2.40
   3  -5  -6   11.87    2.33
  -3   5   6   11.10    1.16
   3   5  -6    6.66    2.63
  -3   5   6   12.04    1.47
  -2  -5   6  576.12   33.75
   2  -5  -6  550.97   32.32
  -2   5   6  574.59   32.54
  -2   5   6  620.26   32.07
   2   5  -6  640.36   34.52
  -1  -5   6  897.83   51.27
   1  -5  -6  973.86   50.51
   1   5  -6  876.34   51.19
  -1   5   6  974.09   50.02
   0  -5  -6   28.11    4.20
   0  -5   6   24.72    3.71
   0   5  -6   18.27    3.44
   0   5   6   23.58    3.14
  -1  -5  -6 1641.67   88.66
   1  -5   6 1699.10   88.57
   1   5   6 1654.57   88.03
  -1   5  -6 1631.32   87.69
  -2  -5  -6    4.83    2.47
   2  -5   6    5.16    2.11
  -2   5  -6    4.87    2.14
  -2   5  -6    4.52    1.57
   2   5   6    7.68    2.27
  -3  -5  -6  102.33    9.41
   3  -5   6  120.44    8.94
  -3   5  -6  126.48    8.36
   3   5   6  117.57    9.54
  -3   5  -6  130.97    7.85
   4  -5   6   -0.80    1.69
   4   5   6    0.60    2.40
  -5  -5  -6   19.77    4.04
   5  -5   6   24.97    3.92
   5   5   6   23.84    4.55
   6  -5   6  171.61   11.57
   6   5   6  159.49   13.45
   7  -5   6   33.05    5.19
   7   5   6   37.51    6.96
   8  -5   6   97.59    8.96
   9  -5   6    8.28    5.03
   9   5   6   11.44    7.24
  10   6  -6    5.49    9.58
  10   6  -6    0.40    9.68
   9  -6  -6   97.11    6.84
   9   6  -6  101.95   14.26
   9   6  -6   93.26   14.94
   8  -6  -6  250.74   13.94
   8   6  -6  247.18   19.68
   8   6  -6  221.88   19.39
   7  -6  -6  102.99    6.61
   7   6  -6   76.54   12.32
   7   6  -6   86.35   11.52
   6  -6  -6  331.23   18.71
   6   6  -6  350.86   23.24
   6   6  -6  320.87   23.05
   5  -6  -6    0.22    1.38
   5   6  -6   -1.81    3.23
   5   6  -6    1.92    3.57
   4  -6  -6   81.79    6.05
   4   6  -6   75.90    8.33
   4   6  -6   91.76    9.10
  -3  -6   6   23.79    3.86
   3  -6  -6   19.00    2.38
  -3   6   6   19.83    2.00
  -3   6   6   22.72    2.68
   3   6  -6   20.47    4.81
   2  -6  -6   53.16    5.24
  -2  -6   6   53.46    5.99
  -2   6   6   59.49    5.48
  -2   6   6   68.27    4.87
  -1  -6   6   94.25    8.13
   1  -6  -6   94.63    8.10
   1   6  -6   92.09    7.83
  -1   6   6  101.78    7.08
  -1   6   6   83.86    6.94
   0  -6  -6    5.25    1.86
   0  -6   6    6.95    2.48
   0   6  -6    3.86    2.62
   0   6   6    3.40    1.69
   0   6  -6    2.40    2.33
  -1  -6  -6   90.16    8.81
   1  -6   6  111.02    9.03
  -1   6  -6  128.75    9.15
  -1   6  -6  112.53    9.58
   1   6   6  118.00    8.78
   2  -6   6  127.68    9.72
  -2  -6  -6  116.06   10.44
   2   6   6  127.83    9.66
  -2   6  -6  116.95    8.27
  -2   6  -6  134.67    9.70
   3  -6   6  209.40   13.70
  -3   6  -6  195.35   12.72
  -3   6  -6  199.65   12.01
   3   6   6  202.40   14.19
   4  -6   6   14.18    3.28
   4   6   6   20.83    4.13
   5  -6   6  216.33   14.09
  -5  -6  -6  176.29   15.76
   5   6   6  235.69   16.47
   6  -6   6  160.69   11.90
   6   6   6  182.60   14.00
   7  -6   6   53.58    6.44
   7   6   6   57.44    8.89
   8  -6   6   -0.89    3.75
   8   6   6    3.13    5.86
   9  -6   6   57.88    9.61
   9  -7  -6  101.54    8.22
   9   7  -6   96.04   15.82
   9   7  -6   92.35   16.86
   8  -7  -6    0.19    2.29
   8   7  -6   -5.79    6.55
   8   7  -6    3.21    7.20
   7  -7  -6  254.69   15.30
   7   7  -6  240.21   19.78
   7   7  -6  268.76   20.60
   6  -7  -6  467.32   27.03
   6   7  -6  513.90   32.61
   6   7  -6  493.27   31.54
   5  -7  -6    2.21    1.40
   5   7  -6   -0.55    4.03
   5   7  -6    8.64    4.00
   4  -7  -6   19.10    3.39
   4   7  -6   18.39    5.33
   3  -7  -6  291.78   18.08
  -3  -7   6  291.74   19.20
   3   7  -6  284.67   20.35
  -3   7   6  295.66   16.95
  -3   7   6  312.99   16.44
   3   7  -6  276.34   19.25
  -2  -7   6   25.99    4.72
   2  -7  -6   20.43    4.03
   2   7  -6   17.79    4.67
   2   7  -6   16.68    4.77
  -2   7   6   24.65    2.88
  -2   7   6   22.60    2.81
  -1  -7   6   10.04    2.99
   1  -7  -6   11.14    2.63
  -1   7   6   18.61    4.16
   1   7  -6   15.47    4.28
   1   7  -6   12.94    4.07
   0  -7   6   96.41    8.42
   0  -7  -6  101.57    9.07
   0   7  -6   94.09    8.95
   0   7  -6   77.56    7.69
   0   7   6   98.44    7.82
   1  -7   6   10.36    2.85
  -1   7  -6   11.12    2.69
  -1   7  -6   10.79    3.37
   2  -7   6   18.46    3.97
  -2  -7  -6   17.78    4.13
  -2   7  -6   21.70    4.24
   2   7   6   22.12    4.13
  -2   7  -6   24.90    3.85
  -3  -7  -6   94.64    9.73
   3  -7   6  110.65    9.07
   3   7   6  107.31    9.47
  -3   7  -6  104.33    7.95
  -3   7  -6  107.70    7.47
   4  -7   6  128.60   10.31
  -4  -7  -6  143.78   12.58
  -4   7  -6  127.98    7.49
   4   7   6  145.71   12.02
  -4   7  -6  135.05    7.64
  -5  -7  -6  232.87   17.75
   5  -7   6  232.78   15.93
   5   7   6  258.73   18.12
  -6  -7  -6   93.21   10.04
   6  -7   6   80.76    8.14
   6   7   6   87.16   10.48
   7  -7   6   75.45    8.26
   7   7   6   71.48   12.21
   8  -7   6    8.67    5.20
   8   7   6    6.11    6.08
   9   7   6   29.23    9.21
   9  -8  -6   71.06    6.88
   9   8  -6   68.41   12.73
   9   8  -6   83.21   15.27
   8  -8  -6  443.87   26.62
   8   8  -6  512.90   34.89
   8   8  -6  476.10   33.18
   7  -8  -6   10.26    3.21
   7   8  -6   -1.85    5.86
   7   8  -6   13.33    6.79
   6  -8  -6   16.63    3.77
   6   8  -6   18.37    6.91
   6   8  -6   19.37    5.93
   5  -8  -6  503.10   29.19
   5   8  -6  474.59   31.96
   5   8  -6  540.30   32.98
   4  -8  -6   53.80    5.65
   4   8  -6   49.55    8.27
   4   8  -6   62.93    8.46
   3  -8  -6  175.14   12.44
  -3  -8   6  183.23   13.66
   3   8  -6  180.38   14.92
  -3   8   6  195.27   11.13
  -3   8   6  186.64   11.84
   3   8  -6  184.45   15.27
   2  -8  -6  301.97   19.02
  -2  -8   6  284.80   19.39
   2   8  -6  285.83   19.99
  -2   8   6  303.48   17.27
   2   8  -6  290.53   20.40
  -2   8   6  262.79   17.94
  -1  -8   6    4.76    2.80
   1   8  -6    8.51    3.83
  -1   8   6    4.62    1.85
  -1   8   6    5.21    1.93
   1   8  -6    1.95    2.37
   0  -8  -6  819.71   48.56
   0  -8   6  867.66   49.03
   0   8   6  851.92   47.65
   0   8  -6  892.33   49.71
  -1  -8  -6   10.81    4.25
   1  -8   6   15.48    3.60
   1   8   6   10.65    2.95
  -1   8  -6    9.48    3.71
  -1   8  -6   10.68    3.43
  -2  -8  -6  598.65   36.11
   2  -8   6  559.63   34.43
   2   8   6  621.59   34.79
  -2   8  -6  596.23   33.44
  -2   8  -6  562.45   34.15
  -3  -8  -6   19.11    5.74
   3  -8   6   14.16    3.76
  -3   8  -6   17.04    3.35
   3   8   6   20.06    4.79
  -3   8  -6   15.17    2.38
  -4  -8  -6  178.82   15.53
   4  -8   6  163.79   12.51
  -4   8  -6  164.71    9.55
  -4   8  -6  164.78    9.65
   4   8   6  173.96   13.94
   5  -8   6  179.01   13.46
  -5  -8  -6  186.87   16.00
   5   8   6  180.00   14.17
  -6  -8  -6   57.47    9.53
   6  -8   6   49.39    7.19
   7  -8   6   67.67    9.40
   7   8   6   74.45   12.27
   8  -8   6   20.06    6.12
   8   8   6    8.39    6.21
   9  -8   6   14.34    6.75
   9   8   6   24.69    8.21
   9  -9  -6   50.61    8.13
   9   9  -6   52.80   12.86
   9   9  -6   42.83   11.08
   8  -9  -6  121.60   10.74
   8   9  -6  133.40   17.37
   8   9  -6  145.22   16.86
   7  -9  -6   39.95    6.07
   7   9  -6   49.88   10.71
   7   9  -6   55.13   10.61
   6  -9  -6   77.25    7.88
   6   9  -6   98.39   12.11
   6   9  -6   83.15   12.59
   5  -9  -6  102.56    9.80
   5   9  -6  119.52   13.53
   5   9  -6  109.32   13.23
   4  -9  -6  289.13   19.59
   4   9  -6  298.54   22.03
   4   9  -6  313.00   22.13
   3  -9  -6   16.51    4.48
   3   9  -6   18.09    7.10
   3   9  -6   19.20    5.80
  -3   9   6   24.72    2.86
  -3   9   6   18.60    3.50
   2  -9  -6  375.96   24.58
  -2  -9   6  420.33   25.93
  -2   9   6  413.60   23.59
   2   9  -6  391.54   26.55
   2   9  -6  425.87   27.34
  -2   9   6  408.25   24.69
  -1  -9   6 1090.75   61.26
   1  -9  -6 1077.62   60.89
   1   9  -6 1115.82   62.37
  -1   9   6 1016.74   60.22
   1   9  -6 1093.98   61.47
  -1   9   6 1121.90   59.33
   0  -9  -6  100.47   10.22
   0  -9   6   93.46    9.70
   0   9   6   97.79    8.54
   0   9  -6   94.33    9.96
   0   9  -6  102.57    9.70
   0   9   6  103.32    9.64
   1  -9   6   -1.34    2.48
  -1  -9  -6   -0.31    3.61
  -1   9  -6   -3.91    2.97
  -1   9  -6   -1.23    3.09
   1   9   6    0.67    2.95
   2  -9   6  156.23   13.00
  -2  -9  -6  178.04   15.26
  -2   9  -6  164.01   12.14
   2   9   6  171.19   14.30
  -2   9  -6  162.11   12.61
   2   9   6  200.03   14.24
   3  -9   6  835.54   50.93
  -3  -9  -6  909.27   53.44
  -3   9  -6  924.49   49.00
  -3   9  -6  883.37   49.63
   3   9   6  960.50   52.10
  -4  -9  -6    2.93    5.40
   4  -9   6    3.83    3.19
   4   9   6   10.10    3.78
  -4   9  -6   12.79    2.25
  -4   9  -6    8.02    1.74
   5  -9   6    2.60    4.16
  -5  -9  -6   -5.43    4.95
  -6  -9  -6   55.35   10.60
   6  -9   6   54.97    8.20
   6   9   6   56.61    8.94
   7  -9   6  114.57   12.36
   7   9   6  121.60   11.94
   8  -9   6   -1.67    5.79
   8   9   6    5.51    7.84
   9 -10  -6  -10.65    7.70
   9  10  -6    7.27   10.63
   9  10  -6   20.36   12.36
   8  10  -6   57.55   12.67
   8  10  -6   45.96    9.04
   7 -10  -6    3.05    4.89
   7  10  -6    0.88    7.22
   7  10  -6   -4.95    7.34
   6 -10  -6    4.86    3.65
   6  10  -6    5.63    7.08
   6  10  -6    2.21    6.40
   5 -10  -6   11.97    3.18
   5  10  -6    8.46    4.94
   5  10  -6   22.95    7.44
   4 -10  -6  252.97   17.86
   4  10  -6  242.60   18.92
   4  10  -6  273.13   20.79
  -3 -10   6  153.03   13.45
   3 -10  -6  198.21   15.04
   3  10  -6  192.47   16.43
  -3  10   6  212.22   11.90
  -3  10   6  169.82   11.97
   3  10  -6  191.66   16.57
   2 -10  -6    8.53    3.94
  -2 -10   6    8.07    3.61
   2  10  -6    6.73    4.50
   2  10  -6    0.52    3.78
  -2  10   6    5.87    1.92
  -2  10   6    0.70    3.27
  -1 -10   6  101.30   11.51
   1 -10  -6  107.38   11.03
  -1  10   6  115.89    8.91
   1  10  -6  101.53   11.13
   1  10  -6  121.72   12.07
  -1  10   6   98.56    9.38
   0 -10   6   17.05    3.99
   0 -10  -6   16.71    5.64
   0  10   6   16.03    5.12
   0  10   6   19.51    3.92
   0  10  -6   13.40    4.59
   0  10  -6   15.01    4.38
  -1 -10  -6   38.23    7.80
   1 -10   6   46.66    7.12
  -1  10  -6   36.16    6.55
   1  10   6   33.70    6.50
  -1  10  -6   38.31    6.44
   1  10   6   30.77    6.61
  -2 -10  -6   21.68    6.38
   2 -10   6   22.97    4.97
   2  10   6   22.34    5.23
  -2  10  -6   16.96    3.94
   2  10   6   19.80    5.89
  -3 -10  -6   24.44    7.36
  -3  10  -6   27.21    4.74
  -3  10  -6   37.54    4.90
   3  10   6   31.61    7.23
   3  10   6   28.49    5.26
   4  10   6    3.56    5.24
  -5 -10  -6   16.56    7.33
   5 -10   6   26.24    5.78
   5  10   6   17.82    6.93
   5  10   6   15.30    5.74
   6 -10   6   66.70   10.50
  -6 -10  -6   64.97   12.70
   6  10   6   82.92   10.84
   6  10   6   68.67   12.17
   7 -10   6    6.10    6.30
   7  10   6    2.56    7.79
   8 -10   6    6.03    7.94
   8  10   6   29.33    8.96
   8  10   6   15.65   11.09
   8 -11  -6   -3.96    6.57
   8  11  -6    7.99    9.57
   8  11  -6    3.51   10.23
   7 -11  -6  120.02   13.39
   7  11  -6  114.20   17.08
   7  11  -6  128.79   13.70
   6 -11  -6   12.69    5.61
   6  11  -6   17.33    8.11
   6  11  -6   20.14    8.84
   5 -11  -6   19.31    6.09
   5  11  -6   21.46    8.09
   5  11  -6   25.27    8.49
   4 -11  -6  114.96   11.86
  -4  11   6  105.31    6.67
   4  11  -6  104.21   13.20
   4  11  -6  128.61   11.80
  -4  11   6  104.37    6.33
   3 -11  -6  549.48   34.30
  -3 -11   6  559.80   34.51
  -3  11   6  563.23   30.77
   3  11  -6  546.03   35.94
   3  11  -6  542.15   35.67
  -3  11   6  538.63   32.18
   2 -11  -6  327.73   22.93
  -2 -11   6  321.95   22.86
   2  11  -6  330.11   24.02
  -2  11   6  303.29   21.58
  -2  11   6  333.20   19.90
   2  11  -6  321.83   23.71
  -1 -11   6   86.72    9.75
   1 -11  -6   85.16   11.08
   1  11  -6   83.55   10.88
   1  11  -6   83.00   10.85
  -1  11   6   98.20    8.39
  -1  11   6   83.12    9.77
   0 -11   6  194.73   16.32
   0 -11  -6  185.79   16.90
   0  11   6  209.17   15.12
   0  11  -6  200.78   16.53
   0  11  -6  225.78   17.67
   0  11   6  192.05   16.28
   1 -11   6  452.63   29.78
  -1 -11  -6  464.76   31.44
  -1  11  -6  467.96   29.52
   1  11   6  486.21   29.22
  -1  11  -6  471.40   29.51
   1  11   6  452.04   30.27
  -2 -11  -6   60.55   10.99
   2 -11   6   42.72    7.75
  -2  11  -6   42.88    7.03
  -2  11  -6   35.72    6.11
   2  11   6   66.36    9.69
   2  11   6   55.55    7.36
  -3 -11  -6    5.86    7.33
   3  11   6   12.21    3.66
   3  11   6   -3.53    4.89
  -4 -11  -6   12.90    8.24
   4 -11   6   27.70    6.52
   4  11   6   35.32    6.92
   4  11   6   28.30    8.27
  -4  11  -6   30.19    3.52
  -4  11  -6   30.28    3.79
   5 -11   6   45.67    8.74
  -5 -11  -6   33.19    8.65
   5  11   6   35.50    8.92
   6 -11   6   41.70    8.24
  -6 -11  -6   36.79   10.01
   6  11   6   36.50    8.15
   6  11   6   46.02   11.04
   7  11   6   14.00    7.72
   7  11   6   23.22   10.87
   8  11   6   30.73   15.00
   8  11   6  101.90   17.38
   8 -12  -6   24.35    9.49
   8  12  -6   21.56   11.36
   8  12  -6   20.20   10.83
   7 -12  -6   47.33    9.05
   7  12  -6   37.21   10.49
   7  12  -6   34.56   10.74
   6 -12  -6  201.24   17.43
   6  12  -6  187.36   16.79
   6  12  -6  192.27   19.49
   5 -12  -6  152.59   14.65
   5  12  -6  155.37   16.54
   5  12  -6  114.05   15.12
   4 -12  -6   -8.17    4.77
  -4  12   6   -0.05    1.86
   4  12  -6    0.58    6.36
  -4  12   6    1.26    1.32
   4  12  -6   -6.77    5.62
   3 -12  -6   72.08   10.94
  -3  12   6   60.28    7.19
  -3  12   6   81.29    6.53
   3  12  -6   89.08   12.07
   3  12  -6   76.34   12.05
  -2 -12   6  123.56   12.59
   2 -12  -6  119.18   13.35
   2  12  -6  100.21   12.53
  -2  12   6  140.02   12.01
   2  12  -6   87.19   12.71
  -2  12   6  101.54    8.83
  -1 -12   6   44.17    8.59
   1 -12  -6   41.01    8.85
  -1  12   6   42.28    8.24
   1  12  -6   44.89    8.96
   1  12  -6   28.98    6.38
  -1  12   6   50.94    6.72
   0 -12  -6   33.32    7.67
   0 -12   6   22.84    7.05
   0  12   6   28.73    5.52
   0  12  -6   31.19    7.48
   0  12  -6   34.45    5.98
   0  12   6   23.22    7.04
   1 -12   6  352.11   24.01
  -1 -12  -6  302.67   25.22
   1  12   6  392.79   24.07
   1  12   6  353.77   25.32
  -1  12  -6  346.80   24.39
  -1  12  -6  352.86   24.17
  -2 -12  -6   32.83    9.22
   2 -12   6   46.09    7.77
  -2  12  -6   30.90    5.85
   2  12   6   50.95    7.64
  -2  12  -6   46.94    7.04
   2  12   6   36.91    8.28
   3 -12   6    1.77    3.96
   3  12   6   -4.32    4.44
  -3  12  -6   -0.80    3.11
   3  12   6    0.47    5.64
  -4 -12  -6   58.14   11.26
   4 -12   6   56.74    8.79
  -4  12  -6   54.90    5.00
   4  12   6   75.01   12.51
  -4  12  -6   54.68    5.48
   4  12   6   49.28    8.45
  -5 -12  -6    8.17    8.46
   5 -12   6    4.55    6.10
   5  12   6   -3.35    7.01
   5  12   6   -1.88    5.82
   6  12   6   61.75   10.21
   6  12   6   59.57   12.61
   7 -12   6  132.88   17.24
   7  12   6  124.55   19.89
   7  12   6   88.45   15.05
   7 -13  -6   -0.85    8.41
   7  13  -6   19.28   11.15
   7  13  -6   -2.02    9.69
   6 -13  -6    2.43    7.63
   6  13  -6  -11.87    8.18
   6  13  -6    6.28    8.64
   5 -13  -6   22.33    7.13
   5  13  -6   14.01    6.95
   5  13  -6   27.90    9.68
   4 -13  -6   94.96   13.71
  -4  13   6   91.77    7.52
  -4  13   6   98.38    6.71
   4  13  -6  111.31   14.22
   4  13  -6  115.56   13.14
  -3 -13   6   -2.17    5.40
   3 -13  -6   -0.40    6.86
   3  13  -6   20.43    8.24
  -3  13   6   -8.10    4.20
  -3  13   6   -1.97    2.23
   3  13  -6    3.22    6.29
   2 -13  -6   -2.85    6.01
  -2 -13   6    2.35    6.41
   2  13  -6   -3.11    5.51
  -2  13   6   -2.46    4.33
   2  13  -6    0.03    6.41
   1 -13  -6  804.62   54.20
  -1 -13   6  969.54   55.11
   1  13  -6  925.45   54.99
   1  13  -6  874.99   54.01
  -1  13   6  973.34   51.85
  -1  13   6  913.27   53.71
   0 -13   6   30.82    8.10
   0 -13  -6   34.30    8.16
   0  13  -6   14.27    6.42
   0  13  -6   18.50    6.07
   0  13   6   20.19    5.18
   0  13   6   21.37    7.49
  -1 -13  -6   40.95   10.04
   1 -13   6   67.69    9.24
  -1  13  -6   55.60    8.98
  -1  13  -6   46.89    8.60
   1  13   6   41.92    9.05
  -2 -13  -6   26.59    8.65
   2  13   6   18.80    7.46
  -2  13  -6   24.78    6.10
   2  13   6   18.99    5.48
  -2  13  -6   23.21    6.89
  -3 -13  -6   27.65    9.55
   3  13   6   21.74    5.39
  -3  13  -6   28.11    4.98
   3  13   6   47.38    9.31
  -3  13  -6   38.89    5.94
   4 -13   6   27.05    8.35
  -4 -13  -6   10.82    8.74
  -4  13  -6   22.92    3.58
   4  13   6   18.68    8.32
   5 -13   6   -0.17    7.67
  -5 -13  -6    9.25    8.79
   5  13   6    9.56    6.51
   5  13   6   -2.89    8.16
   6 -13   6  205.70   19.96
   6  13   6  185.92   21.93
   6  13   6  205.90   18.03
   7 -13   6   60.24   12.41
   7  13   6   44.83   11.34
   7  13   6   43.69   16.67
   7 -14  -6   15.02   11.26
   7  14  -6   -2.70   11.61
   7  14  -6  -17.00   11.87
   6 -14  -6  149.04   18.98
   6  14  -6  159.39   17.09
   6  14  -6  129.35   20.99
   5 -14  -6  180.54   19.74
   5  14  -6  201.50   19.99
   5  14  -6  157.04   20.10
  -4  14   6   72.17    5.44
   4  14  -6   48.10    9.55
  -4  14   6   63.13    6.52
   4  14  -6   58.04   11.96
   3 -14  -6   36.93    9.45
  -3  14   6   30.88    5.81
   3  14  -6   45.04   10.02
  -3  14   6   34.82    5.27
   2 -14  -6  100.52   14.27
  -2 -14   6   78.43   12.52
   2  14  -6   94.74   13.57
  -2  14   6   87.21   12.08
   2  14  -6   89.82   13.85
  -1 -14   6  161.91   16.10
   1 -14  -6  115.66   15.85
  -1  14   6  116.23   11.71
   1  14  -6  136.26   16.79
   1  14  -6  154.46   16.32
  -1  14   6  151.88   15.81
   0 -14   6   47.50    9.87
   0 -14  -6   53.48   10.71
   0  14   6   56.91    8.61
   0  14  -6   54.30   10.03
   0  14  -6   58.61   10.75
   0  14   6   54.04   10.40
   1 -14   6   82.63   11.83
  -1 -14  -6   65.57   12.93
  -1  14  -6   57.70   11.29
   1  14   6   91.78   10.92
  -1  14  -6   72.22   11.52
   1  14   6   73.31   12.07
   2 -14   6   98.65   14.08
  -2 -14  -6  107.47   15.32
   2  14   6  110.66   15.38
  -2  14  -6  113.59   11.39
  -2  14  -6   90.87   11.84
   2  14   6  114.75   11.64
  -3 -14  -6  114.30   17.33
   3 -14   6  129.43   13.63
  -3  14  -6   99.27   10.19
  -3  14  -6   98.03    9.85
   3  14   6   81.92   10.62
   3  14   6   68.52   12.98
  -4 -14  -6    9.86    9.98
   4 -14   6   15.90    8.35
  -4  14  -6   17.14    3.69
  -4  14  -6   24.39    4.50
   4  14   6   16.03    8.27
   4  14   6   20.69    7.07
  -5 -14  -6  106.85   19.61
   5 -14   6  103.97   15.53
   5  14   6  157.71   18.63
   5  14   6  173.70   14.89
   6 -15  -6   41.66   11.73
   6  15  -6   50.51   12.99
   5 -15  -6   28.15   10.15
   5  15  -6   42.18    9.26
   5  15  -6   30.73   12.14
   4 -15  -6  125.46   18.02
   4  15  -6  144.90   18.45
  -4  15   6  139.70    9.46
   4  15  -6  170.20   20.01
   3 -15  -6  228.45   22.30
  -3  15   6  255.99   16.23
   3  15  -6  252.56   23.98
  -3  15   6  264.15   19.45
   3  15  -6  219.13   23.30
   2 -15  -6   41.72    9.70
  -2  15   6   38.51    7.09
   2  15  -6   40.00    7.60
  -2  15   6   32.75    7.82
   2  15  -6   34.29    9.48
   1 -15  -6   86.05   14.36
  -1 -15   6   89.62   11.18
  -1  15   6  112.54    9.80
   1  15  -6   91.56   14.77
   1  15  -6   62.64   12.68
  -1  15   6   98.03   13.49
   0 -15  -6    2.68    8.00
   0  15  -6    6.39    7.05
   0  15   6   14.98    5.32
   0  15  -6   25.03    7.13
   0  15   6   12.95    7.17
  -1 -15  -6  393.55   32.10
   1 -15   6  382.88   26.12
   1  15   6  452.57   27.82
  -1  15  -6  411.22   28.90
  -1  15  -6  446.94   29.49
   1  15   6  365.57   29.22
  -2 -15  -6   18.34    9.76
   2  15   6   21.17    8.76
   2  15   6   19.49    6.81
  -2  15  -6   12.47    6.03
  -2  15  -6   12.07    6.61
  -3 -15  -6   24.61   10.99
  -3  15  -6   33.92    6.66
  -3  15  -6   29.42    7.04
   3  15   6   16.41    6.83
   3  15   6   30.80   10.17
   4 -15   6   27.06    7.85
  -4 -15  -6   15.72   10.81
  -4  15  -6   30.05    5.31
   4  15   6   24.94    7.34
   4  15   6   10.09    9.73
  -4  15  -6   21.75    4.09
  -5 -15  -6  301.83   29.99
   5 -15   6  290.49   23.63
   5  15   6  296.54   25.25
   5 -16  -6   76.64   15.02
   5  16  -6   82.03   14.44
   4 -16  -6    1.55    9.97
  -4  16   6    0.27    3.77
  -4  16   6    2.05    2.74
   4  16  -6    8.64    9.41
   4  16  -6   -9.11    9.96
   3 -16  -6  366.28   29.96
   3  16  -6  337.42   29.90
   3  16  -6  369.62   26.17
  -3  16   6  353.51   22.69
  -3  16   6  371.21   25.63
  -2 -16   6    9.47    7.31
   2 -16  -6    6.28    9.35
   2  16  -6   -6.29    7.75
  -2  16   6    4.58    8.61
  -2  16   6   14.40    4.47
   2  16  -6    7.77    8.52
  -1 -16   6   38.72    8.96
   1 -16  -6   45.54   12.16
   1  16  -6   35.61   10.26
  -1  16   6   44.10   10.65
  -1  16   6   49.27    7.24
   1  16  -6   29.66    7.97
   0 -16  -6   17.80    9.51
   0 -16   6    1.36    6.98
   0  16   6   11.76    7.56
   0  16  -6    5.03    7.62
   1 -16   6    3.21    6.96
  -1 -16  -6    3.60    9.54
   1  16   6    6.88    8.09
  -1  16  -6    0.77    7.54
   1  16   6   -0.54    6.23
  -1  16  -6   -6.81    7.65
  -2 -16  -6   36.15   12.55
   2 -16   6   24.08    8.10
  -2  16  -6   31.66    8.53
   2  16   6   50.84    8.04
   2  16   6   48.65   11.88
  -3 -16  -6   28.65   12.32
   3 -16   6   49.03   10.72
  -3  16  -6   38.25    6.67
   3  16   6   47.00   12.42
   3  16   6   54.62    8.51
  -3  16  -6   37.64    7.55
   4 -16   6    6.65    8.88
  -4 -16  -6   31.79   13.14
   4  16   6    2.35    8.88
  -4  16  -6   -4.86    3.60
   5 -16   6   43.72   10.48
  -5 -16  -6   49.41   14.68
   5  16   6   29.64   12.46
   4 -17  -6   23.84   12.95
   4  17  -6   21.31   13.60
  -4  17   6   29.17    5.41
   4  17  -6   17.35   12.99
  -4  17   6   17.39    3.58
   3 -17  -6    2.97   11.87
  -3  17   6   -5.44    6.86
  -3  17   6   -5.74    4.18
   3  17  -6   -0.51    9.85
   3  17  -6   -7.24   10.07
   2 -17  -6    3.80   11.18
   2  17  -6    6.94    9.61
   2  17  -6   -5.78    9.78
  -2  17   6    2.66    5.64
   1 -17  -6   77.11   15.59
  -1 -17   6   71.56   13.58
  -1  17   6   86.39   14.19
   1  17  -6   91.87   14.53
  -1  17   6   93.37   10.92
   1  17  -6   72.05   13.80
   0 -17  -6   -3.03   10.50
   0  17   6    3.81    8.66
   0  17  -6   -5.79    8.64
   0  17   6    0.46    6.32
   0  17  -6   -7.14    8.46
  -1 -17  -6    8.84   11.09
   1  17   6   29.39   10.34
  -1  17  -6    9.11    8.55
   1  17   6   10.86    7.04
   2 -17   6    5.91    8.71
  -2 -17  -6   -7.83   11.69
   2  17   6    7.51    7.36
   2  17   6  -15.00   10.26
  -2  17  -6   -8.48    7.77
  -2  17  -6    0.87    7.00
   3 -17   6    6.38    8.86
  -3 -17  -6  -16.17   12.25
  -3  17  -6   -8.28    5.88
  -3  17  -6   -0.97    6.40
   3  17   6   10.36    8.27
  -4 -17  -6   17.02   15.69
   4  17   6   39.23   12.47
  -4  17  -6    5.11    4.50
   3 -18  -6   -5.97   11.76
  -3  18   6   -3.88    5.27
  -3  18   6   -1.19    8.38
   3  18  -6   -6.60   12.16
   3  18  -6    2.65   13.81
   2 -18  -6   20.70   12.51
  -2  18   6   24.60    6.96
   2  18  -6   41.57   11.31
   2  18  -6   18.74   11.63
  -2  18   6   24.79    9.64
   1 -18  -6   33.47   14.54
  -1 -18   6   48.47   11.57
  -1  18   6   69.05   12.75
   1  18  -6   49.61   13.49
  -1  18   6   46.14    8.25
   0 -18   6  -10.19    9.68
   0  18  -6  -12.35    9.86
   0  18  -6    7.44    9.16
   0  18   6   -4.07   10.27
  -1 -18  -6    2.03   13.13
   1 -18   6    9.53   10.53
   1  18   6    5.06    7.66
  -1  18  -6  -11.03    9.46
   1  18   6    0.65   11.04
  -1  18  -6   -6.24    9.45
   2 -18   6   13.82   11.62
  -2 -18  -6   12.30   16.35
   2  18   6   14.35    9.24
  -2  18  -6   11.86    9.21
  10   0  -7    3.01    5.37
  10   0  -7    4.98    4.92
   9   0  -7    1.63    3.44
   8   0  -7   -0.23    2.35
   7   0  -7    1.01    1.78
   6   0  -7   -0.58    1.80
   5   0  -7    1.27    1.39
   4   0  -7    2.04    1.33
  -3   0   7   -0.46    0.80
   3   0  -7    0.59    1.39
   2   0  -7   -0.39    0.97
   1   0  -7   -0.08    0.96
  -1   0   7    0.67    1.10
   0   0   7    3.06    1.11
   0   0  -7   -0.05    0.99
  -1   0  -7   -0.87    1.10
   1   0   7    0.02    1.01
  -2   0  -7   -0.01    1.40
   2   0   7   -0.75    0.97
   3   0   7   -0.55    1.06
  -3   0  -7   -2.57    1.34
  -4   0  -7    0.29    1.46
   4   0   7    1.25    1.56
   5   0   7    1.43    1.69
  -5   0  -7   -0.10    1.03
   6   0   7    2.66    2.08
   7   0   7    2.34    2.69
   8   0   7    8.27    3.65
   9   0   7   -4.07    4.37
  10  -1  -7    1.10    5.32
  10  -1  -7    5.99    4.34
  10   1  -7   -2.23    5.42
  10   1  -7    2.62    5.09
   9   1  -7   74.32    9.30
   9   1  -7   70.61    9.27
   8  -1  -7   11.76    3.52
   7  -1  -7   10.59    2.47
   7   1  -7   13.67    3.43
   6  -1  -7  108.49    7.48
   6   1  -7   98.46    7.33
   5  -1  -7    1.72    1.53
   5   1  -7   -0.10    1.61
   4  -1  -7  647.19   34.67
   4   1  -7  630.05   35.28
   3  -1  -7 1519.45   74.55
  -3  -1   7 1376.58   74.32
   3   1  -7 1431.62   75.03
  -3   1   7 1329.94   73.49
   2  -1  -7  157.54    9.91
  -2  -1   7  159.92   10.22
  -2   1   7  152.31    9.81
   2   1  -7  163.42   10.41
  -1  -1   7  354.08   20.36
   1  -1  -7  338.85   19.72
   1   1  -7  324.47   20.02
  -1   1   7  381.92   20.09
   0  -1   7  814.13   43.58
   0  -1  -7  785.30   43.08
   0   1  -7  780.78   43.19
   0   1   7  826.72   43.25
  -1  -1  -7   14.45    2.21
   1  -1   7   20.38    2.72
  -1   1  -7   18.55    2.68
   1   1   7   21.11    2.67
  -2  -1  -7  141.03    9.18
   2  -1   7  137.84    9.22
   2   1   7  150.59    9.47
  -2   1  -7  131.38    9.02
   3  -1   7   50.49    4.49
  -3  -1  -7   45.54    4.18
  -3   1  -7   44.05    4.30
   3   1   7   54.23    4.74
   4  -1   7   22.08    3.11
  -4  -1  -7   26.12    3.91
   4   1   7   28.22    3.60
  -4   1  -7   22.95    3.19
   5  -1   7   27.02    3.83
  -5  -1  -7   29.12    3.82
   5   1   7   32.07    4.01
   6  -1   7    1.35    1.87
   6   1   7    4.99    2.22
   7  -1   7  269.64   17.78
   7   1   7  303.32   18.69
   8  -1   7   11.63    3.63
   8   1   7   10.63    3.85
   9  -1   7   -2.33    4.57
   9   1   7   -7.04    4.65
  10  -2  -7    3.88    3.80
  10   2  -7    5.77    6.41
  10   2  -7   14.85    7.02
   9  -2  -7   -0.52    2.65
   9   2  -7   -0.43    4.11
   9   2  -7    7.39    4.74
   8  -2  -7   33.18    4.40
   8   2  -7   32.89    6.04
   7  -2  -7  169.18   10.62
   7   2  -7  167.90   11.92
   6  -2  -7  198.01   11.80
   6   2  -7  193.59   13.59
   5  -2  -7  200.55   11.62
   5   2  -7  185.40   12.58
   4  -2  -7   25.50    3.20
   4   2  -7   36.06    3.40
   3  -2  -7   37.80    3.53
  -3  -2   7   40.58    3.71
   3   2  -7   32.91    3.31
  -3   2   7   33.40    2.49
   2  -2  -7   62.53    4.67
  -2  -2   7   53.40    5.02
  -2   2   7   61.21    4.50
   2   2  -7   53.08    4.61
   1  -2  -7    1.92    1.19
  -1  -2   7    0.33    1.20
   1   2  -7   -1.19    1.11
  -1   2   7   -0.36    0.88
   0  -2   7  489.72   27.80
   0  -2  -7  475.78   27.18
   0   2  -7  485.39   27.47
   0   2   7  512.41   27.32
  -1  -2  -7  310.26   19.32
   1  -2   7  326.65   19.74
  -1   2  -7  363.66   19.55
   1   2   7  353.45   19.69
   2  -2   7  286.81   15.96
  -2  -2  -7  233.80   15.51
   2   2   7  255.36   15.79
  -2   2  -7  272.56   15.44
   3  -2   7  110.17    7.68
  -3  -2  -7   99.18    7.68
  -3   2  -7  106.63    7.32
   3   2   7  112.96    8.02
  -4  -2  -7   24.43    3.16
   4  -2   7   31.87    3.51
  -4   2  -7   20.89    2.93
   4   2   7   29.21    3.90
   5  -2   7    0.26    1.54
  -5  -2  -7    1.76    2.08
   5   2   7    3.23    2.15
   6  -2   7   11.91    2.81
   6   2   7   10.59    3.01
   7   2   7   17.82    4.16
   8  -2   7  101.14    9.16
   8   2   7   93.97    9.75
   9  -2   7   86.28    9.79
  10  -3  -7   54.67    5.94
  10  -3  -7   47.08    5.94
  10   3  -7   38.72    8.68
  10   3  -7   67.79   12.56
   9  -3  -7  298.16   17.17
   9   3  -7  296.70   21.38
   9   3  -7  287.95   21.95
   8  -3  -7   80.10    6.14
   8   3  -7   74.37    9.61
   8   3  -7   65.46    8.56
   7  -3  -7    3.88    1.88
   7   3  -7   -1.65    3.61
   6  -3  -7  174.66   10.05
   6   3  -7  151.72   11.79
   5  -3  -7   53.22    4.20
   5   3  -7   42.42    6.07
   4  -3  -7   31.82    3.22
   4   3  -7   29.60    4.77
  -3  -3   7 2985.65  150.85
   3  -3  -7 2970.34  149.68
   3   3  -7 2871.53  151.30
  -3   3   7 2659.22  148.64
  -3   3   7 2938.25  148.72
  -2  -3   7 1020.28   56.75
   2  -3  -7 1096.88   55.75
  -2   3   7 1084.74   55.63
   2   3  -7  995.54   56.70
  -1  -3   7   24.86    3.56
   1  -3  -7   22.01    2.57
   1   3  -7   25.96    2.83
  -1   3   7   27.12    2.87
   0  -3   7   22.67    3.18
   0  -3  -7   18.89    2.30
   0   3   7   25.29    2.84
   0   3  -7   16.65    2.11
   1  -3   7 1044.59   58.16
  -1  -3  -7 1076.00   58.18
  -1   3  -7 1099.61   57.70
   1   3   7 1096.88   57.94
  -2  -3  -7  208.57   13.90
   2  -3   7  202.53   13.20
  -2   3  -7  215.34   12.69
   2   3   7  205.32   13.31
  -3  -3  -7  549.17   31.20
   3  -3   7  530.39   30.07
   3   3   7  540.38   30.60
  -3   3  -7  527.12   29.27
  -4  -3  -7  428.03   26.77
   4  -3   7  511.76   26.22
   4   3   7  449.71   26.59
  -4   3  -7  426.50   24.67
  -4   3  -7  455.54   24.52
   5  -3   7  283.28   15.93
  -5  -3  -7  212.33   15.44
   5   3   7  268.29   16.75
   6  -3   7  214.19   14.10
   6   3   7  229.92   15.47
   7  -3   7  120.83    9.14
   7   3   7  107.56   10.07
   8  -3   7   18.72    4.46
   8   3   7   12.97    4.20
   9  -3   7   -1.27    5.64
   9   3   7    3.44    6.52
  10  -4  -7  110.31    7.04
  10   4  -7   76.84   14.59
  10   4  -7  120.89   16.47
   9  -4  -7   19.88    3.42
   9   4  -7    9.02    7.77
   9   4  -7   24.65    7.14
   8  -4  -7    2.74    1.76
   8   4  -7   -2.82    5.60
   8   4  -7    2.87    5.18
   7  -4  -7   33.98    3.49
   7   4  -7   34.49    6.72
   7   4  -7   32.60    6.86
   6  -4  -7  162.55    9.70
   5  -4  -7   82.99    5.71
   4  -4  -7  704.68   37.31
  -4  -4   7  733.75   38.76
   4   4  -7  651.85   39.39
  -3  -4   7  240.38   15.38
   3  -4  -7  250.99   14.26
   3   4  -7  232.24   16.01
  -3   4   7  252.54   13.50
  -3   4   7  239.50   13.35
   2  -4  -7   84.04    6.03
  -2  -4   7   79.68    7.21
  -2   4   7   93.83    6.04
   2   4  -7   81.31    7.81
   1  -4  -7  117.31    8.02
  -1  -4   7  117.59    9.13
  -1   4   7  126.22    8.20
   1   4  -7  123.89    9.31
   0  -4   7    0.43    1.50
   0  -4  -7    0.92    1.46
   0   4  -7    0.39    1.34
   0   4   7    0.08    1.10
  -1  -4  -7  274.03   17.09
   1  -4   7  265.20   16.68
  -1   4  -7  258.31   15.86
   1   4   7  265.84   16.28
  -2  -4  -7  748.97   42.33
   2  -4   7  712.56   41.54
   2   4   7  777.31   41.85
  -2   4  -7  774.06   40.79
  -3  -4  -7 1424.75   79.38
   3  -4   7 1524.06   78.59
   3   4   7 1508.09   79.11
  -3   4  -7 1429.84   77.22
   4  -4   7   27.58    3.75
  -4  -4  -7   17.66    3.69
  -4   4  -7   22.95    2.49
  -4   4  -7   19.77    2.39
   4   4   7   23.75    4.17
  -5  -4  -7   32.10    6.26
   5  -4   7   38.70    4.52
   5   4   7   29.33    5.17
  -6  -4  -7   -1.44    2.27
   6  -4   7    2.04    2.23
   6   4   7   -0.27    3.12
   7  -4   7    0.63    2.62
   7   4   7   -2.24    3.44
   8  -4   7   90.58    8.91
   9  -4   7    1.07    5.72
   9   4   7   -2.65    7.78
  10   5  -7   47.05   11.30
   9  -5  -7   55.90    4.52
   9   5  -7   56.28   10.60
   9   5  -7   69.35   13.05
   8  -5  -7  205.47   11.48
   8   5  -7  199.18   17.03
   8   5  -7  184.08   17.55
   7  -5  -7   61.41    4.77
   7   5  -7   68.39    9.80
   7   5  -7   67.49    9.61
   6  -5  -7  456.28   24.29
   6   5  -7  432.77   28.18
   5  -5  -7    7.35    1.72
   5   5  -7   10.39    4.20
  -4  -5   7   19.58    3.58
   4  -5  -7   18.78    2.69
   4   5  -7   16.00    4.19
  -3  -5   7  459.73   26.67
   3  -5  -7  457.93   25.10
  -3   5   7  436.22   24.24
   3   5  -7  437.66   27.19
  -3   5   7  463.66   24.52
   2  -5  -7  797.84   45.55
  -2  -5   7  840.17   47.11
  -2   5   7  904.29   45.39
   2   5  -7  805.02   47.07
  -2   5   7  877.09   45.94
  -1  -5   7  256.74   16.61
   1  -5  -7  237.48   15.61
   1   5  -7  245.76   16.44
  -1   5   7  268.76   15.30
   0  -5  -7  718.71   39.42
   0  -5   7  665.29   39.62
   0   5  -7  695.03   39.42
   0   5   7  723.04   38.74
  -1  -5  -7 1517.13   81.23
   1  -5   7 1489.85   81.16
  -1   5  -7 1502.36   80.43
   1   5   7 1529.54   80.65
   2  -5   7   14.12    3.10
  -2  -5  -7    8.08    3.01
   2   5   7   19.05    3.36
  -2   5  -7   15.81    2.22
   3  -5   7  287.38   17.37
  -3  -5  -7  255.62   18.34
  -3   5  -7  268.21   16.83
   3   5   7  269.29   17.65
  -3   5  -7  289.93   15.99
  -4  -5  -7    3.83    3.36
   4  -5   7    7.89    2.34
  -4   5  -7    8.17    1.47
  -4   5  -7    7.97    1.46
   4   5   7    3.26    2.16
   5  -5   7    8.88    2.51
   5   5   7   13.80    3.96
   6  -5   7   16.62    3.29
  -6  -5  -7   12.98    4.29
   6   5   7   14.17    4.36
   7  -5   7   67.31    7.22
   7   5   7   65.70    9.06
   8  -5   7   71.47    8.85
   8   5   7   73.50   12.02
   9  -5   7    9.36    6.73
  10   6  -7  202.92   22.14
  10   6  -7  219.77   23.14
   9  -6  -7   47.17    4.93
   9   6  -7   45.50   10.41
   8  -6  -7    9.90    2.30
   8   6  -7   11.07    6.54
   8   6  -7    7.54    6.53
   7  -6  -7  165.29    9.95
   7   6  -7  155.52   15.97
   7   6  -7  159.40   14.98
   6  -6  -7  170.03   10.73
   6   6  -7  178.93   14.77
   6   6  -7  179.87   15.11
   5  -6  -7   30.22    3.18
   5   6  -7   30.25    6.13
   5   6  -7   32.76    6.55
  -4  -6   7  105.52    8.39
   4  -6  -7   94.17    6.70
   4   6  -7  101.66    8.96
  -3  -6   7   31.88    4.44
   3  -6  -7   25.53    3.41
  -3   6   7   24.82    3.21
  -3   6   7   29.16    2.60
   2  -6  -7  697.37   38.88
  -2  -6   7  714.27   40.19
  -2   6   7  720.66   38.01
  -2   6   7  712.69   38.74
   2   6  -7  650.88   40.18
  -1  -6   7  255.14   17.82
   1  -6  -7  286.01   17.40
  -1   6   7  290.33   16.67
   1   6  -7  265.37   17.91
   0  -6  -7  572.40   31.98
   0  -6   7  530.93   32.11
   0   6  -7  500.58   31.30
   0   6   7  579.83   31.24
  -1  -6  -7 1844.39   98.46
   1  -6   7 1714.35   97.95
   1   6   7 1908.65   97.67
  -1   6  -7 1835.57   98.73
  -1   6  -7 1856.75   97.43
   2  -6   7   36.30    4.83
  -2   6  -7   32.94    3.95
   2   6   7   25.35    4.63
  -2   6  -7   33.52    4.67
  -3  -6  -7   13.95    4.38
   3  -6   7   16.35    3.24
  -3   6  -7   11.60    2.29
  -3   6  -7   18.68    3.44
   3   6   7    7.04    2.51
  -4  -6  -7  281.93   20.27
   4  -6   7  310.76   19.52
  -4   6  -7  327.57   17.09
   4   6   7  320.18   20.43
  -4   6  -7  310.83   17.27
   5  -6   7  165.10   11.27
  -5  -6  -7  147.92   12.93
   5   6   7  129.38   11.35
  -6  -6  -7    6.88    4.34
   6  -6   7    5.77    2.89
   6   6   7    8.00    4.30
   8  -6   7  288.11   19.90
   8   6   7  320.45   23.51
   9  -6   7   58.03   10.71
   9   6   7   55.01   10.02
  10   7  -7   44.23   12.60
   9  -7  -7    5.00    3.16
   9   7  -7    6.72    8.74
   9   7  -7   12.65    8.88
   8  -7  -7   -0.20    2.37
   8   7  -7   -1.33    6.93
   8   7  -7   -0.61    6.75
   7  -7  -7  421.82   24.36
   7   7  -7  440.94   29.90
   7   7  -7  459.03   30.28
   6  -7  -7  171.60   11.06
   6   7  -7  208.47   16.62
   6   7  -7  165.76   15.14
   5  -7  -7  312.77   18.10
   5   7  -7  293.27   21.37
   5   7  -7  301.18   21.67
   4  -7  -7   13.91    3.14
  -4  -7   7   17.02    3.94
   4   7  -7    8.86    4.03
   4   7  -7   16.77    5.35
   3  -7  -7    8.84    2.38
  -3  -7   7   10.65    3.38
  -3   7   7   11.54    1.75
  -3   7   7    8.40    2.31
   3   7  -7    5.09    3.45
   3   7  -7   13.22    4.49
  -2  -7   7 1436.37   77.49
   2  -7  -7 1393.03   76.05
   2   7  -7 1327.46   78.23
  -2   7   7 1459.50   75.08
   2   7  -7 1421.63   77.67
  -2   7   7 1456.01   75.95
   1  -7  -7  680.76   39.37
  -1  -7   7  691.21   40.17
  -1   7   7  710.61   39.26
   1   7  -7  644.19   40.57
  -1   7   7  719.12   38.39
   0  -7   7    1.52    2.38
   0   7  -7    2.15    2.80
   0   7  -7    2.26    2.76
   0   7   7    5.24    1.94
  -1  -7  -7   -1.90    2.36
   1  -7   7    1.97    2.13
  -1   7  -7   -0.74    2.36
  -1   7  -7   -0.73    1.67
   1   7   7    0.86    1.78
   2  -7   7  398.22   25.24
  -2  -7  -7  410.25   26.16
  -2   7  -7  424.81   25.55
   2   7   7  387.08   24.78
  -2   7  -7  442.07   24.47
  -3  -7  -7  148.83   13.42
   3  -7   7  136.08   11.25
   3   7   7  171.90   11.78
  -3   7  -7  153.33   10.73
  -3   7  -7  135.46    9.20
   4  -7   7    5.23    2.59
  -4  -7  -7   -1.03    3.69
   4   7   7    0.76    2.95
   5  -7   7  306.47   20.46
  -5  -7  -7  312.33   22.65
   5   7   7  357.25   22.34
   6  -7   7   -1.05    3.07
  -6  -7  -7   -1.64    4.01
   6   7   7    5.64    3.76
   7  -7   7   16.18    5.03
   7   7   7    8.98    6.31
   8  -7   7   79.49   11.04
   8   7   7  107.87   11.06
   9  -7   7    4.99    6.93
   9   7   7   11.38    7.87
   9  -8  -7    3.00    3.27
   9   8  -7    6.00    8.96
   9   8  -7    7.76    9.01
   8  -8  -7   37.22    6.16
   8   8  -7   58.21   10.83
   8   8  -7   49.76   11.33
   7  -8  -7   65.73    7.34
   7   8  -7   48.80    9.76
   7   8  -7   51.91   10.41
   6  -8  -7    2.28    2.84
   6   8  -7    2.84    5.89
   6   8  -7   -2.41    5.38
   5  -8  -7  333.69   19.62
   5   8  -7  296.26   22.36
   5   8  -7  336.98   23.48
   4  -8  -7  121.06    9.22
  -4  -8   7  102.30    9.27
   4   8  -7  135.01   12.77
   4   8  -7  138.24   13.14
  -3  -8   7  200.39   14.99
   3  -8  -7  210.51   14.65
   3   8  -7  228.33   17.06
  -3   8   7  211.47   13.36
   3   8  -7  214.87   16.87
  -3   8   7  204.34   12.51
   2  -8  -7  154.06   13.21
  -2  -8   7  190.54   13.93
   2   8  -7  202.19   14.92
  -2   8   7  197.68   13.40
   2   8  -7  164.02   14.34
  -1  -8   7  313.29   20.75
   1  -8  -7  313.25   20.23
   1   8  -7  301.86   20.58
  -1   8   7  311.76   20.24
   1   8  -7  307.19   21.45
  -1   8   7  311.58   18.98
   0  -8  -7  199.68   14.92
   0  -8   7  197.17   15.13
   0   8   7  212.57   13.94
   0   8   7  193.76   14.84
   0   8  -7  209.35   15.08
   0   8  -7  209.48   15.57
  -1  -8  -7  115.63   11.23
   1  -8   7  124.93   10.56
   1   8   7   99.35    8.83
  -1   8  -7  130.09   10.87
  -1   8  -7  115.79    9.92
   2  -8   7    0.84    2.59
  -2   8  -7   -1.43    1.76
  -2   8  -7   -0.55    2.52
   3  -8   7   54.99    6.51
  -3  -8  -7   50.29    8.82
  -3   8  -7   50.89    5.72
  -3   8  -7   59.92    5.08
   3   8   7   57.28    6.97
   4  -8   7   70.77    7.79
  -4  -8  -7   63.00   10.43
  -4   8  -7   73.48    5.42
  -4   8  -7   75.28    5.30
   4   8   7   79.64    8.84
   5  -8   7   18.79    4.46
  -5  -8  -7   15.58    6.33
   5   8   7   29.53    6.09
  -6  -8  -7   58.90   10.41
   6  -8   7   69.45    8.52
   6   8   7   68.57   11.16
   7  -8   7  330.92   21.43
   7   8   7  308.44   22.36
   8  -8   7   52.34   10.18
   8   8   7   88.21   14.11
   9  -9  -7    9.55    4.68
   9   9  -7    3.00   10.32
   9   9  -7   20.58   10.99
   8  -9  -7    7.76    3.59
   8   9  -7   17.40    8.75
   8   9  -7    0.00    7.68
   7   9  -7    6.83    7.31
   7   9  -7    4.15    8.14
   6  -9  -7   34.07    5.83
   6   9  -7   29.04    7.93
   5  -9  -7  213.64   15.38
   5   9  -7  202.41   18.06
   5   9  -7  238.52   18.78
  -4  -9   7  558.52   32.49
   4   9  -7  516.37   33.77
   4   9  -7  499.52   33.92
   3  -9  -7   11.90    3.31
   3   9  -7   12.44    5.20
  -3   9   7   15.80    3.04
   3   9  -7   12.64    5.51
   2  -9  -7   50.54    7.24
  -2   9   7   53.00    5.76
   2   9  -7   41.86    7.97
  -2   9   7   53.89    5.15
   2   9  -7   65.29    8.77
   1  -9  -7  345.47   23.81
  -1  -9   7  388.29   24.41
   1   9  -7  362.10   24.50
   1   9  -7  404.77   25.47
  -1   9   7  346.58   22.07
   0  -9   7  774.99   44.71
   0  -9  -7  808.08   45.31
   0   9  -7  743.79   44.33
   0   9  -7  734.42   45.04
   0   9   7  761.11   43.19
   0   9   7  758.66   44.45
  -1  -9  -7   10.84    4.87
   1  -9   7    8.42    3.53
   1   9   7   16.34    5.09
  -1   9  -7   10.27    4.03
  -1   9  -7    5.11    2.45
   1   9   7   16.49    3.73
   2  -9   7  269.23   18.77
  -2  -9  -7  270.95   20.29
  -2   9  -7  257.03   17.43
   2   9   7  264.85   18.16
  -2   9  -7  270.49   18.30
  -3  -9  -7   21.41    6.64
   3  -9   7    6.63    3.73
  -3   9  -7    8.22    3.02
  -3   9  -7    7.86    3.02
   3   9   7   16.68    4.40
   4  -9   7  174.40   13.75
  -4  -9  -7  175.03   16.53
  -4   9  -7  176.57   10.92
  -4   9  -7  174.54   10.61
   4   9   7  180.03   14.36
  -5  -9  -7    5.21    5.55
   5   9   7   -4.95    5.08
  -6  -9  -7   31.72    7.57
   6   9   7   25.54    6.78
   7  -9   7   -0.15    4.80
   7   9   7   10.55    5.91
   8  -9   7    8.08    6.70
   8   9   7   16.30    8.31
   9  10  -7   15.16   10.32
   9  10  -7   -7.32   11.23
   8 -10  -7    5.83    5.14
   8  10  -7    0.76    9.35
   8  10  -7   12.42    9.00
   7 -10  -7   -2.34    3.61
   7  10  -7    0.74    7.11
   7  10  -7   -4.81    6.78
   6 -10  -7    6.63    3.62
   6  10  -7   -3.15    7.05
   6  10  -7    5.42    6.95
   5 -10  -7    8.31    4.11
   5  10  -7    5.18    6.16
   4 -10  -7   30.48    6.22
   4  10  -7   31.58    7.38
   4  10  -7   31.17    7.72
  -3 -10   7  145.25   12.79
   3 -10  -7  139.34   12.52
  -3  10   7  156.22   10.00
  -3  10   7  156.03   11.18
   3  10  -7  148.47   14.36
   3  10  -7  151.57   14.61
   2 -10  -7   34.37    6.73
  -2  10   7   33.05    4.14
   2  10  -7   23.31    5.86
  -2  10   7   29.08    5.42
   2  10  -7   22.71    6.23
   1 -10  -7   -0.97    3.89
  -1 -10   7    4.06    3.60
   1  10  -7    0.94    4.06
  -1  10   7    0.61    2.33
   1  10  -7   -0.20    5.72
  -1  10   7    3.17    3.71
   0 -10   7  457.30   29.81
   0 -10  -7  444.61   29.90
   0  10   7  450.23   29.47
   0  10  -7  497.41   30.51
   0  10  -7  454.90   29.54
   0  10   7  471.40   28.01
  -1 -10  -7  473.61   31.48
   1 -10   7  482.22   30.87
   1  10   7  480.89   29.25
   1  10   7  513.13   31.28
  -1  10  -7  454.37   30.21
  -1  10  -7  480.97   29.85
  -2 -10  -7   85.17   11.42
   2 -10   7   82.64   10.45
   2  10   7   97.88    9.40
  -2  10  -7   87.28    9.01
  -2  10  -7   94.66    8.81
   2  10   7   98.14   10.84
  -3 -10  -7   38.42    9.03
   3 -10   7   47.13    9.22
   3  10   7   52.56    8.35
  -3  10  -7   55.70    6.50
  -3  10  -7   63.29    5.51
   4 -10   7   95.43   11.09
  -4 -10  -7  102.83   14.05
   4  10   7  110.34   11.94
  -4  10  -7  115.84    7.78
  -4  10  -7  105.89    7.26
   5 -10   7  292.30   22.25
  -5 -10  -7  362.17   26.59
   5  10   7  389.65   24.97
   6 -10   7   43.12    8.10
  -6 -10  -7   60.71   10.98
   6  10   7   46.99    8.30
   7 -10   7   25.95    7.20
   7  10   7   28.31    7.77
   8 -10   7   53.86   10.39
   8  10   7   72.21   10.85
   8  10   7   59.21   13.57
   8 -11  -7   58.40   10.24
   8  11  -7   73.67   13.55
   8  11  -7   61.47   14.21
   7 -11  -7    0.74    5.93
   7  11  -7    0.80    8.50
   7  11  -7    8.63    8.03
   6 -11  -7  240.68   18.23
   6  11  -7  242.81   21.58
   6  11  -7  204.39   19.20
   5 -11  -7    3.51    4.55
   5  11  -7    2.84    6.07
   5  11  -7   -6.29    6.19
   4 -11  -7  134.25   13.44
   4  11  -7  179.91   16.74
  -4  11   7  145.86    8.77
   4  11  -7  164.52   15.92
  -4  11   7  147.53    9.30
   3 -11  -7   10.86    5.56
  -3 -11   7   17.34    4.30
   3  11  -7    1.78    5.32
   3  11  -7   13.37    6.56
  -3  11   7   16.19    2.71
  -3  11   7   14.04    3.51
   2 -11  -7  225.72   17.98
  -2 -11   7  254.65   18.22
   2  11  -7  245.40   20.00
   2  11  -7  241.09   18.85
  -2  11   7  224.59   16.56
  -2  11   7  230.51   15.39
  -1 -11   7    5.58    4.85
   1 -11  -7    4.98    4.90
   1  11  -7   -0.04    4.05
   1  11  -7    3.08    4.86
  -1  11   7    3.81    4.47
   0 -11   7  146.60   13.24
   0 -11  -7  171.06   15.48
   0  11   7  138.46   11.42
   0  11  -7  131.43   13.21
   0  11  -7  161.30   14.03
   0  11   7  157.64   13.85
  -1 -11  -7   66.29   11.01
   1 -11   7   57.74    8.61
   1  11   7   70.10   10.07
   1  11   7   70.49    8.87
  -1  11  -7   75.87    8.88
  -1  11  -7   67.55    9.24
  -2 -11  -7   11.06    6.29
   2 -11   7   17.49    4.12
  -2  11  -7   16.92    4.84
  -2  11  -7    7.69    3.97
   2  11   7   12.83    7.11
   2  11   7   19.35    5.49
   3 -11   7    9.94    4.16
   3  11   7   16.22    6.38
   3  11   7   16.67    6.26
  -3  11  -7   13.34    3.58
  -3  11  -7   13.86    3.96
  -4 -11  -7  107.52   14.09
   4 -11   7  104.65   11.39
   4  11   7  109.02   13.42
  -4  11  -7  112.86    8.11
   4  11   7  111.20   11.84
  -4  11  -7  103.45    7.41
  -5 -11  -7   18.46    7.32
   5 -11   7    9.33    5.65
   5  11   7   28.28    5.21
   5  11   7   17.05    7.14
   6 -11   7   73.16   11.11
   6  11   7   90.68   15.04
   6  11   7   49.90    9.90
   7  11   7   12.83   10.35
   8 -12  -7   -0.79    8.05
   8  12  -7    8.68   10.34
   8  12  -7    6.82   11.44
   7 -12  -7   10.85    7.11
   7  12  -7   20.08    9.10
   7  12  -7   25.87   10.15
   6 -12  -7   -1.61    6.15
   6  12  -7   11.33    8.15
   6  12  -7    0.71    7.20
   5 -12  -7  177.78   16.06
   5  12  -7  153.14   15.65
   5  12  -7  169.58   17.78
   4 -12  -7  755.14   47.75
  -4  12   7  834.54   43.44
  -4  12   7  811.68   42.78
   4  12  -7  820.02   50.49
   4  12  -7  799.43   50.29
  -3 -12   7  203.18   14.89
   3 -12  -7  147.70   15.08
   3  12  -7  167.28   18.29
   3  12  -7  187.96   17.01
  -3  12   7  174.02   11.30
  -3  12   7  133.04   12.80
  -2 -12   7   12.61    4.43
   2 -12  -7   30.56    7.86
   2  12  -7   21.18    7.03
   2  12  -7   16.80    5.10
   1 -12  -7  170.69   16.91
  -1 -12   7  148.61   15.17
  -1  12   7  184.36   13.49
  -1  12   7  198.50   16.18
   1  12  -7  182.32   16.81
   1  12  -7  178.69   16.16
   0 -12   7  146.02   15.20
   0  12  -7  193.32   15.90
   0  12   7  178.15   13.88
   0  12  -7  192.78   16.13
   0  12   7  181.83   16.19
  -1 -12  -7   65.05   11.33
   1 -12   7   48.27    8.98
  -1  12  -7   60.79    8.81
  -1  12  -7   45.77    8.33
   1  12   7   45.26    9.68
   1  12   7   67.96    9.14
  -2 -12  -7   35.90    8.68
   2  12   7   28.35    6.73
  -2  12  -7   24.33    5.48
   2  12   7   23.66    6.95
  -3 -12  -7   47.54   10.53
   3  12   7   47.91    9.09
   3  12   7   32.81    8.50
  -3  12  -7   40.74    6.41
  -3  12  -7   37.58    5.95
   4 -12   7   51.45   10.01
  -4 -12  -7   55.74   11.01
   4  12   7   69.52   12.89
  -4  12  -7   59.78    5.91
  -5 -12  -7   40.29   10.94
   5  12   7   36.57    8.18
   5  12   7   39.40   10.24
  -6 -12  -7   90.48   16.72
   6  12   7   71.37   10.93
   6  12   7   66.98   13.49
   7 -12   7    2.97    8.97
   7  12   7   -9.36   10.98
   7  12   7   18.12    9.09
   7  13  -7    4.01   10.25
   7  13  -7    8.70   10.92
   6 -13  -7   10.97    8.62
   6  13  -7   12.66    9.10
   6  13  -7   36.28    9.54
   5 -13  -7    3.10    7.49
   5  13  -7   -9.67    7.12
   5  13  -7    5.20    7.89
   4 -13  -7   33.69    8.62
  -4  13   7   37.36    5.05
  -4  13   7   47.72    4.30
   4  13  -7   44.48   10.10
   3 -13  -7   -7.96    5.91
  -3 -13   7   -4.70    4.88
  -3  13   7   -0.34    2.29
   3  13  -7    1.06    6.39
   3  13  -7    3.74    7.48
   2 -13  -7   28.04    8.00
  -2 -13   7   23.40    7.23
   2  13  -7   37.56    9.37
  -2  13   7   30.75    6.75
   2  13  -7   26.01    8.33
   1 -13  -7  131.89   16.01
  -1 -13   7  141.91   15.05
  -1  13   7  152.02   14.78
   1  13  -7  131.24   15.12
   1  13  -7  169.36   15.17
  -1  13   7  158.93   12.03
   0 -13  -7    0.04    5.82
   0 -13   7   -3.52    6.01
   0  13  -7    3.86    6.91
   0  13  -7    3.31    5.95
   0  13   7    0.87    6.71
   0  13   7   -6.54    3.73
  -1 -13  -7   60.28   11.87
   1 -13   7   74.51   12.41
   1  13   7   70.79   10.07
   1  13   7   86.63   12.59
  -1  13  -7   63.58   10.35
  -1  13  -7   60.10   10.68
   2 -13   7   41.55    8.82
  -2 -13  -7   53.02   11.03
   2  13   7   53.40   10.07
   2  13   7   58.64    9.94
  -2  13  -7   43.68    8.30
   3 -13   7    8.65    6.27
  -3 -13  -7    3.97    8.30
  -3  13  -7    2.26    4.31
  -3  13  -7    4.02    4.11
   3  13   7    3.05    6.21
   4 -13   7   29.08    8.97
  -4 -13  -7    5.93    8.06
   4  13   7   16.46    6.17
  -4  13  -7   28.52    4.71
   4  13   7   15.33    7.64
  -4  13  -7   19.74    3.67
   5 -13   7    5.87    6.73
  -5 -13  -7   -4.40    8.59
   5  13   7   -0.79    6.49
   5  13   7    4.35    8.80
   6 -13   7   89.93   13.60
  -6 -13  -7   74.93   14.40
   6  13   7  107.07   14.20
   6  13   7   56.23   13.83
   7 -14  -7   19.11   11.27
   7  14  -7   34.38   12.91
   7  14  -7   22.86   14.82
   6 -14  -7   15.31   10.01
   6  14  -7    3.27   10.44
   6  14  -7   -3.29    9.39
   5 -14  -7    6.29    8.89
   5  14  -7    7.55    8.60
   5  14  -7   17.02    9.94
   4 -14  -7   -2.81    7.50
  -4  14   7    4.09    2.18
   4  14  -7    7.22    7.89
  -4  14   7    0.00    2.94
   4  14  -7   -5.58    7.58
   3 -14  -7   37.55    9.42
   3  14  -7   37.02    7.43
  -3  14   7   23.64    6.32
   3  14  -7   28.88    9.94
   2 -14  -7   -0.63    6.80
  -2 -14   7    3.74    5.50
  -2  14   7   -4.07    5.49
   2  14  -7    0.29    6.35
   2  14  -7   -8.94    6.43
  -2  14   7    5.24    3.84
  -1 -14   7  228.14   19.30
   1 -14  -7  207.51   20.30
   1  14  -7  231.82   20.98
   1  14  -7  259.88   20.77
  -1  14   7  217.53   16.75
  -1  14   7  218.88   19.16
   0 -14   7   71.24   11.48
   0 -14  -7   67.63   12.32
   0  14   7   58.36   10.03
   0  14   7   79.62   12.13
   0  14  -7   98.80   13.28
   0  14  -7   72.76   12.30
  -1 -14  -7   97.52   13.75
   1  14   7   70.50   12.33
  -1  14  -7   60.63   10.44
  -1  14  -7   74.80   11.30
   2 -14   7   83.69   13.82
  -2 -14  -7   71.69   14.33
  -2  14  -7   94.34   11.10
  -2  14  -7   78.45   10.91
   2  14   7   75.34   14.27
   3 -14   7  481.26   32.27
  -3 -14  -7  454.47   35.63
  -3  14  -7  467.79   28.80
   3  14   7  468.95   30.95
  -3  14  -7  470.56   28.78
   3  14   7  439.16   33.37
  -4 -14  -7   16.71   10.26
   4 -14   7    6.66    6.94
   4  14   7   37.12    7.63
  -4  14  -7   21.11    4.04
   4  14   7   28.27    9.64
  -4  14  -7   17.65    3.70
  -5 -14  -7   22.21   11.72
   5  14   7   17.54   10.00
   5  14   7   38.41    8.20
   6 -14   7  111.31   15.47
   6  14   7   86.28   18.32
   6 -15  -7   44.88   11.90
   6  15  -7   51.56   12.93
   6  15  -7   13.09   13.86
   5 -15  -7   42.15   10.39
   5  15  -7   24.01    9.53
   5  15  -7   32.70   11.37
   4 -15  -7   37.24   10.47
   4  15  -7   46.25    9.56
  -4  15   7   36.47    4.85
   4  15  -7   38.89   10.66
   3 -15  -7   17.84    9.11
   3  15  -7   18.10    8.41
   3  15  -7   32.84    9.84
  -3  15   7   52.49    6.39
  -3  15   7   37.94    7.70
   2 -15  -7    4.17    7.69
  -2 -15   7   15.21    6.79
   2  15  -7    1.82    6.85
  -2  15   7    2.90    6.29
  -2  15   7   -0.91    3.54
   2  15  -7    9.00    7.87
   1 -15  -7   22.80    8.81
  -1  15   7   24.37    7.57
   1  15  -7   16.26    8.06
  -1  15   7   23.16    6.26
   0 -15   7   11.46    6.14
   0 -15  -7   14.33    8.36
   0  15  -7   32.61    9.21
   0  15   7   12.97    7.56
   0  15  -7   10.55    7.13
   0  15   7   11.79    5.68
  -1 -15  -7   41.49   11.51
   1 -15   7   38.24    7.56
   1  15   7   50.33   10.10
  -1  15  -7   42.20    9.27
  -2 -15  -7   -0.42    8.53
   2 -15   7    7.51    6.30
  -2  15  -7    0.96    5.76
  -2  15  -7   -0.47    6.53
   2  15   7    3.99    6.05
   2  15   7   -1.00    7.18
  -3 -15  -7   11.13   10.96
   3 -15   7   -1.31    6.70
   3  15   7   19.01    6.84
  -3  15  -7    5.09    4.92
   3  15   7    8.37    9.47
  -3  15  -7    3.44    4.68
  -4 -15  -7    4.66   11.46
   4 -15   7    3.55    7.96
  -4  15  -7    4.74    3.47
   4  15   7    2.21    9.74
  -4  15  -7   -2.07    3.33
   4  15   7   12.48    7.10
  -5 -15  -7   36.38   12.87
   5  15   7   31.33   12.25
   5 -16  -7   61.14   13.90
   5  16  -7   77.03   14.29
   5  16  -7   49.66   15.93
   4 -16  -7   -0.53    9.49
  -4  16   7   10.77    2.99
  -4  16   7    3.00    4.73
   4  16  -7    9.35    9.68
   4  16  -7   14.09   11.14
   3 -16  -7  131.45   19.22
   3  16  -7  101.12   14.93
   3  16  -7  126.50   18.11
  -3  16   7   97.04    9.15
  -2 -16   7   12.51    8.45
   2 -16  -7   17.79   10.23
  -2  16   7   23.04    4.76
   2  16  -7   27.73    9.04
   2  16  -7   10.38    9.85
   1 -16  -7   56.78   13.27
  -1 -16   7   88.77   12.68
   1  16  -7   46.18   10.20
   1  16  -7   76.89   14.88
  -1  16   7   65.33   12.28
  -1  16   7   57.09   10.47
   0 -16   7   39.91    8.46
   0 -16  -7   25.30   10.67
   0  16  -7   39.65    9.41
   0  16   7   23.30    8.40
   0  16   7   47.79    7.62
  -1 -16  -7  124.67   19.67
   1 -16   7  155.12   16.01
  -1  16  -7  137.96   17.00
   1  16   7  146.29   18.03
  -1  16  -7  151.24   17.03
   1  16   7  131.63   13.90
  -2 -16  -7    9.37   10.74
   2 -16   7    3.65    8.15
   2  16   7    0.09    9.01
  -2  16  -7    1.43    6.47
  -2  16  -7    2.40    7.47
   2  16   7    2.69    6.36
  -3 -16  -7   14.27   12.15
   3 -16   7    2.97    8.83
  -3  16  -7   15.43    6.35
   3  16   7   -0.07   10.23
  -3  16  -7   16.39    5.74
   3  16   7   11.71    7.11
  -4 -16  -7   16.42   12.68
   4 -16   7   38.17   10.11
  -4  16  -7   24.28    4.38
  -4  16  -7   17.57    4.95
   4  16   7   22.63   13.29
   4 -17  -7   48.80   13.65
  -4  17   7   28.74    5.79
  -4  17   7   47.00    8.34
   4  17  -7   37.12   15.53
   4  17  -7   44.95   13.97
   3 -17  -7   15.17   11.17
  -3  17   7   -2.21    4.44
   3  17  -7   -2.00   10.35
   3  17  -7   11.45   11.29
  -3  17   7   -8.89    7.31
   2 -17  -7  110.05   20.78
  -2 -17   7  113.24   16.02
   2  17  -7  153.44   19.40
   2  17  -7  125.14   18.57
  -2  17   7  120.44   12.82
   1 -17  -7  104.63   18.71
  -1 -17   7   75.32   13.73
   1  17  -7  113.15   15.73
   1  17  -7   77.73   14.64
  -1  17   7   99.89   15.79
  -1  17   7   90.34   10.38
   0 -17   7   25.66    8.43
   0 -17  -7   21.96   11.88
   0  17   7   21.54    9.99
   0  17   7    5.00    6.52
   0  17  -7    2.27    9.20
   0  17  -7   17.11    9.87
  -1 -17  -7    6.40   11.24
   1 -17   7    6.84    8.32
  -1  17  -7    3.80    7.95
   1  17   7   10.06   10.71
  -1  17  -7    9.14    7.89
   1  17   7    1.37    6.27
   2 -17   7   -6.15    8.48
  -2 -17  -7    4.06   11.53
  -2  17  -7   -2.38    9.48
   2  17   7   10.40   10.32
  -2  17  -7  -10.07    7.78
   2  17   7    0.65    7.15
  -3 -17  -7   30.74   16.33
   3 -17   7   51.93   10.94
   3  17   7   53.60   14.90
  -3  17  -7   66.67   12.06
  -3  17  -7   53.38    8.52
   3 -18  -7   41.58   16.76
   3  18  -7   85.02   18.98
  -3  18   7   89.31   15.43
   3  18  -7   72.25   15.85
  -3  18   7   73.36   10.01
   2 -18  -7    1.16   14.39
   2  18  -7    3.28   12.53
  -2  18   7   10.21    6.09
   2  18  -7   53.65   12.29
  -2  18   7   23.37    9.90
  -1 -18   7   33.75   11.99
  -1  18   7   11.16    6.88
   1  18  -7   42.34   11.29
   1  18  -7   25.73   12.33
  -1  18   7   26.06   11.04
   0 -18   7  147.13   18.82
   0 -18  -7   95.21   18.86
   0  18  -7  130.24   15.46
   0  18   7   96.12   12.10
   0  18   7  131.19   20.74
  -1 -18  -7   47.74   17.27
   1 -18   7   66.71   12.42
  -1  18  -7   30.94   10.42
   1  18   7   31.22    8.01
   1  18   7   55.97   13.63
  -1  18  -7   57.78   11.39
  -2 -18  -7   21.25   17.90
   2 -18   7   27.82   12.42
   2  18   7   14.28    9.66
  -2  18  -7   19.78    9.04
   2  18   7   31.97   14.07
  10   0  -8   38.25    8.67
   9   0  -8  146.42   10.78
   8   0  -8   86.51    8.52
   7   0  -8  400.50   23.06
   6   0  -8   61.78    5.33
   5   0  -8  301.41   17.91
   4   0  -8 1838.01   96.80
   3   0  -8   82.05    6.62
  -3   0   8   85.63    5.99
  -2   0   8    2.05    1.20
   2   0  -8    0.40    1.30
  -1   0   8  516.80   27.84
   1   0  -8  467.12   27.27
   0   0  -8  767.01   41.81
   0   0   8  779.84   42.19
   1   0   8  274.03   15.74
  -1   0  -8  242.27   15.15
  -2   0  -8   29.90    3.04
   2   0   8   34.58    3.78
   3   0   8    0.02    1.28
  -3   0  -8    0.81    1.21
   4   0   8   13.18    2.86
  -4   0  -8   11.66    2.77
  -5   0  -8    9.78    2.29
   5   0   8   10.04    2.51
   6   0   8  294.53   18.46
   7   0   8  409.23   24.64
   8   0   8  252.60   17.11
   9   0   8   -6.06    5.60
  10  -1  -8  110.43    9.97
  10  -1  -8  112.12   10.81
  10   1  -8  122.13   12.84
  10   1  -8  119.37   12.30
   9  -1  -8  206.94   14.26
   8  -1  -8   11.72    2.26
   8   1  -8    8.60    2.89
   7   1  -8    1.55    3.42
   6  -1  -8  610.83   32.73
   6   1  -8  572.58   33.33
   5  -1  -8  700.66   37.08
   5   1  -8  656.64   37.46
  -4  -1   8  941.52   48.25
   4  -1  -8  875.29   48.95
   4   1  -8  923.27   49.59
   3  -1  -8   51.83    4.62
  -3  -1   8   47.29    4.37
   3   1  -8   48.28    4.36
  -3   1   8   51.89    4.01
  -2  -1   8  845.97   47.37
   2  -1  -8  911.23   47.04
   2   1  -8  838.93   47.28
  -2   1   8  897.22   47.08
   1  -1  -8   64.34    4.79
  -1  -1   8   60.81    5.36
   1   1  -8   48.80    4.29
  -1   1   8   71.01    5.34
   0  -1   8  626.73   34.30
   0  -1  -8  604.18   33.66
   0   1  -8  624.22   33.87
   0   1   8  607.19   33.90
   1  -1   8  297.73   18.27
  -1  -1  -8  303.70   18.06
   1   1   8  324.30   18.32
  -1   1  -8  310.96   17.96
  -2  -1  -8 1314.97   74.98
   2  -1   8 1414.84   75.08
   2   1   8 1407.96   75.08
  -2   1  -8 1511.73   74.89
  -3  -1  -8  264.63   16.88
   3  -1   8  291.17   17.07
   3   1   8  308.73   17.37
  -3   1  -8  262.59   16.49
  -4  -1  -8  116.17    8.70
   4  -1   8  133.83    9.22
   4   1   8  144.38    9.54
  -4   1  -8  118.53    8.61
  -5  -1  -8   11.47    2.64
   5  -1   8   19.31    3.39
   5   1   8   14.56    3.32
  -5   1  -8   11.69    2.07
   6  -1   8    6.48    2.57
   6   1   8    0.88    2.35
   7  -1   8  109.20   10.06
   7   1   8  154.17   11.07
   8  -1   8   50.48    7.91
   8   1   8   40.61    7.04
   9  -1   8  237.36   16.36
   9   1   8  205.53   15.82
  10  -2  -8   37.84    4.77
  10   2  -8   36.23    8.61
   9  -2  -8   39.70    4.53
   9   2  -8   38.68    7.45
   9   2  -8   35.57    7.12
   7  -2  -8   94.39    6.72
   7   2  -8   66.82    7.71
   6  -2  -8   88.09    6.58
   6   2  -8   87.83    8.11
   5  -2  -8   68.80    5.16
   5   2  -8   51.33    6.28
   4  -2  -8   -1.27    1.11
  -4  -2   8    1.60    1.16
   4   2  -8   -0.30    1.59
  -3  -2   8  563.09   30.89
   3  -2  -8  564.82   30.30
   3   2  -8  531.24   31.01
  -3   2   8  546.82   29.69
  -2  -2   8  222.64   13.84
   2  -2  -8  218.15   12.89
   2   2  -8  178.55   12.90
  -2   2   8  239.44   13.16
  -1  -2   8  141.28   10.13
   1  -2  -8  149.40    9.29
   1   2  -8  139.37    9.57
  -1   2   8  149.66    9.53
   0  -2   8   55.23    5.12
   0  -2  -8   53.13    4.36
   0   2  -8   42.74    4.08
   0   2   8   63.56    4.88
  -1  -2  -8 1003.82   55.66
   1  -2   8 1033.02   55.87
  -1   2  -8 1013.93   55.25
   1   2   8 1082.81   55.68
   2  -2   8 1930.07  100.80
  -2  -2  -8 1844.16  100.98
  -2   2  -8 1901.97  100.18
   2   2   8 1960.92  100.83
   3  -2   8   21.60    3.32
  -3  -2  -8   15.03    3.48
  -3   2  -8   13.45    2.63
   3   2   8   20.19    3.10
  -4  -2  -8   48.91    5.51
   4  -2   8   47.77    4.73
   4   2   8   48.74    5.10
  -4   2  -8   44.12    4.44
  -5  -2  -8  170.37   12.65
   5  -2   8  226.99   13.62
   5   2   8  224.28   14.13
   6  -2   8  273.79   17.17
   6   2   8  272.63   17.71
   7  -2   8  106.96    9.10
   7   2   8  111.43   10.02
   8   2   8   43.20    7.55
   9  -2   8   14.38    5.68
   9   2   8   10.35    6.61
  10  -3  -8  143.08    9.92
  10   3  -8  100.17   14.72
  10   3  -8  151.94   16.08
   9  -3  -8  104.25    8.37
   9   3  -8  123.92   13.19
   9   3  -8  139.85   13.26
   8  -3  -8   -0.46    2.00
   8   3  -8    4.32    4.67
   7  -3  -8   59.78    5.04
   7   3  -8   43.53    7.22
   6  -3  -8   20.57    3.12
   5  -3  -8   84.99    5.93
   5   3  -8   76.15    7.25
   4  -3  -8   14.79    2.40
  -4  -3   8   13.92    2.71
   4   3  -8   11.31    3.50
   3  -3  -8  373.18   20.20
  -3  -3   8  368.22   21.20
   3   3  -8  351.39   21.69
  -3   3   8  329.79   19.48
   2  -3  -8  413.92   22.53
  -2  -3   8  395.79   23.74
  -2   3   8  412.73   22.63
   2   3  -8  381.22   23.77
   1  -3  -8  180.57   11.38
  -1  -3   8  187.99   12.63
   1   3  -8  175.57   12.33
  -1   3   8  194.77   11.66
   0  -3   8  188.23   12.94
   0  -3  -8  195.95   12.60
   0   3   8  199.70   12.39
   0   3  -8  195.78   12.64
   1  -3   8 1539.75   85.65
  -1  -3  -8 1655.55   85.79
   1   3   8 1615.67   85.32
  -1   3  -8 1625.15   85.13
  -2  -3  -8    4.62    2.45
   2  -3   8    7.59    2.17
   2   3   8    9.90    2.32
  -2   3  -8    6.77    1.39
   3  -3   8  314.03   19.35
  -3  -3  -8  324.08   20.15
  -3   3  -8  323.03   18.63
   3   3   8  333.43   19.84
   4  -3   8  186.13   12.43
  -4  -3  -8  173.14   13.05
   4   3   8  203.44   13.08
  -4   3  -8  186.40   11.39
   5  -3   8  154.31   10.86
  -5  -3  -8  156.22   11.88
   5   3   8  159.95   11.65
  -6  -3  -8    1.25    2.47
   6  -3   8    3.33    2.40
   6   3   8    5.91    3.18
   7  -3   8   68.50    7.38
   7   3   8   90.01    8.77
   8   3   8   23.34    5.32
   9  -3   8   -4.44    4.51
   9   3   8   17.81    7.42
  10   4  -8   18.06    7.86
  10   4  -8    9.13    9.85
   9  -4  -8    3.76    2.26
   9   4  -8   10.88    6.16
   9   4  -8   -1.30    5.84
   8  -4  -8  337.40   18.53
   8   4  -8  316.07   22.78
   8   4  -8  329.63   22.98
   7  -4  -8   56.04    4.73
   7   4  -8   58.67    8.74
   6  -4  -8   70.91    5.12
   6   4  -8   58.47    7.67
   5  -4  -8    3.03    1.35
   5   4  -8    3.16    3.12
  -4  -4   8   89.83    6.89
   4  -4  -8   77.63    5.81
   4   4  -8   64.08    7.34
   3  -4  -8  598.78   31.51
  -3  -4   8  556.30   32.76
  -3   4   8  616.53   31.21
  -3   4   8  580.51   30.96
   3   4  -8  521.03   32.89
   2  -4  -8  276.96   16.14
  -2  -4   8  271.16   17.39
  -2   4   8  295.48   16.19
   2   4  -8  250.92   17.34
   1  -4  -8    0.36    1.35
  -1  -4   8    1.25    1.73
   1   4  -8    1.11    2.30
  -1   4   8   -0.62    1.11
   0  -4  -8    5.03    2.53
   0  -4   8    5.38    2.22
   0   4  -8    7.07    2.65
   0   4   8    7.55    1.94
  -1  -4  -8  706.36   40.75
   1  -4   8  760.32   41.09
   1   4   8  690.24   40.19
  -1   4  -8  758.66   40.37
   2  -4   8  470.19   28.72
  -2  -4  -8  498.22   29.32
  -2   4  -8  518.06   27.95
   2   4   8  507.53   28.85
  -3  -4  -8  231.47   16.38
   3  -4   8  253.35   15.61
   3   4   8  238.96   15.73
  -3   4  -8  243.62   14.36
  -4  -4  -8  749.41   43.65
   4  -4   8  776.72   42.61
  -4   4  -8  766.75   40.91
   4   4   8  799.11   43.36
  -4   4  -8  740.79   41.40
   5  -4   8   20.41    3.97
  -5  -4  -8   15.92    4.00
  -6  -4  -8   36.00    5.38
   6   4   8   26.66    5.31
   7  -4   8   17.01    3.25
   8   4   8   25.85    7.61
   9  -4   8   23.40    5.62
  10  -5  -8   27.76    4.16
  10   5  -8   35.93   10.63
  10   5  -8   40.34   10.47
   9  -5  -8  159.15    9.59
   9   5  -8  155.65   16.96
   9   5  -8  141.94   16.58
   8  -5  -8  501.40   25.32
   8   5  -8  389.89   29.57
   8   5  -8  490.60   30.68
   7  -5  -8   37.60    3.61
   7   5  -8   25.02    6.59
   6  -5  -8  371.08   20.84
   6   5  -8  378.20   24.81
   5  -5  -8   34.99    3.54
   5   5  -8   28.64    4.87
  -4  -5   8   50.20    5.15
   4  -5  -8   37.58    3.35
  -3  -5   8    2.53    1.99
   3  -5  -8    3.93    1.18
   3   5  -8    1.96    2.73
  -3   5   8    1.44    1.50
  -3   5   8    2.23    0.97
   2  -5  -8  488.38   27.06
  -2  -5   8  465.15   28.19
   2   5  -8  415.79   27.95
  -2   5   8  522.90   26.64
   1  -5  -8  213.51   13.35
  -1  -5   8  194.76   13.80
  -1   5   8  200.41   12.60
   1   5  -8  185.29   13.20
   0  -5   8   39.04    5.00
   0  -5  -8   40.89    4.39
   0   5  -8   36.78    4.68
   0   5   8   40.22    4.32
  -1  -5  -8  162.58   12.73
   1  -5   8  169.73   12.45
  -1   5  -8  192.31   12.45
   1   5   8  182.16   12.18
  -2  -5  -8   15.68    4.02
   2  -5   8   18.91    3.52
   2   5   8   13.80    3.18
  -2   5  -8   14.21    2.87
   3  -5   8  665.39   38.33
  -3   5  -8  682.89   38.36
   3   5   8  693.58   38.80
  -3   5  -8  669.47   36.73
   4  -5   8  105.47    8.82
   4   5   8  124.76    9.56
  -4   5  -8  118.87    7.45
  -4   5  -8  103.48    7.65
  -5  -5  -8  806.25   49.80
   5  -5   8  904.10   48.74
   5   5   8  918.11   49.98
  -6  -5  -8   24.96    3.92
   6  -5   8   24.81    4.57
   6   5   8   30.11    5.74
   7  -5   8   59.48    7.89
   8   5   8   31.59    7.56
   9  -5   8    5.86    5.49
   9   5   8    4.72    6.50
  10  -6  -8   -0.28    3.00
  10   6  -8    1.43   11.80
  10   6  -8   -6.34    9.72
   9   6  -8   14.61    8.36
   8  -6  -8  157.66    9.85
   8   6  -8  142.50   15.90
   8   6  -8  153.04   15.78
   7  -6  -8   55.52    4.76
   7   6  -8   66.08   10.14
   6  -6  -8  217.12   13.29
   6   6  -8  228.64   17.97
   6   6  -8  247.17   18.05
   5   6  -8    4.22    4.05
   4  -6  -8  205.36   13.12
  -4  -6   8  201.27   14.39
   4   6  -8  231.23   16.24
   3  -6  -8  227.37   13.97
  -3  -6   8  210.07   14.90
  -3   6   8  217.25   12.64
   3   6  -8  197.62   15.28
  -3   6   8  220.83   13.25
   2  -6  -8   34.66    4.16
  -2  -6   8   39.42    5.10
  -2   6   8   39.95    3.82
  -1  -6   8   67.12    7.05
   1  -6  -8   65.63    6.65
  -1   6   8   81.52    6.20
   1   6  -8   71.92    7.79
   0  -6  -8  442.93   26.41
   0  -6   8  400.35   26.29
   0   6   8  466.34   25.57
   0   6  -8  422.46   25.99
   1  -6   8   76.10    7.72
  -1   6  -8   76.76    6.59
   1   6   8   87.13    7.28
   2  -6   8  150.69   11.45
  -2  -6  -8  121.60   11.16
  -2   6  -8  159.74   11.72
  -2   6  -8  154.99   10.62
   2   6   8  150.21   11.11
  -3  -6  -8  394.99   26.29
   3  -6   8  409.98   25.59
   3   6   8  456.12   26.20
  -3   6  -8  436.39   23.84
  -3   6  -8  418.62   25.32
  -4  -6  -8   57.38    7.99
   4  -6   8   61.01    6.46
  -4   6  -8   65.05    4.88
   4   6   8   59.43    7.83
  -4   6  -8   62.55    5.15
   5  -6   8   11.75    3.38
  -5  -6  -8   11.62    4.13
   5   6   8    8.68    3.34
  -6  -6  -8   -0.85    4.78
   6  -6   8    8.48    3.55
   6   6   8    0.83    4.33
   7  -6   8    6.47    4.07
   7   6   8   -1.96    5.51
   8  -6   8    1.82    5.08
   8   6   8    6.07    6.21
   9  -6   8  102.25   13.20
   9   6   8  112.29   15.33
   9  -7  -8   56.21    5.69
   9   7  -8   84.48   12.49
   9   7  -8   65.10   12.25
   8  -7  -8    4.00    2.10
   8   7  -8    8.85    7.33
   8   7  -8   25.42    7.45
   7  -7  -8  286.66   17.01
   7   7  -8  296.27   22.12
   7   7  -8  282.58   22.34
   6  -7  -8  201.42   12.70
   6   7  -8  222.74   17.40
   6   7  -8  167.13   15.14
   5  -7  -8  161.11   10.90
   5   7  -8  160.08   14.94
   5   7  -8  139.21   13.75
   4  -7  -8  305.95   18.90
  -4  -7   8  317.06   20.61
   4   7  -8  325.63   22.14
   3  -7  -8  343.19   20.94
  -3  -7   8  366.06   22.67
  -3   7   8  333.18   20.44
   3   7  -8  341.93   23.42
  -3   7   8  378.38   20.03
  -2  -7   8   18.05    4.49
   2  -7  -8   11.57    3.60
  -2   7   8   19.97    2.99
   2   7  -8   16.13    4.51
  -2   7   8   22.66    4.36
  -1  -7   8  387.85   25.07
  -1   7   8  414.94   23.52
   1   7  -8  392.31   25.04
   0  -7  -8   13.67    3.59
   0  -7   8   12.71    3.39
   0   7   8   10.28    2.67
  -1  -7  -8   96.19    9.39
   1  -7   8   88.86    8.76
  -1   7  -8  106.64    9.68
  -1   7  -8   96.73    8.80
   1   7   8   89.31    8.27
  -2  -7  -8   65.42    8.42
   2  -7   8   51.56    6.19
  -2   7  -8   53.33    5.34
  -2   7  -8   56.74    6.78
   2   7   8   63.02    6.36
  -3  -7  -8    0.43    3.55
   3  -7   8   -1.92    2.43
   3   7   8   -1.27    2.81
  -3   7  -8    1.36    1.61
  -3   7  -8   -0.36    2.31
  -4  -7  -8   19.87    6.04
   4  -7   8   27.80    5.31
   4   7   8   24.06    5.73
  -4   7  -8   26.44    3.20
  -4   7  -8   34.12    3.64
   5  -7   8  127.33   10.76
  -5  -7  -8  124.72   12.99
   5   7   8  147.32   11.48
   6  -7   8  165.72   13.11
  -6  -7  -8  152.75   14.90
   6   7   8  194.93   15.23
   7  -7   8    5.38    4.39
   7   7   8   -1.65    6.14
   8  -7   8   26.87    6.67
   8   7   8   27.06    6.66
   9  -8  -8   32.52    5.71
   9   8  -8   40.91   11.17
   8  -8  -8    3.54    4.01
   8   8  -8   15.12    8.95
   8   8  -8    5.72    7.54
   7  -8  -8    1.75    2.46
   7   8  -8    5.51    6.06
   6  -8  -8  109.82    8.34
   6   8  -8   97.17   12.30
   6   8  -8  105.27   12.64
   5  -8  -8   30.96    4.95
   5   8  -8   43.35    8.39
   5   8  -8   40.16    8.30
   4  -8  -8   37.16    5.83
  -4  -8   8   47.55    7.12
   4   8  -8   44.02    8.60
   4   8  -8   33.52    7.51
  -3  -8   8  113.32    9.93
   3   8  -8  113.34   11.79
  -3   8   8  109.78    7.48
   3   8  -8  123.46   11.82
  -3   8   8   93.12    7.87
  -2  -8   8  118.90   11.38
   2  -8  -8  139.06   11.03
   2   8  -8  123.69   12.00
  -2   8   8  137.02   10.40
  -2   8   8  137.92    9.37
   2   8  -8  135.97   12.13
   1  -8  -8    2.09    2.51
  -1  -8   8   -1.62    2.70
  -1   8   8    0.51    2.99
   1   8  -8   -3.96    2.92
   1   8  -8    2.73    3.88
  -1   8   8    3.65    2.00
   0  -8  -8    1.13    3.60
   0  -8   8   -0.16    2.36
   0   8  -8   -1.85    2.37
   0   8   8    1.98    2.09
   0   8  -8   -0.03    3.32
  -1  -8  -8  193.40   15.23
   1  -8   8  155.99   13.21
  -1   8  -8  203.90   14.77
   1   8   8  220.35   13.78
  -1   8  -8  163.00   13.71
  -2  -8  -8  318.52   21.62
   2  -8   8  256.30   19.15
   2   8   8  319.85   20.10
  -2   8  -8  304.46   20.00
  -2   8  -8  294.47   18.84
   3  -8   8  232.02   18.06
  -3  -8  -8  291.64   21.24
  -3   8  -8  290.23   18.25
   3   8   8  285.27   19.17
  -3   8  -8  288.25   17.12
  -4  -8  -8  492.68   33.08
   4  -8   8  478.50   31.11
  -4   8  -8  529.60   28.86
  -4   8  -8  531.49   28.24
   4   8   8  545.00   31.69
   5  -8   8   38.44    6.73
   5   8   8   42.30    6.44
   6  -8   8  248.10   17.79
  -6  -8  -8  229.52   19.37
   6   8   8  243.80   18.63
   8  -8   8   61.40    9.63
   8   8   8   74.57   13.15
   9   9  -8   21.42   11.11
   9   9  -8   29.11   12.67
   8  -9  -8    5.08    4.94
   8   9  -8   -2.06    8.14
   7  -9  -8    1.13    4.07
   7   9  -8    8.71    7.04
   7   9  -8    0.33    8.38
   6   9  -8   25.51    6.44
   6   9  -8    4.63    6.36
   5  -9  -8    8.72    4.10
   5   9  -8    7.03    5.42
   5   9  -8    8.56    5.28
  -4  -9   8   -4.58    4.10
   4  -9  -8   -1.34    2.32
   4   9  -8    4.30    4.76
   4   9  -8    4.01    4.53
   3  -9  -8   92.00    8.84
  -3  -9   8   75.59    9.09
  -3   9   8   79.43    6.09
   3   9  -8   74.72   10.55
  -2  -9   8    6.31    3.60
   2  -9  -8    0.20    3.17
   2   9  -8    5.02    4.38
   2   9  -8    2.22    5.59
  -2   9   8    4.08    1.83
  -1  -9   8  395.14   25.59
   1  -9  -8  379.17   25.14
   1   9  -8  372.49   25.61
  -1   9   8  415.92   23.76
  -1   9   8  359.95   24.18
   1   9  -8  414.57   26.84
   0  -9  -8   -0.36    3.51
   0   9  -8    7.71    4.13
   0   9   8    3.72    2.73
   0   9  -8    6.09    4.28
   0   9   8    2.40    3.55
  -1  -9  -8   72.80    9.85
   1  -9   8   97.44    8.97
   1   9   8   71.16    8.15
  -1   9  -8   81.41    9.34
  -1   9  -8   76.08    8.53
  -2  -9  -8  234.89   18.30
   2  -9   8  233.50   16.76
  -2   9  -8  216.29   16.20
   2   9   8  211.76   15.85
  -3  -9  -8  242.93   19.84
   3  -9   8  274.32   17.72
  -3   9  -8  227.75   16.29
   3   9   8  250.33   17.50
  -3   9  -8  240.88   15.28
  -4  -9  -8   26.32    6.83
  -4   9  -8   19.89    3.78
  -4   9  -8   21.61    3.24
  -5  -9  -8   28.28    7.40
   5  -9   8   31.13    7.02
   5   9   8   41.65    7.82
  -6  -9  -8   -2.54    6.16
   6  -9   8   -1.38    4.45
   6   9   8   -0.23    5.06
   7  -9   8   93.08   12.36
   7   9   8   94.74   14.41
   8  -9   8    5.52    8.29
   8   9   8   25.89    8.12
   9  10  -8   29.41   13.12
   8 -10  -8   47.14    8.97
   8  10  -8   55.71   12.51
   8  10  -8   42.47   11.31
   7 -10  -8   13.72    5.22
   7  10  -8    9.99    8.13
   7  10  -8   10.09    8.18
   6 -10  -8   67.31    9.43
   6  10  -8   66.53   13.18
   6  10  -8   69.07   11.26
   5 -10  -8   17.79    4.93
   5  10  -8   22.45    6.97
   5  10  -8   12.57    7.24
  -4 -10   8  387.68   24.95
   4 -10  -8  369.56   24.35
   4  10  -8  372.77   27.10
  -4  10   8  377.41   20.40
  -4  10   8  380.84   20.72
   3 -10  -8   17.32    5.47
  -3 -10   8   20.58    5.04
  -3  10   8   25.22    4.82
  -3  10   8   27.33    3.56
   3  10  -8   14.01    5.99
   3  10  -8   13.83    6.51
   2 -10  -8  157.38   14.19
  -2 -10   8  181.64   15.06
  -2  10   8  163.94   11.65
   2  10  -8  175.84   15.23
   2  10  -8  178.11   15.76
  -1 -10   8   25.43    4.87
   1 -10  -8   24.44    6.24
   1  10  -8   20.96    5.64
  -1  10   8   31.52    5.02
   1  10  -8   40.05    7.58
  -1  10   8   32.53    6.25
   0 -10  -8  479.84   31.49
   0 -10   8  432.75   29.86
   0  10   8  520.85   29.58
   0  10  -8  477.24   30.59
   0  10  -8  506.17   32.10
   0  10   8  484.52   30.89
  -1 -10  -8   81.22   10.92
   1  10   8   84.09    8.62
  -1  10  -8   92.11    9.37
  -1  10  -8   74.21    9.17
   1  10   8   78.56    9.92
   2 -10   8  203.34   16.97
  -2 -10  -8  256.54   20.11
   2  10   8  257.55   17.55
  -2  10  -8  238.94   17.54
  -2  10  -8  254.09   16.58
  -3 -10  -8   24.95    7.95
  -3  10  -8   27.21    5.28
  -3  10  -8   23.59    4.72
  -4 -10  -8   -6.12    6.52
   4 -10   8    5.35    4.92
  -4  10  -8   -2.74    2.21
   4  10   8    2.12    5.38
   5 -10   8    5.39    4.31
  -5 -10  -8  -12.04    6.37
   5  10   8    7.62    5.08
   6 -10   8   20.01    6.86
  -6 -10  -8   11.79    8.20
   6  10   8   14.26    5.99
   7 -10   8   80.09   13.39
   7  10   8   82.65   13.67
   8  10   8   31.67    9.42
   8 -11  -8  155.46   16.66
   8  11  -8  153.94   22.34
   8  11  -8  174.76   20.44
   7 -11  -8   17.53    6.61
   7  11  -8   25.15   10.35
   7  11  -8   22.77    8.77
   6 -11  -8   34.13    7.38
   6  11  -8   27.95    9.21
   6  11  -8   39.22    9.75
   5 -11  -8  245.01   18.24
   5  11  -8  237.34   21.39
   5  11  -8  213.09   20.33
   4 -11  -8   30.61    6.51
  -4  11   8   36.57    4.14
   4  11  -8   53.63   10.31
  -4  11   8   27.49    3.06
   4  11  -8   26.37    8.83
  -3 -11   8   12.45    5.04
   3 -11  -8   10.56    5.10
   3  11  -8    3.46    4.72
  -3  11   8    6.25    3.21
   3  11  -8    7.91    6.04
  -3  11   8    8.27    2.15
  -2 -11   8   88.74    9.95
   2 -11  -8   90.41   10.88
  -2  11   8   91.53    8.07
   2  11  -8   94.00   11.51
  -2  11   8   88.78    9.51
   2  11  -8  102.02   12.26
   1 -11  -8   71.88   10.19
  -1 -11   8   75.84    8.46
  -1  11   8   73.86   10.11
  -1  11   8   85.54    7.66
   1  11  -8   90.39   11.56
   1  11  -8   68.95   10.61
   0 -11  -8  274.69   22.18
   0 -11   8  298.04   21.42
   0  11   8  309.38   21.94
   0  11   8  304.83   19.84
   0  11  -8  284.69   21.76
   0  11  -8  282.02   21.29
  -1 -11  -8   44.46    8.89
   1 -11   8   56.32    9.05
   1  11   8   37.95    6.19
  -1  11  -8   51.27    8.73
   1  11   8   51.62    9.58
  -1  11  -8   48.31    9.26
   2 -11   8   -1.59    4.18
  -2 -11  -8   -8.87    5.73
  -2  11  -8   -0.31    3.29
   2  11   8   -3.34    4.90
   2  11   8    4.23    3.17
  -3 -11  -8  129.17   16.31
   3 -11   8  144.23   14.30
   3  11   8  182.13   16.42
  -3  11  -8  179.17   12.91
   3  11   8  194.02   15.58
   4 -11   8   13.48    4.77
  -4 -11  -8   28.97    8.77
   4  11   8   12.62    6.80
  -4  11  -8   13.05    3.18
  -4  11  -8    7.52    2.03
   5 -11   8  144.48   15.10
  -5 -11  -8  204.28   18.82
   5  11   8  169.07   14.38
   6  11   8   14.82    8.87
   6  11   8    3.76    6.60
   7 -11   8   26.41    9.72
   7  11   8    2.34    7.56
   7  11   8    7.85    9.75
   8 -12  -8   14.96    8.61
   8  12  -8   27.67   13.02
   8  12  -8   38.31   12.05
   7 -12  -8   73.85   11.71
   7  12  -8   90.88   15.92
   7  12  -8   75.24   14.51
   6 -12  -8  283.87   22.61
   6  12  -8  301.23   25.94
   6  12  -8  335.31   27.03
   5 -12  -8   65.53   10.89
   5  12  -8   65.53   12.82
   4 -12  -8   26.47    7.14
   4  12  -8   34.27    8.86
   4  12  -8   34.23    9.13
  -4  12   8   34.06    3.53
  -4  12   8   29.30    4.52
   3 -12  -8    3.51    5.12
  -3 -12   8    2.99    5.71
   3  12  -8    5.69    6.62
   3  12  -8    0.14    7.27
  -3  12   8    5.31    4.17
  -3  12   8    3.40    2.18
   2 -12  -8   -0.80    5.20
  -2 -12   8   15.41    4.84
   2  12  -8    0.38    5.89
  -2  12   8    5.84    2.72
   2  12  -8    9.85    5.45
  -2  12   8    1.34    4.03
  -1 -12   8  274.02   20.64
  -1  12   8  294.76   19.60
  -1  12   8  306.17   22.02
   1  12  -8  334.06   24.53
   0 -12  -8  118.88   15.21
   0  12  -8  135.05   13.86
   0  12  -8  145.20   13.84
   0  12   8  127.73   13.60
   0  12   8  141.14   11.44
  -1 -12  -8   38.17    8.68
   1  12   8   33.41    8.65
  -1  12  -8   44.28    7.96
  -1  12  -8   34.92    7.32
  -2 -12  -8  130.91   15.63
  -2  12  -8  134.84   13.48
  -2  12  -8  137.45   12.41
   2  12   8  136.93   14.58
   2  12   8  118.16   13.01
  -3 -12  -8  111.41   16.21
   3  12   8  150.13   15.76
  -3  12  -8  125.39   11.85
  -3  12  -8  154.92   11.29
   3  12   8  157.59   14.19
  -4 -12  -8   94.56   14.28
   4  12   8   88.68    9.42
  -4  12  -8   72.21    7.10
  -4  12  -8   78.91    7.11
   4  12   8   87.62   13.86
  -5 -12  -8   27.89    9.83
   5 -12   8   27.42    8.69
   5  12   8   35.51    9.65
   5  12   8   35.86    7.48
   6 -12   8   80.71   15.66
  -6 -12  -8   92.75   17.49
   6  12   8  116.94   18.18
   6  12   8  100.82   12.66
   7 -12   8   -4.88    9.80
   7  12   8  -19.38   11.83
   7  12   8    8.93    9.52
   7 -13  -8   99.66   17.41
   7  13  -8  128.01   21.21
   6 -13  -8   90.62   13.98
   6  13  -8  100.29   18.25
   6  13  -8  119.99   16.34
   5 -13  -8   68.87   11.80
   5  13  -8  102.68   15.10
   5  13  -8   57.59   13.29
   4 -13  -8    6.72    6.69
  -4  13   8    6.67    2.10
  -4  13   8    6.69    2.91
   4  13  -8    0.42    7.42
  -3 -13   8   90.90   13.35
   3 -13  -8   86.11   12.49
   3  13  -8   94.78   13.49
   3  13  -8   92.57   13.51
  -3  13   8   76.57    9.79
  -3  13   8   97.95    7.92
  -2 -13   8  388.29   25.82
   2 -13  -8  343.69   25.85
  -2  13   8  334.48   24.29
  -2  13   8  349.35   22.31
   2  13  -8  364.88   27.57
   2  13  -8  332.62   26.36
   1 -13  -8   76.31   13.31
  -1 -13   8   43.49    8.98
   1  13  -8   68.33   11.27
   1  13  -8   68.13   12.90
  -1  13   8   49.08    7.13
  -1  13   8   57.80   10.20
   0 -13  -8   -0.08    6.57
   0 -13   8   -4.86    5.46
   0  13  -8   11.88    5.17
   1 -13   8  105.74   14.15
  -1 -13  -8  100.10   14.51
   1  13   8  125.39   14.48
   1  13   8  115.65   12.18
  -1  13  -8  110.90   13.13
  -2 -13  -8   18.73    8.29
   2 -13   8   10.01    6.62
   2  13   8    4.66    6.25
  -2  13  -8   -0.85    4.50
  -2  13  -8    0.73    5.57
   2  13   8   11.55    5.93
   3 -13   8   -3.51    5.79
  -3 -13  -8    8.45    7.62
  -3  13  -8    5.78    4.29
   3  13   8   -0.73    4.69
   3  13   8    1.87    6.41
  -3  13  -8   -4.24    3.67
   4 -13   8   15.16    7.13
  -4 -13  -8   -2.96    8.23
  -4  13  -8    9.71    3.09
   4  13   8    5.45    7.79
   4  13   8    0.31    5.79
  -4  13  -8    4.08    3.05
   5 -13   8    7.51    8.22
  -5 -13  -8    6.13    9.29
   5  13   8    5.57    9.34
   6 -13   8  228.01   18.68
  -6 -13  -8  180.24   22.55
   6  13   8  156.55   23.48
   6  13   8  231.70   19.77
   7 -14  -8   56.17   12.90
   7  14  -8   53.11   14.08
   7  14  -8   42.17   16.46
   6 -14  -8  134.20   18.44
   6  14  -8  152.71   18.14
   6  14  -8  145.03   19.97
   5 -14  -8    2.52    8.06
   5  14  -8   -8.72    8.58
   5  14  -8    4.16    9.57
   4 -14  -8   28.64    9.12
  -4  14   8   27.18    4.16
   4  14  -8   28.57   10.31
   4  14  -8   16.66    9.30
   3 -14  -8   20.98    8.37
   3  14  -8   15.48    6.99
  -3  14   8   19.50    3.79
   3  14  -8   21.05    9.00
  -3  14   8   12.62    5.94
   2 -14  -8   57.84   11.29
  -2  14   8   77.18    7.88
   2  14  -8   83.26   11.72
  -2  14   8   60.64   11.06
   2  14  -8   54.68   11.81
  -1 -14   8  234.26   19.79
   1 -14  -8  247.03   22.94
   1  14  -8  275.40   22.52
   1  14  -8  281.86   23.17
   0 -14  -8    2.29    7.06
   0 -14   8   -2.22    5.45
   0  14  -8   -1.20    6.17
   0  14  -8    3.17    7.10
   0  14   8    8.78    6.17
   0  14   8    6.73    5.36
   1 -14   8    1.92    5.54
  -1 -14  -8   12.71    7.92
   1  14   8    4.85    5.52
   1  14   8    7.52    6.89
  -1  14  -8   -4.46    5.81
   2 -14   8    4.05    6.20
  -2 -14  -8   18.18    9.07
  -2  14  -8    6.90    5.47
   2  14   8    5.83    5.30
   2  14   8   23.57    8.23
  -2  14  -8   14.05    6.10
  -3 -14  -8  131.84   19.84
   3 -14   8  144.26   14.82
  -3  14  -8  156.48   13.31
   3  14   8  149.62   15.41
   3  14   8  128.29   17.81
  -3  14  -8  162.86   14.21
   4 -14   8  424.20   27.54
  -4 -14  -8  392.91   32.67
   4  14   8  399.08   26.58
  -4  14  -8  402.95   23.39
  -4  14  -8  391.04   23.81
   4  14   8  393.38   31.31
   5 -14   8   83.68   13.93
  -5 -14  -8  105.39   17.74
   5  14   8   84.41   15.59
   5  14   8  118.37   13.11
  -6 -14  -8   42.02   13.79
   6 -14   8   44.66   12.52
   6  14   8   54.70   11.79
   6  14   8   42.22   15.61
   6 -15  -8   -1.01    9.95
   6  15  -8   24.26   13.86
   6  15  -8   22.68   14.22
   5 -15  -8    7.77    8.78
   5  15  -8    4.26    9.61
   5  15  -8    8.88   10.74
   4 -15  -8   53.95   11.49
   4  15  -8  106.29   14.76
   4  15  -8   57.00   13.10
  -4  15   8   75.91    8.38
  -4  15   8   73.19    6.57
  -3 -15   8   27.25    8.15
  -3  15   8   38.31    8.11
   3  15  -8   32.68   10.84
   3  15  -8   30.61    9.72
  -3  15   8   43.20    6.78
   2 -15  -8    3.84    7.88
  -2 -15   8   -3.64    6.96
   2  15  -8   -7.32    7.56
   2  15  -8   -0.91    7.72
  -2  15   8    3.13    6.55
  -1 -15   8  202.08   19.34
   1 -15  -8  195.88   21.20
  -1  15   8  233.91   19.69
   1  15  -8  197.68   19.57
   1  15  -8  220.20   17.13
  -1  15   8  211.03   17.05
   0 -15  -8   72.85   13.94
   0 -15   8   41.94    9.07
   0  15   8   33.84    9.19
   0  15   8   48.32    8.29
   0  15  -8   37.30    9.31
   0  15  -8   38.73    9.88
  -1 -15  -8   35.55   10.71
   1 -15   8   25.20    7.76
   1  15   8   31.91    6.53
   1  15   8   43.43   10.04
  -2 -15  -8   18.07   11.07
   2 -15   8   27.63    7.80
   2  15   8   19.43    8.90
   2  15   8   26.56    6.71
  -2  15  -8    9.34    6.49
  -3 -15  -8   15.83   11.22
   3 -15   8   14.23    8.70
  -3  15  -8   27.78    6.77
   3  15   8   32.02    6.11
   3  15   8   14.12    8.93
  -3  15  -8   23.28    6.25
   4 -15   8  133.22   19.47
  -4 -15  -8  177.66   24.68
  -4  15  -8  183.79   12.62
  -4  15  -8  164.69   12.69
   4  15   8  173.41   16.22
   4  15   8  194.10   22.00
   5 -15   8  119.35   17.37
  -5 -15  -8  119.90   22.56
   5  15   8  123.64   22.54
   5  15   8  101.01   17.83
   5 -16  -8   -6.57   10.95
   5  16  -8   17.44   12.03
   5  16  -8    7.41   14.54
   4 -16  -8   73.32   15.41
   4  16  -8   92.52   15.72
  -4  16   8   88.93    7.60
  -4  16   8   89.73    9.78
   4  16  -8   99.74   16.60
   3 -16  -8   -1.39    8.91
   3  16  -8   13.95    9.65
   3  16  -8   -2.66    9.31
  -3  16   8   -2.87    4.23
  -3  16   8    2.41    6.45
   2 -16  -8  -17.67    9.31
  -2 -16   8   -0.35    7.41
  -2  16   8    5.34    8.01
   2  16  -8   -3.78    8.67
   2  16  -8    4.59    8.47
  -2  16   8   10.39    4.35
  -1 -16   8  116.65   14.95
   1 -16  -8  119.35   20.02
   1  16  -8  119.70   16.72
   1  16  -8  148.80   17.48
  -1  16   8  135.29   12.86
  -1  16   8  136.69   17.07
   0 -16  -8    3.85    9.52
   0 -16   8    5.09    7.27
   0  16   8   -1.43    7.67
   0  16  -8    2.25    7.51
   0  16  -8   15.72    8.31
   0  16   8    9.05    5.24
  -1 -16  -8   83.18   15.67
   1 -16   8   73.11   13.64
  -1  16  -8   82.52   14.32
   1  16   8   78.96   13.82
  -1  16  -8   87.35   13.52
   1  16   8   90.99   12.32
  -2 -16  -8    6.40   10.86
   2 -16   8   22.36    8.95
  -2  16  -8    5.47    7.97
  -2  16  -8   27.87    8.79
   2  16   8   19.63    6.62
   2  16   8    9.92    9.62
   3 -16   8   84.73   14.73
  -3 -16  -8   74.88   15.69
   3  16   8   68.51   11.80
  -3  16  -8  102.53   11.97
   3  16   8  100.71   17.95
  -3  16  -8   79.90   11.25
   4 -16   8  141.23   16.15
  -4 -16  -8  115.34   19.36
   4  16   8  117.89   18.50
   4  16   8  108.02   20.48
  -4  16  -8  140.45   10.64
   4 -17  -8  -12.11   12.23
   4  17  -8    4.48   13.01
   4  17  -8   -5.02   13.59
  -4  17   8    0.30    3.48
  -4  17   8   -0.35    5.36
   3 -17  -8  102.51   19.82
   3  17  -8  104.14   20.16
  -3  17   8  136.34   15.70
  -3  17   8  109.28   10.76
  -2 -17   8   12.40    9.18
   2 -17  -8   49.74   13.72
   2  17  -8   27.41   11.73
  -2  17   8   18.31    5.95
   1 -17  -8   16.09   11.57
  -1 -17   8   16.70    8.67
  -1  17   8   17.40    8.80
  -1  17   8    1.86    5.65
   1  17  -8   14.64    9.15
   1  17  -8   10.49   11.04
   0 -17  -8   -2.85   10.95
   0 -17   8   -6.10    8.55
   0  17  -8    4.70    9.04
   0  17   8    2.44    6.31
   0  17   8    9.34    8.81
   0  17  -8  -13.50    9.21
   1 -17   8   22.45    9.26
  -1 -17  -8    2.43   11.41
  -1  17  -8   14.34    9.52
   1  17   8    8.34   10.59
   1  17   8   23.29    6.94
  -1  17  -8   -5.05    8.29
  -2 -17  -8  -15.56   13.41
   2 -17   8   -0.95    8.96
   2  17   8  -10.85    7.29
  -2  17  -8    1.83    8.25
  -2  17  -8    6.89    8.96
   2  17   8    3.33   10.55
  -3 -17  -8   -5.45   15.02
   3 -17   8    3.87   10.19
  -3  17  -8    4.80    7.57
   3  17   8   12.48    9.15
  -3  17  -8   15.36    6.77
   3  17   8   10.90   13.39
   3 -18  -8  -16.51   14.15
  -3  18   8    2.73    9.27
   3  18  -8   -7.96   13.01
   3  18  -8    0.11   15.08
  -3  18   8    2.58    5.40
   2 -18  -8    8.17   13.71
  -2  18   8    9.30   10.33
   2  18  -8   43.19   13.32
  -2  18   8   22.07    6.69
   1 -18  -8   31.07   14.72
  -1 -18   8   -5.36   11.28
   1  18  -8   14.07   10.67
   1  18  -8   16.89   11.15
  -1  18   8   29.64   10.88
  -1  18   8    7.37    6.84
   0 -18  -8   16.19   15.86
   0 -18   8   23.47   11.98
   0  18   8   -1.45   10.98
   0  18  -8   30.64   10.65
   0  18  -8   10.51   10.91
   0  18   8    7.24    7.48
  -1 -18  -8   19.87   16.06
   1 -18   8    5.97   11.98
   1  18   8   10.62   11.25
  -1  18  -8    2.26    9.84
   1  18   8   -0.16    8.10
  -1  18  -8   13.41   10.47
  10   0  -9    2.34    5.30
   8   0  -9   -1.99    2.73
   7   0  -9   -0.56    2.72
   6   0  -9   -0.24    1.71
   5   0  -9    2.01    1.46
   3   0  -9    4.43    1.23
   2   0  -9   -0.12    1.01
  -2   0   9    1.61    1.47
  -1   0   9   -0.72    1.37
   1   0  -9    0.90    1.04
   0   0   9   -0.45    1.19
   0   0  -9    1.47    1.31
   1   0   9   -1.28    1.25
  -1   0  -9    0.77    1.45
   2   0   9   -1.13    1.37
  -2   0  -9    1.09    1.76
   3   0   9    1.69    1.51
  -3   0  -9    0.25    1.66
  -4   0  -9    1.02    1.52
   4   0   9   -1.02    1.61
   5   0   9    1.62    2.03
  -5   0  -9   -0.88    1.86
   6   0   9    0.21    2.69
   7   0   9    2.45    3.99
   8   0   9    2.36    4.60
   9   0   9    1.91    5.85
  10   1  -9   21.89    6.75
  10   1  -9   21.90    6.79
   9  -1  -9    4.26    3.46
   9   1  -9    1.68    4.20
   8  -1  -9    0.52    2.84
   8   1  -9    6.32    4.47
   7  -1  -9   65.20    5.71
   7   1  -9   89.22    7.54
   6  -1  -9  102.05    7.24
   6   1  -9  104.68    9.04
   5  -1  -9   57.03    5.21
   5   1  -9   77.26    6.76
  -4  -1   9  197.21   11.63
   4  -1  -9  188.16   11.93
   4   1  -9  192.68   12.74
   3  -1  -9  226.89   13.68
  -3  -1   9  224.16   14.09
  -3   1   9  224.53   13.56
   3   1  -9  234.64   14.45
   2  -1  -9  789.37   41.94
  -2  -1   9  747.35   42.52
   2   1  -9  776.89   42.49
  -2   1   9  775.82   42.19
  -1  -1   9  948.44   54.38
   1  -1  -9 1003.53   53.83
   1   1  -9 1053.94   54.34
  -1   1   9 1003.45   54.11
   0  -1   9  363.48   21.93
   0  -1  -9  356.80   21.45
   0   1   9  372.32   21.64
   0   1  -9  391.75   21.76
  -1  -1  -9    8.70    2.47
   1  -1   9    7.95    2.17
   1   1   9    6.95    2.14
  -1   1  -9    4.39    1.95
   2  -1   9    5.92    1.97
  -2  -1  -9    0.93    1.96
   2   1   9    1.85    1.58
  -2   1  -9    3.26    1.80
  -3  -1  -9    0.15    2.21
   3  -1   9    3.04    1.57
  -3   1  -9    1.65    1.25
   3   1   9   -0.30    1.44
   4  -1   9   89.52    7.15
  -4  -1  -9   82.60    7.37
  -4   1  -9   72.08    6.28
   4   1   9   85.83    7.06
   5  -1   9    0.53    2.06
  -5  -1  -9   -0.74    1.91
   5   1   9    4.22    2.23
  -5   1  -9    0.04    1.81
   6  -1   9   -1.58    2.21
   6   1   9    7.70    2.63
   7  -1   9   79.17    7.83
   7   1   9   54.13    7.08
   8  -1   9   -1.68    3.73
   8   1   9    0.66    4.26
   9   1   9   -1.22    6.61
  10  -2  -9    2.56    5.18
  10   2  -9   -2.31    6.48
   9  -2  -9   14.16    3.39
   9   2  -9   13.28    5.46
   8   2  -9    3.19    3.35
   7  -2  -9   49.28    4.79
   7   2  -9   56.33    7.54
   6  -2  -9   -1.62    1.79
   6   2  -9    1.34    2.14
   5  -2  -9   85.61    6.49
   5   2  -9   83.56    7.70
   4  -2  -9  199.64   12.32
  -4  -2   9  211.49   12.69
   4   2  -9  200.13   13.94
   3  -2  -9    9.37    1.63
  -3  -2   9    6.64    2.21
   3   2  -9    4.65    2.53
  -3   2   9    6.78    1.49
  -2  -2   9  173.45   11.87
   2  -2  -9  179.74   11.01
   2   2  -9  172.21   12.06
  -2   2   9  176.47   11.22
   1  -2  -9 1691.60   89.20
  -1  -2   9 1681.18   90.14
  -1   2   9 1687.20   89.33
   1   2  -9 1701.18   89.89
   0  -2   9  937.31   52.40
   0  -2  -9  959.19   51.88
   0   2   9 1010.40   52.01
   0   2  -9  925.78   51.94
   1  -2   9   15.06    2.90
  -1  -2  -9   14.44    3.23
  -1   2  -9   19.57    3.26
   1   2   9   13.96    2.78
  -2  -2  -9   18.80    3.62
   2  -2   9   20.63    3.44
  -2   2  -9   24.18    3.24
   2   2   9   19.14    3.18
  -3  -2  -9    8.59    2.56
   3  -2   9    9.63    2.45
   3   2   9    7.42    2.19
   4  -2   9  439.13   24.50
  -4  -2  -9  394.89   24.82
   4   2   9  427.57   24.69
  -4   2  -9  392.70   23.43
   5  -2   9   97.67    7.77
  -5  -2  -9   90.95    7.88
  -5   2  -9   85.66    5.93
   5   2   9   89.45    8.22
   6  -2   9   19.68    3.78
  -6  -2  -9   26.90    4.36
   6   2   9   38.55    6.19
   7   2   9   20.17    3.81
   8   2   9  248.50   17.40
   9   2   9   -3.72    7.35
  10   3  -9   14.19    8.65
  10   3  -9    6.40    7.07
   9   3  -9   10.62    5.88
   9   3  -9   15.52    7.04
   8  -3  -9  208.80   12.55
   8   3  -9  190.75   15.94
   7  -3  -9   65.45    5.54
   7   3  -9   43.10    6.29
   6  -3  -9   74.42    5.79
   6   3  -9   54.98    8.14
   5  -3  -9  183.39   11.04
   5   3  -9  166.29   13.02
   4  -3  -9   56.71    4.54
  -4  -3   9   64.26    5.60
   4   3  -9   55.36    5.88
   3  -3  -9   67.84    5.16
  -3  -3   9   74.72    6.48
   3   3  -9   78.22    7.03
  -3   3   9   68.33    5.22
  -2  -3   9    1.40    1.73
   2  -3  -9    2.32    1.24
   2   3  -9   -0.14    1.94
  -2   3   9    1.10    1.24
   1  -3  -9  110.48    8.13
  -1  -3   9  107.71    8.75
  -1   3   9  115.01    8.00
   1   3  -9  100.93    8.64
   0  -3  -9   27.26    4.07
   0  -3   9   30.58    4.32
   0   3   9   31.61    3.75
   0   3  -9   38.05    4.85
   1  -3   9 1366.10   75.50
  -1  -3  -9 1411.17   75.37
  -1   3  -9 1432.61   74.94
   1   3   9 1405.43   75.02
  -2  -3  -9  659.78   38.12
   2  -3   9  654.35   37.93
  -2   3  -9  699.26   37.34
   2   3   9  689.51   37.92
   3  -3   9  103.45    7.82
  -3  -3  -9   81.40    7.69
   3   3   9   95.53    7.65
  -3   3  -9   84.15    6.31
  -4  -3  -9  130.80   10.68
   4  -3   9  148.01   10.30
  -4   3  -9  153.40    9.43
   4   3   9  126.33   10.18
   5  -3   9  366.98   22.42
  -5  -3  -9  344.60   22.75
   5   3   9  407.45   23.33
  -6  -3  -9  381.16   24.06
   6  -3   9  450.78   25.29
   6   3   9  425.92   25.68
   7   3   9   57.10    7.65
   8  -3   9   11.41    4.51
   8   3   9   18.45    6.99
   9  -3   9   16.82    6.39
   9   3   9    7.91    6.37
  10  -4  -9  255.17   14.74
  10   4  -9  267.73   22.40
  10   4  -9  213.36   22.07
   9  -4  -9   25.06    4.39
   9   4  -9   42.70    8.71
   9   4  -9   41.83    8.93
   8  -4  -9    2.48    2.27
   8   4  -9    1.48    5.39
   7  -4  -9  138.41    8.87
   7   4  -9  127.52   12.30
   6  -4  -9 1039.60   55.50
   6   4  -9 1052.72   58.48
   5  -4  -9  143.03    8.65
   5   4  -9  127.16   11.78
   4  -4  -9  109.92    7.26
  -4  -4   9  117.05    8.68
   4   4  -9  104.43    9.60
   3  -4  -9    1.60    1.10
  -3  -4   9    2.64    2.19
  -3   4   9    1.19    1.10
   2  -4  -9  549.70   29.72
  -2  -4   9  525.23   30.93
   2   4  -9  498.08   30.51
  -2   4   9  533.96   29.39
  -1  -4   9  318.43   20.27
   1  -4  -9  332.37   19.36
   1   4  -9  301.63   19.67
  -1   4   9  330.87   19.06
   0  -4  -9  119.49    8.80
   0  -4   9  123.13    9.88
   0   4  -9  114.06    9.10
   0   4   9  137.81    9.13
   1  -4   9 1223.06   68.51
  -1  -4  -9 1226.95   68.34
   1   4   9 1280.57   67.93
  -1   4  -9 1312.60   67.90
  -2  -4  -9   98.19    9.03
   2  -4   9   93.55    8.00
  -2   4  -9   97.33    7.74
   2   4   9  109.24    8.37
  -3  -4  -9    7.93    4.08
   3  -4   9   12.03    2.77
   3   4   9   12.78    3.25
  -4  -4  -9  176.79   15.24
   4  -4   9  212.35   14.27
  -4   4  -9  218.02   13.61
  -4   4  -9  215.73   12.86
   4   4   9  233.83   14.98
   5  -4   9  692.70   39.16
  -5  -4  -9  636.61   39.89
   5   4   9  744.09   40.33
   6  -4   9   65.02    7.23
  -6  -4  -9   90.93    9.14
   6   4   9   96.63    8.96
   7   4   9   36.63    7.03
   8  -4   9   96.75   10.29
   8   4   9   92.73   12.14
   9  -4   9   13.26    6.84
   9   4   9   20.62    6.81
  10  -5  -9  177.75   11.14
  10   5  -9  179.76   22.52
  10   5  -9  194.32   20.84
   9  -5  -9   10.33    2.86
   9   5  -9   30.98    8.14
   9   5  -9    2.81    8.48
   8  -5  -9   -0.16    1.64
   8   5  -9    1.75    5.70
   8   5  -9   -3.65    6.23
   7  -5  -9   -0.37    1.37
   7   5  -9    0.02    4.72
   6  -5  -9  463.59   25.27
   6   5  -9  452.97   29.17
   5   5  -9    3.09    3.54
   4  -5  -9  683.52   36.47
  -4  -5   9  651.09   37.86
   4   5  -9  662.78   38.84
   3  -5  -9    6.49    2.27
  -3  -5   9    2.94    2.26
  -3   5   9    5.64    1.89
  -3   5   9    3.38    1.18
   2  -5  -9   64.08    5.60
  -2  -5   9   60.09    6.42
   2   5  -9   55.05    6.97
  -2   5   9   66.39    5.40
  -1  -5   9  126.84   10.32
   1  -5  -9  124.80    9.32
  -1   5   9  133.86    9.24
   1   5  -9  130.28   10.73
   0  -5  -9  262.21   17.30
   0  -5   9  271.14   17.80
   0   5  -9  253.73   17.08
   0   5   9  273.89   16.63
  -1  -5  -9  527.05   33.42
   1  -5   9  582.52   33.68
   1   5   9  587.81   32.89
  -1   5  -9  594.66   32.68
   2  -5   9  596.10   36.68
  -2  -5  -9  610.40   37.30
  -2   5  -9  679.08   35.92
   2   5   9  677.61   36.79
   3  -5   9  251.59   16.64
  -3  -5  -9  231.52   16.84
  -3   5  -9  258.98   15.24
   3   5   9  265.54   17.04
  -4  -5  -9   77.09    8.36
   4  -5   9  104.65    8.66
  -4   5  -9   97.05    7.72
  -4   5  -9  102.32    6.95
   4   5   9  118.79    9.43
   5  -5   9  265.12   17.71
  -5  -5  -9  264.89   18.83
   5   5   9  283.15   18.67
   6  -5   9  190.17   14.20
  -6  -5  -9  185.30   15.08
   6   5   9  205.46   15.07
   7  -5   9  130.78   11.30
   7   5   9  107.80   12.91
   8  -5   9  113.05   11.58
   8   5   9   90.23   12.35
   9  -5   9    4.09    7.50
   9   5   9   12.82    8.86
  10  -6  -9   12.79    3.53
  10   6  -9   12.32    9.93
  10   6  -9   25.12   11.12
   9   6  -9  106.52   16.50
   9   6  -9   79.69   15.28
   8  -6  -9    0.76    1.76
   8   6  -9    0.72    6.53
   8   6  -9    0.36    6.00
   7  -6  -9   22.80    3.26
   7   6  -9   36.40    8.13
   7   6  -9   36.35    8.23
   6  -6  -9  187.66   11.36
   6   6  -9  162.24   15.08
   5  -6  -9  711.15   39.28
   5   6  -9  726.93   42.78
  -4  -6   9   54.35    6.53
   4  -6  -9   58.98    5.67
   4   6  -9   55.13    8.01
  -3  -6   9   30.92    4.54
   3  -6  -9   33.73    3.89
  -3   6   9   25.61    3.15
  -3   6   9   39.49    4.08
   3   6  -9   35.67    5.94
  -2  -6   9   52.73    6.71
   2  -6  -9   48.19    5.47
   2   6  -9   45.61    6.11
  -2   6   9   61.98    5.02
  -1  -6   9  485.47   28.70
   1  -6  -9  469.54   27.69
   1   6  -9  397.98   28.02
  -1   6   9  510.72   27.07
   0  -6   9 1084.49   59.00
   0  -6  -9  928.68   57.83
   0   6  -9 1052.15   58.25
   0   6   9 1145.65   57.65
  -1  -6  -9    9.23    2.39
   1  -6   9   14.16    3.77
   1   6   9   16.07    3.32
  -1   6  -9   10.78    3.45
  -2  -6  -9    1.47    3.33
   2  -6   9    0.90    2.28
   2   6   9    6.75    3.04
  -2   6  -9    5.81    2.20
  -3  -6  -9   25.14    6.29
   3  -6   9   29.99    4.97
   3   6   9   40.48    5.45
  -3   6  -9   31.24    4.89
  -3   6  -9   29.20    4.11
  -4  -6  -9  301.53   20.12
   4  -6   9  265.63   18.05
  -4   6  -9  290.57   15.87
   4   6   9  234.40   17.49
  -4   6  -9  266.11   16.55
   5  -6   9   69.42    7.98
  -5  -6  -9  102.50   10.99
   5   6   9   93.74    8.70
  -6  -6  -9   43.75    7.53
   6  -6   9   66.22    7.63
   6   6   9   64.90    7.69
   7  -6   9    2.06    4.80
   7   6   9   -1.78    5.47
   8  -6   9   95.83   11.50
   8   6   9   81.89   10.80
   9  -7  -9   33.60    4.49
   9   7  -9   40.19   12.99
   9   7  -9   41.46   11.29
   8  -7  -9   76.31    7.32
   8   7  -9   70.31   13.99
   7  -7  -9   15.88    3.94
   7   7  -9   12.94    5.58
   7   7  -9   13.19    6.46
   6  -7  -9   32.64    4.69
   6   7  -9   21.92    6.67
   6   7  -9   31.14    6.52
   5  -7  -9   24.70    3.64
   5   7  -9   20.54    5.86
  -4  -7   9    5.82    3.07
   4  -7  -9    0.91    2.25
   4   7  -9    8.25    4.83
   3  -7  -9    0.82    2.37
  -3  -7   9   -1.61    2.66
  -3   7   9    0.08    1.31
   3   7  -9   -4.35    3.09
  -2  -7   9  591.10   35.88
   2   7  -9  611.66   36.37
  -2   7   9  602.79   34.72
  -2   7   9  605.48   33.62
  -1  -7   9   47.88    6.87
   1  -7  -9   48.10    6.06
  -1   7   9   64.73    5.64
   1   7  -9   55.83    7.22
   0  -7  -9    3.35    2.91
   0  -7   9    4.14    2.63
   0   7   9    8.77    2.53
   0   7  -9    1.57    2.53
   1  -7   9  338.98   21.91
  -1  -7  -9  332.15   22.09
   1   7   9  313.61   20.44
  -2  -7  -9   40.47    7.32
   2  -7   9   49.57    6.56
   2   7   9   55.21    6.05
  -2   7  -9   33.71    5.45
  -2   7  -9   44.69    6.25
  -3  -7  -9  100.72   11.27
   3  -7   9   83.68    8.71
  -3   7  -9   95.79    8.76
  -3   7  -9  108.68    7.90
   3   7   9   83.15    8.16
  -4  -7  -9   -3.38    4.95
   4  -7   9    0.70    3.76
  -4   7  -9   -3.34    2.07
  -4   7  -9    0.45    1.56
   4   7   9   -0.83    3.44
  -5  -7  -9   29.87    7.31
   5   7   9   28.43    6.06
  -6  -7  -9  382.64   26.74
   6  -7   9  388.20   25.68
   6   7   9  431.58   27.27
   7  -7   9   23.76    5.59
   7   7   9   24.15    6.22
   8  -7   9   20.79    5.99
   9  -8  -9   -0.97    3.66
   9   8  -9   22.81    9.26
   9   8  -9   -2.69    9.21
   8  -8  -9   28.84    3.71
   8   8  -9   26.00    9.62
   8   8  -9   25.75    9.74
   7  -8  -9   66.58    7.16
   7   8  -9   94.23   14.10
   6  -8  -9   70.29    7.63
   6   8  -9   88.84   11.20
   6   8  -9   69.40   11.82
   5  -8  -9   17.08    3.87
   5   8  -9   15.19    5.08
   5   8  -9   18.39    6.12
   4   8  -9   49.45    8.81
  -3  -8   9  414.67   25.19
   3  -8  -9  384.01   23.85
   3   8  -9  388.27   26.33
   3   8  -9  373.54   26.81
  -3   8   9  370.09   22.65
  -3   8   9  409.04   22.36
  -2  -8   9  285.46   19.54
   2  -8  -9  267.55   18.38
  -2   8   9  305.94   17.39
   2   8  -9  255.28   19.68
  -2   8   9  280.30   17.83
   1  -8  -9   -3.15    3.00
  -1  -8   9    6.39    3.09
  -1   8   9    0.60    3.20
   1   8  -9   -0.92    3.26
   1   8  -9    8.17    3.90
  -1   8   9   -1.29    1.68
   0  -8   9  411.69   24.74
   0  -8  -9  371.44   24.23
   0   8  -9  369.17   23.85
   0   8   9  367.11   22.51
   0   8  -9  319.42   23.99
   1  -8   9  374.52   24.81
  -1  -8  -9  362.95   25.39
  -1   8  -9  378.45   23.74
  -1   8  -9  396.90   25.93
   1   8   9  420.48   24.28
  -2  -8  -9  355.87   25.39
   2  -8   9  387.98   24.48
  -2   8  -9  381.70   24.57
   2   8   9  365.76   23.56
  -3  -8  -9   67.73   10.00
   3  -8   9   81.48    8.28
  -3   8  -9   73.14    6.18
  -3   8  -9   69.93    7.59
   3   8   9   70.29    8.15
   4  -8   9  153.23   11.45
  -4  -8  -9  126.16   13.70
   4   8   9  130.06   12.12
  -4   8  -9  123.06    9.37
  -4   8  -9  123.72    8.46
   5  -8   9  182.59   14.96
  -5  -8  -9  165.64   16.36
   5   8   9  209.11   16.42
  -6  -8  -9   21.16    6.88
   6   8   9   16.29    6.00
   7  -8   9   31.76    7.10
   7   8   9   23.86    6.16
   8  -8   9   22.47    7.55
   8   8   9   16.56    7.95
   9  -9  -9   80.50   10.15
   9   9  -9   93.11   14.28
   9   9  -9   71.28   15.44
   8   9  -9   38.16   10.20
   7  -9  -9   -3.98    4.12
   7   9  -9    1.78    7.16
   7   9  -9   -2.40    7.65
   6   9  -9   11.80    7.21
   6   9  -9   12.53    8.24
   5  -9  -9   -0.47    2.49
   5   9  -9   -0.95    6.20
   5   9  -9   -6.97    5.27
  -4  -9   9   10.52    3.85
   4  -9  -9    1.54    3.07
  -4   9   9    8.01    1.82
   4   9  -9   -3.39    5.35
  -4   9   9    6.35    1.29
   4   9  -9   11.04    5.93
  -3  -9   9   25.04    4.87
   3  -9  -9   18.62    4.83
   3   9  -9   20.25    6.12
   3   9  -9   22.58    6.78
  -3   9   9   19.07    3.09
  -3   9   9   15.60    3.76
   2  -9  -9  477.00   28.67
  -2  -9   9  471.97   29.65
   2   9  -9  402.25   29.30
   2   9  -9  443.11   29.68
  -2   9   9  448.35   27.89
  -2   9   9  481.20   26.58
   1  -9  -9  229.26   17.17
  -1  -9   9  219.74   17.33
  -1   9   9  237.35   15.20
   1   9  -9  228.82   18.67
   1   9  -9  214.87   17.32
  -1   9   9  221.93   16.34
   0  -9  -9   -2.86    3.53
   0  -9   9    3.96    4.87
   0   9  -9    4.44    4.19
   0   9  -9    6.38    4.23
   0   9   9    6.80    2.80
  -1  -9  -9    0.55    4.19
   1  -9   9   -3.65    4.21
  -1   9  -9    3.88    4.81
  -1   9  -9    3.32    3.66
   1   9   9    6.08    2.84
  -2  -9  -9   20.23    6.40
   2  -9   9   15.21    6.16
  -2   9  -9   15.76    4.45
   2   9   9   14.01    4.20
  -3  -9  -9   12.95    5.84
   3  -9   9   20.39    5.79
   3   9   9    3.50    3.73
  -3   9  -9   11.56    3.59
  -4  -9  -9  107.17   13.06
   4   9   9  118.09   11.28
  -4   9  -9   88.92    6.84
  -4   9  -9  106.43    8.19
  -5  -9  -9   10.76    6.91
   5  -9   9   11.14    5.74
   5   9   9   13.99    6.01
   6  -9   9   20.30    6.57
  -6  -9  -9   27.61    7.93
   7   9   9    6.18    6.67
   8  -9   9  183.13   18.81
   8   9   9  177.13   18.05
   9 -10  -9   25.43    8.06
   9  10  -9   27.85   12.99
   9  10  -9   50.21   12.04
   8 -10  -9   92.56   11.88
   8  10  -9   89.23   16.28
   8  10  -9   87.88   15.50
   7 -10  -9    2.25    4.90
   7  10  -9    0.73    7.53
   6 -10  -9   60.84    9.16
   6  10  -9   79.17   12.56
   6  10  -9   66.77   13.10
   5 -10  -9    1.98    4.16
   5  10  -9   -0.52    6.06
  -4 -10   9  172.49   14.55
   4 -10  -9  162.04   13.84
   4  10  -9  157.17   16.86
  -4  10   9  166.61   10.50
  -4  10   9  166.85    9.89
   3 -10  -9    4.14    4.34
  -3 -10   9    8.39    4.47
   3  10  -9    2.01    4.78
  -3  10   9    9.02    2.89
  -3  10   9    8.92    2.31
   3  10  -9   10.40    5.39
  -2 -10   9   11.04    4.53
   2 -10  -9   18.70    5.75
   2  10  -9   21.32    5.91
  -2  10   9   24.37    4.15
  -2  10   9   22.44    4.84
   2  10  -9   21.96    6.51
   1 -10  -9    8.72    5.06
  -1 -10   9   13.47    4.20
  -1  10   9   21.00    5.52
   1  10  -9   15.19    6.56
   1  10  -9   11.85    5.10
   0 -10  -9  385.66   26.02
   0 -10   9  365.22   25.50
   0  10   9  390.38   25.50
   0  10   9  404.43   24.03
   0  10  -9  364.94   25.98
   0  10  -9  336.14   24.67
   1 -10   9   23.42    5.78
  -1 -10  -9   27.76    7.17
  -1  10  -9   28.33    5.95
   1  10   9   29.96    6.78
   1  10   9   36.79    6.02
  -2 -10  -9  273.62   22.45
   2 -10   9  288.05   20.84
  -2  10  -9  308.55   19.53
  -2  10  -9  271.58   20.25
   2  10   9  284.90   19.74
   3 -10   9  611.71   36.82
  -3  10  -9  576.59   35.18
  -4 -10  -9   10.81    7.43
   4 -10   9   20.72    6.04
  -4  10  -9   20.41    3.67
   4  10   9   21.61    5.33
  -4  10  -9   20.20    3.45
   5 -10   9  171.88   14.68
  -5 -10  -9  179.80   18.69
   5  10   9  218.52   15.88
   6 -10   9   -3.11    6.75
  -6 -10  -9   15.52    8.06
   6  10   9    6.03    6.31
   7 -10   9  127.64   15.75
   7  10   9  112.31   12.74
   8 -11  -9  118.97   14.81
   8  11  -9   98.07   16.62
   8  11  -9  116.61   16.58
   7 -11  -9    3.20    6.04
   7  11  -9    1.71    9.04
   7  11  -9   12.23    9.56
   6 -11  -9   77.64   11.25
   6  11  -9  111.50   13.79
   6  11  -9  112.08   15.70
   5 -11  -9   -2.45    4.72
   5  11  -9   -1.04    7.70
   5  11  -9   10.55    6.94
   4 -11  -9   12.71    5.69
  -4 -11   9   23.02    6.66
   4  11  -9   12.01    8.06
  -4  11   9   14.66    2.24
  -4  11   9   13.12    2.97
   4  11  -9   22.59    8.12
  -3 -11   9  393.67   25.65
   3 -11  -9  330.38   23.79
   3  11  -9  335.39   25.79
  -3  11   9  327.94   22.40
  -3  11   9  361.01   20.90
   3  11  -9  359.81   25.59
  -2 -11   9  164.24   14.92
   2 -11  -9  153.12   14.63
   2  11  -9  153.08   15.92
  -2  11   9  168.44   13.96
  -2  11   9  152.67   11.49
  -1 -11   9   -1.79    4.77
   1 -11  -9    1.45    5.14
  -1  11   9    4.94    3.94
   1  11  -9   -0.71    5.18
   1  11  -9   -2.69    4.74
  -1  11   9    2.18    4.62
   0 -11   9   48.26    8.11
   0 -11  -9   51.60    9.73
   0  11  -9   48.08    8.27
   0  11   9   50.87    6.37
   0  11  -9   67.02   10.01
   0  11   9   44.67    8.64
  -1 -11  -9   12.90    6.44
   1 -11   9   29.47    5.63
   1  11   9   25.36    6.77
  -1  11  -9   33.08    6.82
   1  11   9   20.88    4.98
  -2 -11  -9   -1.63    5.95
   2 -11   9    1.17    4.53
  -2  11  -9    1.61    3.95
   2  11   9    7.12    5.00
   2  11   9    4.75    3.87
  -2  11  -9   18.20    5.50
   3  11   9   -0.54    3.99
  -3  11  -9   -2.80    2.47
  -3  11  -9    2.75    3.63
  -4 -11  -9    4.13    7.25
   4 -11   9    5.33    5.86
  -4  11  -9    9.07    3.02
   4  11   9    5.07    4.66
  -4  11  -9    8.72    3.00
  -5 -11  -9   -1.29    7.85
  -6 -11  -9   13.40    9.61
   6 -11   9   10.82    8.10
   6  11   9    3.68    6.92
   7 -11   9   -5.55    9.28
   7  11   9   -2.95    7.78
   8 -12  -9   -0.52    9.37
   8  12  -9   16.11   12.12
   8  12  -9    8.29   11.39
   7 -12  -9   87.01   14.60
   7  12  -9  106.55   19.27
   7  12  -9  103.30   17.23
   6 -12  -9  132.67   14.45
   6  12  -9  122.92   17.43
   6  12  -9   92.59   17.32
   5 -12  -9  218.03   19.61
   5  12  -9  243.59   22.00
   5  12  -9  263.71   20.30
   4 -12  -9   89.60   12.16
  -4 -12   9   94.54   12.75
  -4  12   9   97.74    6.80
  -4  12   9   84.07    7.71
   4  12  -9  107.73   14.35
   4  12  -9   89.03   14.53
   3 -12  -9  265.57   21.19
  -3 -12   9  276.48   21.99
   3  12  -9  281.31   22.59
  -3  12   9  263.40   16.66
   3  12  -9  251.91   21.99
  -2 -12   9  168.35   15.76
  -2  12   9  129.98   13.26
   2  12  -9  134.06   16.49
   2  12  -9  143.53   14.96
  -2  12   9  146.76   10.96
   1 -12  -9  497.40   34.65
  -1 -12   9  541.28   34.87
  -1  12   9  531.67   33.95
   1  12  -9  487.02   34.57
  -1  12   9  579.83   32.12
   0 -12  -9   16.34    6.86
   0  12  -9   13.17    6.62
   0  12   9   23.49    6.87
   0  12  -9   23.98    7.10
   0  12   9   27.96    5.58
  -1 -12  -9  217.84   19.82
   1 -12   9  205.05   16.71
   1  12   9  197.23   18.32
  -1  12  -9  196.97   16.67
   1  12   9  241.18   16.53
  -1  12  -9  197.00   17.57
  -2 -12  -9  118.87   15.52
   2  12   9  110.91   11.55
   2  12   9  130.50   14.53
  -2  12  -9  136.03   12.10
   3 -12   9  103.16   13.07
  -3 -12  -9   91.15   15.82
  -3  12  -9  118.65   11.16
   3  12   9  103.17   13.52
   3  12   9  105.31   10.61
  -3  12  -9  114.09   10.30
   4 -12   9   14.12    7.44
  -4 -12  -9   -5.78    7.60
  -4  12  -9   -0.22    3.14
   4  12   9   -5.46    4.96
   4  12   9   -1.98    6.46
  -4  12  -9    3.61    2.63
   5 -12   9   -4.05    7.27
  -5 -12  -9   -2.80    8.66
   5  12   9   -4.97    6.09
   5  12   9   -8.49    7.50
  -6 -12  -9   50.68   11.89
   6 -12   9   59.00   11.79
   6  12   9   57.55    9.29
   6  12   9   49.64   11.82
   7  12   9   18.45   14.18
   7 -13  -9   51.68   11.01
   7  13  -9   34.86   11.34
   7  13  -9   59.05   13.93
   6 -13  -9   40.30    9.91
   6  13  -9   47.02   12.17
   6  13  -9   43.43    9.60
   5 -13  -9    0.94    6.77
   5  13  -9    2.74    8.51
  -4 -13   9   58.88   11.10
   4 -13  -9   45.33    9.50
   4  13  -9   39.85   10.93
   4  13  -9   55.31    9.93
  -4  13   9   58.34    5.27
   3 -13  -9   16.24    7.42
  -3 -13   9    1.37    6.05
   3  13  -9   -1.42    6.50
  -3  13   9   -1.78    2.51
  -3  13   9   -1.94    3.97
   3  13  -9   10.72    7.11
   2 -13  -9   84.35   13.53
  -2 -13   9   84.80   12.78
   2  13  -9   78.31   12.01
  -2  13   9   54.28   10.30
   2  13  -9   79.55   14.29
   1 -13  -9   -8.65    6.14
  -1 -13   9   -7.64    6.88
  -1  13   9    1.61    5.88
   1  13  -9   -5.84    7.30
   1  13  -9   -1.72    5.67
  -1  13   9   -4.83    3.13
   0 -13   9    5.01    5.63
   0 -13  -9   10.73    7.43
   0  13  -9    7.07    5.95
   0  13   9    9.67    6.47
   1 -13   9   15.14    6.06
  -1 -13  -9   -1.44    6.51
  -1  13  -9    7.33    6.72
   1  13   9    5.98    6.24
   1  13   9    4.50    4.27
  -1  13  -9    8.60    5.58
  -2 -13  -9    1.01    6.82
   2 -13   9    4.01    6.20
   2  13   9    6.56    6.27
  -2  13  -9    4.74    5.24
   2  13   9    0.86    4.60
  -2  13  -9    4.51    4.83
  -3 -13  -9    3.65    7.79
   3 -13   9    6.83    7.84
  -3  13  -9    7.61    5.18
   3  13   9    2.88    4.73
  -3  13  -9   -4.78    3.99
   3  13   9   -1.65    6.83
   4 -13   9   25.14    8.71
  -4 -13  -9    8.66    9.02
  -4  13  -9   18.78    3.79
  -4  13  -9   13.08    3.14
   4  13   9    7.38    5.89
   4  13   9   17.10    9.37
  -5 -13  -9   32.04   11.09
   5  13   9   39.80   11.11
   5  13   9   38.69    7.66
   6 -13   9  114.49   15.25
  -6 -13  -9   94.48   16.16
   6  13   9   77.37   16.14
   6  13   9  126.61   15.74
   7 -14  -9  158.61   20.81
   7  14  -9  150.74   28.55
   7  14  -9  148.03   24.16
   6 -14  -9  118.96   17.53
   6  14  -9  106.30   17.03
   6  14  -9  123.92   20.15
   5 -14  -9    3.60    8.20
   5  14  -9    6.51   10.08
   5  14  -9   16.68    9.14
   4 -14  -9  157.15   17.88
  -4  14   9  154.16   11.77
  -4  14   9  169.82   10.94
   4  14  -9  185.85   20.16
   4  14  -9  163.27   18.70
  -3 -14   9   63.56   11.13
   3 -14  -9   54.09   10.93
  -3  14   9   60.32   10.00
   3  14  -9   44.88    9.74
   3  14  -9   54.54   11.78
   2  14  -9   -1.55    7.01
  -2  14   9    6.21    5.76
   1 -14  -9    7.75    7.55
  -1 -14   9   45.90    8.83
   1  14  -9    7.22    8.02
   1  14  -9   14.04    7.58
  -1  14   9   24.16    4.35
   0 -14  -9   57.44   11.48
   0  14   9   37.70    9.87
   0  14  -9   47.88    8.67
   0  14  -9   46.56   10.05
   0  14   9   48.23    8.59
  -1 -14  -9   -6.73    7.93
  -1  14  -9   -0.21    5.79
   1  14   9    3.26    6.68
  -1  14  -9    8.30    7.83
   1  14   9    5.11    4.88
  -2 -14  -9   17.85    9.17
   2 -14   9   31.26    6.54
   2  14   9   21.77    7.69
  -3 -14  -9   69.02   13.88
   3  14   9   93.04   11.74
  -3  14  -9   86.45   10.42
   3  14   9   89.78   15.29
   4 -14   9   17.79    7.13
  -4 -14  -9   13.18   10.88
  -4  14  -9   17.57    4.05
   4  14   9    9.85    8.98
   5 -14   9   41.41   11.83
  -5 -14  -9   60.43   14.07
   5  14   9   30.07   13.96
   6 -15  -9  163.91   20.94
   6  15  -9  194.80   25.34
   6  15  -9  119.01   22.31
   5 -15  -9   11.92    9.71
   5  15  -9    7.51    9.96
   5  15  -9   12.44   10.96
   4 -15  -9   18.55    9.53
   4  15  -9   30.06   10.93
   4  15  -9   39.94    9.81
  -4  15   9   29.71    5.84
  -4  15   9   28.48    5.10
  -3 -15   9   -9.69    7.27
   3 -15  -9    3.22    8.22
   3  15  -9   -5.06    8.50
   3  15  -9   -4.65    8.64
  -3  15   9    1.23    3.94
  -3  15   9    1.59    5.92
   2 -15  -9   64.34   12.82
  -2 -15   9   68.97   11.09
   2  15  -9   69.84   12.63
   2  15  -9   52.82   12.35
  -2  15   9   58.73    9.58
  -2  15   9   60.62    8.62
   1 -15  -9   -3.63    7.72
  -1 -15   9   -2.09    7.10
  -1  15   9   -3.20    4.47
   1  15  -9    0.67    7.21
  -1  15   9   -5.58    6.70
   1  15  -9   -6.06    7.33
   0 -15   9    1.07    8.01
   0 -15  -9   -7.52    8.03
   0  15  -9   -3.13    7.34
   0  15   9   -1.34    7.09
   0  15  -9    4.13    7.08
   0  15   9    5.78    5.10
  -1 -15  -9   19.00    9.15
   1 -15   9   -4.78    7.40
   1  15   9    6.96    5.49
  -1  15  -9   10.61    7.17
  -1  15  -9   15.46    8.31
   1  15   9   17.32    8.43
   2 -15   9   11.41    8.11
  -2 -15  -9   12.20    9.94
   2  15   9   20.14    9.61
   2  15   9   21.34    7.15
  -2  15  -9    9.32    6.70
  -2  15  -9   19.27    6.60
  -3 -15  -9   27.72   11.94
   3 -15   9   23.32    9.34
   3  15   9   29.53    9.58
  -3  15  -9   36.23    7.20
  -3  15  -9   33.77    6.90
   3  15   9   22.79    7.18
  -4 -15  -9  256.84   26.88
   4 -15   9  310.82   23.94
  -4  15  -9  264.79   17.51
  -4  15  -9  237.37   17.29
   4  15   9  227.30   25.26
   4  15   9  300.67   22.48
  -5 -15  -9   49.59   14.98
   5 -15   9   27.97   10.05
   5  15   9   55.63   12.29
   5  15   9   26.95   14.51
   5 -16  -9  118.65   21.38
   5  16  -9   93.85   18.77
   5  16  -9   87.29   16.42
   4 -16  -9  289.16   28.01
   4  16  -9  349.04   28.60
   4  16  -9  289.88   29.75
  -4  16   9  296.98   19.73
  -4  16   9  295.77   18.16
   3 -16  -9  110.82   17.82
   3  16  -9  124.50   16.92
  -3  16   9   96.74   14.10
  -3  16   9  104.82    9.75
   3  16  -9   92.75   17.70
   2 -16  -9   30.98   11.54
  -2 -16   9   41.37    8.55
  -2  16   9   39.00    8.83
  -2  16   9   47.95    8.93
   2  16  -9   30.02   11.23
   2  16  -9   23.72    9.41
  -1 -16   9   23.34    7.26
   1 -16  -9   24.92   10.98
   1  16  -9   26.94    9.83
   1  16  -9    4.83    9.00
  -1  16   9   27.33    8.43
   0 -16   9    0.01    7.57
   0 -16  -9   22.08   10.83
   0  16  -9    8.04    8.47
   0  16  -9   16.40    8.34
   0  16   9   13.14    8.50
  -1 -16  -9    4.96   10.15
   1 -16   9   -3.65    7.61
   1  16   9   -2.34    8.92
   1  16   9   -1.89    5.94
  -1  16  -9   -6.98    7.45
  -2 -16  -9  394.90   34.29
   2 -16   9  439.79   30.13
   2  16   9  419.07   28.01
  -2  16  -9  443.25   29.72
   2  16   9  372.51   32.66
  -2  16  -9  429.26   29.68
   3 -16   9  210.18   19.22
  -3 -16  -9  264.65   27.59
   3  16   9  235.99   20.78
  -3  16  -9  185.46   17.91
   3  16   9  204.70   23.96
  -3  16  -9  239.30   18.46
  -4 -16  -9   16.52   15.01
   4 -16   9   18.84   10.27
  -4  16  -9    9.89    5.09
   4  16   9   16.91   14.27
   4  16   9    4.37    9.71
   4 -17  -9    7.61   12.96
   4  17  -9   15.24   14.01
  -4  17   9   -3.73    3.62
  -4  17   9    0.86    5.30
   4  17  -9   -3.58   14.71
   3 -17  -9   20.79   12.97
  -3  17   9   72.44   13.60
   3  17  -9   52.17   13.14
  -3  17   9   37.42    6.03
   2 -17  -9   14.07   12.02
  -2 -17   9   19.78    9.52
  -2  17   9   10.11    9.33
   2  17  -9   40.07   10.69
   2  17  -9   27.48   10.94
  -2  17   9   15.57    7.16
   1 -17  -9    9.22   11.37
  -1 -17   9    9.37    9.04
   1  17  -9   -4.37    9.78
  -1  17   9   -3.34    5.38
  -1  17   9   -0.88    9.14
   0 -17  -9   25.57   11.92
   0 -17   9   17.10    9.08
   0  17  -9   23.65   10.46
   0  17  -9   11.79   10.36
   0  17   9   13.03    9.82
   1 -17   9    5.79    9.25
  -1 -17  -9   -7.56   12.46
  -1  17  -9    1.73    8.43
  -1  17  -9   12.32    9.43
   1  17   9   11.11   10.47
   1  17   9   23.52    7.08
   2 -17   9   25.79   10.88
  -2 -17  -9    1.33   14.54
   2  17   9   13.32   10.88
  -2  17  -9    4.19    8.44
   2  17   9   17.18    8.36
  -2  17  -9   12.41    8.70
  -3 -17  -9  100.18   21.61
  -3  17  -9   79.83   13.75
   3  17   9  103.36   17.81
   3  17   9   86.49   18.62
   2 -18  -9   32.50   16.46
  -2 -18   9   12.95   12.34
   2  18  -9   38.99   14.22
   2  18  -9   29.79   14.03
  -2  18   9   28.52   11.32
   1 -18  -9   57.59   18.17
  -1 -18   9   57.55   13.05
   1  18  -9   66.95   13.52
  -1  18   9   69.17   13.57
   1  18  -9   60.40   12.98
  -1  18   9   76.51   11.68
   0 -18  -9    7.61   16.29
   0 -18   9    4.58   11.33
   0  18   9    5.59   11.12
   0  18  -9  -11.05   11.21
   0  18   9   -5.61    7.24
   0  18  -9    3.64   11.17
   1 -18   9  157.60   22.01
   1  18   9  129.53   20.06
  -1  18  -9  171.63   21.68
   1  18   9  167.48   18.32
  -1  18  -9  217.02   20.78
  10   0 -10    0.43    5.87
   7   0 -10   64.74    6.56
   6   0 -10 1072.00   58.37
   5   0 -10   91.32    7.92
  -4   0  10   22.20    2.63
   4   0 -10   19.55    3.79
   3   0 -10 1489.44   75.03
  -3   0  10 1312.25   74.38
  -2   0  10  982.21   55.23
   2   0 -10 1053.41   55.26
   1   0 -10  350.66   20.41
  -1   0  10  328.57   20.43
   0   0  10 1117.27   60.21
   0   0 -10 1102.85   59.78
  -1   0 -10  197.15   13.06
   1   0  10  209.64   13.45
   2   0  10    9.58    2.60
  -2   0 -10    8.68    2.27
   3   0  10   85.97    7.14
  -3   0 -10   78.41    7.02
  -4   0 -10   26.09    4.77
   4   0  10   28.84    4.30
  -5   0 -10   15.15    2.61
   5   0  10   16.96    4.16
   6   0  10   99.23    9.17
   7   0  10  289.07   19.18
   8   0  10  223.67   16.95
   9   0  10   -6.00    5.92
  10   1 -10   61.22   11.78
   9  -1 -10   33.27    5.37
   9   1 -10   43.95    8.60
   8  -1 -10   21.31    4.06
   7  -1 -10   11.58    3.51
   7   1 -10    5.82    4.12
   6  -1 -10   15.12    3.30
   6   1 -10   16.35    3.12
   5  -1 -10  714.94   39.26
   5   1 -10  707.60   39.97
   4  -1 -10   11.07    2.39
  -4  -1  10    8.43    2.03
   4   1 -10    8.58    3.20
  -3  -1  10  103.92    7.91
   3  -1 -10   99.51    7.72
   3   1 -10  100.65    8.59
  -3   1  10  102.89    7.44
   2  -1 -10  916.04   48.04
  -2  -1  10  827.47   48.34
  -2   1  10  901.38   48.19
   2   1 -10  879.25   48.43
   1  -1 -10  873.38   48.62
  -1  -1  10  900.94   49.37
   1   1 -10  932.67   49.13
  -1   1  10  872.95   48.87
   0  -1 -10   57.57    5.41
   0  -1  10   63.03    5.83
   0   1 -10   52.50    5.41
   0   1  10   53.84    5.32
   1  -1  10  160.06   11.54
  -1  -1 -10  169.03   11.40
   1   1  10  170.39   11.43
  -1   1 -10  169.53   11.30
  -2  -1 -10   23.45    3.59
   2  -1  10   29.98    4.02
   2   1  10   22.77    3.47
  -2   1 -10   25.17    3.80
  -3  -1 -10   70.93    6.49
   3  -1  10   80.80    6.95
  -3   1 -10   83.38    7.15
   3   1  10   80.48    6.90
  -4  -1 -10  478.34   28.53
   4  -1  10  514.20   28.62
   4   1  10  497.75   28.57
  -4   1 -10  464.18   27.73
  -5  -1 -10  299.23   18.82
   5  -1  10  293.23   19.07
   5   1  10  341.09   19.73
  -5   1 -10  299.93   18.10
  -6  -1 -10   20.35    3.34
   6   1  10   25.21    5.11
   7  -1  10    1.58    3.37
   7   1  10    1.81    3.85
   8  -1  10  189.99   14.66
   8   1  10  180.35   13.87
   9  -1  10   65.30   12.18
   9   1  10   78.74   12.78
  10   2 -10   -0.81    6.82
  10   2 -10   11.04    9.13
   9  -2 -10    4.26    3.81
   9   2 -10    5.04    5.62
   8  -2 -10  274.73   17.31
   8   2 -10  273.08   19.07
   7  -2 -10  239.40   13.96
   7   2 -10  191.93   15.62
   6  -2 -10   48.61    4.75
   6   2 -10   67.45    7.53
   5  -2 -10  432.98   24.46
   5   2 -10  429.64   25.80
   4  -2 -10  491.06   26.39
  -4  -2  10  458.84   26.46
  -4   2  10  464.43   24.74
   4   2 -10  445.60   27.12
   3  -2 -10  475.00   25.80
  -3  -2  10  429.45   26.20
   3   2 -10  444.87   26.55
  -3   2  10  458.49   25.51
  -2  -2  10   44.38    5.13
   2  -2 -10   52.82    5.07
   2   2 -10   48.94    5.29
  -2   2  10   48.92    4.75
   1  -2 -10  106.98    8.24
  -1  -2  10  107.03    8.73
   1   2 -10  111.07    8.51
  -1   2  10  114.26    8.30
   0  -2 -10  129.36    9.22
   0  -2  10  138.06    9.95
   0   2  10  127.35    9.22
   0   2 -10  121.19    9.19
  -1  -2 -10   20.92    3.06
   1  -2  10   23.16    3.65
  -1   2 -10   22.19    3.48
   1   2  10   27.58    3.58
   2  -2  10  842.20   47.40
  -2  -2 -10  831.16   47.40
  -2   2 -10  859.28   46.82
   2   2  10  895.82   47.42
   3  -2  10  334.05   20.05
  -3  -2 -10  301.62   20.19
  -3   2 -10  328.41   19.50
   3   2  10  331.83   20.00
  -4  -2 -10   54.39    6.41
   4  -2  10   73.31    6.56
   4   2  10   55.37    5.94
  -4   2 -10   53.02    4.72
  -5  -2 -10  198.21   14.39
   5  -2  10  195.49   13.77
  -5   2 -10  191.68   12.42
   5   2  10  231.38   14.67
  -6  -2 -10   59.85    6.48
   6   2  10   67.54    7.54
   7   2  10   23.11    4.49
   8  -2  10   18.63    4.62
   8   2  10   18.50    6.29
   9  -2  10   57.81    9.70
   9   2  10   81.29   11.22
  10  -3 -10   45.07    7.98
  10   3 -10   39.82    9.95
  10   3 -10   37.26    8.72
   9  -3 -10    4.53    3.26
   9   3 -10    2.13    5.86
   8  -3 -10    0.04    2.13
   8   3 -10    5.29    5.26
   7  -3 -10    0.56    1.69
   7   3 -10    1.25    3.89
   6   3 -10   22.01    5.16
   5  -3 -10  136.16    8.81
   5   3 -10  126.71   11.21
   4  -3 -10    2.40    1.56
  -4  -3  10    2.26    1.72
   4   3 -10   -0.36    2.59
   3  -3 -10  745.34   39.25
  -3  -3  10  683.49   40.10
  -3   3  10  723.48   38.95
   3   3 -10  705.45   40.58
  -2  -3  10  393.64   25.01
   2  -3 -10  424.89   24.09
  -2   3  10  422.24   24.03
   2   3 -10  424.05   25.01
  -1  -3  10    3.98    2.28
   1  -3 -10    5.68    1.92
  -1   3  10    6.46    1.97
   1   3 -10    8.31    1.70
   0  -3 -10   63.77    5.75
   0  -3  10   74.88    6.87
   0   3 -10   71.17    6.11
   0   3  10   74.82    6.26
   1  -3  10   51.95    5.36
  -1  -3 -10   40.87    5.60
   1   3  10   50.54    5.05
  -1   3 -10   43.92    4.77
  -2  -3 -10  273.18   18.05
   2  -3  10  284.16   17.73
  -2   3 -10  279.98   16.96
   2   3  10  266.57   17.29
   3  -3  10    1.29    1.93
  -3  -3 -10   -1.64    2.87
   3   3  10    1.87    1.81
  -3   3 -10    2.66    2.14
  -4  -3 -10  266.99   18.58
   4  -3  10  271.51   17.68
  -4   3 -10  264.57   16.15
   4   3  10  298.09   18.05
   5  -3  10   84.98    7.95
  -5  -3 -10   71.97    8.66
   5   3  10  102.39    9.49
  -5   3 -10  103.62    6.66
  -5   3 -10  100.27    6.63
   6  -3  10   27.48    5.35
  -6  -3 -10   22.14    4.60
   6   3  10   26.55    5.22
   7  -3  10   29.33    5.18
   7   3  10   42.06    6.88
   8  -3  10   35.93    5.58
   8   3  10   40.21    6.91
   9  -3  10  100.51   13.06
   9   3  10   67.37   11.32
  10  -4 -10   84.76    7.08
  10   4 -10  109.28   15.43
  10   4 -10   60.85   12.56
   9  -4 -10   21.92    4.06
   9   4 -10   21.75    6.81
   9   4 -10   24.07    8.08
   8  -4 -10   17.55    2.59
   8   4 -10   25.07    6.60
   7  -4 -10    1.83    1.61
   7   4 -10    3.74    4.60
   6  -4 -10  136.77    9.49
   6   4 -10  175.19   13.70
  -5  -4  10   39.05    4.52
   5  -4 -10   44.09    4.24
   5   4 -10   29.62    5.02
  -4  -4  10   68.92    6.45
   4  -4 -10   64.23    5.57
   4   4 -10   49.02    7.45
   3  -4 -10   17.86    3.48
  -3  -4  10   11.68    3.16
  -3   4  10   13.82    2.50
   3   4 -10    7.72    3.89
   2  -4 -10  632.31   33.58
  -2  -4  10  589.84   34.87
  -2   4  10  609.25   33.39
   2   4 -10  561.07   34.73
  -1  -4  10 1363.98   74.77
   1  -4 -10 1324.05   73.32
  -1   4  10 1507.19   73.56
   1   4 -10 1287.31   74.11
   0  -4  10 1973.96  109.93
   0  -4 -10 2136.16  109.41
   0   4 -10 1984.85  109.23
   0   4  10 2142.89  109.00
  -1  -4 -10  506.89   32.67
   1  -4  10  561.60   33.10
   1   4  10  592.89   32.44
  -1   4 -10  594.80   32.26
   2  -4  10   57.04    5.96
  -2  -4 -10   40.17    6.82
   2   4  10   55.70    5.78
  -2   4 -10   58.20    5.15
   3  -4  10   44.46    5.47
  -3  -4 -10   33.75    6.02
   3   4  10   38.19    5.55
  -3   4 -10   43.20    5.07
  -4  -4 -10  393.25   25.05
   4  -4  10  411.44   24.31
  -4   4 -10  346.86   22.09
   4   4  10  437.90   24.90
   5  -4  10  431.83   26.63
  -5   4 -10  434.07   23.79
   5   4  10  468.09   27.47
  -5   4 -10  445.61   23.76
   7  -4  10   -2.27    3.40
   7   4  10    3.48    5.43
   8  -4  10    5.35    4.83
   8   4  10    1.42    5.46
   9   4  10   -6.51    7.38
  10  -5 -10   -2.61    2.46
  10   5 -10    8.69   11.57
  10   5 -10    2.33    9.45
   9  -5 -10  158.22    9.90
   9   5 -10  115.89   16.59
   9   5 -10  169.12   17.80
   8  -5 -10  225.14   13.14
   8   5 -10  214.91   18.25
   8   5 -10  196.47   18.36
   7  -5 -10    2.98    1.88
   7   5 -10   -0.16    4.79
   6  -5 -10    9.21    2.45
   6   5 -10    3.86    4.72
   5  -5 -10    1.35    2.03
  -5  -5  10    0.32    2.19
   5   5 -10    1.09    3.37
   4  -5 -10  258.60   15.63
  -4  -5  10  258.76   16.91
   4   5 -10  245.21   17.75
   3  -5 -10  113.50    7.95
  -3  -5  10   96.94    8.85
  -3   5  10  118.25    7.74
   3   5 -10  100.46    9.13
   2  -5 -10   44.40    4.94
  -2  -5  10   49.88    5.92
   2   5 -10   43.86    6.48
  -2   5  10   51.71    4.78
  -1  -5  10    8.94    3.27
   1  -5 -10   12.81    3.30
  -1   5  10   14.26    2.89
   0  -5  10   33.24    5.07
   0   5  10   39.90    4.56
   0   5 -10   28.74    5.37
   1  -5  10  235.55   16.63
  -1  -5 -10  248.28   16.68
  -1   5 -10  248.91   16.14
   1   5  10  247.75   16.00
  -2  -5 -10    1.38    2.51
   2  -5  10    5.60    2.22
   2   5  10    0.04    1.81
  -2   5 -10   -1.85    1.46
  -3  -5 -10   61.42    8.34
   3  -5  10   61.97    6.78
  -3   5 -10   62.93    6.05
   3   5  10   70.60    6.78
  -4  -5 -10   22.67    5.81
   4  -5  10   29.08    5.13
  -4   5 -10   25.75    4.31
  -4   5 -10   23.53    3.01
   4   5  10   17.20    4.23
  -5  -5 -10    2.17    4.13
   5  -5  10    1.01    3.07
   6  -5  10   97.40    9.12
  -6  -5 -10   57.07    9.12
   7  -5  10   30.43    6.25
   7   5  10   26.80    5.68
   8  -5  10   -3.62    5.47
  10  -6 -10    6.67    3.08
  10   6 -10   14.69   10.49
  10   6 -10    5.71   10.27
   9  -6 -10   -1.45    2.92
   9   6 -10    6.64    9.74
   9   6 -10   -5.39    8.84
   8   6 -10   14.06    8.03
   7  -6 -10  124.99    9.11
   7   6 -10  110.31   13.19
   6  -6 -10    5.19    2.39
   6   6 -10    8.36    5.11
  -5  -6  10   42.13    5.82
   5  -6 -10   42.28    4.45
   5   6 -10   40.02    7.86
   4  -6 -10  263.01   16.38
  -4  -6  10  268.33   17.89
   4   6 -10  283.60   19.73
   3  -6 -10   24.68    4.72
  -3  -6  10   42.24    5.66
  -3   6  10   34.45    3.61
  -3   6  10   29.33    4.05
   3   6 -10   35.94    6.66
   2  -6 -10  249.30   16.26
  -2  -6  10  250.24   17.40
   2   6 -10  233.99   17.34
  -2   6  10  255.23   15.38
   1  -6 -10   31.82    5.45
  -1  -6  10   26.66    5.16
   1   6 -10   21.97    4.09
   0  -6 -10  145.01   11.24
   0  -6  10  165.60   12.92
   0   6  10  158.32   11.25
   0   6 -10  165.00   12.31
   1  -6  10  276.87   19.21
  -1  -6 -10  306.82   19.92
   1   6  10  275.61   18.05
   2  -6  10   71.38    7.70
  -2  -6 -10   84.68    9.13
  -2   6 -10   70.95    7.33
   2   6  10   93.99    7.89
   3  -6  10  262.26   18.33
  -3  -6 -10  281.52   20.17
  -3   6 -10  290.62   17.23
   3   6  10  305.16   19.29
  -3   6 -10  277.80   18.94
   4  -6  10   52.25    6.97
  -4  -6 -10   38.77    7.54
   4   6  10   45.71    6.34
  -4   6 -10   40.82    5.41
   5  -6  10  247.02   17.31
  -5  -6 -10  224.72   18.64
   5   6  10  280.53   18.50
  -6  -6 -10  133.09   13.77
   6  -6  10  146.03   12.96
   6   6  10  163.38   14.24
  -7  -6 -10   -6.24    5.13
   7  -6  10    1.53    4.39
   7   6  10   -2.52    4.88
   8  -6  10  115.01   14.03
   8   6  10  127.74   14.28
   9  -7 -10  214.02   14.22
   9   7 -10  232.88   23.81
   9   7 -10  200.15   21.06
   8  -7 -10  237.82   14.33
   8   7 -10  220.32   20.94
   8   7 -10  214.56   22.17
   7  -7 -10    5.57    2.18
   7   7 -10   -7.47    6.81
   6   7 -10    1.41    5.28
   5  -7 -10   -1.73    2.46
  -5  -7  10    3.13    2.77
   5   7 -10   -3.96    4.24
  -4  -7  10   37.49    6.09
   4  -7 -10   52.98    6.28
   4   7 -10   61.32    9.14
  -4   7  10   51.43    3.81
  -4   7  10   50.61    3.50
   3  -7 -10  201.53   15.61
  -3  -7  10  250.20   17.25
  -3   7  10  258.09   14.74
   3   7 -10  255.71   18.25
  -3   7  10  234.05   14.78
   2  -7 -10   -2.49    1.89
   2   7 -10   -2.62    3.15
  -2   7  10    0.52    1.52
  -1  -7  10  628.30   41.00
   1  -7 -10  754.13   41.01
  -1   7  10  750.91   39.79
   1   7 -10  690.06   41.38
   0  -7  10  188.57   15.70
   0  -7 -10  226.13   16.06
   0   7 -10  227.18   15.77
   0   7  10  220.22   14.54
   1  -7  10   94.55    9.67
  -1  -7 -10   99.29   10.24
   1   7  10  105.80    8.60
  -1   7 -10  101.47    8.65
   2  -7  10  102.94    9.72
  -2  -7 -10   95.01   10.55
   2   7  10  106.28    9.74
  -2   7 -10   91.91    9.45
  -3  -7 -10  229.91   18.50
   3  -7  10  257.12   17.39
   3   7  10  257.28   17.28
  -3   7 -10  237.99   16.99
  -3   7 -10  236.63   15.06
   4  -7  10  293.09   18.75
  -4  -7 -10  276.20   20.65
  -4   7 -10  253.90   15.57
  -4   7 -10  258.80   16.83
   4   7  10  262.16   18.27
   5  -7  10   43.17    8.31
   5   7  10   49.18    7.05
   6  -7  10    0.27    4.60
  -6  -7 -10    9.25    5.94
   6   7  10   13.90    5.73
  -7  -7 -10   25.88    6.81
   7  -7  10   18.06    6.62
   7   7  10   33.69    6.11
   8   7  10   19.58    7.97
   9  -8 -10   -3.04    4.99
   9   8 -10    6.26    9.21
   8  -8 -10   77.12    8.83
   8   8 -10  100.27   17.04
   8   8 -10   78.57   14.32
   7  -8 -10  237.95   17.45
   7   8 -10  295.95   23.96
   7   8 -10  289.56   23.18
   6   8 -10   23.46    7.59
   6   8 -10    0.45    6.76
   5  -8 -10   44.10    6.32
   5   8 -10   54.86    9.69
   5   8 -10   54.28    9.97
   4  -8 -10   -2.00    2.02
  -4  -8  10   10.22    3.76
  -4   8  10    2.07    1.12
   4   8 -10   -3.09    4.21
  -4   8  10    0.45    1.50
  -3  -8  10  166.48   12.70
   3  -8 -10  152.63   12.10
   3   8 -10  162.04   14.60
  -3   8  10  145.88   10.17
  -3   8  10  150.50   11.23
   2  -8 -10  523.13   31.42
  -2  -8  10  539.48   32.58
   2   8 -10  493.94   32.55
  -2   8  10  503.52   31.04
  -2   8  10  541.73   29.89
  -1  -8  10  183.98   14.33
   1  -8 -10  174.86   14.38
  -1   8  10  196.00   12.93
   1   8 -10  175.96   14.97
   0  -8 -10   87.35    9.70
   0  -8  10  102.10    9.40
   0   8  10   88.62    7.98
   0   8 -10   85.13    9.53
  -1  -8 -10    1.70    4.29
  -1   8 -10   -1.07    3.33
  -1   8 -10    2.42    3.47
   1   8  10    2.21    3.35
   2  -8  10   19.56    4.50
  -2  -8 -10   17.01    5.96
   2   8  10   22.87    5.11
  -2   8 -10   17.00    3.57
   3  -8  10  365.30   23.53
  -3  -8 -10  328.76   24.27
  -3   8 -10  336.61   22.19
   3   8  10  341.54   22.10
  -3   8 -10  338.76   20.76
   4  -8  10  102.51   10.61
  -4  -8 -10  103.68   13.02
   4   8  10  109.01    9.57
  -4   8 -10  127.20    9.29
  -4   8 -10  103.94    7.62
  -5  -8 -10   20.28    6.53
   5  -8  10    8.53    5.46
   5   8  10    8.37    4.93
  -6  -8 -10   51.09    9.19
   6  -8  10   56.52    9.91
   6   8  10   65.35    8.94
  -7  -8 -10   25.09    7.90
   7  -8  10   19.84    7.75
   7   8  10   30.39    8.25
   8  -8  10   30.58    9.29
   8   8  10   33.60    8.17
   9  -9 -10    2.46    4.76
   9   9 -10   -8.94   10.89
   9   9 -10   -5.14   11.60
   8  -9 -10  126.71   11.45
   8   9 -10  165.87   16.75
   8   9 -10  164.59   18.16
   7  -9 -10    2.98    3.77
   7   9 -10    0.64    9.10
   7   9 -10    4.55    7.66
   6  -9 -10  181.49   14.01
   6   9 -10  174.87   18.32
   6   9 -10  200.99   20.21
   5  -9 -10   31.10    5.97
   5   9 -10   30.04    8.12
  -4  -9  10   35.99    6.61
   4  -9 -10   52.04    7.19
   4   9 -10   41.93    7.54
  -4   9  10   48.19    3.99
   4   9 -10   42.77    8.67
  -4   9  10   47.89    4.73
  -3  -9  10   48.96    8.02
   3  -9 -10   69.95    8.37
   3   9 -10   58.77    9.39
   3   9 -10   54.63    9.55
  -3   9  10   55.38    7.07
  -3   9  10   61.94    5.48
   2  -9 -10    1.37    3.60
  -2  -9  10   -2.05    3.23
   2   9 -10   -3.78    4.02
  -2   9  10    0.49    2.10
   2   9 -10    3.41    5.60
  -1  -9  10   -3.01    3.06
   1  -9 -10   -1.92    3.56
  -1   9  10    3.72    3.61
   1   9 -10    0.18    3.86
   1   9 -10   -1.14    4.20
  -1   9  10    2.05    2.43
   0  -9  10  178.96   15.35
   0  -9 -10  201.22   16.67
   0   9 -10  221.29   16.62
   0   9 -10  231.68   18.02
   0   9  10  215.31   14.95
  -1  -9 -10  102.94   12.01
  -1   9 -10  104.67   10.54
   1   9  10  107.83    9.64
  -1   9 -10   97.85   10.38
  -2  -9 -10   55.33    9.99
   2  -9  10   46.71    6.74
  -2   9 -10   67.15    7.49
   2   9  10   50.18    6.60
   3  -9  10   -2.02    4.65
  -3  -9 -10    1.53    5.88
   3   9  10    0.38    3.04
  -3   9 -10    2.26    3.37
   4  -9  10  104.34   11.05
  -4  -9 -10  118.81   13.96
  -4   9 -10  111.04    9.09
   4   9  10  133.40   12.31
  -4   9 -10  106.40    8.38
  -5  -9 -10   47.68   12.04
   5  -9  10   75.93   10.15
   5   9  10   76.96    9.83
  -6  -9 -10  101.07   14.57
   6  -9  10   79.89   12.19
   6   9  10  108.47   11.70
  -7  -9 -10    6.56    7.43
   7  -9  10   21.68    7.60
   7   9  10   -0.57    7.19
   8 -10 -10  116.36   13.21
   8  10 -10  125.14   19.58
   8  10 -10  103.80   14.81
   7 -10 -10  156.75   14.12
   7  10 -10  177.91   17.04
   7  10 -10  157.50   17.90
   6 -10 -10    7.17    4.82
   6  10 -10   19.54    7.33
   6  10 -10   20.10    7.65
   5 -10 -10  238.92   18.26
   5  10 -10  275.33   23.53
   5  10 -10  251.81   21.83
   4 -10 -10   44.22    8.46
  -4 -10  10   48.62    8.15
   4  10 -10   48.85    9.18
  -4  10  10   56.81    4.51
  -4  10  10   51.74    5.35
   3 -10 -10  237.03   18.11
  -3 -10  10  248.42   18.25
   3  10 -10  255.17   20.70
  -3  10  10  248.94   16.62
  -3  10  10  259.54   15.72
   2 -10 -10  386.26   25.16
  -2 -10  10  380.93   25.48
  -2  10  10  366.64   22.41
  -2  10  10  362.05   23.79
   2  10 -10  378.50   26.60
   2  10 -10  347.56   25.58
   1 -10 -10   41.61    8.10
  -1 -10  10   49.93    8.78
  -1  10  10   55.61    8.83
   1  10 -10   47.13    8.92
   1  10 -10   61.52    9.46
  -1  10  10   65.19    6.77
   0 -10  10  120.11   12.19
   0 -10 -10  114.28   12.31
   0  10  10  107.76   11.77
   0  10 -10   95.28   11.43
   0  10  10  106.99    9.69
   0  10 -10   95.73   12.02
  -1 -10 -10  163.02   15.91
   1 -10  10  162.91   14.82
  -1  10 -10  158.68   13.68
   1  10  10  174.38   13.03
  -1  10 -10  174.57   16.29
   2 -10  10  237.51   18.41
  -2  10 -10  247.88   17.08
  -2  10 -10  240.16   17.94
   3 -10  10  121.58   11.84
  -3 -10 -10  130.92   16.07
  -3  10 -10  145.65   10.60
  -3  10 -10  146.93   12.46
   3  10  10  160.54   13.85
   4 -10  10   35.94    7.37
  -4 -10 -10   47.94    9.34
   4  10  10   52.62    8.92
  -4  10 -10   48.86    6.14
  -4  10 -10   47.92    5.62
   5 -10  10   31.50    6.71
   5  10  10   54.10    8.25
   7 -10  10    4.82    8.44
  -7 -10 -10   -0.32    8.82
   7  10  10    3.50    7.08
   8 -11 -10   19.02    7.94
   8  11 -10    8.55   11.06
   7 -11 -10   71.90   11.40
   7  11 -10   83.15   14.25
   7  11 -10   67.63   13.24
   6 -11 -10   13.82    5.96
   6  11 -10    9.83    7.48
   6  11 -10   13.68    8.73
   5 -11 -10  242.58   19.04
   5  11 -10  270.32   22.90
   5  11 -10  245.24   22.14
   4 -11 -10   25.30    6.45
   4  11 -10   22.11    7.75
  -4  11  10   16.64    3.43
  -4  11  10   22.08    3.32
   4  11 -10   24.85    7.22
   3 -11 -10   41.11    7.91
  -3  11  10   41.10    4.90
  -3  11  10   45.98    7.68
   3  11 -10   58.97   10.45
   3  11 -10   37.00    9.97
   2 -11 -10    3.58    5.47
  -2 -11  10    6.76    4.28
  -2  11  10   -1.47    3.80
   2  11 -10    0.43    5.39
   2  11 -10    4.56    5.02
  -1 -11  10  313.18   24.09
   1 -11 -10  332.08   24.09
   1  11 -10  347.04   24.77
   1  11 -10  359.32   24.61
  -1  11  10  347.57   23.72
  -1  11  10  294.70   20.42
   0 -11  10  568.64   35.74
   0 -11 -10  504.36   35.30
   0  11 -10  555.54   35.06
   0  11  10  577.72   33.25
   0  11  10  555.57   35.38
   0  11 -10  544.45   36.10
   1 -11  10  197.57   17.36
  -1 -11 -10  228.32   19.45
  -1  11 -10  223.16   16.74
   1  11  10  195.51   17.28
   1  11  10  165.81   14.74
  -1  11 -10  217.36   17.48
   2 -11  10   62.13    9.66
  -2 -11 -10   98.13   13.66
   2  11  10   79.60   10.69
  -2  11 -10   82.63    9.26
  -2  11 -10   74.40   11.21
  -3 -11 -10  156.61   17.41
  -3  11 -10  154.82   12.26
   3  11  10  185.70   15.02
  -3  11 -10  135.05   13.20
  -4 -11 -10   10.27    7.81
   4 -11  10   11.58    5.59
   5 -11  10   37.34    9.61
  -5 -11 -10   36.22    9.64
   5  11  10   27.01    6.84
   6 -11  10  258.45   21.81
  -6 -11 -10  243.28   23.77
   6  11  10  241.57   19.65
   7 -11  10  327.35   26.23
  -7 -11 -10  328.73   28.69
   7  11  10  424.43   28.89
   8 -12 -10   30.99   10.19
   8  12 -10   44.47   14.25
   8  12 -10   23.93   13.91
   7 -12 -10   44.88    9.57
   7  12 -10   43.83   12.41
   7  12 -10   87.46   16.68
   6 -12 -10   16.31    6.74
   6  12 -10    9.54    9.01
   6  12 -10   23.51    8.78
   5 -12 -10   39.10    8.13
   5  12 -10   46.61   10.36
   5  12 -10   56.10    9.19
   4 -12 -10  124.81   15.13
  -4 -12  10  179.59   15.79
   4  12 -10  155.98   15.83
  -4  12  10  150.73   10.73
   4  12 -10  159.77   17.77
  -4  12  10  174.59   10.41
  -3 -12  10   14.30    6.72
   3  12 -10    5.77    9.44
   3  12 -10    7.45    6.80
  -3  12  10    8.67    4.08
  -3  12  10   10.61    2.88
  -2 -12  10   22.93    8.63
   2 -12 -10   27.89    7.53
  -2  12  10   28.24    6.73
  -2  12  10   28.91    5.60
   2  12 -10   34.74   10.02
   2  12 -10   25.50    7.97
   1 -12 -10    9.24    5.91
  -1 -12  10   -3.37    5.84
  -1  12  10   -0.01    4.70
   1  12 -10   -0.63    5.79
  -1  12  10    1.08    3.38
   1  12 -10    9.98    6.43
   0 -12 -10    4.46    6.30
   0 -12  10    7.92    6.81
   0  12  10    9.58    3.84
   0  12 -10    6.77    6.55
   0  12  10   -4.79    5.95
   0  12 -10   -3.34    5.62
   1 -12  10    1.80    5.77
  -1 -12 -10   -2.97    6.80
   1  12  10   14.65    6.72
   1  12  10    3.24    4.54
  -1  12 -10    8.45    5.55
  -1  12 -10   -1.24    5.05
  -2 -12 -10   68.09   12.69
   2 -12  10   60.65   11.24
   2  12  10   95.56   10.85
  -2  12 -10   73.87    9.31
   2  12  10   54.98   10.63
  -2  12 -10   88.28   10.75
  -3 -12 -10    3.66    8.11
   3 -12  10    0.48    6.52
   3  12  10    9.42    4.27
   3  12  10    1.96    6.16
  -3  12 -10    0.48    3.59
  -3  12 -10   12.08    5.03
   4 -12  10   16.16    6.80
  -4 -12 -10    5.93    8.23
  -4  12 -10   16.06    3.86
   4  12  10   -3.67    5.84
  -4  12 -10    2.26    2.83
   4  12  10    8.04    7.52
   5 -12  10   15.66    8.52
  -5 -12 -10   22.54    9.43
   5  12  10   11.80    5.80
   5  12  10   14.74    8.74
  -6 -12 -10    5.74   10.11
   6  12  10   -6.94    7.48
   6  12  10    1.99    9.37
   7 -13 -10   41.76   10.83
   7  13 -10   32.68   12.63
   7  13 -10   18.18   12.09
   6 -13 -10   10.34    9.00
   6  13 -10   -2.99    9.70
   6  13 -10   29.76    9.29
   5  13 -10   39.17   11.27
   5  13 -10   30.74   10.15
   4 -13 -10   39.20    8.60
  -4 -13  10   22.09    6.55
  -4  13  10   34.23    5.67
   4  13 -10   19.08    8.28
   4  13 -10   46.46   10.40
  -4  13  10   42.38    4.62
   3 -13 -10  339.90   25.93
  -3 -13  10  311.67   24.60
   3  13 -10  332.00   26.88
  -3  13  10  347.20   23.34
  -3  13  10  339.26   20.86
   3  13 -10  354.82   25.06
   2 -13 -10   30.58    9.34
  -2 -13  10   40.76    8.25
   2  13 -10   23.88    8.56
  -2  13  10   30.28    5.38
  -2  13  10   33.58    7.50
   2  13 -10   33.38   10.21
   1 -13 -10   16.64    7.58
  -1 -13  10   23.91    7.89
   1  13 -10   14.11    7.37
  -1  13  10   16.24    6.46
   1  13 -10   11.31    7.54
  -1  13  10   20.09    5.37
   0 -13 -10   32.70    8.65
   0 -13  10   22.84    7.64
   0  13 -10   34.12    8.35
   0  13 -10   33.19    9.14
   0  13  10   24.93    6.13
   0  13  10   27.72    8.06
  -1 -13 -10  621.25   42.79
   1 -13  10  686.27   41.69
   1  13  10  644.58   41.78
  -1  13 -10  626.64   39.58
  -2 -13 -10  222.11   21.22
   2 -13  10  216.44   20.00
  -2  13 -10  206.05   17.11
   2  13  10  222.77   20.66
   2  13  10  253.01   16.69
  -2  13 -10  222.47   17.61
   3 -13  10    3.51    6.27
  -3 -13 -10    4.56    8.72
   3  13  10    5.74    7.22
   3  13  10   -2.15    5.93
  -3  13 -10    1.78    4.47
  -3  13 -10   12.44    6.09
  -4 -13 -10   17.06   10.32
   4  13  10    9.54    9.50
   4  13  10   -2.47    5.87
  -4  13 -10   12.34    4.18
  -4  13 -10    5.79    3.72
   5 -13  10  298.96   22.35
  -5 -13 -10  269.47   27.07
   5  13  10  261.97   20.28
   5  13  10  280.58   26.16
   6 -13  10   93.14   18.53
  -6 -13 -10  109.88   21.74
   6  13  10  130.12   23.46
   6  13  10  134.16   18.18
   7 -14 -10   10.87   10.27
   7  14 -10  -18.38   13.54
   6 -14 -10  116.38   18.03
   6  14 -10  140.35   18.71
   6  14 -10  114.16   20.02
   5 -14 -10   83.63   15.30
   5  14 -10   79.42   14.63
   4 -14 -10  106.73   14.98
  -4  14  10  126.76   11.12
   4  14 -10   95.67   16.88
   4  14 -10  149.73   17.11
  -4  14  10  124.58    8.92
  -3 -14  10   -1.44    6.43
   3 -14 -10   -4.13    6.67
  -3  14  10    1.09    5.49
   3  14 -10   -5.58    7.45
  -3  14  10    2.28    3.38
   3  14 -10    1.41    8.38
  -2 -14  10    6.37    6.08
   2 -14 -10    3.28    6.80
   2  14 -10    8.30    7.55
   2  14 -10    3.60    7.06
  -2  14  10   11.50    6.68
  -2  14  10    0.22    3.38
  -1 -14  10   52.84   10.34
   1 -14 -10   59.04   12.46
  -1  14  10   78.79   12.48
   1  14 -10   77.03   12.49
  -1  14  10   65.74    9.73
   0 -14 -10   96.29   15.49
   0 -14  10  114.52   11.90
   0  14 -10  133.25   16.06
   0  14 -10  124.17   14.78
   0  14  10  104.13   11.79
   0  14  10  116.63   15.49
  -1 -14 -10   67.58   12.93
   1 -14  10   49.02    8.79
   1  14  10   80.82    8.77
  -1  14 -10   82.67   11.80
   1  14  10   55.17   10.73
  -1  14 -10   61.00   11.40
  -2 -14 -10   30.87   10.55
   2 -14  10   27.45    6.42
   2  14  10   27.22    7.16
   2  14  10   28.31    9.73
  -2  14 -10   23.01    6.68
  -2  14 -10   18.96    7.53
  -3 -14 -10   39.38   12.15
   3 -14  10   61.78   11.99
   3  14  10   48.04    9.36
  -3  14 -10   65.39   10.11
  -3  14 -10   59.37    9.33
   3  14  10   53.00   11.67
  -4 -14 -10  151.37   21.78
   4 -14  10  103.09   16.87
   4  14  10  136.89   17.73
   4  14  10   90.82   12.32
  -4  14 -10   75.72    9.28
   5 -14  10   15.32    9.29
  -5 -14 -10   10.59   12.17
   5  14  10    6.68   11.59
   5  14  10    3.12    8.06
   6 -15 -10   13.10   10.93
   6  15 -10    7.27   14.81
   6  15 -10   24.43   13.17
   5 -15 -10   21.40   10.65
   5  15 -10   12.63   11.48
   5  15 -10   12.22   11.36
   4 -15 -10   16.90    9.79
  -4  15  10   26.09    4.06
  -4  15  10   19.86    5.21
   4  15 -10   34.08   11.71
   4  15 -10   35.07    9.41
   3 -15 -10   22.98    9.67
  -3 -15  10   19.62    8.16
   3  15 -10   16.97    9.90
   3  15 -10   16.97    9.59
  -3  15  10   11.55    6.70
   2 -15 -10   20.05    9.09
  -2 -15  10   27.92    9.55
   2  15 -10   20.57    9.55
   2  15 -10   24.11    9.04
  -1 -15  10   31.18    8.41
   1 -15 -10   39.67   10.60
   1  15 -10   22.97    8.70
  -1  15  10   27.58    6.66
  -1  15  10   37.07    9.12
   1  15 -10   25.35    8.49
   0 -15 -10   -0.45    8.06
   0  15  10    3.83    6.88
   0  15 -10   10.23    7.24
   0  15  10   19.43    4.82
  -1 -15 -10   -1.38    8.91
   1 -15  10   12.55    7.88
  -1  15 -10    5.53    6.81
   1  15  10   -2.26    7.49
   1  15  10    3.86    5.76
  -1  15 -10   -9.16    8.23
   2 -15  10  142.26   18.28
  -2 -15 -10  154.61   21.01
   2  15  10  163.45   15.14
   2  15  10  144.49   19.68
[truncated: 322,058 more chars]
