# Supplementary material for: Straightforward Access to Multifunctional π‐Conjugated P‐Heterocycles Featuring an Internal Ylidic Bond
Source: Angew Chem Int Ed Engl. 2022 Jun 23;61(31):e202205548. doi: 10.1002/anie.202205548 (PMC9400969; doi:10.1002/anie.202205548)
Supplement: Supplementary file 4 — Supporting Information [file ANIE-61-0-s002.cif]

################################################################################
#                                                                              #
#------------------------------------------------------------------------------#
#                                                                              #
#         CIF file created and formatted by CRYSCALC (ver. Nov. 2019)          #
#                                                                              #
#------------------------------------------------------------------------------#
#                                                                              #
# Date of archive creation: 21-01-2020 at 10:23:46                             #
#                                                                              #
# Input CIF files:                                                             #
#  1. job_sq.cif                                                               #
#  2. import.cif                                                               #
#                                                                              #
#------------------------------------------------------------------------------#
#                                                                              #
# Date of experiment: 20 janvier 2020                                          #
# Experimenter      : Marie Cordier                                            #
#                                                                              #
# Instrument        : D8 VENTURE Bruker AXS                                    #
# Laboratory        : CDIFX/ISCR (UMR6226 Rennes)                              #
# CDIFX ID          : D20-0041                                                 #
# Sample ID         : DT531                                                    #
# Proposer          : M. Hissler [OMC/ISCR]                                    #
#                                                                              #
#------------------------------------------------------------------------------#
#                                                                              #
# Please use the following crystallographer details for CIF file deposition    #
# at CCDC or FIZ Karsruhe :                                                    #
#                                                                              #
# Crystallographer name : Marie CORDIER                                        #
# Publishing name :       Marie CORDIER                                        #
# Email adress :          marie.cordier@univ-rennes1.fr                        #
# Affiliation :           CDIFX ISCR CNRS Univ Rennes                          #
# Country :               France                                               #
# ORCID ID :              0000-0003-0917-2725                                  #
#                                                                              #
# Please use the following address for further publication:                    #
#                                                                              #
# Marie Cordier                                                                #
# Univ Rennes, CNRS, ISCR (Institut des Sciences Chimiques de Rennes) UMR 6226 #
# F-35000 Rennes, France                                                       #
#                                                                              #
################################################################################


data_DT531

#------------------------------------------------------------------------------#
# Date of experiment: 20 janvier 2020                                          #
#------------------------------------------------------------------------------#


#------------------------------------------------------------------------------#
#                             CHEMICAL INFORMATION                             #
#------------------------------------------------------------------------------#
 

_chemical_name_systematic
;
 ?
;
_chemical_formula_moiety              'C30 H21 O P'
_chemical_formula_sum                 'C30 H21 O P'
_chemical_formula_weight               428.44
_chemical_compound_source             'synthesis as described'

#------------------------------------------------------------------------------#
#                            UNIT CELL INFORMATION                             #
#------------------------------------------------------------------------------#
 

_space_group_crystal_system              monoclinic
_space_group_name_H-M_alt                'P 21/n'
_space_group_name_Hall                   '-P 2yn'
_space_group_IT_number                    14
loop_
  _space_group_symop_operation_xyz
 'x, y, z'
 '-x+1/2, y+1/2, -z+1/2'
 '-x, -y, -z'
 'x-1/2, -y-1/2, z-1/2'

_cell_length_a                         12.0964(11)
_cell_length_b                         11.0843(13)
_cell_length_c                         19.243(2)
_cell_angle_alpha                      90
_cell_angle_beta                       104.733(4)
_cell_angle_gamma                      90
_cell_volume                           2495.3(5)
_cell_formula_units_Z                 4
_cell_measurement_temperature         150
_cell_measurement_reflns_used          9912
_cell_measurement_theta_min            2.2798
_cell_measurement_theta_max            27.4703
_cell_measurement_wavelength        0.710730


#------------------------------------------------------------------------------#
#                              ORIENTATION MATRIX                              #
#------------------------------------------------------------------------------#
 
_diffrn_orient_matrix_UB_11   0.0590566
_diffrn_orient_matrix_UB_21   0.0099752
_diffrn_orient_matrix_UB_31   0.0609882
_diffrn_orient_matrix_UB_12   0.0109885
_diffrn_orient_matrix_UB_22  -0.0894574
_diffrn_orient_matrix_UB_32   0.0039911
_diffrn_orient_matrix_UB_13   0.0464746
_diffrn_orient_matrix_UB_23   0.0045225
_diffrn_orient_matrix_UB_33  -0.0265891


#------------------------------------------------------------------------------#
#                             CRYSTAL INFORMATION                              #
#------------------------------------------------------------------------------#
 
_exptl_crystal_description             prism
_exptl_crystal_colour                  orange
_exptl_crystal_size_max                 0.700
_exptl_crystal_size_mid                 0.320
_exptl_crystal_size_min                 0.230
_exptl_crystal_density_meas           ?                               
_exptl_crystal_density_diffrn         1.140                           
_exptl_crystal_density_method         ?                               
_exptl_crystal_F_000                  896                             
_exptl_special_details
;
 ?
;

#------------------------------------------------------------------------------#
#                            ABSORPTION CORRECTION                             #
#------------------------------------------------------------------------------#
 
_exptl_absorpt_coefficient_mu                         0.128
_exptl_absorpt_correction_type                       multi-scan
_exptl_absorpt_process_details
;
  [Sheldrick, G.M. (2014). SADABS Bruker AXS Inc., Madison, Wisconsin, USA]
;
_exptl_absorpt_correction_T_min                         0.596
_exptl_absorpt_correction_T_max                         0.971

#------------------------------------------------------------------------------#
#                               DATA COLLECTION                                #
#------------------------------------------------------------------------------#
 
_diffrn_measurement_device_type         'D8 VENTURE Bruker AXS'
_diffrn_measurement_method              'rotation images'
_diffrn_detector                        '(CMOS) PHOTON 100'
_diffrn_detector_area_resol_mean        10.4167
_diffrn_ambient_temperature             150
_diffrn_radiation_wavelength            0.71073
_diffrn_radiation_type                  MoK\a
_diffrn_radiation_probe                 x-ray
_diffrn_radiation_source                'Incoatec microfocus sealed tube'
_diffrn_radiation_monochromator         'multilayer monochromator'
_diffrn_source_current                  1.0
_diffrn_source_voltage                  50.0
_diffrn_reflns_av_r_equivalents         0.1010
_diffrn_reflns_av_uneti/neti            0.0757
_diffrn_reflns_number                   28373
_diffrn_reflns_limit_h_min              -15
_diffrn_reflns_limit_h_max              15
_diffrn_reflns_limit_k_min              -14
_diffrn_reflns_limit_k_max              14
_diffrn_reflns_limit_l_min              -24
_diffrn_reflns_limit_l_max              25
_diffrn_reflns_theta_min                2.139
_diffrn_reflns_theta_max                27.523
_diffrn_reflns_theta_full               25.242
_diffrn_measured_fraction_theta_full    0.991
_diffrn_measured_fraction_theta_max     0.986
_reflns_number_total                    5671
_reflns_number_gt                       4139
_reflns_threshold_expression            >2sigma(I)
_reflns_Friedel_coverage                0.000
_reflns_Friedel_fraction_max            .
_reflns_Friedel_fraction_full           .

_reflns_special_details
;
Reflections were merged by SHELXL according to the crystal
class for the calculation of statistics and refinement.

_reflns_Friedel_fraction is defined as the number of unique
Friedel pairs measured divided by the number that would be
possible theoretically, ignoring centric projections and
systematic absences.
;

#------------------------------------------------------------------------------#
#                            COMPUTER PROGRAMS USED                            #
#------------------------------------------------------------------------------#
 
_computing_data_collection       'SAINT (Bruker, 2014)'
_computing_cell_refinement       'APEX3 (Bruker, 2015)'
_computing_data_reduction        'SAINT (Bruker, 2014)'
_computing_structure_solution    'SHELXT (G. Sheldrick, 2015)'
_computing_structure_refinement  'SHELXL-2018_3 (Sheldrick, 2018)'
_computing_molecular_graphics    'PLATON, A.L.Spek, Acta Cryst. 2009, D65, 148-155'
_computing_publication_material  'CRYSCALC (T. Roisnel, local program, 2019)'

#------------------------------------------------------------------------------#
#                            REFINEMENT INFORMATION                            #
#------------------------------------------------------------------------------#
 
_refine_special_details
;
Refinement of F^2^ against ALL reflections.  The weighted R-factor wR and
goodness of fit S are based on F^2^, conventional R-factors R are based
on F, with F set to zero for negative F^2^. The threshold expression of
F^2^ > 2sigma(F^2^) is used only for calculating R-factors(gt) etc. and is
not relevant to the choice of reflections for refinement.  R-factors based
on F^2^ are statistically about twice as large as those based on F, and R-
factors based on ALL data will be even larger.
;
_refine_ls_structure_factor_coef        Fsqd
_refine_ls_matrix_type                  full
_refine_ls_weighting_scheme             calc
_refine_ls_weighting_details            
        'w=1/[\s^2^(Fo^2^)+(0.1072P)^2^+0.9813P] where P=(Fo^2^+2Fc^2^)/3'
_atom_sites_solution_primary            dual
_atom_sites_solution_secondary          difmap
_atom_sites_solution_hydrogens          geom
_refine_ls_hydrogen_treatment           constr
_refine_ls_extinction_method            none
_refine_ls_extinction_coef              .
_refine_ls_number_reflns                5671
_refine_ls_number_parameters            290
_refine_ls_number_restraints            0
_refine_ls_R_factor_all                 0.0902
_refine_ls_R_factor_gt                  0.0636
_refine_ls_wR_factor_ref                0.1860
_refine_ls_wR_factor_gt                 0.1646
_refine_ls_goodness_of_fit_ref          1.025
_refine_ls_restrained_S_all             1.025
_refine_ls_shift/su_max                 0.001
_refine_ls_shift/su_mean                0.000
_refine_diff_density_max                0.590
_refine_diff_density_min                -0.544
_refine_diff_density_rms                0.081

#------------------------------------------------------------------------------#
#               ATOMIC TYPES, COORDINATES AND THERMAL PARAMETERS               #
#------------------------------------------------------------------------------#
 
loop_
    _atom_type_symbol
    _atom_type_description
    _atom_type_scat_dispersion_real
    _atom_type_scat_dispersion_imag
    _atom_type_scat_source
C   C    0.0033  0.0016  'International Tables Vol C Tables 4.2.6.8 and 6.1.1.4'
H   H    0.0000  0.0000  'International Tables Vol C Tables 4.2.6.8 and 6.1.1.4'
O   O    0.0106  0.0060  'International Tables Vol C Tables 4.2.6.8 and 6.1.1.4'
P   P    0.1023  0.0942  'International Tables Vol C Tables 4.2.6.8 and 6.1.1.4'

loop_
    _atom_site_label
    _atom_site_type_symbol
    _atom_site_fract_x
    _atom_site_fract_y
    _atom_site_fract_z
    _atom_site_U_iso_or_equiv
    _atom_site_adp_type
    _atom_site_occupancy
    _atom_site_site_symmetry_order
    _atom_site_calc_flag
    _atom_site_refinement_flags_posn
    _atom_site_refinement_flags_adp
    _atom_site_refinement_flags_occupancy
    _atom_site_disorder_assembly
    _atom_site_disorder_group
P1   P   0.77589(5)   0.32975(5)   0.31634(3)   0.01933(17) Uani 1 1 d    .     .  . . . 
O1   O   0.90727(13)  0.17210(14)  0.42768(9)   0.0253(4)   Uani 1 1 d    .     .  . . . 
C1   C   0.87531(19)  0.2998(2)    0.26265(12)  0.0227(5)   Uani 1 1 d    .     .  . . . 
C2   C   0.8364(2)    0.2834(2)    0.18878(13)  0.0301(5)   Uani 1 1 d    .     .  . . . 
H2   H   0.757340     0.291560     0.166026     0.036       Uiso 1 1 calc R     U  . . . 
C3   C   0.9127(2)    0.2553(3)    0.14819(15)  0.0401(7)   Uani 1 1 d    .     .  . . . 
H3   H   0.885905     0.244434     0.097725     0.048       Uiso 1 1 calc R     U  . . . 
C4   C   1.0281(2)    0.2430(3)    0.18156(16)  0.0395(6)   Uani 1 1 d    .     .  . . . 
H4   H   1.080402     0.224042     0.153801     0.047       Uiso 1 1 calc R     U  . . . 
C5   C   1.0672(2)    0.2583(2)    0.25484(15)  0.0353(6)   Uani 1 1 d    .     .  . . . 
H5   H   1.146261     0.249152     0.277402     0.042       Uiso 1 1 calc R     U  . . . 
C6   C   0.9918(2)    0.2868(2)    0.29560(13)  0.0286(5)   Uani 1 1 d    .     .  . . . 
H6   H   1.019126     0.297666     0.346036     0.034       Uiso 1 1 calc R     U  . . . 
C7   C   0.83395(18)  0.45035(19)  0.37728(12)  0.0209(4)   Uani 1 1 d    .     .  . . . 
C8   C   0.9022(2)    0.5393(2)    0.35861(13)  0.0271(5)   Uani 1 1 d    .     .  . . . 
H8   H   0.921061     0.535785     0.313634     0.032       Uiso 1 1 calc R     U  . . . 
C9   C   0.9430(2)    0.6337(2)    0.40624(14)  0.0323(6)   Uani 1 1 d    .     .  . . . 
H9   H   0.989147     0.694936     0.393481     0.039       Uiso 1 1 calc R     U  . . . 
C10  C   0.9165(2)    0.6382(2)    0.47173(14)  0.0295(5)   Uani 1 1 d    .     .  . . . 
H10  H   0.945839     0.701696     0.504406     0.035       Uiso 1 1 calc R     U  . . . 
C11  C   0.8472(2)    0.5506(2)    0.49014(14)  0.0314(6)   Uani 1 1 d    .     .  . . . 
H11  H   0.828204     0.554876     0.535036     0.038       Uiso 1 1 calc R     U  . . . 
C12  C   0.8057(2)    0.4571(2)    0.44320(13)  0.0283(5)   Uani 1 1 d    .     .  . . . 
H12  H   0.757934     0.397364     0.455789     0.034       Uiso 1 1 calc R     U  . . . 
C13  C   0.63975(19)  0.3681(2)    0.25781(12)  0.0220(5)   Uani 1 1 d    .     .  . . . 
C14  C   0.6077(2)    0.4614(2)    0.20986(13)  0.0286(5)   Uani 1 1 d    .     .  . . . 
H14  H   0.661044     0.521557     0.204846     0.034       Uiso 1 1 calc R     U  . . . 
C15  C   0.4932(2)    0.4654(2)    0.16819(14)  0.0328(6)   Uani 1 1 d    .     .  . . . 
H15  H   0.469292     0.529570     0.135068     0.039       Uiso 1 1 calc R     U  . . . 
C16  C   0.4163(2)    0.3784(2)    0.17473(13)  0.0315(6)   Uani 1 1 d    .     .  . . . 
H16  H   0.340115     0.383257     0.145618     0.038       Uiso 1 1 calc R     U  . . . 
C17  C   0.44709(19)  0.2808(2)    0.22396(12)  0.0256(5)   Uani 1 1 d    .     .  . . . 
C18  C   0.3750(2)    0.1838(2)    0.23198(13)  0.0294(5)   Uani 1 1 d    .     .  . . . 
H18  H   0.298016     0.181514     0.204087     0.035       Uiso 1 1 calc R     U  . . . 
C19  C   0.4165(2)    0.0935(2)    0.27992(13)  0.0290(5)   Uani 1 1 d    .     .  . . . 
H19  H   0.367368     0.028500     0.283918     0.035       Uiso 1 1 calc R     U  . . . 
C20  C   0.53043(19)  0.0931(2)    0.32406(12)  0.0243(5)   Uani 1 1 d    .     .  . . . 
H20  H   0.555855     0.028879     0.356953     0.029       Uiso 1 1 calc R     U  . . . 
C21  C   0.60419(18)  0.1863(2)    0.31903(11)  0.0199(4)   Uani 1 1 d    .     .  . . . 
C22  C   0.56075(18)  0.2786(2)    0.26642(11)  0.0208(5)   Uani 1 1 d    .     .  . . . 
C23  C   0.72414(18)  0.2069(2)    0.35586(12)  0.0202(4)   Uani 1 1 d    .     .  . . . 
C24  C   0.80199(18)  0.15029(19)  0.41423(12)  0.0205(5)   Uani 1 1 d    .     .  . . . 
C25  C   0.76008(18)  0.0681(2)    0.46420(11)  0.0206(4)   Uani 1 1 d    .     .  . . . 
C26  C   0.66927(19)  0.1042(2)    0.49215(12)  0.0264(5)   Uani 1 1 d    .     .  . . . 
H26  H   0.631103     0.178329     0.477223     0.032       Uiso 1 1 calc R     U  . . . 
C27  C   0.6348(2)    0.0317(2)    0.54179(13)  0.0306(5)   Uani 1 1 d    .     .  . . . 
H27  H   0.575058     0.057629     0.562123     0.037       Uiso 1 1 calc R     U  . . . 
C28  C   0.6878(2)   -0.0784(2)    0.56157(13)  0.0318(6)   Uani 1 1 d    .     .  . . . 
H28  H   0.662501    -0.129321     0.594140     0.038       Uiso 1 1 calc R     U  . . . 
C29  C   0.7769(2)   -0.1139(2)    0.53409(14)  0.0340(6)   Uani 1 1 d    .     .  . . . 
H29  H   0.812933    -0.189464     0.547899     0.041       Uiso 1 1 calc R     U  . . . 
C30  C   0.8151(2)   -0.0405(2)    0.48617(12)  0.0256(5)   Uani 1 1 d    .     .  . . . 
H30  H   0.878384    -0.064574     0.468649     0.031       Uiso 1 1 calc R     U  . . . 

loop_
    _atom_site_aniso_label
    _atom_site_aniso_U_11
    _atom_site_aniso_U_22
    _atom_site_aniso_U_33
    _atom_site_aniso_U_23
    _atom_site_aniso_U_13
    _atom_site_aniso_U_12
P1   0.0182(3)    0.0201(3)    0.0175(3)    0.0014(2)    0.0004(2)   -0.0010(2)   
O1   0.0189(8)    0.0270(8)    0.0269(9)    0.0014(7)    0.0002(6)   -0.0016(6)   
C1   0.0231(11)   0.0214(11)   0.0232(11)   0.0000(9)    0.0050(9)   -0.0018(8)   
C2   0.0270(12)   0.0335(13)   0.0266(12)  -0.0060(10)   0.0011(10)  -0.0002(10)  
C3   0.0430(15)   0.0506(17)   0.0260(13)  -0.0109(12)   0.0078(12)   0.0060(13)  
C4   0.0360(14)   0.0462(16)   0.0399(15)  -0.0041(13)   0.0167(12)   0.0061(12)  
C5   0.0264(12)   0.0398(15)   0.0388(15)   0.0019(12)   0.0066(11)   0.0049(11)  
C6   0.0247(12)   0.0341(13)   0.0246(12)   0.0028(10)   0.0019(10)   0.0011(10)  
C7   0.0192(10)   0.0216(11)   0.0187(10)   0.0000(9)   -0.0010(8)    0.0009(8)   
C8   0.0323(12)   0.0278(12)   0.0183(11)   0.0006(9)    0.0015(9)   -0.0052(10)  
C9   0.0386(14)   0.0256(12)   0.0299(13)   0.0007(10)   0.0037(11)  -0.0089(10)  
C10  0.0279(12)   0.0275(12)   0.0270(12)  -0.0063(10)  -0.0040(10)   0.0023(10)  
C11  0.0340(13)   0.0345(14)   0.0260(12)  -0.0062(10)   0.0081(10)   0.0037(11)  
C12  0.0284(12)   0.0289(12)   0.0298(13)  -0.0041(10)   0.0113(10)  -0.0019(10)  
C13  0.0217(11)   0.0230(11)   0.0189(11)  -0.0012(9)    0.0008(9)    0.0017(8)   
C14  0.0310(13)   0.0262(12)   0.0252(12)   0.0019(10)   0.0010(10)   0.0027(10)  
C15  0.0331(13)   0.0320(13)   0.0264(12)   0.0027(10)  -0.0051(10)   0.0085(10)  
C16  0.0244(12)   0.0361(14)   0.0271(13)  -0.0021(10)  -0.0060(10)   0.0098(10)  
C17  0.0198(11)   0.0325(13)   0.0224(11)  -0.0055(10)   0.0016(9)    0.0042(9)   
C18  0.0177(11)   0.0409(14)   0.0273(12)  -0.0066(11)   0.0015(9)   -0.0002(10)  
C19  0.0226(11)   0.0354(13)   0.0292(13)  -0.0077(10)   0.0070(10)  -0.0079(10)  
C20  0.0240(11)   0.0267(12)   0.0211(11)  -0.0040(9)    0.0038(9)   -0.0028(9)   
C21  0.0179(10)   0.0245(11)   0.0164(10)  -0.0029(8)    0.0027(8)    0.0012(8)   
C22  0.0183(10)   0.0249(11)   0.0175(10)  -0.0030(9)    0.0013(8)    0.0021(8)   
C23  0.0196(10)   0.0216(11)   0.0183(10)   0.0024(8)    0.0024(8)   -0.0021(8)   
C24  0.0204(10)   0.0184(10)   0.0209(11)  -0.0018(8)    0.0020(9)    0.0002(8)   
C25  0.0184(10)   0.0239(11)   0.0152(10)   0.0000(8)   -0.0033(8)   -0.0029(8)   
C26  0.0235(11)   0.0326(13)   0.0199(11)   0.0007(10)  -0.0004(9)    0.0035(9)   
C27  0.0239(12)   0.0461(15)   0.0211(11)  -0.0024(11)   0.0047(9)   -0.0066(10)  
C28  0.0388(14)   0.0340(13)   0.0218(12)   0.0030(10)   0.0063(11)  -0.0100(11)  
C29  0.0494(16)   0.0243(12)   0.0271(13)   0.0043(10)   0.0075(12)   0.0005(11)  
C30  0.0269(12)   0.0260(12)   0.0227(11)   0.0008(9)    0.0038(9)    0.0012(9)   


#------------------------------------------------------------------------------#
#                              MOLECULAR GEOMETRY                              #
#------------------------------------------------------------------------------#
 
_geom_special_details
;
 All esds (except the esd in the dihedral angle between two l.s. planes)
 are estimated using the full covariance matrix.  The cell esds are taken
 into account individually in the estimation of esds in distances, angles
 and torsion angles; correlations between esds in cell parameters are only
 used when they are defined by crystal symmetry.  An approximate (isotropic)
 treatment of cell esds is used for estimating esds involving l.s. planes.
;
loop_
    _geom_bond_atom_site_label_1
    _geom_bond_atom_site_label_2
    _geom_bond_distance
    _geom_bond_site_symmetry_2
    _geom_bond_publ_flag
P1   C23  1.751(2)    .           ?           
P1   C13  1.794(2)    .           ?           
P1   C7   1.799(2)    .           ?           
P1   C1   1.804(2)    .           ?           
O1   C24  1.257(3)    .           ?           
C1   C2   1.391(3)    .           ?           
C1   C6   1.397(3)    .           ?           
C2   C3   1.387(4)    .           ?           
C2   H2   0.9500      .           ?           
C3   C4   1.387(4)    .           ?           
C3   H3   0.9500      .           ?           
C4   C5   1.379(4)    .           ?           
C4   H4   0.9500      .           ?           
C5   C6   1.383(3)    .           ?           
C5   H5   0.9500      .           ?           
C6   H6   0.9500      .           ?           
C7   C8   1.391(3)    .           ?           
C7   C12  1.397(3)    .           ?           
C8   C9   1.396(3)    .           ?           
C8   H8   0.9500      .           ?           
C9   C10  1.378(4)    .           ?           
C9   H9   0.9500      .           ?           
C10  C11  1.386(4)    .           ?           
C10  H10  0.9500      .           ?           
C11  C12  1.383(3)    .           ?           
C11  H11  0.9500      .           ?           
C12  H12  0.9500      .           ?           
C13  C14  1.374(3)    .           ?           
C13  C22  1.417(3)    .           ?           
C14  C15  1.413(3)    .           ?           
C14  H14  0.9500      .           ?           
C15  C16  1.368(4)    .           ?           
C15  H15  0.9500      .           ?           
C16  C17  1.424(3)    .           ?           
C16  H16  0.9500      .           ?           
C17  C22  1.410(3)    .           ?           
C17  C18  1.417(3)    .           ?           
C18  C19  1.367(4)    .           ?           
C18  H18  0.9500      .           ?           
C19  C20  1.423(3)    .           ?           
C19  H19  0.9500      .           ?           
C20  C21  1.385(3)    .           ?           
C20  H20  0.9500      .           ?           
C21  C22  1.441(3)    .           ?           
C21  C23  1.462(3)    .           ?           
C23  C24  1.416(3)    .           ?           
C24  C25  1.503(3)    .           ?           
C25  C30  1.388(3)    .           ?           
C25  C26  1.399(3)    .           ?           
C26  C27  1.391(3)    .           ?           
C26  H26  0.9500      .           ?           
C27  C28  1.386(4)    .           ?           
C27  H27  0.9500      .           ?           
C28  C29  1.373(4)    .           ?           
C28  H28  0.9500      .           ?           
C29  C30  1.394(3)    .           ?           
C29  H29  0.9500      .           ?           
C30  H30  0.9500      .           ?           

loop_
    _geom_angle_atom_site_label_1
    _geom_angle_atom_site_label_2
    _geom_angle_atom_site_label_3
    _geom_angle
    _geom_angle_site_symmetry_1
    _geom_angle_site_symmetry_3
    _geom_angle_publ_flag
C23  P1   C13   94.85(10)   .       .       ?       
C23  P1   C7   114.72(10)   .       .       ?       
C13  P1   C7   112.15(10)   .       .       ?       
C23  P1   C1   117.99(10)   .       .       ?       
C13  P1   C1   108.86(11)   .       .       ?       
C7   P1   C1   107.67(10)   .       .       ?       
C2   C1   C6   119.3(2)     .       .       ?       
C2   C1   P1   120.53(18)   .       .       ?       
C6   C1   P1   120.05(17)   .       .       ?       
C3   C2   C1   120.3(2)     .       .       ?       
C3   C2   H2   119.8        .       .       ?       
C1   C2   H2   119.8        .       .       ?       
C2   C3   C4   119.8(2)     .       .       ?       
C2   C3   H3   120.1        .       .       ?       
C4   C3   H3   120.1        .       .       ?       
C5   C4   C3   120.3(2)     .       .       ?       
C5   C4   H4   119.8        .       .       ?       
C3   C4   H4   119.8        .       .       ?       
C4   C5   C6   120.3(2)     .       .       ?       
C4   C5   H5   119.9        .       .       ?       
C6   C5   H5   119.9        .       .       ?       
C5   C6   C1   120.0(2)     .       .       ?       
C5   C6   H6   120.0        .       .       ?       
C1   C6   H6   120.0        .       .       ?       
C8   C7   C12  119.7(2)     .       .       ?       
C8   C7   P1   121.15(17)   .       .       ?       
C12  C7   P1   119.12(17)   .       .       ?       
C7   C8   C9   119.7(2)     .       .       ?       
C7   C8   H8   120.1        .       .       ?       
C9   C8   H8   120.1        .       .       ?       
C10  C9   C8   120.2(2)     .       .       ?       
C10  C9   H9   119.9        .       .       ?       
C8   C9   H9   119.9        .       .       ?       
C9   C10  C11  120.3(2)     .       .       ?       
C9   C10  H10  119.9        .       .       ?       
C11  C10  H10  119.9        .       .       ?       
C12  C11  C10  120.1(2)     .       .       ?       
C12  C11  H11  120.0        .       .       ?       
C10  C11  H11  120.0        .       .       ?       
C11  C12  C7   120.1(2)     .       .       ?       
C11  C12  H12  120.0        .       .       ?       
C7   C12  H12  120.0        .       .       ?       
C14  C13  C22  121.5(2)     .       .       ?       
C14  C13  P1   131.09(18)   .       .       ?       
C22  C13  P1   107.42(16)   .       .       ?       
C13  C14  C15  118.2(2)     .       .       ?       
C13  C14  H14  120.9        .       .       ?       
C15  C14  H14  120.9        .       .       ?       
C16  C15  C14  121.1(2)     .       .       ?       
C16  C15  H15  119.4        .       .       ?       
C14  C15  H15  119.4        .       .       ?       
C15  C16  C17  121.8(2)     .       .       ?       
C15  C16  H16  119.1        .       .       ?       
C17  C16  H16  119.1        .       .       ?       
C22  C17  C18  117.4(2)     .       .       ?       
C22  C17  C16  116.8(2)     .       .       ?       
C18  C17  C16  125.8(2)     .       .       ?       
C19  C18  C17  119.9(2)     .       .       ?       
C19  C18  H18  120.1        .       .       ?       
C17  C18  H18  120.1        .       .       ?       
C18  C19  C20  122.6(2)     .       .       ?       
C18  C19  H19  118.7        .       .       ?       
C20  C19  H19  118.7        .       .       ?       
C21  C20  C19  119.9(2)     .       .       ?       
C21  C20  H20  120.0        .       .       ?       
C19  C20  H20  120.0        .       .       ?       
C20  C21  C22  116.9(2)     .       .       ?       
C20  C21  C23  131.3(2)     .       .       ?       
C22  C21  C23  111.70(18)   .       .       ?       
C17  C22  C13  120.5(2)     .       .       ?       
C17  C22  C21  123.2(2)     .       .       ?       
C13  C22  C21  116.30(19)   .       .       ?       
C24  C23  C21  133.9(2)     .       .       ?       
C24  C23  P1   116.75(16)   .       .       ?       
C21  C23  P1   109.34(15)   .       .       ?       
O1   C24  C23  120.9(2)     .       .       ?       
O1   C24  C25  118.28(19)   .       .       ?       
C23  C24  C25  120.77(19)   .       .       ?       
C30  C25  C26  119.6(2)     .       .       ?       
C30  C25  C24  120.4(2)     .       .       ?       
C26  C25  C24  119.9(2)     .       .       ?       
C27  C26  C25  120.0(2)     .       .       ?       
C27  C26  H26  120.0        .       .       ?       
C25  C26  H26  120.0        .       .       ?       
C28  C27  C26  120.0(2)     .       .       ?       
C28  C27  H27  120.0        .       .       ?       
C26  C27  H27  120.0        .       .       ?       
C29  C28  C27  120.0(2)     .       .       ?       
C29  C28  H28  120.0        .       .       ?       
C27  C28  H28  120.0        .       .       ?       
C28  C29  C30  120.8(2)     .       .       ?       
C28  C29  H29  119.6        .       .       ?       
C30  C29  H29  119.6        .       .       ?       
C25  C30  C29  119.6(2)     .       .       ?       
C25  C30  H30  120.2        .       .       ?       
C29  C30  H30  120.2        .       .       ?       

loop_
    _geom_torsion_atom_site_label_1
    _geom_torsion_atom_site_label_2
    _geom_torsion_atom_site_label_3
    _geom_torsion_atom_site_label_4
    _geom_torsion
    _geom_torsion_site_symmetry_1
    _geom_torsion_site_symmetry_2
    _geom_torsion_site_symmetry_3
    _geom_torsion_site_symmetry_4
    _geom_torsion_publ_flag
C23  P1   C1   C2     92.9(2)     .       .       .       .       ?       
C13  P1   C1   C2    -13.5(2)     .       .       .       .       ?       
C7   P1   C1   C2   -135.3(2)     .       .       .       .       ?       
C23  P1   C1   C6    -83.9(2)     .       .       .       .       ?       
C13  P1   C1   C6    169.69(18)   .       .       .       .       ?       
C7   P1   C1   C6     47.9(2)     .       .       .       .       ?       
C6   C1   C2   C3     -0.4(4)     .       .       .       .       ?       
P1   C1   C2   C3   -177.2(2)     .       .       .       .       ?       
C1   C2   C3   C4      0.2(4)     .       .       .       .       ?       
C2   C3   C4   C5      0.2(4)     .       .       .       .       ?       
C3   C4   C5   C6     -0.5(4)     .       .       .       .       ?       
C4   C5   C6   C1      0.3(4)     .       .       .       .       ?       
C2   C1   C6   C5      0.1(4)     .       .       .       .       ?       
P1   C1   C6   C5    177.0(2)     .       .       .       .       ?       
C23  P1   C7   C8    164.32(18)   .       .       .       .       ?       
C13  P1   C7   C8    -89.0(2)     .       .       .       .       ?       
C1   P1   C7   C8     30.8(2)     .       .       .       .       ?       
C23  P1   C7   C12   -18.4(2)     .       .       .       .       ?       
C13  P1   C7   C12    88.3(2)     .       .       .       .       ?       
C1   P1   C7   C12  -151.93(19)   .       .       .       .       ?       
C12  C7   C8   C9      0.7(3)     .       .       .       .       ?       
P1   C7   C8   C9    178.01(19)   .       .       .       .       ?       
C7   C8   C9   C10     0.5(4)     .       .       .       .       ?       
C8   C9   C10  C11    -1.4(4)     .       .       .       .       ?       
C9   C10  C11  C12     1.0(4)     .       .       .       .       ?       
C10  C11  C12  C7      0.3(4)     .       .       .       .       ?       
C8   C7   C12  C11    -1.2(4)     .       .       .       .       ?       
P1   C7   C12  C11  -178.48(18)   .       .       .       .       ?       
C23  P1   C13  C14   177.0(2)     .       .       .       .       ?       
C7   P1   C13  C14    57.8(3)     .       .       .       .       ?       
C1   P1   C13  C14   -61.3(2)     .       .       .       .       ?       
C23  P1   C13  C22    -4.86(17)   .       .       .       .       ?       
C7   P1   C13  C22  -124.04(16)   .       .       .       .       ?       
C1   P1   C13  C22   116.92(16)   .       .       .       .       ?       
C22  C13  C14  C15    -0.7(3)     .       .       .       .       ?       
P1   C13  C14  C15   177.22(19)   .       .       .       .       ?       
C13  C14  C15  C16    -0.6(4)     .       .       .       .       ?       
C14  C15  C16  C17     0.6(4)     .       .       .       .       ?       
C15  C16  C17  C22     0.7(4)     .       .       .       .       ?       
C15  C16  C17  C18  -176.8(2)     .       .       .       .       ?       
C22  C17  C18  C19     0.5(3)     .       .       .       .       ?       
C16  C17  C18  C19   178.0(2)     .       .       .       .       ?       
C17  C18  C19  C20     1.1(4)     .       .       .       .       ?       
C18  C19  C20  C21    -0.4(3)     .       .       .       .       ?       
C19  C20  C21  C22    -1.9(3)     .       .       .       .       ?       
C19  C20  C21  C23  -178.3(2)     .       .       .       .       ?       
C18  C17  C22  C13   175.7(2)     .       .       .       .       ?       
C16  C17  C22  C13    -2.0(3)     .       .       .       .       ?       
C18  C17  C22  C21    -2.9(3)     .       .       .       .       ?       
C16  C17  C22  C21   179.4(2)     .       .       .       .       ?       
C14  C13  C22  C17     2.0(3)     .       .       .       .       ?       
P1   C13  C22  C17  -176.34(17)   .       .       .       .       ?       
C14  C13  C22  C21  -179.2(2)     .       .       .       .       ?       
P1   C13  C22  C21     2.4(2)     .       .       .       .       ?       
C20  C21  C22  C17     3.6(3)     .       .       .       .       ?       
C23  C21  C22  C17  -179.3(2)     .       .       .       .       ?       
C20  C21  C22  C13  -175.1(2)     .       .       .       .       ?       
C23  C21  C22  C13     2.0(3)     .       .       .       .       ?       
C20  C21  C23  C24    -9.3(4)     .       .       .       .       ?       
C22  C21  C23  C24   174.1(2)     .       .       .       .       ?       
C20  C21  C23  P1    171.0(2)     .       .       .       .       ?       
C22  C21  C23  P1     -5.6(2)     .       .       .       .       ?       
C13  P1   C23  C24  -173.69(18)   .       .       .       .       ?       
C7   P1   C23  C24   -56.6(2)     .       .       .       .       ?       
C1   P1   C23  C24    71.9(2)     .       .       .       .       ?       
C13  P1   C23  C21     6.02(17)   .       .       .       .       ?       
C7   P1   C23  C21   123.12(15)   .       .       .       .       ?       
C1   P1   C23  C21  -108.34(16)   .       .       .       .       ?       
C21  C23  C24  O1    167.2(2)     .       .       .       .       ?       
P1   C23  C24  O1    -13.2(3)     .       .       .       .       ?       
C21  C23  C24  C25   -16.4(4)     .       .       .       .       ?       
P1   C23  C24  C25   163.25(16)   .       .       .       .       ?       
O1   C24  C25  C30   -47.0(3)     .       .       .       .       ?       
C23  C24  C25  C30   136.5(2)     .       .       .       .       ?       
O1   C24  C25  C26   129.3(2)     .       .       .       .       ?       
C23  C24  C25  C26   -47.2(3)     .       .       .       .       ?       
C30  C25  C26  C27     0.2(3)     .       .       .       .       ?       
C24  C25  C26  C27  -176.1(2)     .       .       .       .       ?       
C25  C26  C27  C28    -2.3(4)     .       .       .       .       ?       
C26  C27  C28  C29     2.3(4)     .       .       .       .       ?       
C27  C28  C29  C30    -0.1(4)     .       .       .       .       ?       
C26  C25  C30  C29     2.0(3)     .       .       .       .       ?       
C24  C25  C30  C29   178.2(2)     .       .       .       .       ?       
C28  C29  C30  C25    -2.1(4)     .       .       .       .       ?       

#------------------------------------------------------------------------------#
#                                EMBEDDED FILES                                #
#------------------------------------------------------------------------------#
#                                                                              #

#...............................................................................
# .RES SHELXL file: job_sq.res
#...............................................................................

_shelx_res_file
;
TITL DT531 [created by CRYSCALC from import_a.res in P2(1)/n]
    job_sq.res
    created by SHELXL-2018/3 at 10:23:01 on 21-Jan-2020
CELL  0.71073   12.0964   11.0843   19.2430    90.000   104.733    90.000
ZERR        4    0.0011    0.0013    0.0020     0.000     0.004     0.000
LATT   1
SYMM     0.50000 - X ,    0.50000 + Y ,    0.50000 - Z
SFAC  C   H   O   P
UNIT  120   84   4   4
TEMP  -123
SIZE    0.2300    0.3200    0.7000
L.S. 5 0   26
FMAP 2
PLAN -20
ACTA
OMIT   1   0   1
OMIT   0   6   6
OMIT   2   0   0
CONF
BOND $H
ABIN
WGHT    0.107200    0.981300
FVAR       0.42177   0.67222
RESI 0
P1    4    0.775889    0.329752    0.316341    11.00000    0.01816    0.02006 =
         0.01752    0.00141    0.00042   -0.00097
O1    3    0.907269    0.172101    0.427683    11.00000    0.01894    0.02701 =
         0.02687    0.00137    0.00016   -0.00157
C1    1    0.875307    0.299774    0.262648    11.00000    0.02311    0.02144 =
         0.02321   -0.00002    0.00502   -0.00179
C2    1    0.836450    0.283418    0.188781    11.00000    0.02698    0.03348 =
         0.02660   -0.00598    0.00107   -0.00015
AFIX  43
H2    2    0.757340    0.291560    0.166026    11.00000   -1.20000
AFIX   0
C3    1    0.912652    0.255280    0.148194    11.00000    0.04301    0.05062 =
         0.02599   -0.01085    0.00777    0.00600
AFIX  43
H3    2    0.885905    0.244434    0.097725    11.00000   -1.20000
AFIX   0
C4    1    1.028062    0.243032    0.181560    11.00000    0.03604    0.04624 =
         0.03991   -0.00410    0.01670    0.00614
AFIX  43
H4    2    1.080402    0.224042    0.153801    11.00000   -1.20000
AFIX   0
C5    1    1.067185    0.258290    0.254839    11.00000    0.02644    0.03981 =
         0.03881    0.00186    0.00664    0.00486
AFIX  43
H5    2    1.146261    0.249152    0.277402    11.00000   -1.20000
AFIX   0
C6    1    0.991763    0.286839    0.295600    11.00000    0.02467    0.03407 =
         0.02459    0.00281    0.00194    0.00113
AFIX  43
H6    2    1.019126    0.297666    0.346036    11.00000   -1.20000
AFIX   0
C7    1    0.833950    0.450352    0.377282    11.00000    0.01924    0.02158 =
         0.01872    0.00000   -0.00095    0.00095
C8    1    0.902240    0.539275    0.358608    11.00000    0.03235    0.02782 =
         0.01834    0.00059    0.00155   -0.00518
AFIX  43
H8    2    0.921061    0.535785    0.313634    11.00000   -1.20000
AFIX   0
C9    1    0.943009    0.633679    0.406241    11.00000    0.03863    0.02557 =
         0.02988    0.00074    0.00375   -0.00886
AFIX  43
H9    2    0.989147    0.694936    0.393481    11.00000   -1.20000
AFIX   0
C10   1    0.916499    0.638243    0.471729    11.00000    0.02793    0.02747 =
         0.02702   -0.00634   -0.00399    0.00232
AFIX  43
H10   2    0.945839    0.701696    0.504406    11.00000   -1.20000
AFIX   0
C11   1    0.847200    0.550642    0.490137    11.00000    0.03400    0.03453 =
         0.02598   -0.00620    0.00813    0.00370
AFIX  43
H11   2    0.828204    0.554876    0.535036    11.00000   -1.20000
AFIX   0
C12   1    0.805710    0.457110    0.443196    11.00000    0.02840    0.02887 =
         0.02976   -0.00413    0.01131   -0.00193
AFIX  43
H12   2    0.757934    0.397364    0.455789    11.00000   -1.20000
AFIX   0
C13   1    0.639754    0.368121    0.257812    11.00000    0.02172    0.02296 =
         0.01894   -0.00117    0.00083    0.00170
C14   1    0.607688    0.461376    0.209858    11.00000    0.03104    0.02624 =
         0.02517    0.00188    0.00099    0.00270
AFIX  43
H14   2    0.661044    0.521557    0.204846    11.00000   -1.20000
AFIX   0
C15   1    0.493208    0.465373    0.168190    11.00000    0.03308    0.03199 =
         0.02639    0.00271   -0.00507    0.00847
AFIX  43
H15   2    0.469292    0.529570    0.135068    11.00000   -1.20000
AFIX   0
C16   1    0.416251    0.378398    0.174731    11.00000    0.02440    0.03608 =
         0.02706   -0.00213   -0.00604    0.00976
AFIX  43
H16   2    0.340115    0.383257    0.145618    11.00000   -1.20000
AFIX   0
C17   1    0.447092    0.280801    0.223958    11.00000    0.01977    0.03248 =
         0.02244   -0.00551    0.00158    0.00423
C18   1    0.375042    0.183804    0.231981    11.00000    0.01773    0.04086 =
         0.02735   -0.00658    0.00148   -0.00019
AFIX  43
H18   2    0.298016    0.181514    0.204087    11.00000   -1.20000
AFIX   0
C19   1    0.416537    0.093529    0.279918    11.00000    0.02258    0.03539 =
         0.02921   -0.00773    0.00705   -0.00787
AFIX  43
H19   2    0.367368    0.028500    0.283918    11.00000   -1.20000
AFIX   0
C20   1    0.530435    0.093079    0.324064    11.00000    0.02405    0.02668 =
         0.02105   -0.00404    0.00383   -0.00277
AFIX  43
H20   2    0.555855    0.028879    0.356953    11.00000   -1.20000
AFIX   0
C21   1    0.604186    0.186334    0.319030    11.00000    0.01789    0.02452 =
         0.01638   -0.00294    0.00275    0.00119
C22   1    0.560745    0.278560    0.266423    11.00000    0.01827    0.02487 =
         0.01753   -0.00297    0.00135    0.00209
C23   1    0.724136    0.206907    0.355859    11.00000    0.01955    0.02155 =
         0.01829    0.00236    0.00241   -0.00205
C24   1    0.801989    0.150287    0.414228    11.00000    0.02041    0.01838 =
         0.02087   -0.00181    0.00198    0.00016
C25   1    0.760081    0.068146    0.464197    11.00000    0.01842    0.02394 =
         0.01522   -0.00001   -0.00335   -0.00289
C26   1    0.669272    0.104247    0.492148    11.00000    0.02350    0.03264 =
         0.01989    0.00075   -0.00042    0.00355
AFIX  43
H26   2    0.631103    0.178329    0.477223    11.00000   -1.20000
AFIX   0
C27   1    0.634841    0.031714    0.541789    11.00000    0.02388    0.04611 =
         0.02111   -0.00242    0.00468   -0.00662
AFIX  43
H27   2    0.575058    0.057629    0.562123    11.00000   -1.20000
AFIX   0
C28   1    0.687823   -0.078422    0.561572    11.00000    0.03878    0.03398 =
         0.02178    0.00300    0.00634   -0.00998
AFIX  43
H28   2    0.662501   -0.129321    0.594140    11.00000   -1.20000
AFIX   0
C29   1    0.776901   -0.113937    0.534093    11.00000    0.04944    0.02432 =
         0.02714    0.00430    0.00751    0.00049
AFIX  43
H29   2    0.812933   -0.189464    0.547899    11.00000   -1.20000
AFIX   0
C30   1    0.815092   -0.040465    0.486169    11.00000    0.02689    0.02596 =
         0.02271    0.00076    0.00384    0.00117
AFIX  43
H30   2    0.878384   -0.064574    0.468649    11.00000   -1.20000
AFIX   0
HKLF 4


REM  DT531 [created by CRYSCALC from import_a.res in P2(1)/n]
REM wR2 = 0.1860, GooF = S = 1.025, Restrained GooF = 1.025 for all data
REM R1 = 0.0636 for 4139 Fo > 4sig(Fo) and 0.0902 for all 5671 data
REM 290 parameters refined using 0 restraints

END

WGHT      0.1073      0.9724

REM Highest difference peak  0.590,  deepest hole -0.544,  1-sigma level  0.081
Q1    1   0.7767  0.2420  0.3217  11.00000  0.05    0.59
Q2    1   0.8351  0.3102  0.2902  11.00000  0.05    0.55
Q3    1   0.7311  0.2756  0.3381  11.00000  0.05    0.53
Q4    1   0.7162  0.0874  0.4774  11.00000  0.05    0.39
Q5    1   0.7841  0.4214  0.3227  11.00000  0.05    0.38
Q6    1   0.5897  0.3547  0.2737  11.00000  0.05    0.33
Q7    1   0.4266  0.2237  0.2155  11.00000  0.05    0.33
Q8    1   0.9134  0.2575  0.4180  11.00000  0.05    0.33
Q9    1   0.6432 -0.0389  0.5369  11.00000  0.05    0.32
Q10   1   0.7842  0.1075  0.4418  11.00000  0.05    0.32
Q11   1   0.7663  0.0071  0.4603  11.00000  0.05    0.31
Q12   1   1.0446  0.1757  0.2355  11.00000  0.05    0.30
Q13   1   0.4305  0.3341  0.2082  11.00000  0.05    0.30
Q14   1   0.6693  0.0687  0.5204  11.00000  0.05    0.30
Q15   1   0.3984  0.2487  0.2403  11.00000  0.05    0.30
Q16   1   0.7666 -0.0852  0.5005  11.00000  0.05    0.30
Q17   1   0.7386  0.1630  0.4535  11.00000  0.05    0.29
Q18   1   0.5845  0.1260  0.3082  11.00000  0.05    0.29
Q19   1   1.0602  0.3552  0.2696  11.00000  0.05    0.28
Q20   1   0.7961 -0.2507  0.5498  11.00000  0.05    0.27
;

_shelx_res_checksum              50292

# ............... End of .RES file ........................................... #
#------------------------------------------------------------------------------#

#...............................................................................
# .HKL SHELXL file: job_sq.hkl
#...............................................................................

_shelx_hkl_file
;
   2   0   0  160.64   15.46
   2   0   0  139.75   15.38
  -2   0   0  178.55   15.50
   3   0   0   -0.01    0.56
   3   0   0   -1.05    0.58
  -3   0   0    0.00    0.65
   4   0   0  358.85   34.63
   4   0   0  359.18   34.73
   5   0   0    0.41    0.89
   5   0   0    1.76    0.82
  -5   0   0    0.20    0.88
   6   0   0  185.12   17.29
   6   0   0  164.94   17.32
  -7   0   0    0.15    1.36
   7   0   0   -1.74    1.08
   7   0   0    0.20    1.07
   8   0   0   21.38    3.02
   8   0   0   16.94    3.03
   9   0   0   -1.59    1.27
  -9   0   0    0.03    1.79
   9   0   0   -2.33    1.35
 -10   0   0   36.22    5.76
  10   0   0   32.93    4.58
  11   0   0   -0.19    1.58
  11   0   0   -1.37    1.78
  11   0   0    0.32    1.70
 -11   0   0   -1.95    2.62
 -12   0   0    5.32    3.64
 -13   0   0   -3.27    4.07
 -14   0   0   27.07    7.57
 -15   0   0   -2.71    6.28
  -1  -1   0   63.19    6.03
  -1  -1   0   64.61    6.12
  -1   1   0   58.12    6.10
   1   1   0   57.27    6.15
  -2  -1   0  405.33   34.06
  -2   1   0  301.46   34.08
   3  -1   0  880.23   87.84
  -3   1   0  950.02   87.88
   4  -1   0  358.33   38.52
  -4   1   0  412.12   38.63
   4   1   0  402.76   38.41
   4   1   0  416.36   38.12
   5  -1   0    3.64    1.34
   5  -1   0    5.38    1.51
   5   1   0    6.89    1.07
  -5   1   0    7.35    1.71
   5   1   0    5.32    1.30
   6  -1   0   -0.47    1.16
   6  -1   0    0.62    1.24
  -6  -1   0    0.75    1.06
   6   1   0    0.15    0.96
  -6   1   0   -0.47    1.29
   6   1   0    2.00    0.76
   7  -1   0    2.28    1.42
   7  -1   0    0.68    1.28
  -7  -1   0    1.73    1.35
  -7   1   0    3.28    1.80
   7   1   0    1.78    1.13
   7   1   0    3.95    0.95
   8  -1   0  180.73   16.57
   8  -1   0  155.27   16.37
   8   1   0  153.61   16.20
   9  -1   0   13.89    2.82
   9  -1   0    9.03    2.27
  -9   1   0   21.46    3.64
   9   1   0   11.06    2.24
  10  -1   0   24.30    3.99
 -10  -1   0   28.19    4.51
  10  -1   0   17.57    3.21
  10   1   0   21.77    3.93
 -10   1   0   34.91    5.53
  10   1   0   18.00    3.08
  11  -1   0   14.73    3.00
 -11  -1   0   13.07    3.38
  11  -1   0    7.71    2.31
  11   1   0   12.61    2.41
  11   1   0    7.78    2.10
 -11   1   0   14.37    3.82
 -12  -1   0   -3.23    3.17
  12  -1   0    0.84    1.31
  12  -1   0   -3.61    2.35
  12  -1   0   -0.53    1.66
 -12   1   0    1.23    3.43
 -13  -1   0   11.03    4.39
  13  -1   0   10.45    3.31
 -13   1   0   14.53    4.98
 -14  -1   0    8.14    6.12
 -14   1   0   10.77    6.19
 -15  -1   0   19.33    6.29
 -15   1   0   13.09    7.01
   0  -2   0  110.52   10.84
   0  -2   0  105.23   10.89
   0   2   0  110.01   10.84
   0   2   0  109.03   10.89
  -1  -2   0   32.44    3.75
   1  -2   0   33.23    3.76
  -1  -2   0   29.95    3.57
  -1   2   0   31.58    3.71
   1   2   0   32.67    3.70
   1   2   0   32.88    3.56
  -2  -2   0  413.46   36.72
   2  -2   0  362.13   36.81
   2   2   0  360.78   36.76
  -2   2   0  382.54   36.86
   3  -2   0 1820.51  172.58
   3  -2   0 1628.42  172.39
  -3  -2   0 2066.73  172.37
   3   2   0 1740.70  172.38
  -3   2   0 1743.58  172.48
   4  -2   0   86.16    9.47
   4  -2   0   75.36    9.32
  -4  -2   0  109.00    9.28
  -4   2   0   88.75    9.46
   4   2   0   90.52    9.34
   5  -2   0  255.18   27.11
   5   2   0  305.78   26.82
  -5   2   0  267.63   27.14
   5   2   0  267.36   26.94
   6  -2   0  555.74   61.14
   6  -2   0  619.02   61.38
   6   2   0  675.60   61.01
  -6   2   0  690.85   61.55
   6   2   0  622.94   61.18
  -7  -2   0   21.90    3.05
   7  -2   0   12.98    2.58
   7  -2   0   17.67    3.09
   7   2   0   15.01    2.72
  -7   2   0   16.13    3.05
   7   2   0   13.13    2.50
  -8  -2   0    3.97    1.56
   8  -2   0   -0.06    1.60
   8  -2   0    0.18    1.92
  -8   2   0   -2.49    1.79
   8   2   0    1.73    1.66
   8   2   0   -0.07    1.09
   9  -2   0   13.31    3.05
   9  -2   0   23.65    3.74
  -9   2   0   27.58    4.57
   9   2   0   15.34    2.86
   9   2   0   17.51    3.16
 -10  -2   0    5.13    2.56
  10  -2   0    2.19    2.01
 -10   2   0    1.97    2.65
  10   2   0    3.04    2.18
 -11  -2   0   12.16    3.54
  11  -2   0   15.22    3.53
  11  -2   0   12.56    2.56
 -11   2   0   21.97    4.93
  11   2   0   13.13    2.62
  11   2   0    9.27    2.12
  12  -2   0   17.62    3.14
 -12  -2   0   25.51    4.88
  12  -2   0   23.57    4.35
 -12   2   0   24.65    5.73
 -13  -2   0   74.41   11.59
  13  -2   0   83.50   10.41
 -13   2   0  111.01   12.62
 -14  -2   0   41.57    7.63
  14  -2   0   35.12    6.15
 -14   2   0   43.54    8.66
 -15  -2   0    0.88    6.02
  15  -2   0    4.62    4.32
 -15   2   0    3.35    7.10
   0  -3   0   -0.49    0.94
   0  -3   0    0.12    0.82
   0   3   0    0.47    1.03
   0   3   0   -1.48    0.96
   1  -3   0  187.86   19.59
  -1  -3   0  191.80   19.46
  -1  -3   0  204.13   19.66
   1   3   0  200.94   19.46
  -1   3   0  207.68   19.65
  -1   3   0  196.61   19.55
   1   3   0  192.18   19.56
  -2  -3   0  172.01   16.29
  -2  -3   0  161.80   16.02
   2  -3   0  146.51   16.16
   2   3   0  161.90   16.14
  -2   3   0  158.85   16.21
   2   3   0  166.27   15.97
   3  -3   0   18.72    3.07
  -3  -3   0   23.89    3.00
   3   3   0   18.50    2.84
   3   3   0   24.03    2.77
  -3   3   0   20.75    3.28
   4  -3   0   -0.88    1.18
  -4  -3   0    1.14    1.03
  -4   3   0   -0.66    1.39
   4   3   0    0.08    0.81
   4   3   0    0.42    1.16
   5  -3   0  211.01   21.36
   5  -3   0  185.51   20.99
  -5  -3   0  229.27   20.93
   5   3   0  196.95   20.96
  -5   3   0  229.96   21.36
   6  -3   0  304.29   30.77
   6  -3   0  270.77   30.42
  -6  -3   0  339.21   30.40
  -6   3   0  341.54   30.87
   6   3   0  288.95   30.37
  -7  -3   0    9.33    2.08
   7  -3   0    6.51    2.23
   7  -3   0   11.92    2.91
   7   3   0    9.61    2.34
   7   3   0    8.90    1.83
  -7   3   0    9.85    2.82
  -8  -3   0   36.93    4.49
   8  -3   0   23.94    4.57
   8   3   0   30.71    3.98
   8   3   0   26.40    4.50
  -8   3   0   34.73    5.43
  -9  -3   0  311.35   27.24
   9  -3   0  272.28   27.42
   9  -3   0  245.88   27.03
   9   3   0  248.42   26.52
   9   3   0  279.55   27.00
  10  -3   0   22.24    4.24
  10  -3   0   35.52    5.28
 -10  -3   0   28.49    4.87
  10   3   0   29.65    4.78
  10   3   0   21.38    3.64
  11  -3   0   35.05    6.13
 -11  -3   0   47.51    6.59
  11  -3   0   41.38    5.78
  11   3   0   42.31    5.39
  11   3   0   30.37    4.56
  12  -3   0    0.45    2.18
  12  -3   0    1.68    3.34
  12   3   0   -0.65    1.62
 -12   3   0    2.57    4.67
  13  -3   0   23.30    5.32
 -13  -3   0   35.50    6.28
 -13   3   0   39.30    7.91
  14  -3   0    4.84    4.31
 -14  -3   0   -0.03    5.06
   0  -4   0    6.23    1.86
   0  -4   0    5.66    1.54
   0   4   0    8.40    1.75
   0   4   0    5.50    1.81
  -1  -4   0  104.80   10.75
   1  -4   0  101.93   10.87
  -1  -4   0   96.91   10.86
  -1   4   0  104.15   10.82
   1   4   0  108.30   10.91
  -1   4   0  101.21   10.87
   1   4   0  101.85   10.66
  -2  -4   0  437.62   42.33
  -2  -4   0  417.93   42.06
   2  -4   0  397.22   42.21
  -2   4   0  429.11   42.28
  -2   4   0  479.12   42.41
   2   4   0  442.82   42.01
   2   4   0  421.99   42.18
   3  -4   0   65.65    7.53
  -3  -4   0   74.10    7.66
   3  -4   0   54.89    7.32
  -3  -4   0   64.05    7.16
   3   4   0   76.83    7.13
   3   4   0   60.15    7.27
  -3   4   0   58.64    7.45
  -4  -4   0    4.41    1.66
   4  -4   0    4.18    2.02
  -4  -4   0    5.24    1.12
   4  -4   0    3.44    2.33
   4   4   0    6.57    1.53
   4   4   0    4.70    1.85
  -4   4   0    1.49    1.84
   5  -4   0    1.28    1.65
  -5  -4   0   -0.55    1.28
  -5  -4   0   -0.50    0.58
   5  -4   0   -1.81    1.43
   5   4   0   -0.23    1.10
   5   4   0    0.38    1.59
  -5   4   0   -0.94    1.75
   6  -4   0   98.19   11.83
  -6  -4   0  122.46   11.82
   6   4   0  110.44   11.87
  -6   4   0  112.76   12.27
   7  -4   0   12.60    3.33
  -7  -4   0   20.51    3.49
   7  -4   0   15.92    4.00
  -7   4   0   17.16    4.02
   7   4   0   22.81    3.09
   7   4   0   14.79    3.22
  -8  -4   0    7.38    2.32
   8  -4   0    3.62    3.04
   8  -4   0    5.82    2.50
  -8   4   0    8.43    3.48
   8   4   0    3.26    1.68
   8   4   0    3.90    2.30
  -9  -4   0  439.77   41.79
   9  -4   0  409.78   41.87
   9  -4   0  447.72   42.43
   9   4   0  401.46   41.21
   9   4   0  425.00   41.74
  10  -4   0    2.26    2.60
 -10  -4   0    0.90    2.69
  10  -4   0    3.71    3.58
 -10   4   0    4.83    4.25
  10   4   0    2.04    1.62
  10   4   0    1.83    2.61
  11  -4   0   -1.57    2.78
 -11  -4   0    4.30    3.08
  11  -4   0   -1.66    3.41
 -11   4   0    2.67    4.46
  11   4   0    7.13    2.75
  11   4   0    1.43    1.64
 -12  -4   0    4.94    3.94
  12  -4   0   -4.95    2.78
  12  -4   0   -4.06    3.81
 -12   4   0   -6.03    5.13
  12   4   0    1.41    1.50
  12   4   0    1.24    2.08
 -13  -4   0   43.38    7.14
  13  -4   0   20.83    6.25
  13  -4   0   31.53    4.85
 -13   4   0   52.09    8.78
  14  -4   0    6.22    5.75
 -14   4   0   30.64    7.94
   0  -5   0   -0.54    1.54
   0  -5   0    0.02    1.40
   0   5   0   -1.18    1.29
   0   5   0   -0.26    1.46
  -1  -5   0    0.80    1.63
   1  -5   0    0.66    1.41
  -1  -5   0   -0.32    1.69
  -1   5   0   -1.53    1.45
   1   5   0    1.38    1.43
  -1   5   0    0.13    1.56
   1   5   0   -1.27    1.64
   2  -5   0  125.22   14.10
  -2  -5   0  144.38   14.36
  -2  -5   0  125.45   13.86
  -2   5   0  141.14   14.23
   2   5   0  131.43   14.05
   2   5   0  134.43   13.83
  -2   5   0  137.03   14.24
   3  -5   0  424.32   39.69
  -3  -5   0  368.09   39.11
  -3  -5   0  422.82   39.60
   3  -5   0  375.66   39.38
  -3   5   0  420.49   39.60
  -3   5   0  391.16   39.44
   3   5   0  413.01   39.05
   3   5   0  381.42   39.29
  -4  -5   0   13.42    2.90
  -4  -5   0   11.95    2.30
   4  -5   0   12.47    3.02
   4   5   0   21.61    3.65
  -4   5   0   14.87    3.42
   4   5   0   17.49    2.82
  -5  -5   0    3.89    1.21
   5  -5   0    5.06    2.31
   5  -5   0    2.65    2.27
  -5  -5   0    5.67    1.94
  -5   5   0    2.97    2.35
   5   5   0    3.96    2.28
   5   5   0    4.29    1.72
  -6  -5   0   11.75    2.91
  -6  -5   0   13.66    1.77
   6  -5   0   11.95    3.14
   6  -5   0   13.10    3.79
  -6   5   0    7.45    3.25
   6   5   0   16.63    2.72
   6   5   0    8.34    2.93
   7  -5   0    1.57    3.31
  -7  -5   0    5.54    2.34
   7  -5   0    1.70    2.37
   7   5   0    6.11    1.79
  -7   5   0    2.27    2.87
   7   5   0    5.87    2.66
  -8  -5   0  127.88   14.21
   8  -5   0  137.71   15.20
  -8   5   0  125.78   14.83
   8   5   0  115.66   14.03
   8   5   0  148.54   13.66
  -9  -5   0  327.82   34.99
   9  -5   0  358.70   35.82
   9   5   0  380.45   34.49
   9   5   0  336.80   34.97
  10  -5   0   99.58   12.95
 -10  -5   0   95.03   11.95
 -10   5   0  120.31   13.19
  10   5   0   95.06   10.65
  10   5   0  104.51   11.52
  11  -5   0   92.31   12.03
 -11  -5   0  114.25   12.26
  11  -5   0   88.53   12.57
  11   5   0  118.69   11.69
  11   5   0   92.99   10.62
 -12  -5   0    3.67    3.91
  12  -5   0    4.20    4.75
  12  -5   0    3.85    3.35
  12   5   0    3.38    2.71
  12   5   0    3.38    1.78
 -12   5   0    1.13    5.63
  13  -5   0   35.53    7.23
 -13  -5   0   40.35    7.28
  13  -5   0   31.82    6.00
  14  -5   0    2.98    5.94
 -14  -5   0   -2.71    6.06
 -14   5   0   -4.70    7.28
   0  -6   0    3.97    2.02
   0  -6   0    2.36    2.14
   0   6   0    2.02    1.98
   0   6   0    4.51    2.40
  -1  -6   0   49.01    6.23
  -1  -6   0   44.86    6.73
   1  -6   0   55.77    6.99
  -1   6   0   52.61    6.45
  -1   6   0   50.28    6.81
   1   6   0   48.10    6.66
   1   6   0   55.21    6.51
  -2  -6   0  125.55   16.48
   2  -6   0  167.50   16.67
   2  -6   0  121.29   16.46
  -2  -6   0  158.83   16.29
   2   6   0  161.33   16.45
  -2   6   0  174.16   16.75
   2   6   0  180.63   16.33
   3  -6   0   48.85    6.23
  -3  -6   0   37.13    6.63
  -3  -6   0   40.10    5.92
  -3  -6   0   43.11    5.54
   3  -6   0   37.91    6.34
  -3   6   0   53.50    6.73
   3   6   0   40.60    6.02
  -3   6   0   53.47    6.63
   3   6   0   48.93    5.81
   4  -6   0    7.15    3.25
  -4  -6   0    3.68    1.83
  -4  -6   0    9.30    2.61
  -4   6   0    3.97    2.80
  -4   6   0    3.20    2.72
   4   6   0    3.28    2.18
   4   6   0    6.84    2.07
  -5  -6   0    8.20    1.86
  -5  -6   0    4.99    2.57
   5  -6   0    7.12    2.99
   5  -6   0   10.24    3.85
   5   6   0    9.03    2.33
  -5   6   0    8.12    3.40
   5   6   0    5.83    2.80
  -6  -6   0   61.15    8.08
   6  -6   0   58.91    8.40
   6  -6   0   67.32    8.97
  -6  -6   0   61.78    6.63
  -6   6   0   69.10    8.76
   6   6   0   50.30    7.65
   6   6   0   71.14    7.49
  -7  -6   0  155.43   13.15
   7  -6   0  127.81   15.63
   7  -6   0  119.27   15.01
  -7  -6   0  131.80   14.60
  -7   6   0  150.99   15.72
   7   6   0  132.17   14.21
   7   6   0  118.31   14.65
  -8  -6   0   91.78   10.92
   8  -6   0   91.61   11.02
   8  -6   0   90.16   11.32
  -8   6   0   98.07   12.37
   8   6   0   86.66   10.01
   8   6   0   88.26   10.72
  -9  -6   0   70.95    8.82
   9  -6   0   52.33    9.65
   9  -6   0   55.21    8.69
   9   6   0   56.02    7.50
  -9   6   0   76.37   10.33
   9   6   0   70.78    8.52
  10  -6   0   67.25    9.10
  10  -6   0   62.51   10.44
 -10  -6   0   69.31    9.19
  10   6   0   59.86    7.51
  10   6   0   62.17    8.60
  11  -6   0    3.53    3.94
 -11  -6   0    5.53    4.43
  11  -6   0   -0.33    4.94
 -11   6   0    1.60    5.48
  11   6   0    0.70    2.08
  11   6   0   -3.62    3.26
  12  -6   0   18.11    6.25
 -12  -6   0   43.58    7.58
  12  -6   0   35.71    7.36
  12   6   0   31.00    4.71
 -12   6   0   60.84    9.41
  12   6   0   35.36    6.32
  13  -6   0    7.14    4.01
 -13  -6   0    7.50    5.98
  13  -6   0    6.91    5.98
 -13   6   0   13.44    7.69
   0  -7   0   -3.59    2.19
   0  -7   0    1.00    2.16
   0  -7   0   -1.69    1.70
   0   7   0   -1.71    2.34
   0   7   0    3.23    2.31
   1  -7   0   70.51    9.29
  -1  -7   0   69.78    8.86
  -1  -7   0   85.90    9.26
   1  -7   0   75.40    8.89
  -1  -7   0   71.03    8.68
   1   7   0   79.45    8.72
  -1   7   0   83.19    9.22
   1   7   0   68.32    8.80
  -1   7   0   66.62    9.23
   2  -7   0    9.77    3.76
  -2  -7   0   13.98    3.81
  -2  -7   0    7.23    3.21
   2  -7   0    6.92    3.11
  -2  -7   0   11.45    2.95
  -2   7   0    8.53    3.32
   2   7   0   13.49    3.09
   2   7   0    8.50    3.13
  -2   7   0   10.83    3.63
  -3  -7   0  189.35   20.66
  -3  -7   0  192.19   20.18
   3  -7   0  177.18   20.85
   3  -7   0  209.69   21.05
  -3  -7   0  218.57   21.31
   3   7   0  211.80   20.50
  -3   7   0  196.64   21.06
  -3   7   0  207.99   21.18
   3   7   0  189.19   20.69
   4  -7   0  111.02   13.65
  -4  -7   0  121.58   12.72
   4  -7   0  122.24   13.74
  -4  -7   0  108.74   13.09
   4   7   0  141.25   13.19
  -4   7   0  123.83   13.86
  -4   7   0  132.50   14.10
   4   7   0  107.50   13.32
  -5  -7   0   21.94    3.79
   5  -7   0   27.11    5.27
  -5  -7   0   24.89    4.49
   5  -7   0   18.90    4.82
   5   7   0   22.40    4.70
  -5   7   0   26.14    5.47
   5   7   0   31.19    4.51
  -5   7   0   29.55    5.35
  -6  -7   0  267.03   28.42
  -6  -7   0  296.74   27.47
   6  -7   0  258.91   28.78
   6  -7   0  293.19   29.36
  -6   7   0  295.97   29.36
   6   7   0  265.02   28.55
   7  -7   0   99.09   12.59
  -7  -7   0   96.79    9.85
  -7  -7   0   88.25   11.76
   7  -7   0   87.16   11.62
  -7   7   0   99.83   12.92
   7   7   0  117.97   10.93
   7   7   0   82.93   11.52
   8  -7   0   -0.36    3.52
  -8  -7   0    1.61    3.36
   8  -7   0   -2.26    3.50
   8   7   0    2.22    3.57
  -8   7   0   -6.90    4.37
   8   7   0    1.70    2.05
   9  -7   0   13.82    5.33
   9  -7   0    4.95    3.94
  -9  -7   0    3.71    4.09
  -9   7   0    9.45    5.73
   9   7   0   11.48    4.22
   9   7   0   10.50    2.94
  10  -7   0   85.84   13.24
 -10  -7   0   80.16   12.07
  10  -7   0   91.35   11.93
 -10   7   0  119.10   14.52
  10   7   0   92.54   11.82
  10   7   0   95.74   10.46
  11  -7   0   31.11    6.32
 -11  -7   0   34.79    7.71
 -11   7   0   26.26    8.28
  11   7   0   26.95    4.93
  11   7   0   34.42    5.82
  12  -7   0   30.09    8.54
  12  -7   0   35.87    6.95
  12   7   0   34.93    6.17
 -12   7   0   67.58   10.40
  12   7   0   44.21    5.73
  13  -7   0    4.30    7.62
 -13  -7   0  -10.26    6.05
 -13   7   0    9.15    8.32
   0  -8   0  238.39   24.42
   0  -8   0  219.34   23.77
   0  -8   0  225.54   23.76
   0   8   0  246.47   24.09
   0   8   0  224.03   23.88
  -1  -8   0    8.01    3.32
  -1  -8   0   10.55    3.47
   1  -8   0    9.10    3.28
  -1  -8   0   16.63    3.81
   1  -8   0    6.00    3.74
   1   8   0   11.92    3.47
  -1   8   0   13.34    3.28
  -1   8   0    8.38    3.84
   1   8   0   12.71    3.55
  -2  -8   0  230.95   25.16
   2  -8   0  249.87   25.75
  -2  -8   0  232.09   25.01
  -2  -8   0  251.88   25.91
   2  -8   0  232.42   25.68
  -2   8   0  235.67   25.64
  -2   8   0  262.75   25.76
   2   8   0  243.03   25.42
   2   8   0  275.87   25.46
   3  -8   0  270.34   27.09
  -3  -8   0  284.46   27.51
   3  -8   0  240.39   27.03
  -3  -8   0  240.16   26.60
  -3   8   0  254.98   27.20
   3   8   0  241.41   26.68
   3   8   0  276.43   26.59
  -3   8   0  274.59   27.30
   4  -8   0   -0.61    3.27
   4  -8   0   -1.59    3.48
  -4  -8   0   -2.11    3.04
  -4  -8   0   -0.49    2.03
  -4   8   0   -0.18    3.63
  -4   8   0   -2.03    3.69
   4   8   0    0.60    2.49
   4   8   0   -2.15    2.73
   5  -8   0   16.44    4.83
   5  -8   0   18.55    4.81
  -5  -8   0   17.50    3.60
  -5  -8   0   17.74    4.66
  -5   8   0   18.27    5.64
   5   8   0   24.00    4.31
  -5   8   0   20.34    5.51
   5   8   0   12.80    3.84
   6  -8   0    0.36    4.21
   6  -8   0    1.07    3.72
  -6  -8   0    3.21    3.38
  -6  -8   0    3.58    2.08
  -6   8   0    4.75    4.41
   6   8   0    1.11    3.38
   6   8   0    6.57    2.98
  -6   8   0   -0.16    4.09
   7  -8   0    0.54    3.69
  -7  -8   0    4.28    4.21
   7  -8   0    4.56    3.69
  -7  -8   0    3.08    1.87
   7   8   0    2.92    2.84
   7   8   0    1.40    3.49
  -7   8   0    7.05    4.97
  -7   8   0    6.36    4.60
   8  -8   0   71.29   11.43
   8  -8   0   91.08   12.68
  -8  -8   0   66.30   11.81
  -8  -8   0   89.42    8.46
   8   8   0   71.57   11.08
   8   8   0   97.66   10.36
  -8   8   0  102.92   13.17
   9  -8   0   22.34    7.11
   9  -8   0   19.85    5.67
  -9  -8   0   19.01    6.58
   9   8   0   31.63    5.50
  -9   8   0   32.88    8.13
   9   8   0   28.44    5.53
 -10  -8   0   11.76    6.20
  10  -8   0   24.22    6.73
  10  -8   0   14.25    5.29
 -10   8   0   19.74    7.07
  10   8   0   21.46    4.00
  10   8   0   12.46    5.18
  11  -8   0    3.55    5.22
  11  -8   0    1.60    5.98
  11   8   0   -0.21    3.07
  11   8   0    1.56    5.03
 -11   8   0    9.34    7.06
 -12  -8   0   -0.10    6.64
  12  -8   0    7.41    5.43
  12  -8   0   10.42    7.53
  12   8   0   -0.59    3.14
 -12   8   0    7.05    8.28
  12   8   0   -0.86    4.67
   0  -9   0   -1.22    3.85
   0  -9   0    0.76    3.99
   0  -9   0   -0.80    3.43
   0   9   0    0.74    3.10
   0   9   0   -7.41    3.98
  -1  -9   0   -0.31    3.72
   1  -9   0    0.65    3.55
  -1  -9   0   -2.50    3.13
  -1  -9   0   -1.63    3.81
  -1   9   0    0.31    3.42
   1   9   0   -0.58    2.93
   1   9   0    0.85    3.08
  -1   9   0   -1.32    4.13
  -2  -9   0  178.57   19.60
  -2  -9   0  179.35   20.04
   2  -9   0  185.27   20.43
   2  -9   0  176.45   20.36
  -2  -9   0  202.89   20.79
   2   9   0  182.35   20.20
  -2   9   0  177.17   20.50
  -2   9   0  199.04   20.47
   2   9   0  182.63   19.83
  -3  -9   0   33.69    5.93
   3  -9   0   30.19    6.54
  -3  -9   0   47.62    8.03
   3  -9   0   34.11    6.73
  -3  -9   0   37.90    6.20
  -3   9   0   35.10    7.16
   3   9   0   34.14    6.85
   3   9   0   38.13    6.78
  -3   9   0   36.30    6.55
  -4  -9   0   32.85    6.32
  -4  -9   0   27.85    5.08
   4  -9   0   25.37    6.09
   4  -9   0   24.73    6.53
  -4   9   0   26.01    6.61
   4   9   0   32.93    6.36
  -4   9   0   31.93    6.66
   4   9   0   35.86    6.16
  -5  -9   0    8.18    4.13
   5  -9   0    1.54    5.01
   5  -9   0    5.92    3.96
   5   9   0    8.80    4.52
  -5   9   0    4.60    5.08
   5   9   0   -1.38    2.96
  -5   9   0    5.49    4.96
  -6  -9   0   14.27    3.60
  -6  -9   0   12.56    5.28
   6  -9   0   16.44    5.19
   6  -9   0    7.93    5.50
   6   9   0    6.04    4.77
  -6   9   0    8.78    5.72
   6   9   0   15.33    4.07
  -6   9   0   12.12    5.73
  -7  -9   0   50.77    8.48
   7  -9   0   39.22    8.20
  -7  -9   0   53.50    6.71
   7  -9   0   43.15    8.88
   7   9   0   50.40    8.93
   7   9   0   56.32    7.47
  -7   9   0   53.16   10.05
  -7   9   0   41.36    8.84
   8  -9   0   -4.20    4.50
  -8  -9   0   11.49    6.46
   8  -9   0   12.24    5.92
  -8  -9   0    1.71    1.92
  -8   9   0   -1.47    5.09
  -8   9   0    5.12    5.46
   8   9   0   -0.30    3.47
   8   9   0   -3.13    4.94
  -9  -9   0    6.39    5.64
   9  -9   0   12.48    6.04
   9  -9   0   -1.11    5.15
   9   9   0    6.64    3.80
  -9   9   0    2.26    5.94
   9   9   0   -4.59    5.26
 -10  -9   0    2.45    6.23
  10  -9   0    1.93    7.18
  10  -9   0    2.60    5.52
  10   9   0   -1.81    3.61
 -10   9   0   -0.40    7.00
 -10   9   0    6.78    7.83
  10   9   0   -2.67    5.80
  11  -9   0  121.03   16.49
  11  -9   0   81.82   14.72
 -11  -9   0  109.93   15.80
 -11   9   0  100.18   18.09
  11   9   0  115.06   12.58
  11   9   0  106.27   14.12
   0 -10   0   87.68   11.98
   0 -10   0   98.47   12.92
   0 -10   0   94.89   12.74
   0  10   0   94.77   12.11
   0  10   0   86.03   12.77
  -1 -10   0   17.31    5.91
   1 -10   0   16.05    5.80
  -1 -10   0   17.07    4.79
  -1 -10   0   21.74    5.86
   1 -10   0   13.62    5.27
  -1  10   0   18.37    5.65
   1  10   0   13.45    4.82
  -1  10   0   15.17    4.91
   1  10   0   12.05    5.47
   2 -10   0    5.91    5.35
   2 -10   0    3.18    4.52
  -2 -10   0   11.38    4.25
  -2 -10   0   10.99    5.13
  -2 -10   0    9.97    5.11
   2  10   0    9.95    4.35
  -2  10   0    5.87    5.60
  -2  10   0   14.99    5.38
   2  10   0    9.16    5.07
   3 -10   0   19.67    5.83
  -3 -10   0   20.58    4.83
   3 -10   0   22.28    6.05
  -3 -10   0   15.38    5.92
  -3  10   0   22.85    6.22
   3  10   0   14.14    5.23
  -3  10   0   16.79    5.97
   3  10   0   21.92    5.21
  -4 -10   0    0.80    3.75
   4 -10   0   -2.24    4.80
   4 -10   0    2.47    4.90
  -4 -10   0    7.25    4.85
  -4  10   0    3.15    4.88
   4  10   0    2.56    3.76
   4  10   0    3.60    4.89
  -4  10   0   -1.74    4.91
  -5 -10   0   26.69    7.19
   5 -10   0   29.95    7.24
  -5 -10   0   32.93    5.88
   5 -10   0   23.27    7.20
  -5  10   0   30.61    7.88
   5  10   0   36.29    7.49
   5  10   0   42.97    7.24
  -5  10   0   33.61    7.54
   6 -10   0   -3.57    5.16
   6 -10   0    2.43    5.56
  -6 -10   0   -0.95    3.38
  -6 -10   0   -2.72    5.55
   6  10   0    1.54    3.79
  -6  10   0    2.31    5.24
   6  10   0   -3.13    4.97
  -6  10   0  -11.10    5.79
  -7 -10   0   -3.05    5.08
   7 -10   0    2.81    5.55
   7 -10   0    7.26    6.22
  -7 -10   0   -2.79    3.27
  -7  10   0    0.43    5.83
   7  10   0    4.51    5.28
   7  10   0   -1.14    4.01
   8 -10   0   17.90    7.21
   8 -10   0   20.44    6.17
  -8 -10   0   17.72    3.58
   8  10   0    8.77    6.39
  -8  10   0   19.48    7.05
   8  10   0   31.27    5.75
  -8  10   0    2.03    6.58
  -9 -10   0    9.29    7.24
   9 -10   0    4.41    7.19
   9 -10   0    6.21    6.35
   9  10   0   -2.29    6.35
  -9  10   0   15.78    7.86
  -9  10   0    8.13    7.18
   9  10   0    2.38    4.62
 -10 -10   0  -10.46    6.85
  10 -10   0    7.58    6.95
  10 -10   0   10.59    6.49
 -10  10   0   10.51    9.17
  10  10   0   -2.32    6.56
  10  10   0   -0.87    4.63
 -10  10   0   14.97    8.83
   0 -11   0    2.78    5.44
   0 -11   0   -2.13    4.15
   0  11   0   -5.14    4.23
   0  11   0    5.29    4.51
  -1 -11   0   19.23    5.74
  -1 -11   0   15.21    6.49
   1 -11   0   19.84    5.50
   1 -11   0   24.63    6.53
  -1 -11   0   23.45    5.88
  -1  11   0   21.10    6.51
   1  11   0   30.37    7.23
   1  11   0   25.83    6.26
  -1  11   0   13.73    5.26
  -2 -11   0   45.31    8.96
  -2 -11   0   53.06    8.85
   2 -11   0   40.35    7.69
   2 -11   0   37.86    8.28
  -2 -11   0   30.98    7.24
   2  11   0   32.44    7.09
  -2  11   0   33.52    8.95
   2  11   0   34.24    8.25
  -2  11   0   42.13    8.20
   3 -11   0   -2.39    5.46
  -3 -11   0   13.33    6.07
   3 -11   0    6.04    5.49
  -3 -11   0    3.82    4.64
  -3  11   0   -2.18    5.12
   3  11   0    2.95    4.32
   3  11   0    5.58    5.70
  -3  11   0   10.03    4.88
   4 -11   0   68.16   12.60
  -4 -11   0   66.81   10.67
  -4 -11   0   75.71   10.27
   4 -11   0   71.20   11.57
   4  11   0   65.46   11.97
  -4  11   0   83.95   12.03
  -4  11   0   74.94   12.70
   4  11   0   81.42   10.92
  -5 -11   0   32.58    5.83
   5 -11   0   42.93    8.17
   5 -11   0   22.39    7.22
   5  11   0   26.48    6.25
   5  11   0   30.84    7.78
  -5  11   0   21.65    7.33
  -6 -11   0   61.53    9.16
   6 -11   0   41.96    9.92
   6 -11   0   75.57   11.77
  -6 -11   0   66.86   10.74
  -6  11   0   51.27   10.25
  -6  11   0   61.20   11.09
   6  11   0   60.06   10.38
  -7 -11   0   -0.86    5.77
  -7 -11   0    4.22    4.15
   7 -11   0    3.12    6.72
   7 -11   0   11.61    6.70
  -7  11   0    8.22    6.80
   7  11   0    9.00    7.08
   7  11   0    1.02    4.61
  -7  11   0   10.09    7.14
   8 -11   0   54.27   10.97
  -8 -11   0   69.88    9.16
   8 -11   0   89.54   13.84
  -8 -11   0   59.38   11.44
   8  11   0   94.00   13.98
  -8  11   0   50.52   12.08
  -8  11   0   74.24   12.48
  -9 -11   0   46.94    9.58
   9 -11   0   37.76   10.34
   9 -11   0   24.41    8.58
  -9  11   0   29.07   10.72
   9  11   0   44.67    9.27
   9  11   0   44.11    7.67
   0 -12   0   24.39    7.35
   0 -12   0   37.17    8.73
   0  12   0   44.28    8.20
   1 -12   0   16.76    6.40
   1 -12   0   15.74    7.43
  -1 -12   0   13.30    6.25
  -1 -12   0   10.62    6.81
  -1  12   0   13.85    6.33
   1  12   0   19.68    6.16
   2 -12   0   11.13    6.46
  -2 -12   0   17.59    6.58
   2 -12   0   11.88    7.06
  -2 -12   0   14.55    5.98
  -2  12   0   23.12    7.71
   2  12   0    6.97    6.50
   2  12   0    7.24    5.44
  -2  12   0   15.15    5.67
  -3 -12   0   21.76    6.42
   3 -12   0   13.30    6.70
  -3 -12   0   13.61    6.97
   3 -12   0   17.39    7.42
   3  12   0   12.30    5.40
  -3  12   0   20.44    6.85
  -3  12   0   17.29    7.39
   3  12   0   30.31    7.17
   4 -12   0   86.27   14.01
   4 -12   0   75.69   11.88
  -4 -12   0   84.42   13.14
  -4 -12   0   84.92   12.31
   4  12   0   62.00   11.85
   4  12   0   84.27   11.99
  -4  12   0   80.33   14.17
  -4  12   0   84.38   14.28
   5 -12   0   23.55    7.89
   5 -12   0   35.39    8.63
  -5 -12   0   23.45    5.88
  -5 -12   0   27.33    7.24
   5  12   0   35.87    7.81
  -5  12   0   19.19    7.86
   5  12   0   18.64    6.29
  -5  12   0   11.37    7.83
   6 -12   0   48.43    9.70
  -6 -12   0   37.91    8.18
  -6 -12   0   31.38    9.86
   6 -12   0   48.11   10.36
  -6  12   0   48.52   10.88
   6  12   0   71.03   11.17
  -7 -12   0   -3.30    8.30
   7 -12   0   12.40    7.91
   7 -12   0   20.74    7.13
  -7 -12   0    3.20    5.65
  -7  12   0   20.12    9.54
   7  12   0   13.67    6.42
  -7  12   0    9.29    8.82
  -8 -12   0  -19.19    8.38
   8 -12   0   13.26    8.39
   8 -12   0    9.31    7.52
  -8 -12   0   -9.73    4.72
   8  12   0    3.49    8.39
   8  12   0   -8.36    6.28
  -8  12   0   -3.56   10.23
  -8  12   0    3.30   10.46
   0 -13   0   -4.07    6.94
   0 -13   0   11.11    7.10
   0  13   0    1.08    7.32
   0  13   0   -1.37    5.97
  -1 -13   0    9.10    6.78
   1 -13   0    6.68    7.26
   1 -13   0    3.80    6.93
   1  13   0    3.60    6.73
   1  13   0   -6.18    6.81
  -1  13   0   15.83    8.25
  -1  13   0    3.55    6.83
  -2 -13   0   15.15    6.82
   2 -13   0    8.46    8.26
   2 -13   0    6.70    7.54
  -2 -13   0   -0.41    7.87
   2  13   0    1.25    6.31
   2  13   0    5.84    7.44
  -2  13   0   11.37    7.37
  -2  13   0    4.52    8.34
   3 -13   0  -13.40    6.94
   3 -13   0   15.68    8.48
  -3 -13   0   21.04    8.41
  -3 -13   0    9.59    6.77
   3  13   0   -3.58    6.16
  -3  13   0    7.09    7.98
  -3  13   0    5.01    8.15
   3  13   0    3.26    7.24
  -4 -13   0   -1.47    8.05
   4 -13   0    5.20    8.10
  -4 -13   0    1.66    6.20
   4 -13   0    2.26    7.79
   4  13   0   -9.53    5.80
  -4  13   0    0.77    8.20
  -4  13   0   18.01    8.98
   4  13   0   13.57    7.76
  -5 -13   0    6.42    8.79
   5 -13   0    7.40    9.14
   5 -13   0    6.57    8.12
  -5 -13   0   -3.21    6.68
   5  13   0   -1.09    8.05
   5  13   0   -1.50    6.59
  -5  13   0  -14.98    8.34
  -5  13   0   -4.00    9.03
  -6 -13   0   -4.72    6.76
   6 -13   0   -6.29    8.95
  -6 -13   0   -3.43    9.30
   6  13   0   10.76    6.82
   6  13   0   -6.59    8.47
  -6  13   0   15.43   10.51
  -6  13   0   27.40   10.85
   0 -14   0   49.68   10.65
   0  14   0   44.95   11.24
   0  14   0   35.16   10.10
   1 -14   0   19.50    8.21
  -1 -14   0   16.47    8.51
  -1  14   0    9.52    8.99
   1  14   0   13.09    9.94
  -1  14   0   17.13    8.92
  -2 -14   0    9.66    8.06
   2 -14   0    6.41    9.53
   2 -14   0   21.69    7.02
  -2  14   0   31.17   10.79
  -2  14   0   20.93    9.61
   2  14   0   -2.58    7.69
   2  14   0   20.00    9.84
   3 -14   0   -6.42    9.08
   3 -14   0   10.09   10.15
  -3 -14   0    3.65    7.68
  -3 -14   0    6.04   10.91
  -3  14   0   15.46   10.82
   3  14   0   -6.37    7.88
   3  14   0    1.94    9.70
 -14   0   1   -5.14    4.85
 -13   0   1   31.67    6.02
 -12   0   1    1.52    3.16
  11   0  -1   86.65    9.12
 -11   0   1   79.01    9.78
 -10   0   1    0.07    2.10
  10   0  -1    0.85    1.70
  10   0  -1   -1.44    0.99
  10   0  -1   -0.69    1.02
   9   0  -1  131.90   13.83
  -9   0   1  141.26   14.28
   8   0  -1    1.59    1.04
  -8   0   1    0.74    1.52
   8   0  -1   -2.69    1.24
   7   0  -1 1255.11  128.28
  -7   0   1 1421.25  128.54
   6   0  -1    0.78    1.12
   6   0  -1   -0.92    0.73
  -6   0   1    2.27    1.20
   5   0  -1   20.35    2.66
  -5   0   1   25.75    2.85
   5   0  -1   18.24    2.53
  -4   0   1    0.93    0.68
   4   0  -1   -0.04    0.49
   4   0  -1   -0.44    0.65
  -4   0   1    0.47    0.63
  -3   0   1  900.74   91.41
  -3   0   1 1022.45   91.43
   3   0  -1 1029.31   91.44
   3   0  -1  867.35   91.30
  -2   0   1    0.14    0.26
  -2   0   1    1.17    0.45
   2   0  -1   -0.07    0.38
   1   0   1    3.69    0.81
  -2   0  -1   -0.25    0.58
   2   0   1   -0.50    0.61
  -3   0  -1   65.12    6.00
   3   0   1   48.51    5.86
  -4   0  -1   -0.10    0.81
   4   0   1    0.44    0.83
   5   0   1   29.29    3.78
   5   0   1   30.42    3.50
  -6   0  -1   -0.08    1.32
   6   0   1   -0.09    0.99
   6   0   1   -0.23    1.03
   7   0   1   28.93    3.53
   7   0   1   25.66    3.74
  -8   0  -1   -1.80    1.48
   8   0   1   -2.80    1.32
   8   0   1    0.18    1.24
  -9   0  -1   48.57    6.19
   9   0   1   36.37    5.22
   9   0   1   41.46    4.91
  10   0   1   -1.71    1.38
 -10   0  -1   -2.87    2.05
  10   0   1   -3.43    1.77
  11   0   1    4.11    1.88
  11   0   1    1.10    2.05
 -11   0  -1    1.40    2.96
  12   0   1   -3.25    1.94
 -12   0  -1   -1.48    3.47
  12   0   1   -2.49    1.88
 -13   0  -1   32.36    6.09
  13   0   1   18.33    3.32
  13   0   1   21.21    3.83
 -14   0  -1   -6.03    4.85
 -15   0  -1   11.68    6.15
 -15   1   1  142.28   18.18
 -14  -1   1   76.53   11.54
 -14   1   1   98.01   12.68
  13  -1  -1   29.79    5.02
 -13  -1   1   25.04    5.72
 -13   1   1   39.12    6.54
 -12  -1   1    3.41    3.05
  12  -1  -1    4.53    2.65
 -12   1   1    6.30    3.67
  11  -1  -1   16.96    3.77
 -11  -1   1   27.81    4.69
 -11   1   1   20.23    4.11
  10  -1  -1   -1.69    1.11
 -10  -1   1   -1.92    1.83
  10  -1  -1    1.42    2.00
 -10   1   1   -0.93    2.08
  10   1  -1   -1.64    0.97
   9  -1  -1   56.78    6.78
   9  -1  -1   51.63    6.31
   9   1  -1   60.73    6.24
  -9   1   1   72.90    7.38
   9   1  -1   52.43    6.08
   8  -1  -1    7.82    1.71
  -8  -1   1   11.62    2.16
   8  -1  -1    6.75    2.05
   8   1  -1    6.21    1.46
  -8   1   1   11.81    2.47
   8   1  -1    6.29    1.62
   7  -1  -1   29.50    3.84
   7  -1  -1   34.58    4.20
  -7  -1   1   40.26    4.13
   7   1  -1   34.37    3.77
  -7   1   1   28.96    4.43
   7   1  -1   23.23    3.50
   6  -1  -1  317.80   33.11
   6  -1  -1  341.85   33.31
  -6   1   1  393.14   33.52
   6   1  -1  319.66   32.96
   6   1  -1  337.80   33.07
   5  -1  -1  285.26   29.22
  -5  -1   1  286.48   29.03
   5  -1  -1  294.28   29.39
  -5   1   1  334.18   29.51
   5   1  -1  292.69   29.10
   5   1  -1  316.10   29.20
   4  -1  -1   -0.85    0.59
   4  -1  -1   -0.38    0.90
  -4  -1   1    0.56    0.45
  -4  -1   1   -0.05    0.57
  -4   1   1   -0.90    0.69
   4   1  -1   -0.23    0.58
   4   1  -1   -1.03    0.49
   3  -1  -1   51.38    5.64
  -3  -1   1   66.02    5.50
   3  -1  -1   54.33    5.81
  -3   1   1   52.59    5.81
  -3   1   1   54.18    5.76
   3   1  -1   51.35    5.56
  -2  -1   1 1136.07  101.59
   2  -1  -1 1013.64  101.54
   2  -1  -1 1124.28  101.70
   2   1  -1 1019.74  101.50
  -2   1   1 1023.70  101.59
  -2   1   1 1050.64  101.67
   1  -1  -1  381.26   41.12
  -1  -1   1  426.09   41.03
  -1  -1   1  458.88   41.10
   1   1  -1  405.49   41.09
  -1   1   1  450.98   41.16
  -1   1   1  445.78   41.12
   0  -1  -1   39.35    3.77
   0  -1   1   28.87    3.79
  -1  -1  -1   18.97    1.98
   1  -1   1   19.80    2.28
  -1  -1  -1   20.10    2.17
  -1   1  -1   19.47    2.27
   1   1   1   21.32    2.14
   1   1   1   17.69    1.98
  -2  -1  -1  222.92   20.20
   2   1   1  225.37   20.19
  -2   1  -1  173.81   20.21
  -3  -1  -1  405.65   35.80
   3   1   1  382.63   35.76
  -3   1  -1  320.44   35.80
   4  -1   1   16.87    2.62
   4   1   1   16.79    1.92
   4   1   1   24.29    2.70
  -4   1  -1   17.86    2.81
   5  -1   1  573.08   59.69
   5   1   1  614.24   59.65
   5   1   1  583.99   59.22
  -5   1  -1  706.17   59.98
   6  -1   1  248.18   27.11
  -6   1  -1  317.34   27.52
   6   1   1  255.48   27.05
   6   1   1  286.33   26.67
  -7  -1  -1   42.77    4.69
   7  -1   1   30.58    4.38
   7  -1   1   26.72    4.40
   7   1   1   38.03    3.83
   7   1   1   29.75    4.25
  -7   1  -1   44.71    5.03
   8  -1   1    9.08    2.42
  -8  -1  -1   15.75    2.89
   8  -1   1   12.15    2.62
  -8   1  -1   16.06    3.12
   8   1   1   15.61    2.07
   9  -1   1   79.50    8.30
   9  -1   1   73.06    8.38
   9   1   1   70.23    8.11
  10  -1   1   19.37    3.68
 -10  -1  -1   31.64    4.68
  10  -1   1   28.19    4.18
  10   1   1   18.72    3.42
  11  -1   1    5.54    2.45
 -11  -1  -1   13.46    3.48
  11  -1   1    7.02    2.63
  11   1   1    7.97    2.87
  11   1   1    5.06    2.18
  12  -1   1    0.77    2.44
 -12  -1  -1   -5.95    3.31
  12  -1   1   -1.84    2.20
  12   1   1   -0.19    2.48
  12   1   1   -2.48    1.82
 -12   1  -1   -3.02    3.64
  13  -1   1   42.08    6.57
  13  -1   1   38.22    5.54
  13  -1   1   44.21    5.79
  13   1   1   51.66    5.35
 -14  -1  -1   10.01    5.19
  14  -1   1    4.87    3.30
 -15  -1  -1   -0.32    5.94
 -15   1  -1   -8.79    6.33
 -15  -2   1  217.46   23.82
 -15   2   1  195.68   24.37
  14  -2  -1   38.24    6.47
 -14  -2   1   40.50    7.53
 -14   2   1   58.47    9.35
  13  -2  -1   -2.07    3.20
 -13  -2   1    0.48    3.65
 -13   2   1   -4.01    4.41
 -12  -2   1    2.85    2.89
  12  -2  -1    6.29    3.10
 -12   2   1    5.49    4.53
  11  -2  -1    3.99    2.90
 -11  -2   1    6.17    2.50
  11  -2  -1    5.47    1.49
 -11   2   1   10.92    3.31
  10  -2  -1  188.47   18.15
  10   2  -1  167.01   17.66
  10   2  -1  189.51   17.79
   9  -2  -1    0.48    1.59
  -9  -2   1    1.92    1.66
   9  -2  -1    0.66    1.91
  -9   2   1    0.91    2.13
   9   2  -1    2.97    1.49
   9   2  -1   -1.07    0.97
   8  -2  -1    0.01    1.40
  -8  -2   1    2.39    1.48
   8  -2  -1    0.64    1.70
  -8   2   1    2.33    1.89
   8   2  -1    0.70    0.98
   8   2  -1   -0.68    1.19
  -7  -2   1   67.08    6.78
   7  -2  -1   70.13    7.26
   7  -2  -1   50.43    6.80
   7   2  -1   62.12    6.68
  -7   2   1   67.95    7.42
   7   2  -1   57.83    6.44
   6  -2  -1    3.71    1.61
  -6  -2   1    3.25    1.17
   6  -2  -1   -0.13    1.14
   6   2  -1    2.06    0.98
  -6   2   1    3.19    1.65
   6   2  -1    0.55    1.10
   5  -2  -1   23.11    3.63
  -5  -2   1   29.71    3.03
  -5  -2   1   35.63    3.54
   5  -2  -1   29.12    3.98
   5   2  -1   33.13    3.41
  -5   2   1   26.97    3.86
   5   2  -1   26.23    3.52
   4  -2  -1  675.41   65.07
  -4  -2   1  788.37   64.82
   4  -2  -1  614.90   64.84
   4   2  -1  614.54   64.75
  -4   2   1  674.34   65.01
  -3  -2   1   11.37    1.95
   3  -2  -1   10.29    2.08
  -3  -2   1   13.46    1.76
   3  -2  -1   10.50    1.93
  -3   2   1   11.68    1.99
   3   2  -1    9.19    1.74
   2  -2  -1   40.56    4.63
   2  -2  -1   41.24    4.82
  -2  -2   1   43.98    4.48
  -2  -2   1   40.78    4.63
   2   2  -1   35.19    4.51
  -2   2   1   43.61    4.73
   2   2  -1   48.15    4.45
   1  -2  -1  412.20   39.26
   1  -2  -1  415.72   39.22
   1  -2  -1  408.82   39.26
  -1  -2   1  398.42   39.25
  -1  -2   1  399.53   39.16
  -1   2   1  410.54   39.27
  -1   2   1  395.17   39.23
   1   2  -1  394.53   39.21
   1   2  -1  404.87   39.14
  -1   2   1  421.32   39.25
   0  -2   1  277.16   26.57
   0  -2  -1  289.09   26.62
   0  -2  -1  279.27   26.54
   0  -2   1  265.35   26.60
   0  -2  -1  273.80   26.50
   0   2  -1  272.37   26.56
   0   2  -1  279.08   26.61
   0   2   1  257.61   26.52
   0   2   1  266.76   26.60
   0   2   1  274.17   26.50
   1  -2   1  362.36   35.99
  -1  -2  -1  360.98   35.71
  -1  -2  -1  361.32   35.86
  -1   2  -1  366.87   35.99
   1   2   1  391.31   35.87
   1   2   1  384.39   35.99
  -2  -2  -1  268.33   24.12
  -2  -2  -1  224.58   23.76
   2  -2   1  217.77   24.17
   2   2   1  280.86   24.09
  -2   2  -1  245.32   24.24
  -3  -2  -1  788.68   75.37
   3   2   1  853.86   75.34
  -3   2  -1  707.55   75.48
  -4  -2  -1  373.52   35.60
  -4   2  -1  327.45   35.74
   4   2   1  395.65   35.56
   5  -2   1   23.16    3.75
   5  -2   1   19.87    3.72
  -5  -2  -1   29.56    3.61
  -5   2  -1   26.41    3.95
   5   2   1   32.23    3.52
   6  -2   1  123.96   14.81
   6   2   1  155.05   14.56
  -6   2  -1  151.45   15.03
   7  -2   1   42.33    6.25
   7  -2   1   47.29    6.52
  -7  -2  -1   60.08    6.28
   7   2   1   55.44    6.05
  -7   2  -1   59.69    6.76
   8  -2   1   82.19    9.23
   8  -2   1   77.80    9.05
   8   2   1   82.74    8.70
   9  -2   1    5.13    2.47
  -9  -2  -1   10.81    2.93
   9  -2   1    6.26    2.51
   9   2   1    7.40    2.77
  -9   2  -1   12.31    3.43
   9   2   1    5.81    1.97
  10  -2   1   12.87    3.09
  10  -2   1   10.76    3.19
 -10  -2  -1   18.41    3.50
  10   2   1    7.34    2.34
  10   2   1   14.38    3.55
  11  -2   1   10.51    3.14
  11  -2   1   10.53    2.94
 -11  -2  -1    8.53    3.40
 -11   2  -1   14.77    4.63
  11   2   1    8.12    3.09
  11   2   1    7.92    2.38
  12  -2   1    5.10    2.95
 -12  -2  -1    6.48    3.81
  12  -2   1    1.88    2.62
  12   2   1    8.78    2.88
  12   2   1    4.15    1.94
 -12   2  -1    7.82    4.69
  13  -2   1   -0.44    2.43
  13  -2   1    0.47    3.22
 -13  -2  -1   -4.29    4.61
  13   2   1    0.43    1.86
 -13   2  -1   -5.31    5.11
 -14  -2  -1  152.19   19.65
 -14   2  -1  182.83   21.19
  15  -3  -1    5.94    4.94
 -15  -3   1   -6.03    5.87
 -15   3   1    0.43    7.38
  14  -3  -1   70.78   10.72
 -14  -3   1   75.16   12.48
 -14   3   1  100.23   13.54
 -13  -3   1   21.45    5.37
  13  -3  -1   19.71    4.88
 -13   3   1   27.84    6.73
  12  -3  -1   78.02   10.45
 -12  -3   1   81.12   10.35
 -12   3   1  107.12   11.89
  11  -3  -1    7.54    3.36
 -11  -3   1   12.02    3.34
  11  -3  -1    9.98    2.38
 -11   3   1   12.97    4.23
 -10  -3   1   34.09    5.14
  10  -3  -1   27.70    4.55
  10  -3  -1   27.57    5.20
 -10   3   1   43.70    6.28
  10   3  -1   22.21    3.45
  10   3  -1   33.01    4.10
   9  -3  -1   34.23    5.02
   9  -3  -1   34.49    5.96
  -9  -3   1   44.02    5.27
   9   3  -1   37.10    4.75
   9   3  -1   30.97    4.19
  -9   3   1   45.43    6.12
   8  -3  -1   24.36    4.14
  -8  -3   1   28.93    3.88
   8   3  -1   23.03    3.29
   8   3  -1   27.84    3.81
  -8   3   1   29.91    4.79
   7  -3  -1   14.91    2.91
  -7  -3   1   21.59    3.11
   7  -3  -1   15.37    3.33
   7   3  -1   17.52    2.50
   7   3  -1   15.82    2.68
  -7   3   1   15.52    3.28
   6  -3  -1   72.87    8.70
  -6  -3   1   80.10    8.20
   6  -3  -1   71.94    8.30
   6   3  -1   69.16    8.11
  -6   3   1   76.15    8.70
   6   3  -1   85.85    7.95
   5  -3  -1  152.27   15.48
  -5  -3   1  159.57   14.98
   5  -3  -1  145.63   15.13
   5   3  -1  138.35   14.92
  -5   3   1  148.55   15.33
  -4  -3   1   86.55    8.43
   4  -3  -1   79.33    8.59
   4  -3  -1   79.85    8.79
   4   3  -1   75.74    8.47
  -4   3   1   81.51    8.79
   3  -3  -1   18.94    2.83
   3  -3  -1   17.96    3.17
  -3  -3   1   18.81    2.90
  -3  -3   1   20.88    2.55
  -3   3   1   15.46    2.90
   3   3  -1   21.03    2.50
   3   3  -1   15.34    2.71
  -2  -3   1  345.92   35.21
   2  -3  -1  370.99   35.33
   2  -3  -1  359.93   35.22
  -2  -3   1  340.88   35.03
   2   3  -1  349.95   35.13
  -2   3   1  353.94   35.24
  -2   3   1  389.48   35.30
   2   3  -1  378.42   35.01
  -1  -3   1 1818.80  169.66
   1  -3  -1 1805.95  169.67
   1  -3  -1 1772.75  169.74
  -1  -3   1 1685.38  169.72
   1  -3  -1 1835.52  169.76
  -1   3   1 1756.83  169.75
   1   3  -1 1690.32  169.57
  -1   3   1 1804.16  169.71
   1   3  -1 1767.07  169.70
   0  -3  -1  117.33   11.79
   0  -3   1  109.99   11.90
   0  -3  -1  116.10   11.78
   0  -3  -1  121.07   11.95
   0  -3   1  117.74   11.84
   0   3   1  116.54   11.81
   0   3  -1  108.95   11.86
   0   3   1  123.00   11.90
   0   3  -1  116.78   11.83
  -1  -3  -1 2939.16  268.09
  -1  -3  -1 2558.71  267.85
  -1  -3  -1 2761.94  267.76
   1  -3   1 2761.27  268.05
   1   3   1 2871.08  268.04
  -1   3  -1 2929.08  268.07
  -1   3  -1 2764.12  268.03
   1   3   1 2816.62  267.88
  -2  -3  -1   18.75    2.90
  -2  -3  -1   22.99    2.58
   2  -3   1   19.38    3.14
  -2   3  -1   20.40    3.26
   2   3   1   25.07    3.24
   2   3   1   21.84    2.84
  -3  -3  -1  179.33   16.36
  -3  -3  -1  161.80   15.82
   3  -3   1  145.23   16.41
   3   3   1  163.08   16.47
  -3   3  -1  165.21   16.56
  -4  -3  -1  221.50   20.16
  -4  -3  -1  221.58   20.89
   4   3   1  195.25   20.98
  -4   3  -1  197.56   21.10
  -5  -3  -1   14.60    2.58
   5  -3   1    9.18    2.50
  -5   3  -1   11.24    2.80
   5   3   1   14.85    2.38
   5   3   1   13.71    2.81
   6  -3   1  123.36   15.03
  -6  -3  -1  147.68   14.76
   6   3   1  156.23   14.62
   6   3   1  147.16   15.01
  -6   3  -1  141.46   15.16
   7  -3   1   15.02    3.25
  -7  -3  -1   19.16    3.30
   7  -3   1   17.73    3.71
   7   3   1   20.37    3.10
   7   3   1   21.13    3.61
  -7   3  -1   18.74    3.84
  -8  -3  -1  262.43   26.13
   8   3   1  244.16   25.79
   8   3   1  252.70   26.28
  -8   3  -1  292.55   26.85
  -9  -3  -1    0.91    2.23
   9  -3   1   -3.81    2.21
   9  -3   1   -3.90    2.45
   9   3   1    1.01    1.65
  -9   3  -1    0.43    2.63
   9   3   1    2.62    2.47
  10  -3   1  235.03   23.23
  10  -3   1  216.69   22.89
  10   3   1  212.53   22.33
  10   3   1  236.51   22.96
  11  -3   1   73.64    9.16
  11  -3   1   88.02    9.75
  11   3   1   66.94    8.26
  11   3   1   79.54    9.14
 -12  -3  -1    6.97    3.78
  12  -3   1   12.08    3.96
  12  -3   1    5.46    3.28
  12   3   1    7.19    2.39
 -12   3  -1   10.30    5.20
  12   3   1    9.96    3.07
  13  -3   1   -5.14    2.82
 -13  -3  -1   -0.23    4.87
  13  -3   1    4.03    3.75
  13   3   1   -0.41    1.70
  13   3   1    1.07    2.03
 -13   3  -1   -7.48    5.85
 -14  -3  -1   12.08    6.05
  14  -3   1    1.06    4.42
 -14   3  -1   16.55    6.93
  13  -4  -1   -0.12    4.58
 -13  -4   1   -1.94    3.94
 -13   4   1   -1.92    5.74
 -12  -4   1   18.14    4.68
  12  -4  -1   21.91    3.88
  12  -4  -1   29.14    5.44
 -12   4   1   42.25    7.09
  11  -4  -1    1.36    3.21
  11  -4  -1    0.84    2.38
 -11  -4   1    6.46    3.14
  11   4  -1    4.17    1.26
 -11   4   1    9.67    4.70
  11   4  -1    4.12    1.64
  10  -4  -1  245.85   24.77
 -10  -4   1  217.43   23.97
  10  -4  -1  237.40   24.07
 -10   4   1  287.68   25.30
  10   4  -1  202.86   23.25
  10   4  -1  257.73   23.73
   9  -4  -1  206.26   20.61
   9  -4  -1  196.68   19.92
  -9  -4   1  204.87   19.93
   9   4  -1  176.76   19.08
   9   4  -1  191.47   19.60
   8  -4  -1    6.11    3.21
   8  -4  -1    7.71    2.49
  -8  -4   1   10.66    2.61
  -8   4   1   10.97    3.32
   8   4  -1    4.68    1.64
   8   4  -1    8.65    2.36
   7  -4  -1   19.24    3.54
   7  -4  -1   20.40    4.44
  -7  -4   1   21.59    3.63
  -7   4   1   20.73    4.02
   7   4  -1   17.23    3.36
   7   4  -1   27.12    3.14
   6  -4  -1   15.16    4.58
   6  -4  -1   29.91    4.29
  -6  -4   1   25.29    3.72
   6   4  -1   25.84    4.02
  -6   4   1   29.71    4.77
   5  -4  -1   -0.93    1.68
  -5  -4   1    2.03    1.45
   5  -4  -1   -0.29    2.13
   5   4  -1    2.18    1.02
  -5   4   1   -0.15    1.61
   5   4  -1   -0.39    1.25
  -4  -4   1  375.92   37.60
   4  -4  -1  402.22   38.13
  -4  -4   1  401.51   38.01
   4  -4  -1  355.91   37.76
   4   4  -1  353.54   37.62
  -4   4   1  378.34   37.95
   4   4  -1  428.37   37.46
  -3  -4   1   29.14    4.33
   3  -4  -1   30.22    4.26
  -3  -4   1   32.32    3.99
   3  -4  -1   31.94    4.21
  -3   4   1   27.32    4.35
   3   4  -1   26.51    4.08
   3   4  -1   32.18    3.78
  -2  -4   1  251.17   25.11
   2  -4  -1  268.23   25.19
   2  -4  -1  239.84   25.02
  -2  -4   1  240.77   24.87
  -2   4   1  242.73   25.09
   2   4  -1  251.61   24.98
   2   4  -1  258.42   24.80
  -2   4   1  264.00   25.11
   1  -4  -1   34.27    4.32
  -1  -4   1   35.26    4.40
  -1  -4   1   31.64    4.24
   1  -4  -1   31.20    4.32
   1  -4  -1   36.59    4.43
  -1   4   1   31.58    4.26
   1   4  -1   35.34    4.41
   1   4  -1   28.82    4.04
  -1   4   1   31.12    4.37
   0  -4   1   90.25   10.39
   0  -4  -1  104.47   10.31
   0  -4  -1  101.25   10.39
   0  -4  -1   96.96   10.30
   0  -4   1  100.61   10.34
   0   4  -1   94.70   10.30
   0   4  -1  105.54   10.48
   0   4   1   91.60   10.24
   0   4   1   97.57   10.41
  -1  -4  -1  114.99   11.28
  -1  -4  -1  114.99   11.65
   1  -4   1  104.82   11.58
  -1  -4  -1  103.59   11.36
  -1   4  -1  109.75   11.57
   1   4   1  108.65   11.31
   1   4   1  107.91   11.55
  -1   4  -1  114.48   11.57
  -2  -4  -1  212.03   21.47
   2  -4   1  212.08   21.71
  -2  -4  -1  214.88   21.19
   2   4   1  206.65   21.60
  -2   4  -1  217.88   21.73
   2   4   1  230.10   21.44
  -3  -4  -1   45.90    5.28
   3  -4   1   39.49    5.49
  -3  -4  -1   41.67    4.69
  -3   4  -1   35.27    5.50
   3   4   1   54.39    5.24
   3   4   1   41.71    5.43
  -4  -4  -1  147.50   15.81
  -4  -4  -1  152.95   15.20
   4  -4   1  134.64   16.06
   4   4   1  181.68   15.78
   4   4   1  159.95   16.12
  -4   4  -1  155.59   16.23
  -5  -4  -1  248.92   25.57
  -5  -4  -1  284.26   24.69
   5  -4   1  215.10   25.67
   5   4   1  298.27   25.47
   5   4   1  235.23   25.69
  -5   4  -1  250.61   25.95
   6  -4   1   28.31    4.71
  -6  -4  -1   30.15    4.39
   6   4   1   29.28    4.69
  -6   4  -1   36.74    5.36
   7  -4   1  331.19   37.39
  -7  -4  -1  382.64   37.32
   7  -4   1  387.15   37.90
  -7   4  -1  423.73   38.01
   7   4   1  371.66   37.49
   8  -4   1   35.52    6.57
   8  -4   1   56.43    7.28
  -8  -4  -1   55.39    6.71
   8   4   1   39.86    6.45
   8   4   1   49.29    5.92
  -8   4  -1   58.70    7.57
  -9  -4  -1    6.49    2.60
   9  -4   1    2.79    3.33
  -9   4  -1   10.56    4.05
   9   4   1   11.19    3.21
   9   4   1    9.04    2.39
  10  -4   1    5.51    3.73
 -10  -4  -1    4.96    3.36
 -10   4  -1   11.00    4.92
  10   4   1   10.70    2.45
  10   4   1   12.77    3.45
  11  -4   1   32.55    5.66
 -11  -4  -1   32.82    5.52
  11   4   1   29.69    5.06
  11   4   1   25.43    4.61
  12  -4   1   45.05    7.78
 -12  -4  -1   57.79    8.70
  12  -4   1   52.41    7.33
 -12   4  -1   72.46   10.46
  12   4   1   45.23    7.21
  12   4   1   38.52    5.87
  13  -4   1   77.74   10.81
  13  -4   1   64.34    9.33
 -13  -4  -1   74.94   10.86
  13   4   1   75.45    8.36
 -14  -4  -1   62.61   10.44
  14  -4   1   61.01   11.17
 -14   4  -1   88.10   11.89
  14  -5  -1   10.85    5.83
 -14   5   1   16.83    7.46
 -13  -5   1   -5.73    5.33
  13  -5  -1   -7.14    5.00
 -13   5   1    6.61    6.76
 -12  -5   1    4.07    4.32
  12  -5  -1   14.66    5.42
 -12   5   1   21.64    6.25
  11  -5  -1   39.92    6.35
 -11  -5   1   38.26    6.34
  11   5  -1   30.26    4.48
 -11   5   1   59.73    8.22
  11   5  -1   43.19    5.29
 -10  -5   1   29.15    5.10
  10  -5  -1   27.39    4.87
  10  -5  -1   30.34    6.25
 -10   5   1   25.81    6.40
  10   5  -1   31.95    5.21
  10   5  -1   26.24    3.78
   9  -5  -1  343.43   33.72
   9  -5  -1  310.49   32.93
  -9  -5   1  301.75   32.67
   9   5  -1  328.64   32.11
   9   5  -1  313.92   32.64
  -9   5   1  387.51   33.93
   8  -5  -1   56.86    8.50
   8  -5  -1   52.45    7.66
  -8  -5   1   62.40    7.70
  -8   5   1   63.99    8.90
   8   5  -1   60.07    6.61
   8   5  -1   56.88    7.43
  -7  -5   1   75.02    9.09
   7  -5  -1   69.83    9.28
  -7  -5   1   82.01    7.69
   7  -5  -1   81.69   10.19
   7   5  -1   71.59    9.01
  -7   5   1   81.27    9.89
   7   5  -1   90.81    8.59
   6  -5  -1   46.82    6.01
  -6  -5   1   43.61    5.56
   6  -5  -1   43.62    6.83
  -6   5   1   34.12    6.25
   6   5  -1   45.87    5.74
  -5  -5   1  279.65   27.31
   5  -5  -1  289.50   27.95
   5  -5  -1  262.69   27.54
   5   5  -1  263.45   27.35
  -5   5   1  276.58   27.77
  -4  -5   1    1.93    1.67
  -4  -5   1   -1.95    1.73
   4  -5  -1    0.17    1.71
   4   5  -1    1.63    1.21
  -4   5   1   -3.19    1.76
   4   5  -1    0.09    1.66
   3  -5  -1    2.92    1.90
  -3  -5   1    3.22    2.14
   3  -5  -1    0.98    1.84
  -3  -5   1    1.77    1.62
  -3   5   1    0.01    1.57
   3   5  -1    2.06    1.83
  -3   5   1   -0.71    1.93
   3   5  -1    3.46    1.55
  -2  -5   1   -0.80    1.46
  -2  -5   1    0.16    1.58
   2  -5  -1   -0.65    1.68
   2  -5  -1   -0.30    1.54
   2   5  -1    1.31    1.68
  -2   5   1    1.75    1.71
  -2   5   1   -1.97    1.72
   2   5  -1    1.16    1.40
   1  -5  -1  186.71   20.37
   1  -5  -1  218.13   20.50
   1  -5  -1  210.44   20.32
  -1  -5   1  203.06   20.50
  -1  -5   1  198.52   20.26
   1   5  -1  194.89   20.32
   1   5  -1  195.37   20.17
  -1   5   1  190.58   20.38
  -1   5   1  206.84   20.37
   0  -5  -1   23.17    3.57
   0  -5  -1   23.61    3.65
   0  -5   1   21.01    3.49
   0  -5   1   20.31    3.55
   0  -5  -1   19.87    3.58
   0   5   1   22.27    3.57
   0   5   1   22.28    3.87
   0   5  -1   21.92    3.65
   0   5  -1   20.49    3.79
  -1  -5  -1   42.06    4.99
   1  -5   1   37.03    5.39
  -1  -5  -1   34.65    4.81
  -1  -5  -1   39.17    5.43
  -1   5  -1   39.75    5.40
   1   5   1   35.31    5.24
  -1   5  -1   43.44    5.17
   1   5   1   44.53    5.00
   2  -5   1  280.86   30.64
  -2  -5  -1  286.82   30.40
  -2  -5  -1  333.66   30.86
  -2  -5  -1  308.70   30.16
  -2   5  -1  303.57   30.69
   2   5   1  330.14   30.42
  -2   5  -1  328.80   30.82
   2   5   1  289.28   30.56
  -3  -5  -1    7.59    1.88
   3  -5   1    8.12    2.59
  -3  -5  -1    8.65    2.28
   3   5   1    9.72    2.58
  -3   5  -1    7.33    2.56
   3   5   1    9.11    2.11
   4  -5   1  406.06   42.21
  -4  -5  -1  439.25   41.37
  -4  -5  -1  420.99   41.95
   4   5   1  410.65   42.10
  -4   5  -1  460.25   42.40
  -5  -5  -1   -0.39    0.81
   5  -5   1   -1.67    2.23
  -5  -5  -1    2.02    1.86
   5  -5   1   -1.45    1.99
   5   5   1    0.85    1.41
   5   5   1    1.26    1.86
  -5   5  -1    2.77    2.20
   6  -5   1   -1.14    2.00
  -6  -5  -1   -2.09    1.70
   6   5   1    0.37    2.14
  -6   5  -1    1.41    2.54
   6   5   1    3.00    1.70
  -7  -5  -1  197.00   20.15
   7  -5   1  168.87   20.41
   7  -5   1  196.60   20.69
  -7   5  -1  234.29   21.11
   7   5   1  187.00   20.22
  -8  -5  -1   26.68    4.66
   8  -5   1   19.31    4.83
   8  -5   1   23.77    5.59
   8   5   1   27.60    4.93
   8   5   1   29.33    4.46
  -8   5  -1   38.56    6.36
   9  -5   1    4.21    3.00
   9  -5   1    0.36    3.98
  -9  -5  -1    0.97    2.75
  -9   5  -1   12.38    4.48
   9   5   1    3.58    3.03
   9   5   1    0.35    2.10
 -10  -5  -1   34.38    5.69
  10  -5   1   33.73    6.55
  10  -5   1   31.59    5.44
 -10   5  -1   41.88    7.03
  10   5   1   28.62    5.31
  10   5   1   24.83    4.36
  11  -5   1    4.45    3.47
  11  -5   1   -1.81    4.46
 -11  -5  -1   -1.32    3.43
  11   5   1    6.20    3.57
  11   5   1   -1.25    2.12
 -11   5  -1   -5.19    5.01
  12  -5   1   22.74    5.64
 -12  -5  -1    6.08    5.25
  12  -5   1    9.51    4.23
 -12   5  -1   20.21    7.11
  12   5   1   15.19    3.98
  12   5   1    7.71    2.70
  13  -5   1   -5.93    4.07
  13  -5   1    2.70    5.75
  13   5   1    2.31    2.01
  13   5   1    6.53    3.07
 -13   5  -1    7.45    7.21
 -14  -5  -1   25.15    6.67
  14  -5   1   14.39    6.80
  14  -5   1   11.54    5.35
 -14   5  -1   27.87    8.96
  13  -6  -1    5.15    6.37
 -13   6   1    7.51    7.78
 -12  -6   1    3.40    4.80
  12  -6  -1    0.45    5.59
  12  -6  -1    1.75    3.55
 -12   6   1    5.14    6.82
  11  -6  -1   23.63    6.00
 -11  -6   1   15.82    4.93
  11  -6  -1   19.51    4.68
  11   6  -1   20.35    3.40
 -11   6   1   32.51    7.47
  11   6  -1   23.38    4.08
  10  -6  -1   -0.80    4.63
 -10  -6   1    4.96    3.39
 -10   6   1    4.60    5.07
  10   6  -1   -0.76    2.97
  10   6  -1    0.53    1.76
   9  -6  -1    1.52    3.80
   9  -6  -1    7.54    4.69
  -9  -6   1    9.67    3.63
   9   6  -1   11.99    3.36
  -9   6   1    8.23    5.23
   9   6  -1    8.94    2.24
  -8  -6   1    4.46    2.80
   8  -6  -1    0.36    2.71
   8   6  -1   -1.84    2.65
   8   6  -1   -1.02    1.63
  -8   6   1    1.56    3.76
   7  -6  -1  205.90   20.21
  -7  -6   1  166.59   19.00
  -7  -6   1  188.43   17.83
   7   6  -1  164.02   18.90
  -7   6   1  192.17   19.70
  -6  -6   1   18.48    3.08
  -6  -6   1   17.07    3.71
   6  -6  -1   21.29    5.23
   6   6  -1   27.90    3.72
   6   6  -1   18.15    3.78
  -6   6   1   19.23    4.52
  -5  -6   1  166.83   17.37
   5  -6  -1  139.11   17.53
   5  -6  -1  189.94   18.15
  -5   6   1  185.07   18.06
   5   6  -1  157.35   17.37
   4  -6  -1   80.63    9.97
  -4  -6   1   97.38   10.56
   4  -6  -1   91.17   10.23
  -4  -6   1   74.65    9.60
   4   6  -1  100.73    9.51
  -4   6   1   83.64   10.24
   4   6  -1   72.41    9.60
  -4   6   1   89.75   10.29
  -3  -6   1   26.41    4.54
   3  -6  -1   24.45    4.62
   3  -6  -1   31.51    4.81
   3   6  -1   27.57    4.59
   3   6  -1   33.43    4.47
  -3   6   1   28.67    5.06
  -3   6   1   26.34    4.86
   2  -6  -1   -1.87    1.86
  -2  -6   1    0.53    1.88
  -2  -6   1   -0.14    1.96
  -2   6   1    0.01    2.34
   2   6  -1   -0.64    1.97
   2   6  -1    1.60    1.84
  -1  -6   1  993.31  100.81
   1  -6  -1 1078.60  101.12
   1  -6  -1 1131.89  101.09
   1  -6  -1 1012.89  100.80
  -1  -6   1 1047.43  101.12
   1   6  -1 1035.84  100.80
  -1   6   1 1057.71  100.97
  -1   6   1 1013.24  101.02
   1   6  -1 1018.89  100.93
   0  -6  -1  370.38   36.35
   0  -6  -1  384.35   36.13
   0  -6  -1  362.08   36.06
   0  -6   1  384.51   36.38
   0  -6   1  349.81   36.07
   0   6   1  371.70   36.09
   0   6  -1  348.34   36.17
   0   6   1  349.72   36.21
   0   6  -1  356.98   36.11
  -1  -6  -1   15.06    3.03
  -1  -6  -1   10.31    2.82
   1  -6   1    9.62    2.63
  -1  -6  -1   12.87    2.84
  -1   6  -1    6.55    2.78
  -1   6  -1   10.15    2.90
   1   6   1   10.34    2.74
   1   6   1    6.90    2.56
  -2  -6  -1  300.85   30.70
   2  -6   1  247.15   30.81
  -2  -6  -1  321.95   30.44
  -2   6  -1  320.43   31.04
   2   6   1  327.69   30.97
  -2   6  -1  289.80   30.95
   2   6   1  344.70   30.74
   3  -6   1    5.92    2.75
  -3  -6  -1    7.94    2.51
  -3  -6  -1    7.81    1.99
  -3   6  -1   10.19    3.21
  -3   6  -1    7.60    2.98
   3   6   1    6.91    2.39
   3   6   1    7.76    2.74
  -4  -6  -1   13.68    3.27
   4  -6   1    5.73    2.92
  -4  -6  -1   10.22    2.01
   4   6   1    9.62    2.89
  -4   6  -1   11.35    3.07
   5  -6   1   65.75    8.82
   5  -6   1   67.69    8.78
  -5  -6  -1   77.07    7.57
  -5  -6  -1   70.19    8.69
   5   6   1   63.36    8.60
   5   6   1   71.62    8.27
  -5   6  -1   73.73    9.31
  -6  -6  -1   85.50   10.69
   6  -6   1   69.88   10.72
  -6  -6  -1   99.39    9.42
   6  -6   1   82.43   11.49
   6   6   1   89.98   11.09
  -6   6  -1  102.65   11.41
   6   6   1  113.99   10.40
   7  -6   1    7.51    3.94
  -7  -6  -1    9.69    3.14
   7  -6   1    7.70    3.51
   7   6   1   14.46    2.97
  -7   6  -1    6.23    3.94
   7   6   1    6.67    3.13
   8  -6   1   65.52    9.67
  -8  -6  -1   79.95    9.93
   8  -6   1   67.56    9.87
  -8   6  -1   91.19   11.27
   8   6   1   94.47    9.00
   8   6   1   61.34    9.72
   9  -6   1   34.32    6.69
   9  -6   1   37.65    7.64
  -9  -6  -1   50.92    7.42
   9   6   1   45.88    6.11
   9   6   1   46.42    7.51
  -9   6  -1   62.86    9.29
  10  -6   1    7.81    3.82
  10  -6   1   14.53    5.23
 -10  -6  -1    8.23    4.19
 -10   6  -1    7.52    5.60
  10   6   1   16.61    4.10
  10   6   1    7.69    2.78
  11  -6   1    7.40    4.95
  11  -6   1   14.58    4.48
 -11  -6  -1    7.94    4.59
 -11   6  -1    7.33    7.30
  11   6   1    6.80    4.19
  12  -6   1    6.77    5.87
  13  -6   1    4.82    6.38
  13  -6   1    0.25    4.64
 -13  -6  -1    3.73    6.28
  13   6   1   11.10    2.61
  13   6   1   13.10    3.84
 -13   6  -1    5.91    7.21
 -13  -7   1   61.44   11.18
  13  -7  -1   78.02   13.41
 -13   7   1   85.67   12.56
 -12  -7   1   16.65    5.85
  12  -7  -1    4.27    6.45
  12   7  -1    7.92    2.73
  12   7  -1    4.22    1.82
 -11  -7   1   92.09   12.85
  11  -7  -1   88.16   12.20
  11  -7  -1  109.13   13.89
  11   7  -1   93.55   11.29
  11   7  -1   95.46   10.17
  10  -7  -1   55.93    8.88
  10  -7  -1   60.89   10.16
 -10  -7   1   52.61    8.59
  10   7  -1   58.54    8.26
 -10   7   1   73.82   11.25
  10   7  -1   51.55    6.81
  -9  -7   1    4.62    4.26
   9  -7  -1   10.04    5.52
   9  -7  -1    3.79    3.63
  -9   7   1    4.36    4.96
   9   7  -1   -1.46    3.35
   8  -7  -1   97.39   12.36
  -8  -7   1   71.81   11.09
   8  -7  -1   76.02   11.35
  -8  -7   1   99.34    8.90
  -8   7   1  105.92   12.64
   8   7  -1   80.07   11.06
   8   7  -1   94.12   10.19
  -7  -7   1    0.99    1.64
   7  -7  -1   -0.53    4.19
   7  -7  -1    0.00    2.93
  -7  -7   1   -0.74    3.04
   7   7  -1   -0.16    2.95
   7   7  -1   -1.31    2.03
  -7   7   1   -2.82    3.52
   6  -7  -1   17.20    4.15
  -6  -7   1   11.13    2.76
  -6  -7   1   22.94    4.35
   6  -7  -1   16.75    5.34
   6   7  -1   17.65    3.91
   6   7  -1   18.11    3.38
  -6   7   1   18.14    5.03
  -6   7   1   15.23    4.62
   5  -7  -1    2.19    3.64
  -5  -7   1    8.41    3.13
   5  -7  -1    7.29    3.27
  -5  -7   1    6.01    2.29
   5   7  -1    6.89    2.43
  -5   7   1   10.79    3.90
  -5   7   1    9.64    3.72
   5   7  -1    2.97    2.98
   4  -7  -1  122.99   14.40
  -4  -7   1  146.82   14.92
  -4  -7   1  120.17   14.09
   4  -7  -1  122.69   14.71
   4   7  -1  145.24   13.83
   4   7  -1  115.73   14.13
  -4   7   1  132.99   14.68
  -4   7   1  121.48   14.43
  -3  -7   1   25.49    4.43
   3  -7  -1   18.93    4.31
   3  -7  -1   19.29    4.77
  -3  -7   1   16.83    4.57
  -3   7   1   20.94    4.65
   3   7  -1   20.91    4.38
   3   7  -1   23.90    4.11
  -3   7   1   21.72    4.49
   2  -7  -1   85.23   10.36
   2  -7  -1   93.88   10.60
  -2  -7   1   83.69   10.21
  -2  -7   1   92.21   10.68
   2   7  -1   83.49   10.47
  -2   7   1   76.75   10.59
  -2   7   1   91.24   10.51
   2   7  -1   91.13   10.09
   1  -7  -1  170.34   18.02
   1  -7  -1  180.19   18.08
  -1  -7   1  171.19   17.99
  -1  -7   1  173.69   18.39
   1  -7  -1  164.88   18.23
   1   7  -1  168.77   17.88
  -1   7   1  170.60   18.29
   1   7  -1  162.71   18.06
  -1   7   1  175.83   18.12
   0  -7  -1   44.47    5.71
   0  -7   1   34.94    5.73
   0  -7  -1   41.46    6.18
   0  -7   1   39.25    6.07
   0  -7  -1   31.45    5.37
   0   7   1   30.26    5.43
   0   7   1   40.87    6.09
   0   7  -1   36.37    5.22
   0   7  -1   31.84    5.36
  -1  -7  -1   67.54    8.03
  -1  -7  -1   67.91    8.73
   1  -7   1   69.54    8.41
  -1  -7  -1   58.01    8.12
   1   7   1   72.63    8.24
   1   7   1   58.47    8.41
  -1   7  -1   65.90    8.46
  -1   7  -1   69.37    8.45
  -2  -7  -1   27.72    4.40
   2  -7   1   23.55    4.89
  -2  -7  -1   26.14    4.85
  -2  -7  -1   25.14    5.06
   2   7   1   28.38    4.33
   2   7   1   26.13    4.80
  -2   7  -1   27.11    4.82
  -2   7  -1   30.76    5.40
  -3  -7  -1   62.54    8.21
   3  -7   1   60.21    8.60
  -3  -7  -1   62.70    7.65
   3   7   1   59.63    8.35
  -3   7  -1   65.61    8.87
   3   7   1   74.84    8.07
  -3   7  -1   66.81    8.36
  -4  -7  -1    2.17    1.71
   4  -7   1   -1.34    3.04
   4  -7   1    2.40    2.97
  -4  -7  -1   -2.28    2.33
  -4   7  -1   -1.58    3.09
   4   7   1    0.10    2.85
   4   7   1   -3.02    1.98
  -4   7  -1    1.66    2.69
  -5  -7  -1  214.74   21.79
   5  -7   1  211.13   23.25
   5  -7   1  217.20   23.10
  -5  -7  -1  212.85   22.72
   5   7   1  206.81   22.98
  -5   7  -1  240.71   23.70
  -5   7  -1  234.73   23.35
   6  -7   1  128.92   14.94
  -6  -7  -1  133.06   12.86
  -6  -7  -1  109.09   13.97
   6  -7   1  103.37   14.24
  -6   7  -1  130.04   15.18
   6   7   1  150.01   13.72
   6   7   1  123.00   14.57
   7  -7   1  224.75   26.75
   7  -7   1  236.98   26.36
  -7  -7  -1  230.94   26.12
  -7  -7  -1  298.12   24.59
   7   7   1  240.61   26.30
  -7   7  -1  269.47   27.13
   8  -7   1   66.95   10.15
  -8  -7  -1   47.16    8.85
   8   7   1   75.39    8.05
   8   7   1   62.42    9.17
  -8   7  -1   60.02   10.31
   9  -7   1   -1.15    4.58
  -9  -7  -1    2.94    4.18
   9  -7   1    4.24    4.08
   9   7   1   -2.73    2.43
   9   7   1   -4.76    3.72
  -9   7  -1    1.89    5.08
  10  -7   1    2.22    4.19
  10  -7   1    2.26    5.41
 -10  -7  -1    1.21    4.57
 -10   7  -1   -2.59    6.74
  10   7   1   -0.83    2.68
  10   7   1    1.15    4.33
  11  -7   1   16.88    6.56
 -11  -7  -1   12.90    5.69
  11  -7   1    6.76    4.83
  11   7   1   14.01    5.52
  11   7   1   16.91    3.74
  12  -7   1   12.38    6.92
 -12  -7  -1    8.49    6.27
  12  -7   1   11.34    5.38
  12   7   1    6.86    4.91
  12   7   1    8.68    3.65
 -12   7  -1   31.83    8.25
  13  -7   1   12.79    7.54
  13  -7   1   -1.05    5.07
 -13  -7  -1   11.27    7.39
  13   7   1    0.51    3.41
 -13   7  -1   -2.54    8.54
  13   7   1    8.76    4.18
 -12  -8   1   -8.12    6.81
  12  -8  -1    0.12    5.26
  12  -8  -1   -5.74    6.98
  12   8  -1   -4.53    3.59
  12   8  -1   -1.88    2.18
 -12   8   1    9.71    7.57
  11  -8  -1   -0.90    6.78
  11  -8  -1    3.18    4.98
  11   8  -1    0.49    4.38
  11   8  -1    1.44    2.65
  10  -8  -1   -4.73    4.51
  10  -8  -1    2.01    5.58
 -10  -8   1   -2.33    5.96
  10   8  -1    2.67    4.30
 -10   8   1    9.69    7.00
  10   8  -1    5.69    2.81
   9  -8  -1   10.39    6.29
  -9  -8   1   -0.91    4.43
   9  -8  -1    2.36    4.25
   9   8  -1    5.01    2.82
   9   8  -1    2.78    4.04
  -9   8   1    4.04    6.32
  -8  -8   1   24.99    3.53
   8  -8  -1   14.91    4.84
   8  -8  -1   24.42    5.81
  -8  -8   1   21.72    5.45
  -8   8   1   24.12    6.70
   8   8  -1   16.77    5.14
  -8   8   1   31.39    7.06
   8   8  -1   24.66    4.27
  -7  -8   1   12.06    4.46
   7  -8  -1    0.15    4.03
  -7  -8   1   10.85    2.59
   7  -8  -1    7.62    5.05
   7   8  -1    8.16    4.03
  -7   8   1    5.15    5.01
  -7   8   1   10.75    5.17
   7   8  -1   16.60    3.19
  -6  -8   1    2.30    3.99
  -6  -8   1    3.45    2.19
   6  -8  -1    2.75    3.48
   6  -8  -1   -7.02    4.13
   6   8  -1   -3.17    3.38
   6   8  -1    2.12    2.63
  -6   8   1   -3.24    3.70
  -6   8   1    1.58    3.90
   5  -8  -1  105.64   12.04
   5  -8  -1   94.97   11.61
  -5  -8   1   78.90    9.87
  -5  -8   1   84.27   10.92
   5   8  -1  105.48   10.59
  -5   8   1   72.22   11.26
   5   8  -1   82.00   10.82
  -5   8   1   87.17   12.19
  -4  -8   1  281.90   26.39
   4  -8  -1  250.75   25.90
   4  -8  -1  235.99   25.74
  -4  -8   1  223.72   25.36
  -4  -8   1  224.85   24.74
  -4   8   1  239.38   26.01
  -4   8   1  270.43   26.16
   4   8  -1  269.80   25.26
   4   8  -1  227.07   25.40
  -3  -8   1   50.52    8.02
  -3  -8   1   39.78    6.99
   3  -8  -1   48.00    7.54
   3  -8  -1   43.76    7.53
  -3   8   1   50.76    7.77
   3   8  -1   44.53    6.60
   3   8  -1   37.92    7.11
  -3   8   1   48.82    7.47
  -2  -8   1  119.22   13.59
   2  -8  -1  120.25   13.66
   2  -8  -1  108.27   13.91
  -2  -8   1  134.97   14.35
   2   8  -1  130.04   13.58
  -2   8   1  115.21   13.78
   2   8  -1  113.25   13.55
  -2   8   1  119.70   13.91
   1  -8  -1  191.33   19.59
   1  -8  -1  188.53   19.29
  -1  -8   1  172.02   18.98
  -1  -8   1  182.04   19.56
   1  -8  -1  185.67   19.08
  -1   8   1  170.98   19.13
  -1   8   1  173.38   19.32
   1   8  -1  178.77   18.86
   1   8  -1  168.03   19.02
   0  -8  -1    9.87    3.95
   0  -8   1   12.33    3.80
   0  -8  -1   15.63    3.56
   0  -8   1   11.40    4.12
   0  -8  -1    8.20    3.47
   0   8  -1   11.94    3.42
   0   8   1   12.00    3.43
   0   8  -1   14.42    3.76
   0   8   1   14.21    3.97
  -1  -8  -1   67.33    8.46
   1  -8   1   63.41    8.85
  -1  -8  -1   53.85    7.98
  -1  -8  -1   73.35    8.63
   1   8   1   63.35    8.31
  -1   8  -1   53.69    8.57
  -1   8  -1   63.71    8.69
   1   8   1   59.14    8.59
  -2  -8  -1  124.75   15.43
   2  -8   1  138.29   15.59
   2  -8   1  135.24   15.99
  -2  -8  -1  168.51   16.42
  -2  -8  -1  132.27   15.12
   2   8   1  159.12   15.59
   2   8   1  131.63   15.58
  -2   8  -1  132.34   15.87
  -2   8  -1  158.48   16.15
   3  -8   1    9.13    4.09
  -3  -8  -1    6.51    2.95
   3  -8   1   11.07    4.45
  -3  -8  -1   11.12    3.56
  -3   8  -1   13.06    3.70
   3   8   1   12.06    3.45
   3   8   1    9.68    3.72
  -3   8  -1    8.46    4.11
   4  -8   1    5.35    3.52
  -4  -8  -1    8.86    2.61
   4  -8   1    5.15    4.02
  -4  -8  -1    6.32    3.66
  -4   8  -1    0.06    4.05
   4   8   1    9.72    3.57
   4   8   1    8.13    3.14
  -4   8  -1    1.59    3.47
   5  -8   1   13.04    4.66
   5  -8   1   20.04    5.51
  -5  -8  -1   19.26    3.56
  -5  -8  -1   22.91    5.50
  -5   8  -1   19.18    5.41
   5   8   1   21.88    4.29
  -5   8  -1   20.29    5.37
   5   8   1   18.46    4.58
   6  -8   1    2.11    3.81
  -6  -8  -1    1.65    3.69
   6  -8   1    0.02    3.27
  -6  -8  -1    2.73    2.08
   6   8   1    2.14    2.68
   6   8   1    5.59    3.69
  -6   8  -1   -3.48    2.94
  -6   8  -1   -3.26    4.18
  -7  -8  -1   65.79   10.22
   7  -8   1   60.47   10.85
  -7  -8  -1   80.00    7.94
   7  -8   1   67.78   10.23
   7   8   1   84.33    9.12
   7   8   1   65.17    9.90
  -7   8  -1   64.18   11.24
  -7   8  -1   77.41   11.47
   8  -8   1   55.69   10.09
  -8  -8  -1   60.91    9.81
   8  -8   1   63.67   10.75
   8   8   1   68.10   10.11
   8   8   1   77.28    8.70
  -8   8  -1   55.26    9.94
   9  -8   1    5.63    5.67
  -9  -8  -1   -2.46    5.16
   9  -8   1   -1.96    4.64
   9   8   1   10.64    3.67
   9   8   1    5.35    4.75
  -9   8  -1   12.23    6.75
 -10  -8  -1   18.33    5.92
  10  -8   1    4.69    5.39
  10   8   1   21.98    4.43
  10   8   1   16.39    5.68
  11  -8   1   -0.94    7.28
 -11  -8  -1    5.79    6.51
  11  -8   1    1.72    5.10
  11   8   1    6.34    5.50
 -11   8  -1   -1.89    7.30
  11   8   1    2.29    3.60
  12  -8   1    3.11    5.86
  12  -8   1    5.81    7.83
 -12  -8  -1   -7.49    6.62
 -12   8  -1   15.09    8.42
  12   8   1    9.69    5.80
  12   8   1    6.85    3.74
 -12  -9   1   28.70    8.79
  12   9  -1   17.33    5.15
  12   9  -1   18.03    4.73
 -12   9   1   19.43    9.78
  11  -9  -1   10.65    8.55
 -11  -9   1    8.49    7.06
  11  -9  -1   10.98    6.20
  11   9  -1    1.60    3.35
 -11   9   1    6.31    8.65
 -11   9   1    7.11    8.31
  11   9  -1    6.06    5.50
  10  -9  -1    6.28    5.80
  10  -9  -1    1.38    5.52
 -10   9   1   -4.87    7.05
  10   9  -1   -2.66    3.27
 -10   9   1   -4.63    6.80
  10   9  -1   -4.82    4.80
  -9  -9   1   10.42    6.07
   9  -9  -1   18.44    7.35
   9  -9  -1   12.03    5.88
  -9   9   1   13.02    6.46
   9   9  -1   14.11    4.17
   9   9  -1   17.32    5.46
   8  -9  -1   59.92    9.48
  -8  -9   1   39.58    8.30
  -8  -9   1   45.13    5.92
   8  -9  -1   35.67    7.87
  -8   9   1   52.46    9.32
   8   9  -1   61.11    7.51
   8   9  -1   37.44    7.72
  -8   9   1   47.92    9.92
   7  -9  -1  104.79   13.00
  -7  -9   1   78.26   12.48
  -7  -9   1  101.33   10.68
   7  -9  -1  105.04   13.63
  -7   9   1   98.52   14.23
  -7   9   1   76.87   13.43
   7   9  -1   93.02   12.49
  -6  -9   1   42.03    8.41
   6  -9  -1   48.91    8.64
  -6  -9   1   51.96    7.43
   6  -9  -1   66.69   10.33
   6   9  -1   56.61    9.45
  -6   9   1   57.24   10.08
  -6   9   1   85.18   11.35
   5  -9  -1   64.52    9.94
   5  -9  -1   51.43    8.75
  -5  -9   1   49.62    7.38
  -5  -9   1   41.87    8.01
  -5   9   1   57.62    9.42
   5   9  -1   58.05    7.94
   5   9  -1   44.93    8.16
  -5   9   1   55.32    9.35
  -4  -9   1    1.88    4.29
  -4  -9   1   11.11    5.17
   4  -9  -1   12.12    5.15
  -4  -9   1    6.13    3.52
   4  -9  -1    6.28    3.95
  -4   9   1    7.19    4.60
  -4   9   1    5.56    5.03
   4   9  -1   14.96    3.62
   4   9  -1    4.52    4.36
  -3  -9   1   26.43    5.78
  -3  -9   1   31.22    5.60
   3  -9  -1   27.28    6.33
  -3  -9   1   28.12    6.60
   3  -9  -1   34.52    6.71
   3   9  -1   35.35    6.25
  -3   9   1   33.39    6.19
  -3   9   1   31.73    6.39
   3   9  -1   29.02    6.12
   2  -9  -1   68.46    9.08
  -2  -9   1   59.61    8.73
  -2  -9   1   75.72    9.64
  -2  -9   1   78.41   10.43
   2  -9  -1   69.48    9.95
  -2   9   1   50.14    9.77
   2   9  -1   55.78    9.48
   2   9  -1   68.99    9.02
  -2   9   1   63.32    9.42
  -1  -9   1   21.78    4.91
  -1  -9   1   20.83    5.38
   1  -9  -1   23.23    5.34
  -1  -9   1    6.57    4.54
   1  -9  -1   18.70    4.87
   1   9  -1   17.77    4.55
  -1   9   1   18.31    5.81
  -1   9   1   11.25    4.53
   1   9  -1   20.34    5.23
   0  -9  -1   50.94    7.05
   0  -9  -1   53.82    8.21
   0  -9  -1   48.32    8.55
   0  -9   1   49.34    7.62
   0  -9   1   50.76    7.88
   0  -9   1   35.65    7.17
   0   9   1   48.06    7.55
   0   9   1   52.87    8.95
   0   9  -1   48.72    8.05
   0   9  -1   46.41    7.08
  -1  -9  -1   10.10    4.49
   1  -9   1    7.13    4.28
  -1  -9  -1    9.45    4.80
   1  -9   1    4.18    3.37
  -1  -9  -1    9.22    3.84
  -1   9  -1   10.07    4.07
   1   9   1    8.49    3.10
   1   9   1   11.12    4.75
  -1   9  -1    7.76    4.98
  -2  -9  -1   56.24    8.66
   2  -9   1   42.93    8.21
  -2  -9  -1   56.77    7.85
   2  -9   1   45.72    8.39
   2   9   1   51.52    8.69
   2   9   1   57.87    8.01
  -2   9  -1   63.63    8.86
  -2   9  -1   57.61    8.24
   3  -9   1    7.23    3.78
  -3  -9  -1    3.75    3.00
  -3  -9  -1    8.14    4.24
   3  -9   1    2.32    4.26
   3   9   1    7.10    3.45
  -3   9  -1   -1.23    4.01
   3   9   1   10.73    4.72
  -3   9  -1    5.28    4.40
  -4  -9  -1   45.81    8.52
   4  -9   1   52.00    8.85
  -4  -9  -1   62.05    7.11
   4  -9   1   41.91    8.21
   4   9   1   58.21    9.02
   4   9   1   53.36    7.84
  -4   9  -1   55.04    9.34
  -4   9  -1   45.14    8.66
  -5  -9  -1   27.28    5.95
   5  -9   1   18.16    6.04
  -5  -9  -1   15.76    3.86
   5  -9   1   13.89    5.29
   5   9   1   15.25    4.36
   5   9   1   20.93    6.09
  -5   9  -1   26.53    6.42
  -5   9  -1   10.90    5.73
  -6  -9  -1   -4.53    2.59
  -6  -9  -1    3.31    4.28
   6  -9   1   -0.05    4.80
   6   9   1   -1.36    3.09
  -6   9  -1    5.70    5.84
  -6   9  -1    0.46    4.73
   6   9   1   -8.73    4.28
  -7  -9  -1    2.78    2.39
  -7  -9  -1   -0.31    4.59
   7  -9   1    1.33    4.80
   7  -9   1    5.16    4.18
   7   9   1   -1.56    4.88
  -7   9  -1    2.28    5.44
  -7   9  -1   -4.30    5.81
   7   9   1    3.15    3.45
   8  -9   1    9.66    5.56
   8  -9   1   19.22    6.62
  -8  -9  -1   25.38    6.66
  -8   9  -1   19.92    6.84
  -8   9  -1   21.81    6.69
   8   9   1   19.05    4.43
   8   9   1   12.53    5.31
   9  -9   1    9.29    5.87
   9  -9   1    7.71    6.57
  -9   9  -1    3.74    6.69
   9   9   1   11.13    5.60
   9   9   1   11.38    4.34
  -9   9  -1   13.37    7.66
 -10  -9  -1   22.65    7.36
  10  -9   1   12.98    6.76
  10  -9   1   18.30    7.54
 -10   9  -1   22.99    7.47
  10   9   1   17.73    4.96
  10   9   1   10.59    6.46
 -11  -9  -1    1.83    7.01
  11  -9   1  -13.02    7.38
  11  -9   1    1.92    6.47
  11   9   1    0.50    4.38
 -11   9  -1  -15.08    8.36
  11   9   1   -0.20    6.86
  11 -10  -1   -9.57    6.97
  11 -10  -1   21.68   10.06
 -11 -10   1   18.47    8.34
 -11  10   1   -5.51    9.97
 -11  10   1    2.24    9.52
  11  10  -1   -1.51    4.14
  10 -10  -1    3.59    8.41
 -10 -10   1  -12.44    6.99
  10 -10  -1  -10.26    6.43
 -10  10   1   -5.51    7.77
 -10  10   1   -0.71    8.72
  10  10  -1   -1.17    6.10
  10  10  -1   -0.58    4.26
   9 -10  -1   52.54    9.51
   9 -10  -1   40.26    9.19
  -9 -10   1   59.77    5.97
  -9 -10   1   51.39   10.03
   9  10  -1   47.12    9.29
  -9  10   1   38.65   10.29
  -9  10   1   66.90   11.33
   9  10  -1   59.69    9.08
  -8 -10   1    3.38    3.09
   8 -10  -1   -1.70    4.97
   8 -10  -1    8.72    6.48
   8  10  -1   -5.83    3.81
   8  10  -1    7.37    5.29
  -8  10   1    6.64    7.10
  -8  10   1   -6.35    5.36
  -7 -10   1   40.66    6.87
  -7 -10   1   41.95    8.86
   7 -10  -1   56.20    9.13
   7 -10  -1   64.53   10.21
  -7  10   1   43.15    9.40
   7  10  -1   48.56    8.53
   7  10  -1   56.28    8.34
  -7  10   1   50.49    9.81
  -6 -10   1   21.10    4.74
   6 -10  -1   10.99    5.28
  -6 -10   1   20.57    6.33
   6 -10  -1   13.82    5.51
   6  10  -1   28.61    5.32
   6  10  -1   15.80    5.28
  -6  10   1   23.32    6.74
  -6  10   1   22.89    8.13
  -5 -10   1   11.67    5.73
   5 -10  -1   16.14    6.10
   5 -10  -1   18.43    5.69
  -5 -10   1    9.95    4.07
   5  10  -1   12.23    5.23
  -5  10   1    1.57    5.84
  -5  10   1   13.38    5.83
   5  10  -1   17.99    4.27
  -4 -10   1   18.32    5.58
   4 -10  -1   13.41    6.02
  -4 -10   1   18.88    5.02
   4 -10  -1   17.78    6.26
  -4  10   1   24.33    6.75
   4  10  -1   21.02    5.59
   4  10  -1   17.91    4.81
  -4  10   1   16.69    4.88
   3 -10  -1  122.68   14.16
   3 -10  -1  106.55   13.93
  -3 -10   1   96.81   12.64
  -3 -10   1  111.13   14.59
  -3 -10   1  102.75   13.85
   3  10  -1   97.35   13.15
  -3  10   1  108.05   14.52
  -3  10   1  114.65   14.23
   3  10  -1  103.12   13.79
   2 -10  -1  134.02   15.61
  -2 -10   1  137.31   15.65
  -2 -10   1  138.45   16.96
   2 -10  -1  139.00   15.94
  -2 -10   1  136.04   16.20
   2  10  -1  132.30   16.33
   2  10  -1  127.84   15.70
  -2  10   1  128.00   16.51
  -2  10   1  130.70   16.28
  -1 -10   1  138.15   16.20
   1 -10  -1  140.76   16.10
  -1 -10   1  136.11   16.01
   1 -10  -1  134.11   15.88
  -1 -10   1  129.34   15.71
  -1  10   1  139.37   16.25
   1  10  -1  136.09   15.76
   1  10  -1  123.69   16.01
  -1  10   1  130.08   16.69
   0 -10   1   70.89   11.03
   0 -10  -1   61.65    9.43
   0 -10   1   67.45    9.91
   0 -10  -1   67.72   10.55
   0 -10  -1   64.84   10.71
   0  10  -1   65.40    9.98
   0  10  -1   57.86   10.07
   0  10   1   67.40   10.99
   0  10   1   70.60    9.92
  -1 -10  -1    5.83    4.13
   1 -10   1    2.40    4.63
   1 -10   1    3.33    4.67
  -1 -10  -1   -2.62    4.85
  -1 -10  -1    4.50    3.51
   1  10   1    9.69    4.27
  -1  10  -1    5.88    4.00
  -1  10  -1   12.63    5.55
   1  10   1    7.23    5.02
  -2 -10  -1  170.94   16.08
   2 -10   1  120.34   16.44
   2 -10   1  129.09   17.02
  -2 -10  -1  141.43   16.59
  -2  10  -1  142.75   16.96
   2  10   1  133.90   16.76
  -2  10  -1  127.89   17.03
   2  10   1  145.27   16.25
   3 -10   1   94.70   13.30
   3 -10   1   94.99   12.99
  -3 -10  -1   89.08   11.34
  -3 -10  -1   85.18   11.87
   3  10   1  112.27   12.31
  -3  10  -1  102.04   13.03
   3  10   1   88.37   13.04
  -3  10  -1   90.22   13.50
   4 -10   1  250.07   27.08
  -4 -10  -1  258.69   26.15
  -4 -10  -1  223.01   27.00
   4 -10   1  247.54   27.47
  -4  10  -1  252.90   27.69
   4  10   1  279.77   26.73
  -4  10  -1  257.24   27.89
   4  10   1  257.85   27.63
   5 -10   1   18.16    6.02
  -5 -10  -1   21.55    4.70
   5 -10   1   12.89    5.58
  -5 -10  -1   19.72    5.91
   5  10   1   22.87    5.23
   5  10   1   30.03    6.75
  -5  10  -1   22.94    6.43
  -5  10  -1   17.54    7.15
  -6 -10  -1  -11.06    4.93
   6 -10   1    3.10    5.75
   6 -10   1    6.90    5.41
  -6  10  -1    4.57    6.00
  -6  10  -1   -2.68    5.22
   6  10   1   -0.44    3.71
   6  10   1    0.06    5.59
   7 -10   1    5.77    5.60
   7 -10   1    2.64    6.05
   7  10   1    5.65    5.83
  -8 -10  -1    2.56    2.17
   8 -10   1    0.18    5.71
  -8 -10  -1    7.38    6.38
   8 -10   1    7.28    5.12
  -8  10  -1    1.61    7.28
   8  10   1   -2.53    6.05
  -8  10  -1    7.13    6.26
   8  10   1    8.42    4.77
   9 -10   1    9.76    7.55
   9 -10   1    0.48    6.40
  -9  10  -1   19.82    8.04
   9  10   1    7.29    6.84
  -9  10  -1   11.84    8.00
   9  10   1   10.15    4.85
  10 -10   1    4.05    7.79
  10 -10   1   -1.56    6.85
 -10 -10  -1    0.64    7.62
  10  10   1   -2.69    7.31
 -10  10  -1    0.42    8.75
  10  10   1    3.25    5.05
 -10  10  -1    0.61    8.39
   9 -11  -1   31.33    9.00
  -9 -11   1   -0.28    7.60
   9 -11  -1   23.06    7.81
  -9 -11   1   16.32    3.21
  -9  11   1   20.60    9.90
   9  11  -1    1.63    7.37
   9  11  -1   14.25    6.06
  -9  11   1   11.84    8.89
  -8 -11   1    2.33    6.42
   8 -11  -1    1.80    7.77
  -8 -11   1   -4.00    3.91
   8 -11  -1    4.42    6.60
   8  11  -1    2.83    5.29
   8  11  -1   -0.93    6.64
  -8  11   1   -0.19    7.96
  -8  11   1   10.62    7.49
  -7 -11   1   36.17    8.74
   7 -11  -1   39.13    9.12
  -7 -11   1   39.43    7.03
   7 -11  -1   49.25   10.05
  -7  11   1   39.92   10.52
   7  11  -1   45.07    8.89
  -7  11   1   46.18    9.78
   7  11  -1   69.19   10.02
   6 -11  -1   -1.00    6.08
  -6 -11   1    8.05    4.54
   6 -11  -1    1.12    5.82
   6  11  -1    0.12    5.80
  -6  11   1    7.84    7.28
  -6  11   1    9.69    5.93
   6  11  -1    8.98    4.62
   5 -11  -1   14.28    5.46
  -5 -11   1    3.22    4.54
   5 -11  -1   14.25    5.92
   5  11  -1    9.42    5.66
  -5  11   1    2.45    4.48
   5  11  -1   21.94    5.19
  -4 -11   1    0.89    4.20
  -4 -11   1    1.89    5.59
   4 -11  -1    7.91    6.05
   4 -11  -1    7.57    5.43
   4  11  -1    5.99    5.58
  -4  11   1   -0.11    5.38
  -4  11   1   -3.77    6.21
   4  11  -1    2.78    4.53
  -3 -11   1   21.92    6.58
  -3 -11   1   14.96    5.26
   3 -11  -1   29.10    6.72
  -3 -11   1   22.55    6.91
   3 -11  -1   25.58    6.92
  -3  11   1   16.18    6.70
   3  11  -1   19.91    6.20
  -3  11   1    9.95    5.81
   3  11  -1   19.28    5.61
  -2 -11   1    9.10    5.41
  -2 -11   1   33.00    8.27
   2 -11  -1   15.33    5.31
  -2 -11   1   15.83    6.23
   2 -11  -1    5.67    5.88
   2  11  -1   11.68    5.71
  -2  11   1   20.83    7.69
   2  11  -1    8.48    5.06
  -2  11   1   16.19    6.04
   1 -11  -1   16.20    6.36
  -1 -11   1   14.56    6.30
  -1 -11   1    7.38    4.98
   1 -11  -1    8.31    4.34
  -1 -11   1   10.34    6.56
  -1  11   1   10.90    5.25
   1  11  -1   13.98    4.97
  -1  11   1    7.09    5.85
   1  11  -1    9.47    5.96
   0 -11  -1   24.64    7.50
   0 -11  -1   28.59    7.26
   0 -11   1   40.64    7.97
   0 -11   1   30.62    6.57
   0 -11  -1   38.27    8.17
   0  11  -1   39.43    7.95
   0  11   1   29.20    7.68
   0  11  -1   32.73    6.89
   0  11   1   28.28    6.96
   1 -11   1  108.89   14.06
  -1 -11  -1   90.43   14.21
   1 -11   1   86.15   12.53
  -1 -11  -1  104.63   13.13
   1  11   1  109.58   13.40
  -1  11  -1   98.09   13.66
   1  11   1  101.89   14.61
  -1  11  -1  101.13   14.88
   2 -11   1   18.44    5.92
  -2 -11  -1   18.12    6.49
  -2 -11  -1    9.55    5.06
   2 -11   1   12.41    5.75
  -2  11  -1   16.42    7.55
   2  11   1   10.59    6.15
   2  11   1   13.28    4.99
  -2  11  -1   15.21    5.16
   3 -11   1   21.58    7.23
   3 -11   1   34.24    7.72
  -3 -11  -1   39.72    6.90
  -3 -11  -1   36.91    7.88
   3  11   1   42.29    8.84
  -3  11  -1   32.11    8.02
  -3  11  -1   51.42    8.84
   3  11   1   40.26    7.46
   4 -11   1   35.53    8.15
  -4 -11  -1   43.53    7.29
   4 -11   1   39.87    8.92
  -4 -11  -1   34.26    7.89
  -4  11  -1   70.84   10.42
   4  11   1   45.91    9.21
   5 -11   1   16.49    7.11
   5 -11   1   27.93    6.60
  -5 -11  -1   28.84    5.95
  -5  11  -1   28.63    8.00
   5  11   1   24.90    7.73
   5  11   1   38.47    6.64
   6 -11   1    9.71    6.24
  -6 -11  -1    1.16    4.15
  -6 -11  -1    4.01    6.39
   6 -11   1   -2.85    5.93
  -6  11  -1    3.81    6.33
  -6  11  -1    2.11    6.54
   6  11   1   -0.55    6.93
   6  11   1    2.76    4.79
  -7 -11  -1  106.57   16.33
   7 -11   1  124.24   17.43
   7 -11   1  131.63   17.52
  -7 -11  -1  124.89   14.90
   7  11   1  138.75   19.25
  -7  11  -1  153.07   18.08
  -7  11  -1  138.30   18.69
   8 -11   1   21.26    7.76
  -8 -11  -1   31.79    4.90
   8 -11   1   36.74    9.15
  -8 -11  -1   11.57    8.05
  -8  11  -1   38.48    9.83
  -8  11  -1   18.02    9.38
   8  11   1   37.61    7.31
   8  11   1   19.39    9.70
   9 -11   1    0.55    7.39
  -9 -11  -1    7.34    8.75
   9 -11   1    4.40    6.63
   9  11   1   10.97    6.10
  -9  11  -1   -0.33    9.17
   9  11   1   11.81    8.73
  -9  11  -1   19.71    9.75
   8 -12  -1   15.14    8.44
  -8 -12   1    1.98    8.74
  -8 -12   1    4.36    5.21
   8 -12  -1   13.32   10.72
   8  12  -1    9.38    8.96
   8  12  -1   -7.74    6.41
  -8  12   1   16.41    9.73
  -8  12   1    2.50   10.14
  -7 -12   1   16.57    8.25
  -7 -12   1   11.10    5.68
   7 -12  -1   -1.18    8.33
   7 -12  -1   16.92    7.93
   7  12  -1    9.71    6.14
  -7  12   1   13.34    9.12
  -7  12   1    7.09    9.10
   7  12  -1    7.30    7.74
   6 -12  -1   -4.37    7.47
  -6 -12   1    1.72    5.73
   6 -12  -1    3.58    7.01
  -6 -12   1   -5.99    7.28
   6  12  -1    2.13    5.09
  -6  12   1   -3.28    7.17
   6  12  -1   -5.14    7.18
  -6  12   1    6.29    7.83
   5 -12  -1   18.74    6.63
   5 -12  -1   21.93    7.62
  -5 -12   1   27.78    7.22
  -5 -12   1   18.58    6.20
   5  12  -1   34.24    6.88
   5  12  -1   22.82    7.92
  -5  12   1   10.07    7.92
  -5  12   1   27.40    9.04
  -4 -12   1   74.34   11.65
  -4 -12   1   38.76    8.06
   4 -12  -1   36.88    9.06
   4 -12  -1   45.87    9.47
   4  12  -1   57.40    9.90
  -4  12   1   35.88   10.12
   4  12  -1   36.34    9.33
  -4  12   1   49.41    9.76
  -3 -12   1   71.63   12.78
  -3 -12   1   66.55   10.85
   3 -12  -1   59.01   10.99
   3 -12  -1   66.41   11.60
   3  12  -1   82.69   11.24
  -3  12   1   58.63   11.33
   3  12  -1   72.26   12.54
  -3  12   1   81.39   13.35
  -2 -12   1   99.35   15.21
  -2 -12   1   88.76   14.40
   2 -12  -1   97.36   14.89
   2 -12  -1   97.04   13.86
  -2 -12   1   85.56   13.08
  -2  12   1   98.25   14.21
   2  12  -1   92.07   14.18
   2  12  -1   99.15   13.41
  -2  12   1   94.85   15.41
  -1 -12   1   46.15    8.78
  -1 -12   1   48.03    9.66
   1 -12  -1   43.88    8.78
   1 -12  -1   44.43    9.33
   1  12  -1   44.61    8.92
   1  12  -1   42.54    8.26
  -1  12   1   49.54    8.88
   0 -12   1   22.97    7.70
   0 -12  -1   24.38    6.75
   0 -12   1   11.01    6.20
   0  12   1   27.47    6.90
   0  12  -1   21.68    6.88
   1 -12   1   23.05    7.18
  -1 -12  -1   34.96    7.29
   1 -12   1   35.03    8.70
  -1  12  -1   27.54    7.70
   1  12   1   21.85    6.77
   2 -12   1   -5.23    6.28
  -2 -12  -1    4.50    4.92
   2 -12   1    4.29    6.14
  -2 -12  -1    1.68    6.26
   2  12   1    4.75    5.13
  -2  12  -1    1.34    6.92
  -2  12  -1   -5.29    5.45
   3 -12   1   60.62   11.48
  -3 -12  -1   88.72   12.56
  -3 -12  -1   62.45   10.53
   3 -12   1   69.42   10.88
  -3  12  -1   66.30   11.54
   3  12   1   74.54   11.10
  -3  12  -1   56.05   11.00
   4 -12   1   11.24    6.84
  -4 -12  -1    1.51    4.84
   4 -12   1   13.84    7.25
  -4 -12  -1    7.75    6.20
   4  12   1  -10.40    4.97
  -4  12  -1   -6.04    6.50
  -4  12  -1    1.07    6.67
  -5 -12  -1   46.51    8.71
   5 -12   1   45.34    9.14
  -5 -12  -1   65.77   10.72
   5 -12   1   51.37   10.62
   5  12   1   55.60    9.19
  -5  12  -1   44.38   10.38
  -5  12  -1   85.68   13.14
  -6 -12  -1   19.08    5.89
   6 -12   1   22.15    8.46
   6 -12   1   11.39    7.74
  -6 -12  -1   10.42    7.98
   6  12   1   18.78    6.59
  -6  12  -1   16.92    8.94
  -6  12  -1    0.66    8.38
  -7 -12  -1   -6.07    7.94
  -7 -12  -1   -0.13    5.08
   7 -12   1   -1.00    7.59
   7 -12   1   -6.04    8.57
  -7  12  -1    8.23    9.32
  -7  12  -1    7.24    8.70
   7  12   1   -4.24    6.04
  -8 -12  -1   -5.47    4.37
   8 -12   1   -3.77    8.64
  -8 -12  -1    0.40    8.76
  -8  12  -1   19.09   10.24
   8  12   1   -7.21    6.80
  -8  12  -1   -8.96   10.56
  -6 -13   1  -10.87    8.59
  -6 -13   1    6.92    7.00
   6 -13  -1   13.47    9.36
   6 -13  -1    8.48   10.39
   6  13  -1    6.29    6.87
  -6  13   1    9.55   10.46
  -6  13   1    4.44   10.66
   6  13  -1   -8.33    7.93
  -5 -13   1    6.01    8.62
   5 -13  -1   -1.41    8.25
   5 -13  -1   -6.01    8.15
  -5 -13   1    4.80    6.67
   5  13  -1    0.79    7.96
  -5  13   1   -0.68    9.51
  -5  13   1   -4.17    8.70
   5  13  -1  -12.82    6.76
  -4 -13   1    5.88    6.67
   4 -13  -1    8.54    7.92
  -4 -13   1    1.83    8.60
   4 -13  -1   -1.95    7.52
  -4  13   1   15.65    8.82
   4  13  -1    1.91    6.37
  -4  13   1   -0.24    8.17
   4  13  -1   -8.80    8.14
   3 -13  -1   28.07    8.76
  -3 -13   1   26.81    9.66
  -3 -13   1   24.22    7.77
   3 -13  -1   14.17    9.27
  -3  13   1   16.60    9.26
   3  13  -1   34.26    7.59
  -3  13   1   43.62   10.10
   3  13  -1   27.97    8.73
  -2 -13   1   -0.17    6.40
   2 -13  -1   10.54    7.43
  -2  13   1    9.35    7.11
  -2  13   1    5.35    7.51
   2  13  -1    1.86    6.31
   2  13  -1   -8.34    7.34
   1 -13  -1    9.40    6.98
  -1 -13   1    0.16    6.40
  -1 -13   1   -0.82    8.16
  -1  13   1   -5.05    7.10
  -1  13   1   -6.52    7.09
   1  13  -1   -0.01    6.97
   1  13  -1    6.88    6.35
   0 -13  -1   10.91    6.86
   0 -13   1    0.21    7.51
   0 -13   1   -5.48    6.22
   0  13  -1    9.38    6.44
   0  13   1    3.49    6.90
   0  13   1   -4.54    6.20
   0  13  -1   -3.68    7.01
  -1 -13  -1   30.43    7.45
   1 -13   1    8.73    8.31
   1 -13   1   19.99    6.31
  -1  13  -1    6.39    8.23
   1  13   1   -5.11    6.58
  -1  13  -1   19.64    7.55
   1  13   1   12.72    7.48
   2 -13   1   27.12    8.92
  -2 -13  -1   14.77    8.48
  -2 -13  -1   18.93    7.54
   2 -13   1   22.72    6.83
  -2  13  -1   13.40    8.14
   2  13   1   16.13    7.94
  -2  13  -1   28.10    8.57
   2  13   1   23.61    7.42
   3 -13   1    0.47    7.72
  -3 -13  -1   -3.48    5.77
   3 -13   1    9.39    7.82
  -3 -13  -1   -3.14    7.97
   3  13   1   -4.84    7.50
  -3  13  -1    1.02    7.87
   3  13   1   -4.26    6.13
  -3  13  -1   -4.97    7.85
   4 -13   1    6.57    7.97
   4 -13   1   10.88    8.52
  -4 -13  -1   -6.18    6.55
  -4 -13  -1   13.19    8.08
  -4  13  -1   -1.94    8.96
  -4  13  -1    5.58    8.35
   4  13   1   -1.38    6.09
   4  13   1   18.38    7.69
   5 -13   1    7.38    9.23
   5 -13   1   -0.37    8.44
  -5 -13  -1   -4.06    8.49
  -5 -13  -1   -2.30    6.82
   5  13   1    4.37    6.59
   5  13   1   17.00    8.34
  -5  13  -1   28.33    9.92
  -5  13  -1   -2.84    9.70
  -6 -13  -1   -0.95    6.59
   6 -13   1   11.37    9.18
  -6 -13  -1   18.95    9.36
   6  13   1   -0.73    9.08
   6  13   1   -8.88    7.28
  -6  13  -1    4.55    9.89
   3 -14  -1   23.08   11.08
  -3 -14   1   17.71    8.19
  -3  14   1   36.48   11.55
   3  14  -1    6.07    9.59
   3  14  -1    0.25    8.27
  -2 -14   1    9.42    8.29
   2 -14  -1   10.50    9.16
  -2  14   1    4.21   10.03
   2  14  -1    2.19    9.13
  -2  14   1   15.86   10.74
   2  14  -1   -7.82    7.78
   1 -14  -1    4.89    8.53
  -1 -14   1    8.72    8.29
   1  14  -1   14.56    9.47
   1  14  -1    3.49    7.53
  -1  14   1   -0.15    9.52
  -1  14   1   -0.78    8.79
   0 -14   1   -1.35    8.66
   0 -14   1   10.59   11.11
   0 -14  -1   -6.70    7.60
   0  14   1   -7.21    8.12
   0  14  -1   23.01    8.85
   0  14  -1    9.40    8.36
   0  14   1  -14.46    9.55
  -1 -14  -1    1.01    8.20
   1 -14   1    9.78    9.36
   1 -14   1   -2.24    9.71
   1  14   1  -11.29    9.25
  -1  14  -1   12.44    9.42
  -1  14  -1   -8.09    7.73
   1  14   1  -14.17    7.64
   2 -14   1    9.79   10.78
  -2 -14  -1   20.42    8.51
   2 -14   1   -1.13    9.51
   2  14   1   27.10    8.57
  -2  14  -1   -2.14    9.42
   2  14   1   20.30    9.96
  -2  14  -1   15.80   10.46
   3 -14   1   24.15   11.44
  -3 -14  -1   -8.38    7.31
   3 -14   1   -6.98   10.46
  -3 -14  -1    9.54   12.23
   3  14   1   -3.87    9.47
   3  14   1   -9.24    7.67
  -3  14  -1   12.35   10.23
 -15   0   2   -3.68    5.25
 -14   0   2   32.95    6.62
 -13   0   2   -5.10    3.34
 -12   0   2   52.75    7.38
 -11   0   2    1.29    2.55
 -10   0   2    5.63    2.30
  10   0  -2    8.93    2.33
   9   0  -2    1.47    1.50
  -9   0   2   -1.30    1.61
  -8   0   2  513.61   50.68
   8   0  -2  530.82   50.61
   7   0  -2   -1.66    1.22
  -7   0   2    1.39    1.23
  -6   0   2  686.97   76.25
  -6   0   2  840.44   76.35
   6   0  -2  853.50   76.36
  -5   0   2    0.46    0.74
  -5   0   2   -0.90    0.80
   5   0  -2    0.87    0.93
   4   0  -2   47.91    4.73
  -4   0   2   42.21    4.70
  -4   0   2   42.29    4.54
  -3   0   2    0.85    0.67
   3   0  -2    0.57    0.68
  -2   0   2   62.64    6.27
   1   0  -2    0.91    0.69
  -1   0   2   -0.13    0.57
   0   0   2  825.74   79.08
   1   0   2   -0.47    0.46
  -1   0  -2    0.00    0.46
   2   0   2 9999.00  942.11
  -2   0  -2 9660.77  941.63
   3   0   2   -0.41    0.90
  -3   0  -2    0.68    0.83
   4   0   2  440.24   48.35
  -4   0  -2  561.26   48.51
   5   0   2    0.06    1.10
  -5   0  -2   -0.05    1.23
   6   0   2   31.41    4.20
  -6   0  -2   40.60    4.61
   6   0   2   27.92    3.85
  -7   0  -2   -2.17    1.44
   7   0   2    0.44    1.44
  -8   0  -2   16.44    2.97
   8   0   2    7.78    2.31
   8   0   2    9.19    2.00
   9   0   2    0.79    1.38
   9   0   2   -1.24    1.85
  -9   0  -2   -0.72    2.25
 -10   0  -2   -4.23    2.46
  10   0   2   -2.04    1.92
  10   0   2   -0.36    1.40
  11   0   2   -2.29    2.17
 -11   0  -2   -4.45    2.92
  11   0   2   -0.93    1.70
  12   0   2   25.99    4.49
  12   0   2   32.33    4.39
 -13   0  -2   -2.71    5.74
  13   0   2   -0.49    3.29
  13   0   2   -0.87    2.52
  14   0   2   37.70    4.89
  14   0   2   41.80    5.59
 -15  -1   2   56.93    9.54
 -15   1   2   68.02   11.99
 -14  -1   2   35.32    6.83
 -14   1   2   36.08    6.94
 -13  -1   2    5.49    3.60
 -13   1   2    7.47    4.27
 -12  -1   2   87.63    9.86
  12  -1  -2   71.64    9.54
 -12   1   2   89.03   10.38
 -11  -1   2   -0.89    2.15
  11  -1  -2    0.56    2.33
 -11   1   2    2.38    2.89
 -10  -1   2  143.35   15.25
  10  -1  -2  138.64   15.34
 -10   1   2  162.13   15.63
   9  -1  -2  236.22   24.93
  -9  -1   2  257.56   24.83
  -9   1   2  256.66   25.13
  -8  -1   2    0.43    1.32
   8  -1  -2    1.59    1.68
  -8   1   2    1.60    1.73
   7  -1  -2  225.06   22.07
   7  -1  -2  201.90   21.40
  -7   1   2  242.66   22.16
   6  -1  -2   24.20    2.89
   6  -1  -2   26.59    3.60
  -6  -1   2   32.54    3.32
  -6  -1   2   25.24    3.19
  -6   1   2   27.72    3.57
   5  -1  -2   51.82    5.48
  -5  -1   2   57.86    5.71
   5  -1  -2   53.78    6.05
  -5   1   2   58.28    5.97
  -5   1   2   54.18    5.96
   4  -1  -2    1.24    0.96
  -4  -1   2    0.51    0.54
   4  -1  -2    1.03    0.37
  -4  -1   2    1.26    0.61
  -4   1   2   -0.87    0.78
  -4   1   2    0.59    0.76
   3  -1  -2  364.53   33.65
  -3  -1   2  357.44   33.40
  -3   1   2  342.09   33.62
  -3   1   2  324.61   33.43
  -2  -1   2  270.00   28.11
   2  -1  -2  289.52   28.36
  -2  -1   2  332.52   28.09
  -2   1   2  293.29   28.38
  -2   1   2  278.25   28.18
   1  -1  -2  258.38   22.56
  -1  -1   2  246.83   22.42
  -1  -1   2  222.05   22.39
   1  -1  -2  212.63   22.39
  -1   1   2  213.75   22.41
   1   1  -2  197.28   22.33
   1   1  -2  264.72   22.38
  -1   1   2  247.93   22.56
   0  -1   2 1024.24   96.68
   0  -1  -2 1069.75   96.63
   0  -1  -2  903.33   96.60
   0   1  -2 1120.92   96.69
   0   1   2  927.63   96.61
   0   1   2 1012.64   96.62
  -1  -1  -2  181.09   16.57
   1  -1   2  157.34   16.60
  -1   1  -2  166.48   16.61
   1   1   2  162.11   16.37
   1   1   2  181.05   16.54
   2  -1   2 2320.64  252.93
   2   1   2 3019.01  252.94
  -2   1  -2 2594.44  252.97
  -3  -1  -2  441.24   40.99
   3   1   2  442.91   40.99
  -3   1  -2  385.44   41.01
  -4  -1  -2 1429.74  129.14
  -4   1  -2 1286.88  129.19
   4   1   2 1319.50  129.07
  -5  -1  -2   35.41    4.01
   5  -1   2   20.95    3.79
  -5   1  -2   35.83    4.21
   5   1   2   27.38    3.77
   6  -1   2    0.87    1.51
  -6  -1  -2    2.84    1.49
   6   1   2    0.82    1.32
  -6   1  -2    2.12    1.73
   6   1   2    0.39    0.71
   7  -1   2  129.34   13.33
   7  -1   2  116.49   13.43
   7   1   2  136.92   12.73
   7   1   2  131.96   13.37
  -8  -1  -2   68.18    7.13
   8  -1   2   52.47    6.64
   8   1   2   58.62    5.99
   8   1   2   46.09    6.57
  -8   1  -2   68.94    7.44
   9  -1   2   33.78    5.15
   9  -1   2   33.53    4.78
   9   1   2   34.44    4.91
  10  -1   2   -0.73    2.11
  10  -1   2   -0.25    1.97
 -10  -1  -2   -1.76    2.53
 -10   1  -2    2.39    2.83
  10   1   2   -0.08    1.90
  11  -1   2   26.20    4.34
  11  -1   2   20.72    3.94
 -11   1  -2   33.77    5.63
  11   1   2   17.46    3.67
 -12  -1  -2    1.50    3.79
  12  -1   2    3.74    2.75
  12  -1   2    1.19    2.56
 -12   1  -2   -3.00    3.95
  12   1   2    3.32    2.43
  12   1   2    3.39    3.29
 -13  -1  -2    4.19    5.40
  13  -1   2    2.23    2.86
  13  -1   2   -1.09    2.75
  13   1   2    1.50    2.60
 -13   1  -2   -3.47    5.23
  13   1   2    3.98    3.24
  14  -1   2   -3.41    2.98
  14  -1   2    0.64    2.73
 -14  -1  -2   -4.82    5.58
  14  -1   2   -0.59    2.30
 -14   1  -2    8.50    6.25
 -15   2   2   -8.55    6.07
  14  -2  -2    5.71    3.96
 -14  -2   2    2.85    4.21
 -14   2   2    2.08    5.39
  13  -2  -2    0.29    3.33
 -13  -2   2    7.13    3.53
 -13   2   2   -4.23    4.71
  12  -2  -2    6.45    3.38
 -12  -2   2    9.83    3.17
 -12   2   2    9.40    3.95
  11  -2  -2   48.44    6.82
 -11  -2   2   51.39    6.70
 -11   2   2   47.95    7.27
 -10  -2   2  271.50   27.50
 -10   2   2  283.26   28.06
   9  -2  -2  145.19   15.93
  -9  -2   2  160.16   15.69
   9  -2  -2  143.38   15.05
  -9   2   2  173.04   16.38
   8  -2  -2   14.41    3.12
   8  -2  -2   14.44    2.42
  -8  -2   2   21.25    2.96
  -8   2   2   17.98    3.37
   7  -2  -2  145.14   13.95
   7  -2  -2  133.13   13.28
  -7  -2   2  127.97   13.06
   7   2  -2  120.24   12.92
  -7   2   2  153.17   14.04
   7   2  -2  128.86   13.00
   6  -2  -2    8.40    2.12
  -6  -2   2   11.41    1.88
  -6  -2   2    9.71    1.49
   6  -2  -2    7.46    1.64
   6   2  -2    6.73    1.30
  -6   2   2   10.45    2.27
   6   2  -2    7.92    1.38
  -5  -2   2   99.74    8.77
   5  -2  -2   87.03    9.39
   5  -2  -2   84.08    8.97
   5   2  -2   77.05    8.78
  -5   2   2   88.16    9.26
   5   2  -2   92.95    8.73
  -4  -2   2   65.46    5.82
   4  -2  -2   51.95    5.81
  -4  -2   2   58.28    6.05
   4  -2  -2   58.24    6.20
   4   2  -2   51.70    5.68
  -4   2   2   54.57    6.06
  -4   2   2   49.08    6.07
   3  -2  -2  362.07   36.51
  -3  -2   2  421.96   36.48
  -3  -2   2  385.89   36.62
   3  -2  -2  378.26   36.77
   3   2  -2  359.42   36.43
  -3   2   2  358.48   36.72
  -3   2   2  379.38   36.66
   2  -2  -2  966.98   91.92
  -2  -2   2  924.45   91.93
  -2  -2   2  948.49   91.84
   2  -2  -2  959.62   92.06
   2   2  -2 1030.44   91.78
  -2   2   2  958.48   92.07
   2   2  -2  937.91   91.86
  -2   2   2  940.44   91.98
  -1  -2   2 1096.88  110.46
  -1  -2   2 1151.27  110.54
   1  -2  -2 1148.07  110.48
   1  -2  -2 1177.71  110.55
   1   2  -2 1123.19  110.43
  -1   2   2 1156.49  110.52
   1   2  -2 1192.04  110.50
  -1   2   2 1185.42  110.58
  -1   2   2 1146.68  110.56
   0  -2  -2 7402.42  730.07
   0   2   2 7748.77  730.27
   0   2  -2 7638.28  730.72
   1  -2   2 1283.93  129.83
  -1  -2  -2 1305.88  129.71
  -1  -2  -2 1389.57  129.56
   1   2   2 1288.56  129.57
   1   2   2 1423.71  129.72
  -1   2  -2 1432.87  129.87
  -2  -2  -2 2355.71  205.45
   2  -2   2 1931.56  205.48
  -2   2  -2 2156.31  205.54
   2   2   2 2356.51  205.38
   2   2   2 1931.60  205.07
  -3  -2  -2  635.02   59.30
   3   2   2  635.40   59.22
  -3   2  -2  571.67   59.40
  -4  -2  -2  163.26   15.74
   4   2   2  166.09   15.68
  -4   2  -2  139.19   15.85
  -5  -2  -2  383.50   36.07
  -5   2  -2  332.73   36.21
   5   2   2  388.54   36.01
  -6  -2  -2  226.84   21.81
  -6   2  -2  222.40   22.09
   6   2   2  205.29   21.63
   7  -2   2   67.03    8.39
   7  -2   2   60.84    8.38
  -7  -2  -2   79.59    8.37
   7   2   2   78.50    8.29
  -7   2  -2   89.10    8.91
   8  -2   2   -1.04    1.65
   8  -2   2    2.63    1.98
  -8  -2  -2    1.28    1.81
   8   2   2    0.29    1.60
  -8   2  -2    0.79    2.33
   9  -2   2    1.04    2.23
  -9  -2  -2   -1.03    2.03
   9  -2   2   -1.71    2.05
   9   2   2    2.58    1.88
  -9   2  -2    1.91    2.46
 -10  -2  -2    1.09    2.67
  10  -2   2   -1.75    2.36
 -10   2  -2   -0.55    3.19
  10   2   2   -1.40    1.94
 -11  -2  -2    3.18    3.31
  11  -2   2    3.19    2.74
  11   2   2    1.55    3.04
  11   2   2    3.76    2.27
 -11   2  -2   -1.51    4.25
  12  -2   2   18.82    3.94
 -12  -2  -2   16.89    4.76
  12  -2   2   12.49    3.69
  12   2   2   11.87    3.93
 -12   2  -2   23.48    5.96
  12   2   2   15.98    3.28
 -13  -2  -2   40.97    6.78
  13  -2   2   26.29    4.73
  13  -2   2   33.01    5.15
  13   2   2   19.69    3.99
 -14  -2  -2    5.09    5.57
  14  -2   2   19.19    4.45
  14  -2   2   11.91    3.30
 -14   2  -2   17.03    7.20
  15  -3  -2    2.56    4.92
  14  -3  -2   -2.66    4.07
 -14  -3   2   -4.31    4.77
 -14   3   2  -12.93    5.57
 -13  -3   2   49.09    8.37
  13  -3  -2   48.09    8.30
 -13   3   2   61.30    9.72
 -12  -3   2    7.82    3.34
  12  -3  -2    3.71    3.41
 -12   3   2    5.71    4.55
 -11  -3   2    0.92    2.15
  11  -3  -2    0.99    2.83
 -11   3   2    0.85    3.31
  10  -3  -2  166.53   19.57
 -10  -3   2  193.77   19.27
  10  -3  -2  186.36   18.55
 -10   3   2  211.96   20.15
   9  -3  -2  238.80   26.00
  -9  -3   2  254.57   25.56
   9  -3  -2  258.57   25.34
  -9   3   2  278.73   26.39
  -8  -3   2  100.78    9.66
   8  -3  -2   91.05    9.57
   8   3  -2   91.25    9.17
  -8   3   2   95.56   10.42
   8   3  -2   77.49    8.92
   7  -3  -2    1.55    1.52
  -7  -3   2    2.86    0.80
   7  -3  -2    4.32    2.15
  -7  -3   2    3.60    1.35
  -7   3   2    3.50    2.14
   7   3  -2    2.80    0.93
   7   3  -2    3.04    1.23
  -6  -3   2  213.52   19.85
   6  -3  -2  181.07   19.86
   6  -3  -2  180.02   20.26
  -6  -3   2  215.53   19.38
   6   3  -2  217.64   19.53
   6   3  -2  191.04   19.70
  -6   3   2  193.82   20.25
  -5  -3   2   53.72    5.25
   5  -3  -2   44.14    5.37
   5  -3  -2   41.85    5.76
   5   3  -2   45.02    5.18
  -5   3   2   45.47    5.75
  -4  -3   2  148.46   13.85
   4  -3  -2  131.90   13.95
  -4  -3   2  143.30   14.16
   4  -3  -2  132.99   14.25
  -4   3   2  135.76   14.14
   4   3  -2  136.27   13.84
  -3  -3   2  111.50   11.59
   3  -3  -2  111.72   11.54
   3  -3  -2  113.53   11.75
  -3  -3   2  116.71   11.40
  -3   3   2  111.99   11.63
   3   3  -2  125.37   11.27
  -3   3   2  103.45   11.59
   3   3  -2  106.54   11.41
  -2  -3   2    3.68    1.37
  -2  -3   2    4.25    1.21
   2  -3  -2    3.12    1.40
   2  -3  -2    4.23    1.31
   2   3  -2    3.51    1.20
  -2   3   2    2.44    1.43
  -2   3   2    3.69    1.29
   2   3  -2    5.18    1.15
  -2   3   2    4.15    1.28
  -1  -3   2  433.06   43.66
  -1  -3   2  441.84   43.76
   1  -3  -2  436.96   43.65
   1  -3  -2  450.30   43.71
   1  -3  -2  493.48   43.81
  -1   3   2  449.03   43.70
  -1   3   2  445.06   43.70
  -1   3   2  462.64   43.80
   1   3  -2  450.04   43.70
   1   3  -2  446.09   43.62
   0  -3  -2  548.78   55.77
   0  -3   2  564.99   55.94
   0  -3  -2  573.27   55.74
   0   3  -2  602.34   55.93
   0   3   2  574.60   55.77
   0   3   2  606.56   55.98
   0   3  -2  578.84   55.87
   0   3   2  575.89   55.82
   1  -3   2   50.92    6.61
  -1  -3  -2   58.44    6.28
  -1  -3  -2   56.23    6.49
  -1   3  -2   68.73    6.78
   1   3   2   62.05    6.34
   1   3   2   63.07    6.49
   1   3   2   64.28    6.68
  -2  -3  -2  400.46   38.59
   2  -3   2  353.91   39.03
  -2  -3  -2  399.70   38.92
   2   3   2  418.74   39.18
   2   3   2  422.08   38.88
  -2   3  -2  406.91   39.13
  -3  -3  -2 1018.42   97.95
   3  -3   2  865.52   98.01
  -3  -3  -2 1039.30   97.44
  -3   3  -2 1012.58   98.16
   3   3   2 1151.85   97.91
  -4  -3  -2   30.82    3.63
   4  -3   2   17.53    3.55
  -4   3  -2   19.44    3.70
   4   3   2   27.67    3.41
  -5  -3  -2  363.09   37.46
   5   3   2  422.92   37.43
  -5   3  -2  361.06   37.76
  -6  -3  -2   67.43    7.58
   6  -3   2   54.72    7.77
   6   3   2   73.93    7.49
  -6   3  -2   71.16    8.13
   7  -3   2   -2.12    2.21
   7  -3   2   -2.67    1.76
  -7  -3  -2   -0.72    1.68
  -7   3  -2   -0.52    2.37
   7   3   2    0.59    1.50
   8  -3   2   18.46    4.11
   8  -3   2   16.13    4.29
   8   3   2   33.50    5.16
   8   3   2   25.22    4.02
  -8   3  -2   33.99    5.57
   9  -3   2  433.04   44.42
  -9  -3  -2  496.40   44.35
   9   3   2  411.45   43.79
   9   3   2  456.08   44.44
  10  -3   2   27.53    5.13
 -10  -3  -2   40.77    6.16
  10  -3   2   18.22    4.38
  10   3   2   23.76    4.00
 -10   3  -2   38.99    6.47
  10   3   2   25.10    4.88
  11  -3   2   38.70    6.43
  11  -3   2   46.94    7.46
 -11  -3  -2   63.49    7.72
  11   3   2   40.26    6.11
  11   3   2   52.40    7.36
 -12  -3  -2   13.57    4.38
  12  -3   2    8.82    4.00
 -12   3  -2   12.87    6.01
  12   3   2    8.10    2.69
  12   3   2    7.74    3.62
  13  -3   2   24.87    5.01
  13  -3   2   15.03    4.22
 -13  -3  -2   12.68    5.26
  13   3   2   21.25    4.30
  13   3   2   12.06    3.19
  14  -3   2   50.85    8.44
 -14  -3  -2   38.71    8.00
  14  -3   2   35.85    6.82
 -14   3  -2   55.55    9.53
  14  -4  -2    7.68    5.66
 -14  -4   2    6.42    5.75
 -14   4   2   -2.09    5.97
 -13  -4   2    3.56    4.36
  13  -4  -2    6.01    4.31
 -13   4   2    7.83    5.52
 -12  -4   2    2.31    3.26
  12  -4  -2    0.51    3.71
 -12   4   2    8.84    4.96
 -11  -4   2   14.36    3.56
  11  -4  -2    9.74    3.98
 -11   4   2   15.58    4.76
  10  -4  -2    3.64    3.38
  10  -4  -2    1.20    1.92
 -10  -4   2    3.26    2.39
 -10   4   2   -2.12    2.74
  -9  -4   2  103.45   11.19
   9  -4  -2  108.19   11.05
   9  -4  -2  102.95   12.04
  -9   4   2  125.68   12.66
   9   4  -2   85.76   10.22
   9   4  -2  108.40   10.61
   8  -4  -2  219.19   22.31
   8  -4  -2  230.36   23.03
  -8  -4   2  213.74   22.21
   8   4  -2  218.86   22.00
   8   4  -2  210.09   21.63
  -8   4   2  247.46   23.17
   7  -4  -2    3.08    2.73
  -7  -4   2    3.75    0.78
   7  -4  -2   -0.63    1.58
  -7  -4   2    1.86    1.59
  -7   4   2    2.53    2.29
   7   4  -2    1.08    1.47
   7   4  -2    3.34    1.11
   6  -4  -2    3.94    1.86
  -6  -4   2    4.17    1.74
   6   4  -2    7.43    1.45
  -6   4   2    6.67    2.42
   6   4  -2    4.49    1.67
   5  -4  -2    1.32    2.19
   5  -4  -2    2.79    1.53
  -5  -4   2    6.63    2.08
  -5  -4   2    3.49    1.44
   5   4  -2    5.53    1.21
   5   4  -2    1.86    1.49
  -5   4   2    3.83    1.95
  -4  -4   2   54.92    6.22
   4  -4  -2   52.30    6.48
  -4  -4   2   49.48    5.72
   4  -4  -2   46.59    5.87
  -4   4   2   46.75    6.26
   4   4  -2   41.71    5.76
   4   4  -2   56.65    5.49
  -3  -4   2    3.22    1.64
   3  -4  -2    4.48    1.83
   3  -4  -2    3.66    1.55
  -3  -4   2    5.62    1.66
   3   4  -2    0.70    1.36
  -3   4   2    2.29    1.73
   3   4  -2    3.97    1.24
  -3   4   2    5.11    1.88
   2  -4  -2  421.86   40.02
  -2  -4   2  393.94   39.94
   2  -4  -2  411.70   39.91
  -2  -4   2  393.16   39.76
   2   4  -2  401.69   39.82
  -2   4   2  414.68   40.01
   2   4  -2  415.83   39.68
  -2   4   2  411.48   39.92
   1  -4  -2  204.19   20.41
  -1  -4   2  201.13   20.45
   1  -4  -2  216.74   20.61
  -1  -4   2  199.52   20.59
   1  -4  -2  214.00   20.53
  -1   4   2  205.00   20.47
   1   4  -2  206.89   20.52
  -1   4   2  206.07   20.61
   1   4  -2  192.27   20.36
   0  -4   2  804.35   81.41
   0  -4   2  901.29   81.39
   0  -4  -2  858.71   81.21
   0  -4  -2  770.47   81.20
   0  -4  -2  874.51   81.45
   0   4   2  837.73   81.28
   0   4  -2  852.59   81.39
   0   4  -2  835.11   81.33
   0   4   2  849.29   81.43
  -1  -4  -2  548.76   55.06
   1  -4   2  557.04   55.29
  -1  -4  -2  559.02   54.88
   1   4   2  568.74   55.27
   1   4   2  586.41   55.08
  -1   4  -2  559.40   55.24
  -1   4  -2  598.19   55.32
   2  -4   2   59.65    7.40
  -2  -4  -2   61.96    6.75
  -2  -4  -2   65.41    7.18
   2   4   2   66.82    7.08
  -2   4  -2   66.13    7.43
   2   4   2   64.69    7.43
  -3  -4  -2   38.15    4.84
  -3  -4  -2   36.72    4.23
   3  -4   2   34.05    5.16
  -3   4  -2   44.50    5.13
   3   4   2   34.25    5.14
   3   4   2   43.02    4.76
  -4  -4  -2   30.54    4.15
  -4  -4  -2   33.28    3.48
   4   4   2   34.70    4.22
   4   4   2   26.97    4.71
  -4   4  -2   29.53    4.86
   5  -4   2    2.53    2.03
  -5  -4  -2    5.45    1.90
   5   4   2    6.42    1.80
  -5   4  -2    4.02    2.25
   5   4   2    1.54    1.97
  -6  -4  -2  155.93   17.36
   6   4   2  165.62   17.67
  -6   4  -2  169.60   17.92
   6   4   2  185.17   17.23
   7  -4   2   96.23   12.72
  -7  -4  -2  110.78   12.50
   7   4   2  131.10   12.21
  -7   4  -2  119.75   13.15
   7   4   2  115.47   12.86
  -8  -4  -2    3.94    2.07
   8  -4   2    1.84    2.40
   8  -4   2    6.96    3.17
   8   4   2   -0.59    1.98
  -8   4  -2    4.19    3.29
   8   4   2    3.64    2.72
   9  -4   2  240.46   24.20
   9  -4   2  192.13   23.62
  -9  -4  -2  260.06   23.85
   9   4   2  234.31   23.95
  10  -4   2    3.21    2.92
 -10  -4  -2    1.80    2.77
  10  -4   2    3.21    3.65
  10   4   2    3.68    3.36
 -10   4  -2   -2.60    3.93
 -11  -4  -2  331.21   31.97
  11  -4   2  279.30   31.57
  11  -4   2  328.05   32.10
  11   4   2  318.04   31.75
 -12  -4  -2   59.55    9.58
  12  -4   2   36.17    6.63
  12  -4   2   56.67    8.67
  12   4   2   51.31    7.84
 -12   4  -2   69.82   11.43
  12   4   2   35.25    6.35
  13  -4   2   57.65    9.22
  13  -4   2   33.87    6.87
  13   4   2   45.58    6.52
  13   4   2   57.15    7.99
  14  -4   2   -0.88    5.76
 -14  -4  -2   -4.75    5.89
  14  -4   2   -5.03    3.94
 -14   4  -2   -5.59    6.93
  14   4   2    5.97    2.60
  14  -5  -2   11.05    6.22
  13  -5  -2   13.32    5.82
 -13  -5   2   16.65    5.19
 -13   5   2    7.49    7.93
 -12  -5   2   31.11    6.21
  12  -5  -2   45.76    7.39
 -11  -5   2    2.03    3.50
  11  -5  -2   -4.32    3.90
  11  -5  -2    0.94    2.36
 -11   5   2   -1.97    4.63
 -10  -5   2  115.53   13.15
  10  -5  -2  138.00   13.27
  10  -5  -2  118.09   14.52
 -10   5   2  149.40   15.24
  10   5  -2  102.49   11.95
  10   5  -2  124.38   12.30
  -9  -5   2    2.72    2.57
   9  -5  -2    0.36    2.39
   9  -5  -2    2.10    3.54
  -9   5   2   -3.07    2.99
   9   5  -2    2.42    1.29
   9   5  -2    4.74    2.23
   8  -5  -2   27.58    4.89
  -8  -5   2   38.28    5.14
   8  -5  -2   33.99    6.11
   8   5  -2   29.50    3.87
  -8   5   2   30.98    5.82
   8   5  -2   31.22    4.98
   7  -5  -2   -1.05    3.10
  -7  -5   2    3.62    1.90
   7  -5  -2    0.53    2.09
   7   5  -2    0.44    1.20
   7   5  -2   -2.98    1.67
  -7   5   2   -0.12    2.62
   6  -5  -2    9.80    3.04
  -6  -5   2   11.95    2.61
   6  -5  -2   13.10    3.00
   6   5  -2   12.07    2.73
  -6   5   2   11.26    3.14
   6   5  -2   15.69    2.48
  -5  -5   2    6.31    2.46
  -5  -5   2    5.31    1.93
   5  -5  -2    4.71    2.10
   5  -5  -2    3.79    2.41
   5   5  -2    8.59    1.75
   5   5  -2    4.99    2.09
  -5   5   2    5.95    2.55
  -4  -5   2   58.06    6.87
  -4  -5   2   69.91    7.58
   4  -5  -2   53.46    7.04
  -4   5   2   60.37    7.37
  -4   5   2   54.47    7.33
   4   5  -2   56.12    6.98
   4   5  -2   62.64    6.62
   3  -5  -2  197.15   19.27
  -3  -5   2  178.81   18.72
   3  -5  -2  186.50   18.96
  -3  -5   2  182.58   19.05
  -3   5   2  189.50   19.03
   3   5  -2  195.36   18.57
   3   5  -2  173.89   18.76
  -3   5   2  176.02   19.03
  -2  -5   2   -2.46    1.35
   2  -5  -2    0.35    1.44
   2  -5  -2    2.51    1.83
  -2  -5   2    1.83    1.98
  -2   5   2    0.14    1.71
   2   5  -2    0.56    1.30
   2   5  -2   -0.85    1.49
  -2   5   2   -0.03    1.75
  -1  -5   2  277.45   28.14
   1  -5  -2  301.16   28.17
  -1  -5   2  282.68   27.95
   1  -5  -2  270.35   27.88
   1  -5  -2  299.27   28.02
  -1   5   2  271.41   27.97
   1   5  -2  278.91   28.00
   1   5  -2  271.44   27.84
  -1   5   2  276.98   28.06
   0  -5  -2  247.40   23.64
   0  -5   2  244.91   23.49
   0  -5   2  230.77   23.62
   0  -5  -2  242.43   23.34
   0  -5  -2  217.11   23.25
   0   5   2  217.91   23.48
   0   5  -2  223.35   23.46
   0   5   2  235.44   23.36
   0   5  -2  240.33   23.43
  -1  -5  -2   -1.67    1.20
  -1  -5  -2   -1.23    1.35
   1  -5   2    0.54    1.69
  -1   5  -2   -0.14    1.72
   1   5   2    0.36    1.46
  -1   5  -2   -0.92    1.55
   1   5   2   -0.97    1.14
  -2  -5  -2    0.94    1.15
   2  -5   2    0.71    2.08
  -2  -5  -2   -0.73    1.37
  -2   5  -2    1.27    1.79
  -2   5  -2   -0.05    1.88
   2   5   2    1.91    1.46
   2   5   2    3.32    2.06
  -3  -5  -2  728.77   69.56
  -3  -5  -2  717.78   70.07
   3  -5   2  681.91   70.29
  -3   5  -2  711.45   70.30
   3   5   2  708.49   70.26
   3   5   2  781.36   69.98
   4  -5   2   47.21    6.96
  -4  -5  -2   51.34    6.73
  -4  -5  -2   56.42    5.93
   4   5   2   52.10    6.90
  -4   5  -2   54.95    7.23
   4   5   2   63.09    6.55
  -5  -5  -2   13.77    1.82
  -5  -5  -2    7.72    2.68
  -5   5  -2   11.37    3.31
   5   5   2   12.51    2.57
   5   5   2    7.06    2.91
  -6  -5  -2  429.02   41.30
   6  -5   2  371.05   41.35
   6   5   2  410.58   41.47
  -6   5  -2  462.22   41.91
   7  -5   2   47.15    8.22
   7  -5   2   54.82    8.04
  -7  -5  -2   59.47    7.50
  -7   5  -2   70.49    8.54
   7   5   2   70.97    8.59
   8  -5   2  373.27   39.50
  -8  -5  -2  378.34   38.95
   8  -5   2  340.98   39.06
   8   5   2  400.87   39.29
   8   5   2  461.00   38.74
   9  -5   2  148.69   17.67
  -9  -5  -2  149.94   16.96
   9  -5   2  127.02   16.93
   9   5   2  158.33   17.24
   9   5   2  177.31   16.43
  -9   5  -2  185.73   18.23
 -10  -5  -2    3.88    3.80
  10  -5   2    6.37    4.71
  10  -5   2   12.02    3.99
  10   5   2   11.58    4.21
 -10   5  -2    5.57    5.15
  10   5   2   14.35    3.06
 -11  -5  -2    5.62    4.23
  11  -5   2    5.76    4.17
  11  -5   2   14.24    5.17
  11   5   2   11.80    3.06
 -11   5  -2   15.11    6.00
  11   5   2   14.66    4.43
 -12  -5  -2   -2.70    4.51
  12  -5   2    8.53    5.60
  12  -5   2    5.37    4.13
  12   5   2    3.01    4.23
 -13  -5  -2   -4.75    5.02
  13  -5   2    1.17    5.74
  13  -5   2   -0.46    4.54
  13   5   2    3.74    2.98
  13   5   2    5.64    4.30
 -13   5  -2   -9.36    6.83
  14  -6  -2   10.11    6.71
 -14  -6   2   14.74    6.86
 -14   6   2   -4.85    7.82
  13  -6  -2   -6.07    5.55
 -13  -6   2    6.65    5.61
 -12  -6   2    2.20    4.55
  12  -6  -2    7.02    5.47
 -12   6   2    7.04    5.96
 -11  -6   2    4.85    3.61
  11  -6  -2   -6.32    4.63
  11  -6  -2   -0.88    2.92
 -11   6   2   -2.18    5.39
  10  -6  -2    8.87    4.60
  10  -6  -2   12.67    3.73
 -10  -6   2   12.93    3.98
  10   6  -2    7.41    1.86
  10   6  -2   12.10    3.05
 -10   6   2    9.64    5.02
   9  -6  -2  155.54   16.43
   9  -6  -2  154.71   17.49
  -9  -6   2  128.30   16.01
   9   6  -2  161.99   15.90
   9   6  -2  147.71   15.13
  -9   6   2  161.47   17.81
   8  -6  -2  467.07   44.35
  -8  -6   2  435.87   42.06
  -8  -6   2  375.13   43.03
   8  -6  -2  412.35   43.40
   8   6  -2  479.18   42.60
   8   6  -2  422.08   43.12
  -8   6   2  480.69   44.33
   7  -6  -2  153.80   16.47
   7  -6  -2  140.36   15.48
  -7  -6   2  137.94   15.31
  -7   6   2  153.82   16.28
   7   6  -2  137.35   15.26
   6  -6  -2   12.95    3.78
  -6  -6   2   17.54    3.77
   6  -6  -2   20.32    4.74
   6   6  -2   25.45    3.35
   6   6  -2   17.60    3.82
  -6   6   2   18.54    4.60
  -5  -6   2  144.22   14.49
   5  -6  -2  137.82   14.65
  -5  -6   2  117.79   13.53
   5  -6  -2  111.51   13.71
  -5   6   2  116.30   14.02
  -5   6   2  125.15   14.11
   5   6  -2  143.69   13.28
   5   6  -2  124.13   13.64
  -4  -6   2   18.57    3.73
   4  -6  -2   18.81    3.87
   4  -6  -2   23.55    4.47
  -4  -6   2   14.53    4.10
   4   6  -2   26.99    3.70
   4   6  -2   19.51    3.76
  -4   6   2   19.59    4.14
  -4   6   2   23.16    4.39
  -3  -6   2    2.12    1.92
   3  -6  -2    1.75    2.15
   3  -6  -2    6.53    2.89
   3   6  -2    2.68    1.93
  -3   6   2   -1.45    1.98
   3   6  -2    2.92    1.66
  -3   6   2    2.95    2.33
  -2  -6   2 1129.77  113.62
   2  -6  -2 1236.78  113.91
  -2  -6   2 1170.60  113.93
  -2   6   2 1165.15  113.89
   2   6  -2 1118.94  113.64
   2   6  -2 1241.15  113.59
  -1  -6   2   84.15   10.00
   1  -6  -2   87.69    9.96
   1  -6  -2   85.35    9.58
  -1  -6   2   94.48    9.81
   1  -6  -2   85.72    9.67
  -1   6   2   75.97    9.74
   1   6  -2   84.59    9.74
   1   6  -2   87.67    9.65
  -1   6   2   82.35    9.92
   0  -6  -2    5.06    2.62
   0  -6   2    4.86    2.62
   0  -6  -2    8.52    2.52
   0  -6   2    5.55    2.41
   0  -6  -2    5.17    2.21
   0   6   2    7.76    2.39
   0   6  -2    4.40    2.19
   0   6  -2    5.15    2.52
   0   6   2    3.47    2.32
  -1  -6  -2    6.67    2.19
  -1  -6  -2    4.46    2.26
  -1   6  -2    4.70    2.57
   1   6   2    0.96    1.79
   1   6   2    7.17    2.14
  -2  -6  -2  394.92   36.23
   2  -6   2  335.93   36.79
  -2  -6  -2  342.14   36.45
  -2   6  -2  400.56   36.96
   2   6   2  366.19   36.77
  -2   6  -2  372.47   36.84
   3  -6   2    0.44    2.29
  -3  -6  -2   -1.60    1.89
  -3  -6  -2    1.22    1.52
  -3   6  -2    1.30    2.42
   3   6   2    0.08    1.68
  -3   6  -2   -2.84    2.12
   3   6   2    1.43    2.13
  -4  -6  -2   15.45    2.60
  -4  -6  -2   15.01    3.65
   4  -6   2   15.07    3.62
   4   6   2   18.64    3.36
  -4   6  -2   16.11    4.10
   4   6   2   15.16    3.74
  -5  -6  -2  177.48   19.40
   5  -6   2  162.08   19.56
  -5  -6  -2  205.14   18.45
  -5   6  -2  177.49   19.77
   5   6   2  213.06   19.18
   5   6   2  170.76   19.51
   6  -6   2   94.23   11.77
  -6  -6  -2   99.57   11.08
   6  -6   2   86.78   11.35
  -6   6  -2  101.60   11.43
   6   6   2   97.13   11.62
   7  -6   2   25.97    5.81
  -7  -6  -2   34.60    5.87
   7  -6   2   36.92    6.74
  -7   6  -2   38.94    6.99
   7   6   2   41.08    5.62
   7   6   2   35.50    6.14
  -8  -6  -2   -0.17    3.14
   8  -6   2    0.44    3.26
   8  -6   2    3.36    3.32
   8   6   2    0.72    2.05
  -8   6  -2   -0.99    3.63
   8   6   2   -1.51    3.48
  -9  -6  -2   33.35    5.80
   9  -6   2   26.96    6.26
   9  -6   2   19.42    5.19
   9   6   2   29.39    5.08
   9   6   2   20.60    5.64
  -9   6  -2   41.25    7.44
 -10  -6  -2   16.86    4.94
  10  -6   2    9.64    4.39
  10  -6   2   12.92    5.43
 -10   6  -2    6.84    6.19
  10   6   2   11.22    4.34
  10   6   2   16.43    3.45
  11  -6   2    9.82    5.34
 -11  -6  -2    6.91    5.17
  11  -6   2    7.31    4.33
  11   6   2    8.30    4.63
 -11   6  -2   12.86    6.33
  11   6   2    5.42    3.02
  12  -6   2   39.53    7.60
  12  -6   2   67.00   10.47
 -12   6  -2   69.59   10.68
  12   6   2   46.26    7.93
  12   6   2   50.59    7.38
  13  -6   2    6.01    6.85
  13  -6   2   -6.55    4.93
 -13  -6  -2   -7.14    6.01
  13   6   2    8.28    4.73
 -13   6  -2  -16.80    7.40
 -13  -7   2   -0.98    6.41
  13  -7  -2   -2.32    7.00
 -13   7   2    5.37    7.43
  12  -7  -2   48.36    8.93
 -12  -7   2   38.38    8.35
  11  -7  -2  -11.62    5.31
  11  -7  -2   -3.38    3.93
 -11  -7   2   -1.02    4.30
 -11   7   2   -6.36    6.69
  11   7  -2    0.53    1.56
  11   7  -2   -0.92    2.62
  10  -7  -2  103.33   14.90
  10  -7  -2  149.13   16.57
 -10  -7   2  117.50   14.89
 -10   7   2  169.91   17.73
  10   7  -2  135.00   14.17
  10   7  -2  127.09   13.23
  -9  -7   2   58.22    9.85
   9  -7  -2   70.46   10.00
   9  -7  -2   78.79   11.41
  -9   7   2   72.61   11.54
   9   7  -2   79.42    9.28
   9   7  -2   73.57    8.11
   8  -7  -2   11.42    3.98
  -8  -7   2   10.06    2.15
   8  -7  -2    9.98    4.94
  -8  -7   2   13.08    4.03
   8   7  -2    9.22    3.40
  -8   7   2   17.18    5.86
   8   7  -2   13.72    2.80
  -7  -7   2    3.13    3.09
   7  -7  -2    0.15    4.13
  -7  -7   2    5.71    1.79
   7  -7  -2    2.61    3.15
   7   7  -2    5.25    2.15
  -7   7   2    0.47    3.94
  -7   7   2    3.54    3.99
   7   7  -2    3.57    2.88
  -6  -7   2    6.02    2.67
   6  -7  -2    8.36    3.36
   6  -7  -2    3.76    4.14
  -6   7   2   13.16    4.21
   6   7  -2    9.63    3.05
   6   7  -2    1.66    2.37
  -6   7   2   12.54    4.29
   5  -7  -2   -3.89    2.71
  -5  -7   2   -6.79    2.89
  -5  -7   2    2.08    2.90
   5  -7  -2    2.33    3.72
  -5   7   2   -3.53    2.86
  -5   7   2   -4.41    2.74
   5   7  -2    1.28    2.53
   4  -7  -2   35.10    5.69
  -4  -7   2   31.76    5.83
  -4  -7   2   35.55    5.56
   4  -7  -2   26.92    5.34
  -4   7   2   32.78    5.91
   4   7  -2   31.40    4.86
  -4   7   2   30.22    5.99
   4   7  -2   27.77    5.24
  -3  -7   2    0.72    2.75
  -3  -7   2    2.49    2.58
   3  -7  -2    1.14    2.38
   3  -7  -2    4.48    3.46
  -3   7   2    2.89    2.67
   3   7  -2   -0.12    1.92
   3   7  -2    2.79    2.38
  -3   7   2    2.88    3.12
  -2  -7   2   41.67    6.44
   2  -7  -2   42.93    5.97
  -2  -7   2   40.15    6.25
   2  -7  -2   43.40    6.51
   2   7  -2   43.41    5.97
  -2   7   2   42.04    6.33
  -2   7   2   36.28    6.66
   2   7  -2   37.41    6.14
   1  -7  -2  148.42   16.08
  -1  -7   2  151.70   16.01
   1  -7  -2  162.25   16.05
  -1  -7   2  144.11   16.22
   1  -7  -2  141.87   15.65
  -1   7   2  159.46   16.08
  -1   7   2  129.01   16.01
   1   7  -2  159.41   15.91
   1   7  -2  138.92   15.86
   0  -7  -2  239.50   22.73
   0  -7   2  216.46   22.57
   0  -7  -2  208.64   22.15
   0  -7  -2  211.52   22.06
   0  -7   2  211.34   22.18
   0   7   2  211.83   22.12
   0   7  -2  211.84   22.22
   0   7   2  224.00   22.55
   0   7  -2  206.77   22.32
  -1  -7  -2    5.07    2.72
  -1  -7  -2   -0.51    1.95
   1  -7   2   -0.15    2.07
  -1   7  -2   -0.67    2.35
   1   7   2   -2.63    1.84
   1   7   2    3.50    2.78
  -1   7  -2    0.50    2.40
  -2  -7  -2  128.21   14.52
  -2  -7  -2  131.68   14.08
   2  -7   2  132.03   15.00
  -2   7  -2  125.30   14.84
   2   7   2  142.40   14.49
  -2   7  -2  147.28   15.10
   2   7   2  132.66   14.86
   3  -7   2   -1.15    2.63
  -3  -7  -2   -0.27    2.61
  -3  -7  -2   -0.10    1.74
  -3   7  -2   -0.21    2.91
   3   7   2   -0.10    2.62
  -3   7  -2   -5.42    2.48
   3   7   2    1.86    2.25
  -4  -7  -2   77.83    8.90
  -4  -7  -2   74.84    9.63
   4  -7   2   73.70   10.20
   4   7   2   78.35   10.11
  -4   7  -2   86.94   10.71
  -4   7  -2   78.32   10.25
   4   7   2   99.04    9.67
  -5  -7  -2  178.27   19.82
   5  -7   2  160.31   19.99
  -5  -7  -2  198.93   18.84
   5   7   2  173.36   19.96
   5   7   2  215.44   19.57
  -5   7  -2  193.71   20.52
   6  -7   2   62.80   10.66
  -6  -7  -2   70.55   10.46
   6  -7   2   80.72   11.20
  -6  -7  -2  104.16    9.10
   6   7   2   78.02   10.69
  -6   7  -2   82.73   11.54
   6   7   2  104.92   10.18
  -7  -7  -2  114.60   13.32
   7  -7   2   97.13   13.30
   7  -7   2   82.14   13.30
  -7   7  -2  143.30   14.58
   7   7   2  122.74   13.22
   8  -7   2   84.41   12.47
  -8  -7  -2   98.62   12.76
   8  -7   2  119.30   13.79
  -8   7  -2  115.98   14.19
   8   7   2  110.62   13.10
   9  -7   2   -0.56    4.86
  -9  -7  -2   -7.08    3.88
   9  -7   2    1.73    4.08
  -9   7  -2   -0.88    5.44
   9   7   2   -4.84    4.09
   9   7   2   -1.23    2.64
  10  -7   2   56.67   10.11
  10  -7   2   59.45   10.41
 -10  -7  -2   57.44   10.96
 -10   7  -2   92.86   12.47
  10   7   2   58.90   10.44
  10   7   2   74.21    8.73
  11  -7   2   13.98    5.36
  11  -7   2   13.67    5.95
 -11   7  -2   26.02    7.66
  11   7   2    7.64    5.53
  11   7   2   15.56    4.09
  12  -7   2   60.58   10.55
  12  -7   2   51.77    8.62
 -12  -7  -2   47.23    8.89
 -12   7  -2   73.77   11.43
  12   7   2   54.21    8.20
  12   7   2   46.19    8.33
  12  -8  -2   14.96    7.96
 -12  -8   2    9.26    7.00
 -12   8   2   20.96    9.01
  11  -8  -2    3.04    4.77
 -11  -8   2   -3.76    5.63
  11  -8  -2   -7.58    5.94
  11   8  -2    3.89    3.60
  11   8  -2    0.23    2.02
  10  -8  -2   20.38    6.86
 -10  -8   2   18.44    6.53
  10  -8  -2   27.63    5.66
  10   8  -2   18.93    3.43
 -10   8   2   35.13    9.07
  10   8  -2   16.64    4.81
   9  -8  -2   19.15    5.41
  -9  -8   2   17.14    5.42
   9  -8  -2    7.42    4.43
  -9   8   2   16.55    6.35
  -9   8   2    4.27    5.74
   9   8  -2   12.98    4.32
  -8  -8   2   88.81   13.10
   8  -8  -2  102.68   13.36
  -8  -8   2  108.23   11.28
   8  -8  -2  107.13   14.40
  -8   8   2  126.40   14.95
  -8   8   2  105.39   14.59
   8   8  -2   99.77   12.89
   8   8  -2  127.17   12.01
   7  -8  -2   27.78    5.71
  -7  -8   2   21.47    3.81
  -7  -8   2   19.70    5.12
   7  -8  -2   30.82    7.09
  -7   8   2   16.15    5.71
   7   8  -2   19.24    4.91
  -7   8   2   26.80    6.84
   7   8  -2   30.96    4.74
   6  -8  -2   10.76    4.68
   6  -8  -2   29.43    6.48
  -6  -8   2   21.46    3.90
  -6  -8   2   17.83    4.90
   6   8  -2   26.16    4.40
  -6   8   2   25.21    6.20
   6   8  -2   20.03    4.48
  -6   8   2   22.74    5.50
   5  -8  -2  117.71   14.40
   5  -8  -2  129.21   14.42
  -5  -8   2   99.86   13.74
  -5  -8   2  135.87   14.95
   5   8  -2  143.77   13.58
  -5   8   2  121.82   14.69
   5   8  -2  110.50   13.72
  -5   8   2  118.79   14.74
  -4  -8   2   40.45    7.42
   4  -8  -2   52.13    7.99
  -4  -8   2   45.85    8.50
   4  -8  -2   53.05    8.72
  -4   8   2   63.92    8.55
  -4   8   2   73.54    9.17
   4   8  -2   50.64    6.94
   4   8  -2   40.66    7.78
   3  -8  -2   14.25    4.56
   3  -8  -2   26.06    5.06
  -3  -8   2   18.83    4.10
  -3  -8   2   20.88    5.01
   3   8  -2   19.98    4.12
  -3   8   2   12.87    4.35
  -3   8   2   17.37    3.97
   3   8  -2   11.43    3.97
  -2  -8   2  124.83   14.12
   2  -8  -2  138.70   14.73
   2  -8  -2  132.35   14.62
  -2  -8   2  121.28   14.63
   2   8  -2  128.78   14.26
   2   8  -2  138.25   14.11
  -2   8   2  114.69   14.22
  -2   8   2  111.31   14.02
   1  -8  -2    2.72    3.31
  -1  -8   2    0.61    3.06
   1  -8  -2    1.85    2.95
  -1  -8   2   -2.21    3.00
   1  -8  -2   -1.28    2.39
   1   8  -2    2.27    2.83
  -1   8   2    1.48    2.92
   1   8  -2   -0.69    2.58
  -1   8   2    3.63    2.71
   0  -8  -2   -1.16    2.90
   0  -8  -2    1.62    2.67
   0  -8   2   -2.67    2.99
   0  -8  -2    1.38    2.28
   0   8  -2   -1.05    2.40
   0   8   2    2.35    2.63
   0   8  -2   -1.01    2.15
   0   8   2   -3.22    3.01
  -1  -8  -2  134.85   15.14
  -1  -8  -2  128.37   15.32
   1  -8   2  139.54   16.00
   1   8   2  134.17   15.67
  -1   8  -2  146.37   15.79
   1   8   2  149.16   15.45
  -1   8  -2  155.00   15.96
  -2  -8  -2   20.66    4.45
   2  -8   2   17.09    4.26
  -2  -8  -2   15.69    3.89
  -2   8  -2   14.72    4.80
  -2   8  -2   19.87    4.20
   2   8   2   19.65    4.53
   2   8   2   21.77    4.39
  -3  -8  -2    1.83    2.37
  -3  -8  -2    7.99    3.64
   3  -8   2    2.47    3.33
  -3   8  -2    2.42    3.55
   3   8   2   -1.07    3.04
  -3   8  -2    3.89    3.80
   3   8   2    6.05    2.72
  -4  -8  -2    9.25    2.95
  -4  -8  -2    3.71    4.22
   4  -8   2   10.47    4.26
  -4   8  -2   10.97    4.55
   4   8   2   12.67    4.23
   4   8   2    9.06    3.24
  -4   8  -2    8.12    4.37
  -5  -8  -2   -1.48    3.09
  -5  -8  -2   -0.68    1.96
   5  -8   2    0.54    3.87
   5  -8   2   -2.77    3.13
  -5   8  -2   -2.26    3.72
   5   8   2    3.84    3.79
   5   8   2    0.83    2.73
  -5   8  -2   -2.89    3.48
  -6  -8  -2    6.47    4.29
   6  -8   2    9.86    3.66
  -6  -8  -2   12.43    2.67
   6  -8   2    7.02    3.89
   6   8   2    0.89    4.25
  -6   8  -2    4.87    4.54
   6   8   2    7.19    3.24
  -6   8  -2   15.60    5.41
   7  -8   2   34.79    7.55
  -7  -8  -2   49.02    8.46
   7  -8   2   37.32    8.15
  -7  -8  -2   60.26    5.62
  -7   8  -2   51.16    9.46
   7   8   2   40.98    8.12
   7   8   2   56.20    7.58
   8  -8   2   -0.81    3.80
   8  -8   2    1.85    4.50
  -8  -8  -2    2.83    4.93
   8   8   2    4.98    4.86
  -8   8  -2   -3.38    5.51
   8   8   2    3.47    2.98
   9  -8   2    4.51    5.48
   9  -8   2   -1.51    4.44
  -9  -8  -2    2.26    5.36
   9   8   2    3.45    3.53
   9   8   2    1.52    5.61
  -9   8  -2   17.54    5.95
  10  -8   2    2.13    5.05
  10  -8   2   -2.84    6.19
  10   8   2    4.21    3.65
  10   8   2    4.69    5.67
 -10   8  -2    7.73    6.69
 -11  -8  -2   27.42    7.66
  11  -8   2   26.70    7.12
  11  -8   2   25.42    7.70
  11   8   2   31.24    5.56
 -11   8  -2   32.07    9.09
  11   8   2   29.53    7.57
 -12  -8  -2   36.13    9.06
  12  -8   2   40.61    9.17
  12  -8   2   18.62    7.22
  12   8   2   22.75    5.48
 -12   8  -2   46.79   10.36
  12   8   2   33.02    7.63
 -12  -9   2   -3.63    8.00
  12  -9  -2    0.67    8.70
 -12   9   2   -2.04    9.10
 -12   9   2   15.27    9.29
 -11  -9   2    7.43    7.51
  11  -9  -2   15.09    8.22
  11   9  -2   27.83    5.03
  11   9  -2   12.32    3.44
 -11   9   2   15.07    8.24
 -11   9   2   23.29    8.50
  10  -9  -2   41.83    8.91
  10  -9  -2   28.51    6.83
 -10   9   2   20.38    7.88
  10   9  -2   26.19    6.11
  10   9  -2   29.45    4.70
   9  -9  -2   14.40    6.44
   9  -9  -2    0.54    5.19
  -9  -9   2   -5.04    6.22
  -9  -9   2    7.05    2.02
  -9   9   2    8.33    6.27
   9   9  -2    3.14    3.01
   9   9  -2   -1.86    4.53
  -9   9   2    7.61    6.88
  -8  -9   2   25.38    6.48
   8  -9  -2   22.22    6.31
   8  -9  -2   26.29    5.92
  -8  -9   2   22.46    4.01
   8   9  -2   26.98    5.20
   8   9  -2   27.86    4.76
  -8   9   2   29.63    6.83
  -8   9   2   23.04    7.26
  -7  -9   2   93.71   13.54
  -7  -9   2   98.47   11.79
   7  -9  -2  106.21   13.62
   7  -9  -2  116.23   13.55
   7   9  -2  131.74   12.40
   7   9  -2  108.06   13.11
  -7   9   2   81.36   14.41
  -7   9   2   98.79   13.91
  -6  -9   2   79.07   12.11
   6  -9  -2  110.12   12.75
   6  -9  -2   89.56   12.45
   6   9  -2   88.34   12.25
  -6   9   2   92.11   13.05
   6   9  -2  106.62   11.60
  -6   9   2  110.32   13.82
   5  -9  -2   -2.10    4.86
  -5  -9   2    0.16    2.61
   5  -9  -2    1.36    3.67
  -5  -9   2    4.44    4.33
  -5  -9   2    2.88    4.89
   5   9  -2    1.20    3.06
   5   9  -2   -2.35    3.54
  -5   9   2   -3.23    4.34
  -5   9   2    3.39    4.65
   4  -9  -2   -6.20    2.94
  -4  -9   2   -0.44    3.66
   4  -9  -2   -3.21    3.71
  -4  -9   2   -3.14    4.25
   4   9  -2   -5.07    2.52
   4   9  -2    4.95    3.64
  -4   9   2    9.30    5.04
  -4   9   2   -2.73    3.62
  -3  -9   2   54.10    9.13
   3  -9  -2   62.70    9.51
   3  -9  -2   69.83    9.69
  -3  -9   2   61.91    8.92
  -3   9   2   65.10    9.82
   3   9  -2   58.62    8.36
   3   9  -2   49.70    8.72
  -3   9   2   61.02    9.30
   2  -9  -2  140.65   15.47
   2  -9  -2  113.84   15.23
  -2  -9   2  130.20   15.19
  -2  -9   2  141.29   15.44
   2   9  -2  124.05   14.58
   2   9  -2  123.51   14.94
  -2   9   2  128.85   15.09
  -2   9   2  136.50   15.78
  -1  -9   2   14.83    4.26
   1  -9  -2    1.55    4.05
   1  -9  -2   10.06    4.30
   1  -9  -2    4.68    4.25
  -1  -9   2    2.77    3.87
  -1   9   2    8.71    3.81
   1   9  -2    6.87    4.36
  -1   9   2    5.46    4.93
   1   9  -2   12.16    4.00
   0  -9  -2  305.87   32.36
   0  -9  -2  331.38   32.31
   0  -9  -2  356.20   33.05
   0  -9   2  290.27   32.71
   0   9  -2  319.86   32.61
   0   9   2  315.08   32.40
   0   9  -2  323.23   32.48
   0   9   2  283.12   32.62
   1  -9   2   95.27   12.47
  -1  -9  -2   90.41   11.34
  -1  -9  -2   78.34   11.75
  -1   9  -2   89.18   11.68
  -1   9  -2   99.70   12.04
   1   9   2   97.60   11.86
   1   9   2  107.32   11.80
  -2  -9  -2    9.79    3.61
  -2  -9  -2   13.09    4.25
   2  -9   2   11.18    4.65
  -2   9  -2   16.59    4.88
   2   9   2   14.65    4.32
   2   9   2   10.79    5.10
  -2   9  -2   15.04    4.80
   3  -9   2   89.72   13.19
  -3  -9  -2  102.30   12.91
  -3  -9  -2  104.78   11.97
   3  -9   2   91.69   12.28
  -3   9  -2  104.22   13.44
   3   9   2  123.22   12.62
  -3   9  -2  103.66   13.49
   3   9   2  103.99   13.22
   4  -9   2    2.80    4.12
   4  -9   2    3.18    3.30
  -4  -9  -2   -3.12    3.90
  -4  -9  -2    2.70    2.74
   4   9   2   -1.60    2.90
   4   9   2   10.15    4.46
  -4   9  -2    2.66    3.79
  -4   9  -2    2.50    4.25
   5  -9   2    3.27    3.23
  -5  -9  -2   -0.76    2.62
   5  -9   2   -1.29    4.24
  -5  -9  -2   -9.17    3.84
   5   9   2   -0.58    3.13
  -5   9  -2   -0.05    4.59
  -5   9  -2    3.52    4.63
   5   9   2    2.29    4.35
   6  -9   2   16.81    5.16
  -6  -9  -2   22.17    5.61
   6  -9   2   13.35    5.63
  -6  -9  -2   22.35    4.13
   6   9   2   21.07    6.08
  -6   9  -2   25.30    6.35
   6   9   2   20.46    4.68
  -6   9  -2   19.12    6.84
   7  -9   2   21.69    6.87
  -7  -9  -2   40.79    5.14
  -7  -9  -2   37.29    8.17
   7  -9   2   32.35    7.79
   7   9   2   50.82    7.00
  -7   9  -2   45.28    8.84
  -7   9  -2   26.07    7.60
   8  -9   2    7.36    5.05
  -8  -9  -2    6.37    5.29
   8  -9   2   -2.72    5.46
  -8   9  -2    3.02    5.91
   8   9   2    0.50    4.02
   8   9   2   18.18    5.87
   9  -9   2   12.75    6.03
  -9  -9  -2   11.37    6.67
   9  -9   2   12.83    6.82
   9   9   2   14.68    4.86
   9   9   2    5.23    6.12
  -9   9  -2   33.29    7.32
  10  -9   2    5.48    6.08
  10  -9   2   -3.28    6.61
 -10  -9  -2   -4.47    6.11
  10   9   2   -4.52    4.28
 -10   9  -2   -3.36    7.66
  10   9   2   -6.16    6.76
  11  -9   2   12.08    8.24
 -11  -9  -2   -3.37    7.80
  11  -9   2    8.93    6.74
 -11   9  -2   24.14    9.62
  11   9   2    7.45    5.22
  11   9   2   15.20    7.33
  11 -10  -2   30.98    8.63
 -11 -10   2   34.57    9.42
 -11  10   2   23.51    9.78
  11  10  -2   16.95    6.00
 -11  10   2   37.49   11.47
 -10 -10   2    1.12    7.21
  10 -10  -2    2.61    8.65
  10  10  -2    2.14    4.13
 -10  10   2   27.24    9.20
 -10  10   2   13.42    8.06
  10  10  -2   24.63    5.94
  -9 -10   2    3.06    2.56
   9 -10  -2    4.20    7.79
   9 -10  -2    5.24    6.40
  -9 -10   2   -1.10    6.42
   9  10  -2    0.92    3.81
  -9  10   2   -0.73    7.91
  -9  10   2   -4.11    6.61
   9  10  -2   -3.67    5.66
   8 -10  -2    1.59    5.75
   8 -10  -2  -13.45    6.51
  -8 -10   2   10.03    3.49
  -8 -10   2    6.21    5.47
   8  10  -2    5.72    4.10
  -8  10   2    7.06    5.80
   8  10  -2   -0.38    5.37
  -7 -10   2   85.69   14.39
   7 -10  -2  109.92   14.68
   7 -10  -2  117.62   15.17
  -7 -10   2   83.77   11.99
  -7  10   2  109.21   14.82
   7  10  -2   87.61   13.81
  -7  10   2  104.15   15.42
   7  10  -2  130.70   12.90
  -6 -10   2   56.34    8.80
  -6 -10   2   52.10    9.56
   6 -10  -2   57.40   10.52
   6 -10  -2   77.39   10.86
   6  10  -2   70.10    9.24
  -6  10   2   58.49   11.69
   6  10  -2   59.12   10.27
  -6  10   2   56.15   10.25
   5 -10  -2  119.87   14.44
  -5 -10   2  107.25   13.40
  -5 -10   2  112.51   14.61
   5 -10  -2  119.91   14.94
  -5  10   2  116.50   15.04
  -5  10   2  129.62   16.30
   5  10  -2  102.48   13.93
  -4 -10   2   68.21   11.26
  -4 -10   2   70.15    9.97
  -4 -10   2   75.94   12.01
   4 -10  -2   84.22   11.57
   4 -10  -2   77.08   11.44
  -4  10   2   67.98   11.76
   4  10  -2   68.99    9.75
   4  10  -2   59.86   10.19
  -4  10   2   78.92   11.47
  -3 -10   2  198.28   22.01
   3 -10  -2  212.82   22.94
  -3 -10   2  216.85   23.49
  -3 -10   2  190.05   22.47
   3 -10  -2  198.91   22.88
  -3  10   2  218.53   23.43
   3  10  -2  200.27   22.37
  -3  10   2  199.43   22.68
   3  10  -2  213.46   22.10
  -2 -10   2  145.66   17.52
  -2 -10   2  161.84   19.03
   2 -10  -2  147.00   17.63
  -2 -10   2  158.80   18.34
   2 -10  -2  186.73   18.95
   2  10  -2  146.81   17.59
  -2  10   2  167.82   18.82
  -2  10   2  163.68   18.33
   2  10  -2  148.07   18.00
  -1 -10   2   49.77    7.92
  -1 -10   2   37.27    7.80
  -1 -10   2   39.02    8.10
   1 -10  -2   36.97    7.89
   1 -10  -2   29.01    6.98
   1  10  -2   50.64    7.95
   1  10  -2   28.98    7.33
  -1  10   2   36.75    7.38
  -1  10   2   50.85    8.68
   0 -10  -2   80.08   10.34
   0 -10   2   63.34   11.29
   0 -10  -2   73.75   10.65
   0  10  -2   70.89   10.51
   0  10   2   73.97   10.49
   0  10   2   68.09   11.30
   0  10  -2   68.65   10.86
  -1 -10  -2   44.23    7.65
  -1 -10  -2   39.62    6.89
   1 -10   2   36.70    7.98
   1 -10   2   38.42    7.57
   1  10   2   41.54    7.12
  -1  10  -2   45.14    8.54
   1  10   2   47.67    8.33
  -1  10  -2   33.27    7.11
  -2 -10  -2   78.18   10.69
   2 -10   2   65.09   10.88
   2 -10   2   58.39    9.30
  -2 -10  -2   65.93    9.13
  -2  10  -2   73.80   11.09
   2  10   2   63.98   10.72
   2  10   2   72.17    9.83
  -2  10  -2   56.16   10.00
   3 -10   2    6.36    4.89
   3 -10   2   15.19    5.59
  -3 -10  -2    8.76    3.71
  -3 -10  -2    1.54    4.88
   3  10   2    9.12    4.13
   3  10   2   17.63    6.01
  -3  10  -2   13.03    5.29
  -3  10  -2    5.09    5.61
  -4 -10  -2    2.23    5.12
   4 -10   2    9.25    5.03
  -4 -10  -2   -1.12    3.38
   4 -10   2    2.79    4.66
  -4  10  -2    1.91    5.27
   4  10   2   -1.66    5.03
  -4  10  -2    3.92    5.30
   4  10   2    3.99    4.21
  -5 -10  -2   28.18    7.02
   5 -10   2   27.24    6.85
   5 -10   2   20.41    6.77
  -5 -10  -2   31.66    5.54
   5  10   2   25.05    7.33
  -5  10  -2   35.03    7.59
   5  10   2   46.82    7.50
  -6 -10  -2   17.64    5.92
   6 -10   2    3.82    5.63
   6 -10   2   22.95    6.16
  -6  10  -2    0.46    5.57
  -6  10  -2    6.65    6.28
   6  10   2   22.76    7.02
  -7 -10  -2   -2.82    2.87
   7 -10   2    8.86    5.94
   7 -10   2   -3.15    5.68
  -7  10  -2    2.07    6.94
  -7  10  -2    1.70    6.77
   7  10   2   -0.98    4.19
   7  10   2   -9.81    6.36
   8 -10   2    1.27    6.71
  -8 -10  -2    4.46    6.37
   8 -10   2   -2.33    5.63
   8  10   2   -3.02    6.22
   8  10   2   -1.08    4.44
  -8  10  -2    0.72    7.04
  -8  10  -2    5.29    6.50
   9 -10   2    1.04    5.45
  -9 -10  -2   -7.73    6.90
   9 -10   2    1.58    6.57
  -9  10  -2   12.49    7.49
  -9  10  -2   17.22    8.20
   9  10   2   -0.76    5.10
   9  10   2    4.21    7.51
 -10 -10  -2   -0.69    7.58
  10 -10   2   -1.49    6.92
  10 -10   2  -11.82    7.77
 -10  10  -2   -1.32    8.99
  10  10   2    9.05    8.00
 -10  10  -2   -2.17    8.74
  10  10   2   -0.97    5.53
  10 -11  -2    8.91    8.33
 -10 -11   2   11.23    8.89
 -10  11   2    2.00    9.88
  10  11  -2   -2.69    7.57
 -10  11   2   31.61   11.04
  10  11  -2   -2.18    4.88
   9 -11  -2   28.15    7.74
  -9 -11   2    7.86    8.40
  -9 -11   2   19.11    4.46
   9  11  -2   24.12    8.25
  -9  11   2   14.91    9.52
   9  11  -2   23.53    5.89
  -9  11   2   19.20    9.88
  -8 -11   2   15.03    7.44
   8 -11  -2   13.53    7.67
  -8 -11   2   23.81    5.46
   8 -11  -2   11.88    6.63
   8  11  -2   25.36    7.55
   8  11  -2   30.19    6.14
  -8  11   2   13.45    8.67
  -8  11   2    8.40    7.93
   7 -11  -2   10.33    5.95
   7 -11  -2    3.48    6.84
  -7 -11   2    9.23    4.47
  -7 -11   2   10.37    6.94
   7  11  -2    6.01    4.76
  -7  11   2    7.38    7.08
  -7  11   2    8.82    8.21
   7  11  -2    4.48    6.18
   6 -11  -2   -1.25    6.44
  -6 -11   2    0.54    4.32
   6 -11  -2    5.79    6.48
  -6  11   2    8.86    7.36
   6  11  -2    2.56    5.60
  -6  11   2    8.56    6.43
   6  11  -2   12.35    5.18
  -5 -11   2   30.65    8.31
  -5 -11   2   36.80    7.46
   5 -11  -2   43.58    8.90
   5 -11  -2   47.42    9.38
  -5  11   2   51.68    9.11
   5  11  -2   43.92    8.43
   5  11  -2   45.41    7.91
   4 -11  -2   -7.02    5.39
   4 -11  -2   -6.09    5.48
  -4 -11   2    0.56    5.53
  -4 -11   2   -5.52    5.38
  -4 -11   2    3.72    4.74
   4  11  -2    0.86    4.12
  -4  11   2   -1.43    5.23
  -4  11   2   10.10    6.13
   4  11  -2   -2.17    5.05
  -3 -11   2   57.65   10.47
  -3 -11   2   82.17   13.11
  -3 -11   2   78.87   12.66
   3 -11  -2   88.61   12.86
   3 -11  -2   89.33   11.19
  -3  11   2   89.67   13.10
   3  11  -2   65.71   11.58
   3  11  -2   65.78   11.02
  -3  11   2   84.32   11.26
  -2 -11   2   73.35   12.58
  -2 -11   2   76.28   10.85
  -2 -11   2   89.26   12.41
   2 -11  -2   63.18   10.04
   2 -11  -2   55.78   10.75
  -2  11   2   82.34   13.47
   2  11  -2   79.46   10.77
   2  11  -2   62.83   10.65
  -2  11   2   58.95   11.22
  -1 -11   2  132.02   16.34
   1 -11  -2  145.84   17.07
  -1 -11   2  162.14   18.31
   1  11  -2  141.54   17.63
  -1  11   2  123.35   17.35
  -1  11   2  155.73   17.54
   1  11  -2  147.33   17.09
   0 -11   2   59.65    8.99
   0 -11   2   60.10   10.99
   0 -11  -2   69.08   10.35
   0 -11  -2   53.64    9.97
   0  11  -2   53.34    9.67
   0  11   2   86.34   12.59
   0  11   2   60.37   10.16
   0  11  -2   56.03   10.23
   1 -11   2  136.54   17.69
  -1 -11  -2  154.29   18.15
  -1 -11  -2  158.13   16.88
   1 -11   2  119.42   16.25
   1  11   2  158.53   17.17
  -1  11  -2  132.71   18.10
   1  11   2  137.99   18.34
  -1  11  -2  144.44   17.67
  -2 -11  -2   10.62    5.32
   2 -11   2    5.69    5.35
   2 -11   2   -0.30    5.03
  -2 -11  -2    2.66    4.22
  -2  11  -2    2.41    6.28
   2  11   2   -0.65    4.51
   2  11   2    2.47    5.40
  -2  11  -2    5.87    4.91
   3 -11   2  150.99   19.14
  -3 -11  -2  167.74   20.02
   3 -11   2  175.87   20.60
  -3 -11  -2  166.63   18.78
  -3  11  -2  177.95   20.77
   3  11   2  174.36   19.51
   3  11   2  179.16   21.16
  -3  11  -2  183.64   20.65
   4 -11   2   -1.60    5.47
   4 -11   2   -4.70    5.27
  -4 -11  -2   -3.81    3.69
   4  11   2    1.18    7.12
   4  11   2    1.91    4.53
  -4  11  -2   -1.21    5.63
   5 -11   2   37.41    8.20
  -5 -11  -2   42.32    6.89
   5 -11   2   19.55    7.22
  -5  11  -2   26.19    8.60
  -5  11  -2   47.11    9.28
   5  11   2   36.21    9.68
   5  11   2   34.51    6.80
   6 -11   2  -12.54    5.71
  -6 -11  -2    5.99    5.93
   6 -11   2    0.23    6.33
  -6 -11  -2   -4.54    3.83
  -6  11  -2   14.48    6.53
   6  11   2    0.06    7.24
  -6  11  -2    6.11    6.32
   6  11   2    0.98    4.71
   7 -11   2   17.58    7.47
   7 -11   2   15.92    6.96
  -7 -11  -2    1.34    6.98
  -7 -11  -2    2.04    4.43
   7  11   2   18.56    8.36
  -7  11  -2    4.83    8.47
  -7  11  -2   15.70    8.02
   7  11   2   15.89    5.95
  -8 -11  -2   12.78    7.48
   8 -11   2    9.76    6.66
   8 -11   2   23.01    8.22
   8  11   2    1.21    5.65
  -8  11  -2    3.58    7.54
   8  11   2   18.74    8.00
   9 -11   2   19.61    9.14
   9 -11   2   11.21    7.95
  -9 -11  -2   -8.07    8.37
   9  11   2    9.28    6.38
  -9  11  -2   -5.35    9.83
  -9  11  -2   39.48   10.27
   9  11   2   21.27    8.87
   8 -12  -2    8.62   10.38
  -8 -12   2   26.89    9.13
  -8 -12   2    8.92    5.76
  -8  12   2   15.68   10.39
   8  12  -2    2.60    6.22
   8  12  -2    6.07    8.26
  -8  12   2   11.85    9.88
  -7 -12   2    7.63    7.98
  -7 -12   2    8.85    5.92
   7 -12  -2    2.96    7.48
   7 -12  -2   27.42    8.56
   7  12  -2   15.59    8.48
  -7  12   2    9.78    8.84
  -7  12   2   10.84    9.12
   7  12  -2   11.70    6.41
   6 -12  -2   50.53   10.25
   6 -12  -2   51.63   11.23
  -6 -12   2   51.76   10.56
  -6 -12   2   58.50    9.07
   6  12  -2   72.35   11.47
   6  12  -2   51.77   11.62
  -6  12   2   43.15   10.96
  -6  12   2   47.74   11.03
   5 -12  -2   12.28    6.95
   5 -12  -2   12.45    7.53
  -5 -12   2   28.65    6.99
  -5 -12   2    9.51    5.76
   5  12  -2    4.74    5.76
   5  12  -2    4.21    7.35
  -5  12   2    4.90    8.10
  -5  12   2   15.41    7.58
   4 -12  -2   45.55   10.57
  -4 -12   2   57.64   10.24
  -4 -12   2   60.95   11.26
   4 -12  -2   53.95   10.62
   4  12  -2   61.32   10.82
  -4  12   2   76.20   11.81
   4  12  -2   77.31   11.68
  -4  12   2   59.19   10.79
  -3 -12   2    1.80    5.92
  -3 -12   2   -6.41    4.86
   3 -12  -2   -1.26    4.73
  -3 -12   2   10.89    6.86
   3  12  -2    7.08    6.43
  -3  12   2    1.65    6.78
   3  12  -2   -7.95    4.88
  -3  12   2   -2.71    6.04
  -2 -12   2   42.87    9.48
   2 -12  -2   41.92    7.87
  -2 -12   2   48.24   10.33
  -2 -12   2   40.96    8.32
  -2  12   2   45.93    9.82
  -2  12   2   44.94    9.01
   2  12  -2   44.25    9.06
   2  12  -2   49.58    8.53
  -1 -12   2    9.03    5.84
   1 -12  -2    3.88    5.51
  -1 -12   2    4.41    5.80
   1  12  -2    3.98    5.38
  -1  12   2    6.54    5.14
   1  12  -2   17.01    6.58
   0 -12  -2    8.32    5.95
   0 -12   2    6.55    6.60
   0 -12   2   -2.81    5.55
   0  12   2    4.98    5.29
   0  12  -2    2.90    5.77
  -2 -12  -2   39.32    8.89
  -2 -12  -2   34.16    7.49
   2 -12   2   31.40    7.23
   2 -12   2   41.68    8.86
  -2  12  -2   33.20    8.24
   2  12   2   42.23    7.88
  -2  12  -2   46.07    9.30
  -3 -12  -2   14.34    6.49
  -3 -12  -2    8.72    5.19
   3 -12   2    1.19    6.98
   3 -12   2    0.64    6.38
   3  12   2    1.76    4.99
  -3  12  -2   -5.57    6.55
  -3  12  -2    3.08    6.70
  -4 -12  -2    0.80    6.16
   4 -12   2    6.88    6.89
   4 -12   2    1.35    5.07
  -4 -12  -2   -0.78    5.24
  -4  12  -2    0.34    6.49
  -4  12  -2    8.47    7.17
   4  12   2   -0.42    5.38
   5 -12   2    7.72    7.51
   5 -12   2   12.60    7.83
  -5 -12  -2   14.79    7.79
  -5 -12  -2   12.29    5.65
   5  12   2   19.52    6.37
  -5  12  -2   33.99    8.66
  -5  12  -2   14.97    8.10
  -6 -12  -2   29.11    6.47
   6 -12   2    6.27    7.80
  -6 -12  -2   28.74    8.57
   6 -12   2   27.24    8.43
   6  12   2   26.75    7.08
   6  12   2   26.88    9.73
  -6  12  -2   15.34    9.25
  -6  12  -2   34.54    9.41
  -7 -12  -2    0.50    8.05
  -7 -12  -2    4.12    4.82
   7 -12   2   10.19    8.24
   7 -12   2   -9.66    8.72
  -7  12  -2    6.13    9.18
   7  12   2    0.60    6.09
   7  12   2    1.94    8.91
  -7  12  -2   -1.71    9.12
  -6 -13   2   14.89    7.51
   6 -13  -2   12.54    7.29
  -6 -13   2   35.57    9.41
   6  13  -2   11.53    7.49
  -6  13   2    6.94   10.25
  -6  13   2   28.34   10.94
   6  13  -2   36.45    9.60
  -5 -13   2    6.10    9.23
  -5 -13   2    2.92    7.17
   5 -13  -2  -13.41    8.78
  -5  13   2   15.93    9.86
   5  13  -2   -3.88    6.67
   5  13  -2    4.42    8.13
  -5  13   2    4.00    9.18
   4 -13  -2   39.42   10.05
  -4 -13   2   34.53    8.08
  -4 -13   2   40.96    9.94
   4  13  -2   29.11    7.95
   4  13  -2   31.49    8.85
  -4  13   2   32.38    9.62
  -4  13   2    9.86    9.18
   3 -13  -2   10.87    7.21
  -3 -13   2    4.56    8.22
  -3 -13   2   -0.34    6.26
   3  13  -2   10.58    6.14
  -3  13   2   -0.63    7.73
   3  13  -2   -0.49    7.46
  -3  13   2  -16.68    8.09
  -2 -13   2    3.31    6.81
  -2 -13   2   -1.36    8.04
   2 -13  -2   -6.91    6.45
   2  13  -2   -0.37    6.43
  -2  13   2    6.07    6.78
   2  13  -2    1.12    7.22
  -2  13   2   -1.82    8.45
  -1 -13   2   15.26    7.25
  -1 -13   2   -0.49    8.14
   1 -13  -2   24.85    7.49
   1  13  -2    8.27    6.73
  -1  13   2   21.26    8.31
   1  13  -2    6.18    7.43
  -1  13   2   14.74    7.15
   0 -13   2   21.64    8.95
   0 -13  -2   24.27    7.85
   0 -13   2   27.26    8.13
   0  13   2    6.68    8.61
   0  13  -2   32.31    8.07
   0  13   2   20.01    6.75
   0  13  -2   31.31    7.76
  -1 -13  -2  -10.92    7.51
   1 -13   2   -2.38    8.03
   1 -13   2   -0.48    7.17
  -1 -13  -2   -4.21    6.22
   1  13   2   -7.02    8.16
   1  13   2   -3.66    6.14
  -1  13  -2   -4.29    6.96
  -1  13  -2   -5.66    7.84
  -2 -13  -2    6.23    6.11
   2 -13   2    3.34    7.65
  -2 -13  -2   -4.07    7.27
   2 -13   2   -0.13    8.16
  -2  13  -2  -10.55    7.53
   2  13   2    3.09    6.37
   2  13   2    4.66    7.95
  -2  13  -2   12.95    7.31
   3 -13   2   -9.34    8.14
   3 -13   2    2.22    7.23
  -3 -13  -2   -1.70    7.93
  -3 -13  -2    0.91    6.22
   3  13   2   -1.41    6.11
  -3  13  -2  -10.83    7.83
   3  13   2   -0.65    8.39
  -3  13  -2   12.14    8.15
  -4 -13  -2   27.96    8.62
   4 -13   2   49.80   10.97
   4 -13   2   45.53   10.48
   4  13   2   57.07   11.27
  -4  13  -2   52.49   10.92
   4  13   2   58.42    9.77
  -4  13  -2   52.67   11.62
  -5 -13  -2   -3.80    8.86
   5 -13   2    8.53    9.24
   5 -13   2   10.82    7.43
  -5 -13  -2   -4.52    6.81
   5  13   2    4.36    6.75
  -5  13  -2    8.90    9.58
  -5  13  -2   -3.37   10.26
   5  13   2   -0.76    9.48
  -6 -13  -2   45.76   11.20
  -6 -13  -2   46.45    8.95
   6 -13   2   48.61   11.44
  -6  13  -2   38.67   14.00
   6  13   2   39.02   11.68
   6  13   2   48.54    9.93
  -3 -14   2    5.25    8.47
   3 -14  -2    8.74   10.18
   3  14  -2    5.22    8.76
  -3  14   2    3.53   10.08
   3  14  -2   10.58    7.89
  -2 -14   2    2.59    8.53
   2 -14  -2   14.05    9.05
  -2  14   2   -6.99   10.60
   2  14  -2   20.10    9.49
   2  14  -2   -0.09    7.62
  -2  14   2   -7.46    9.72
  -1 -14   2    8.00    8.45
   1 -14  -2   22.54    8.97
  -1 -14   2   -7.04    9.97
   1  14  -2   -2.83    7.71
  -1  14   2    1.78    8.81
   1  14  -2    1.23    8.81
  -1  14   2   22.22   10.32
   0 -14  -2   -0.81    7.80
   0 -14   2   11.98    8.10
   0 -14   2   -4.17    9.54
   0  14  -2   10.80    9.53
   0  14  -2    4.67    8.39
   0  14   2   -4.94    8.96
  -1 -14  -2    4.13    8.26
   1 -14   2   20.26    8.09
   1 -14   2    1.56   11.11
  -1  14  -2   13.43    9.46
   1  14   2   25.40    9.52
  -1  14  -2   12.61    8.47
   1  14   2   -6.69    7.17
   2 -14   2    4.22   11.31
  -2 -14  -2    7.14   10.77
  -2 -14  -2   11.71    8.18
   2 -14   2    3.55    9.47
   2  14   2    4.66    8.09
  -2  14  -2   12.27   10.20
  -2  14  -2   -0.14    9.94
   2  14   2   29.82   10.27
 -15   0   3    5.19    5.96
 -14   0   3    2.08    4.36
 -13   0   3   -5.19    3.44
 -12   0   3    0.42    2.56
 -11   0   3   -1.49    2.28
 -10   0   3   -0.90    1.81
  -9   0   3  850.85   82.10
  -8   0   3    1.59    1.26
  -8   0   3    2.50    1.61
   8   0  -3    0.97    1.47
   7   0  -3   98.80    9.21
  -7   0   3   72.20    9.09
  -7   0   3   91.26    9.05
  -6   0   3    0.58    1.15
  -6   0   3   -1.00    0.73
   6   0  -3   -2.10    1.04
  -5   0   3  159.85   16.52
  -5   0   3  155.49   16.75
   5   0  -3  195.58   16.85
  -4   0   3   -0.04    0.22
  -4   0   3    0.10    0.82
   4   0  -3   -0.12    0.73
  -3   0   3   22.12    2.67
  -2   0   3    0.56    0.58
   1   0  -3   33.41    3.28
   0   0  -3    0.10    0.39
   1   0   3  209.59   21.07
  -1   0  -3  223.19   21.08
   2   0   3   -0.45    0.71
  -2   0  -3    1.42    1.02
   3   0   3  757.92   78.27
  -3   0  -3  868.94   78.33
  -4   0  -3    3.40    1.46
  -5   0  -3  737.32   64.46
   5   0   3  593.35   64.27
  -6   0  -3   -2.04    1.36
   6   0   3   -0.96    1.50
  -7   0  -3   18.99    3.25
   7   0   3   11.52    2.75
   7   0   3   12.00    2.32
   8   0   3   -1.98    1.63
  -8   0  -3    1.84    2.18
   8   0   3   -1.15    1.22
  -9   0  -3   23.00    4.15
   9   0   3   13.18    2.41
 -10   0  -3   -1.92    2.95
  10   0   3   -1.71    1.42
  11   0   3   67.47    6.63
  11   0   3   43.17    7.38
  12   0   3   -3.64    1.89
 -12   0  -3   -1.53    4.12
  12   0   3   -1.17    2.90
 -14   0  -3    4.83    5.76
  14   0   3   -0.66    3.92
  14   0   3   -4.85    3.20
 -15  -1   3   42.22    8.17
 -15   1   3   50.48    8.45
 -14  -1   3   -5.27    3.57
 -14   1   3    4.34    4.51
 -13  -1   3   87.05   10.66
 -13   1   3   85.62   11.35
 -12  -1   3    0.60    2.41
 -12   1   3   -2.42    2.54
 -11  -1   3  135.36   14.61
  11  -1  -3  148.21   14.92
 -11   1   3  136.91   15.05
 -10  -1   3   -1.30    1.64
  10  -1  -3    0.84    2.19
 -10   1   3    3.29    2.16
  -9  -1   3   28.88    3.91
   9  -1  -3   24.04    4.16
  -9   1   3   25.14    4.38
   8  -1  -3    9.50    2.52
  -8  -1   3   17.29    2.49
  -8  -1   3    9.69    2.21
  -8   1   3   12.71    2.58
   7  -1  -3   41.35    5.25
  -7  -1   3   36.95    4.77
  -7  -1   3   50.38    4.71
  -7   1   3   44.73    5.05
  -7   1   3   32.99    5.11
   6  -1  -3    5.99    1.80
  -6  -1   3    6.66    1.48
  -6  -1   3    8.82    1.49
  -6   1   3    5.37    1.77
  -6   1   3    5.85    1.50
  -5  -1   3   98.45    9.45
   5  -1  -3  100.28    9.77
  -5   1   3   84.42    9.65
  -5   1   3   91.45    9.45
   4  -1  -3  146.61   14.61
  -4  -1   3  133.23   14.20
  -4  -1   3  160.60   14.39
  -4  -1   3  164.80   14.16
  -4   1   3  135.36   14.58
  -4   1   3  135.90   14.29
   3  -1  -3  287.29   27.55
  -3   1   3  278.25   27.54
   2  -1  -3 6037.36  571.79
   2   1  -3 6193.29  571.30
   2   1  -3 5966.16  571.26
  -2   1   3 5642.68  571.39
   1  -1  -3 1005.27  110.84
   1  -1  -3 1334.73  111.07
  -1  -1   3 1305.25  110.90
  -1   1   3 1012.82  110.87
   1   1  -3 1069.37  110.83
  -1   1   3 1230.77  111.04
   0  -1  -3   33.13    3.83
   0  -1   3   41.88    3.98
   0   1   3   35.89    3.85
   0   1   3   35.11    3.85
   1  -1   3  543.44   56.54
  -1  -1  -3  608.55   56.52
   1   1   3  594.30   56.48
  -1   1  -3  603.21   56.55
   2  -1   3  632.55   68.70
  -2  -1  -3  765.22   68.71
   2   1   3  741.83   68.67
  -2   1  -3  715.26   68.73
  -3  -1  -3   42.16    4.38
   3  -1   3   28.54    4.29
  -3   1  -3   35.05    4.43
   3   1   3   40.67    4.34
   4  -1   3   61.06    7.69
  -4  -1  -3   79.22    7.74
   4   1   3   73.38    7.68
  -4   1  -3   70.40    7.81
   5  -1   3 1364.27  155.45
  -5  -1  -3 1784.09  155.58
  -5   1  -3 1731.68  155.69
   5   1   3 1601.19  155.47
   6  -1   3   -0.24    1.45
  -6  -1  -3    2.61    1.70
  -6   1  -3    1.83    1.68
   6   1   3    0.01    1.61
   7  -1   3    2.10    2.14
  -7  -1  -3   12.47    2.62
  -7   1  -3   12.66    2.86
   7   1   3    7.35    1.39
   7   1   3    8.99    2.32
   8  -1   3   -1.57    1.86
  -8  -1  -3    3.37    2.12
   8  -1   3    0.94    1.87
   8   1   3    1.96    1.81
   8   1   3    2.16    1.05
  -8   1  -3    2.06    2.31
  -9  -1  -3   17.55    3.64
   9  -1   3   12.57    2.88
   9   1   3   15.76    2.34
  -9   1  -3   14.05    3.72
 -10  -1  -3   34.77    5.91
  10  -1   3   21.87    4.36
  10  -1   3   27.92    4.28
  10   1   3   18.29    4.18
 -10   1  -3   38.75    6.05
  11  -1   3   20.49    4.22
 -11  -1  -3   24.76    5.20
  11  -1   3   21.35    3.73
 -11   1  -3   29.51    5.57
  11   1   3   15.56    3.70
  12  -1   3    4.11    2.54
  12  -1   3    5.67    3.10
 -12  -1  -3    5.37    4.56
  12   1   3   -1.48    2.86
 -12   1  -3    7.94    5.08
 -13  -1  -3    7.39    5.04
  13  -1   3    2.94    2.90
  13   1   3    0.11    4.25
 -14  -1  -3  -11.01    5.45
  14  -1   3   -3.55    2.93
  14  -1   3    3.92    3.53
  14   1   3    4.83    3.04
 -14   1  -3  -10.09    6.01
  14   1   3   -1.48    4.11
 -15  -2   3   10.47    5.74
 -15   2   3    4.96    7.22
 -14  -2   3    0.65    3.91
  14  -2  -3    5.96    4.12
 -14   2   3   -3.42    4.80
  13  -2  -3    6.27    3.72
 -13  -2   3    9.28    3.63
 -13   2   3   13.38    4.93
 -12  -2   3   12.26    3.02
  12  -2  -3   11.03    3.78
 -12   2   3   18.72    4.29
  11  -2  -3   77.43   10.01
 -11  -2   3   85.88    9.67
 -11   2   3   97.57   10.70
  10  -2  -3  147.03   17.57
 -10  -2   3  176.49   17.17
 -10   2   3  182.45   17.86
  -9  -2   3    4.18    1.56
   9  -2  -3    3.10    2.35
  -9   2   3   -0.39    2.13
  -8  -2   3   54.58    5.54
   8  -2  -3   48.37    6.10
  -8  -2   3   41.24    5.34
  -8   2   3   52.43    6.26
  -7  -2   3    6.38    1.33
  -7  -2   3    3.33    1.15
   7  -2  -3    4.59    2.08
  -7   2   3    1.99    1.62
   6  -2  -3  233.34   22.79
  -6  -2   3  255.07   22.26
  -6   2   3  197.99   22.68
  -6   2   3  222.67   22.58
  -5  -2   3  173.27   14.80
  -5  -2   3  149.45   15.03
   5  -2  -3  145.11   15.26
  -5   2   3  135.68   15.24
  -5   2   3  143.67   15.06
   4  -2  -3   54.62    6.22
  -4  -2   3   61.87    5.74
  -4  -2   3   52.52    5.93
  -4   2   3   53.96    6.00
  -4   2   3   54.92    6.24
  -3  -2   3  702.81   70.77
   3  -2  -3  767.92   71.05
  -3  -2   3  757.83   70.67
  -3   2   3  744.33   70.87
   3   2  -3  710.52   70.53
  -3   2   3  740.03   71.05
   2  -2  -3  143.86   14.58
  -2  -2   3  138.86   14.33
  -2  -2   3  142.46   14.41
   2   2  -3  139.80   14.20
  -2   2   3  157.25   14.51
  -2   2   3  147.95   14.45
   2   2  -3  151.82   14.28
  -2   2   3  147.65   14.63
  -1  -2   3  800.83   77.50
  -1  -2   3  840.43   77.56
   1  -2  -3  855.49   77.58
   1  -2  -3  717.39   77.43
  -1   2   3  847.92   77.61
   1   2  -3  859.65   77.48
   1   2  -3  765.10   77.43
  -1   2   3  772.05   77.49
   0  -2  -3 1449.24  155.88
   0  -2   3 1630.33  156.05
   0  -2  -3 1708.98  155.91
   0   2   3 1657.53  155.94
   0   2  -3 1728.56  156.02
   0   2   3 1598.56  155.94
  -1  -2  -3  450.19   43.46
   1  -2   3  413.56   43.54
  -1  -2  -3  486.33   43.29
   1   2   3  459.21   43.43
   1   2   3  436.38   43.29
  -1   2  -3  450.20   43.56
   2  -2   3   42.39    5.83
  -2  -2  -3   56.88    5.75
   2   2   3   56.96    5.67
  -2   2  -3   53.22    5.95
   2   2   3   52.93    5.40
   3  -2   3  165.31   19.72
  -3  -2  -3  210.27   19.75
   3   2   3  189.81   19.18
  -3   2  -3  199.93   19.85
   3   2   3  227.41   19.70
  -4  -2  -3    3.94    1.56
   4  -2   3    2.13    1.58
  -4   2  -3    5.51    1.66
   4   2   3    3.99    1.53
   4   2   3    3.20    0.69
  -5  -2  -3  559.30   52.01
  -5   2  -3  529.72   52.18
   5   2   3  566.74   51.94
   5   2   3  488.18   51.14
   6  -2   3   16.06    3.29
  -6  -2  -3   22.44    3.48
   6   2   3   21.24    3.52
  -6   2  -3   18.79    3.62
  -7  -2  -3   60.34    6.66
   7  -2   3   41.13    6.40
   7   2   3   53.11    6.42
  -7   2  -3   56.82    6.96
   8  -2   3  101.65   11.85
   8   2   3   98.16   11.69
  -8   2  -3  138.46   12.80
   9  -2   3   -0.23    2.43
   9  -2   3   -2.44    2.35
  -9   2  -3    0.35    2.90
  10  -2   3  121.17   14.38
  10   2   3  145.37   14.26
  11  -2   3   23.08    4.48
 -11  -2  -3   30.79    5.48
  11  -2   3   16.15    4.01
  11   2   3   16.09    3.75
 -11   2  -3   35.86    6.38
  12  -2   3   25.77    4.44
 -12  -2  -3   28.95    6.17
  12  -2   3   17.86    4.41
 -12   2  -3   32.50    6.60
  12   2   3   17.00    3.95
  12   2   3   24.44    5.32
 -14  -2  -3   50.15    8.48
  14  -2   3   37.47    6.70
  14   2   3   52.69    8.15
 -14   2  -3   67.55    9.88
 -15  -3   3   -5.41    5.45
  15  -3  -3    1.84    4.91
 -15   3   3    9.33    6.98
 -14  -3   3   77.63   11.13
  14  -3  -3   79.77   10.82
  13  -3  -3   34.95    6.42
 -13  -3   3   34.22    5.88
 -13   3   3   43.52    7.72
 -12  -3   3    6.42    2.78
  12  -3  -3    1.99    3.16
 -12   3   3    4.34    4.38
 -11  -3   3   16.76    3.37
  11  -3  -3   21.46    4.30
 -11   3   3   13.99    4.10
 -10  -3   3    0.87    1.80
  10  -3  -3   -2.03    2.52
 -10   3   3    0.14    2.89
   9  -3  -3   15.35    3.98
  -9  -3   3   23.02    3.50
  -9   3   3   20.14    4.07
   8  -3  -3    0.13    2.36
  -8  -3   3   -0.38    0.94
  -8  -3   3    1.61    1.33
  -8   3   3   -2.90    1.80
   7  -3  -3  148.02   14.75
   7  -3  -3  146.51   15.57
  -7  -3   3  154.85   14.63
  -7  -3   3  142.76   14.89
  -7   3   3  149.63   15.51
   6  -3  -3   82.75    9.55
  -6  -3   3   88.93    8.96
   6  -3  -3   91.87    8.97
  -6   3   3   87.16    9.48
   6   3  -3   86.10    8.48
   6   3  -3   82.42    8.58
  -5  -3   3   13.44    2.04
   5  -3  -3   15.64    2.85
   5  -3  -3   12.16    2.02
  -5  -3   3   11.00    2.35
  -5   3   3   11.19    2.42
  -5   3   3   10.67    2.63
   5   3  -3    9.86    1.84
   4  -3  -3  272.33   26.98
  -4  -3   3  272.38   26.80
  -4  -3   3  276.62   26.54
   4  -3  -3  286.92   26.63
  -4   3   3  250.94   26.87
  -4   3   3  264.82   26.83
   4   3  -3  277.95   26.47
  -3  -3   3   97.78    9.80
   3  -3  -3   93.95   10.12
  -3  -3   3   93.14    9.98
   3   3  -3   92.35    9.73
  -3   3   3   84.50   10.08
  -3   3   3   96.76   10.02
   3   3  -3  104.40    9.62
  -3   3   3  103.70   10.08
  -2  -3   3    9.38    1.97
   2  -3  -3    7.02    1.80
  -2  -3   3   10.24    1.88
  -2   3   3   11.51    2.12
  -2   3   3   12.52    2.28
   2   3  -3   10.63    1.87
  -2   3   3   11.00    1.99
   2   3  -3   14.46    1.90
  -1  -3   3    0.22    0.90
   1  -3  -3   -0.73    0.97
  -1  -3   3   -0.77    1.01
   1  -3  -3    0.19    0.78
  -1   3   3    0.47    0.79
   1   3  -3   -0.25    0.86
  -1   3   3   -0.80    0.91
  -1   3   3   -0.38    0.90
   1   3  -3   -0.78    0.91
   0  -3  -3   37.55    4.64
   0  -3  -3   40.22    4.51
   0  -3   3   35.05    4.83
   0   3  -3   36.75    4.79
   0   3   3   46.65    5.03
   0   3  -3   46.43    4.83
   0   3   3   42.28    4.69
   0   3   3   42.45    4.73
  -1  -3  -3   17.52    2.29
   1  -3   3   14.30    2.69
  -1  -3  -3   17.09    2.56
   1   3   3   15.91    2.45
   1   3   3   14.93    2.31
  -1   3  -3   17.69    2.80
  -2  -3  -3  226.22   22.93
  -2  -3  -3  255.62   22.60
   2  -3   3  205.29   23.02
   2   3   3  251.77   22.91
   2   3   3  221.50   22.59
  -2   3  -3  229.34   23.10
   3  -3   3  118.71   13.85
  -3  -3  -3  147.59   13.81
   3   3   3  118.08   13.14
  -3   3  -3  139.98   13.98
   3   3   3  149.87   13.66
  -4  -3  -3  784.19   77.68
  -4   3  -3  767.99   77.85
   4   3   3  858.57   77.59
  -5  -3  -3  143.53   15.45
   5   3   3  159.34   15.39
  -5   3  -3  148.72   15.79
   6  -3   3   -0.89    1.81
  -6  -3  -3    0.40    1.71
   6   3   3    0.30    1.49
  -6   3  -3    0.38    2.03
  -7  -3  -3    9.30    2.75
  -7   3  -3   12.31    3.36
   7   3   3   10.68    2.63
   8  -3   3  189.62   19.84
   8  -3   3  216.19   20.03
   8   3   3  169.47   19.36
   9  -3   3   56.67    8.54
   9  -3   3   68.93    8.72
   9   3   3   79.04    8.32
  10  -3   3   -4.11    2.95
 -10  -3  -3    2.55    3.09
  10  -3   3   -0.82    2.77
  10   3   3    0.28    2.27
 -10   3  -3    1.84    4.07
  10   3   3    1.58    3.38
  11  -3   3   -0.76    3.01
  11  -3   3    4.70    3.38
 -11  -3  -3    3.76    3.70
 -11   3  -3   -1.17    4.73
  11   3   3    0.69    2.52
  11   3   3    0.39    3.78
 -12  -3  -3  128.54   13.92
  12  -3   3   89.53   11.90
  12  -3   3   92.09   12.07
  12   3   3  115.60   12.73
  12   3   3   92.44   11.22
  13  -3   3    1.15    3.85
  13  -3   3   -0.77    4.17
  13   3   3    2.69    4.34
 -13   3  -3    5.78    6.48
  14  -3   3   -5.18    4.42
  14  -3   3   13.71    4.76
 -14  -3  -3    1.97    5.97
  14   3   3   10.02    3.22
  14   3   3    6.10    4.40
 -14   3  -3    7.40    7.36
 -14  -4   3    1.30    4.87
  14  -4  -3   -4.97    4.63
 -14   4   3    1.98    7.27
 -13  -4   3   -3.69    3.33
  13  -4  -3    5.97    4.19
 -13   4   3   -5.89    5.64
  12  -4  -3    2.20    4.00
 -12  -4   3    7.88    3.28
 -12   4   3   16.16    5.36
 -11  -4   3    4.03    2.21
  11  -4  -3    6.41    3.52
 -11   4   3   -3.01    3.54
  10  -4  -3   61.34    8.89
 -10  -4   3   62.84    8.03
 -10   4   3   80.18    9.63
  -9  -4   3    2.12    1.71
   9  -4  -3   -2.80    2.69
  -9   4   3   -1.60    2.85
  -8  -4   3  183.05   19.58
   8  -4  -3  202.83   20.50
   8  -4  -3  218.54   19.62
  -8  -4   3  207.26   19.01
   8   4  -3  173.02   18.84
   8   4  -3  188.05   18.95
  -8   4   3  202.38   20.45
   7  -4  -3   21.42    3.38
  -7  -4   3   23.32    3.33
   7  -4  -3   15.29    3.82
   7   4  -3   17.84    2.38
  -7   4   3   23.68    4.09
   7   4  -3   16.52    2.82
   6  -4  -3   29.14    5.22
  -6  -4   3   34.24    4.52
   6  -4  -3   38.24    4.74
  -6   4   3   34.02    5.33
   6   4  -3   34.89    4.34
   6   4  -3   40.87    4.02
  -5  -4   3   40.58    4.79
   5  -4  -3   35.62    5.47
   5  -4  -3   40.05    4.93
  -5  -4   3   45.36    5.44
  -5   4   3   36.48    5.41
   5   4  -3   37.03    4.69
   4  -4  -3    1.00    2.04
  -4  -4   3    2.21    1.81
   4  -4  -3    5.46    1.54
  -4  -4   3    1.93    1.39
   4   4  -3    3.78    1.15
   4   4  -3    1.25    1.18
  -4   4   3    3.32    1.90
   3  -4  -3  637.76   57.80
   3  -4  -3  631.49   58.01
  -3  -4   3  574.68   57.83
  -3  -4   3  545.98   57.59
   3   4  -3  601.05   57.45
  -3   4   3  636.72   57.91
  -3   4   3  543.61   57.83
  -3   4   3  585.98   57.91
   3   4  -3  603.69   57.66
  -2  -4   3   11.41    2.24
  -2  -4   3   10.39    2.28
   2  -4  -3   11.95    2.55
  -2   4   3   11.11    2.23
  -2   4   3    9.57    2.37
  -2   4   3    9.77    2.31
   2   4  -3    9.72    1.99
   2   4  -3    8.69    2.21
  -1  -4   3    4.82    1.56
   1  -4  -3    3.50    1.51
   1  -4  -3    3.24    1.37
  -1  -4   3    1.52    1.61
   1   4  -3    2.79    1.35
   1   4  -3    2.15    1.32
  -1   4   3    2.12    1.63
  -1   4   3    1.95    1.38
  -1   4   3    2.83    1.55
   0  -4  -3 1552.46  148.34
   0  -4   3 1550.54  148.65
   0  -4  -3 1459.96  148.39
   0   4   3 1513.13  148.38
   0   4   3 1553.63  148.64
   0   4   3 1586.93  148.49
   0   4  -3 1521.65  148.53
   0   4  -3 1631.03  148.59
  -1  -4  -3   20.30    3.25
  -1  -4  -3   21.42    2.90
   1  -4   3   20.11    3.52
   1   4   3   24.67    3.76
   1   4   3   18.31    2.81
  -1   4  -3   22.24    3.58
  -1   4  -3   16.63    3.31
   1   4   3   23.98    3.05
  -2  -4  -3  197.56   20.29
   2  -4   3  185.02   20.49
  -2  -4  -3  204.33   19.91
   2   4   3  212.70   20.59
   2   4   3  213.94   20.24
  -2   4  -3  199.83   20.51
   3  -4   3   14.84    3.43
  -3  -4  -3   21.90    2.70
  -3  -4  -3   18.26    3.35
  -3   4  -3   18.82    3.53
   3   4   3   22.14    3.84
   3   4   3   24.49    3.35
   4  -4   3   26.87    4.96
  -4  -4  -3   35.89    4.57
   4   4   3   29.81    5.24
  -4   4  -3   35.71    5.24
   4   4   3   39.76    4.62
  -5  -4  -3   76.12    8.30
   5  -4   3   58.62    8.35
  -5   4  -3   60.86    8.51
   5   4   3   85.46    8.13
   5   4   3   75.89    8.73
   6  -4   3   10.80    3.52
  -6  -4  -3   19.45    3.48
  -6   4  -3   20.08    3.90
   6   4   3   17.82    3.74
   6   4   3   15.33    3.16
   7  -4   3   82.60   11.56
  -7  -4  -3  104.96   11.51
   7   4   3   95.33   11.87
  -7   4  -3  112.32   12.00
   7   4   3  118.38   11.34
   8  -4   3  655.01   73.63
  -8  -4  -3  731.73   73.45
  -8   4  -3  857.00   74.29
   8   4   3  793.28   73.24
   8   4   3  739.27   73.85
  -9  -4  -3   59.78    8.12
   9  -4   3   50.92    8.31
   9  -4   3   48.52    7.97
   9   4   3   63.37    7.47
  -9   4  -3   73.41    9.49
   9   4   3   59.82    8.70
  10  -4   3   83.40   11.05
 -10  -4  -3   99.12   10.78
  10   4   3   70.96    9.71
  10   4   3   94.40   11.40
  11  -4   3    6.85    3.62
 -11  -4  -3   -2.89    3.09
  11  -4   3   -2.26    3.86
  11   4   3    2.98    4.26
  11   4   3    6.38    2.71
 -11   4  -3    0.00    5.18
 -12  -4  -3    1.23    4.64
  12  -4   3   -1.66    4.05
  12  -4   3    3.05    3.94
  12   4   3    7.01    3.06
  12   4   3    2.15    4.60
 -12   4  -3   -1.65    5.61
 -13  -4  -3   14.28    5.48
  13  -4   3   12.77    4.83
  13  -4   3   12.56    5.19
 -13   4  -3   12.28    7.49
  13   4   3    7.47    4.93
  13   4   3   12.21    3.63
  14  -4   3   35.38    6.74
 -14  -4  -3   57.11    9.63
  14   4   3   53.18    8.02
  14   4   3   45.99    8.30
 -14  -5   3   38.05    8.22
  14  -5  -3   48.99    8.22
 -14   5   3   42.41    9.05
  13  -5  -3   17.90    5.52
 -13  -5   3    8.75    4.90
 -13   5   3   11.11    6.82
 -12  -5   3    7.38    3.96
  12  -5  -3   14.58    5.41
 -12   5   3    6.72    5.60
  11  -5  -3   48.47    7.80
 -11  -5   3   39.89    7.14
 -11   5   3   49.64    8.47
  10  -5  -3   22.30    5.82
 -10  -5   3   28.73    4.73
 -10   5   3   26.75    5.54
   9  -5  -3    4.33    3.90
  -9  -5   3    7.40    2.72
   9  -5  -3    7.59    2.46
  -9   5   3    8.35    3.87
   9   5  -3    6.02    1.52
   9   5  -3    4.92    1.04
   8  -5  -3    0.60    2.02
  -8  -5   3    1.88    0.94
  -8  -5   3    0.96    1.81
   8  -5  -3    3.95    3.14
   8   5  -3   -0.82    1.57
  -8   5   3   -0.54    3.06
   8   5  -3    0.15    0.95
   7  -5  -3  260.00   25.88
   7  -5  -3  267.93   25.20
  -7  -5   3  221.27   24.87
   7   5  -3  240.66   24.73
  -7   5   3  241.96   25.61
   7   5  -3  265.78   24.37
   6  -5  -3   64.01    7.61
   6  -5  -3   65.23    8.39
  -6  -5   3   58.88    8.19
  -6  -5   3   58.79    7.38
   6   5  -3   76.36    6.86
  -6   5   3   61.69    8.02
   6   5  -3   56.21    7.24
  -5  -5   3   86.99   10.10
   5  -5  -3  100.17   10.28
  -5  -5   3   77.42    9.52
   5  -5  -3   97.30    9.84
  -5   5   3   83.04   10.09
   5   5  -3   93.48    9.14
   5   5  -3   79.08    9.49
  -4  -5   3   64.37    8.07
   4  -5  -3   73.27    8.26
  -4  -5   3   73.17    8.56
   4   5  -3   81.60    7.79
   4   5  -3   72.57    8.10
  -4   5   3   59.18    8.38
  -4   5   3   76.04    8.52
   3  -5  -3   15.78    3.14
   3  -5  -3   12.93    2.86
  -3  -5   3   12.78    2.66
  -3  -5   3   13.15    2.94
  -3   5   3   11.06    2.89
  -3   5   3   15.54    3.02
   3   5  -3   11.71    2.69
   3   5  -3   15.00    2.55
  -2  -5   3  557.77   55.90
   2  -5  -3  584.44   55.92
   2  -5  -3  583.84   56.05
  -2  -5   3  554.80   56.09
   2  -5  -3  592.01   56.06
  -2   5   3  575.22   56.02
   2   5  -3  566.51   55.78
   2   5  -3  594.44   55.97
  -2   5   3  560.81   56.12
  -1  -5   3  393.79   40.57
   1  -5  -3  395.13   40.33
   1  -5  -3  432.29   40.45
  -1  -5   3  443.83   40.53
  -1   5   3  412.76   40.61
  -1   5   3  405.80   40.44
   1   5  -3  390.90   40.32
   1   5  -3  419.51   40.48
   0  -5  -3    5.92    2.06
   0  -5  -3    1.26    1.66
   0  -5   3    3.77    2.22
   0   5  -3    6.10    2.20
   0   5   3    5.69    2.25
   0   5   3    6.32    1.99
   0   5  -3    8.25    2.28
  -1  -5  -3  355.31   34.44
  -1  -5  -3  319.94   34.59
   1  -5   3  330.35   34.91
  -1   5  -3  358.81   34.89
   1   5   3  352.83   34.94
   1   5   3  384.48   34.75
  -1   5  -3  359.66   34.94
   2  -5   3    0.06    1.93
  -2  -5  -3   -0.67    1.09
  -2  -5  -3    1.57    1.77
  -2   5  -3    3.68    2.35
   2   5   3    0.19    1.46
  -2   5  -3    1.89    2.00
   2   5   3    2.73    2.16
  -3  -5  -3   29.20    4.23
  -3  -5  -3   28.84    3.79
   3  -5   3   29.32    5.02
   3   5   3   34.12    4.36
   3   5   3   29.98    5.08
  -3   5  -3   26.26    4.85
  -4  -5  -3    8.93    1.61
  -4  -5  -3    4.71    2.26
   4  -5   3   -1.30    2.36
  -4   5  -3    7.39    2.66
   4   5   3    2.90    2.18
   4   5   3    5.27    2.62
   5  -5   3   80.83    9.96
  -5  -5  -3   87.08    9.74
  -5   5  -3   73.08   10.12
   5   5   3   93.93    9.40
   5   5   3   81.79   10.08
  -6  -5  -3    4.68    2.79
   6  -5   3    6.39    2.79
   6   5   3    9.52    2.33
  -6   5  -3    1.03    2.92
   6   5   3    5.05    3.05
  -7  -5  -3  504.28   55.17
   7   5   3  523.95   55.57
   7   5   3  630.60   55.07
  -7   5  -3  594.16   55.94
   8  -5   3    3.36    2.74
  -8  -5  -3    3.90    3.08
   8  -5   3    4.24    3.78
   8   5   3    5.71    2.56
  -8   5  -3    4.99    4.33
   8   5   3   -1.94    3.48
   9  -5   3   30.43    6.20
  -9  -5  -3   38.60    7.19
   9  -5   3   33.10    6.85
  -9   5  -3   45.89    7.63
   9   5   3   54.06    6.26
   9   5   3   45.05    7.92
  10  -5   3   -0.04    3.48
  10  -5   3   -2.91    4.03
  10   5   3    3.18    2.68
  10   5   3    2.54    3.81
 -10   5  -3    1.41    4.92
  11  -5   3    7.51    5.18
  11  -5   3    7.29    4.04
 -11  -5  -3    0.86    4.97
  11   5   3    0.51    3.07
 -11   5  -3   10.85    5.97
  11   5   3    6.86    4.41
  12  -5   3    5.91    5.19
  12  -5   3   -5.40    4.17
  12   5   3    1.67    4.61
 -12   5  -3   10.32    6.66
  12   5   3    1.76    3.18
  13  -5   3    1.44    6.18
 -13  -5  -3    4.31    5.55
  13  -5   3    5.77    4.89
  13   5   3    5.53    5.27
 -13   5  -3   -6.77    6.73
  13   5   3    5.73    3.63
 -13  -6   3   16.77    6.06
  13  -6  -3    1.42    6.29
 -13   6   3   17.18    7.42
  12  -6  -3   24.54    6.62
 -12  -6   3   26.48    6.14
 -12   6   3   33.78    7.45
 -11  -6   3  178.18   22.36
  11  -6  -3  244.88   23.93
 -11   6   3  241.24   24.17
 -10  -6   3   11.88    4.04
  10  -6  -3   21.68    5.32
  10   6  -3   16.59    2.44
 -10   6   3   20.23    5.80
   9  -6  -3  188.36   21.88
   9  -6  -3  217.52   20.86
  -9  -6   3  171.55   20.58
  -9   6   3  212.80   21.93
   9   6  -3  193.31   19.58
   9   6  -3  216.38   20.11
   8  -6  -3   74.51    8.37
   8  -6  -3   55.67    9.29
  -8  -6   3   46.35    7.65
   8   6  -3   68.01    6.75
   8   6  -3   61.60    7.54
  -8   6   3   60.30    8.86
   7  -6  -3   97.35   11.94
   7  -6  -3  103.20   11.53
  -7  -6   3   89.55   11.28
   7   6  -3  118.75   10.50
  -7   6   3   87.49   12.10
   7   6  -3   95.10   11.07
   6  -6  -3   59.65    7.50
   6  -6  -3   54.84    7.64
  -6  -6   3   56.06    8.03
  -6  -6   3   53.84    7.26
  -6   6   3   59.53    7.93
   6   6  -3   64.93    6.51
   6   6  -3   48.67    6.99
  -6   6   3   50.95    7.84
   5  -6  -3  208.88   22.13
   5  -6  -3  227.61   22.76
  -5  -6   3  219.64   22.50
   5   6  -3  238.56   21.54
  -5   6   3  199.46   22.42
  -5   6   3  216.67   22.40
   5   6  -3  194.76   21.78
   4  -6  -3  119.20   12.70
  -4  -6   3  100.74   11.89
   4  -6  -3  111.33   12.18
  -4   6   3  116.65   12.53
   4   6  -3  100.24   11.95
  -4   6   3  113.39   12.52
   4   6  -3  114.15   11.61
  -3  -6   3    6.89    2.46
  -3  -6   3    4.60    2.70
   3  -6  -3    4.43    2.31
   3  -6  -3    2.31    2.61
   3   6  -3    7.87    2.60
   3   6  -3    4.99    1.93
  -3   6   3    8.51    2.97
  -3   6   3    0.19    2.47
  -2  -6   3   32.68    5.23
   2  -6  -3   19.23    4.78
  -2  -6   3   36.41    5.03
   2  -6  -3   37.56    5.19
   2  -6  -3   26.97    4.61
   2   6  -3   34.95    4.62
  -2   6   3   28.59    5.09
   2   6  -3   30.83    4.74
  -1  -6   3   99.29   12.27
   1  -6  -3  116.60   12.08
  -1  -6   3  109.21   12.15
   1  -6  -3  119.84   12.03
   1   6  -3  116.02   12.13
  -1   6   3  103.96   12.24
   1   6  -3  105.29   11.91
   0  -6  -3   -0.76    1.81
   0  -6  -3    2.47    1.94
   0   6   3    1.51    2.24
   0   6  -3    3.43    1.98
   0   6  -3   -0.13    2.03
  -1  -6  -3  127.51   12.37
  -1  -6  -3  122.99   12.60
   1  -6   3  107.78   12.76
   1   6   3  123.38   12.98
  -1   6  -3  116.37   12.80
   1   6   3  101.19   12.50
   2  -6   3  237.24   26.04
  -2  -6  -3  241.21   25.68
  -2  -6  -3  255.01   25.28
  -2   6  -3  278.78   26.28
   2   6   3  248.87   26.01
  -2   6  -3  251.15   25.90
   2   6   3  271.75   25.72
  -3  -6  -3   12.63    2.46
   3  -6   3   13.75    3.54
  -3  -6  -3   11.03    3.21
   3   6   3   11.95    2.73
  -3   6  -3   14.28    3.44
  -3   6  -3    9.56    3.72
   3   6   3   11.35    3.50
  -4  -6  -3    3.98    2.23
  -4  -6  -3    3.99    1.48
  -4   6  -3    2.45    2.79
   4   6   3    4.04    1.94
   4   6   3    4.36    2.90
   5  -6   3   29.82    5.89
  -5  -6  -3   45.34    4.52
  -5  -6  -3   28.75    5.62
  -5   6  -3   31.91    5.92
   5   6   3   34.50    6.29
   5   6   3   43.60    5.43
  -6  -6  -3   67.65    9.02
   6  -6   3   56.67    9.27
  -6   6  -3   82.05   10.18
   6   6   3   68.40    9.68
   6   6   3   87.83    8.82
   7  -6   3   15.12    4.35
  -7  -6  -3   16.34    4.45
   7  -6   3   10.25    4.16
  -7   6  -3   13.56    5.16
   7   6   3   26.15    4.36
   7   6   3   23.35    4.86
   8  -6   3    3.85    3.92
  -8  -6  -3    5.66    3.42
   8  -6   3    1.30    3.39
  -8   6  -3    3.28    4.07
   8   6   3    5.52    2.62
   8   6   3    0.10    3.58
   9  -6   3   16.12    4.73
  -9  -6  -3   26.66    5.58
   9  -6   3   18.60    5.78
  -9   6  -3   30.95    6.68
   9   6   3   23.75    5.32
   9   6   3   24.23    4.41
  10  -6   3   11.10    4.55
  10  -6   3   16.99    5.73
 -10  -6  -3   20.53    5.36
 -10   6  -3   18.95    7.24
  10   6   3   14.86    5.24
  10   6   3   19.27    3.92
  11  -6   3   41.14    8.10
  11  -6   3   30.12    6.89
 -11  -6  -3   32.96    7.19
  11   6   3   58.75    9.47
  11   6   3   36.32    6.64
  12  -6   3   -0.42    4.90
  12  -6   3    1.30    6.31
 -12  -6  -3    4.28    5.46
  12   6   3    5.97    3.68
  12   6   3    5.58    5.73
 -12   6  -3   14.19    6.84
 -13  -6  -3   20.79    7.65
  13  -6   3   21.90    7.51
  13  -6   3   17.04    5.94
  13   6   3   15.10    5.96
  13   6   3   27.87    4.91
 -13   6  -3   42.90    9.79
  13  -7  -3   14.87    7.63
 -13   7   3   13.10    8.43
 -12  -7   3    6.18    6.15
  12  -7  -3   21.89    6.93
 -12   7   3    4.47    7.68
 -11  -7   3    1.60    4.70
  11  -7  -3    9.11    5.86
 -11   7   3    0.34    6.42
 -10  -7   3   28.80    6.56
  10  -7  -3   43.06    7.90
  10   7  -3   27.21    3.98
  10   7  -3   39.08    5.23
 -10   7   3   46.83    8.58
  -9  -7   3   10.01    1.66
  -9  -7   3   13.70    1.91
  -9  -7   3   10.45    4.28
   9  -7  -3    2.18    3.99
   9  -7  -3   12.29    4.37
   9   7  -3    5.15    3.11
   9   7  -3    9.42    2.15
  -9   7   3   10.06    5.13
  -8  -7   3   32.52    5.93
   8  -7  -3   28.20    7.16
  -8   7   3   39.65    7.50
   8   7  -3   39.11    4.83
   8   7  -3   34.71    6.15
   7  -7  -3    2.13    3.75
   7  -7  -3   -0.87    2.90
  -7  -7   3    0.90    2.82
  -7   7   3    0.19    3.61
   7   7  -3    3.24    1.86
   7   7  -3    0.75    2.60
  -7   7   3   -0.69    3.99
   6  -7  -3    6.79    3.98
  -6  -7   3    4.69    2.93
  -6  -7   3    0.46    3.24
   6  -7  -3    1.01    2.78
   6   7  -3   -0.32    2.33
  -6   7   3   -5.85    2.87
   6   7  -3    2.30    1.93
  -6   7   3    1.40    3.70
   5  -7  -3   51.75    6.90
  -5  -7   3   42.32    7.35
   5  -7  -3   46.19    6.80
  -5  -7   3   37.79    6.49
  -5   7   3   36.23    6.79
  -5   7   3   38.23    6.93
   5   7  -3   41.93    6.29
   5   7  -3   52.17    5.80
   4  -7  -3   -3.84    2.95
  -4  -7   3   -0.52    2.88
   4  -7  -3   -2.54    2.66
  -4  -7   3    0.18    2.56
  -4   7   3   -0.37    3.06
  -4   7   3    0.14    2.43
   4   7  -3    0.34    2.19
  -3  -7   3  241.99   24.90
  -3  -7   3  226.03   24.46
   3  -7  -3  260.14   24.97
   3  -7  -3  250.98   24.76
  -3   7   3  232.87   24.86
   3   7  -3  231.22   24.37
  -3   7   3  231.29   24.67
  -2  -7   3   83.40   10.14
  -2  -7   3   78.91    9.40
   2  -7  -3   85.33    9.68
   2  -7  -3   83.54    9.93
   2   7  -3   88.40    9.77
  -2   7   3   80.61    9.82
  -2   7   3   73.32   10.07
   2   7  -3   80.73    9.62
   1  -7  -3  392.66   40.17
  -1  -7   3  386.68   40.57
   1  -7  -3  437.44   40.38
  -1  -7   3  428.59   40.47
  -1   7   3  391.38   40.53
  -1   7   3  405.37   40.37
   1   7  -3  389.81   40.31
   1   7  -3  409.89   40.28
   0  -7  -3   -0.03    1.63
   0  -7  -3   -2.47    2.26
   0  -7   3    2.56    2.81
   0   7  -3    1.87    2.39
   0   7   3    1.28    1.63
   0   7   3   -2.76    2.42
   0   7  -3    2.06    2.33
  -1  -7  -3   18.55    3.74
  -1  -7  -3   26.62    4.53
   1  -7   3   20.78    4.29
   1   7   3   17.76    4.42
   1   7   3   19.91    4.07
  -1   7  -3   24.07    4.76
  -1   7  -3   22.53    4.49
   2  -7   3   25.27    5.30
  -2  -7  -3   23.92    4.31
  -2  -7  -3   29.34    5.08
  -2   7  -3   27.44    5.28
   2   7   3   37.03    5.13
  -2   7  -3   21.72    5.05
   2   7   3   30.23    5.36
   3  -7   3   50.03    7.66
  -3  -7  -3   48.53    6.23
  -3  -7  -3   39.76    6.33
   3   7   3   53.87    7.62
  -3   7  -3   58.80    7.55
  -3   7  -3   56.16    7.85
   3   7   3   50.31    6.79
  -4  -7  -3   18.38    3.88
   4  -7   3   10.54    4.03
  -4  -7  -3   16.93    3.11
   4   7   3   16.69    3.56
   4   7   3   14.03    3.92
  -4   7  -3   18.51    4.46
  -4   7  -3   16.38    4.46
   5  -7   3   -1.65    3.00
  -5  -7  -3    4.05    1.80
  -5  -7  -3    2.09    3.25
   5   7   3   -3.09    3.06
  -5   7  -3   -2.81    3.34
   5   7   3    2.22    2.47
  -6  -7  -3   15.86    2.40
   6  -7   3   13.50    4.33
  -6  -7  -3   14.06    4.60
   6   7   3   12.65    4.17
  -6   7  -3   10.59    4.49
   6   7   3   19.12    3.75
  -7  -7  -3    3.44    3.91
   7  -7   3   -2.58    3.36
   7  -7   3    2.71    3.08
   7   7   3    7.48    2.81
  -7   7  -3   -6.43    3.93
   7   7   3    0.87    4.13
   8  -7   3   12.67    5.53
  -8  -7  -3   16.72    4.94
   8  -7   3    6.02    4.64
  -8   7  -3   27.33    6.52
   8   7   3   19.37    5.45
   8   7   3   24.41    4.37
   9  -7   3   -3.31    4.67
  -9  -7  -3    4.27    4.27
   9  -7   3    4.99    4.30
  -9   7  -3   -2.07    5.55
   9   7   3   -6.19    4.52
   9   7   3    1.39    2.96
  10  -7   3   -2.98    5.09
 -10  -7  -3    6.43    5.03
  10  -7   3   -1.55    4.63
  10   7   3   -2.19    3.31
  10   7   3    2.75    5.30
  11  -7   3   30.34    7.79
  11  -7   3   29.08    6.44
 -11  -7  -3   17.48    6.94
  11   7   3   35.36    7.97
  11   7   3   49.70    7.21
 -11   7  -3   35.91    8.28
  12  -7   3   20.39    7.85
  12  -7   3   11.03    5.84
 -12  -7  -3   16.88    6.85
  12   7   3   13.02    7.02
  12   7   3   10.75    4.72
 -12   7  -3   18.75    8.63
  12  -8  -3   85.59   14.04
 -12   8   3   81.27   13.59
 -11  -8   3   11.22    6.85
  11  -8  -3   26.65    7.66
 -11   8   3    9.10    7.13
  11   8  -3    8.46    2.13
 -10  -8   3   61.91   10.10
  10  -8  -3   63.10    9.74
  10   8  -3   64.65    8.13
 -10   8   3   76.72   11.78
  10   8  -3   52.53    6.77
 -10   8   3   55.60   10.56
   9  -8  -3   -0.46    4.24
  -9  -8   3    2.66    5.05
  -9  -8   3    9.24    2.20
   9  -8  -3   14.76    6.00
  -9   8   3   17.27    6.43
   9   8  -3    6.34    2.38
   9   8  -3    8.79    3.72
  -9   8   3    5.38    5.20
  -8  -8   3   35.84    5.36
   8  -8  -3   34.57    8.19
  -8  -8   3   32.46    6.65
   8  -8  -3   41.44    6.82
  -8   8   3   40.71    7.53
  -8   8   3   60.47    9.95
   8   8  -3   31.81    5.25
   8   8  -3   37.20    6.07
  -7  -8   3   -0.49    4.00
   7  -8  -3   -1.12    3.74
   7  -8  -3   -5.63    4.71
  -7   8   3   -4.02    4.44
   7   8  -3   -7.35    3.09
   7   8  -3    3.87    2.31
  -7   8   3    8.11    4.66
   6  -8  -3  123.42   14.18
  -6  -8   3  131.45   14.88
   6  -8  -3  139.65   15.18
  -6  -8   3   99.04   13.55
   6   8  -3   96.95   13.37
   6   8  -3  142.37   13.06
  -6   8   3  109.35   14.40
  -6   8   3  105.64   14.63
   5  -8  -3   92.42   11.10
  -5  -8   3   67.86   10.53
  -5  -8   3   84.33   11.67
   5  -8  -3   97.15   11.13
   5   8  -3   98.52   10.23
  -5   8   3   88.32   11.45
  -5   8   3   65.91   11.64
   5   8  -3   88.61   10.84
  -4  -8   3    0.59    3.19
   4  -8  -3   -4.45    3.64
  -4  -8   3    0.38    3.44
   4  -8  -3    1.42    3.27
  -4   8   3    1.38    3.71
   4   8  -3   -2.54    2.87
  -4   8   3   -3.79    3.03
   4   8  -3    1.90    2.32
   3  -8  -3   42.76    7.34
  -3  -8   3   36.95    6.66
   3  -8  -3   40.79    6.83
  -3  -8   3   37.26    6.74
   3   8  -3   46.87    6.58
  -3   8   3   38.04    6.93
   3   8  -3   36.56    6.64
  -3   8   3   43.83    7.64
   2  -8  -3   12.57    4.21
  -2  -8   3   19.61    4.76
   2  -8  -3   15.05    4.34
  -2  -8   3   19.88    4.59
  -2   8   3   12.02    4.00
  -2   8   3    8.72    4.17
   2   8  -3   17.06    4.39
   2   8  -3   14.30    3.73
   1  -8  -3   -4.43    2.71
  -1  -8   3   -6.07    2.95
   1  -8  -3   -4.79    2.37
  -1  -8   3    1.07    3.13
  -1   8   3   -0.87    3.05
   1   8  -3   -1.67    2.64
  -1   8   3    0.16    2.72
   1   8  -3    1.03    2.54
   0  -8   3    6.61    2.97
   0  -8  -3   -0.46    2.31
   0  -8  -3   10.40    3.18
   0   8   3    3.42    2.86
   0   8  -3    3.08    2.23
   0   8   3    4.57    3.40
   0   8  -3    4.24    3.08
  -1  -8  -3   11.77    3.28
  -1  -8  -3   11.36    3.56
   1  -8   3    9.66    4.07
  -1   8  -3   11.48    4.02
  -1   8  -3   11.74    3.82
   1   8   3   13.47    3.71
   1   8   3   11.56    3.85
   2  -8   3   47.62    8.19
  -2  -8  -3   50.28    6.75
  -2  -8  -3   51.34    7.75
   2   8   3   54.77    7.20
  -2   8  -3   57.05    8.15
  -2   8  -3   45.41    8.11
   2   8   3   43.76    7.72
  -3  -8  -3    1.56    2.14
   3  -8   3    9.45    4.01
  -3  -8  -3    4.62    3.72
   3   8   3   -3.66    3.30
   3   8   3    2.37    2.94
  -3   8  -3   -4.30    3.22
  -3   8  -3   -0.48    3.48
  -4  -8  -3   23.03    5.59
   4  -8   3   17.30    5.28
  -4  -8  -3   22.37    4.12
   4   8   3   26.64    5.97
  -4   8  -3   22.91    5.76
   4   8   3   36.43    5.44
  -4   8  -3   23.39    5.79
   5  -8   3    1.36    3.70
  -5  -8  -3    1.61    2.19
  -5  -8  -3    1.12    3.33
  -5   8  -3    0.82    4.55
   5   8   3    2.11    2.69
   5   8   3   -4.36    3.87
  -5   8  -3    2.50    3.28
   6  -8   3   22.04    5.88
  -6  -8  -3   30.30    6.53
  -6  -8  -3   30.25    4.30
   6  -8   3   23.15    6.18
   6   8   3   31.26    5.19
  -6   8  -3   24.15    6.55
   6   8   3   20.57    6.19
   7  -8   3   15.70    5.23
  -7  -8  -3   16.41    5.29
   7  -8   3   19.80    4.97
   7   8   3   14.26    5.15
  -7   8  -3   16.58    6.07
   7   8   3   29.91    4.94
   8  -8   3    5.35    4.66
   8  -8   3   10.03    5.42
  -8  -8  -3   14.56    5.80
   8   8   3    4.52    5.07
   8   8   3    5.52    3.84
  -8   8  -3   22.03    7.24
   9  -8   3   68.66   11.26
  -9  -8  -3   62.35   11.05
   9  -8   3   59.27   10.82
   9   8   3   68.84   11.23
   9   8   3   79.68    9.70
  10  -8   3    9.96    5.80
  10  -8   3    5.48    5.08
 -10  -8  -3   -0.02    6.06
 -10   8  -3    8.53    7.15
  10   8   3    5.50    4.12
  10   8   3    6.60    6.37
 -11  -8  -3   24.15    7.77
  11  -8   3   33.80    7.35
  11  -8   3   18.92    7.81
  11   8   3   16.23    5.64
 -11   8  -3   16.35    7.76
  11   8   3   30.25    7.66
  12  -8   3   28.31    9.18
 -12  -8  -3   23.39    8.93
  12  -8   3   14.31    6.96
  12   8   3   20.22    8.00
  12   8   3   23.71    5.65
 -12   8  -3   23.76    9.93
 -12  -9   3    8.25    7.10
  12  -9  -3   15.56    9.39
 -12   9   3   13.55    9.29
 -12   9   3    8.84    9.30
  11  -9  -3   51.28   10.89
 -11   9   3   36.26    9.38
 -11   9   3   49.39   10.76
  11   9  -3   39.74    5.10
 -10  -9   3   15.44    6.62
  -9  -9   3   16.24    6.07
  -9  -9   3    7.80    2.72
   9  -9  -3   18.13    7.00
   9   9  -3   13.58    3.33
   9   9  -3    8.30    4.85
  -9   9   3   18.31    7.26
  -9   9   3    6.00    6.08
   8  -9  -3   81.33   11.53
   8  -9  -3   83.09   12.82
  -8  -9   3   73.30    9.05
  -8  -9   3   63.11   11.05
   8   9  -3   72.17   10.78
  -8   9   3   62.55   11.12
  -8   9   3  109.84   13.81
   7  -9  -3   97.73   13.37
   7  -9  -3  107.54   14.28
  -7  -9   3   91.71   11.36
  -7  -9   3   82.79   12.82
   7   9  -3  106.24   12.67
  -7   9   3  100.24   13.99
  -7   9   3  100.88   14.69
   7   9  -3  116.98   11.75
  -6  -9   3   12.77    5.00
  -6  -9   3   10.91    5.48
   6  -9  -3   12.41    5.00
   6  -9  -3   19.33    5.33
   6   9  -3   13.16    4.25
  -6   9   3    3.09    6.05
  -6   9   3    7.67    5.65
   6   9  -3   18.67    3.76
  -5  -9   3   36.40    6.68
   5  -9  -3   29.74    7.52
  -5  -9   3   36.19    7.65
   5  -9  -3   40.11    7.18
   5   9  -3   35.29    6.68
  -5   9   3   34.37    7.06
  -5   9   3   42.63    7.81
   5   9  -3   41.20    6.70
  -4  -9   3   31.45    6.68
   4  -9  -3   29.13    6.13
   4  -9  -3   32.57    6.33
  -4  -9   3   24.86    6.04
  -4   9   3   42.39    7.71
   4   9  -3   35.71    5.87
   4   9  -3   28.74    6.00
  -4   9   3   29.81    6.64
   3  -9  -3  123.29   14.99
   3  -9  -3  109.97   15.06
  -3  -9   3  125.32   14.93
  -3  -9   3  135.61   15.60
  -3   9   3  130.79   14.92
   3   9  -3  131.83   14.39
  -3   9   3  133.77   15.12
   3   9  -3  122.79   14.65
  -2  -9   3   50.51    8.87
  -2  -9   3   45.64    8.46
   2  -9  -3   56.82    8.87
   2   9  -3   60.77    8.19
   2   9  -3   56.21    8.70
  -2   9   3   47.95    8.26
  -2   9   3   56.88    9.08
   1  -9  -3    7.52    3.83
  -1  -9   3   11.84    4.78
   1  -9  -3    7.13    3.49
  -1  -9   3   13.69    4.95
   1   9  -3    9.63    3.96
  -1   9   3   11.20    4.19
  -1   9   3   15.41    5.04
   1   9  -3    9.93    4.59
   0  -9  -3  153.11   15.58
   0  -9  -3  126.74   15.57
   0  -9   3  144.66   16.36
   0   9  -3  136.08   15.78
   0   9   3  142.61   15.79
   0   9   3  107.49   15.96
   0   9  -3  150.92   16.22
  -1  -9  -3    5.15    3.90
   1  -9   3    6.61    3.45
  -1  -9  -3   -0.93    3.03
   1   9   3    2.89    4.35
   1   9   3    8.47    3.34
  -1   9  -3    3.64    3.94
  -1   9  -3    4.34    4.27
  -2  -9  -3  186.50   20.23
   2  -9   3  186.43   20.71
  -2  -9  -3  175.15   19.47
  -2   9  -3  182.50   20.59
  -2   9  -3  206.02   20.82
   2   9   3  184.82   19.74
   2   9   3  181.82   20.62
  -3  -9  -3   59.91    7.76
   3  -9   3   48.11    9.34
  -3  -9  -3   55.21    9.02
   3   9   3   67.87    8.35
  -3   9  -3   62.86    9.87
  -3   9  -3   56.66    9.69
   3   9   3   54.46    9.26
  -4  -9  -3    8.94    3.21
   4  -9   3    7.69    4.86
  -4  -9  -3    5.93    4.68
   4   9   3   -3.10    4.58
   4   9   3    5.05    3.30
  -4   9  -3    0.88    4.68
  -4   9  -3   -1.13    4.82
   5  -9   3   34.04    7.82
  -5  -9  -3   43.95    8.28
  -5  -9  -3   59.08    6.85
   5  -9   3   44.51    8.17
   5   9   3   30.43    8.22
  -5   9  -3   44.06    8.64
  -5   9  -3   64.42    9.80
   6  -9   3  128.86   18.98
  -6  -9  -3  202.57   17.70
  -6  -9  -3  150.75   19.38
   6  -9   3  146.03   19.50
  -6   9  -3  178.86   20.30
  -6   9  -3  179.21   20.44
   6   9   3  149.30   19.87
   6   9   3  208.13   18.86
   7  -9   3    3.14    5.02
  -7  -9  -3    2.32    5.43
   7  -9   3   -2.79    3.57
   7   9   3   -1.41    5.74
  -7   9  -3    1.89    5.17
  -7   9  -3   -2.93    5.42
   7   9   3    1.25    3.59
   8  -9   3   39.40    7.92
   8  -9   3   32.54    8.12
   8   9   3   45.28    7.92
  -8   9  -3   38.34    9.15
   8   9   3   56.99    9.19
  -9  -9  -3   11.51    6.62
   9  -9   3   19.38    6.46
   9  -9   3   17.20    5.42
   9   9   3   15.90    5.11
  -9   9  -3   18.00    7.11
   9   9   3   15.15    7.15
 -10  -9  -3    3.49    6.56
  10  -9   3   15.29    6.47
  10  -9   3   11.07    7.27
  10   9   3   -0.56    4.68
  10   9   3   -6.67    7.26
 -10   9  -3    6.43    7.79
  11  -9   3   10.60    8.40
 -11  -9  -3    8.93    8.35
  11  -9   3    7.88    7.02
  11   9   3   16.06    5.87
 -11   9  -3   17.24    9.81
  11   9   3   10.02    8.14
  11 -10  -3    3.57    9.79
 -11 -10   3    8.52    8.07
  11  10  -3    6.78    2.95
 -11  10   3    5.50   10.06
  11  10  -3   10.09    4.22
 -11  10   3    2.40    8.60
 -10 -10   3   -3.19    6.81
  10 -10  -3    0.79    6.35
 -10  10   3   -6.21    7.44
  10  10  -3    9.52    5.49
  10  10  -3   -3.45    3.38
 -10  10   3    2.59    8.62
  -9 -10   3  123.02   12.71
   9 -10  -3   98.67   15.29
  -9  10   3  108.96   17.71
  -9  10   3   78.38   16.29
   9  10  -3  114.61   14.89
   9  10  -3  140.28   13.41
   8 -10  -3   57.40   10.10
  -8 -10   3   50.59    9.71
  -8  10   3   54.64   10.57
   8  10  -3   63.43   10.79
   8  10  -3   70.64    8.87
   7 -10  -3   46.68    9.01
   7 -10  -3   42.85    8.32
  -7 -10   3   41.70    9.26
  -7 -10   3   34.15    6.72
  -7  10   3   50.25    9.88
  -7  10   3   38.68    8.55
   7  10  -3   59.37    7.87
   7  10  -3   55.96    9.64
   6 -10  -3   30.65    7.74
   6 -10  -3   45.73    8.98
  -6 -10   3   40.09    8.41
  -6 -10   3   40.53    6.75
  -6  10   3   39.08    8.19
   6  10  -3   49.07    7.70
   6  10  -3   45.57    7.90
  -6  10   3   42.40    9.99
  -5 -10   3    2.60    5.17
   5 -10  -3   -0.32    4.68
   5 -10  -3    3.75    4.18
  -5 -10   3   -7.81    5.25
  -5  10   3   -3.63    5.93
   5  10  -3    5.00    3.80
  -5  10   3    3.39    5.14
   5  10  -3  -10.89    4.80
   4 -10  -3   54.64   10.18
  -4 -10   3   57.05   10.11
  -4 -10   3   68.16   10.30
   4 -10  -3   66.44   10.65
  -4  10   3   51.76    9.34
   4  10  -3   55.38    9.18
  -4  10   3   66.96   11.40
  -3 -10   3    3.56    4.67
   3 -10  -3    0.39    5.03
  -3 -10   3    3.34    4.44
  -3  10   3    6.86    4.70
  -3  10   3    5.80    5.86
   3  10  -3   -0.74    3.95
   3  10  -3   -3.45    3.55
   2 -10  -3  463.12   45.24
  -2 -10   3  433.32   45.68
  -2 -10   3  463.42   45.34
   2  10  -3  430.99   44.98
  -2  10   3  434.54   45.62
   2  10  -3  449.24   44.89
  -2  10   3  439.73   45.27
   1 -10  -3   30.83    6.84
   1 -10  -3   28.22    6.47
  -1 -10   3   19.87    6.89
  -1  10   3   22.13    6.41
   1  10  -3   33.66    6.31
  -1  10   3   35.38    7.72
   1  10  -3   24.11    6.25
   0 -10   3   20.82    6.49
   0 -10  -3   24.47    5.75
   0 -10  -3   36.09    6.86
   0  10   3   27.70    6.77
   0  10  -3   38.89    7.08
   0  10   3   23.86    6.08
   0  10  -3   24.01    5.69
   1 -10   3   68.30   10.68
  -1 -10  -3   72.15   10.21
  -1 -10  -3   61.29    8.92
  -1  10  -3   57.72   10.17
  -1  10  -3   51.41    9.37
   1  10   3   68.60    9.71
   1  10   3   60.07   10.97
   2 -10   3    4.56    4.57
  -2 -10  -3    8.68    4.07
  -2 -10  -3    3.66    5.05
  -2  10  -3    2.74    5.00
   2  10   3    1.67    3.84
  -2  10  -3   -1.69    4.38
   2  10   3   -2.29    4.81
   3 -10   3   11.36    5.61
  -3 -10  -3    8.73    4.05
  -3 -10  -3   13.89    5.44
  -3  10  -3    6.72    4.95
   3  10   3    9.51    5.70
  -3  10  -3    7.10    5.34
   3  10   3    9.55    4.23
  -4 -10  -3    0.50    3.66
   4 -10   3   -1.65    4.50
   4 -10   3    1.28    4.23
  -4 -10  -3   -2.86    4.95
  -4  10  -3    4.11    5.64
  -4  10  -3   -8.77    4.93
   4  10   3    7.17    4.12
   4  10   3    5.42    5.56
   5 -10   3   -9.87    5.10
   5 -10   3   -1.48    4.79
  -5 -10  -3    2.98    4.90
  -5 -10  -3    1.17    3.35
  -5  10  -3    1.03    5.21
  -5  10  -3    2.66    5.44
   5  10   3    3.56    5.65
   5  10   3   -1.28    3.89
  -6 -10  -3   38.67    7.34
   6 -10   3   50.21    9.00
   6 -10   3   41.63    8.85
   6  10   3   50.82    9.33
  -6  10  -3   53.75    9.81
   6  10   3   58.85    8.67
  -7 -10  -3   -0.07    2.53
  -7 -10  -3   -9.14    6.10
   7 -10   3   -0.06    5.83
   7 -10   3    2.90    4.75
  -7  10  -3    0.67    6.64
  -7  10  -3    2.67    6.97
   7  10   3    2.81    4.61
   7  10   3   -4.51    6.50
   8 -10   3    7.02    6.95
  -8 -10  -3    8.91    5.93
   8 -10   3    4.66    6.08
   8  10   3   19.37    7.86
  -8  10  -3    3.06    7.67
   8  10   3   19.53    5.71
  -8  10  -3    6.51    7.64
   9 -10   3   13.24    6.88
  -9 -10  -3    6.12    7.20
   9 -10   3    9.79    7.14
   9  10   3    2.88    5.31
   9  10   3    3.36    9.35
  -9  10  -3    7.43    8.04
  -9  10  -3   -1.20    8.58
  10 -10   3   56.48   11.79
 -10 -10  -3   73.71   12.14
  10 -10   3   46.08   10.61
  10  10   3   90.21   12.05
  10  10   3   90.30   13.45
 -10  10  -3   94.37   14.01
 -10  10  -3   48.44   13.59
 -10 -11   3   16.62    8.43
  10 -11  -3   15.09   11.37
 -10  11   3   -1.18   10.63
 -10  11   3    7.12    9.50
  10  11  -3    1.84    4.55
  10  11  -3    8.15    6.48
  -9 -11   3    6.60    4.30
  -9 -11   3   15.59    7.93
   9 -11  -3    8.08    8.87
  -9  11   3    6.98    8.92
   9  11  -3    4.70    4.82
  -9  11   3   11.51    8.97
   9  11  -3    8.89    7.24
  -8 -11   3    3.54    6.90
  -8 -11   3    4.98    4.57
   8 -11  -3   10.63    8.46
   8  11  -3   11.26    6.51
   8  11  -3   10.38    5.18
  -8  11   3   -5.73    7.36
  -8  11   3   -5.85    7.70
  -7 -11   3    9.25    7.41
  -7 -11   3   16.54    5.39
   7 -11  -3   35.57    8.66
  -7  11   3   26.06    8.85
   7  11  -3   23.94    6.22
  -7  11   3   17.43    7.61
   7  11  -3   21.95    7.12
  -6 -11   3   -7.60    4.44
   6 -11  -3    0.42    4.97
  -6  11   3   13.16    6.66
   6  11  -3   -2.34    4.33
   6  11  -3   -4.30    5.66
   5 -11  -3    7.90    6.79
  -5 -11   3    2.50    6.71
  -5 -11   3   11.35    6.14
  -5 -11   3    7.89    4.69
  -5  11   3   -0.20    5.64
   5  11  -3    6.88    5.90
   5  11  -3    8.40    4.82
  -4 -11   3    3.05    6.25
  -4 -11   3    3.35    5.19
   4 -11  -3   13.09    6.07
  -4 -11   3    7.97    4.65
  -4  11   3   30.91    7.65
  -4  11   3   10.45    5.83
   4  11  -3   10.14    5.74
   4  11  -3   19.86    5.30
  -3 -11   3    8.67    5.09
   3 -11  -3   13.85    4.79
  -3 -11   3   14.54    6.49
  -3 -11   3   10.86    7.09
   3  11  -3    3.86    5.46
  -3  11   3    2.47    5.53
  -3  11   3    3.90    6.14
   3  11  -3   12.42    5.06
  -2 -11   3    0.81    5.36
   2 -11  -3    5.15    3.99
  -2 -11   3    4.68    4.59
  -2 -11   3    0.29    6.80
   2  11  -3    6.41    4.66
  -2  11   3   -4.19    4.15
   2  11  -3    2.54    5.18
  -2  11   3   -1.20    6.80
   1 -11  -3    3.69    5.26
  -1 -11   3    0.49    3.59
  -1 -11   3   10.30    5.79
  -1  11   3    4.28    3.92
   1  11  -3    6.02    5.18
   1  11  -3    0.76    4.33
  -1  11   3    7.61    6.66
   0 -11  -3   26.89    6.45
   0 -11  -3   12.42    6.48
   0 -11   3   19.60    5.35
   0 -11   3   22.08    6.90
   0  11  -3   21.35    6.31
   0  11   3   23.43    5.97
   0  11  -3   31.78    7.74
   0  11   3   26.92    8.45
   1 -11   3   14.79    5.74
  -1 -11  -3   10.27    5.10
   1 -11   3   11.17    5.65
  -1 -11  -3   -0.01    6.62
  -1  11  -3    5.03    5.40
   1  11   3   11.86    4.96
   1  11   3   14.43    7.78
  -1  11  -3   14.75    6.72
  -2 -11  -3  189.20   19.09
   2 -11   3  170.59   19.95
   2 -11   3  161.61   20.48
  -2 -11  -3  156.78   20.06
  -2  11  -3  165.20   20.54
   2  11   3  163.14   21.12
   2  11   3  201.48   19.92
  -2  11  -3  158.78   20.24
  -3 -11  -3   12.58    5.36
   3 -11   3    5.57    5.62
  -3 -11  -3   -6.95    4.01
   3 -11   3    4.89    5.21
   3  11   3    2.09    4.50
  -3  11  -3   12.20    6.05
  -3  11  -3    4.52    5.54
   3  11   3    7.94    7.29
   4 -11   3    3.66    5.87
   4  11   3   16.35    6.89
  -4  11  -3   -0.41    5.43
  -5 -11  -3    0.01    4.21
   5 -11   3    5.42    4.39
   5 -11   3    2.12    5.93
  -5 -11  -3    9.65    5.96
   5  11   3    5.37    5.02
  -5  11  -3    4.22    6.46
   5  11   3   -0.18    6.88
  -5  11  -3   -2.04    6.64
  -6 -11  -3    8.73    6.04
  -6 -11  -3   19.07    4.71
   6 -11   3   16.00    7.11
   6 -11   3    6.78    5.11
   6  11   3   10.40    5.19
  -6  11  -3   13.93    7.16
  -6  11  -3   13.56    6.41
   6  11   3    1.43    7.81
   7 -11   3   -0.15    5.12
   7 -11   3    4.53    6.54
  -7 -11  -3   -1.58    7.00
  -7 -11  -3    0.86    3.66
   7  11   3    1.93    5.20
  -7  11  -3   -9.14    7.27
  -7  11  -3   -0.01    7.65
   8 -11   3   29.54    7.80
   8 -11   3   10.73    7.64
  -8  11  -3   13.29    8.69
   8  11   3   11.79    6.08
   9 -11   3   -6.65    7.77
  -9 -11  -3  -11.81    8.78
   9 -11   3   11.92    9.04
  -9  11  -3   -5.12    9.86
   9  11   3  -12.80    6.08
  -9  11  -3   -5.44   14.44
  -8 -12   3    7.34    5.96
   8 -12  -3   15.14    8.01
   8  12  -3    9.91    8.68
  -8  12   3   14.78   10.38
  -8  12   3   18.99    9.60
   8  12  -3    9.46    6.22
   7 -12  -3    2.30    8.39
  -7 -12   3    6.06    7.91
  -7 -12   3    2.29    6.11
  -7  12   3  -17.53    8.99
   7  12  -3   -5.44    5.32
  -7  12   3    8.29    8.30
   7  12  -3    3.96    8.08
   6 -12  -3   -2.80    7.75
  -6 -12   3   -4.82    5.39
  -6 -12   3    6.62    7.40
   6  12  -3    3.46    6.73
  -6  12   3    1.50    9.02
  -6  12   3   -0.02    7.79
   6  12  -3    5.69    5.96
  -5 -12   3  150.70   19.21
  -5 -12   3  155.99   19.90
   5 -12  -3  150.59   20.71
  -5  12   3  151.81   21.01
   5  12  -3  199.40   19.78
  -5  12   3  159.83   20.98
   5  12  -3  160.89   20.24
  -4 -12   3    7.26    5.88
   4 -12  -3   -4.00    4.99
  -4 -12   3    0.09    7.00
  -4 -12   3    5.54    6.52
  -4  12   3    2.41    5.71
   4  12  -3    1.61    5.25
  -4  12   3    8.46    6.63
   4  12  -3   15.56    7.82
  -3 -12   3  230.86   26.15
  -3 -12   3  223.33   26.96
   3 -12  -3  238.17   26.77
  -3 -12   3  245.42   27.76
  -3  12   3  239.07   27.47
   3  12  -3  259.00   27.21
  -3  12   3  215.82   26.77
   3  12  -3  263.66   26.33
   2 -12  -3    2.92    5.52
  -2 -12   3    8.07    7.26
  -2 -12   3    5.65    5.46
  -2  12   3   -2.84    6.42
   2  12  -3    6.55    6.25
   2  12  -3    4.61    5.16
  -2  12   3   -2.20    5.84
  -1 -12   3   15.75    6.16
  -1 -12   3   18.05    7.23
   1 -12  -3   19.98    6.43
   1  12  -3   13.39    6.32
  -1  12   3   26.98    8.63
  -1  12   3   12.69    6.53
   1  12  -3   18.13    6.90
   0 -12   3   38.12    7.72
   0 -12  -3   42.10    8.19
   0 -12   3   37.77    8.13
   0  12   3   35.91    7.55
   0  12  -3   30.22    7.78
   1 -12   3   20.55    5.74
   1 -12   3   24.01    6.90
  -1 -12  -3   22.47    6.54
  -1 -12  -3   15.03    7.24
  -1  12  -3   16.99    7.04
   1  12   3   20.91    6.36
   2 -12   3   -5.61    6.52
   2 -12   3   -2.74    6.22
  -2 -12  -3    5.70    5.32
  -2 -12  -3    5.39    6.14
  -2  12  -3   -5.77    5.60
   2  12   3   -6.56    6.55
  -2  12  -3    7.30    7.05
   2  12   3   11.08    5.03
  -3 -12  -3    7.47    6.87
  -3 -12  -3   -4.90    5.21
   3 -12   3   10.82    7.23
   3 -12   3    1.04    4.53
  -3  12  -3   -4.58    6.69
   3  12   3   12.90    5.83
  -3  12  -3   13.60    7.08
   3  12   3   26.84    8.57
  -4 -12  -3    4.00    7.54
  -4 -12  -3   12.85    5.47
   4 -12   3    6.99    7.14
   4 -12   3   12.46    7.40
  -4  12  -3   12.38    7.73
   4  12   3    5.21    5.90
   4  12   3   31.03    8.34
  -4  12  -3    2.45    7.07
   5 -12   3   35.44    9.21
  -5 -12  -3   28.53    9.56
   5 -12   3   30.71    8.50
  -5 -12  -3   39.40    7.86
  -5  12  -3   41.61   10.53
   5  12   3   37.64    8.21
   5  12   3   53.18   10.28
  -5  12  -3   41.93   10.36
   6 -12   3    1.89    7.94
  -6 -12  -3    5.40    8.32
  -6 -12  -3   15.58    5.65
   6 -12   3   11.34    7.49
  -6  12  -3    9.58    8.82
   6  12   3   12.79    6.13
   6  12   3   11.15    9.21
  -6  12  -3   19.06    8.82
   7 -12   3   95.12   17.46
  -7 -12  -3  118.38   18.02
   7 -12   3  102.77   17.64
  -7  12  -3  131.16   20.05
  -7  12  -3  126.16   20.64
   7  12   3  134.83   18.27
   6 -13  -3   -7.99   11.06
  -6 -13   3   16.29    8.68
  -6 -13   3   -4.02    6.96
  -6  13   3   -5.90    9.84
   6  13  -3   -3.44    6.44
  -6  13   3   -0.75   10.65
  -5 -13   3   -5.06    6.81
  -5 -13   3   14.19    9.21
   5 -13  -3   -6.77    8.13
  -5  13   3   -4.10    8.49
  -5  13   3    3.30    9.05
  -4 -13   3   31.01   10.14
   4 -13  -3    9.78    8.16
  -4 -13   3    6.50    6.76
   4  13  -3   11.60    6.93
  -4  13   3    6.71    8.29
   4  13  -3   23.06    8.31
  -4  13   3   14.67    9.23
  -3 -13   3   34.66   10.54
  -3 -13   3   26.50    7.55
  -3 -13   3    7.67    8.47
   3 -13  -3   15.57    8.18
   3  13  -3   17.87    7.06
  -3  13   3   22.04    9.14
  -3  13   3   21.36    8.72
   3  13  -3   28.61    8.40
  -2 -13   3   -2.56    7.57
   2 -13  -3    7.29    7.38
  -2 -13   3    1.64    6.27
   2  13  -3   19.34    7.63
  -2  13   3    2.15    6.78
   2  13  -3   -6.28    6.27
  -2  13   3   -1.46    8.18
  -1 -13   3   25.11    8.62
  -1 -13   3   17.66    7.93
   1 -13  -3   16.05    7.21
  -1  13   3   19.02    7.66
  -1  13   3    6.05    9.04
   1  13  -3    5.30    7.32
   1  13  -3   16.50    7.17
   0 -13   3   14.52    7.26
   0 -13   3    9.76    8.45
   0 -13  -3  -10.63    6.29
   0  13   3   -9.16    6.07
   0  13  -3   -7.53    6.13
   0  13   3   -0.91    8.50
   0  13  -3    1.27    7.01
   1 -13   3   -9.85    7.46
   1 -13   3    3.40    7.01
  -1 -13  -3   -5.59    6.11
   1  13   3   17.75    9.30
   1  13   3   -2.37    5.83
  -1  13  -3    6.49    7.73
  -1  13  -3   -5.05    6.95
   2 -13   3    5.89    5.85
   2 -13   3    9.67    8.10
  -2 -13  -3   -0.19    6.15
  -2 -13  -3   16.66    7.81
   2  13   3   -0.06    6.39
  -2  13  -3    7.38    7.31
   2  13   3   -6.57    8.70
  -2  13  -3    7.92    7.52
   3 -13   3   63.18   12.00
   3 -13   3   47.31   12.32
  -3 -13  -3   63.29   10.98
  -3 -13  -3   99.29   14.72
   3  13   3   95.27   13.07
  -3  13  -3   69.13   12.43
   3  13   3   71.50   13.41
  -3  13  -3   60.17   12.84
   4 -13   3   42.70    9.93
  -4 -13  -3   69.49   10.88
   4 -13   3   60.71   12.23
  -4 -13  -3   68.02   12.17
   4  13   3   48.92   12.70
   4  13   3   78.08   13.50
  -4  13  -3   76.97   12.95
   5 -13   3   38.42   11.60
  -5 -13  -3   70.52   12.77
   5 -13   3   67.23   12.41
  -5 -13  -3   67.86   11.09
   5  13   3   91.32   13.49
  -5  13  -3   60.31   13.93
   5  13   3  107.93   16.75
  -5  13  -3   64.38   12.88
  -3 -14   3   51.01   10.95
   3 -14  -3   43.26   12.40
   3  14  -3   63.12   11.11
  -3  14   3   29.24   12.96
   3  14  -3   32.90    9.83
  -2 -14   3    0.99    8.63
   2 -14  -3    5.38    8.26
  -2 -14   3    7.46   11.27
  -2  14   3    7.24   10.98
   2  14  -3    5.32    9.06
   2  14  -3   -9.07    7.87
  -2  14   3  -14.80    9.42
   1 -14  -3   -5.07    8.55
  -1 -14   3    0.27   11.42
  -1 -14   3    5.80    9.03
  -1  14   3    7.41    8.78
   1  14  -3  -12.68    7.97
  -1  14   3    2.68    9.97
   1  14  -3   16.16    9.13
   0 -14   3    9.03   11.54
   0 -14  -3    1.90    8.42
   0 -14   3   13.56    9.14
   0  14  -3   -1.30    8.66
   0  14   3   -6.58    8.96
   0  14   3   19.78   10.82
   0  14  -3   -6.73    8.78
   1 -14   3  -11.56    9.06
   1 -14   3    0.77   11.09
  -1 -14  -3    6.36    8.08
  -1  14  -3    0.18    8.94
   1  14   3   -5.80   10.42
   1  14   3    6.46    8.12
  -1  14  -3   -8.52    8.84
   2 -14   3   13.73   10.17
  -2 -14  -3   -9.98   10.01
   2 -14   3   13.16   10.93
  -2 -14  -3   10.02    8.08
  -2  14  -3    1.51   10.08
  -2  14  -3   11.65    9.86
   2  14   3    4.71    8.44
   2  14   3   45.29   11.48
 -15   0   4  -10.99    4.77
 -14   0   4    2.70    4.17
 -13   0   4    1.41    2.99
 -12   0   4   23.23    4.21
 -11   0   4   -0.03    2.05
 -10   0   4  773.55   74.78
  -9   0   4    1.96    1.90
  -9   0   4   -0.19    1.42
  -8   0   4   96.32    9.27
  -8   0   4   79.10    9.49
  -7   0   4   -1.41    1.28
  -7   0   4   -1.00    0.87
  -6   0   4   22.04    2.66
  -6   0   4   22.59    3.11
  -5   0   4   -0.36    0.28
  -5   0   4   -0.23    0.92
  -4   0   4   43.26    4.74
  -3   0   4    0.32    0.60
  -2   0   4 4246.71  410.94
   2   0  -4 4340.80  411.04
  -1   0   4   -0.03    0.43
   1   0  -4    0.02    0.37
   0   0  -4 2129.86  208.48
   0   0   4 2231.19  208.50
   1   0   4    0.14    0.69
  -1   0  -4   -0.22    0.60
  -2   0  -4 3353.82  311.45
   2   0   4 3158.47  311.44
  -3   0  -4   -1.53    0.97
   3   0   4    0.04    1.08
   4   0   4 1240.36  129.52
  -4   0  -4 1456.20  129.62
   5   0   4   -1.77    1.61
  -5   0  -4    1.79    1.59
   6   0   4   -0.30    1.55
  -6   0  -4    2.29    1.77
   7   0   4   -0.70    1.97
  -7   0  -4   -1.31    1.76
  -8   0  -4   16.83    3.49
   8   0   4   10.25    2.95
   8   0   4    8.36    2.04
   9   0   4   -0.29    1.46
   9   0   4   -1.20    2.06
  -9   0  -4   -1.89    2.32
 -10   0  -4   39.15    5.89
  10   0   4   27.33    3.82
  10   0   4   18.04    4.23
  11   0   4   -1.94    2.73
  11   0   4   -0.25    1.77
 -11   0  -4   -2.93    3.77
  12   0   4   72.71    7.77
  12   0   4   57.37    8.98
 -12   0  -4   85.64   11.41
  13   0   4    3.01    3.72
 -13   0  -4   -4.57    5.44
  14   0   4   48.35    8.31
 -14   0  -4   53.95    9.84
 -15  -1   4   -6.98    4.87
 -15   1   4    2.05    5.33
 -14  -1   4   11.69    4.32
 -14   1   4   10.40    4.61
 -13  -1   4   -2.15    2.56
 -13   1   4   -1.66    3.27
 -12  -1   4    4.24    2.43
 -12   1   4    2.98    3.08
  11  -1  -4   29.69    6.04
 -11  -1   4   47.09    5.60
 -11   1   4   48.10    6.20
  10  -1  -4  141.63   14.71
 -10  -1   4  137.93   14.18
 -10   1   4  135.86   14.59
   9  -1  -4    4.05    1.83
  -9  -1   4   -0.02    1.63
  -9  -1   4   -0.05    1.34
  -9   1   4   -0.20    1.74
  -8  -1   4  127.27   11.92
   8  -1  -4  130.09   12.50
  -8  -1   4  104.11   12.10
  -8   1   4  104.64   12.45
  -8   1   4  122.37   12.26
  -7  -1   4  353.98   30.76
  -7  -1   4  294.07   30.92
   7  -1  -4  342.52   31.30
  -7   1   4  289.06   31.19
  -7   1   4  304.03   30.94
  -6  -1   4   75.58    7.13
  -6  -1   4   69.77    7.45
   6  -1  -4   80.21    7.83
  -6   1   4   66.43    7.71
  -6   1   4   62.82    7.32
  -5  -1   4  473.08   42.64
   5  -1  -4  476.79   43.26
  -5  -1   4  418.90   42.69
  -5  -1   4  466.00   42.99
  -5   1   4  422.96   43.20
  -5   1   4  411.52   42.78
   4  -1  -4  338.45   31.71
  -4   1   4  311.45   31.67
   3  -1  -4   27.97    3.34
  -3   1   4   24.62    3.26
   2  -1  -4  582.68   50.35
  -2   1   4  531.24   50.30
  -2   1   4  454.21   49.99
  -1  -1   4   50.86    4.83
  -1   1   4   41.45    4.80
  -1   1   4   47.44    5.03
   0  -1   4  126.24   11.82
   0  -1  -4  108.27   11.70
   0   1   4  120.99   11.72
  -1  -1  -4    2.01    1.02
   1  -1   4    3.08    1.16
  -1   1  -4    1.83    1.11
   1   1   4    2.55    0.97
   2  -1   4  358.22   39.88
  -2  -1  -4  441.98   39.91
   2   1   4  420.29   39.85
  -2   1  -4  423.28   39.92
  -3  -1  -4   42.25    4.88
   3  -1   4   32.52    4.86
   3   1   4   46.63    4.82
  -3   1  -4   42.87    4.85
   4  -1   4   78.98   10.03
  -4  -1  -4   98.67   10.06
  -4   1  -4  104.87   10.25
   4   1   4   97.89   10.09
  -5  -1  -4  133.45   13.05
   5   1   4  115.71   12.96
  -5   1  -4  125.28   13.14
   6  -1   4   11.92    2.81
   6   1   4   10.33    2.63
  -6   1  -4   13.32    2.88
   7  -1   4   -0.63    2.07
  -7  -1  -4   10.53    2.58
  -7   1  -4    8.53    2.65
   7   1   4    4.11    2.26
   8  -1   4   37.99    5.65
   8   1   4   42.24    5.79
   8   1   4   38.79    4.39
   9  -1   4    1.48    2.51
   9  -1   4    7.73    2.50
  -9  -1  -4   11.94    3.58
  -9   1  -4   10.54    3.81
   9   1   4    8.54    1.59
   9   1   4    2.53    2.54
  10  -1   4   89.42   11.06
  10  -1   4   97.98   10.60
  10   1   4  101.60   10.96
 -11  -1  -4   -1.91    3.84
  11  -1   4   -1.22    2.29
  11  -1   4   -2.00    2.82
 -11   1  -4   -3.08    4.17
  11   1   4   -1.85    2.60
  12  -1   4   22.22    4.73
 -12  -1  -4   34.35    7.04
  12  -1   4   31.27    5.05
 -12   1  -4   34.80    7.38
  12   1   4   19.03    4.35
  13  -1   4    4.13    3.01
 -13  -1  -4    3.35    5.56
  13  -1   4    0.34    3.90
 -13   1  -4    6.05    6.11
  13   1   4    8.67    3.78
  14  -1   4   27.58    5.89
 -14  -1  -4   43.42    8.83
  14   1   4   37.22    5.97
  14   1   4   56.49    9.13
 -15  -2   4   45.71    7.57
 -15   2   4   38.82    8.67
 -14  -2   4    4.06    3.76
 -14   2   4   -8.04    4.89
 -13  -2   4   11.85    3.49
  13  -2  -4   17.82    4.56
 -13   2   4   14.43    4.57
  12  -2  -4   -3.77    3.05
 -12  -2   4   -2.70    2.40
 -12   2   4    1.53    3.31
  11  -2  -4    3.05    3.01
 -11  -2   4    8.17    2.30
 -11   2   4    6.76    3.06
  10  -2  -4  286.95   29.29
 -10  -2   4  294.50   28.72
 -10   2   4  293.36   29.31
  -9  -2   4  268.77   25.60
  -9  -2   4  243.63   25.58
  -9   2   4  270.14   26.19
   8  -2  -4  120.10   12.57
  -8  -2   4  129.12   11.91
  -8  -2   4  116.33   11.98
  -8   2   4  108.35   12.37
  -8   2   4  111.27   12.58
   7  -2  -4  914.15   85.33
  -7  -2   4  956.17   84.71
  -7  -2   4  885.48   84.79
  -7   2   4  776.19   85.23
  -7   2   4  875.19   85.09
  -6  -2   4  296.15   26.16
  -6  -2   4  275.28   26.45
  -6  -2   4  290.54   26.28
   6  -2  -4  262.57   26.74
  -6   2   4  230.57   26.68
  -6   2   4  256.22   26.47
   5  -2  -4    1.08    1.53
  -5  -2   4    0.77    0.81
  -5  -2   4    1.24    0.62
  -5   2   4    0.19    0.95
  -5   2   4    0.74    1.15
  -4  -2   4  120.94   12.62
   4  -2  -4  127.28   13.04
  -4  -2   4  133.61   12.49
  -4   2   4  128.83   13.10
  -4   2   4  127.08   12.75
  -3  -2   4  703.79   70.01
   3  -2  -4  760.71   70.44
  -3  -2   4  710.09   70.09
  -3   2   4  748.46   70.48
  -2  -2   4 1523.42  143.73
  -2  -2   4 1412.02  143.68
   2  -2  -4 1594.29  143.95
  -2   2   4 1404.83  143.73
   2   2  -4 1641.92  143.58
   2   2  -4 1374.04  143.54
  -2   2   4 1559.25  143.98
  -1   2   4 4518.59  431.93
   0  -2  -4   55.96    5.44
   0  -2   4   49.69    5.54
   0  -2  -4   43.64    5.36
   0   2   4   46.40    5.38
   0   2   4   52.61    5.45
   0   2  -4   54.13    5.48
  -1  -2  -4  811.75   79.35
   1  -2   4  787.41   79.46
   1   2   4  819.37   79.18
  -1   2  -4  894.06   79.47
   1   2   4  812.43   79.30
   2  -2   4  176.16   19.68
  -2  -2  -4  206.05   19.67
   2   2   4  192.29   19.27
   2   2   4  202.79   19.57
  -2   2  -4  212.76   19.76
   3  -2   4   20.19    3.78
  -3  -2  -4   27.63    3.75
   3   2   4   30.42    3.68
   3   2   4   27.62    3.03
  -3   2  -4   27.69    3.69
  -4  -2  -4  463.57   44.24
  -4   2  -4  439.80   44.33
   4   2   4  419.50   43.53
   4   2   4  493.08   44.20
  -5  -2  -4   38.43    4.96
   5  -2   4   27.73    5.13
   5   2   4   39.16    4.92
  -5   2  -4   42.70    5.39
  -6  -2  -4  257.95   26.43
  -6   2  -4  280.14   26.75
   6   2   4  256.76   26.34
  -7  -2  -4  225.48   21.06
  -7   2  -4  229.76   21.43
   7   2   4  176.13   19.83
  -8  -2  -4    4.43    2.20
   8  -2   4    4.71    2.57
   8   2   4    0.35    2.23
  -8   2  -4    2.59    2.85
   9  -2   4  206.81   23.06
   9  -2   4  214.29   23.06
   9   2   4  252.90   23.04
  10  -2   4   43.95    6.59
  10  -2   4   40.48    6.13
 -10  -2  -4   52.31    7.36
  10   2   4   30.85    5.98
 -10   2  -4   43.66    7.37
  11  -2   4  109.92   11.85
  11  -2   4  101.64   12.01
  11   2   4   99.31   11.66
  12  -2   4   11.86    3.65
 -12  -2  -4   21.18    5.45
  12  -2   4    9.66    3.85
  12   2   4   12.34    3.62
 -12   2  -4   19.08    6.11
  13  -2   4   89.97   12.51
  13  -2   4  117.41   12.23
  13   2   4   88.22   12.01
  13   2   4  125.68   13.62
  14  -2   4    4.30    4.02
  14  -2   4    4.01    4.40
 -14  -2  -4    7.16    6.31
 -14   2  -4    5.85    7.54
  14   2   4    2.60    3.81
  14   2   4   11.66    5.26
 -15  -3   4   21.73    6.56
  15  -3  -4   30.09    6.81
 -15   3   4   41.00    9.04
 -14  -3   4    0.04    3.87
  14  -3  -4    9.38    4.31
 -14   3   4    6.28    5.47
 -13  -3   4   -1.69    3.13
  13  -3  -4    0.34    3.51
 -13   3   4    8.83    4.91
  12  -3  -4    8.30    3.64
 -12  -3   4    4.06    2.57
 -12   3   4    0.80    3.86
  11  -3  -4   30.10    5.50
 -11  -3   4   35.22    5.13
 -11   3   4   33.83    5.86
 -10  -3   4  175.28   17.32
  10  -3  -4  160.99   18.14
 -10   3   4  174.03   18.18
   9  -3  -4   38.33    6.21
  -9  -3   4   43.87    5.33
  -9  -3   4   45.23    5.12
  -9   3   4   46.82    6.43
  -8  -3   4  196.47   18.87
   8  -3  -4  195.53   19.79
  -8  -3   4  197.87   19.03
  -8   3   4  173.99   19.54
  -7  -3   4   20.88    2.65
  -7  -3   4   19.33    2.74
   7  -3  -4   12.31    3.64
  -7   3   4   18.76    3.75
  -7   3   4   16.37    3.25
  -6  -3   4   69.22    7.72
  -6  -3   4   72.52    7.30
   6  -3  -4   71.55    8.10
  -6   3   4   70.12    7.90
  -6   3   4   62.43    7.99
  -5  -3   4  219.17   21.78
   5  -3  -4  223.94   22.04
  -5  -3   4  225.33   21.49
  -5   3   4  223.38   21.90
  -5   3   4  202.98   21.98
  -4  -3   4  385.34   38.81
  -4  -3   4  399.27   38.63
   4  -3  -4  417.47   39.12
   4   3  -4  391.59   38.37
  -4   3   4  383.88   39.06
  -4   3   4  416.98   38.95
  -3  -3   4   29.10    3.66
  -3  -3   4   25.76    3.41
   3  -3  -4   27.20    3.69
   3   3  -4   29.89    3.17
   3   3  -4   27.63    3.27
  -3   3   4   31.89    3.78
  -3   3   4   26.88    3.67
  -3   3   4   28.02    3.76
   2  -3  -4    3.26    1.24
  -2  -3   4    2.74    1.14
  -2  -3   4    1.33    1.19
   2  -3  -4    0.60    1.00
   2   3  -4    2.07    0.99
  -2   3   4    3.36    1.17
   2   3  -4    1.27    0.95
  -2   3   4    3.71    1.60
  -2   3   4    2.07    1.04
  -1  -3   4  180.34   18.36
   1  -3  -4  172.63   18.16
   1  -3  -4  185.16   18.26
  -1   3   4  196.36   18.41
  -1   3   4  183.22   18.27
   1   3  -4  173.21   18.19
   1   3  -4  196.82   18.25
   0  -3   4  125.65   13.68
   0  -3  -4  139.56   13.50
   0  -3  -4  124.69   13.51
   0   3  -4  148.70   13.70
   0   3   4  136.94   13.55
   0   3   4  133.72   13.57
   0   3  -4  131.42   13.68
   1  -3   4  678.23   73.47
  -1  -3  -4  724.99   73.34
  -1  -3  -4  807.49   73.18
   1   3   4  764.55   73.23
   1   3   4  762.28   73.33
  -1   3  -4  826.83   73.55
   2  -3   4 1331.54  143.77
  -2  -3  -4 1651.55  143.31
  -2  -3  -4 1470.56  143.66
   2   3   4 1567.45  143.60
   2   3   4 1428.98  143.34
  -2   3  -4 1524.68  143.81
   3  -3   4  252.07   28.54
  -3  -3  -4  297.14   28.48
  -3   3  -4  304.62   28.65
   3   3   4  275.62   27.91
   3   3   4  309.23   28.34
  -4  -3  -4 1610.66  144.26
   4  -3   4 1262.24  144.21
   4   3   4 1739.96  144.15
   4   3   4 1327.68  143.46
  -4   3  -4 1562.79  144.41
   5  -3   4   23.44    4.31
   5   3   4   27.41    2.89
  -5   3  -4   30.66    4.80
  -6  -3  -4    3.42    2.12
   6  -3   4   -1.28    2.15
   6   3   4   -4.06    1.75
  -6   3  -4    5.25    2.41
   7  -3   4   11.12    3.17
  -7  -3  -4   17.48    3.66
   7   3   4   16.17    3.38
  -7   3  -4   20.79    4.03
  -8  -3  -4   30.77    4.94
   8  -3   4   16.75    4.49
   8   3   4   22.14    4.21
  -8   3  -4   27.99    5.30
  -9  -3  -4   -0.54    3.10
   9  -3   4    4.42    2.83
   9  -3   4   -3.90    2.55
  -9   3  -4   -1.47    3.38
   9   3   4   -0.99    2.30
  10  -3   4   15.44    3.99
 -10  -3  -4   20.36    4.60
  10  -3   4    8.28    3.85
  10   3   4   17.63    3.71
 -10   3  -4   21.39    5.94
  11  -3   4  138.05   14.91
  11  -3   4  114.72   14.72
  11   3   4  123.79   14.27
  11   3   4  157.38   15.58
 -12  -3  -4    5.98    4.49
  12  -3   4    1.80    3.76
  12  -3   4    3.63    3.92
  12   3   4   -3.39    4.58
 -12   3  -4    8.00    5.57
  12   3   4    5.08    3.18
  13  -3   4   41.38    7.22
  13  -3   4   39.28    6.97
 -13  -3  -4   71.10   10.75
  13   3   4   44.62    7.58
 -14  -3  -4   -5.38    6.58
  14  -3   4   12.86    4.97
  14  -3   4    7.15    4.79
  14   3   4    5.20    3.93
 -14   3  -4  -13.58    7.55
  14   3   4    6.02    5.31
  15  -4  -4    5.53    5.72
 -15  -4   4    4.44    6.23
  14  -4  -4   -9.91    5.06
 -14  -4   4   -6.99    4.33
 -14   4   4   -4.41    5.41
  13  -4  -4   -4.73    4.45
 -13  -4   4   -0.84    3.44
 -12  -4   4  171.86   20.15
  12  -4  -4  195.28   21.16
 -12   4   4  230.67   21.83
  11  -4  -4   -2.49    3.21
 -11  -4   4    3.89    2.38
 -11   4   4    3.25    3.40
 -10  -4   4    2.14    2.21
  10  -4  -4    1.35    3.21
 -10   4   4   -0.94    3.54
   9  -4  -4  410.53   38.58
  -9  -4   4  393.28   37.18
  -9  -4   4  348.28   37.58
  -9   4   4  389.19   38.44
  -8  -4   4  113.36   10.69
  -8  -4   4   96.43   11.07
   8  -4  -4  106.65   11.89
  -8   4   4  106.30   11.90
  -7  -4   4  396.72   39.46
   7  -4  -4  421.37   40.21
  -7   4   4  397.80   40.04
  -6  -4   4    2.61    1.29
   6  -4  -4    1.52    1.68
  -6  -4   4    1.42    1.93
  -6   4   4    3.11    1.87
   6   4  -4    3.44    0.73
   6   4  -4    1.62    0.90
  -6   4   4    2.12    1.81
  -5  -4   4    1.52    1.21
   5  -4  -4   -1.02    2.11
  -5  -4   4   -0.33    1.52
  -5   4   4    1.48    2.06
  -5   4   4   -2.07    1.73
   5   4  -4   -0.30    0.97
  -4  -4   4  204.92   20.92
   4  -4  -4  204.48   21.02
  -4  -4   4  196.46   20.63
   4   4  -4  216.36   20.55
  -4   4   4  186.18   20.94
   4   4  -4  242.25   20.39
  -4   4   4  205.84   21.05
  -4   4   4  199.50   20.90
  -3  -4   4  454.29   45.51
   3  -4  -4  473.23   45.78
  -3  -4   4  445.55   45.65
  -3   4   4  465.80   45.75
  -3   4   4  492.73   45.73
   3   4  -4  490.85   45.45
  -3   4   4  446.65   45.78
   3   4  -4  473.62   45.29
   2  -4  -4   12.00    2.70
  -2  -4   4   10.09    2.43
   2  -4  -4   11.85    2.36
  -2  -4   4   10.45    2.35
  -2   4   4   10.99    2.68
   2   4  -4   11.95    2.26
  -2   4   4   12.00    2.40
  -2   4   4   11.30    2.46
   2   4  -4   10.64    2.10
   1  -4  -4  422.38   42.44
  -1  -4   4  435.64   42.57
  -1  -4   4  417.04   42.64
   1  -4  -4  443.57   42.49
  -1   4   4  432.76   42.54
  -1   4   4  449.39   42.73
   1   4  -4  424.73   42.46
  -1   4   4  444.51   42.59
   1   4  -4  453.20   42.54
   0  -4   4    1.31    1.25
   0  -4  -4   -0.66    1.09
   0  -4  -4    1.56    1.32
   0   4   4    1.01    1.52
   0   4  -4    1.81    1.67
   0   4   4   -0.44    1.35
   0   4   4    2.44    1.33
   0   4  -4    0.30    1.26
  -1  -4  -4   18.97    2.57
  -1  -4  -4   15.01    2.78
   1  -4   4   11.98    2.92
  -1   4  -4   15.30    2.97
   1   4   4   17.37    2.87
   1   4   4   16.10    2.61
   2  -4   4  244.12   25.77
  -2  -4  -4  282.57   25.16
  -2  -4  -4  237.23   25.43
   2   4   4  265.57   25.45
   2   4   4  244.60   25.17
  -2   4  -4  263.49   25.69
   3  -4   4   63.70    8.84
  -3  -4  -4   89.92    8.01
  -3  -4  -4   79.94    8.71
   3   4   4   79.76    8.46
   3   4   4   71.57    8.00
  -3   4  -4   74.38    8.84
   4  -4   4  257.90   30.45
  -4  -4  -4  306.54   30.40
   4   4   4  346.30   30.28
  -4   4  -4  308.94   30.62
   5  -4   4  361.67   42.76
  -5  -4  -4  448.03   42.78
  -5   4  -4  495.26   43.20
   6  -4   4    0.70    2.28
  -6  -4  -4    5.27    2.42
  -6   4  -4    3.66    2.76
   6   4   4    8.06    2.30
  -7  -4  -4  233.78   25.26
  -7   4  -4  264.32   25.90
   7   4   4  251.00   25.07
   8  -4   4   11.37    3.67
  -8  -4  -4   13.62    3.87
  -8   4  -4   19.38    4.81
   8   4   4   15.31    3.37
   9  -4   4    2.20    3.32
  -9  -4  -4    5.42    3.11
   9  -4   4    3.19    3.37
  -9   4  -4   12.87    4.81
   9   4   4    1.54    2.63
   9   4   4    3.75    3.81
 -10  -4  -4   24.98    5.25
  10  -4   4   19.98    4.54
  10  -4   4   21.18    5.28
  10   4   4   24.40    5.91
  10   4   4   17.14    4.16
 -11  -4  -4   14.95    5.49
  11  -4   4    8.93    4.23
  11  -4   4   19.50    5.31
 -11   4  -4   18.53    6.77
  11   4   4   13.14    3.58
  11   4   4    7.29    4.79
  12  -4   4    8.70    4.41
  12  -4   4   12.76    5.47
  12   4   4    7.79    3.65
  12   4   4    4.91    5.39
 -13  -4  -4    8.75    5.41
  13  -4   4   -2.93    5.58
  13  -4   4    8.59    4.93
  13   4   4   10.13    5.65
  13   4   4   11.03    4.17
 -13   4  -4    9.71    7.26
  14  -5  -4    5.07    6.00
 -14  -5   4    6.03    5.80
 -14   5   4   -0.76    7.51
 -13  -5   4   -4.37    4.36
  13  -5  -4    1.84    5.11
 -13   5   4   -3.65    6.16
  12  -5  -4    5.00    4.51
 -12   5   4    6.72    5.55
 -11  -5   4   45.80    7.51
  11  -5  -4   53.62    8.85
 -11   5   4   73.51   10.08
  10  -5  -4   27.00    5.61
 -10  -5   4   22.27    4.28
 -10   5   4   24.19    5.55
  -9  -5   4   27.90    4.72
   9  -5  -4   25.63    5.87
  -9  -5   4   27.76    3.37
  -9   5   4   23.87    5.63
   8  -5  -4  119.15   12.76
  -8  -5   4   98.79   11.43
  -8   5   4  119.15   12.76
   8   5  -4  105.93   10.63
   8   5  -4  102.36   10.42
   7  -5  -4   49.49    7.95
  -7  -5   4   53.38    6.86
   7   5  -4   62.96    6.01
   7   5  -4   56.42    6.33
  -7   5   4   61.66    8.01
  -6  -5   4   41.13    5.38
  -6  -5   4   30.87    6.22
   6  -5  -4   41.43    6.48
  -6   5   4   47.98    6.27
   6   5  -4   46.92    4.81
   6   5  -4   45.84    5.17
  -5  -5   4  222.09   22.63
   5  -5  -4  225.22   22.69
  -5  -5   4  196.12   22.08
  -5   5   4  229.30   22.63
   5   5  -4  235.49   22.08
  -5   5   4  219.07   22.65
   4  -5  -4  162.72   17.82
  -4  -5   4  165.00   17.42
  -4  -5   4  171.33   17.74
  -4   5   4  164.79   17.64
  -4   5   4  161.62   17.74
   4   5  -4  182.34   17.40
   4   5  -4  182.97   17.08
  -3  -5   4   27.67    4.50
   3  -5  -4   26.01    4.62
  -3  -5   4   30.07    4.28
  -3   5   4   32.13    4.76
  -3   5   4   27.63    4.62
   3   5  -4   28.05    4.24
   3   5  -4   29.52    3.81
  -3   5   4   26.54    4.37
  -2  -5   4   30.09    4.32
   2  -5  -4   25.53    4.18
   2  -5  -4   25.75    4.45
  -2  -5   4   28.79    4.48
   2   5  -4   33.62    4.23
  -2   5   4   32.14    4.61
  -2   5   4   31.44    4.47
  -2   5   4   23.67    4.40
   2   5  -4   29.47    4.22
   1  -5  -4   20.85    3.73
  -1  -5   4   27.24    4.00
  -1  -5   4   20.77    3.90
   1  -5  -4   20.02    3.65
   1   5  -4   23.45    3.89
  -1   5   4   24.90    3.79
  -1   5   4   20.97    3.80
  -1   5   4   23.61    3.92
   1   5  -4   24.29    3.79
   0  -5  -4  340.27   37.26
   0  -5  -4  393.65   37.25
   0  -5   4  365.52   37.63
   0   5  -4  393.66   37.53
   0   5   4  389.22   37.69
   0   5   4  398.18   37.47
   0   5  -4  389.60   37.55
   0   5   4  369.64   37.31
   1  -5   4    0.52    1.75
  -1  -5  -4   -1.30    1.50
  -1  -5  -4    1.00    1.42
   1   5   4   -1.18    1.27
  -1   5  -4   -1.24    1.75
   1   5   4    2.31    2.00
   1   5   4    1.36    1.71
  -1   5  -4   -2.75    1.83
  -2  -5  -4  247.33   23.04
  -2  -5  -4  210.63   23.36
   2  -5   4  216.92   23.64
  -2   5  -4  233.58   23.67
   2   5   4  232.21   23.81
   2   5   4  253.29   23.44
  -3  -5  -4   55.62    6.61
   3  -5   4   38.74    6.88
  -3  -5  -4   58.67    5.78
   3   5   4   45.92    6.98
  -3   5  -4   50.67    6.83
   4  -5   4  151.72   18.96
  -4  -5  -4  211.87   18.17
  -4  -5  -4  173.53   18.98
   4   5   4  206.02   18.84
   4   5   4  170.24   19.36
  -4   5  -4  179.23   19.27
   5  -5   4  101.74   13.46
  -5  -5  -4  112.03   13.36
   5   5   4  128.81   14.11
   5   5   4  143.81   13.21
  -5   5  -4  128.65   13.85
   6  -5   4    9.97    3.82
  -6  -5  -4   18.18    3.82
   6   5   4   15.60    4.24
  -6   5  -4   16.16    4.23
   6   5   4   18.35    3.45
   7  -5   4  172.08   22.25
  -7  -5  -4  200.67   22.15
  -7   5  -4  244.00   23.08
   7   5   4  208.00   22.72
   7   5   4  243.31   21.92
  -8  -5  -4   30.42    5.67
   8  -5   4   24.70    5.57
   8   5   4   34.13    6.13
   8   5   4   40.72    5.79
  -8   5  -4   32.56    6.43
  -9  -5  -4   38.12    7.05
   9  -5   4   39.11    7.47
   9  -5   4   42.31    7.67
   9   5   4   49.66    7.87
   9   5   4   48.78    6.85
  -9   5  -4   62.63    9.40
 -10  -5  -4   15.43    5.18
  10  -5   4   12.29    5.16
  10  -5   4   13.16    4.59
 -10   5  -4   21.65    6.19
  10   5   4   21.00    5.89
  10   5   4   21.63    4.25
  11  -5   4   -0.99    4.13
  11  -5   4    3.55    4.92
 -11  -5  -4   -5.39    3.82
  11   5   4    5.94    5.62
 -11   5  -4   -0.70    4.96
  11   5   4   -1.33    3.25
 -12  -5  -4    4.30    5.02
  12  -5   4    4.30    4.78
  12  -5   4   -0.66    5.74
  12   5   4    5.98    5.81
  12   5   4    4.96    3.62
 -12   5  -4    8.56    6.66
  13  -5   4   14.49    6.00
 -13  -5  -4   19.84    6.90
  13  -5   4   21.79    7.59
  13   5   4   26.19    5.20
  13   5   4   23.79    6.81
  14  -6  -4   31.66    7.63
 -14  -6   4   25.30    7.22
  13  -6  -4   15.94    6.20
 -13  -6   4    9.60    5.28
 -13   6   4   22.92    8.96
 -12  -6   4   23.25    5.68
  12  -6  -4   19.92    6.21
 -12   6   4   30.78    7.44
 -11  -6   4    4.71    3.97
  11  -6  -4   10.13    5.28
 -11   6   4    2.19    5.49
  10  -6  -4   47.29    8.16
 -10  -6   4   38.32    6.64
 -10   6   4   54.68    9.13
  -9  -6   4   28.59    3.31
  -9  -6   4   23.61    4.40
   9  -6  -4   23.90    6.25
   9   6  -4   26.45    3.06
  -9   6   4   25.52    6.00
   8  -6  -4   58.28    9.25
  -8  -6   4   58.94    7.79
   8   6  -4   63.80    6.45
  -8   6   4   54.03    8.61
   8   6  -4   63.40    6.96
  -7  -6   4   36.84    6.85
   7  -6  -4   39.34    7.03
  -7  -6   4   44.25    6.12
   7   6  -4   39.31    5.67
   7   6  -4   42.12    4.74
  -7   6   4   42.11    6.98
   6  -6  -4   66.05    9.09
  -6  -6   4   64.91    8.73
  -6  -6   4   57.10    7.82
  -6   6   4   64.65    8.93
  -6   6   4   63.70    8.74
   6   6  -4   75.76    7.25
   6   6  -4   63.49    7.76
   5  -6  -4    1.92    2.30
  -5  -6   4   -2.71    2.38
  -5  -6   4    2.61    2.05
  -5   6   4    1.05    2.82
  -5   6   4   -1.74    2.22
   5   6  -4    1.50    1.44
   5   6  -4    0.21    1.88
  -4  -6   4   17.08    3.73
   4  -6  -4   23.23    4.75
  -4   6   4   21.60    4.26
   4   6  -4   22.44    3.92
  -4   6   4   24.78    4.60
   4   6  -4   27.12    3.81
  -3  -6   4  137.54   14.02
  -3  -6   4  119.91   14.24
   3  -6  -4  146.99   14.38
   3   6  -4  131.74   13.83
   3   6  -4  144.55   13.70
  -3   6   4  105.72   13.90
  -3   6   4  125.27   14.18
  -2  -6   4   34.48    5.01
   2  -6  -4   35.91    5.35
   2  -6  -4   36.22    5.02
  -2  -6   4   29.70    5.32
   2   6  -4   29.67    4.64
   2   6  -4   32.29    4.92
  -2   6   4   31.17    5.22
  -1  -6   4    9.04    2.99
   1  -6  -4    5.57    2.43
   1  -6  -4    7.73    2.46
  -1   6   4    7.73    2.89
   1   6  -4   10.27    2.61
   1   6  -4    5.52    2.35
  -1   6   4    4.60    2.16
   0  -6   4   30.32    5.60
   0  -6  -4   35.60    5.18
   0  -6  -4   40.16    5.13
   0   6   4   36.88    5.24
   0   6  -4   30.31    5.45
   0   6  -4   40.83    5.35
   0   6   4   31.45    5.54
  -1  -6  -4    2.07    1.98
  -1  -6  -4    0.78    1.80
   1   6   4   -2.48    1.74
   1   6   4    2.89    2.35
  -1   6  -4   -2.07    1.94
  -1   6  -4   -0.89    1.98
  -2  -6  -4   -2.62    1.75
   2  -6   4    2.18    2.25
  -2  -6  -4    0.45    1.47
   2   6   4   -0.10    2.48
   2   6   4    1.10    2.02
  -2   6  -4   -0.46    2.46
  -3  -6  -4   30.86    4.13
   3  -6   4   24.36    5.04
  -3  -6  -4   27.06    5.07
   3   6   4   36.99    5.94
   3   6   4   31.42    4.72
  -3   6  -4   27.97    5.32
   4  -6   4  270.21   31.73
  -4  -6  -4  284.02   31.38
  -4  -6  -4  364.16   30.78
  -4   6  -4  301.92   31.77
   4   6   4  345.50   31.40
   4   6   4  306.29   31.95
   5  -6   4    2.07    3.13
  -5  -6  -4   -2.27    2.52
  -5   6  -4   -1.31    2.83
   5   6   4    0.91    3.40
   5   6   4    1.14    1.92
   6  -6   4  221.71   27.73
  -6  -6  -4  262.01   27.77
  -6   6  -4  283.95   28.31
   6   6   4  310.02   27.44
   6   6   4  274.68   28.30
   7  -6   4  142.41   19.07
  -7  -6  -4  170.28   19.12
   7   6   4  202.88   18.71
  -7   6  -4  208.84   20.07
   7   6   4  166.24   19.41
   8  -6   4    7.21    4.01
  -8  -6  -4    7.21    4.00
   8  -6   4   -0.76    4.26
   8   6   4   13.43    4.99
  -8   6  -4   13.15    5.24
   8   6   4   10.79    3.36
   9  -6   4  157.65   21.10
  -9  -6  -4  184.84   21.07
   9   6   4  178.71   21.69
  -9   6  -4  228.90   22.44
   9   6   4  221.02   20.51
  10  -6   4   54.78   10.05
 -10  -6  -4   74.32   11.24
  10  -6   4   51.53    9.48
  10   6   4   62.83   10.32
  10   6   4   69.99    8.95
 -10   6  -4   88.98   12.17
  11  -6   4   72.42   12.01
  11  -6   4   65.85   11.68
  11   6   4   89.44   10.33
  11   6   4   78.53   12.94
  12  -6   4  115.36   15.42
  12  -6   4   99.00   14.75
 -12  -6  -4  114.75   15.16
  12   6   4  120.39   15.84
  12   6   4  126.01   13.75
  13  -7  -4   -8.44    6.67
 -13  -7   4    2.81    5.95
  12  -7  -4   44.34    8.35
 -12  -7   4   25.86    7.28
 -12   7   4   32.08    9.89
  11  -7  -4    2.79    5.65
 -11  -7   4    6.47    5.03
 -11   7   4    8.04    6.61
 -10  -7   4   -6.56    3.91
  10  -7  -4    0.59    4.85
 -10   7   4   10.24    5.66
  -9  -7   4    8.62    4.00
   9  -7  -4   12.65    5.19
   9   7  -4    6.63    2.38
   9   7  -4    6.56    1.63
  -8  -7   4    4.32    3.11
   8  -7  -4   -2.98    4.57
   8   7  -4   -0.72    2.48
  -8   7   4    1.43    3.70
   8   7  -4    3.09    1.50
  -8   7   4   -1.58    4.25
  -7  -7   4  114.11   13.93
   7  -7  -4  129.81   15.23
  -7  -7   4  128.18   15.11
   7   7  -4  128.75   13.91
  -7   7   4  133.37   15.49
  -7   7   4  137.83   15.05
  -6  -7   4   40.48    7.02
  -6  -7   4   45.15    8.05
   6  -7  -4   50.08    7.30
  -6   7   4   42.68    7.23
   6   7  -4   44.35    6.44
   6   7  -4   54.18    5.87
  -6   7   4   37.17    6.90
  -5  -7   4   72.93    9.18
  -5  -7   4   51.47    8.08
   5  -7  -4   66.98    9.35
  -5   7   4   66.22    8.87
   5   7  -4   72.18    7.56
  -5   7   4   68.79    9.28
   5   7  -4   57.28    7.83
  -4  -7   4  155.91   18.69
  -4  -7   4  173.94   19.25
   4  -7  -4  195.90   19.26
  -4   7   4  184.71   19.18
   4   7  -4  187.33   18.73
   4   7  -4  196.85   18.50
  -4   7   4  155.22   19.17
  -3  -7   4   71.38    9.14
   3  -7  -4   74.94    9.16
  -3  -7   4   79.83    9.71
  -3   7   4   74.09    9.57
   3   7  -4   77.33    9.13
  -3   7   4   70.23    9.14
   2  -7  -4  134.65   14.49
   2  -7  -4  127.44   14.38
  -2  -7   4  131.51   14.92
  -2  -7   4  130.69   14.68
   2   7  -4  139.69   14.68
  -2   7   4  140.55   15.13
   2   7  -4  129.86   14.37
  -2   7   4  136.28   14.71
   1  -7  -4  129.05   14.07
  -1  -7   4  133.88   14.60
  -1  -7   4  134.06   14.41
   1  -7  -4  122.94   13.95
  -1   7   4  125.90   14.20
  -1   7   4  128.44   14.54
   1   7  -4  124.89   14.13
   1   7  -4  134.59   14.14
   0  -7  -4   45.91    6.61
   0  -7   4   42.37    7.03
   0  -7  -4   55.79    6.52
   0   7  -4   44.29    6.73
   0   7   4   47.82    6.58
   0   7  -4   45.71    6.70
   0   7   4   37.58    6.94
  -1  -7  -4   66.13    8.76
  -1  -7  -4   70.55    9.25
   1  -7   4   81.12    9.93
  -1   7  -4   78.57    9.63
  -1   7  -4   81.07    9.67
   1   7   4   84.85    9.39
   1   7   4   77.23    9.46
  -2  -7  -4  357.28   34.99
   2  -7   4  336.51   35.85
  -2  -7  -4  332.17   35.34
  -2   7  -4  347.01   35.65
  -2   7  -4  377.70   36.05
   2   7   4  350.04   35.83
   2   7   4  377.07   35.46
  -3  -7  -4   19.68    4.29
   3  -7   4   11.89    4.38
  -3  -7  -4   23.86    3.76
  -3   7  -4   23.01    5.03
   3   7   4   22.60    4.15
  -3   7  -4   22.28    4.61
   3   7   4   21.41    4.26
   4  -7   4   -2.06    2.75
  -4  -7  -4    3.57    2.86
  -4  -7  -4    3.45    1.96
   4   7   4   -1.14    3.37
   4   7   4    3.93    2.47
  -4   7  -4    2.25    2.80
  -5  -7  -4   12.64    4.33
   5  -7   4    0.52    3.41
  -5  -7  -4    7.31    1.89
   5   7   4   -0.39    4.02
   5   7   4    3.95    2.75
  -5   7  -4   -0.03    3.80
  -6  -7  -4    0.59    3.78
   6  -7   4   -1.23    3.37
  -6   7  -4   -5.27    4.25
   6   7   4    1.27    4.12
   6   7   4    1.22    2.64
  -7  -7  -4   52.98    8.59
   7   7   4   43.75    8.52
   7   7   4   49.08    7.22
  -7   7  -4   61.48    9.63
   8  -7   4   27.42    6.45
  -8  -7  -4   30.64    6.64
   8  -7   4   26.78    6.54
   8   7   4   40.90    7.61
  -8   7  -4   48.31    8.43
   8   7   4   35.61    6.19
  -9  -7  -4   13.95    5.66
   9  -7   4   16.55    5.84
   9  -7   4   16.20    5.36
  -9   7  -4    9.30    6.34
   9   7   4   15.94    4.13
   9   7   4   25.45    6.34
  10  -7   4   10.94    6.11
  10  -7   4    4.86    5.51
  10   7   4   11.67    6.80
  10   7   4   21.31    4.87
 -11  -7  -4   24.71    6.86
  11  -7   4   28.42    7.52
  11  -7   4   21.49    6.53
  11   7   4   30.18    7.69
  11   7   4   46.70    7.62
  12  -7   4   -2.04    7.22
 -12  -7  -4    0.92    6.98
  12  -7   4   -6.16    5.91
  12   7   4   -6.56    6.66
 -12   7  -4    5.91    8.15
  12   7   4   -3.70    4.86
 -13  -8   4   21.64    8.65
  13  -8  -4   37.00    9.76
 -13   8   4   46.55    9.93
  12  -8  -4   11.28    7.66
 -12  -8   4   12.73    7.17
  11  -8  -4    5.33    6.46
 -11  -8   4    1.12    6.01
 -11   8   4   -4.88    6.77
 -11   8   4    3.78    6.03
  10  -8  -4    3.17    6.10
 -10  -8   4    0.38    0.92
 -10  -8   4    1.52    5.14
 -10  -8   4    1.27    1.23
 -10   8   4    3.71    6.84
  10   8  -4    4.51    2.26
 -10   8   4   -2.80    5.14
  10   8  -4   -1.54    1.31
   9  -8  -4    4.89    5.75
  -9  -8   4    1.27    2.13
  -9  -8   4    1.80    3.97
   9   8  -4   -1.52    1.73
  -9   8   4   -5.90    5.27
  -9   8   4   -0.92    4.97
   9   8  -4   -2.54    2.90
   8  -8  -4   65.48   11.13
  -8  -8   4   56.70    9.11
  -8   8   4   49.86    9.53
   8   8  -4   75.99    7.52
  -8   8   4   55.89   10.13
   8   8  -4   62.23    8.59
  -7  -8   4    2.14    4.55
  -7  -8   4    1.56    3.87
   7  -8  -4   11.09    5.38
  -7   8   4    4.40    4.78
  -7   8   4    2.93    4.17
   7   8  -4    4.24    2.41
   7   8  -4    5.26    3.35
   6  -8  -4   16.64    4.65
  -6  -8   4    6.10    3.80
  -6  -8   4    3.17    4.44
   6   8  -4    7.38    2.87
  -6   8   4    6.40    4.92
  -6   8   4    6.16    4.43
   6   8  -4   11.36    3.80
   5  -8  -4    3.92    4.11
  -5  -8   4    0.38    3.18
  -5  -8   4   -0.16    3.86
   5   8  -4    3.64    3.07
  -5   8   4    3.12    3.51
   5   8  -4    3.21    2.61
  -5   8   4    5.42    4.41
  -4  -8   4    8.89    3.75
   4  -8  -4   10.99    3.99
  -4  -8   4   12.43    4.06
  -4   8   4   11.21    3.97
   4   8  -4   12.66    3.39
   4   8  -4   11.23    3.92
  -4   8   4   18.97    5.05
   3  -8  -4  106.85   11.86
  -3  -8   4   95.18   11.65
  -3  -8   4   92.54   12.31
   3   8  -4   91.30   11.64
   3   8  -4  104.80   11.42
  -3   8   4   92.10   12.16
  -3   8   4  106.21   12.10
  -2  -8   4    4.10    3.39
   2  -8  -4    3.56    2.71
   2  -8  -4   -0.04    2.55
  -2  -8   4   -0.82    3.20
   2   8  -4    2.24    2.97
  -2   8   4    3.59    3.46
  -2   8   4    0.24    3.03
   2   8  -4    1.16    2.69
   1  -8  -4    3.21    2.99
  -1  -8   4    1.60    3.26
   1  -8  -4    2.54    2.53
   1   8  -4    4.44    3.06
  -1   8   4   -0.15    3.01
  -1   8   4    5.32    3.29
   1   8  -4   -0.03    2.67
   0  -8   4    4.36    3.58
   0  -8  -4    2.23    2.79
   0  -8  -4   -0.01    2.62
   0   8  -4    1.60    2.63
   0   8   4    1.50    2.74
   0   8   4    1.85    3.37
   0   8  -4   -2.50    2.52
  -1  -8  -4    1.18    2.59
   1  -8   4   -3.38    3.04
  -1  -8  -4    2.38    2.72
   1   8   4    5.04    3.46
  -1   8  -4   -0.14    3.01
   1   8   4   -2.93    2.71
  -1   8  -4    1.55    2.90
  -2  -8  -4    4.08    3.33
  -2  -8  -4    2.49    2.34
   2  -8   4    2.10    3.65
  -2   8  -4    0.51    3.14
   2   8   4   -5.77    3.31
   2   8   4   -1.79    2.40
  -2   8  -4   -0.07    3.15
  -3  -8  -4   90.04   10.99
  -3  -8  -4   92.73   12.15
   3  -8   4   98.33   12.61
   3   8   4  107.84   12.31
  -3   8  -4  110.39   12.87
   3   8   4  106.28   11.70
  -3   8  -4   94.01   12.65
  -4  -8  -4    0.58    2.37
   4  -8   4   -1.48    3.50
  -4  -8  -4    0.65    3.47
   4   8   4   -2.17    2.45
  -4   8  -4   -1.85    3.70
  -4   8  -4   -1.33    3.89
   4   8   4    3.04    4.30
  -5  -8  -4   11.02    3.67
  -5  -8  -4    9.87    2.82
   5  -8   4   -0.09    3.87
   5   8   4   19.52    5.33
  -5   8  -4    6.33    4.24
  -5   8  -4   12.72    5.00
   5   8   4    9.75    3.44
   6  -8   4    5.35    4.58
  -6  -8  -4   11.61    4.19
   6   8   4    5.75    4.75
  -6   8  -4    7.51    5.22
   6   8   4    2.78    3.22
   7  -8   4   25.95    6.19
   7  -8   4   12.54    5.34
  -7  -8  -4   21.69    6.56
  -7   8  -4   24.98    7.03
   7   8   4   13.17    6.04
   7   8   4   28.82    5.08
   8  -8   4    0.12    4.61
  -8  -8  -4   -2.13    5.17
   8  -8   4    4.94    4.80
  -8   8  -4    4.58    6.06
   8   8   4    4.80    5.57
   8   8   4   -2.11    3.42
   9  -8   4   51.88    9.87
   9  -8   4   53.15    9.81
   9   8   4   81.19   13.04
  -9   8  -4   95.78   13.54
   9   8   4   78.86    9.71
  10  -8   4   -3.78    5.91
 -10  -8  -4  -10.11    5.92
  10  -8   4    2.65    5.57
  10   8   4   -0.25    4.45
  10   8   4    0.36    7.11
 -10   8  -4   -9.96    6.35
  11  -8   4   18.58    7.43
  11  -8   4   15.66    6.59
 -11  -8  -4   22.32    7.66
 -11   8  -4   10.33    8.84
  11   8   4   10.18    7.81
  11   8   4    7.06    5.31
 -12  -9   4   -4.57    7.06
  12  -9  -4   -0.82    6.62
 -12   9   4   -2.26    9.31
 -12   9   4   -2.46    8.55
  11  -9  -4   57.57   11.99
 -11   9   4   61.01   11.53
 -11   9   4   60.96   12.03
 -10  -9   4  103.86   10.83
  10  -9  -4  122.75   16.35
 -10  -9   4   81.72   14.60
 -10   9   4  105.04   15.87
  10   9  -4   99.98   10.99
  10   9  -4  118.61   11.90
   9  -9  -4    6.40    6.93
  -9  -9   4   10.76    3.19
  -9  -9   4    9.47    6.45
   9   9  -4    9.99    2.82
   9   9  -4    8.74    4.13
  -9   9   4   -0.08    5.65
  -9   9   4   -1.81    7.71
   8  -9  -4   -1.98    5.84
  -8  -9   4   -1.34    4.69
  -8   9   4   -4.26    6.53
   8   9  -4   -0.89    3.87
  -8   9   4   -2.04    4.94
   8   9  -4    1.41    2.68
  -7  -9   4    8.80    4.77
   7  -9  -4   11.18    5.80
   7   9  -4    0.86    2.78
  -7   9   4   10.95    5.68
  -7   9   4    2.87    5.11
   7   9  -4    5.77    4.37
   6  -9  -4    8.70    4.71
  -6  -9   4    2.60    4.90
  -6  -9   4   15.08    5.57
   6   9  -4   11.86    3.64
  -6   9   4    8.45    5.23
  -6   9   4   13.95    6.03
   6   9  -4    8.05    4.19
  -5  -9   4   57.11   10.06
  -5  -9   4   56.59    9.41
   5  -9  -4   55.16    9.87
  -5   9   4   57.59    9.77
   5   9  -4   62.79    8.75
  -5   9   4   65.73   10.72
   5   9  -4   63.85    8.36
   4  -9  -4   -4.34    4.32
  -4  -9   4    2.04    4.20
  -4  -9   4    3.59    4.08
   4   9  -4    6.43    3.31
  -4   9   4   -4.33    3.99
  -4   9   4    1.41    4.53
   4   9  -4    0.61    3.50
  -3  -9   4  232.85   23.94
   3  -9  -4  200.45   23.12
  -3  -9   4  199.20   23.37
   3   9  -4  245.01   23.15
  -3   9   4  208.59   23.36
   3   9  -4  229.06   23.10
  -3   9   4  207.60   23.74
   2  -9  -4  262.26   26.88
  -2  -9   4  249.33   27.24
  -2  -9   4  243.92   26.79
   2   9  -4  250.90   26.65
  -2   9   4  253.95   27.16
  -2   9   4  268.67   26.96
   2   9  -4  254.91   26.50
  -1  -9   4  107.50   13.50
   1  -9  -4  109.08   12.77
   1  -9  -4   99.07   12.83
  -1   9   4  104.03   12.77
   1   9  -4  126.78   13.14
  -1   9   4   94.59   13.07
   1   9  -4   93.84   12.71
   0  -9   4   55.76    8.42
   0  -9  -4   61.84    8.74
   0  -9  -4   57.27    8.19
   0   9  -4   46.48    8.32
   0   9  -4   47.10    8.85
   0   9   4   63.34    8.02
   0   9   4   69.29    9.38
  -1  -9  -4  149.09   15.97
  -1  -9  -4  133.44   16.43
   1  -9   4  132.99   17.01
   1   9   4  136.82   16.97
  -1   9  -4  146.62   16.87
   1   9   4  163.09   16.63
  -1   9  -4  156.57   16.97
  -2  -9  -4   55.05    7.87
   2  -9   4   51.98    9.49
  -2  -9  -4   41.01    7.65
   2   9   4   65.94    9.88
   2   9   4   65.87    8.35
  -2   9  -4   47.12    8.05
  -2   9  -4   60.51    9.57
  -3  -9  -4   94.40   12.85
   3  -9   4   88.35   13.32
  -3  -9  -4  106.37   12.00
   3   9   4  127.77   12.91
  -3   9  -4  111.52   13.75
  -3   9  -4   98.26   13.53
   3   9   4   96.25   13.74
  -4  -9  -4   40.24    5.77
  -4  -9  -4   31.05    6.98
   4  -9   4   22.29    6.74
   4   9   4   42.00    7.79
  -4   9  -4   30.80    7.15
  -4   9  -4   29.63    7.33
   4   9   4   39.71    6.84
  -5  -9  -4   56.56    9.76
   5  -9   4   58.99   10.74
  -5   9  -4   81.28   11.40
   5   9   4   56.51   10.44
  -5   9  -4   61.76   11.24
   5   9   4   70.39    9.24
  -6  -9  -4    1.38    5.93
   6  -9   4    4.71    3.64
  -6  -9  -4    2.56    2.52
   6  -9   4   -0.17    4.65
   6   9   4   -1.95    3.92
   6   9   4   -4.82    5.31
  -6   9  -4   -0.41    5.24
  -6   9  -4    7.25    6.22
   7  -9   4   23.77    6.52
  -7  -9  -4   34.12    7.39
   7  -9   4   25.19    6.99
   7   9   4   28.07    7.83
  -7   9  -4   20.16    7.01
   7   9   4   25.04    5.59
  -7   9  -4   34.46    6.62
   8  -9   4   12.32    5.14
  -8  -9  -4   18.41    7.18
   8  -9   4   14.29    5.97
  -8   9  -4   21.04    7.32
   8   9   4   16.82    7.44
   8   9   4   26.51    5.78
  -9  -9  -4   -3.75    5.92
   9  -9   4    8.34    6.50
   9  -9   4    0.44    5.96
   9   9   4    3.61    5.10
   9   9   4    4.96    7.36
  -9   9  -4    6.43    7.11
 -10  -9  -4    8.72    7.51
  10  -9   4   20.34    7.93
  10  -9   4   11.32    6.60
  10   9   4   11.22    8.62
  10   9   4   17.07    6.03
 -10   9  -4   17.75    8.58
  11 -10  -4  -22.86    9.46
 -11 -10   4   10.58    7.99
 -11  10   4   -6.12    9.76
 -10 -10   4   47.88    5.93
 -10 -10   4   38.22    8.82
  10 -10  -4   47.56   11.19
  10  10  -4   39.94    6.28
  10  10  -4   34.98    6.32
 -10  10   4   35.65   10.15
 -10  10   4   40.74    9.49
  -9 -10   4    7.58    3.80
   9 -10  -4    2.17    7.89
  -9  10   4    0.94    6.70
   9  10  -4    6.61    3.44
  -9  10   4    2.11    7.95
   9  10  -4   18.15    5.49
  -8 -10   4    7.37    6.08
  -8 -10   4    2.17    3.74
   8 -10  -4    3.36    6.90
   8  10  -4    0.34    4.68
   8  10  -4   -2.31    3.37
  -8  10   4    0.96    6.02
  -7 -10   4   51.62   10.18
   7 -10  -4   57.35   10.13
   7  10  -4   67.11    8.70
  -7  10   4   47.10    9.70
  -7  10   4   79.66   13.01
   7  10  -4   61.17    9.97
   6 -10  -4   -0.41    5.74
  -6 -10   4    1.35    5.75
  -6 -10   4    4.88    5.63
  -6  10   4   -0.23    6.46
   6  10  -4   -0.71    4.96
   6  10  -4    1.12    3.57
  -6  10   4   15.04    5.78
  -5 -10   4   -5.34    4.89
   5 -10  -4   -0.17    5.42
  -5 -10   4    7.12    5.46
   5  10  -4   -3.94    4.54
   5  10  -4   -0.69    3.55
  -5  10   4   -4.08    4.37
  -5  10   4    1.96    6.42
  -4 -10   4    7.99    4.96
  -4 -10   4    1.21    4.68
   4 -10  -4   -9.76    4.93
  -4  10   4    2.68    5.99
   4  10  -4   -1.95    4.92
   4  10  -4    1.56    3.80
  -4  10   4   -4.56    4.35
   3 -10  -4    5.25    4.96
  -3 -10   4    7.60    4.97
   3  10  -4   11.67    4.61
   3  10  -4    9.06    3.95
  -3  10   4    9.18    5.98
  -3  10   4    7.01    4.46
   2 -10  -4   -0.69    4.54
  -2 -10   4   -0.93    4.45
  -2 -10   4   -9.46    4.66
  -2  10   4   -0.11    3.99
   2  10  -4    1.92    4.19
   2  10  -4   -3.46    3.26
  -2  10   4    5.36    5.77
  -1 -10   4   16.66    6.01
   1 -10  -4   13.75    5.33
   1 -10  -4   26.65    5.28
  -1  10   4   24.56    6.65
   1  10  -4   17.23    5.28
   1  10  -4   15.72    5.60
  -1  10   4   19.02    5.52
   0 -10   4   10.98    5.53
   0 -10  -4   18.60    5.39
   0 -10  -4   11.21    5.03
   0  10   4    8.10    5.59
   0  10   4   20.12    5.32
   0  10  -4   18.13    5.14
   0  10  -4   20.26    5.47
   1 -10   4   14.08    5.22
  -1 -10  -4    8.92    5.47
  -1 -10  -4   11.89    4.32
  -1  10  -4   16.64    5.75
   1  10   4   14.07    5.88
  -1  10  -4   12.92    5.58
   1  10   4   10.01    3.78
  -2 -10  -4    5.84    4.91
   2 -10   4    5.31    5.10
  -2 -10  -4    4.06    3.96
  -2  10  -4    0.03    4.58
  -2  10  -4   10.08    4.96
   2  10   4    7.52    4.27
   2  10   4    4.82    5.03
  -3 -10  -4   99.57   12.18
   3 -10   4   83.85   13.80
  -3 -10  -4   85.80   13.55
  -3  10  -4  117.59   14.36
   3  10   4  103.88   12.64
   3  10   4   92.83   14.06
  -3  10  -4  114.04   14.14
  -4 -10  -4   34.51    5.79
  -4 -10  -4   34.54    8.53
   4 -10   4   26.47    7.20
  -4  10  -4   32.60    8.55
  -4  10  -4   30.84    7.63
   4  10   4   24.69    7.17
   4  10   4   29.66    6.20
  -5 -10  -4   15.75    6.19
  -5 -10  -4   21.00    4.38
   5 -10   4    9.65    5.50
   5 -10   4   18.27    6.02
  -5  10  -4   13.44    6.38
   5  10   4   25.73    5.55
   5  10   4    0.74    6.44
  -5  10  -4   10.33    6.02
  -6 -10  -4   -1.50    3.06
   6 -10   4    1.07    5.37
   6 -10   4    9.99    5.80
   6  10   4   -4.40    6.68
   6  10   4    0.05    4.05
  -6  10  -4    4.61    6.59
   7 -10   4   46.10    9.20
  -7 -10  -4   48.05    9.66
   7 -10   4   42.87    9.07
   7  10   4   67.25   11.83
  -7  10  -4   55.63   10.25
  -7  10  -4   53.43   10.15
  -8 -10  -4   -8.10    6.78
   8 -10   4    1.97    6.28
   8 -10   4    4.13    4.89
   8  10   4   -0.03    7.52
  -8  10  -4    4.33    7.59
   8  10   4   -0.70    4.62
   9 -10   4   12.41    8.11
  -9 -10  -4   24.93    8.68
   9 -10   4   20.04    7.68
  -9  10  -4   24.47    9.43
   9  10   4   29.36    6.48
   9  10   4   45.69    9.39
  -9  10  -4   20.15    9.41
  10 -10   4    4.32    8.06
 -10 -10  -4   31.39    9.72
  10  10   4   13.54    6.16
 -10  10  -4   26.31    9.95
 -10 -11   4    7.96    8.23
  10 -11  -4   16.21   11.96
 -10 -11   4    1.84    6.46
 -10  11   4   25.14   11.05
 -10  11   4    4.15    9.42
  10  11  -4   13.23    5.53
  -9 -11   4  -10.62    4.60
  -9 -11   4   -1.12    7.51
   9 -11  -4   -0.15    8.23
   9  11  -4   -9.67    5.89
   9  11  -4   -6.58    4.16
  -9  11   4   -4.28    8.99
  -8 -11   4   -2.17    7.00
  -8 -11   4   11.29    5.08
   8 -11  -4   13.31    6.89
   8  11  -4    0.03    4.57
   8  11  -4   12.57    6.74
  -8  11   4    3.85    7.77
  -8  11   4    3.92    7.34
  -7 -11   4    9.55    4.95
   7 -11  -4   10.01    7.49
   7  11  -4    7.60    5.73
  -7  11   4   20.10    6.59
  -7  11   4    1.28    7.59
   7  11  -4    3.93    4.64
  -6 -11   4   11.96    7.01
   6 -11  -4   16.82    7.08
  -6 -11   4    3.03    4.91
  -6  11   4   -0.21    5.94
   6  11  -4   11.22    6.65
   6  11  -4   15.92    4.96
  -5 -11   4   30.68    8.24
  -5 -11   4   36.37    7.06
   5 -11  -4   26.12    8.00
   5  11  -4   32.45    6.49
  -5  11   4   23.88    6.83
   5  11  -4   23.86    6.93
   4 -11  -4   -6.47    3.83
  -4 -11   4  -10.15    5.55
  -4 -11   4    8.71    6.53
   4  11  -4    2.13    5.20
   4  11  -4    4.43    4.23
  -4  11   4    5.53    6.60
  -4  11   4    6.46    5.32
  -3 -11   4   -6.46    5.62
   3 -11  -4    1.87    4.11
  -3 -11   4   -4.59    5.43
   3  11  -4   -0.94    4.87
   3  11  -4    4.06    5.40
  -3  11   4   10.78    6.17
  -3  11   4    2.58    4.87
  -2 -11   4   76.36   11.08
   2 -11  -4   68.25   11.29
  -2  11   4   70.28   11.49
  -2  11   4   68.72   11.97
   2  11  -4   69.63   10.98
   2  11  -4   76.08   11.50
   1 -11  -4   -4.12    4.99
   1 -11  -4    2.44    5.18
  -1 -11   4   -4.94    5.35
  -1  11   4   -5.84    6.28
   1  11  -4    0.85    4.81
  -1  11   4   -0.58    4.57
   1  11  -4   -4.66    3.96
   0 -11  -4   -0.15    6.10
   0 -11  -4   -6.39    4.21
   0 -11   4    0.78    5.28
   0  11  -4   -1.80    4.73
   0  11  -4   -4.43    5.22
   0  11   4    0.88    4.57
   0  11   4    8.49    5.60
  -1 -11  -4  168.44   18.81
   1 -11   4  152.57   20.18
  -1 -11  -4  177.50   20.00
   1  11   4  166.90   19.18
  -1  11  -4  164.89   19.86
  -1  11  -4  175.57   20.22
   1  11   4  162.24   19.82
  -2 -11  -4   -3.74    5.68
   2 -11   4    3.86    5.67
  -2 -11  -4    2.95    4.35
   2  11   4   -0.69    4.16
  -2  11  -4    1.91    5.52
   2  11   4   20.81    6.83
  -2  11  -4   -0.05    5.39
  -3 -11  -4   41.89    7.57
   3 -11   4   32.46    8.11
   3  11   4   32.73    9.21
  -3  11  -4   39.95    8.70
   3  11   4   53.43    8.72
  -4 -11  -4   15.40    4.91
   4 -11   4    8.71    5.70
   4 -11   4    6.74    6.35
  -4  11  -4   11.96    6.22
   4  11   4    9.20    4.91
   4  11   4   18.47    7.30
  -5 -11  -4   -0.39    4.82
   5 -11   4   -2.98    6.39
   5 -11   4   -2.58    5.69
  -5 -11  -4   -0.56    4.07
  -5  11  -4   -6.50    5.69
   5  11   4    1.43    6.84
  -5  11  -4   -6.11    6.49
   5  11   4    0.94    4.75
  -6  11  -4   14.80    7.96
  -6  11  -4   14.17    7.66
   6  11   4   15.33    5.77
   7 -11   4    7.74    7.27
   7 -11   4   12.67    7.16
  -7 -11  -4   21.99    7.73
   7  11   4   18.88    5.96
  -7  11  -4   -0.96    8.00
  -7  11  -4   27.28    8.99
   8 -11   4    3.74    7.31
   8 -11   4    9.97    7.83
  -8 -11  -4    3.19    9.12
  -8  11  -4   16.87    9.22
   8  11   4    5.89    6.48
  -8  11  -4   12.88    9.63
   8  11   4    1.78    9.26
  -8 -12   4    6.96    6.32
  -8 -12   4    7.06    8.77
   8 -12  -4    1.81   10.50
  -8  12   4   12.32    9.67
   8  12  -4   -7.10    5.78
   8  12  -4   -0.54    7.60
  -8  12   4    0.31   10.06
  -7 -12   4   12.47    5.92
   7 -12  -4    0.38    8.19
  -7 -12   4    7.91    8.10
  -7  12   4    4.97    9.54
  -7  12   4   14.97    9.07
   7  12  -4    7.70    6.34
   7  12  -4   15.99    7.79
   6 -12  -4   59.33   13.84
  -6 -12   4   90.59   13.10
  -6 -12   4  104.02   14.06
   6  12  -4   80.99   14.69
  -6  12   4   73.63   14.19
   6  12  -4  102.65   12.97
  -6  12   4   80.07   14.69
  -5 -12   4    0.07    6.01
  -5 -12   4  -12.84    7.43
   5 -12  -4    8.53    5.99
  -5 -12   4    8.42    6.63
  -5  12   4    7.28    6.57
   5  12  -4   -1.60    5.07
   5  12  -4   -4.01    6.82
  -5  12   4   -8.84    6.33
  -4 -12   4   53.78    9.92
   4 -12  -4   58.76   10.88
  -4 -12   4   61.46   11.90
  -4 -12   4   58.29   11.43
   4  12  -4   73.97   11.12
  -4  12   4   61.22   10.71
   4  12  -4   64.56   10.93
   3 -12  -4    7.37    6.61
  -3 -12   4    4.77    5.81
  -3 -12   4    1.36    7.04
  -3 -12   4    2.27    7.26
   3  12  -4    9.60    7.19
  -3  12   4   14.79    7.72
   3  12  -4   -0.86    5.00
  -3  12   4    3.11    6.27
  -2 -12   4    7.46    7.00
   2 -12  -4    7.82    6.10
  -2 -12   4   -5.69    5.13
   2  12  -4    4.59    5.55
   2  12  -4    7.36    6.47
  -2  12   4   11.97    7.74
  -2  12   4   -1.08    5.42
  -1 -12   4   33.97    8.62
  -1 -12   4   29.75    7.14
   1 -12  -4   27.50    7.20
  -1  12   4   33.38    8.52
   1  12  -4   34.60    7.27
   1  12  -4   23.76    7.03
  -1  12   4   29.69    7.56
   0 -12   4   21.30    7.69
   0 -12  -4   17.63    6.35
   0 -12   4   12.43    6.14
   0  12  -4   16.72    6.66
   0  12   4   23.03    7.72
   0  12   4   11.71    5.93
  -1 -12  -4    1.15    5.25
   1 -12   4   -2.78    5.94
  -1 -12  -4    9.33    7.00
   1 -12   4   -7.80    6.67
  -1  12  -4   -3.04    5.88
   1  12   4   -0.44    7.07
   1  12   4    7.13    5.62
  -2 -12  -4    7.91    5.74
   2 -12   4    0.16    6.92
   2 -12   4    5.65    5.04
  -2 -12  -4   11.47    5.96
   2  12   4   10.08    7.81
  -2  12  -4   15.18    6.26
   2  12   4   -4.82    5.25
  -2  12  -4    2.45    6.42
   3 -12   4   19.28    7.56
  -3 -12  -4   19.70    6.36
  -3 -12  -4   12.06    7.00
   3 -12   4   15.31    7.09
   3  12   4   21.60    8.36
  -3  12  -4   23.84    8.23
  -3  12  -4   33.25    8.09
   3  12   4    9.35    6.31
   4 -12   4    1.83    6.37
   4 -12   4   -2.19    7.56
  -4 -12  -4    6.79    5.51
  -4 -12  -4   22.89    8.04
   4  12   4   -6.97    5.50
  -4  12  -4    0.50    7.13
   4  12   4   12.71    8.68
  -4  12  -4   -8.02    6.49
   5 -12   4    1.58    7.76
  -5 -12  -4   13.22    8.35
  -5 -12  -4    6.63    5.82
   5 -12   4   11.24    5.60
  -5  12  -4    0.52    8.55
  -5  12  -4   -7.90    7.94
   5  12   4   18.03    9.07
   5  12   4    1.11    5.88
  -6 -12  -4   14.16    7.87
   6 -12   4   20.74    8.83
  -6 -12  -4   20.20    6.26
   6 -12   4   24.33    6.75
   6  12   4    9.91    6.84
  -6  12  -4   36.01    9.29
   6  12   4   22.44    9.26
  -6  12  -4   24.21    8.33
   7 -12   4    2.08    6.60
   7 -12   4    6.89    8.77
  -7 -12  -4    0.27    9.35
   7  12   4   23.10   10.73
   7  12   4   13.55    7.34
  -7  12  -4   20.78   10.42
  -7  12  -4   11.47   11.20
  -6 -13   4   23.67    8.55
  -6 -13   4   19.02    9.45
   6 -13  -4   10.47    9.19
  -6  13   4   46.52   11.79
  -6  13   4    9.16   10.86
   6  13  -4   13.23    7.39
  -5 -13   4  -11.46    8.90
   5 -13  -4  -10.26    8.78
  -5 -13   4   15.39    7.05
  -5  13   4   -7.54    8.25
  -5  13   4   17.91   10.23
   5  13  -4    2.57    6.80
  -4 -13   4   10.99    9.92
   4 -13  -4    6.92    8.62
  -4 -13   4    1.95    7.02
  -4 -13   4    8.67    8.47
  -4  13   4   14.93    8.27
   4  13  -4   10.72    7.11
  -4  13   4   19.96    9.72
  -3 -13   4    2.59    8.73
  -3 -13   4    3.57    6.67
   3 -13  -4    1.70    7.86
  -3  13   4    4.77    6.84
   3  13  -4    4.43    7.57
   3  13  -4   -2.61    6.48
  -3  13   4  -12.28    8.72
   2 -13  -4   33.70    9.41
  -2 -13   4   33.11    8.75
  -2 -13   4   37.28   10.57
   2  13  -4   34.84    8.84
  -2  13   4   18.64    8.71
  -2  13   4   36.80    9.76
   2  13  -4   37.34    8.30
  -1 -13   4   23.76    9.75
  -1 -13   4   31.97    8.31
   1 -13  -4   34.22    8.11
   1  13  -4   20.15    7.78
  -1  13   4   27.70    9.51
  -1  13   4   33.73    8.92
   1  13  -4   46.69    9.15
   0 -13   4   24.99    9.12
   0 -13  -4   13.69    7.12
   0 -13   4    7.26    6.88
   0  13  -4   23.55    8.11
   0  13  -4   14.31    7.32
   0  13   4   36.54    8.85
   0  13   4   14.30    7.57
   1 -13   4   12.42    8.20
   1 -13   4   16.71    9.31
  -1 -13  -4   -7.33    7.86
  -1 -13  -4   16.29    7.34
  -1  13  -4   24.31    8.64
   1  13   4   26.33    8.83
   1  13   4   32.46    7.36
  -1  13  -4   14.80    7.92
   2 -13   4   67.99   13.12
  -2 -13  -4   97.89   13.94
  -2 -13  -4  111.04   15.89
   2 -13   4   68.27   14.18
   2  13   4   86.60   13.87
  -2  13  -4   63.35   12.83
  -2  13  -4   83.83   13.48
   2  13   4   99.23   17.07
  -3 -13  -4   26.78    7.01
   3 -13   4    6.50    7.58
   3 -13   4   15.50    8.75
   3  13   4   26.66   10.42
   3  13   4   26.99    7.83
  -3  13  -4   26.91    9.46
  -3  13  -4   30.40    9.07
   4 -13   4   28.19    9.58
  -4 -13  -4   28.38    7.92
   4 -13   4   19.21    9.64
  -4 -13  -4   21.19    8.79
   4  13   4   35.48   11.26
  -4  13  -4   22.95    9.86
   4  13   4   22.75    7.92
  -4  13  -4   32.30    9.92
  -5 -13  -4   15.08    7.14
  -5 -13  -4    4.24    8.89
   5  13   4   16.95    7.75
  -5  13  -4   14.43   10.60
   5  13   4   22.16   10.91
   3 -14  -4    6.94   10.65
  -3 -14   4    4.19    8.75
   3  14  -4   -7.64    7.76
   3  14  -4   -8.45    8.90
  -3  14   4   -0.23   10.96
   2 -14  -4   57.32   12.26
  -2 -14   4   52.72   11.91
  -2  14   4   67.03   14.11
   2  14  -4   41.05   11.20
   2  14  -4   73.65   12.25
  -1 -14   4   -9.67    7.64
   1 -14  -4   -1.03    7.46
  -1 -14   4    3.95   12.02
   1  14  -4  -10.24    8.03
  -1  14   4    8.95   11.11
  -1  14   4   -4.62    9.33
   1  14  -4    7.04    8.48
   0 -14   4   -5.04    7.94
   0 -14  -4  -10.43    8.40
   0 -14   4    8.56   10.38
   0  14  -4   17.63    9.10
   0  14   4  -18.30    8.90
   0  14  -4   -7.14    8.45
   0  14   4    7.95   11.21
  -1 -14  -4   -3.96    8.15
  -1 -14  -4   -8.14   10.17
   1 -14   4    1.67    9.27
   1 -14   4   -5.89   11.24
   1  14   4   16.33    8.98
  -1  14  -4   23.50    9.94
   1  14   4   32.41   11.67
  -1  14  -4    8.66    9.15
 -15   0   5   -0.30    4.45
 -14   0   5   -7.53    3.47
 -13   0   5  145.46   15.63
 -12   0   5    0.75    2.29
 -11   0   5  114.39   12.16
 -10   0   5    2.53    2.65
 -10   0   5    2.09    1.70
  -9   0   5  336.74   29.58
  -9   0   5  262.97   29.83
  -8   0   5   -3.54    1.41
  -8   0   5   -1.48    0.98
  -7   0   5   14.65    2.07
  -7   0   5    9.95    2.43
  -6   0   5   -0.62    0.39
  -6   0   5   -0.72    1.19
  -5   0   5    6.65    1.69
  -4   0   5    0.95    0.93
  -3   0   5   53.07    5.67
  -2   0   5   -0.11    0.32
   1   0  -5  197.94   21.40
  -1   0   5  246.00   21.50
   0   0   5    1.58    0.82
   0   0  -5    2.20    0.84
  -1   0  -5  176.74   16.66
   1   0   5  159.47   16.63
   2   0   5    0.28    0.84
  -2   0  -5   -0.43    0.98
  -3   0  -5  141.68   13.86
   3   0   5  128.83   13.85
  -4   0  -5   -0.43    1.44
   4   0   5   -2.63    1.46
   5   0   5  376.40   42.64
  -5   0  -5  497.01   42.87
  -6   0  -5    0.37    1.94
   7   0   5   84.07    9.71
  -8   0  -5    3.71    2.47
   8   0   5   -1.10    2.12
   9   0   5  263.87   26.84
   9   0   5  263.26   26.05
 -10   0  -5    4.45    3.56
  10   0   5    0.55    1.73
  10   0   5   -1.35    2.72
 -11   0  -5   51.68    8.28
  11   0   5   38.87    5.02
  11   0   5   31.08    5.79
  12   0   5    2.54    1.99
 -12   0  -5   -4.35    4.55
  12   0   5   -0.75    3.43
 -13   0  -5   11.60    6.24
  13   0   5   10.32    2.26
  13   0   5    6.00    4.20
 -14   0  -5    3.96    6.94
  14   0   5    2.79    4.53
 -15  -1   5   -4.23    4.44
 -15   1   5   -8.89    4.57
 -14  -1   5   -0.13    3.51
 -14   1   5    4.64    4.08
 -13  -1   5   10.19    3.39
 -13   1   5   11.46    3.59
 -12  -1   5   26.55    4.45
 -12   1   5   19.29    4.19
 -11  -1   5   -0.39    1.60
 -11   1   5   -0.53    2.15
 -10  -1   5    5.34    2.71
  10  -1  -5    5.04    3.17
 -10  -1   5    9.51    2.12
 -10   1   5    9.89    2.65
  -9  -1   5    7.97    2.52
  -9  -1   5    9.46    1.82
   9  -1  -5   11.83    2.81
  -9   1   5    3.60    2.04
  -9   1   5    6.74    2.77
  -8  -1   5   70.59    6.44
   8  -1  -5   71.14    7.40
  -8  -1   5   52.67    6.86
  -8   1   5   52.36    7.22
  -8   1   5   55.35    6.66
  -7  -1   5    2.33    0.80
   7  -1  -5    1.74    1.77
  -7  -1   5    3.03    1.51
  -7   1   5    2.35    1.08
  -7   1   5   -1.57    1.57
  -6  -1   5    7.95    1.77
   6  -1  -5    9.32    2.13
  -6  -1   5    6.64    1.17
  -6  -1   5    7.38    1.09
  -6   1   5    6.58    1.28
  -6   1   5    6.19    2.00
   5  -1  -5  445.10   40.62
  -5  -1   5  423.57   40.35
  -5   1   5  380.81   40.54
   4  -1  -5  130.27   12.16
  -4   1   5  108.23   12.04
   3  -1  -5  187.48   17.64
  -3   1   5  167.72   17.56
  -2   1   5 2594.30  233.08
  -2   1   5 2278.20  232.77
  -1  -1   5  627.71   56.02
  -1   1   5  561.78   56.13
  -1   1   5  493.58   55.94
   1   1  -5  647.45   55.95
   0  -1  -5  909.58   95.53
   0  -1   5 1073.47   95.66
   0   1   5 1006.45   95.57
   1  -1   5   43.02    5.32
  -1  -1  -5   45.91    5.26
  -1   1  -5   53.92    5.34
   1   1   5   48.51    5.24
  -2  -1  -5 1117.44  106.34
   2  -1   5  964.65  106.31
   2   1   5 1149.25  106.31
  -2   1  -5 1193.78  106.40
  -3  -1  -5   16.66    2.63
   3  -1   5   10.03    2.29
   3   1   5   13.03    2.27
  -3   1  -5   10.79    2.36
   4  -1   5   45.01    6.84
  -4  -1  -5   71.84    7.04
   4   1   5   57.81    6.71
  -4   1  -5   63.56    6.99
  -5  -1  -5  266.38   25.39
   5  -1   5  212.88   25.32
   5   1   5  250.68   25.35
  -5   1  -5  285.33   25.57
   6   1   5   17.61    3.75
  -7  -1  -5    2.60    2.37
   7  -1   5   -0.24    2.08
   7   1   5    2.37    2.30
  -7   1  -5   -0.18    2.26
  -8  -1  -5    0.06    2.18
   8  -1   5   -1.73    2.33
  -8   1  -5   -2.17    2.33
   8   1   5   -5.05    2.17
   9  -1   5  134.80   16.53
   9  -1   5  162.36   16.14
   9   1   5  153.39   15.33
   9   1   5  169.28   16.68
  10  -1   5    3.58    2.88
 -10  -1  -5   13.66    4.53
  10  -1   5    8.01    2.75
 -10   1  -5   13.21    4.88
  10   1   5    8.61    1.76
  10   1   5   10.85    3.44
  11  -1   5   46.89    7.02
 -11  -1  -5   73.68    9.57
  11  -1   5   44.75    8.06
  11   1   5   66.47    6.14
  11   1   5   41.59    7.83
 -11   1  -5   62.17    9.91
 -12  -1  -5   24.02    5.90
  12  -1   5   17.23    4.41
  12  -1   5   14.71    3.54
  12   1   5   18.24    4.30
  13  -1   5   31.46    4.83
 -13  -1  -5   45.72    8.19
  13  -1   5   25.25    5.54
  13   1   5   25.36    5.43
 -14  -1  -5   91.68   14.01
  14  -1   5   71.00   10.81
  14  -1   5   83.62    9.28
  14   1   5   63.76   10.64
 -15  -2   5    1.36    4.55
 -15   2   5    1.16    5.63
 -14  -2   5   -2.66    3.59
 -14   2   5    2.92    4.51
 -13  -2   5   29.19    5.54
 -13   2   5   40.32    6.87
 -12  -2   5   84.02   10.23
  12  -2  -5  100.61   11.35
 -12   2   5  100.65   11.27
  11  -2  -5   34.82    6.18
 -11  -2   5   36.97    4.95
 -11   2   5   40.20    5.95
 -10  -2   5  305.20   29.87
  10  -2  -5  324.10   30.68
 -10  -2   5  290.34   30.03
 -10   2   5  302.07   30.46
   9  -2  -5   79.57    8.71
  -9  -2   5   82.73    7.75
  -9  -2   5   68.85    7.99
  -9   2   5   60.13    8.59
  -9   2   5   67.85    8.37
  -8  -2   5  218.19   19.39
   8  -2  -5  209.54   20.26
  -8  -2   5  195.17   19.64
  -8   2   5  187.73   19.82
  -8   2   5  171.83   20.10
  -7  -2   5    6.17    1.66
  -7  -2   5    5.04    1.04
   7  -2  -5    4.32    2.15
  -7   2   5    3.42    1.70
  -7   2   5    4.11    1.90
  -6  -2   5    7.57    1.59
   6  -2  -5   10.76    2.46
  -6  -2   5   10.81    1.42
  -6  -2   5    7.88    1.57
  -6   2   5    4.65    2.08
  -6   2   5    5.84    1.66
  -5  -2   5   14.32    1.62
   5  -2  -5   10.70    2.46
  -5  -2   5   11.96    1.91
  -5   2   5    9.34    2.53
  -5   2   5   11.00    1.94
   4  -2  -5  100.96    9.79
  -4  -2   5   87.50    9.10
  -4  -2   5   90.92    9.23
  -4   2   5   93.52    9.84
  -3  -2   5  862.88   83.10
   3  -2  -5  951.41   83.54
  -3  -2   5  796.76   83.05
  -3   2   5  831.23   83.17
  -3   2   5  895.10   83.55
  -2  -2   5   41.77    4.39
   2  -2  -5   39.24    4.31
  -2  -2   5   38.07    4.38
   2  -2  -5   45.95    4.63
  -2   2   5   37.50    4.41
   2   2  -5   36.76    4.17
  -2   2   5   43.45    4.77
  -1  -2   5  496.74   48.09
   1  -2  -5  575.67   48.23
   1  -2  -5  441.32   47.96
  -1   2   5  533.81   48.20
   1   2  -5  477.20   48.05
  -1   2   5  465.86   48.03
   0  -2   5  589.12   55.74
   0  -2  -5  527.05   55.56
   0   2   5  568.60   55.60
   0   2   5  622.31   55.65
   1  -2   5   58.40    6.88
  -1  -2  -5   59.78    6.76
  -1   2  -5   69.56    6.92
   1   2   5   63.52    6.71
   1   2   5   62.58    6.55
  -2  -2  -5  959.54   92.55
   2  -2   5  886.66   92.63
   2   2   5 1012.46   92.49
  -2   2  -5 1064.49   92.70
   2   2   5  884.52   92.16
  -3  -2  -5  181.04   17.26
   3  -2   5  144.11   17.24
   3   2   5  186.58   17.18
  -3   2  -5  166.93   17.28
  -4  -2  -5  367.50   37.66
  -4   2  -5  389.46   37.84
   4   2   5  394.33   37.63
  -5  -2  -5  187.76   18.52
   5  -2   5  148.73   18.48
   5   2   5  183.56   18.41
  -5   2  -5  203.83   18.80
  -6  -2  -5  468.06   42.37
   6   2   5  391.66   42.09
   7  -2   5   16.20    3.73
  -7  -2  -5   26.08    4.36
   7   2   5   17.66    3.63
  -7   2  -5   20.32    4.10
   8  -2   5   14.84    4.00
  -8  -2  -5   21.05    4.39
  -8   2  -5   26.60    4.87
   8   2   5   21.21    2.18
   8   2   5   18.48    2.17
   8   2   5   17.87    3.92
   9  -2   5    4.25    3.37
  -9   2  -5   13.77    4.24
   9   2   5   13.25    3.32
  10  -2   5   30.25    5.55
 -10  -2  -5   41.48    6.77
  10  -2   5   28.41    5.33
  10   2   5   27.26    5.13
 -10   2  -5   53.87    8.57
  11  -2   5   45.25    6.60
 -11  -2  -5   50.12    7.28
  11  -2   5   34.84    6.14
  11   2   5   27.73    5.58
 -13  -2  -5    4.40    5.57
  13  -2   5    4.65    4.45
  13  -2   5    2.97    3.80
 -13   2  -5    7.98    6.17
  13   2   5    2.53    6.08
  13   2   5    9.46    4.17
 -15  -3   5    1.32    4.93
 -15   3   5   -0.94    6.15
  14  -3  -5   -2.15    4.57
 -14  -3   5   -2.33    3.63
 -14   3   5    6.87    5.52
  13  -3  -5    5.29    4.28
 -13  -3   5    6.35    3.04
 -13   3   5    8.38    4.76
 -12  -3   5   -4.41    2.30
  12  -3  -5   -3.02    3.28
 -12   3   5   -2.82    3.37
 -11  -3   5   -0.49    1.80
  11  -3  -5    1.34    3.04
 -11   3   5    2.93    3.09
 -10  -3   5   23.53    3.76
  10  -3  -5   22.93    4.90
 -10  -3   5   26.07    3.78
 -10   3   5   22.91    4.53
  -9  -3   5    1.37    1.41
  -9  -3   5    0.48    1.34
   9  -3  -5    0.87    2.59
  -9   3   5   -1.32    2.24
  -8  -3   5  294.33   29.43
  -8  -3   5  318.75   29.47
   8  -3  -5  323.76   30.35
  -8   3   5  263.19   30.19
  -8   3   5  306.99   30.09
  -7  -3   5   52.26    5.70
  -7  -3   5   60.40    6.28
  -7   3   5   44.37    6.39
  -7   3   5   50.52    6.74
   6  -3  -5   83.70    8.92
  -6  -3   5   73.84    8.34
  -6  -3   5   83.09    7.98
  -6   3   5   67.83    8.58
  -6   3   5   75.89    8.56
  -5  -3   5   13.53    2.12
   5  -3  -5   11.11    2.88
  -5  -3   5   14.21    2.46
  -5   3   5   13.95    2.50
  -5   3   5   13.77    3.10
  -4  -3   5  109.65   12.27
  -4  -3   5  118.20   12.14
   4  -3  -5  125.26   12.71
   4   3  -5  132.05   11.67
  -4   3   5  123.16   12.41
  -4   3   5  116.14   12.36
  -4   3   5  118.50   12.72
  -3  -3   5  341.39   35.79
   3  -3  -5  369.38   36.12
  -3  -3   5  342.38   35.87
  -3   3   5  401.97   36.05
  -3   3   5  355.99   35.91
  -3   3   5  365.99   36.20
   3   3  -5  405.39   35.59
   3   3  -5  366.25   35.53
  -2  -3   5  504.04   48.47
   2  -3  -5  491.66   48.39
  -2  -3   5  485.44   48.51
   2  -3  -5  512.50   48.61
   2   3  -5  462.50   48.27
  -2   3   5  481.87   48.48
   2   3  -5  549.46   48.33
  -2   3   5  516.18   48.70
   1  -3  -5  265.27   29.00
  -1  -3   5  306.30   29.25
   1  -3  -5  306.89   29.17
  -1   3   5  299.05   29.24
   1   3  -5  335.28   29.12
  -1   3   5  281.92   29.10
   1   3  -5  288.42   29.11
   0  -3  -5 1019.17  112.67
   0  -3  -5 1275.87  112.75
   0  -3   5 1113.38  112.91
   0   3  -5 1279.62  112.87
   0   3   5 1186.12  112.79
   0   3   5 1169.28  112.77
  -1  -3  -5   33.73    4.71
  -1  -3  -5   42.63    4.45
   1  -3   5   35.67    4.96
   1   3   5   36.81    4.59
   1   3   5   40.41    4.48
  -1   3  -5   40.10    4.71
  -2  -3  -5  107.30   11.97
  -2   3  -5  117.05   12.14
   2   3   5  114.56   11.73
   2   3   5  125.23   12.03
   3  -3   5    8.27    2.67
  -3  -3  -5   14.33    2.63
   3   3   5   12.11    2.01
   3   3   5   11.08    2.37
  -3   3  -5   12.14    2.75
  -4  -3  -5   22.39    3.70
   4  -3   5   11.88    3.35
  -4   3  -5   20.27    3.74
   4   3   5   16.67    2.56
   4   3   5   25.25    3.46
   5  -3   5    0.43    2.09
  -5  -3  -5    4.85    2.15
  -5   3  -5    1.88    1.79
   5   3   5    4.16    1.12
  -6  -3  -5    4.42    2.38
   6  -3   5    2.32    2.37
   6   3   5    2.36    0.76
   6   3   5    2.88    2.11
  -6   3  -5    6.91    2.90
   7  -3   5    2.44    2.67
  -7  -3  -5    3.58    2.58
  -7   3  -5   -1.68    2.37
   7   3   5    3.07    2.39
   8  -3   5   18.11    4.42
  -8  -3  -5   20.52    4.42
   8   3   5   15.89    3.95
  -8   3  -5   24.76    5.16
  -9  -3  -5   29.54    5.42
   9   3   5   25.61    4.72
  -9   3  -5   31.85    6.23
 -10  -3  -5  142.54   13.71
  10  -3   5   85.27   12.64
  10  -3   5  114.69   12.97
  10   3   5  113.92   12.73
 -11  -3  -5   33.06    6.74
  11  -3   5   14.38    4.66
  11  -3   5   20.20    5.07
  11   3   5   24.36    4.50
 -11   3  -5   23.73    6.77
  12  -3   5   27.49    5.97
  12   3   5   38.44    7.65
 -12   3  -5   38.58    8.26
  12   3   5   41.49    6.98
 -13  -3  -5    2.05    5.70
  13  -3   5    2.04    4.60
  13  -3   5   -0.93    4.62
  13   3   5    2.02    4.10
  13   3   5   -0.82    6.33
  15  -4  -5    2.32    5.49
 -15  -4   5   -3.06    5.48
 -15   4   5   -7.23    6.84
 -14  -4   5   34.01    6.21
  14  -4  -5   32.72    6.94
 -14   4   5   44.04    8.58
  13  -4  -5    9.61    4.55
 -13  -4   5   13.42    4.18
 -13   4   5   11.87    5.27
  12  -4  -5   57.81    9.45
 -12  -4   5   72.22    8.36
 -11  -4   5  125.74   14.90
  11  -4  -5  160.47   16.16
 -11   4   5  150.49   16.19
 -10  -4   5  240.34   22.26
 -10  -4   5  202.04   22.54
  10  -4  -5  226.82   23.57
 -10   4   5  235.21   23.60
  -9  -4   5   -1.50    1.63
   9  -4  -5   -0.05    3.18
  -9  -4   5    0.64    1.47
  -9   4   5   -1.66    2.37
   8  -4  -5  113.24   12.51
  -8  -4   5  122.07   11.14
  -8  -4   5   97.52   11.37
  -8   4   5  105.13   12.21
  -7  -4   5  144.87   13.73
  -7  -4   5  119.99   12.98
   7  -4  -5  141.20   14.05
  -7   4   5  115.33   13.64
  -7   4   5  119.48   13.67
   6  -4  -5    8.74    2.53
  -6  -4   5    6.43    1.79
  -6  -4   5    7.53    2.44
  -6   4   5    9.41    2.45
  -6   4   5    6.37    2.58
  -5  -4   5   21.80    3.24
  -5  -4   5   18.35    3.36
  -5   4   5   17.78    3.37
   5   4  -5   19.48    2.50
  -5   4   5   22.46    3.83
   5   4  -5   23.97    2.40
  -5   4   5   18.07    3.84
   4  -4  -5  114.92   12.21
  -4  -4   5  108.85   11.76
  -4  -4   5  109.12   11.97
   4   4  -5  118.56   11.47
  -4   4   5  108.31   12.07
  -4   4   5  103.60   12.17
  -4   4   5  106.32   11.90
   4   4  -5  132.79   11.38
  -3  -4   5  350.91   33.65
  -3  -4   5  323.99   33.72
   3  -4  -5  342.43   33.79
   3   4  -5  347.29   33.34
   3   4  -5  359.07   33.43
  -3   4   5  347.02   33.83
  -3   4   5  339.56   33.73
  -3   4   5  329.57   33.90
  -2  -4   5  235.75   24.42
   2  -4  -5  225.76   24.17
   2  -4  -5  249.84   24.36
  -2  -4   5  253.98   24.38
  -2   4   5  257.67   24.55
  -2   4   5  243.88   24.36
   2   4  -5  245.41   24.17
   2   4  -5  255.45   24.20
  -2   4   5  235.56   24.42
   1  -4  -5   -0.68    1.33
  -1  -4   5    1.75    1.60
   1  -4  -5    0.92    1.33
   1   4  -5    4.31    1.66
  -1   4   5    3.06    1.55
  -1   4   5    0.78    1.24
   1   4  -5    2.26    1.43
  -1   4   5    1.63    1.74
   0  -4  -5    3.33    1.60
   0  -4  -5    2.32    1.43
   0  -4   5    1.85    1.74
   0   4  -5    0.94    1.43
   0   4   5    3.78    1.36
   0   4  -5    1.68    1.65
   0   4   5    3.07    1.62
  -1  -4  -5  347.38   38.75
   1  -4   5  376.07   39.06
  -1  -4  -5  428.18   38.64
  -1   4  -5  419.10   39.04
   1   4   5  401.46   38.75
   1   4   5  407.27   38.85
   2  -4   5  157.85   19.00
  -2  -4  -5  173.91   18.81
  -2  -4  -5  211.74   18.48
  -2   4  -5  189.01   19.04
   2   4   5  189.17   18.76
   2   4   5  188.31   18.55
   3  -4   5  349.54   39.68
  -3  -4  -5  395.08   39.59
  -3   4  -5  419.27   39.81
   3   4   5  442.77   39.50
   3   4   5  403.19   39.08
  -4  -4  -5    5.26    2.35
   4  -4   5    1.67    2.23
   4   4   5    1.04    1.13
  -4   4  -5    5.03    2.13
   4   4   5    0.87    1.84
   5  -4   5    5.34    2.89
  -5  -4  -5    7.24    2.86
  -5   4  -5    6.66    3.04
   5   4   5    5.43    2.00
   5   4   5    6.11    1.30
  -6  -4  -5   43.41    6.56
  -6   4  -5   50.34    7.26
   6   4   5   59.64    6.70
  -7  -4  -5    3.73    2.96
   7  -4   5    1.83    2.93
   7   4   5    4.51    2.67
  -7   4  -5    2.32    2.76
  -8  -4  -5  143.28   15.93
  -8   4  -5  159.03   16.59
   8   4   5  135.70   15.49
  -9  -4  -5   41.96    6.95
   9  -4   5   27.37    6.14
   9  -4   5   41.07    6.84
   9   4   5   35.43    5.86
  -9   4  -5   54.69    8.60
  10  -4   5    3.03    3.82
  10  -4   5   -0.33    3.71
 -10  -4  -5   10.94    4.34
  10   4   5    3.53    5.19
  10   4   5    4.56    3.13
 -10   4  -5    9.78    5.14
 -11  -4  -5    8.77    4.43
  11  -4   5    4.16    3.85
  11  -4   5    0.83    4.67
  11   4   5    2.18    5.59
  11   4   5    3.67    3.31
 -11   4  -5   17.59    6.29
  12  -4   5    2.87    5.14
 -12  -4  -5    2.29    4.97
  12  -4   5   -0.07    4.38
  12   4   5   -1.33    3.78
  12   4   5    5.31    6.30
 -12   4  -5   -4.00    6.04
  13  -4   5    7.38    6.10
  13  -4   5   22.05    5.88
 -13  -4  -5   19.17    6.60
  13   4   5    9.29    6.85
 -13   4  -5   27.14    8.41
  13   4   5   19.42    4.99
  14  -5  -5  -10.95    5.04
 -14  -5   5   -5.44    5.20
 -14   5   5   -2.66    6.44
 -13  -5   5    4.67    4.53
  13  -5  -5   -3.39    4.76
 -13   5   5   -1.98    5.96
  12  -5  -5   17.63    5.08
 -12  -5   5   13.22    4.45
 -12   5   5   29.78    6.22
  11  -5  -5  119.90   14.83
 -11  -5   5  117.34   13.55
 -11   5   5  141.86   15.01
 -10  -5   5    9.77    1.94
 -10  -5   5    6.86    2.88
  10  -5  -5    9.20    4.12
 -10   5   5   10.23    3.91
   9  -5  -5   56.54    8.08
  -9  -5   5   49.63    5.45
  -9  -5   5   44.19    6.46
  -9   5   5   46.56    7.88
  -8  -5   5  101.88   11.58
   8  -5  -5  120.13   12.89
  -8   5   5  109.60   12.76
   7  -5  -5    2.27    2.57
  -7  -5   5    3.97    1.95
  -7  -5   5    1.78    2.70
   7   5  -5    3.32    0.70
  -7   5   5    3.55    2.82
  -6  -5   5   75.73    8.92
  -6  -5   5   84.30    9.69
   6  -5  -5   88.70    9.94
  -6   5   5   75.85    9.69
  -6   5   5   74.12    9.46
  -6   5   5   84.32    9.50
   6   5  -5   84.43    8.40
  -5  -5   5   27.65    5.10
  -5  -5   5   31.01    4.52
   5  -5  -5   32.88    4.88
  -5   5   5   24.64    4.81
   5   5  -5   30.63    3.97
  -5   5   5   30.27    5.18
  -5   5   5   28.31    4.77
   5   5  -5   37.12    3.77
   4  -5  -5  145.65   15.48
  -4  -5   5  144.68   15.10
  -4  -5   5  136.53   15.30
  -4   5   5  143.65   15.44
  -4   5   5  140.40   15.48
   4   5  -5  154.22   14.67
  -4   5   5  142.43   15.30
   4   5  -5  154.97   14.91
  -3  -5   5   75.82    8.61
  -3  -5   5   72.28    8.80
  -3   5   5   73.42    8.95
  -3   5   5   79.67    8.83
   3   5  -5   77.01    8.23
  -3   5   5   73.18    8.86
   3   5  -5   82.28    8.50
  -2  -5   5   10.06    2.77
   2  -5  -5   12.88    2.96
  -2  -5   5    9.43    2.59
   2  -5  -5   11.42    2.49
   2   5  -5   11.32    2.55
  -2   5   5   11.94    2.82
  -2   5   5   10.31    2.93
  -2   5   5    8.84    2.47
   2   5  -5   12.18    2.47
  -1  -5   5  352.16   37.09
   1  -5  -5  396.65   36.89
   1  -5  -5  361.41   36.82
   1   5  -5  365.34   36.88
  -1   5   5  387.63   37.21
  -1   5   5  359.04   36.90
  -1   5   5  365.42   36.94
   1   5  -5  409.13   37.00
   0  -5   5  483.00   50.37
   0  -5  -5  543.02   50.00
   0  -5  -5  457.70   50.00
   0   5   5  528.86   50.20
   0   5  -5  500.80   50.26
   0   5   5  516.00   50.12
   0   5  -5  544.30   50.28
   0   5   5  532.62   50.49
   1  -5   5  144.32   16.83
  -1  -5  -5  140.52   16.46
  -1  -5  -5  169.60   16.31
  -1   5  -5  163.49   16.80
  -1   5  -5  166.03   16.95
   1   5   5  182.49   17.21
   1   5   5  158.51   16.48
   1   5   5  163.74   16.47
  -2  -5  -5   58.15    6.21
  -2  -5  -5   47.26    6.63
  -2   5  -5   54.81    6.99
   2   5   5   56.47    7.39
   2   5   5   51.50    6.25
   3  -5   5    3.86    2.77
  -3  -5  -5   10.11    1.93
  -3  -5  -5    9.18    2.70
   3   5   5    6.32    2.94
  -3   5  -5    6.07    2.79
   3   5   5    6.74    1.87
   3   5   5   10.31    2.60
  -4  -5  -5   68.60    8.91
   4  -5   5   62.01    9.09
   4   5   5   84.83    8.62
  -4   5  -5   76.68    9.23
   5  -5   5  113.55   14.51
  -5  -5  -5  120.93   14.03
   5   5   5  155.35   14.11
  -5   5  -5  131.42   14.47
   6  -5   5   13.98    4.36
  -6  -5  -5   20.19    4.40
  -6   5  -5   19.37    4.77
   6   5   5   27.30    5.23
   6   5   5   28.83    4.49
  -7  -5  -5   10.10    4.14
   7  -5   5    6.88    3.90
   7   5   5   18.46    4.62
  -7   5  -5   15.17    4.79
   7   5   5   15.71    3.49
  -8  -5  -5   39.78    7.56
   8  -5   5   35.70    7.19
  -8   5  -5   60.33    8.95
   8   5   5   55.58    7.20
   8   5   5   56.30    9.11
   9  -5   5   48.67    8.53
  -9  -5  -5   59.46    8.77
   9  -5   5   48.75    8.40
   9   5   5   60.05    7.96
   9   5   5   60.42   10.54
  10  -5   5    7.05    4.78
  10  -5   5    8.52    4.43
 -10  -5  -5    1.27    4.49
 -10   5  -5    0.06    5.22
  10   5   5    3.55    5.81
  10   5   5    8.00    3.59
  11  -5   5   17.80    6.32
  11  -5   5    7.53    4.79
  11   5   5    9.43    6.66
  11   5   5   17.19    4.44
  12  -5   5   24.94    6.74
  12  -5   5   15.53    5.35
 -12  -5  -5   -2.59    5.20
  12   5   5   13.50    7.53
  12   5   5   10.25    4.34
 -12   5  -5    5.01    6.88
  13  -5   5    7.15    6.37
  13  -5   5    5.95    7.04
 -13  -5  -5   21.23    7.29
 -13   5  -5   31.64    9.04
  13   5   5    7.30    7.39
  13   5   5   17.69    5.14
  14  -6  -5    7.18    6.40
 -14  -6   5  -13.57    6.47
 -13  -6   5   51.57    8.84
  13  -6  -5   50.58    9.51
 -13   6   5   69.55   10.84
  12  -6  -5   92.89   12.72
 -12  -6   5   73.88   11.54
 -12   6   5  114.10   13.86
  11  -6  -5   53.85    9.40
 -11  -6   5   49.45    8.38
 -11   6   5   53.62    8.90
  10  -6  -5   -2.33    4.73
 -10  -6   5    2.49    2.89
 -10  -6   5    4.03    1.46
 -10   6   5    4.09    4.71
   9  -6  -5   42.49    7.73
  -9   6   5   43.26    7.66
   8  -6  -5   45.37    7.37
  -8  -6   5   34.28    5.74
  -8   6   5   43.72    7.33
   8   6  -5   38.34    4.16
   8   6  -5   38.78    3.99
  -7  -6   5   -0.33    3.03
  -7  -6   5    2.13    2.23
   7  -6  -5    1.10    3.34
  -7   6   5   -3.36    2.69
   7   6  -5   -1.20    1.44
   7   6  -5   -0.57    0.96
   6  -6  -5    0.64    2.33
  -6  -6   5    0.75    2.20
  -6  -6   5    4.20    3.13
   6   6  -5    2.98    1.25
  -6   6   5    1.39    2.56
   6   6  -5    3.52    1.90
  -6   6   5    7.34    3.55
   5  -6  -5   80.75   10.54
  -5  -6   5   79.46    9.78
   5   6  -5   98.64    9.31
  -5   6   5   90.50   10.53
  -5   6   5   80.56   10.30
   5   6  -5   87.31    9.64
   4  -6  -5  121.14   13.30
  -4  -6   5  105.67   12.72
  -4   6   5  112.85   13.20
   4   6  -5  127.62   12.45
  -4   6   5  116.75   13.12
   4   6  -5  127.47   12.78
   3  -6  -5  157.92   16.60
  -3  -6   5  156.48   16.41
   3   6  -5  169.22   16.15
  -3   6   5  150.59   16.61
  -3   6   5  141.37   16.43
   3   6  -5  166.24   16.32
  -3   6   5  145.67   16.58
   2  -6  -5    8.89    2.61
   2  -6  -5    5.64    2.04
  -2  -6   5    4.96    2.48
  -2   6   5   10.20    2.84
   2   6  -5    8.83    2.42
  -2   6   5    5.35    2.52
   2   6  -5    5.48    2.15
  -2   6   5   11.32    3.12
   1  -6  -5   -0.38    1.75
  -1  -6   5   -3.25    2.15
   1   6  -5   -1.09    1.72
  -1   6   5    1.94    2.17
   1   6  -5    1.31    1.81
  -1   6   5   -0.12    1.87
  -1   6   5   -3.60    2.20
   0  -6  -5  342.22   33.77
   0  -6   5  347.22   34.42
   0  -6  -5  301.21   33.80
   0   6  -5  356.76   34.13
   0   6   5  322.37   33.87
   0   6   5  363.04   34.11
   0   6   5  361.28   34.45
   1  -6   5    2.41    2.65
  -1  -6  -5    1.63    1.63
  -1  -6  -5    2.52    2.11
   1   6   5   -0.32    1.74
   1   6   5    3.86    2.12
  -1   6  -5   -1.63    2.21
   1   6   5    0.88    1.92
  -1   6  -5    2.86    2.57
   2  -6   5    3.43    2.72
  -2  -6  -5    3.58    2.38
  -2  -6  -5    2.63    1.85
  -2   6  -5    2.12    2.66
   2   6   5    1.21    2.94
   2   6   5    4.23    2.26
  -2   6  -5   -1.39    2.65
   3  -6   5  173.62   21.82
  -3  -6  -5  238.72   20.98
  -3  -6  -5  186.20   21.47
   3   6   5  221.24   21.39
   3   6   5  216.77   22.19
  -3   6  -5  211.23   21.91
  -4  -6  -5    7.20    2.91
   4  -6   5    5.39    3.45
  -4  -6  -5    4.30    1.74
   4   6   5    6.68    3.65
   4   6   5    5.66    2.51
  -4   6  -5    1.80    2.95
  -5  -6  -5   86.57   10.81
   5  -6   5   71.42   10.91
   5   6   5   86.16   11.37
   5   6   5   93.52   10.13
  -5   6  -5   99.81   11.29
  -6  -6  -5  542.39   59.41
   6   6   5  596.55   60.06
   6   6   5  661.78   59.20
  -6   6  -5  613.16   59.94
   7  -6   5   33.95    6.74
  -7  -6  -5   31.07    6.35
   7   6   5   46.24    6.25
  -7   6  -5   29.23    6.98
   7   6   5   51.01    8.63
  -8  -6  -5  298.96   35.00
   8   6   5  321.96   35.89
  -8   6  -5  390.69   36.07
   8   6   5  368.48   34.69
  -9  -6  -5  136.22   15.56
   9  -6   5  106.33   15.08
   9  -6   5  102.95   15.05
   9   6   5  154.56   14.68
   9   6   5  138.03   16.50
  10  -6   5   63.49    9.82
  10  -6   5   68.63   10.16
 -10  -6  -5   74.42   10.23
  10   6   5   56.31    8.88
  10   6   5   42.49    9.30
  11  -6   5   17.19    6.33
 -11  -6  -5   25.22    6.92
  11  -6   5   25.62    7.25
  11   6   5   28.89    5.87
  11   6   5   40.15    8.45
 -11   6  -5   52.22    8.76
 -12  -6  -5   -2.46    6.38
  12  -6   5    5.05    5.89
  12  -6   5    8.14    6.81
 -12   6  -5   12.65    7.33
  12   6   5   11.16    5.06
  12   6   5   11.51    7.72
 -13  -7   5    0.01    7.48
  13  -7  -5  -10.65    6.79
  12  -7  -5    8.85    6.46
 -12  -7   5    7.84    5.32
 -12   7   5   -0.95    6.61
  11  -7  -5   20.90    6.04
 -11  -7   5   14.40    5.12
 -11   7   5    7.76    6.83
 -10  -7   5   20.01    5.29
 -10  -7   5   14.73    2.38
  10  -7  -5    7.71    5.52
 -10   7   5   16.66    6.25
  -9  -7   5    3.40    3.53
   9  -7  -5    2.27    4.88
  -9   7   5    3.38    5.28
   9   7  -5   -0.72    1.59
  -9   7   5   -8.77    3.79
   8  -7  -5   26.88    6.38
  -8  -7   5   25.64    5.09
   8   7  -5   23.22    3.40
  -8   7   5   29.87    6.06
  -8   7   5   26.78    6.28
   8   7  -5   31.07    4.27
  -7  -7   5  239.06   23.82
  -7  -7   5  198.61   22.64
   7  -7  -5  196.59   23.29
  -7   7   5  219.11   23.45
  -7   7   5  224.43   23.74
   7   7  -5  243.95   22.37
   6  -7  -5   26.27    6.36
  -6  -7   5   28.88    5.79
  -6  -7   5   22.03    4.74
   6   7  -5   23.82    4.27
  -6   7   5   35.66    5.94
  -6   7   5   18.23    5.01
   6   7  -5   34.34    4.16
  -5  -7   5  177.93   20.42
   5  -7  -5  209.60   20.57
  -5  -7   5  175.36   19.98
  -5   7   5  187.41   20.36
  -5   7   5  166.34   20.42
   5   7  -5  198.47   19.85
   5   7  -5  217.12   19.49
  -4  -7   5    5.26    3.33
  -4  -7   5    8.00    3.24
   4  -7  -5    6.84    3.73
  -4   7   5    9.47    3.49
  -4   7   5    8.15    3.35
   4   7  -5    7.27    2.76
   4   7  -5    6.64    2.33
  -3  -7   5  122.55   13.86
  -3  -7   5  122.27   13.48
   3  -7  -5  130.50   13.75
  -3   7   5  127.91   13.64
   3   7  -5  115.48   13.26
  -3   7   5  114.19   13.82
   3   7  -5  112.23   13.17
  -2  -7   5   16.67    4.22
   2  -7  -5   15.66    3.97
  -2  -7   5   16.67    3.85
   2  -7  -5   16.40    3.77
  -2   7   5   12.93    3.74
   2   7  -5   18.00    3.67
   2   7  -5   18.46    3.88
  -2   7   5   19.34    4.57
   1  -7  -5  113.03   12.72
   1  -7  -5  116.60   12.77
  -1  -7   5  115.24   13.32
  -1   7   5  108.92   13.24
   1   7  -5  115.07   12.88
  -1   7   5  120.36   13.02
   1   7  -5  118.32   12.92
   0  -7   5   97.48   11.81
   0  -7  -5   86.24   11.13
   0  -7  -5   97.00   10.78
   0   7  -5   92.98   11.38
   0   7  -5  105.07   11.59
   0   7   5  110.57   11.47
   0   7   5   99.28   11.77
  -1  -7  -5  103.10   12.17
   1  -7   5   91.44   12.68
   1   7   5  119.88   12.43
   1   7   5  111.75   12.78
  -1   7  -5  110.00   12.62
  -1   7  -5  116.48   12.38
   2  -7   5  105.27   13.64
  -2  -7  -5  117.03   13.10
  -2  -7  -5  124.66   12.72
  -2   7  -5  104.01   13.15
  -2   7  -5  114.48   13.63
   2   7   5  124.87   13.72
   2   7   5  131.98   13.22
   3  -7   5  125.59   16.45
  -3  -7  -5  131.04   15.97
  -3  -7  -5  160.58   15.37
   3   7   5  156.42   16.75
  -3   7  -5  144.91   16.10
  -3   7  -5  147.45   16.79
   3   7   5  162.16   15.96
   4  -7   5    8.32    3.63
  -4  -7  -5    5.70    2.26
  -4  -7  -5    7.64    3.24
   4   7   5    9.40    4.47
   4   7   5    6.56    2.97
  -4   7  -5   16.02    4.59
  -5  -7  -5    0.40    3.23
   5  -7   5    5.31    3.76
   5   7   5    1.54    2.56
   5   7   5    0.24    3.87
  -5   7  -5   -3.59    3.39
  -6  -7  -5   66.42    9.85
   6  -7   5   54.56    9.49
  -6   7  -5   83.15   10.53
   6   7   5   61.97   11.04
   6   7   5   74.52    9.17
   7  -7   5   67.13   11.01
  -7  -7  -5   68.57   11.22
   7   7   5   73.08   11.69
   7   7   5   92.34   10.25
  -7   7  -5   94.63   11.71
   8  -7   5   -4.43    4.08
  -8  -7  -5    4.87    4.30
  -8   7  -5   -8.80    5.39
   8   7   5    4.93    3.55
   8   7   5    2.99    5.42
   9  -7   5    8.18    5.20
   9  -7   5    4.09    5.30
  -9  -7  -5   17.10    5.48
   9   7   5    7.01    6.61
   9   7   5   15.36    4.47
  10  -7   5    6.19    5.76
  10  -7   5    9.28    5.19
 -10  -7  -5    5.51    5.87
  10   7   5    2.18    4.31
 -10   7  -5   15.81    7.00
  10   7   5    4.76    6.48
 -11  -7  -5   65.36   10.55
  11  -7   5   40.53    9.01
  11  -7   5   61.15   10.19
  11   7   5   87.94   14.01
  12  -7   5    1.62    6.35
 -12  -7  -5  -10.64    6.67
  12  -7   5    9.89    7.64
  12   7   5   -3.81    5.13
  12   7   5  -11.62    7.58
 -12   7  -5    5.13    8.85
 -13  -8   5    6.79    7.63
  13  -8  -5   -1.58    8.21
 -13   8   5    0.28    8.50
 -13   8   5   17.17    8.79
 -12  -8   5   19.03    7.92
  12  -8  -5   34.48    9.00
 -12   8   5   23.13    8.44
  11  -8  -5  102.77   14.69
 -11  -8   5   80.53   13.40
 -11   8   5  105.90   14.56
 -11   8   5   85.93   15.75
  10  -8  -5    8.47    6.57
 -10  -8   5    7.16    4.97
 -10   8   5    5.23    6.27
 -10   8   5    2.02    5.50
   9  -8  -5    3.39    5.56
  -9  -8   5    3.52    4.94
   9   8  -5   -0.62    1.32
  -9   8   5   10.16    5.88
  -9   8   5   -8.21    5.00
   9   8  -5    3.67    2.25
   8  -8  -5  130.02   15.35
  -8  -8   5   97.39   13.27
   8   8  -5  120.84   11.64
  -8   8   5  100.43   15.33
   8   8  -5  107.28   12.31
  -7  -8   5   -0.70    3.61
  -7  -8   5    8.42    4.82
   7  -8  -5    0.85    4.93
  -7   8   5    4.10    4.16
  -7   8   5   -4.65    4.73
   7   8  -5    1.97    2.04
   7   8  -5    2.10    3.02
  -6  -8   5    9.43    4.45
   6  -8  -5   14.43    4.68
  -6  -8   5   13.46    4.97
  -6   8   5   11.75    5.03
   6   8  -5   17.29    3.26
   6   8  -5    7.98    3.68
  -6   8   5   17.75    5.71
   5  -8  -5  140.26   18.01
  -5  -8   5  153.82   18.11
  -5  -8   5  156.96   17.51
  -5   8   5  169.29   18.55
   5   8  -5  163.75   17.28
  -5   8   5  157.87   17.98
   5   8  -5  173.64   16.99
  -4  -8   5  104.06   12.17
   4  -8  -5   86.94   12.01
  -4  -8   5   90.44   11.46
  -4   8   5   89.31   11.68
  -4   8   5   84.95   12.18
   4   8  -5  110.01   11.01
   4   8  -5   86.18   10.94
   3  -8  -5    0.94    3.79
  -3  -8   5    5.78    3.71
  -3  -8   5   10.94    3.66
   3   8  -5   10.55    3.56
  -3   8   5    5.57    3.23
   3   8  -5    7.23    2.90
  -3   8   5    9.84    4.18
   2  -8  -5  201.38   21.96
  -2  -8   5  222.38   22.55
   2  -8  -5  219.69   22.41
  -2  -8   5  205.18   22.75
   2   8  -5  220.85   22.29
   2   8  -5  215.34   22.32
  -2   8   5  206.26   22.40
  -2   8   5  204.99   22.69
   1  -8  -5    2.01    2.76
   1  -8  -5    0.58    3.08
  -1  -8   5    0.29    3.36
  -1   8   5    4.63    3.61
   1   8  -5    3.18    2.91
  -1   8   5   -0.20    2.58
   1   8  -5    5.51    2.90
   0  -8  -5   50.80    7.21
   0  -8  -5   49.20    7.02
   0  -8   5   40.13    7.63
   0   8  -5   39.94    7.48
   0   8   5   56.47    7.52
   0   8  -5   61.30    7.49
   0   8   5   44.31    7.63
   1  -8   5   52.50    7.92
  -1  -8  -5   42.71    6.42
  -1  -8  -5   38.23    7.15
  -1   8  -5   54.09    7.61
   1   8   5   32.98    7.33
  -1   8  -5   46.40    7.36
   1   8   5   42.91    6.91
   2  -8   5   13.01    4.03
  -2  -8  -5   15.28    3.55
  -2  -8  -5   15.02    4.40
  -2   8  -5    9.68    4.66
  -2   8  -5   18.53    4.65
   2   8   5   13.85    4.02
   2   8   5   15.35    4.74
  -3  -8  -5    6.52    3.86
   3  -8   5    8.02    4.34
   3   8   5    7.62    3.36
  -3   8  -5    9.26    3.89
   3   8   5    8.23    4.79
  -3   8  -5    2.03    3.96
   4  -8   5   37.44    6.92
  -4  -8  -5   45.84    6.05
   4   8   5   45.25    7.88
  -4   8  -5   37.30    7.58
   4   8   5   45.66    6.91
  -4   8  -5   43.36    7.92
  -5  -8  -5   67.14    6.85
   5  -8   5   42.11    8.25
  -5  -8  -5   57.66    9.23
  -5   8  -5   50.73    9.55
   5   8   5   48.00    7.73
   5   8   5   45.35    9.34
  -5   8  -5   53.70    9.20
  -6  -8  -5   76.81   12.50
   6  -8   5   81.88   13.13
   6   8   5  109.17   13.74
  -6   8  -5  107.93   12.62
   6   8   5  101.68   11.68
   7  -8   5    4.66    4.82
  -7  -8  -5    2.56    5.71
  -7   8  -5   -7.12    5.67
   7   8   5   -0.22    3.44
   7   8   5   -1.08    5.64
  -8  -8  -5   92.11   14.18
   8  -8   5   92.40   14.52
   8   8   5  126.29   13.57
   8   8   5  120.48   15.55
   9  -8   5   16.79    6.32
  -9  -8  -5   16.58    6.34
   9  -8   5    8.53    5.87
   9   8   5    7.10    4.59
   9   8   5   14.61    7.38
  -9   8  -5    8.16    6.62
  10  -8   5    1.80    6.77
  10  -8   5    8.60    6.21
 -10  -8  -5   -7.81    6.31
 -10   8  -5   22.31    8.20
  10   8   5    7.69    4.89
  10   8   5   19.45    7.80
 -11  -8  -5   23.64    8.76
  11  -8   5   31.75    8.70
  11  -8   5   15.43    7.43
  11   8   5   32.10    6.70
  11   8   5   22.06    9.72
 -11   8  -5   51.77   10.22
 -12  -9   5   -1.70    7.59
  12  -9  -5    4.26    8.70
 -12   9   5   10.41    8.42
 -12   9   5  -11.57    8.83
  11  -9  -5   59.41   10.89
 -11   9   5   41.86   10.39
 -11   9   5   56.19   11.17
  10  -9  -5   47.29    9.13
 -10  -9   5   48.18    6.37
 -10  -9   5   22.68    9.07
 -10   9   5   29.34    8.36
  10   9  -5   47.86    5.09
 -10   9   5   53.62    9.95
  10   9  -5   39.34    4.65
  -9  -9   5    7.12    5.27
   9  -9  -5    2.11    5.02
   9   9  -5    2.45    2.07
   9   9  -5    1.24    3.21
  -9   9   5   11.55    8.29
  -9   9   5    2.68    5.79
  -8  -9   5    4.99    4.95
   8  -9  -5   20.71    6.94
   8   9  -5    6.89    2.81
  -8   9   5    2.46    5.47
  -8   9   5    9.98    6.58
   8   9  -5    4.65    3.74
  -7  -9   5    6.86    5.52
   7  -9  -5   -1.46    5.77
  -7  -9   5   -4.48    4.46
   7   9  -5    2.57    2.64
  -7   9   5   -1.20    5.86
  -7   9   5   -7.75    4.65
   7   9  -5   -1.40    3.70
   6  -9  -5   23.86    6.06
  -6  -9   5   12.48    5.79
  -6  -9   5   23.63    5.95
   6   9  -5   21.91    5.18
  -6   9   5   17.98    5.77
   6   9  -5   20.73    4.29
  -6   9   5   21.61    7.09
  -5  -9   5    2.40    4.86
  -5  -9   5   -2.58    4.06
   5  -9  -5   -6.81    4.57
   5   9  -5    6.26    3.12
   5   9  -5    5.38    3.81
  -5   9   5   -1.01    4.24
  -5   9   5    8.60    4.99
  -4  -9   5   59.19    9.71
  -4  -9   5   70.76   10.56
   4  -9  -5   61.74   10.40
  -4   9   5   69.86   10.27
   4   9  -5   73.70    9.13
  -4   9   5   58.31   10.76
   4   9  -5   73.54    9.30
   3  -9  -5    1.05    4.47
  -3  -9   5    0.69    4.30
  -3  -9   5    6.21    4.00
   3   9  -5    5.34    3.41
   3   9  -5    5.40    3.54
  -3   9   5    2.20    4.39
  -3   9   5    0.79    4.01
   2  -9  -5  178.67   20.26
  -2  -9   5  201.94   20.92
   2  -9  -5  209.96   20.71
  -2  -9   5  182.84   20.71
  -2   9   5  184.63   20.96
  -2   9   5  172.63   20.45
   2   9  -5  193.12   20.27
   2   9  -5  183.07   20.41
   1  -9  -5   42.56    8.33
  -1  -9   5   53.03    9.11
   1  -9  -5   63.80    8.35
  -1   9   5   48.11    8.89
   1   9  -5   58.91    8.38
  -1   9   5   47.31    8.04
   1   9  -5   55.19    8.98
   0  -9   5  105.32   15.54
   0  -9  -5  148.01   15.05
   0  -9  -5  127.60   15.32
   0   9   5  133.47   16.25
   0   9  -5  152.94   15.84
   0   9  -5  136.84   15.58
   0   9   5  126.05   15.21
  -1  -9  -5   96.21   12.00
   1  -9   5   81.00   12.55
  -1  -9  -5   94.88   11.05
   1   9   5   93.23   12.77
  -1   9  -5   93.53   11.87
   1   9   5   90.89   11.75
  -1   9  -5   95.18   12.16
   2  -9   5    9.37    4.68
  -2  -9  -5   12.19    3.76
  -2  -9  -5    5.44    3.22
   2   9   5    5.43    3.01
  -2   9  -5    3.85    4.09
   2   9   5    6.95    5.42
  -2   9  -5    5.66    3.53
  -3  -9  -5    3.93    2.77
  -3  -9  -5    0.32    4.21
   3  -9   5   -2.79    4.00
   3   9   5    6.86    5.16
   3   9   5    2.21    3.69
  -3   9  -5    0.01    4.30
  -3   9  -5   -3.39    4.43
  -4  -9  -5   -2.04    2.77
   4  -9   5   -1.55    4.66
  -4  -9  -5   -0.71    4.50
  -4   9  -5   -8.77    4.54
   4   9   5    0.84    5.16
   4   9   5    1.56    3.54
  -4   9  -5    4.58    4.89
  -5  -9  -5   45.42    6.07
  -5  -9  -5   33.69    7.88
   5  -9   5   39.44    7.99
   5   9   5   35.70    6.43
  -5   9  -5   38.09    7.96
  -5   9  -5   32.12    7.61
   5   9   5   33.80    8.25
  -6  -9  -5    1.90    5.23
   6  -9   5    6.48    5.85
  -6   9  -5    2.65    5.55
  -6   9  -5    9.76    6.18
   6   9   5   15.46    4.68
   6   9   5   12.92    5.97
   7  -9   5    0.21    5.48
   7  -9   5    3.57    4.97
   7   9   5    6.31    6.87
  -7   9  -5   13.44    6.42
   7   9   5    3.67    4.32
  -8  -9  -5   35.34    8.50
   8  -9   5   32.01    7.97
   8  -9   5   42.20    8.00
   8   9   5   45.56   10.42
   9  -9   5   -4.27    6.03
   9  -9   5   -3.90    6.60
  -9   9  -5   -7.16    7.38
   9   9   5   -7.13    4.83
   9   9   5   -4.55    7.84
  10  -9   5   -9.91    7.50
  10  -9   5   16.76    6.76
 -10  -9  -5    4.69    7.50
  10   9   5   -1.02    5.64
 -10   9  -5   15.80    9.10
  10   9   5   27.32    9.09
  11 -10  -5   -0.08    7.71
 -11 -10   5    1.31    6.92
 -11  10   5    4.41    9.32
 -11  10   5    5.66    9.37
 -10 -10   5   -0.02    3.58
  10 -10  -5    4.08    6.89
 -10 -10   5    1.32    7.05
  10  10  -5    0.86    2.09
  10  10  -5   -3.92    3.29
 -10  10   5   11.78    7.76
 -10  10   5   17.29    8.96
   9 -10  -5   -3.92    5.80
  -9  10   5    6.56    6.81
   9  10  -5    6.47    4.29
  -9  10   5   10.02    7.67
   8 -10  -5   34.15    9.13
  -8 -10   5   21.84    7.93
   8  10  -5   36.21    5.39
   8  10  -5   26.22    6.18
  -8  10   5   29.91    8.00
  -7 -10   5   13.99    6.17
   7 -10  -5   -3.29    6.57
  -7 -10   5    4.91    6.18
   7  10  -5   -1.66    4.62
   7  10  -5    3.06    3.73
  -7  10   5    9.79    5.34
  -7  10   5   12.78    7.41
   6 -10  -5    4.81    4.42
  -6 -10   5    1.55    5.54
  -6 -10   5    2.62    6.11
  -6  10   5   -4.24    4.88
   6  10  -5   -2.28    4.58
   6  10  -5   -3.59    3.29
  -6  10   5   -3.14    6.69
  -5 -10   5    0.91    5.32
   5 -10  -5   -5.83    5.28
  -5 -10   5    1.75    5.35
   5  10  -5   -1.88    4.47
  -5  10   5    1.82    6.79
   5  10  -5    3.46    3.56
  -5  10   5   -7.41    4.51
  -4 -10   5    9.95    5.19
  -4 -10   5    5.31    5.60
   4 -10  -5   12.76    5.90
   4  10  -5   10.78    5.07
  -4  10   5   13.68    6.32
  -4  10   5    6.61    4.62
   4  10  -5    5.68    3.77
   3 -10  -5   52.08    9.19
  -3 -10   5   47.95    8.99
  -3 -10   5   57.30    9.62
   3  10  -5   50.68    8.54
  -3  10   5   44.69    8.43
  -3  10   5   48.99    9.50
   3  10  -5   57.22    8.58
  -2 -10   5    4.20    4.52
   2 -10  -5    0.37    4.24
   2  10  -5   -0.68    3.59
  -2  10   5    2.55    5.54
  -2  10   5    7.33    4.37
   2  10  -5    6.52    4.35
  -1 -10   5   29.62    7.22
   1 -10  -5   35.62    6.49
   1 -10  -5   37.47    6.83
  -1  10   5   33.01    6.59
   1  10  -5   26.05    6.59
  -1  10   5   29.61    7.40
   1  10  -5   29.06    6.58
   0 -10   5  179.09   21.06
   0 -10  -5  182.18   19.80
   0 -10  -5  179.04   20.13
   0  10   5  188.11   20.36
   0  10  -5  177.16   20.29
   0  10  -5  199.72   20.96
   0  10   5  164.71   20.80
   1 -10   5   10.25    5.62
  -1 -10  -5   11.15    4.67
  -1 -10  -5    6.64    5.30
  -1  10  -5   12.34    5.10
  -1  10  -5   19.97    5.69
   1  10   5   13.62    4.89
   1  10   5   24.83    6.30
  -2 -10  -5  136.64   15.95
  -2 -10  -5  116.16   16.92
   2 -10   5  144.95   17.93
  -2  10  -5  131.32   17.48
   2  10   5  165.75   16.68
   2  10   5  141.22   17.06
  -2  10  -5  158.96   17.59
  -3 -10  -5    5.43    4.77
   3 -10   5   -1.83    5.07
  -3 -10  -5    1.20    3.65
   3  10   5   -5.33    6.11
  -3  10  -5    0.65    4.69
  -3  10  -5  -10.44    5.08
   3  10   5    2.05    4.17
   4 -10   5   -5.43    5.24
  -4 -10  -5    3.78    3.89
  -4 -10  -5   -0.21    5.38
   4  10   5   -4.35    3.49
   4  10   5   -1.69    6.05
  -4  10  -5    5.80    5.80
  -4  10  -5   -3.81    5.42
  -5 -10  -5   21.38    4.82
   5 -10   5   27.42    6.91
  -5  10  -5    3.86    6.28
   5  10   5   19.98    8.30
   5  10   5   18.07    5.40
  -6 -10  -5   58.35   10.23
   6 -10   5   36.48    7.65
   6 -10   5   55.06    9.56
  -6  10  -5   44.71    9.99
  -6  10  -5   65.08   10.50
   6  10   5   54.75   10.76
   7 -10   5   19.15    7.00
   7 -10   5   -5.26    5.92
  -7 -10  -5   20.47    6.93
  -7  10  -5    7.06    7.28
   7  10   5   11.16    4.98
   7  10   5    7.60    7.57
  -7  10  -5   11.84    6.73
   8 -10   5   16.66    7.73
   8 -10   5   23.13    7.70
  -8 -10  -5   25.71    7.64
   8  10   5   39.08    7.10
  -8  10  -5   29.91    9.35
   9 -10   5   -5.49    7.41
   9 -10   5   -1.47    7.25
  -9 -10  -5   22.83    8.09
  -9  10  -5   11.04    8.06
   9  10   5   -0.98    5.90
  -9  10  -5   -5.07    8.58
 -10 -11   5    5.60    5.20
 -10 -11   5  -13.74    7.92
 -10  11   5  -12.32    8.56
  10  11  -5   -2.29    3.33
 -10  11   5   25.65   10.82
  10  11  -5    6.61    4.31
  -9 -11   5   60.22   11.47
  -9 -11   5   74.37   10.93
   9 -11  -5   63.55   13.41
   9  11  -5   88.55   11.73
  -9  11   5   51.75   11.97
   9  11  -5   85.79    9.90
  -9  11   5   60.11   12.57
   8 -11  -5   21.29    9.92
  -8 -11   5   11.84    7.31
  -8 -11   5   10.72    5.57
  -8  11   5    7.66    8.09
  -8  11   5   20.58    8.23
   8  11  -5    5.55    4.70
   7 -11  -5   18.23    6.90
  -7  11   5   22.46    7.44
   7  11  -5   21.83    7.06
   7  11  -5   16.80    5.27
  -7  11   5   22.85    8.77
   6 -11  -5   46.88    9.49
  -6 -11   5   31.51    8.63
   6  11  -5   42.12    7.08
  -6  11   5   31.13    8.37
   6  11  -5   30.83    7.54
  -5 -11   5   35.69    9.84
   5 -11  -5   56.00    9.97
  -5 -11   5   66.36   11.41
   5  11  -5   56.76   10.09
   5  11  -5   59.96    9.50
  -5  11   5   43.20    9.37
   4 -11  -5    0.73    4.28
  -4 -11   5   -6.63    6.29
  -4 -11   5    3.83    6.21
   4  11  -5    2.60    5.09
   4  11  -5    1.88    4.54
  -4  11   5    2.83    5.76
  -4  11   5   -5.17    5.08
   3 -11  -5  117.99   14.85
  -3 -11   5  113.46   16.43
  -3 -11   5  110.19   16.59
  -3  11   5  135.15   15.97
   3  11  -5  134.50   15.21
  -3  11   5  126.92   16.96
   3  11  -5  113.39   15.30
  -2 -11   5   23.10    7.29
   2 -11  -5   28.70    6.97
  -2  11   5   20.19    5.90
   2  11  -5   39.57    7.78
  -2  11   5   36.03    8.39
   2  11  -5   30.97    6.61
  -1 -11   5   49.33    9.32
   1 -11  -5   38.65    8.13
   1 -11  -5   45.48    8.36
   1  11  -5   33.41    7.68
  -1  11   5   41.44    7.96
   1  11  -5   52.98    8.50
  -1  11   5   57.59   10.07
   0 -11   5   18.95    7.10
   0 -11  -5   23.11    7.71
   0 -11  -5   29.14    6.43
   0  11  -5   27.70    7.01
   0  11   5   26.04    8.03
   0  11   5   28.82    6.77
   0  11  -5   26.97    6.98
   1 -11   5   10.67    6.28
  -1 -11  -5   -2.74    4.59
  -1 -11  -5    3.25    5.39
  -1  11  -5   -1.55    5.14
   1  11   5    0.45    3.95
  -1  11  -5   -3.28    6.06
   1  11   5    7.83    6.47
  -2 -11  -5   49.28    8.38
   2 -11   5   58.49   10.24
  -2 -11  -5   63.66   10.51
  -2  11  -5   53.96    9.70
   2  11   5   53.30    9.45
   2  11   5   48.18   10.12
  -2  11  -5   45.13    9.12
   3 -11   5   25.60    7.93
  -3 -11  -5   31.86    7.15
   3  11   5   38.84    7.41
   3  11   5   43.23    8.66
  -3  11  -5   41.49    8.86
   4 -11   5   -3.29    6.25
  -4 -11  -5    0.54    6.20
  -4 -11  -5    5.73    4.63
  -4  11  -5    0.16    6.07
  -4  11  -5   -0.99    6.49
   4  11   5    3.63    4.83
  -5 -11  -5   -4.52    6.36
   5 -11   5    3.67    6.96
  -5 -11  -5   -3.79    4.23
   5 -11   5   -3.76    5.66
   5  11   5    2.83    4.90
  -5  11  -5    9.30    6.81
  -5  11  -5   -3.90    7.13
  -6 -11  -5   -5.61    3.76
   6 -11   5    3.42    7.02
  -6 -11  -5   -5.60    6.96
   6 -11   5   -9.45    6.10
  -6  11  -5   -2.12    7.50
   6  11   5    3.35    5.21
   6  11   5   24.71    8.73
   7 -11   5    8.82    6.95
   7 -11   5   12.79    7.74
  -7 -11  -5  -13.34    7.46
   7  11   5   29.87    9.16
   7  11   5    6.82    6.02
  -7  11  -5    8.75    8.25
  -7  11  -5    4.12    8.06
  -8 -11  -5   -1.99    8.54
   8 -11   5   23.43    7.36
   8 -11   5   17.25    8.55
  -8  11  -5   32.47    9.36
  -8  11  -5   34.99   10.27
   8  11   5    4.67    9.13
   8  11   5   19.44    6.90
   8 -12  -5   -8.36    7.22
  -8 -12   5   10.82    9.22
  -8 -12   5   -1.41    6.43
  -8  12   5   -7.50    8.26
  -8  12   5   11.84   10.57
   8  12  -5    8.52    7.26
  -7 -12   5   27.44    8.92
  -7 -12   5   30.11    8.06
   7 -12  -5   53.73   10.87
  -7  12   5   28.36    9.84
   7  12  -5   30.89    7.80
   7  12  -5   37.97    8.50
  -7  12   5   18.57   10.35
  -6 -12   5    1.52    7.82
  -6 -12   5   -0.71    6.65
  -6 -12   5    0.69    7.73
   6 -12  -5    5.22    6.11
   6  12  -5   13.07    6.07
  -6  12   5   11.87    7.79
  -6  12   5    0.72    8.39
  -5 -12   5    7.88    7.72
   5 -12  -5   15.19    7.92
   5  12  -5   13.64    7.48
  -5  12   5   16.53    8.71
   5  12  -5    7.78    5.97
  -5  12   5    8.89    7.28
  -4 -12   5  -13.23    7.25
   4 -12  -5   -0.87    7.19
  -4 -12   5   -8.06    7.40
  -4  12   5    2.95    8.20
   4  12  -5   -1.40    5.27
  -4  12   5   -8.11    6.56
   4  12  -5   -2.76    6.56
  -3 -12   5   37.49    9.42
   3 -12  -5   27.85    8.62
   3  12  -5   36.71    9.67
  -3  12   5   38.14    8.77
  -3  12   5   52.82    9.60
   3  12  -5   37.99    8.02
   2 -12  -5   84.71   12.46
  -2 -12   5   67.28   12.02
  -2  12   5   53.52   11.15
  -2  12   5   80.49   13.31
   2  12  -5   91.96   13.01
   2  12  -5   81.47   12.67
  -1 -12   5   59.34   13.00
   1 -12  -5   97.02   13.00
  -1  12   5   86.38   14.23
   1  12  -5  102.25   13.37
  -1  12   5   84.03   13.37
   1  12  -5  100.27   13.53
   0 -12   5   -9.38    6.64
   0 -12  -5    9.32    6.43
   0 -12  -5    0.33    5.21
   0  12  -5   10.40    6.16
   0  12   5   -7.19    7.39
  -1 -12  -5   -7.78    6.40
  -1 -12  -5    0.16    5.13
   1 -12   5    6.73    7.09
  -1  12  -5   -2.91    6.06
   1  12   5  -10.96    7.50
   1  12   5    4.74    5.86
  -2 -12  -5   24.29    6.99
  -2 -12  -5    6.56    5.67
   2 -12   5   20.31    6.29
  -2  12  -5    6.45    7.17
   2  12   5   14.62    6.19
   2  12   5   22.80    8.88
  -2  12  -5   15.70    7.26
  -3 -12  -5   -0.30    6.62
   3 -12   5    2.97    6.32
  -3 -12  -5    2.13    5.46
   3 -12   5   -3.90    7.58
   3  12   5    2.63    5.55
  -3  12  -5    2.31    6.71
   3  12   5   17.62    8.35
  -3  12  -5   -8.49    6.54
   4 -12   5   -4.48    4.88
  -4 -12  -5    0.67    7.74
  -4 -12  -5   14.18    5.78
   4 -12   5    5.17    7.45
  -4  12  -5   15.26    7.97
  -4  12  -5    6.85    6.84
   4  12   5    1.85    6.14
   4  12   5   15.11    7.30
  -5 -12  -5   32.02    7.14
   5 -12   5    9.01    8.61
   5 -12   5   29.12    7.67
  -5 -12  -5   23.56    8.28
   5  12   5   18.16    6.48
  -5  12  -5   17.31    8.81
   5  12   5   15.62    9.84
  -5  12  -5   29.07    8.93
  -6 -12  -5   24.20    9.04
  -6 -12  -5    2.11    5.29
   6 -12   5    3.57    7.99
   6 -12   5    7.69    8.89
  -6  12  -5    2.99    9.91
   6  12   5  -13.56    9.60
  -6  12  -5   -6.22    8.51
   6  12   5    1.99    6.11
  -7 -12  -5    6.60    9.26
   7 -12   5   -6.53    8.95
   7  12   5    0.96    6.95
   7  12   5   13.73   10.11
  -7  12  -5    7.43   14.98
  -6 -13   5   32.11   10.82
  -6 -13   5   32.76    8.55
  -6  13   5   15.89   10.90
  -6  13   5   18.84   11.74
   6  13  -5    7.64    7.23
  -5 -13   5   -1.63   10.10
  -5 -13   5   12.99    7.11
  -5 -13   5   26.32   10.56
   5 -13  -5    4.97    9.75
   5  13  -5   -3.13    6.72
  -5  13   5    1.79    9.69
  -5  13   5   -8.53    7.86
  -4 -13   5    3.65    9.46
   4 -13  -5   19.36    8.93
  -4 -13   5   23.65    7.68
  -4  13   5   20.01    7.69
   4  13  -5   13.26    6.95
  -3 -13   5  102.09   16.31
   3 -13  -5   94.03   16.23
  -3 -13   5   77.16   15.83
  -3  13   5   96.99   16.53
   3  13  -5  110.77   16.51
   3  13  -5  107.29   15.79
  -3  13   5  125.82   18.32
  -2 -13   5    1.01    8.32
  -2 -13   5   -3.94    7.10
   2 -13  -5    0.18    7.16
  -2  13   5    3.78    9.30
  -2  13   5   -6.34    7.22
   2  13  -5   -7.54    6.61
   2  13  -5    1.98    7.15
   1 -13  -5   12.10    6.83
  -1 -13   5    6.06    7.59
  -1 -13   5   17.06    9.27
   1  13  -5   17.83    7.28
   1  13  -5   15.91    7.61
  -1  13   5    1.93    6.87
  -1  13   5   35.48   10.47
   0 -13   5   73.39   13.68
   0 -13  -5   46.91   12.13
   0 -13   5   74.54   12.42
   0 -13  -5   73.23   12.09
   0  13  -5   79.49   14.27
   0  13   5   76.48   13.74
   0  13  -5   94.24   13.68
   0  13   5   99.00   16.80
  -1 -13  -5  116.37   15.00
   1 -13   5  110.05   18.27
   1 -13   5   97.68   15.60
  -1 -13  -5  112.11   16.65
   1  13   5   89.15   16.72
  -1  13  -5   97.23   16.48
   1  13   5  102.69   15.83
  -1  13  -5   97.36   16.38
  -2 -13  -5   14.40    8.54
  -2 -13  -5    7.87    6.75
   2 -13   5   11.92    8.90
   2 -13   5    8.76    7.87
  -2  13  -5   21.88    9.01
  -2  13  -5   -1.47    7.60
   2  13   5   26.54    9.42
   2  13   5   12.76    7.13
   3 -13   5    6.90    7.68
  -3 -13  -5   23.08    8.32
   3 -13   5   -2.08    9.11
  -3 -13  -5   13.79    7.14
  -3  13  -5   28.67    9.34
   3  13   5    0.40    6.72
   3  13   5   -2.55   10.37
  -3  13  -5   28.44    8.72
  -4 -13  -5   15.98    7.25
  -4 -13  -5   -3.63    8.86
   4 -13   5   10.10    9.44
   4 -13   5   15.74    9.61
  -4  13  -5   -6.79    9.66
   4  13   5   18.38   10.62
   4  13   5    4.88    6.71
  -4  13  -5    2.65    9.49
   2 -14  -5   -1.15    9.34
  -2 -14   5   16.13    9.90
  -2  14   5   -2.74   12.31
   2  14  -5    7.72    9.08
   2  14  -5   27.69    9.24
  -1 -14   5   15.70    9.27
   1 -14  -5   12.61    8.96
  -1  14   5   26.27   13.18
   1  14  -5   24.65    9.66
   1  14  -5   20.49    9.30
   0 -14   5   12.87   10.20
   0 -14  -5   -7.41    8.42
   0  14   5   20.66   12.82
   0  14  -5   16.93    8.81
   0  14  -5   -4.47    8.89
   0  14   5   13.52   10.03
  -1  14  -5   27.15    9.94
 -15   0   6   -0.90    4.12
 -14   0   6    8.03    3.55
 -13   0   6    1.80    2.69
 -12   0   6   82.73    9.36
 -11   0   6   -2.29    2.73
 -11   0   6   -0.51    1.78
 -10   0   6  178.96   20.23
 -10   0   6  211.63   19.69
  -9   0   6   -0.05    1.19
  -9   0   6    1.78    2.21
  -8   0   6   49.15    6.34
  -8   0   6   54.71    5.66
  -7   0   6   -0.83    0.52
  -7   0   6   -1.19    1.38
  -6   0   6  202.14   20.21
  -5   0   6   -0.78    1.19
  -4   0   6  848.79   81.70
  -3   0   6   -0.10    0.23
  -2   0   6    3.23    0.70
  -1   0   6   -0.47    0.58
   1   0  -6   -0.06    0.50
   0   0   6 1010.99   94.33
   0   0  -6  954.13   94.28
   1   0   6    1.50    1.01
  -1   0  -6    1.18    1.18
  -2   0  -6  590.55   54.54
   2   0   6  534.51   54.49
   3   0   6   -0.53    1.35
  -3   0  -6    0.47    1.15
   4   0   6  774.06   80.95
  -4   0  -6  900.13   81.03
  -5   0  -6    1.10    1.92
  -6   0  -6   12.74    3.12
   6   0   6    8.68    2.79
   7   0   6   -2.52    2.20
  -7   0  -6   -0.07    2.07
   8   0   6  456.56   45.25
  -9   0  -6   -2.42    3.16
   9   0   6   -5.97    2.70
  10   0   6   34.71    5.99
  10   0   6   24.99    4.56
 -10   0  -6   47.88    7.54
 -11   0  -6   -0.83    4.48
  11   0   6    4.16    3.56
  11   0   6   -0.14    2.03
  12   0   6   35.49    7.08
  12   0   6   52.93    6.03
 -12   0  -6   64.02   10.55
  13   0   6    7.14    4.55
 -13   0  -6   -1.13    5.83
  13   0   6   -0.30    1.93
 -15  -1   6   -1.10    4.03
 -15   1   6   -6.10    4.25
 -14  -1   6    0.29    3.03
 -14   1   6    0.69    3.68
 -13  -1   6   18.66    3.78
 -13   1   6   16.30    4.32
 -12  -1   6  300.27   29.47
 -12   1   6  296.54   29.79
 -11  -1   6   32.31    5.95
 -11  -1   6   39.54    4.87
 -11   1   6   37.60    5.51
 -10  -1   6   73.73    9.25
 -10  -1   6   89.78    8.42
 -10   1   6   61.04    9.21
 -10   1   6   83.68    8.89
  -9  -1   6    0.15    0.96
  -9  -1   6   -2.67    1.88
  -9   1   6   -2.37    1.42
  -9   1   6   -0.05    2.32
  -8  -1   6   42.90    5.54
  -8  -1   6   49.49    4.75
  -8   1   6   40.32    5.05
  -8   1   6   41.09    5.74
  -7  -1   6    0.23    0.75
  -7  -1   6   -0.39    1.51
   7  -1  -6   -0.34    1.68
  -7  -1   6    0.63    0.53
  -7   1   6    1.53    1.65
  -7   1   6    1.21    0.87
  -6  -1   6  400.61   36.64
  -6   1   6  361.79   36.83
  -6   1   6  364.86   36.10
  -5  -1   6   30.10    3.33
  -5   1   6   17.84    3.42
  -4   1   6   62.97    6.86
  -3  -1   6  307.62   25.55
  -3  -1   6  238.91   25.58
  -3   1   6  278.44   26.15
  -3   1   6  239.47   25.64
   2  -1  -6  170.88   18.69
  -2   1   6  223.80   19.24
   2   1  -6  185.75   18.64
   2   1  -6  195.14   18.60
  -2   1   6  197.47   18.86
  -1  -1   6  219.47   20.84
   1   1  -6  231.53   20.77
  -1   1   6  189.05   20.78
   0  -1   6  589.50   53.74
   0  -1  -6  530.59   53.62
   0   1   6  549.17   53.63
   1  -1   6   37.85    4.95
  -1  -1  -6   42.38    4.98
   1   1   6   43.63    4.81
  -1   1  -6   47.67    5.03
   2  -1   6  260.39   29.58
  -2  -1  -6  307.52   29.62
   2   1   6  310.23   29.55
  -2   1  -6  326.32   29.66
   3  -1   6    4.89    1.99
  -3  -1  -6    7.49    1.93
   3   1   6    6.69    1.92
  -3   1  -6    6.50    2.02
  -4  -1  -6  125.58   12.71
   4  -1   6  104.71   12.69
  -4   1  -6  140.13   12.86
   4   1   6  110.13   12.58
   5  -1   6   18.59    4.02
   5   1   6   29.54    4.53
   6  -1   6   -0.54    1.86
  -6  -1  -6   -0.09    1.99
  -6   1  -6    2.69    1.93
   6   1   6   -0.72    1.89
  -7  -1  -6   10.71    3.26
   7  -1   6    5.16    2.95
  -7   1  -6    9.77    3.25
   7   1   6    9.01    3.00
   8  -1   6    0.60    2.75
  -8  -1  -6   -0.09    2.58
  -8   1  -6    2.63    3.23
   8   1   6    0.21    2.53
  -9  -1  -6   22.86    5.00
   9  -1   6   20.39    4.37
   9   1   6   17.21    2.95
   9   1   6   26.11    4.67
  -9   1  -6   29.50    5.43
  10  -1   6   14.83    3.38
  10  -1   6   16.10    4.30
 -10  -1  -6   20.16    5.14
 -10   1  -6   14.18    5.01
  10   1   6   14.98    4.19
  10   1   6   13.25    2.35
 -11  -1  -6   47.55    8.10
  11  -1   6   37.46    7.15
  11  -1   6   40.35    6.29
  11   1   6   50.09    4.78
  11   1   6   31.63    6.57
  12  -1   6   87.85    9.79
  12  -1   6   79.19   10.99
  12   1   6   80.72   10.87
 -13  -1  -6   72.19   12.61
  13  -1   6   71.38    8.73
  13   1   6   68.16   10.42
 -13   1  -6   72.19   12.80
 -15  -2   6    5.15    4.32
 -15   2   6    7.14    5.18
 -14  -2   6   49.98    7.74
 -14   2   6   58.72    9.12
 -13  -2   6    6.59    2.96
 -13   2   6    8.15    3.90
 -12  -2   6    1.02    1.93
  12  -2  -6    0.47    3.14
 -12   2   6   -1.23    2.85
 -11  -2   6    2.94    1.61
  11  -2  -6   -3.95    2.93
 -11  -2   6    2.26    2.61
 -11   2   6    1.46    2.50
 -10  -2   6   59.34    7.47
  10  -2  -6   65.23    8.10
 -10  -2   6   62.70    6.77
 -10   2   6   53.60    8.15
 -10   2   6   66.26    7.80
   9  -2  -6  101.53   10.70
  -9  -2   6   92.70   10.04
  -9  -2   6   97.61    9.52
  -9   2   6   90.02   10.18
  -9   2   6   82.05   10.66
   8  -2  -6   -0.90    2.40
  -8  -2   6    5.48    1.14
  -8  -2   6    4.66    1.77
  -8   2   6    4.96    2.53
  -8   2   6    1.61    1.72
  -7  -2   6   27.39    3.42
   7  -2  -6   29.28    4.25
  -7  -2   6   24.16    2.72
  -7  -2   6   23.95    3.22
  -7   2   6   16.11    3.72
  -7   2   6   21.77    3.37
  -6  -2   6   -0.24    0.76
  -6  -2   6    0.26    0.49
   6  -2  -6    0.29    1.68
  -6   2   6   -0.65    0.92
  -6   2   6   -1.08    1.19
   5  -2  -6  277.66   25.27
  -5  -2   6  251.69   24.49
  -5  -2   6  242.57   24.37
  -5   2   6  242.64   25.19
  -4  -2   6  144.10   15.13
  -4  -2   6  151.25   15.18
   4  -2  -6  178.98   15.95
  -4   2   6  149.54   15.83
  -4   2   6  158.09   15.35
  -3  -2   6  676.74   70.35
  -3  -2   6  761.60   70.35
   3  -2  -6  819.25   70.85
  -3   2   6  664.65   70.40
  -3   2   6  746.09   70.81
   2  -2  -6 1327.28  113.47
  -2  -2   6 1219.63  113.15
  -2   2   6 1179.87  113.40
   2   2  -6 1079.27  112.98
  -2   2   6 1097.98  113.15
  -1  -2   6  427.74   38.87
   1  -2  -6  353.54   38.68
  -1   2   6  395.87   38.79
  -1   2   6  425.25   38.95
   0  -2   6  286.46   28.94
   0  -2  -6  270.52   28.80
   0   2   6  304.50   28.86
   0   2  -6  341.69   28.93
   0   2   6  274.46   28.79
  -1  -2  -6   11.09    2.17
   1  -2   6    8.88    2.14
  -1   2  -6    9.42    2.05
   1   2   6    9.10    1.66
   1   2   6    8.87    1.94
   2  -2   6    7.49    2.35
  -2  -2  -6   11.56    2.34
  -2   2  -6   12.63    2.40
   2   2   6    9.08    2.11
   2   2   6   13.26    1.89
   3  -2   6  304.00   35.61
  -3  -2  -6  365.25   35.62
  -3   2  -6  393.62   35.74
   3   2   6  384.76   35.54
  -4  -2  -6  211.51   21.09
   4  -2   6  172.48   21.09
   4   2   6  216.94   21.01
  -4   2  -6  230.89   21.26
   5  -2   6  334.15   39.04
  -5  -2  -6  422.82   39.10
   5   2   6  392.88   38.93
  -5   2  -6  431.86   39.26
  -6  -2  -6   63.81    7.61
   6  -2   6   53.28    7.87
  -6   2  -6   69.75    8.33
   6   2   6   66.89    7.82
   7  -2   6   39.50    6.91
  -7  -2  -6   57.52    7.02
  -7   2  -6   57.08    7.42
   7   2   6   47.27    6.96
  -8  -2  -6   50.34    7.85
  -8   2  -6   61.97    8.46
   8   2   6   50.31    7.33
   9  -2   6   -2.26    2.87
  -9  -2  -6    3.71    3.40
  -9   2  -6    5.97    3.69
   9   2   6   10.86    3.13
 -10  -2  -6   -1.35    3.74
  10  -2   6    6.99    3.47
  10  -2   6    0.49    2.88
 -10   2  -6   -4.36    3.97
  10   2   6    1.18    2.88
  11  -2   6   12.87    3.99
 -11  -2  -6   17.95    5.26
  11  -2   6    6.45    4.22
 -11   2  -6   19.87    5.82
  11   2   6    8.17    3.79
 -12  -2  -6    2.82    4.73
  12  -2   6    6.64    4.64
  12  -2   6    7.57    3.76
 -12   2  -6   -0.67    5.49
  12   2   6   10.02    4.26
  13  -2   6   30.86    5.51
  13  -2   6   25.36    6.09
 -13  -2  -6   23.36    7.27
  13   2   6   24.90    5.75
 -15  -3   6   -1.70    4.55
 -15   3   6    7.19    6.10
 -14  -3   6    2.15    3.56
 -14   3   6   -4.97    4.56
 -13  -3   6   10.94    3.51
  13  -3  -6   17.79    4.58
 -13   3   6   18.29    4.68
  12  -3  -6    0.68    3.56
 -12  -3   6   -1.87    2.16
 -12   3   6   -5.11    3.27
  11  -3  -6   -4.53    2.96
 -11  -3   6   -1.06    1.59
 -11   3   6   -1.19    2.79
  10  -3  -6  196.70   19.56
 -10  -3   6  172.43   18.36
 -10  -3   6  185.03   18.59
 -10   3   6  185.99   19.18
  -9  -3   6   64.66    6.64
  -9  -3   6   60.74    6.87
   9  -3  -6   60.91    7.93
  -9   3   6   57.08    8.19
  -9   3   6   52.85    7.51
   8  -3  -6    1.03    2.50
  -8  -3   6    3.45    1.26
  -8  -3   6    4.88    1.58
  -8   3   6   -0.35    1.92
  -8   3   6    2.03    2.85
   7  -3  -6  366.93   34.56
  -7  -3   6  344.13   33.63
  -7  -3   6  354.67   34.02
  -7   3   6  326.00   34.52
  -7   3   6  342.38   34.16
  -6  -3   6   31.85    3.51
  -6  -3   6   26.64    3.92
  -6   3   6   27.53    4.23
  -6   3   6   28.16    4.12
  -5  -3   6 1233.55  125.99
   5  -3  -6 1442.44  126.72
  -5  -3   6 1275.37  126.17
  -5   3   6 1353.98  126.34
  -5   3   6 1272.05  126.68
  -4  -3   6  107.40   11.31
  -4  -3   6  101.96   11.16
   4  -3  -6  115.56   11.67
  -4   3   6  109.44   11.82
  -4   3   6  121.46   11.47
  -4   3   6  109.09   11.36
   3  -3  -6  494.95   47.21
  -3  -3   6  482.93   46.98
  -3  -3   6  483.96   46.94
   3   3  -6  451.26   46.55
   3   3  -6  539.38   46.58
  -3   3   6  475.64   47.29
  -3   3   6  461.21   46.98
   2  -3  -6   -0.28    1.52
  -2  -3   6   -0.33    1.05
   2  -3  -6    0.36    0.92
   2   3  -6   -0.14    0.97
  -2   3   6    1.82    1.13
   2   3  -6    0.92    0.83
  -2   3   6    0.26    1.61
  -1  -3   6 1012.81   99.61
   1  -3  -6 1117.49   99.62
   1   3  -6 1138.06   99.48
  -1   3   6  975.45   99.51
  -1   3   6 1020.66   99.63
   1   3  -6  944.21   99.49
   0  -3  -6   22.33    3.40
   0  -3   6   23.50    3.66
   0  -3  -6   25.54    3.34
   0   3   6   22.45    3.35
   0   3   6   23.73    3.41
   0   3  -6   28.43    3.52
  -1  -3  -6   -0.86    1.16
   1  -3   6   -1.85    1.35
   1   3   6    0.47    1.21
  -1   3  -6    0.50    1.27
   1   3   6   -1.13    1.08
   2  -3   6  727.56   80.69
  -2  -3  -6  808.09   80.62
   2   3   6  817.52   80.27
   2   3   6  895.01   80.56
  -2   3  -6  922.83   80.80
  -3  -3  -6   31.47    4.52
   3  -3   6   23.85    4.64
  -3   3  -6   29.93    4.60
   3   3   6   28.05    3.64
   3   3   6   32.84    4.21
  -4  -3  -6  549.01   53.88
  -4   3  -6  586.46   54.07
   4   3   6  521.40   53.15
  -5  -3  -6   11.95    3.12
   5  -3   6    6.55    2.89
   5   3   6   13.14    2.85
  -5   3  -6    8.76    3.18
   5   3   6    9.70    1.78
   6  -3   6  120.84   15.79
  -6  -3  -6  146.30   15.50
   6   3   6  143.64   14.50
  -6   3  -6  162.52   16.00
   6   3   6  164.34   15.67
  -7  -3  -6   32.68    5.99
   7  -3   6   36.35    5.98
   7   3   6   34.24    3.58
   7   3   6   35.24    5.84
  -8  -3  -6   12.62    3.78
   8  -3   6    8.44    3.83
   8   3   6    9.22    3.20
  -8   3  -6   22.83    4.75
  -9  -3  -6  112.88   13.52
  -9   3  -6  134.05   14.26
   9   3   6  101.81   12.94
  10  -3   6   22.01    5.59
  10  -3   6   33.32    5.84
 -10  -3  -6   32.24    6.16
 -10   3  -6   43.02    7.21
  10   3   6   21.12    5.12
  11  -3   6    3.31    4.12
  11  -3   6    1.46    4.25
 -11  -3  -6    6.73    4.53
  11   3   6    0.26    3.37
  12  -3   6    4.14    4.95
 -12  -3  -6    8.24    5.99
  12  -3   6    6.03    4.88
  12   3   6    3.52    4.28
 -12   3  -6   10.29    6.58
  13  -3   6   18.12    5.97
 -13  -3  -6   22.46    7.31
  13  -3   6   20.04    6.22
  13   3   6   41.94    8.35
  13   3   6   14.17    5.44
 -13   3  -6   37.70    9.00
 -15  -4   6   53.63    9.53
  15  -4  -6   80.90   11.81
 -15   4   6   76.26   11.47
 -14  -4   6   13.13    4.21
  14  -4  -6   -4.79    5.42
 -14   4   6    7.08    5.76
  13  -4  -6   10.79    5.12
 -13  -4   6    4.62    3.46
 -13   4   6    2.87    5.24
  12  -4  -6    7.09    4.41
 -12  -4   6    8.83    2.99
 -12   4   6   12.28    4.34
 -11  -4   6   48.37    6.93
 -11  -4   6   55.98    6.48
  11  -4  -6   59.88    8.52
 -11   4   6   70.69    9.03
 -10  -4   6   90.86   11.18
  10  -4  -6  111.76   12.60
 -10  -4   6  117.34   11.21
 -10   4   6  109.11   12.39
  -9  -4   6   77.31    8.20
   9  -4  -6   74.12    9.66
  -9  -4   6   78.15    8.41
  -9   4   6   71.31    9.35
  -8  -4   6   33.38    4.63
  -8  -4   6   45.42    5.73
   8  -4  -6   34.78    5.92
  -8   4   6   33.85    6.41
  -8   4   6   33.13    5.72
  -7  -4   6    3.29    1.54
   7  -4  -6    4.56    2.91
  -7  -4   6    4.19    2.09
  -7   4   6   -0.03    2.55
  -7   4   6    4.34    2.54
   6  -4  -6   55.24    6.73
  -6  -4   6   48.40    6.20
  -6  -4   6   47.50    5.74
  -6   4   6   48.84    6.86
  -6   4   6   52.98    6.57
  -5  -4   6   -1.20    1.32
  -5  -4   6   -1.18    1.15
   5  -4  -6    0.28    2.05
  -5   4   6   -1.16    1.45
  -5   4   6   -0.44    1.47
  -5   4   6   -2.00    1.98
  -4  -4   6   55.33    6.65
  -4  -4   6   50.81    6.80
   4  -4  -6   53.18    6.90
  -4   4   6   57.14    6.77
  -4   4   6   58.22    7.01
  -4   4   6   61.56    6.94
   4   4  -6   63.24    6.08
   4   4  -6   64.49    6.15
  -3  -4   6  253.23   26.14
   3  -4  -6  271.74   26.41
  -3  -4   6  257.62   26.27
   3   4  -6  250.77   25.81
  -3   4   6  259.41   26.49
  -3   4   6  268.51   26.39
   3   4  -6  303.48   25.91
  -3   4   6  247.29   26.19
   2  -4  -6   27.00    3.98
  -2  -4   6   31.71    4.45
   2  -4  -6   30.49    4.36
  -2   4   6   30.21    4.16
   2   4  -6   27.02    3.85
  -2   4   6   28.64    4.14
   2   4  -6   33.30    3.97
  -1  -4   6  674.10   64.78
   1  -4  -6  712.40   64.61
   1  -4  -6  569.02   64.39
  -1   4   6  687.17   64.71
   1   4  -6  731.84   64.59
  -1   4   6  643.47   64.59
   1   4  -6  650.76   64.59
   0  -4   6   48.05    6.23
   0  -4  -6   39.42    5.75
   0  -4  -6   51.29    5.82
   0   4   6   52.99    5.86
   0   4  -6   50.12    6.21
   0   4   6   49.80    5.83
   0   4  -6   56.91    6.12
  -1  -4  -6  170.05   15.20
  -1  -4  -6  124.38   15.26
   1  -4   6  125.36   15.55
   1   4   6  156.66   15.30
   1   4   6  159.16   15.41
  -1   4  -6  161.04   15.58
   2  -4   6   -0.44    1.84
  -2  -4  -6    2.30    1.70
   2   4   6   -0.38    1.26
  -2   4  -6   -2.17    1.73
   2   4   6    0.38    1.36
   3  -4   6   -1.11    2.06
  -3  -4  -6    5.14    2.19
   3   4   6    5.04    1.61
  -3   4  -6    5.23    2.38
   3   4   6    5.33    1.84
  -4  -4  -6    2.69    2.30
   4  -4   6   -0.83    2.13
   4   4   6    1.95    1.26
   4   4   6   -0.77    1.67
  -4   4  -6    0.06    2.10
  -5  -4  -6  242.45   23.43
   5  -4   6  200.63   23.45
   5   4   6  203.05   22.21
   5   4   6  258.19   23.17
  -5   4  -6  237.77   23.59
   6  -4   6   71.68    9.93
   6   4   6   74.75    7.89
  -6   4  -6   97.88   10.34
  -7  -4  -6   52.24    8.06
  -7   4  -6   60.69    8.68
   7   4   6   55.36    7.45
  -8  -4  -6    1.48    2.92
   8  -4   6   -1.55    3.45
   8   4   6    2.44    2.78
  -8   4  -6   -0.81    3.86
  -9  -4  -6   -2.51    3.62
   9  -4   6   -0.58    3.62
  -9   4  -6    2.59    4.54
   9   4   6   -5.01    2.68
  10  -4   6    4.97    4.36
  10  -4   6   -0.47    4.02
 -10  -4  -6    5.24    4.95
 -10   4  -6    6.33    5.22
  10   4   6    4.33    3.66
  11  -4   6  100.62   11.80
  11  -4   6   64.39   11.32
  11   4   6   95.13   13.96
  11   4   6   74.43   10.60
  12  -4   6    8.83    5.92
  12  -4   6    7.50    5.40
 -12  -4  -6   -5.83    4.92
 -12   4  -6   16.41    7.29
  12   4   6    5.30    7.24
  12   4   6    5.20    4.28
  13  -4   6   60.13    8.99
  13  -4   6   40.27    8.16
 -13  -4  -6   45.66    9.69
 -13   4  -6   76.63   12.21
  13   4   6   37.48    7.67
  13   4   6   64.20   10.25
 -14  -5   6    0.24    4.97
  14  -5  -6    6.33    5.44
 -14   5   6    8.98    6.74
  13  -5  -6    1.27    5.14
 -13  -5   6   -3.46    4.03
 -13   5   6    3.72    5.79
 -12  -5   6    4.11    3.21
  12  -5  -6   -2.46    4.34
 -12   5   6    0.44    4.99
  11  -5  -6    0.61    3.98
 -11  -5   6    1.95    1.72
 -11  -5   6   -1.53    2.65
 -11   5   6    6.59    4.45
 -10  -5   6  177.68   15.54
  10  -5  -6  138.55   17.03
 -10  -5   6  132.28   15.93
 -10   5   6  159.07   17.30
  -9  -5   6  139.67   13.11
  -9  -5   6  122.72   13.55
   9  -5  -6  126.74   14.83
  -9   5   6  121.84   14.62
  -8  -5   6    1.11    1.88
   8  -5  -6   -0.30    2.36
  -8  -5   6    2.63    2.62
  -8   5   6   -1.00    2.56
  -7  -5   6  204.58   21.75
  -7  -5   6  238.96   22.48
   7  -5  -6  242.90   22.84
  -7   5   6  215.32   22.48
  -7   5   6  197.30   22.33
  -7   5   6  207.13   22.42
  -6  -5   6    1.00    2.31
  -6  -5   6    1.82    1.83
   6  -5  -6    5.97    2.60
  -6   5   6    1.55    3.01
  -6   5   6    4.54    2.20
   6   5  -6    2.77    0.85
  -6   5   6    1.11    2.43
   6   5  -6    4.28    0.75
  -5  -5   6   30.71    4.70
   5  -5  -6   24.81    4.57
  -5  -5   6   20.41    3.80
   5   5  -6   22.20    3.15
  -5   5   6   25.70    4.61
  -5   5   6   27.75    4.59
  -5   5   6   20.89    4.05
   4  -5  -6   53.95    6.95
  -4  -5   6   56.29    6.72
  -4  -5   6   54.07    6.85
   4   5  -6   53.08    5.95
  -4   5   6   56.77    6.91
   4   5  -6   59.83    6.20
  -4   5   6   52.09    6.87
  -4   5   6   42.30    6.95
  -3  -5   6  141.67   15.42
  -3  -5   6  147.38   15.28
   3  -5  -6  134.12   15.24
  -3   5   6  140.33   15.55
   3   5  -6  146.72   14.93
  -3   5   6  153.26   15.41
  -3   5   6  150.14   15.52
   3   5  -6  157.89   15.02
   2  -5  -6   99.04   11.02
   2  -5  -6   98.16   11.07
  -2  -5   6  104.83   11.45
  -2  -5   6  100.96   11.32
  -2   5   6  101.80   11.47
  -2   5   6   97.95   11.38
   2   5  -6  119.66   11.15
  -2   5   6  104.85   11.31
   2   5  -6  105.17   11.03
   1  -5  -6   16.73    3.08
   1  -5  -6   13.78    2.87
  -1  -5   6   13.35    3.21
   1   5  -6   13.78    2.88
   1   5  -6   16.44    3.06
  -1   5   6   12.85    3.20
  -1   5   6   11.92    3.06
  -1   5   6   16.46    3.08
   0  -5  -6  145.51   17.89
   0  -5  -6  194.70   18.05
   0  -5   6  162.58   18.40
   0   5  -6  193.32   18.29
   0   5   6  184.56   18.16
   0   5  -6  187.57   18.42
   0   5   6  183.96   18.19
   0   5   6  165.30   18.48
  -1  -5  -6   22.54    3.59
  -1  -5  -6   20.97    3.76
   1   5   6   21.63    3.61
  -1   5  -6   20.72    3.80
  -1   5  -6   20.76    4.11
   1   5   6   16.63    3.60
  -2  -5  -6    3.08    1.59
   2  -5   6    2.76    2.66
  -2  -5  -6   -0.62    2.21
   2   5   6    2.24    1.97
  -2   5  -6    2.13    2.16
   2   5   6    3.23    1.81
  -3  -5  -6   44.07    6.44
   3  -5   6   37.92    6.82
   3   5   6   56.66    6.24
   3   5   6   45.85    5.69
  -3   5  -6   51.75    6.92
   4  -5   6   91.89   12.18
  -4  -5  -6   99.53   11.84
   4   5   6  121.43   11.66
  -4   5  -6  111.57   11.92
   4   5   6   98.93   10.85
   5  -5   6   86.79   11.74
  -5  -5  -6   88.15   11.13
  -5   5  -6  110.07   11.90
   5   5   6  113.72   11.28
  -6  -5  -6  169.00   20.86
   6   5   6  221.01   20.68
  -6   5  -6  204.87   21.15
  -7  -5  -6  380.52   40.11
   7  -5   6  356.16   40.28
   7   5   6  460.86   39.95
   8  -5   6   18.71    5.20
  -8  -5  -6   21.34    5.17
   8   5   6   23.01    4.80
  -8   5  -6   22.53    5.94
   9  -5   6    5.45    4.23
  -9  -5  -6   15.95    4.93
  -9   5  -6    5.21    4.41
   9   5   6    2.54    5.42
   9   5   6    8.98    3.66
  10  -5   6    5.71    4.68
 -10  -5  -6    3.73    4.38
  10  -5   6    9.14    4.74
  10   5   6    6.86    6.03
  10   5   6    9.74    3.76
  11  -5   6   -3.49    4.73
  11  -5   6   12.86    5.40
 -11  -5  -6   -8.05    4.44
 -11   5  -6   -7.59    6.22
  11   5   6   -1.33    6.91
  11   5   6    2.26    4.21
  12  -5   6   59.85   11.03
 -12  -5  -6   54.67    9.78
  12  -5   6   67.43   11.46
  12   5   6   68.70   10.16
  12   5   6   62.70   11.68
  14  -6  -6   46.84    9.12
 -14  -6   6   29.05    8.18
 -14   6   6   53.85   10.26
  13  -6  -6   59.72   10.13
 -13  -6   6   62.47   10.75
 -13   6   6   77.23   13.54
 -12  -6   6   40.29    6.96
  12  -6  -6   39.93    7.69
 -12   6   6   45.69    8.09
 -11  -6   6   73.87    7.60
  11  -6  -6   81.94   11.34
 -11  -6   6   54.22    9.58
 -11   6   6   76.79   11.87
  10  -6  -6    7.28    5.07
 -10  -6   6   10.47    2.10
 -10  -6   6    3.87    2.89
 -10   6   6   14.17    4.91
   9  -6  -6   67.35    9.71
  -9  -6   6   56.51    8.11
  -9   6   6   65.75    9.42
   8  -6  -6    9.96    4.11
  -8  -6   6    6.88    3.53
  -8  -6   6    4.63    2.80
  -8   6   6    4.47    3.79
  -8   6   6    7.24    3.74
  -7  -6   6   38.66    6.47
  -7  -6   6   32.28    5.89
   7  -6  -6   43.62    6.37
  -7   6   6   40.77    7.06
   7   6  -6   43.71    4.17
  -7   6   6   39.98    6.46
   7   6  -6   35.15    4.29
  -6  -6   6    3.47    2.19
   6  -6  -6    9.48    3.75
  -6  -6   6    4.25    2.85
   6   6  -6    6.99    1.44
   6   6  -6    6.21    1.83
  -6   6   6    7.47    3.33
  -6   6   6    3.88    3.00
   5  -6  -6   -3.02    2.62
  -5  -6   6   -1.64    1.92
  -5   6   6   -2.78    1.85
   5   6  -6   -0.48    1.57
  -5   6   6    0.51    2.61
   5   6  -6    0.81    1.28
  -5   6   6   -0.13    2.17
  -4  -6   6   44.20    6.56
   4  -6  -6   54.77    7.25
  -4   6   6   45.78    6.99
   4   6  -6   53.31    6.37
  -4   6   6   45.47    6.74
   4   6  -6   59.38    6.15
  -4   6   6   49.20    7.10
   3  -6  -6    9.49    3.24
  -3  -6   6   10.79    3.02
  -3   6   6    9.02    3.01
  -3   6   6    8.85    3.25
   3   6  -6   10.72    2.61
  -3   6   6   10.53    2.90
   3   6  -6    6.64    2.41
   2  -6  -6    7.16    2.61
  -2  -6   6    2.07    2.55
  -2  -6   6    5.74    2.90
   2  -6  -6    9.66    2.59
   2   6  -6    6.99    2.53
  -2   6   6    8.71    3.03
  -2   6   6    7.49    2.90
  -2   6   6    9.75    3.10
   2   6  -6    8.06    2.41
  -1  -6   6  136.36   15.16
   1  -6  -6  125.21   14.51
   1  -6  -6  139.93   14.69
   1   6  -6  159.74   14.90
  -1   6   6  143.28   14.86
  -1   6   6  132.03   14.80
  -1   6   6  134.48   15.16
   1   6  -6  139.30   14.79
   0  -6  -6   13.89    3.11
   0  -6  -6   13.27    2.89
   0  -6   6   14.71    3.23
   0   6  -6    9.72    3.10
   0   6   6   12.89    3.04
   0   6   6   23.93    3.94
   0   6  -6   14.07    3.23
   0   6   6   12.52    3.42
  -1  -6  -6   24.46    3.69
   1  -6   6   15.27    4.12
  -1  -6  -6   18.35    3.75
  -1   6  -6   15.73    4.13
   1   6   6   17.01    3.50
   1   6   6   22.33    4.72
   1   6   6   21.67    4.02
  -1   6  -6   19.44    3.97
   2  -6   6   81.09   10.38
  -2  -6  -6   98.59    9.85
  -2  -6  -6   77.31   10.29
  -2   6  -6   99.59   11.13
  -2   6  -6   91.23   10.55
   2   6   6   88.96   10.15
   2   6   6   84.83    9.87
   2   6   6   90.20   11.19
  -3  -6  -6   20.85    3.43
  -3  -6  -6   18.02    3.74
   3  -6   6   15.64    4.31
   3   6   6   17.46    4.34
   3   6   6   18.27    3.32
   3   6   6   18.72    3.79
  -3   6  -6   20.38    3.98
   4  -6   6  116.23   16.21
  -4  -6  -6  128.25   15.90
   4   6   6  162.85   15.77
  -4   6  -6  160.29   16.52
   4   6   6  172.98   17.06
  -5  -6  -6   -3.17    2.96
   5  -6   6    0.57    3.49
  -5   6  -6    3.65    3.78
   5   6   6    1.95    3.99
   5   6   6    3.84    2.42
  -6  -6  -6  163.00   19.51
   6   6   6  199.05   19.14
   6   6   6  180.33   20.88
  -6   6  -6  180.42   19.72
   7  -6   6   -2.66    3.81
  -7  -6  -6   -0.18    3.38
  -7   6  -6    4.86    4.26
   7   6   6    5.19    3.11
   7   6   6   -1.50    4.91
   8  -6   6    3.42    4.21
  -8  -6  -6    0.64    3.85
  -8   6  -6   -0.44    5.10
   8   6   6   -2.34    5.60
   8   6   6   -2.80    3.17
   9  -6   6   24.42    6.21
  -9  -6  -6   26.29    6.73
  -9   6  -6   37.24    7.17
   9   6   6   30.74    7.58
   9   6   6   24.58    5.51
  10  -6   6    9.25    5.32
  10  -6   6    8.19    5.64
 -10   6  -6   21.04    6.79
  10   6   6   13.78    4.96
  10   6   6   13.32    7.36
  11  -6   6    5.47    5.44
  11  -6   6    0.24    5.82
 -11  -6  -6    7.93    6.17
 -11   6  -6   -8.14    6.85
  11   6   6    1.31    4.53
  11   6   6    5.12    7.39
 -12  -6  -6    7.12    7.39
  12  -6   6   19.30    7.38
  12  -6   6   10.16    6.46
  12   6   6   21.89    9.08
  12   6   6   18.04    5.70
 -12   6  -6   32.23    8.95
 -13  -7   6    0.26    6.50
  13  -7  -6    4.06    6.98
 -13   7   6   18.71    8.49
  12  -7  -6    2.36    5.45
 -12  -7   6   -8.07    5.24
 -12   7   6   11.34    7.12
 -11  -7   6    5.01    4.78
  11  -7  -6   -9.89    5.26
 -11  -7   6    1.46    1.58
 -11   7   6    9.99    6.39
 -10  -7   6   24.35    5.62
  10  -7  -6   27.14    7.47
 -10  -7   6   35.53    4.14
 -10   7   6   27.93    6.77
 -10   7   6   25.63    6.40
   9  -7  -6   92.33   11.46
  -9  -7   6   69.05    9.24
  -9   7   6   66.79   11.00
  -9   7   6   60.32   10.26
   8  -7  -6    1.12    4.63
  -8  -7   6    4.43    3.14
  -8  -7   6    2.42    3.87
   8   7  -6    0.03    1.17
  -8   7   6   -5.09    4.18
  -8   7   6   -1.65    3.51
   8   7  -6    1.12    0.86
  -7  -7   6   27.16    6.54
   7  -7  -6   32.90    6.67
  -7  -7   6   32.68    6.07
   7   7  -6   38.58    4.99
  -7   7   6   32.30    6.55
   7   7  -6   41.57    4.40
  -7   7   6   38.89    6.83
   6  -7  -6  344.76   33.54
  -6  -7   6  297.77   32.61
  -6  -7   6  318.74   33.27
   6   7  -6  343.11   32.19
   6   7  -6  370.09   31.88
  -6   7   6  297.53   33.09
  -6   7   6  289.09   32.98
  -5  -7   6   -2.41    2.99
   5  -7  -6    2.82    3.49
  -5  -7   6    3.10    2.98
  -5   7   6    1.68    2.83
   5   7  -6    0.34    1.66
  -5   7   6    4.71    3.36
   5   7  -6    2.77    2.37
   4  -7  -6  206.77   22.08
  -4  -7   6  214.60   21.93
  -4  -7   6  209.27   22.15
  -4   7   6  196.30   21.86
  -4   7   6  189.04   22.03
   4   7  -6  218.02   21.51
   4   7  -6  224.08   21.33
   3  -7  -6  248.50   24.84
  -3  -7   6  221.78   24.67
  -3  -7   6  232.66   25.00
   3   7  -6  243.48   24.36
   3   7  -6  251.30   24.55
  -3   7   6  229.38   24.97
  -3   7   6  249.27   24.87
   2  -7  -6  151.58   16.20
  -2  -7   6  169.97   17.00
   2  -7  -6  151.84   16.17
   2   7  -6  151.29   16.23
   2   7  -6  159.80   16.31
  -2   7   6  137.72   16.64
  -2   7   6  144.37   16.42
  -1  -7   6    2.06    3.13
   1  -7  -6    1.85    1.88
   1  -7  -6   -0.48    2.42
  -1   7   6   -0.94    2.65
   1   7  -6    1.72    2.20
   1   7  -6   -0.84    2.05
  -1   7   6   -1.87    2.07
   0  -7  -6   22.00    4.43
   0  -7  -6   24.86    4.45
   0  -7   6   21.80    5.11
   0   7   6   25.74    4.86
   0   7   6   29.01    5.15
   0   7  -6   26.70    4.97
   0   7  -6   31.35    5.26
  -1  -7  -6   46.04    6.99
  -1  -7  -6   53.71    6.74
   1  -7   6   49.98    7.86
   1   7   6   57.56    7.27
  -1   7  -6   50.36    7.65
   1   7   6   49.35    7.92
  -1   7  -6   50.00    7.28
   2  -7   6  210.60   24.32
  -2  -7  -6  252.49   23.42
  -2  -7  -6  212.78   23.78
   2   7   6  222.60   24.44
   2   7   6  243.90   23.86
  -2   7  -6  241.26   24.17
  -2   7  -6  228.14   24.23
  -3  -7  -6   21.01    3.65
  -3  -7  -6   20.81    4.51
   3  -7   6   15.67    4.91
  -3   7  -6   12.81    4.75
  -3   7  -6   17.72    4.86
   3   7   6   18.31    5.55
   3   7   6   19.03    3.71
  -4  -7  -6    0.49    3.76
   4  -7   6   -1.76    2.50
  -4  -7  -6    0.36    1.93
   4   7   6   -8.48    4.10
  -4   7  -6   -2.89    3.67
   4   7   6    0.14    1.94
   5  -7   6   15.40    4.75
  -5  -7  -6   18.75    5.49
  -5   7  -6    8.68    5.19
   5   7   6   22.79    4.40
   5   7   6   25.03    6.49
  -6  -7  -6   39.19    7.69
   6  -7   6   39.68    7.49
   6   7   6   50.93    7.11
  -6   7  -6   40.03    7.78
   6   7   6   38.17    8.38
  -7  -7  -6   23.65    5.76
   7  -7   6   18.69    5.65
   7   7   6   18.36    4.59
  -7   7  -6   30.44    6.46
   7   7   6   20.25    6.82
   8  -7   6    8.72    5.37
  -8  -7  -6    7.03    5.16
  -8   7  -6   13.82    6.05
   8   7   6   10.66    3.96
   8   7   6   14.14    6.55
   9  -7   6    5.66    5.10
   9  -7   6   10.04    5.49
   9   7   6   18.41    5.03
   9   7   6   13.47    7.03
 -10  -7  -6   82.45   13.67
  10  -7   6   90.93   13.39
  10  -7   6   88.28   13.35
  10   7   6  110.01   12.95
  10   7   6  129.20   16.73
 -11  -7  -6   16.18    7.02
  11  -7   6   13.21    6.42
  11  -7   6   16.64    7.45
  11   7   6    6.88    5.12
  11   7   6   15.49    9.67
 -11   7  -6    9.22    7.63
  13  -8  -6    1.75    8.54
 -13   8   6   30.35    9.46
 -13   8   6   -8.94    8.11
  12  -8  -6   50.55   10.11
 -12  -8   6   47.21   10.37
 -12   8   6   51.33    9.80
  11  -8  -6   24.67    6.89
 -11  -8   6   40.41    7.79
 -11  -8   6   27.21    4.01
 -11   8   6   23.23    7.48
 -11   8   6   39.74    9.48
  10  -8  -6    3.37    4.75
 -10  -8   6    4.31    4.95
 -10   8   6    3.48    6.36
 -10   8   6    0.87    5.48
   9  -8  -6  101.73   11.94
  -9  -8   6   77.93   11.61
  -9   8   6   73.00   12.18
  -9   8   6   84.94   13.96
  -8  -8   6   29.38    7.02
  -8  -8   6   29.52    6.46
   8  -8  -6   30.71    7.43
  -8   8   6   27.65    7.54
  -8   8   6   25.55    6.37
   8   8  -6   32.06    4.95
   8   8  -6   33.16    3.97
  -7  -8   6   52.88    9.01
  -7  -8   6   55.65    8.55
   7  -8  -6   49.92    9.50
  -7   8   6   61.29   10.45
  -7   8   6   50.85    9.57
   7   8  -6   54.50    7.39
   7   8  -6   60.54    6.67
   6  -8  -6   37.20    7.05
  -6  -8   6   30.93    6.32
  -6  -8   6   33.82    6.94
  -6   8   6   35.24    6.94
   6   8  -6   40.04    6.25
  -6   8   6   42.74    7.80
   6   8  -6   43.96    5.59
  -5  -8   6   -2.26    3.52
   5  -8  -6   -2.57    3.09
  -5  -8   6   -2.54    3.74
  -5   8   6   -1.95    4.18
   5   8  -6    4.04    2.83
  -5   8   6   -2.23    3.44
  -4  -8   6    3.40    3.41
  -4  -8   6    3.47    3.04
   4  -8  -6    0.55    3.70
  -4   8   6   -0.34    3.40
   4   8  -6   -1.76    2.57
   4   8  -6    1.22    2.89
  -4   8   6   -1.74    3.94
  -3  -8   6   -4.05    3.05
  -3  -8   6   -1.65    3.29
   3  -8  -6   -2.08    2.32
  -3   8   6    2.48    3.12
  -3   8   6   -1.45    2.56
   3   8  -6   -0.53    3.15
   3   8  -6   -0.79    2.46
  -2  -8   6   32.22    6.31
   2  -8  -6   34.87    6.08
   2  -8  -6   36.33    5.73
  -2   8   6   29.24    5.86
   2   8  -6   27.90    5.52
  -2   8   6   35.71    6.47
   2   8  -6   28.60    5.61
   1  -8  -6  216.39   25.45
   1  -8  -6  251.66   25.70
  -1  -8   6  256.06   26.56
   1   8  -6  258.11   25.83
  -1   8   6  242.27   26.37
   1   8  -6  243.39   25.86
  -1   8   6  285.06   26.27
   0  -8   6   30.80    5.85
   0  -8  -6   35.45    6.02
   0  -8  -6   29.02    5.10
   0   8   6   28.92    5.40
   0   8   6   34.96    6.49
   0   8  -6   19.01    5.19
   0   8  -6   29.57    5.34
   1  -8   6   25.45    5.63
  -1  -8  -6   22.83    5.05
  -1  -8  -6   24.36    4.69
   1   8   6   10.53    5.28
   1   8   6   28.89    4.92
  -1   8  -6   23.70    5.38
  -1   8  -6   22.29    5.30
  -2  -8  -6   66.69    7.86
  -2  -8  -6   69.90    9.50
   2  -8   6   55.22    8.83
  -2   8  -6   56.27    9.48
   2   8   6   72.88    8.38
   2   8   6   57.30   10.24
  -2   8  -6   52.92    9.28
   3  -8   6  139.92   18.78
  -3  -8  -6  156.79   18.41
  -3  -8  -6  158.39   17.45
   3   8   6  189.16   18.18
  -3   8  -6  185.88   18.89
  -3   8  -6  177.69   19.21
   3   8   6  154.57   18.51
  -4  -8  -6  101.39   13.97
   4  -8   6   95.18   14.32
  -4   8  -6  132.87   14.66
  -4   8  -6  121.97   15.03
   4   8   6  128.77   13.56
   4   8   6  111.88   15.22
  -5  -8  -6   86.13   13.64
   5  -8   6   90.70   13.79
   5   8   6  113.93   14.81
  -5   8  -6  118.88   14.23
   5   8   6  121.35   12.77
  -6  -8  -6   55.09   10.07
   6  -8   6   44.40    9.07
   6   8   6   62.04    8.56
   6   8   6   68.33   11.81
  -6   8  -6   57.02    9.52
  -7  -8  -6   64.06   10.69
   7  -8   6   44.39    9.03
   7   8   6   69.99   11.22
   7   8   6   63.69    8.83
  -7   8  -6   52.50    9.60
   8  -8   6   28.42    7.56
   8   8   6   40.16    9.46
   8   8   6   43.69    7.66
  -8   8  -6   36.14    8.44
  -9  -8  -6   -3.53    6.17
   9  -8   6    4.74    5.47
   9  -8   6    3.34    5.50
   9   8   6    6.78    4.88
  -9   8  -6   -6.12    5.87
   9   8   6    8.81    8.88
 -10  -8  -6   43.35   10.08
  10  -8   6   53.25    9.20
  10  -8   6   36.90    8.55
  10   8   6   59.87   11.35
 -10   8  -6   69.77   11.27
 -11  -8  -6   -5.40    8.05
  11  -8   6   -6.43    6.79
  11  -8   6    0.50    7.69
  11   8   6   -3.41    5.51
 -11   8  -6   19.19    8.81
  12  -9  -6   -5.09    8.76
 -12  -9   6   14.09    7.92
 -12   9   6   26.11    8.94
 -12   9   6   15.27    8.46
  11  -9  -6  -11.11    8.22
 -11  -9   6    4.36    1.91
 -11  -9   6   -7.93    6.73
 -11  -9   6    1.25    2.70
 -11   9   6   10.52    8.33
 -11   9   6   -4.63    6.87
 -10  -9   6   12.04    6.70
  10  -9  -6   17.38    8.02
 -10   9   6   27.23    8.74
 -10   9   6   17.54    7.33
  -9  -9   6  109.85   15.83
   9  -9  -6  137.52   17.32
   9   9  -6  132.93   12.99
   9   9  -6  119.78   12.55
  -9   9   6  115.51   18.05
  -9   9   6  135.48   16.73
   8  -9  -6    7.69    4.99
  -8  -9   6    7.93    6.24
  -8  -9   6   -0.98    5.26
   8   9  -6    8.19    3.29
  -8   9   6    1.33    5.38
  -8   9   6    6.57    6.29
   8   9  -6   12.50    2.64
  -7  -9   6   20.14    5.45
  -7  -9   6   12.71    5.89
   7  -9  -6   14.04    6.64
   7   9  -6   11.77    4.05
  -7   9   6    2.24    6.27
  -7   9   6   13.47    5.69
  -6  -9   6   18.67    5.98
  -6  -9   6   17.29    6.14
   6  -9  -6   22.21    5.97
   6   9  -6   22.93    4.16
  -6   9   6   30.62    7.73
  -6   9   6   19.76    6.14
   6   9  -6   22.94    4.80
   5  -9  -6   35.26    7.51
  -5  -9   6   32.60    6.75
  -5  -9   6   32.55    7.29
   5   9  -6   37.02    6.24
  -5   9   6   29.33    7.36
  -5   9   6   29.28    6.92
   5   9  -6   32.42    5.45
  -4  -9   6   53.88    9.12
   4  -9  -6   57.53    9.67
  -4  -9   6   45.53    8.90
  -4   9   6   56.12    9.21
   4   9  -6   64.94    7.93
  -4   9   6   48.09    9.38
   4   9  -6   54.64    8.23
  -3  -9   6  123.56   15.38
   3  -9  -6  134.35   15.33
  -3  -9   6  120.21   15.47
   3   9  -6  132.34   14.71
  -3   9   6  115.78   15.61
  -3   9   6  124.05   15.24
   3   9  -6  137.07   14.62
   2  -9  -6   76.08   11.02
  -2  -9   6   73.17   11.85
   2  -9  -6   93.86   11.41
   2   9  -6   98.72   11.46
  -2   9   6  101.72   11.84
  -2   9   6   78.62   12.20
   2   9  -6   91.66   11.53
   1  -9  -6    8.93    4.22
  -1  -9   6    2.84    4.09
   1  -9  -6    1.52    3.40
  -1   9   6    3.38    3.39
   1   9  -6   -0.54    3.34
   1   9  -6    1.67    3.95
  -1   9   6    1.02    4.41
   0  -9  -6   82.63   10.89
   0  -9   6   72.41   11.69
   0  -9  -6   83.94   10.40
   0   9   6   75.49   11.85
   0   9  -6   82.85   11.16
   0   9  -6   94.50   11.53
   0   9   6   88.40   11.16
   1  -9   6    3.71    4.67
  -1  -9  -6   -3.47    3.72
  -1  -9  -6    5.85    3.27
  -1   9  -6    2.04    4.20
   1   9   6    5.06    3.62
   1   9   6   -1.23    4.75
  -1   9  -6    0.22    3.77
   2  -9   6   52.52    9.02
  -2  -9  -6   56.05    7.72
  -2  -9  -6   50.21    8.99
  -2   9  -6   54.57    9.40
  -2   9  -6   55.07    9.36
   2   9   6   47.88    9.45
   2   9   6   58.61    8.70
   3  -9   6   20.37    6.31
  -3  -9  -6   22.93    6.41
  -3  -9  -6   29.30    4.96
  -3   9  -6   17.20    5.97
   3   9   6   29.25    6.55
  -3   9  -6   15.12    5.17
   3   9   6   23.14    5.20
  -4  -9  -6   91.11    9.58
   4  -9   6   57.95   11.26
  -4  -9  -6   82.43   11.53
  -4   9  -6   60.07   11.84
  -4   9  -6   65.00   11.46
   4   9   6   80.64   12.81
   4   9   6   81.01   10.46
  -5  -9  -6    2.44    5.94
  -5  -9  -6   -1.58    2.68
   5  -9   6   -5.34    4.60
   5   9   6    5.01    6.54
  -5   9  -6    3.08    4.95
   5   9   6    6.16    3.87
  -5   9  -6   -7.98    5.76
   6  -9   6    8.84    5.42
  -6  -9  -6    9.73    5.57
   6   9   6   11.47    4.28
   6   9   6   12.23    6.74
  -6   9  -6    0.27    5.51
  -6   9  -6    4.74    5.66
   7  -9   6   79.37   14.80
  -7  -9  -6  119.28   15.47
  -7   9  -6  112.70   15.43
   7   9   6  138.14   14.03
   7   9   6   96.46   18.15
  -8  -9  -6   -8.47    5.87
   8  -9   6   -5.63    5.39
   8  -9   6  -10.96    5.82
   8   9   6    4.29    4.60
   8   9   6   -9.91    7.21
  -8   9  -6   -6.03    6.46
   9  -9   6   66.93   11.53
  -9  -9  -6   59.11   11.50
   9  -9   6   43.29   10.21
   9   9   6   81.81   10.89
  -9   9  -6  107.10   14.81
  10  -9   6    5.16    7.61
 -10  -9  -6   -7.08    7.94
  10  -9   6    1.82    7.46
 -10   9  -6   23.23    8.84
  10   9   6  -10.69    5.30
 -11 -10   6   15.42    3.78
 -11 -10   6   16.55    8.12
 -11 -10   6   19.48    4.37
  11 -10  -6   19.57   10.94
 -11  10   6   34.25   10.12
 -11  10   6   24.06    9.56
  10 -10  -6    3.88    8.99
 -10 -10   6   -0.01    4.34
 -10  10   6   -3.82    8.51
 -10  10   6    4.52    7.72
   9 -10  -6   11.58    8.33
  -9 -10   6   16.44    7.10
   9  10  -6   15.45    3.18
   9  10  -6   12.34    4.10
  -9  10   6   19.79    8.74
  -9  10   6   -0.32    6.93
   8 -10  -6   10.74    6.00
  -8 -10   6    4.73    6.69
   8  10  -6    1.15    4.30
  -8  10   6   10.27    7.69
   8  10  -6    0.77    3.25
  -8  10   6    3.53    5.89
  -7 -10   6   12.71    5.71
   7 -10  -6    9.49    6.94
  -7 -10   6    8.25    6.26
  -7  10   6    9.48    5.60
  -7  10   6    1.69    7.12
   7  10  -6    2.43    3.48
   7  10  -6    0.61    4.58
   6 -10  -6   -2.94    4.40
  -6 -10   6   -2.55    5.87
  -6 -10   6   -0.44    5.81
   6  10  -6    4.43    4.29
   6  10  -6   -5.01    3.33
  -6  10   6    1.09    7.25
  -6  10   6    0.20    4.95
  -5 -10   6    9.29    5.35
   5 -10  -6   -0.80    5.32
  -5 -10   6    3.16    5.04
  -5  10   6   -3.49    6.33
   5  10  -6   -3.34    4.39
   5  10  -6   -3.37    3.43
  -5  10   6   -5.47    4.70
  -4 -10   6    3.06    4.91
   4 -10  -6   -0.15    5.22
  -4 -10   6   -1.37    5.19
   4  10  -6    1.65    4.11
  -4  10   6    0.53    6.08
   4  10  -6    0.33    3.53
  -4  10   6    1.27    4.95
   3 -10  -6   14.86    5.52
  -3 -10   6    6.67    5.28
  -3 -10   6   19.58    6.54
  -3  10   6   12.26    6.30
   3  10  -6   19.13    5.14
   3  10  -6   11.48    5.14
  -3  10   6   15.30    5.22
  -2 -10   6   26.25    6.72
   2 -10  -6   22.30    5.85
   2 -10  -6   26.36    6.38
   2  10  -6   28.35    6.00
  -2  10   6   23.67    6.76
   2  10  -6   23.66    5.30
  -2  10   6   15.18    5.57
   1 -10  -6   58.25    9.27
  -1 -10   6   59.80   10.41
   1 -10  -6   57.16    9.01
   1  10  -6   43.02    8.17
   1  10  -6   52.80    9.52
  -1  10   6   55.04    9.23
  -1  10   6   44.61    9.26
   0 -10   6   -1.31    4.83
   0 -10  -6    0.62    3.88
   0 -10  -6    5.66    4.41
   0  10   6    2.67    4.11
   0  10   6   -2.27    4.75
   0  10  -6    0.18    3.76
   0  10  -6   -1.74    4.70
  -1 -10  -6   14.18    4.84
  -1 -10  -6   18.66    5.93
   1 -10   6   11.90    6.21
  -1  10  -6   21.85    6.31
  -1  10  -6   21.05    6.11
   1  10   6   18.71    6.92
   1  10   6   19.11    5.03
  -2 -10  -6    5.25    4.12
  -2 -10  -6   -6.29    5.23
   2 -10   6    2.55    5.47
   2  10   6    2.65    4.11
  -2  10  -6   -0.28    5.64
  -2  10  -6   -0.28    4.72
  -3 -10  -6   72.25   12.50
   3 -10   6   63.58   11.91
  -3 -10  -6   92.59   10.46
   3  10   6   82.32   11.16
   3  10   6   75.52   12.85
  -3  10  -6   80.56   13.12
  -3  10  -6   75.34   12.50
  -4 -10  -6    1.76    3.78
  -4 -10  -6    5.54    4.96
   4 -10   6    4.73    6.13
   4  10   6    2.01    4.09
   4  10   6   11.16    7.25
  -4  10  -6   -0.29    5.24
  -4  10  -6    0.62    5.14
   5 -10   6   38.08    9.80
  -5 -10  -6   65.19    8.33
   5  10   6   61.60    9.41
  -5  10  -6   57.31   10.45
   5  10   6   56.60   10.99
  -6 -10  -6   -5.87    6.66
   6 -10   6   11.07    6.23
  -6  10  -6    3.84    6.48
  -6  10  -6    0.31    6.56
   6  10   6    8.44    4.92
  -7 -10  -6   73.85   12.06
   7 -10   6   72.53   12.12
   7 -10   6   56.51   11.55
  -7  10  -6   91.31   14.26
  -7  10  -6   80.65   14.34
   8 -10   6   21.45    8.19
  -8 -10  -6   39.69    9.17
   8 -10   6   17.62    7.55
  -8  10  -6   36.76    8.52
  -8  10  -6   24.31    8.91
   8  10   6   27.13    7.19
   8  10   6   25.94    9.87
   9 -10   6    9.19    7.98
   9 -10   6   12.18    7.85
  -9 -10  -6   -1.94    8.89
   9  10   6    5.84    6.29
  -9  10  -6    7.90    9.27
   9  10   6   18.35   10.46
  -9  10  -6    2.86   10.34
 -10 -11   6   38.07    7.56
 -10 -11   6   32.60   11.19
 -10  11   6   29.98   10.60
  10  11  -6   55.08    8.66
 -10  11   6   68.76   12.27
  -9 -11   6   -8.25    7.42
   9 -11  -6   24.23    9.86
  -9 -11   6    6.85    5.76
  -9  11   6    1.09    8.51
   9  11  -6    1.62    4.85
  -9  11   6    6.12    9.76
   9  11  -6   -6.63    3.45
  -8 -11   6   21.56    8.59
   8 -11  -6   26.43    8.53
   8  11  -6   32.88    6.02
   8  11  -6   35.02    6.48
  -8  11   6   35.77    9.06
  -8  11   6   22.41    9.30
  -7 -11   6   27.90    9.16
   7 -11  -6   33.08    9.56
   7  11  -6   34.27    7.46
  -7  11   6   31.95    8.65
   7  11  -6   33.16    6.26
  -7  11   6   30.45    9.28
   6 -11  -6   35.23    8.92
  -6 -11   6   37.54    9.50
   6  11  -6   39.07    7.16
   6  11  -6   50.03    8.65
  -6  11   6   45.75    9.95
  -6  11   6   43.32    9.18
   5 -11  -6   15.42    5.91
  -5 -11   6   18.52    7.10
  -5 -11   6   33.91    7.66
   5  11  -6   15.02    5.14
   5  11  -6   19.19    6.58
  -5  11   6   14.60    6.11
   4 -11  -6   15.98    6.47
  -4 -11   6   42.79    8.62
  -4 -11   6   38.39    8.07
   4  11  -6   22.58    6.88
  -4  11   6   18.29    6.74
   4  11  -6   25.38    6.50
   3 -11  -6    5.30    4.37
  -3 -11   6    3.98    5.37
   3  11  -6    6.72    4.74
   3  11  -6    7.72    5.49
  -3  11   6    6.02    5.00
  -3  11   6    4.97    6.77
  -2 -11   6   35.42    8.15
   2 -11  -6   49.92    8.39
  -2  11   6   33.88    7.96
   2  11  -6   36.28    7.65
   2  11  -6   40.99    8.14
   1 -11  -6   36.97    7.91
   1 -11  -6   41.97    7.54
  -1 -11   6   40.56    7.74
  -1  11   6   53.20    8.97
   1  11  -6   33.33    7.81
  -1  11   6   25.82    8.00
   1  11  -6   29.15    7.13
   0 -11   6   25.37    7.22
   0 -11  -6   33.55    7.32
   0 -11  -6   21.43    5.90
   0  11  -6   24.11    6.88
   0  11   6   24.16    7.10
   0  11   6   13.43    5.81
   0  11  -6   13.50    5.77
  -1 -11  -6   -3.04    5.36
  -1 -11  -6    0.74    4.14
   1 -11   6    5.63    5.48
  -1  11  -6    4.00    6.00
   1  11   6   12.30    6.24
   1  11   6    2.68    4.71
  -1  11  -6   -5.96    4.81
   2 -11   6   11.11    6.09
  -2 -11  -6   16.50    5.41
  -2  11  -6   21.26    6.72
[truncated: 698,475 more chars]
