# Supplementary material for: Straightforward Access to Multifunctional π‐Conjugated P‐Heterocycles Featuring an Internal Ylidic Bond
Source: Angew Chem Int Ed Engl. 2022 Jun 23;61(31):e202205548. doi: 10.1002/anie.202205548 (PMC9400969; doi:10.1002/anie.202205548)
Supplement: Supplementary file 5 — Supporting Information [file ANIE-61-0-s006.cif]

################################################################################
#                                                                              #
#------------------------------------------------------------------------------#
#                                                                              #
#           CIF file created and formatted by CRYSCALC (ver. 20.02)            #
#                                                                              #
#------------------------------------------------------------------------------#
#                                                                              #
# Date of archive creation: 24-02-2020 at 14:57:21                             #
#                                                                              #
# Input CIF files:                                                             #
#  1. twin5.cif                                                                #
#  2. import.cif                                                               #
#                                                                              #
#------------------------------------------------------------------------------#
#                                                                              #
# Date of experiment: 24 fevrier 2020                                          #
# Experimenter      : Thierry Roisnel                                          #
#                                                                              #
# Instrument        : D8 VENTURE Bruker AXS                                    #
# Laboratory        : CDIFX/ISCR (UMR6226 Rennes)                              #
# CDIFX ID          : D20-0129                                                 #
# Sample ID         : DT542_2                                                  #
# Proposer          : 2020 [guest]                                             #
#                                                                              #
#------------------------------------------------------------------------------#
#                                                                              #
# Please use the following crystallographer details for CIF file deposition    #
# at CCDC or FIZ Karsruhe :                                                    #
#                                                                              #
# Crystallographer name : Thierry ROISNEL                                      #
# Publishing name :       Thierry ROISNEL                                      #
# Email adress :          thierry.roisnel@univ-rennes1.fr                      #
# Affiliation :           CDIFX ISCR CNRS Univ Rennes                          #
# Country :               France                                               #
# ORCID ID :              0000-0002-6088-4472                                  #
#                                                                              #
# Please use the following address for further publication:                    #
#                                                                              #
# Thierry Roisnel                                                              #
# Univ Rennes, CNRS, ISCR (Institut des Sciences Chimiques de Rennes) UMR 6226 #
# F-35000 Rennes, France                                                       #
#                                                                              #
################################################################################


data_DT542_2

#------------------------------------------------------------------------------#
# Date of experiment: 24 fevrier 2020                                          #
#------------------------------------------------------------------------------#


#------------------------------------------------------------------------------#
#                             CHEMICAL INFORMATION                             #
#------------------------------------------------------------------------------#
 

_chemical_name_systematic
;
 ?
;
_chemical_formula_moiety              'C30 H20 N O3 P'
_chemical_formula_sum                 'C30 H20 N O3 P'
_chemical_formula_weight               473.44
_chemical_compound_source             'synthesis as described'

#------------------------------------------------------------------------------#
#                            UNIT CELL INFORMATION                             #
#------------------------------------------------------------------------------#
 

_space_group_crystal_system              triclinic
_space_group_name_H-M_alt                'P -1'
_space_group_name_Hall                   '-P 1'
_space_group_IT_number                     2
loop_
  _space_group_symop_operation_xyz
 'x, y, z'
 '-x, -y, -z'

_cell_length_a                         10.8566(16)
_cell_length_b                         15.166(2)
_cell_length_c                         17.859(3)
_cell_angle_alpha                      79.317(5)
_cell_angle_beta                       75.424(5)
_cell_angle_gamma                      70.381(5)
_cell_volume                           2664.2(7)
_cell_formula_units_Z                 4
_cell_measurement_temperature         150
_cell_measurement_reflns_used          4247
_cell_measurement_theta_min            2.3687
_cell_measurement_theta_max            27.5359
_cell_measurement_wavelength        0.710730


#------------------------------------------------------------------------------#
#                              ORIENTATION MATRIX                              #
#------------------------------------------------------------------------------#
 
_diffrn_orient_matrix_UB_11   0.0947554
_diffrn_orient_matrix_UB_21   0.0063883
_diffrn_orient_matrix_UB_31  -0.0302340
_diffrn_orient_matrix_UB_12  -0.0408867
_diffrn_orient_matrix_UB_22   0.0168975
_diffrn_orient_matrix_UB_32  -0.0547055
_diffrn_orient_matrix_UB_13  -0.0064533
_diffrn_orient_matrix_UB_23   0.0501503
_diffrn_orient_matrix_UB_33   0.0287187


#------------------------------------------------------------------------------#
#                             CRYSTAL INFORMATION                              #
#------------------------------------------------------------------------------#
 
_exptl_crystal_description             block
_exptl_crystal_colour                  red
_exptl_crystal_size_max                 0.410
_exptl_crystal_size_mid                 0.320
_exptl_crystal_size_min                 0.140
_exptl_crystal_density_meas           ?                               
_exptl_crystal_density_diffrn         1.180                           
_exptl_crystal_density_method         ?                               
_exptl_crystal_F_000                  984                             
_exptl_special_details
;
 ?
;

#------------------------------------------------------------------------------#
#                            ABSORPTION CORRECTION                             #
#------------------------------------------------------------------------------#
 
_exptl_absorpt_coefficient_mu                         0.133
_exptl_absorpt_correction_type                       multi-scan
_exptl_absorpt_process_details
;
  [Sheldrick, G.M. (2014). SADABS Bruker AXS Inc., Madison, Wisconsin, USA]
;
_exptl_absorpt_correction_T_min                         0.947
_exptl_absorpt_correction_T_max                         0.982

#------------------------------------------------------------------------------#
#                               DATA COLLECTION                                #
#------------------------------------------------------------------------------#
 
_diffrn_measurement_device_type         'D8 VENTURE Bruker AXS'
_diffrn_measurement_method              'rotation images'
_diffrn_detector                        '(CMOS) PHOTON 100'
_diffrn_detector_area_resol_mean        10.4167
_diffrn_ambient_temperature             150
_diffrn_radiation_wavelength            0.71073
_diffrn_radiation_type                  MoK\a
_diffrn_radiation_probe                 x-ray
_diffrn_radiation_source                'Incoatec microfocus sealed tube'
_diffrn_radiation_monochromator         'multilayer monochromator'
_diffrn_source_current                  1.0
_diffrn_source_voltage                  50.0
_diffrn_reflns_av_r_equivalents         ?
_diffrn_reflns_av_uneti/neti            0.0901
_diffrn_reflns_number                   11965
_diffrn_reflns_limit_h_min              -13
_diffrn_reflns_limit_h_max              14
_diffrn_reflns_limit_k_min              -19
_diffrn_reflns_limit_k_max              19
_diffrn_reflns_limit_l_min              0
_diffrn_reflns_limit_l_max              23
_diffrn_reflns_theta_min                2.371
_diffrn_reflns_theta_max                27.666
_diffrn_reflns_theta_full               25.242
_diffrn_measured_fraction_theta_full    0.978
_diffrn_measured_fraction_theta_max     0.960
_reflns_number_total                    11965
_reflns_number_gt                       8631
_reflns_threshold_expression            >2sigma(I)
_reflns_Friedel_coverage                0.000
_reflns_Friedel_fraction_max            .
_reflns_Friedel_fraction_full           .

_reflns_special_details
;
Reflections were merged by SHELXL according to the crystal
class for the calculation of statistics and refinement.

_reflns_Friedel_fraction is defined as the number of unique
Friedel pairs measured divided by the number that would be
possible theoretically, ignoring centric projections and
systematic absences.
;

#------------------------------------------------------------------------------#
#                            COMPUTER PROGRAMS USED                            #
#------------------------------------------------------------------------------#
 
_computing_data_collection       'SAINT (Bruker, 2014)'
_computing_cell_refinement       'APEX3 (Bruker, 2015)'
_computing_data_reduction        'SAINT (Bruker, 2014)'
_computing_structure_solution    'SHELXT (G. Sheldrick, 2015)'
_computing_structure_refinement  'SHELXL-2018_3 (Sheldrick, 2018)'
_computing_molecular_graphics    
;
   'SXGRAPH (L. Farrugia, 1999), Mercury (CSD, 2016)'
;
_computing_publication_material  'CRYSCALC (T. Roisnel, local program, 2019)'

#------------------------------------------------------------------------------#
#                            REFINEMENT INFORMATION                            #
#------------------------------------------------------------------------------#
 
_refine_special_details
;
Refinement of F^2^ against ALL reflections.  The weighted R-factor wR and
goodness of fit S are based on F^2^, conventional R-factors R are based
on F, with F set to zero for negative F^2^. The threshold expression of
F^2^ > 2sigma(F^2^) is used only for calculating R-factors(gt) etc. and is
not relevant to the choice of reflections for refinement.  R-factors based
on F^2^ are statistically about twice as large as those based on F, and R-
factors based on ALL data will be even larger.
;
_refine_ls_structure_factor_coef        Fsqd
_refine_ls_matrix_type                  full
_refine_ls_weighting_scheme             calc
_refine_ls_weighting_details            
        'w=1/[\s^2^(Fo^2^)+(0.1040P)^2^+7.2225P] where P=(Fo^2^+2Fc^2^)/3'
_atom_sites_solution_primary            dual
_atom_sites_solution_secondary          difmap
_atom_sites_solution_hydrogens          geom
_refine_ls_hydrogen_treatment           constr
_refine_ls_extinction_method            none
_refine_ls_extinction_coef              .
_refine_ls_number_reflns                11965
_refine_ls_number_parameters            632
_refine_ls_number_restraints            0
_refine_ls_R_factor_all                 0.1283
_refine_ls_R_factor_gt                  0.0927
_refine_ls_wR_factor_ref                0.2738
_refine_ls_wR_factor_gt                 0.2478
_refine_ls_goodness_of_fit_ref          1.085
_refine_ls_restrained_S_all             1.085
_refine_ls_shift/su_max                 0.001
_refine_ls_shift/su_mean                0.000
_refine_diff_density_max                0.722
_refine_diff_density_min                -0.676
_refine_diff_density_rms                0.105

#------------------------------------------------------------------------------#
#               ATOMIC TYPES, COORDINATES AND THERMAL PARAMETERS               #
#------------------------------------------------------------------------------#
 
loop_
    _atom_type_symbol
    _atom_type_description
    _atom_type_scat_dispersion_real
    _atom_type_scat_dispersion_imag
    _atom_type_scat_source
C   C    0.0033  0.0016  'International Tables Vol C Tables 4.2.6.8 and 6.1.1.4'
H   H    0.0000  0.0000  'International Tables Vol C Tables 4.2.6.8 and 6.1.1.4'
N   N    0.0061  0.0033  'International Tables Vol C Tables 4.2.6.8 and 6.1.1.4'
O   O    0.0106  0.0060  'International Tables Vol C Tables 4.2.6.8 and 6.1.1.4'
P   P    0.1023  0.0942  'International Tables Vol C Tables 4.2.6.8 and 6.1.1.4'

loop_
    _atom_site_label
    _atom_site_type_symbol
    _atom_site_fract_x
    _atom_site_fract_y
    _atom_site_fract_z
    _atom_site_U_iso_or_equiv
    _atom_site_adp_type
    _atom_site_occupancy
    _atom_site_site_symmetry_order
    _atom_site_calc_flag
    _atom_site_refinement_flags_posn
    _atom_site_refinement_flags_adp
    _atom_site_refinement_flags_occupancy
    _atom_site_disorder_assembly
    _atom_site_disorder_group
P1   P   0.15576(12)  0.68234(8)   0.29731(6)   0.0214(3)   Uani 1 1 d    .     .  . . . 
C1   C   0.1244(4)    0.7977(3)    0.3250(3)    0.0226(9)   Uani 1 1 d    .     .  . . . 
C2   C   0.1309(5)    0.8737(3)    0.2679(3)    0.0290(10)  Uani 1 1 d    .     .  . . . 
H2   H   0.148020     0.865638     0.214391     0.035       Uiso 1 1 calc R     U  . . . 
C3   C   0.1124(6)    0.9603(4)    0.2898(3)    0.0360(12)  Uani 1 1 d    .     .  . . . 
H3   H   0.118986     1.011584     0.251081     0.043       Uiso 1 1 calc R     U  . . . 
C4   C   0.0844(6)    0.9733(4)    0.3670(3)    0.0355(12)  Uani 1 1 d    .     .  . . . 
H4   H   0.068326     1.033916     0.381589     0.043       Uiso 1 1 calc R     U  . . . 
C5   C   0.0795(5)    0.8972(4)    0.4243(3)    0.0322(11)  Uani 1 1 d    .     .  . . . 
H5   H   0.062716     0.905748     0.477688     0.039       Uiso 1 1 calc R     U  . . . 
C6   C   0.0989(5)    0.8106(4)    0.4033(3)    0.0291(10)  Uani 1 1 d    .     .  . . . 
H6   H   0.094983     0.759088     0.442251     0.035       Uiso 1 1 calc R     U  . . . 
C7   C   0.0290(5)    0.6337(3)    0.3565(2)    0.0219(9)   Uani 1 1 d    .     .  . . . 
C8   C  -0.0928(5)    0.6899(3)    0.3915(3)    0.0276(10)  Uani 1 1 d    .     .  . . . 
H8   H  -0.112714     0.756454     0.384503     0.033       Uiso 1 1 calc R     U  . . . 
C9   C  -0.1871(5)    0.6474(4)    0.4375(3)    0.0302(10)  Uani 1 1 d    .     .  . . . 
H9   H  -0.271585     0.685710     0.461831     0.036       Uiso 1 1 calc R     U  . . . 
C10  C  -0.1594(5)    0.5512(4)    0.4481(3)    0.0317(11)  Uani 1 1 d    .     .  . . . 
H10  H  -0.223604     0.523457     0.480584     0.038       Uiso 1 1 calc R     U  . . . 
C11  C  -0.0396(5)    0.4953(4)    0.4118(3)    0.0338(11)  Uani 1 1 d    .     .  . . . 
H11  H  -0.022049     0.428955     0.417682     0.041       Uiso 1 1 calc R     U  . . . 
C12  C   0.0566(5)    0.5353(4)    0.3663(3)    0.0304(11)  Uani 1 1 d    .     .  . . . 
H12  H   0.140582     0.496329     0.342089     0.036       Uiso 1 1 calc R     U  . . . 
C13  C   0.1601(5)    0.6903(3)    0.1952(3)    0.0242(9)   Uani 1 1 d    .     .  . . . 
C14  C   0.0653(5)    0.7368(4)    0.1511(3)    0.0291(10)  Uani 1 1 d    .     .  . . . 
H14  H  -0.022345     0.771201     0.174827     0.035       Uiso 1 1 calc R     U  . . . 
C15  C   0.1004(6)    0.7325(4)    0.0703(3)    0.0321(11)  Uani 1 1 d    .     .  . . . 
H15  H   0.035129     0.763602     0.039559     0.039       Uiso 1 1 calc R     U  . . . 
C16  C   0.2260(6)    0.6846(4)    0.0352(3)    0.0328(11)  Uani 1 1 d    .     .  . . . 
H16  H   0.246330     0.682516    -0.019500     0.039       Uiso 1 1 calc R     U  . . . 
C17  C   0.3274(5)    0.6376(3)    0.0789(3)    0.0268(10)  Uani 1 1 d    .     .  . . . 
C18  C   0.4613(6)    0.5907(4)    0.0474(3)    0.0322(11)  Uani 1 1 d    .     .  . . . 
H18  H   0.490386     0.588517    -0.007242     0.039       Uiso 1 1 calc R     U  . . . 
C19  C   0.5494(5)    0.5482(4)    0.0955(3)    0.0306(11)  Uani 1 1 d    .     .  . . . 
H19  H   0.639678     0.517522     0.073205     0.037       Uiso 1 1 calc R     U  . . . 
C20  C   0.5114(5)    0.5482(4)    0.1776(3)    0.0279(10)  Uani 1 1 d    .     .  . . . 
H20  H   0.575559     0.517710     0.209277     0.034       Uiso 1 1 calc R     U  . . . 
C21  C   0.3814(5)    0.5925(3)    0.2111(3)    0.0217(9)   Uani 1 1 d    .     .  . . . 
C22  C   0.2905(5)    0.6391(3)    0.1602(3)    0.0225(9)   Uani 1 1 d    .     .  . . . 
C23  C   0.3170(4)    0.6042(3)    0.2927(2)    0.0209(9)   Uani 1 1 d    .     .  . . . 
C24  C   0.3589(4)    0.5641(3)    0.3629(2)    0.0216(9)   Uani 1 1 d    .     .  . . . 
O25  O   0.2956(3)    0.5949(2)    0.42661(18)  0.0261(7)   Uani 1 1 d    .     .  . . . 
C26  C   0.4778(5)    0.4788(3)    0.3642(2)    0.0218(9)   Uani 1 1 d    .     .  . . . 
C27  C   0.5786(5)    0.4758(4)    0.4002(3)    0.0270(10)  Uani 1 1 d    .     .  . . . 
H27  H   0.573075     0.529422     0.422734     0.032       Uiso 1 1 calc R     U  . . . 
C28  C   0.6868(5)    0.3960(3)    0.4038(3)    0.0282(10)  Uani 1 1 d    .     .  . . . 
H28  H   0.757268     0.394675     0.426957     0.034       Uiso 1 1 calc R     U  . . . 
C29  C   0.6899(5)    0.3182(3)    0.3729(3)    0.0251(9)   Uani 1 1 d    .     .  . . . 
C30  C   0.5888(5)    0.3178(3)    0.3386(3)    0.0285(10)  Uani 1 1 d    .     .  . . . 
H30  H   0.591266     0.262779     0.319337     0.034       Uiso 1 1 calc R     U  . . . 
C31  C   0.4849(5)    0.3996(4)    0.3333(3)    0.0286(10)  Uani 1 1 d    .     .  . . . 
H31  H   0.416671     0.401811     0.307928     0.034       Uiso 1 1 calc R     U  . . . 
N32  N   0.8022(5)    0.2324(3)    0.3783(3)    0.0350(10)  Uani 1 1 d    .     .  . . . 
O33  O   0.8954(4)    0.2359(3)    0.4037(3)    0.0494(11)  Uani 1 1 d    .     .  . . . 
O34  O   0.7976(5)    0.1614(3)    0.3583(3)    0.0620(14)  Uani 1 1 d    .     .  . . . 
P2   P   0.63919(12) -0.17760(8)   0.20415(6)   0.0221(3)   Uani 1 1 d    .     .  . . . 
C51  C   0.5186(5)   -0.1283(3)    0.1431(3)    0.0238(9)   Uani 1 1 d    .     .  . . . 
C52  C   0.4720(6)   -0.0310(4)    0.1263(3)    0.0383(12)  Uani 1 1 d    .     .  . . . 
H52  H   0.505108     0.008575     0.146160     0.046       Uiso 1 1 calc R     U  . . . 
C53  C   0.3769(6)    0.0081(4)    0.0802(4)    0.0427(14)  Uani 1 1 d    .     .  . . . 
H53  H   0.345297     0.074565     0.068429     0.051       Uiso 1 1 calc R     U  . . . 
C54  C   0.3280(5)   -0.0487(4)    0.0514(3)    0.0320(11)  Uani 1 1 d    .     .  . . . 
H54  H   0.263805    -0.021631     0.019424     0.038       Uiso 1 1 calc R     U  . . . 
C55  C   0.3725(5)   -0.1451(4)    0.0692(3)    0.0340(11)  Uani 1 1 d    .     .  . . . 
H55  H   0.337509    -0.184187     0.050150     0.041       Uiso 1 1 calc R     U  . . . 
C56  C   0.4668(5)   -0.1850(4)    0.1142(3)    0.0321(11)  Uani 1 1 d    .     .  . . . 
H56  H   0.497149    -0.251506     0.125890     0.039       Uiso 1 1 calc R     U  . . . 
C57  C   0.7388(5)   -0.2919(3)    0.1751(3)    0.0251(9)   Uani 1 1 d    .     .  . . . 
C58  C   0.7704(5)   -0.3679(4)    0.2309(3)    0.0297(10)  Uani 1 1 d    .     .  . . . 
H58  H   0.738191    -0.360011     0.284632     0.036       Uiso 1 1 calc R     U  . . . 
C59  C   0.8491(6)   -0.4555(4)    0.2083(3)    0.0395(13)  Uani 1 1 d    .     .  . . . 
H59  H   0.870302    -0.507947     0.246355     0.047       Uiso 1 1 calc R     U  . . . 
C60  C   0.8966(6)   -0.4663(4)    0.1298(3)    0.0366(12)  Uani 1 1 d    .     .  . . . 
H60  H   0.950324    -0.526117     0.113834     0.044       Uiso 1 1 calc R     U  . . . 
C61  C   0.8653(5)   -0.3891(4)    0.0745(3)    0.0328(11)  Uani 1 1 d    .     .  . . . 
H61  H   0.898122    -0.396336     0.020702     0.039       Uiso 1 1 calc R     U  . . . 
C62  C   0.7883(5)   -0.3036(3)    0.0969(3)    0.0263(10)  Uani 1 1 d    .     .  . . . 
H62  H   0.768119    -0.251212     0.058631     0.032       Uiso 1 1 calc R     U  . . . 
C63  C   0.5620(5)   -0.1873(3)    0.3053(3)    0.0231(9)   Uani 1 1 d    .     .  . . . 
C64  C   0.4741(5)   -0.2344(4)    0.3458(3)    0.0279(10)  Uani 1 1 d    .     .  . . . 
H64  H   0.442271    -0.269159     0.319995     0.033       Uiso 1 1 calc R     U  . . . 
C65  C   0.4314(6)   -0.2301(4)    0.4270(3)    0.0343(11)  Uani 1 1 d    .     .  . . . 
H65  H   0.370591    -0.262753     0.456024     0.041       Uiso 1 1 calc R     U  . . . 
C66  C   0.4763(5)   -0.1799(4)    0.4644(3)    0.0308(11)  Uani 1 1 d    .     .  . . . 
H66  H   0.444029    -0.176881     0.518802     0.037       Uiso 1 1 calc R     U  . . . 
C67  C   0.5691(5)   -0.1325(3)    0.4243(3)    0.0260(10)  Uani 1 1 d    .     .  . . . 
C68  C   0.6277(5)   -0.0832(4)    0.4590(3)    0.0313(11)  Uani 1 1 d    .     .  . . . 
H68  H   0.603913    -0.080184     0.513676     0.038       Uiso 1 1 calc R     U  . . . 
C69  C   0.7178(5)   -0.0404(4)    0.4141(3)    0.0331(11)  Uani 1 1 d    .     .  . . . 
H69  H   0.756440    -0.008429     0.438197     0.040       Uiso 1 1 calc R     U  . . . 
C70  C   0.7553(5)   -0.0424(3)    0.3327(3)    0.0275(10)  Uani 1 1 d    .     .  . . . 
H70  H   0.818666    -0.012148     0.303141     0.033       Uiso 1 1 calc R     U  . . . 
C71  C   0.7014(4)   -0.0875(3)    0.2957(3)    0.0223(9)   Uani 1 1 d    .     .  . . . 
C72  C   0.6096(4)   -0.1352(3)    0.3432(3)    0.0213(9)   Uani 1 1 d    .     .  . . . 
C73  C   0.7219(5)   -0.0991(3)    0.2130(3)    0.0247(9)   Uani 1 1 d    .     .  . . . 
C74  C   0.7908(5)   -0.0620(3)    0.1442(3)    0.0234(9)   Uani 1 1 d    .     .  . . . 
O75  O   0.8122(4)   -0.0953(2)    0.08072(19)  0.0298(8)   Uani 1 1 d    .     .  . . . 
C76  C   0.8339(5)    0.0220(3)    0.1429(3)    0.0261(10)  Uani 1 1 d    .     .  . . . 
C77  C   0.9610(5)    0.0244(4)    0.1032(3)    0.0274(10)  Uani 1 1 d    .     .  . . . 
H77  H   1.020521    -0.027964     0.077453     0.033       Uiso 1 1 calc R     U  . . . 
C78  C   1.0014(5)    0.1022(4)    0.1010(3)    0.0307(11)  Uani 1 1 d    .     .  . . . 
H78  H   1.088520     0.103484     0.074629     0.037       Uiso 1 1 calc R     U  . . . 
C79  C   0.9134(6)    0.1770(4)    0.1374(3)    0.0351(12)  Uani 1 1 d    .     .  . . . 
C80  C   0.7844(6)    0.1802(4)    0.1736(4)    0.0442(15)  Uani 1 1 d    .     .  . . . 
H80  H   0.723885     0.234727     0.196093     0.053       Uiso 1 1 calc R     U  . . . 
C81  C   0.7454(6)    0.1012(4)    0.1762(3)    0.0424(14)  Uani 1 1 d    .     .  . . . 
H81  H   0.657020     0.101431     0.201003     0.051       Uiso 1 1 calc R     U  . . . 
N82  N   0.9563(6)    0.2596(4)    0.1376(3)    0.0450(12)  Uani 1 1 d    .     .  . . . 
O83  O   1.0607(5)    0.2649(3)    0.0958(3)    0.0534(12)  Uani 1 1 d    .     .  . . . 
O84  O   0.8869(7)    0.3179(4)    0.1808(4)    0.098(3)    Uani 1 1 d    .     .  . . . 

loop_
    _atom_site_aniso_label
    _atom_site_aniso_U_11
    _atom_site_aniso_U_22
    _atom_site_aniso_U_33
    _atom_site_aniso_U_23
    _atom_site_aniso_U_13
    _atom_site_aniso_U_12
P1   0.0234(6)    0.0175(6)    0.0234(5)    0.0004(4)   -0.0056(4)   -0.0071(5)   
C1   0.017(2)     0.016(2)     0.036(2)    -0.0008(18)  -0.0063(17)  -0.0066(17)  
C2   0.035(3)     0.021(2)     0.032(2)     0.0043(18)  -0.008(2)    -0.012(2)    
C3   0.039(3)     0.026(3)     0.044(3)     0.001(2)    -0.009(2)    -0.013(2)    
C4   0.037(3)     0.022(3)     0.049(3)    -0.007(2)    -0.010(2)    -0.008(2)    
C5   0.031(3)     0.029(3)     0.036(3)    -0.009(2)    -0.006(2)    -0.007(2)    
C6   0.031(3)     0.024(2)     0.029(2)    -0.0030(19)  -0.0041(19)  -0.006(2)    
C7   0.022(2)     0.018(2)     0.025(2)     0.0043(16)  -0.0081(17)  -0.0069(17)  
C8   0.026(2)     0.016(2)     0.038(2)     0.0023(18)  -0.0072(19)  -0.0056(18)  
C9   0.028(2)     0.027(3)     0.034(2)     0.0022(19)  -0.0009(19)  -0.011(2)    
C10  0.032(3)     0.037(3)     0.031(2)     0.006(2)    -0.007(2)    -0.020(2)    
C11  0.034(3)     0.019(2)     0.052(3)     0.006(2)    -0.013(2)    -0.014(2)    
C12  0.025(2)     0.026(3)     0.041(3)    -0.003(2)    -0.006(2)    -0.011(2)    
C13  0.030(2)     0.018(2)     0.027(2)     0.0020(17)  -0.0056(18)  -0.0126(19)  
C14  0.035(3)     0.026(3)     0.032(2)     0.0034(19)  -0.012(2)    -0.016(2)    
C15  0.043(3)     0.027(3)     0.035(3)     0.007(2)    -0.022(2)    -0.016(2)    
C16  0.046(3)     0.035(3)     0.024(2)     0.0023(19)  -0.013(2)    -0.019(2)    
C17  0.039(3)     0.018(2)     0.026(2)    -0.0005(17)  -0.0086(19)  -0.013(2)    
C18  0.045(3)     0.025(3)     0.029(2)    -0.0049(19)  -0.003(2)    -0.015(2)    
C19  0.031(3)     0.026(3)     0.033(2)    -0.007(2)     0.001(2)    -0.008(2)    
C20  0.026(2)     0.027(3)     0.030(2)    -0.0028(19)  -0.0048(18)  -0.0071(19)  
C21  0.026(2)     0.016(2)     0.026(2)     0.0008(17)  -0.0068(17)  -0.0106(17)  
C22  0.027(2)     0.016(2)     0.026(2)     0.0017(16)  -0.0081(17)  -0.0091(18)  
C23  0.021(2)     0.016(2)     0.024(2)     0.0012(16)  -0.0048(17)  -0.0063(17)  
C24  0.021(2)     0.023(2)     0.024(2)    -0.0009(17)  -0.0054(17)  -0.0110(18)  
O25  0.0302(18)   0.0258(18)   0.0243(16)   0.0017(13)  -0.0084(13)  -0.0113(14)  
C26  0.024(2)     0.020(2)     0.021(2)     0.0005(16)  -0.0050(17)  -0.0071(18)  
C27  0.026(2)     0.026(3)     0.030(2)    -0.0061(19)  -0.0092(19)  -0.0055(19)  
C28  0.029(2)     0.028(3)     0.029(2)    -0.0009(19)  -0.0095(19)  -0.008(2)    
C29  0.030(2)     0.019(2)     0.023(2)     0.0047(16)  -0.0056(18)  -0.0060(19)  
C30  0.038(3)     0.017(2)     0.032(2)    -0.0011(18)  -0.012(2)    -0.008(2)    
C31  0.029(2)     0.027(3)     0.034(2)    -0.0013(19)  -0.011(2)    -0.013(2)    
N32  0.035(2)     0.028(2)     0.036(2)     0.0017(18)  -0.0135(19)  -0.0004(19)  
O33  0.042(2)     0.041(2)     0.061(3)    -0.006(2)    -0.025(2)     0.0047(19)  
O34  0.063(3)     0.026(2)     0.099(4)    -0.014(2)    -0.040(3)     0.004(2)    
P2   0.0252(6)    0.0184(6)    0.0233(5)    0.0026(4)   -0.0074(4)   -0.0082(5)   
C51  0.025(2)     0.023(2)     0.024(2)     0.0001(17)  -0.0057(17)  -0.0085(18)  
C52  0.039(3)     0.029(3)     0.050(3)    -0.004(2)    -0.017(2)    -0.009(2)    
C53  0.039(3)     0.023(3)     0.066(4)     0.011(2)    -0.024(3)    -0.007(2)    
C54  0.027(2)     0.032(3)     0.035(3)     0.006(2)    -0.012(2)    -0.007(2)    
C55  0.036(3)     0.030(3)     0.043(3)    -0.001(2)    -0.019(2)    -0.013(2)    
C56  0.038(3)     0.019(2)     0.040(3)     0.004(2)    -0.014(2)    -0.009(2)    
C57  0.026(2)     0.021(2)     0.031(2)    -0.0007(18)  -0.0105(18)  -0.0081(19)  
C58  0.035(3)     0.028(3)     0.028(2)     0.0012(19)  -0.013(2)    -0.011(2)    
C59  0.040(3)     0.029(3)     0.044(3)     0.003(2)    -0.013(2)    -0.005(2)    
C60  0.038(3)     0.023(3)     0.042(3)    -0.006(2)    -0.004(2)    -0.003(2)    
C61  0.036(3)     0.032(3)     0.031(2)    -0.002(2)    -0.003(2)    -0.014(2)    
C62  0.032(3)     0.018(2)     0.029(2)     0.0025(17)  -0.0079(19)  -0.0092(19)  
C63  0.022(2)     0.020(2)     0.025(2)     0.0016(17)  -0.0062(17)  -0.0051(18)  
C64  0.029(2)     0.024(2)     0.031(2)     0.0060(19)  -0.0094(19)  -0.012(2)    
C65  0.034(3)     0.035(3)     0.032(3)     0.006(2)    -0.004(2)    -0.016(2)    
C66  0.030(3)     0.034(3)     0.023(2)     0.0039(19)  -0.0051(18)  -0.007(2)    
C67  0.023(2)     0.023(2)     0.028(2)    -0.0013(18)  -0.0068(18)  -0.0019(18)  
C68  0.034(3)     0.029(3)     0.028(2)    -0.0018(19)  -0.008(2)    -0.006(2)    
C69  0.034(3)     0.033(3)     0.036(3)    -0.013(2)    -0.009(2)    -0.008(2)    
C70  0.026(2)     0.020(2)     0.037(3)    -0.0052(19)  -0.006(2)    -0.0073(19)  
C71  0.022(2)     0.016(2)     0.027(2)    -0.0012(17)  -0.0046(17)  -0.0046(17)  
C72  0.019(2)     0.016(2)     0.026(2)    -0.0014(16)  -0.0046(17)  -0.0029(16)  
C73  0.025(2)     0.021(2)     0.027(2)     0.0023(17)  -0.0041(18)  -0.0091(19)  
C74  0.024(2)     0.018(2)     0.027(2)    -0.0018(17)  -0.0066(17)  -0.0039(18)  
O75  0.0356(19)   0.0239(18)   0.0271(16)   0.0015(13)  -0.0064(14)  -0.0077(15)  
C76  0.027(2)     0.026(2)     0.022(2)     0.0029(17)  -0.0028(18)  -0.0092(19)  
C77  0.029(2)     0.025(2)     0.027(2)    -0.0009(18)  -0.0031(18)  -0.009(2)    
C78  0.029(3)     0.033(3)     0.032(2)     0.006(2)    -0.007(2)    -0.016(2)    
C79  0.046(3)     0.027(3)     0.034(3)     0.003(2)    -0.005(2)    -0.020(2)    
C80  0.048(3)     0.024(3)     0.053(3)    -0.006(2)     0.016(3)    -0.019(3)    
C81  0.040(3)     0.028(3)     0.048(3)    -0.002(2)     0.014(3)    -0.014(2)    
N82  0.063(3)     0.031(3)     0.046(3)     0.003(2)    -0.005(2)    -0.030(3)    
O83  0.064(3)     0.058(3)     0.054(3)     0.006(2)    -0.016(2)    -0.043(3)    
O84  0.114(5)     0.050(3)     0.132(5)    -0.045(4)     0.038(4)    -0.054(4)    


#------------------------------------------------------------------------------#
#                              MOLECULAR GEOMETRY                              #
#------------------------------------------------------------------------------#
 
_geom_special_details
;
 All esds (except the esd in the dihedral angle between two l.s. planes)
 are estimated using the full covariance matrix.  The cell esds are taken
 into account individually in the estimation of esds in distances, angles
 and torsion angles; correlations between esds in cell parameters are only
 used when they are defined by crystal symmetry.  An approximate (isotropic)
 treatment of cell esds is used for estimating esds involving l.s. planes.
;
loop_
    _geom_bond_atom_site_label_1
    _geom_bond_atom_site_label_2
    _geom_bond_distance
    _geom_bond_site_symmetry_2
    _geom_bond_publ_flag
P1   C23  1.746(5)    .           ?           
P1   C7   1.793(5)    .           ?           
P1   C13  1.795(5)    .           ?           
P1   C1   1.804(5)    .           ?           
C1   C6   1.394(7)    .           ?           
C1   C2   1.398(7)    .           ?           
C2   C3   1.374(7)    .           ?           
C2   H2   0.9500      .           ?           
C3   C4   1.372(8)    .           ?           
C3   H3   0.9500      .           ?           
C4   C5   1.398(8)    .           ?           
C4   H4   0.9500      .           ?           
C5   C6   1.366(7)    .           ?           
C5   H5   0.9500      .           ?           
C6   H6   0.9500      .           ?           
C7   C8   1.375(6)    .           ?           
C7   C12  1.405(7)    .           ?           
C8   C9   1.401(7)    .           ?           
C8   H8   0.9500      .           ?           
C9   C10  1.373(7)    .           ?           
C9   H9   0.9500      .           ?           
C10  C11  1.367(8)    .           ?           
C10  H10  0.9500      .           ?           
C11  C12  1.391(7)    .           ?           
C11  H11  0.9500      .           ?           
C12  H12  0.9500      .           ?           
C13  C14  1.375(7)    .           ?           
C13  C22  1.413(7)    .           ?           
C14  C15  1.404(7)    .           ?           
C14  H14  0.9500      .           ?           
C15  C16  1.361(8)    .           ?           
C15  H15  0.9500      .           ?           
C16  C17  1.424(7)    .           ?           
C16  H16  0.9500      .           ?           
C17  C22  1.409(6)    .           ?           
C17  C18  1.407(7)    .           ?           
C18  C19  1.365(8)    .           ?           
C18  H18  0.9500      .           ?           
C19  C20  1.420(7)    .           ?           
C19  H19  0.9500      .           ?           
C20  C21  1.375(7)    .           ?           
C20  H20  0.9500      .           ?           
C21  C22  1.430(6)    .           ?           
C21  C23  1.463(6)    .           ?           
C23  C24  1.403(6)    .           ?           
C24  O25  1.254(5)    .           ?           
C24  C26  1.491(6)    .           ?           
C26  C31  1.383(7)    .           ?           
C26  C27  1.387(6)    .           ?           
C27  C28  1.379(7)    .           ?           
C27  H27  0.9500      .           ?           
C28  C29  1.380(7)    .           ?           
C28  H28  0.9500      .           ?           
C29  C30  1.387(7)    .           ?           
C29  N32  1.463(6)    .           ?           
C30  C31  1.375(7)    .           ?           
C30  H30  0.9500      .           ?           
C31  H31  0.9500      .           ?           
N32  O34  1.215(6)    .           ?           
N32  O33  1.229(6)    .           ?           
P2   C73  1.764(5)    .           ?           
P2   C63  1.792(4)    .           ?           
P2   C51  1.794(5)    .           ?           
P2   C57  1.799(5)    .           ?           
C51  C52  1.391(7)    .           ?           
C51  C56  1.400(7)    .           ?           
C52  C53  1.390(8)    .           ?           
C52  H52  0.9500      .           ?           
C53  C54  1.378(8)    .           ?           
C53  H53  0.9500      .           ?           
C54  C55  1.379(7)    .           ?           
C54  H54  0.9500      .           ?           
C55  C56  1.370(7)    .           ?           
C55  H55  0.9500      .           ?           
C56  H56  0.9500      .           ?           
C57  C58  1.386(7)    .           ?           
C57  C62  1.387(6)    .           ?           
C58  C59  1.386(7)    .           ?           
C58  H58  0.9500      .           ?           
C59  C60  1.386(8)    .           ?           
C59  H59  0.9500      .           ?           
C60  C61  1.391(8)    .           ?           
C60  H60  0.9500      .           ?           
C61  C62  1.355(7)    .           ?           
C61  H61  0.9500      .           ?           
C62  H62  0.9500      .           ?           
C63  C64  1.365(7)    .           ?           
C63  C72  1.413(6)    .           ?           
C64  C65  1.414(7)    .           ?           
C64  H64  0.9500      .           ?           
C65  C66  1.366(8)    .           ?           
C65  H65  0.9500      .           ?           
C66  C67  1.406(7)    .           ?           
C66  H66  0.9500      .           ?           
C67  C72  1.407(6)    .           ?           
C67  C68  1.429(7)    .           ?           
C68  C69  1.364(8)    .           ?           
C68  H68  0.9500      .           ?           
C69  C70  1.410(7)    .           ?           
C69  H69  0.9500      .           ?           
C70  C71  1.370(7)    .           ?           
C70  H70  0.9500      .           ?           
C71  C72  1.437(6)    .           ?           
C71  C73  1.472(6)    .           ?           
C73  C74  1.396(6)    .           ?           
C74  O75  1.263(5)    .           ?           
C74  C76  1.493(7)    .           ?           
C76  C81  1.385(7)    .           ?           
C76  C77  1.393(7)    .           ?           
C77  C78  1.380(7)    .           ?           
C77  H77  0.9500      .           ?           
C78  C79  1.363(8)    .           ?           
C78  H78  0.9500      .           ?           
C79  C80  1.375(8)    .           ?           
C79  N82  1.476(7)    .           ?           
C80  C81  1.388(8)    .           ?           
C80  H80  0.9500      .           ?           
C81  H81  0.9500      .           ?           
N82  O84  1.207(7)    .           ?           
N82  O83  1.208(7)    .           ?           

loop_
    _geom_angle_atom_site_label_1
    _geom_angle_atom_site_label_2
    _geom_angle_atom_site_label_3
    _geom_angle
    _geom_angle_site_symmetry_1
    _geom_angle_site_symmetry_3
    _geom_angle_publ_flag
C23  P1   C7   113.2(2)     .       .       ?       
C23  P1   C13   94.8(2)     .       .       ?       
C7   P1   C13  112.5(2)     .       .       ?       
C23  P1   C1   117.6(2)     .       .       ?       
C7   P1   C1   108.2(2)     .       .       ?       
C13  P1   C1   110.0(2)     .       .       ?       
C6   C1   C2   119.6(4)     .       .       ?       
C6   C1   P1   120.1(4)     .       .       ?       
C2   C1   P1   120.3(4)     .       .       ?       
C3   C2   C1   119.6(5)     .       .       ?       
C3   C2   H2   120.2        .       .       ?       
C1   C2   H2   120.2        .       .       ?       
C4   C3   C2   120.7(5)     .       .       ?       
C4   C3   H3   119.7        .       .       ?       
C2   C3   H3   119.7        .       .       ?       
C3   C4   C5   120.0(5)     .       .       ?       
C3   C4   H4   120.0        .       .       ?       
C5   C4   H4   120.0        .       .       ?       
C6   C5   C4   119.9(5)     .       .       ?       
C6   C5   H5   120.0        .       .       ?       
C4   C5   H5   120.0        .       .       ?       
C5   C6   C1   120.2(5)     .       .       ?       
C5   C6   H6   119.9        .       .       ?       
C1   C6   H6   119.9        .       .       ?       
C8   C7   C12  120.0(4)     .       .       ?       
C8   C7   P1   121.8(4)     .       .       ?       
C12  C7   P1   118.2(4)     .       .       ?       
C7   C8   C9   119.0(4)     .       .       ?       
C7   C8   H8   120.5        .       .       ?       
C9   C8   H8   120.5        .       .       ?       
C10  C9   C8   121.0(5)     .       .       ?       
C10  C9   H9   119.5        .       .       ?       
C8   C9   H9   119.5        .       .       ?       
C11  C10  C9   120.1(5)     .       .       ?       
C11  C10  H10  120.0        .       .       ?       
C9   C10  H10  120.0        .       .       ?       
C10  C11  C12  120.2(5)     .       .       ?       
C10  C11  H11  119.9        .       .       ?       
C12  C11  H11  119.9        .       .       ?       
C11  C12  C7   119.7(5)     .       .       ?       
C11  C12  H12  120.2        .       .       ?       
C7   C12  H12  120.2        .       .       ?       
C14  C13  C22  120.8(4)     .       .       ?       
C14  C13  P1   132.0(4)     .       .       ?       
C22  C13  P1   107.2(3)     .       .       ?       
C13  C14  C15  118.8(5)     .       .       ?       
C13  C14  H14  120.6        .       .       ?       
C15  C14  H14  120.6        .       .       ?       
C16  C15  C14  121.4(5)     .       .       ?       
C16  C15  H15  119.3        .       .       ?       
C14  C15  H15  119.3        .       .       ?       
C15  C16  C17  121.3(4)     .       .       ?       
C15  C16  H16  119.4        .       .       ?       
C17  C16  H16  119.4        .       .       ?       
C22  C17  C18  117.4(5)     .       .       ?       
C22  C17  C16  117.2(5)     .       .       ?       
C18  C17  C16  125.4(4)     .       .       ?       
C19  C18  C17  119.8(4)     .       .       ?       
C19  C18  H18  120.1        .       .       ?       
C17  C18  H18  120.1        .       .       ?       
C18  C19  C20  122.6(5)     .       .       ?       
C18  C19  H19  118.7        .       .       ?       
C20  C19  H19  118.7        .       .       ?       
C21  C20  C19  119.6(5)     .       .       ?       
C21  C20  H20  120.2        .       .       ?       
C19  C20  H20  120.2        .       .       ?       
C20  C21  C22  117.4(4)     .       .       ?       
C20  C21  C23  130.7(4)     .       .       ?       
C22  C21  C23  111.8(4)     .       .       ?       
C17  C22  C13  120.4(4)     .       .       ?       
C17  C22  C21  123.0(4)     .       .       ?       
C13  C22  C21  116.6(4)     .       .       ?       
C24  C23  C21  132.8(4)     .       .       ?       
C24  C23  P1   118.0(3)     .       .       ?       
C21  C23  P1   109.1(3)     .       .       ?       
O25  C24  C23  122.1(4)     .       .       ?       
O25  C24  C26  117.7(4)     .       .       ?       
C23  C24  C26  120.1(4)     .       .       ?       
C31  C26  C27  119.2(4)     .       .       ?       
C31  C26  C24  120.1(4)     .       .       ?       
C27  C26  C24  120.5(4)     .       .       ?       
C28  C27  C26  120.9(4)     .       .       ?       
C28  C27  H27  119.6        .       .       ?       
C26  C27  H27  119.6        .       .       ?       
C27  C28  C29  118.2(5)     .       .       ?       
C27  C28  H28  120.9        .       .       ?       
C29  C28  H28  120.9        .       .       ?       
C28  C29  C30  122.4(5)     .       .       ?       
C28  C29  N32  118.7(4)     .       .       ?       
C30  C29  N32  118.9(4)     .       .       ?       
C31  C30  C29  117.9(4)     .       .       ?       
C31  C30  H30  121.1        .       .       ?       
C29  C30  H30  121.1        .       .       ?       
C30  C31  C26  121.3(5)     .       .       ?       
C30  C31  H31  119.3        .       .       ?       
C26  C31  H31  119.3        .       .       ?       
O34  N32  O33  123.7(5)     .       .       ?       
O34  N32  C29  118.3(5)     .       .       ?       
O33  N32  C29  118.0(5)     .       .       ?       
C73  P2   C63   94.6(2)     .       .       ?       
C73  P2   C51  113.7(2)     .       .       ?       
C63  P2   C51  112.2(2)     .       .       ?       
C73  P2   C57  118.3(2)     .       .       ?       
C63  P2   C57  110.3(2)     .       .       ?       
C51  P2   C57  107.3(2)     .       .       ?       
C52  C51  C56  119.1(5)     .       .       ?       
C52  C51  P2   119.2(4)     .       .       ?       
C56  C51  P2   121.7(4)     .       .       ?       
C53  C52  C51  119.7(5)     .       .       ?       
C53  C52  H52  120.1        .       .       ?       
C51  C52  H52  120.1        .       .       ?       
C54  C53  C52  120.5(5)     .       .       ?       
C54  C53  H53  119.8        .       .       ?       
C52  C53  H53  119.8        .       .       ?       
C53  C54  C55  119.8(5)     .       .       ?       
C53  C54  H54  120.1        .       .       ?       
C55  C54  H54  120.1        .       .       ?       
C56  C55  C54  120.5(5)     .       .       ?       
C56  C55  H55  119.7        .       .       ?       
C54  C55  H55  119.7        .       .       ?       
C55  C56  C51  120.3(5)     .       .       ?       
C55  C56  H56  119.8        .       .       ?       
C51  C56  H56  119.8        .       .       ?       
C58  C57  C62  119.7(4)     .       .       ?       
C58  C57  P2   120.1(4)     .       .       ?       
C62  C57  P2   120.1(4)     .       .       ?       
C57  C58  C59  119.9(5)     .       .       ?       
C57  C58  H58  120.0        .       .       ?       
C59  C58  H58  120.0        .       .       ?       
C58  C59  C60  119.6(5)     .       .       ?       
C58  C59  H59  120.2        .       .       ?       
C60  C59  H59  120.2        .       .       ?       
C59  C60  C61  119.8(5)     .       .       ?       
C59  C60  H60  120.1        .       .       ?       
C61  C60  H60  120.1        .       .       ?       
C62  C61  C60  120.4(5)     .       .       ?       
C62  C61  H61  119.8        .       .       ?       
C60  C61  H61  119.8        .       .       ?       
C61  C62  C57  120.5(5)     .       .       ?       
C61  C62  H62  119.7        .       .       ?       
C57  C62  H62  119.7        .       .       ?       
C64  C63  C72  121.2(4)     .       .       ?       
C64  C63  P2   131.3(4)     .       .       ?       
C72  C63  P2   107.6(3)     .       .       ?       
C63  C64  C65  118.4(5)     .       .       ?       
C63  C64  H64  120.8        .       .       ?       
C65  C64  H64  120.8        .       .       ?       
C66  C65  C64  121.1(5)     .       .       ?       
C66  C65  H65  119.4        .       .       ?       
C64  C65  H65  119.4        .       .       ?       
C65  C66  C67  121.5(4)     .       .       ?       
C65  C66  H66  119.3        .       .       ?       
C67  C66  H66  119.3        .       .       ?       
C66  C67  C72  117.4(4)     .       .       ?       
C66  C67  C68  125.5(4)     .       .       ?       
C72  C67  C68  117.1(4)     .       .       ?       
C69  C68  C67  120.2(4)     .       .       ?       
C69  C68  H68  119.9        .       .       ?       
C67  C68  H68  119.9        .       .       ?       
C68  C69  C70  121.8(5)     .       .       ?       
C68  C69  H69  119.1        .       .       ?       
C70  C69  H69  119.1        .       .       ?       
C71  C70  C69  120.8(5)     .       .       ?       
C71  C70  H70  119.6        .       .       ?       
C69  C70  H70  119.6        .       .       ?       
C70  C71  C72  117.5(4)     .       .       ?       
C70  C71  C73  131.5(4)     .       .       ?       
C72  C71  C73  110.9(4)     .       .       ?       
C67  C72  C63  120.3(4)     .       .       ?       
C67  C72  C71  122.5(4)     .       .       ?       
C63  C72  C71  117.2(4)     .       .       ?       
C74  C73  C71  133.7(4)     .       .       ?       
C74  C73  P2   116.9(3)     .       .       ?       
C71  C73  P2   109.4(3)     .       .       ?       
O75  C74  C73  121.1(4)     .       .       ?       
O75  C74  C76  118.2(4)     .       .       ?       
C73  C74  C76  120.6(4)     .       .       ?       
C81  C76  C77  119.0(5)     .       .       ?       
C81  C76  C74  120.7(4)     .       .       ?       
C77  C76  C74  120.2(4)     .       .       ?       
C78  C77  C76  120.7(5)     .       .       ?       
C78  C77  H77  119.7        .       .       ?       
C76  C77  H77  119.7        .       .       ?       
C79  C78  C77  118.5(5)     .       .       ?       
C79  C78  H78  120.7        .       .       ?       
C77  C78  H78  120.7        .       .       ?       
C78  C79  C80  123.0(5)     .       .       ?       
C78  C79  N82  119.2(5)     .       .       ?       
C80  C79  N82  117.8(5)     .       .       ?       
C79  C80  C81  117.9(5)     .       .       ?       
C79  C80  H80  121.1        .       .       ?       
C81  C80  H80  121.1        .       .       ?       
C76  C81  C80  120.8(5)     .       .       ?       
C76  C81  H81  119.6        .       .       ?       
C80  C81  H81  119.6        .       .       ?       
O84  N82  O83  122.9(5)     .       .       ?       
O84  N82  C79  118.4(5)     .       .       ?       
O83  N82  C79  118.7(5)     .       .       ?       

loop_
    _geom_torsion_atom_site_label_1
    _geom_torsion_atom_site_label_2
    _geom_torsion_atom_site_label_3
    _geom_torsion_atom_site_label_4
    _geom_torsion
    _geom_torsion_site_symmetry_1
    _geom_torsion_site_symmetry_2
    _geom_torsion_site_symmetry_3
    _geom_torsion_site_symmetry_4
    _geom_torsion_publ_flag
C23  P1   C1   C6    -81.7(4)     .       .       .       .       ?       
C7   P1   C1   C6     48.1(4)     .       .       .       .       ?       
C13  P1   C1   C6    171.3(4)     .       .       .       .       ?       
C23  P1   C1   C2     95.7(4)     .       .       .       .       ?       
C7   P1   C1   C2   -134.5(4)     .       .       .       .       ?       
C13  P1   C1   C2    -11.3(5)     .       .       .       .       ?       
C6   C1   C2   C3      0.2(7)     .       .       .       .       ?       
P1   C1   C2   C3   -177.3(4)     .       .       .       .       ?       
C1   C2   C3   C4     -1.6(8)     .       .       .       .       ?       
C2   C3   C4   C5      2.4(9)     .       .       .       .       ?       
C3   C4   C5   C6     -1.8(8)     .       .       .       .       ?       
C4   C5   C6   C1      0.4(8)     .       .       .       .       ?       
C2   C1   C6   C5      0.4(7)     .       .       .       .       ?       
P1   C1   C6   C5    177.8(4)     .       .       .       .       ?       
C23  P1   C7   C8    155.0(4)     .       .       .       .       ?       
C13  P1   C7   C8    -98.9(4)     .       .       .       .       ?       
C1   P1   C7   C8     22.8(5)     .       .       .       .       ?       
C23  P1   C7   C12   -25.3(4)     .       .       .       .       ?       
C13  P1   C7   C12    80.8(4)     .       .       .       .       ?       
C1   P1   C7   C12  -157.5(4)     .       .       .       .       ?       
C12  C7   C8   C9      0.8(7)     .       .       .       .       ?       
P1   C7   C8   C9   -179.4(4)     .       .       .       .       ?       
C7   C8   C9   C10     0.1(8)     .       .       .       .       ?       
C8   C9   C10  C11    -1.7(8)     .       .       .       .       ?       
C9   C10  C11  C12     2.3(8)     .       .       .       .       ?       
C10  C11  C12  C7     -1.4(8)     .       .       .       .       ?       
C8   C7   C12  C11    -0.2(7)     .       .       .       .       ?       
P1   C7   C12  C11  -179.9(4)     .       .       .       .       ?       
C23  P1   C13  C14   176.8(5)     .       .       .       .       ?       
C7   P1   C13  C14    59.2(5)     .       .       .       .       ?       
C1   P1   C13  C14   -61.6(5)     .       .       .       .       ?       
C23  P1   C13  C22    -5.4(3)     .       .       .       .       ?       
C7   P1   C13  C22  -122.9(3)     .       .       .       .       ?       
C1   P1   C13  C22   116.3(3)     .       .       .       .       ?       
C22  C13  C14  C15     0.0(7)     .       .       .       .       ?       
P1   C13  C14  C15   177.7(4)     .       .       .       .       ?       
C13  C14  C15  C16    -0.9(7)     .       .       .       .       ?       
C14  C15  C16  C17    -0.6(8)     .       .       .       .       ?       
C15  C16  C17  C22     2.8(7)     .       .       .       .       ?       
C15  C16  C17  C18  -176.5(5)     .       .       .       .       ?       
C22  C17  C18  C19     0.6(7)     .       .       .       .       ?       
C16  C17  C18  C19   179.9(5)     .       .       .       .       ?       
C17  C18  C19  C20     0.7(8)     .       .       .       .       ?       
C18  C19  C20  C21    -0.2(8)     .       .       .       .       ?       
C19  C20  C21  C22    -1.5(7)     .       .       .       .       ?       
C19  C20  C21  C23  -179.0(4)     .       .       .       .       ?       
C18  C17  C22  C13   175.7(4)     .       .       .       .       ?       
C16  C17  C22  C13    -3.6(7)     .       .       .       .       ?       
C18  C17  C22  C21    -2.5(7)     .       .       .       .       ?       
C16  C17  C22  C21   178.2(4)     .       .       .       .       ?       
C14  C13  C22  C17     2.3(7)     .       .       .       .       ?       
P1   C13  C22  C17  -175.9(4)     .       .       .       .       ?       
C14  C13  C22  C21  -179.4(4)     .       .       .       .       ?       
P1   C13  C22  C21     2.4(5)     .       .       .       .       ?       
C20  C21  C22  C17     3.0(7)     .       .       .       .       ?       
C23  C21  C22  C17  -179.1(4)     .       .       .       .       ?       
C20  C21  C22  C13  -175.3(4)     .       .       .       .       ?       
C23  C21  C22  C13     2.6(6)     .       .       .       .       ?       
C20  C21  C23  C24   -10.7(8)     .       .       .       .       ?       
C22  C21  C23  C24   171.8(5)     .       .       .       .       ?       
C20  C21  C23  P1    171.0(4)     .       .       .       .       ?       
C22  C21  C23  P1     -6.5(5)     .       .       .       .       ?       
C7   P1   C23  C24   -54.7(4)     .       .       .       .       ?       
C13  P1   C23  C24  -171.7(4)     .       .       .       .       ?       
C1   P1   C23  C24    72.7(4)     .       .       .       .       ?       
C7   P1   C23  C21   123.8(3)     .       .       .       .       ?       
C13  P1   C23  C21     6.8(3)     .       .       .       .       ?       
C1   P1   C23  C21  -108.8(3)     .       .       .       .       ?       
C21  C23  C24  O25   168.6(4)     .       .       .       .       ?       
P1   C23  C24  O25   -13.3(6)     .       .       .       .       ?       
C21  C23  C24  C26   -15.0(7)     .       .       .       .       ?       
P1   C23  C24  C26   163.1(3)     .       .       .       .       ?       
O25  C24  C26  C31   123.4(5)     .       .       .       .       ?       
C23  C24  C26  C31   -53.2(6)     .       .       .       .       ?       
O25  C24  C26  C27   -52.9(6)     .       .       .       .       ?       
C23  C24  C26  C27   130.5(5)     .       .       .       .       ?       
C31  C26  C27  C28     1.6(7)     .       .       .       .       ?       
C24  C26  C27  C28   177.9(4)     .       .       .       .       ?       
C26  C27  C28  C29    -2.1(7)     .       .       .       .       ?       
C27  C28  C29  C30     0.1(7)     .       .       .       .       ?       
C27  C28  C29  N32  -178.3(4)     .       .       .       .       ?       
C28  C29  C30  C31     2.4(7)     .       .       .       .       ?       
N32  C29  C30  C31  -179.3(4)     .       .       .       .       ?       
C29  C30  C31  C26    -2.8(7)     .       .       .       .       ?       
C27  C26  C31  C30     0.9(7)     .       .       .       .       ?       
C24  C26  C31  C30  -175.4(4)     .       .       .       .       ?       
C28  C29  N32  O34   172.5(5)     .       .       .       .       ?       
C30  C29  N32  O34    -5.9(7)     .       .       .       .       ?       
C28  C29  N32  O33    -6.7(7)     .       .       .       .       ?       
C30  C29  N32  O33   174.9(5)     .       .       .       .       ?       
C73  P2   C51  C52   -17.7(5)     .       .       .       .       ?       
C63  P2   C51  C52    88.1(4)     .       .       .       .       ?       
C57  P2   C51  C52  -150.6(4)     .       .       .       .       ?       
C73  P2   C51  C56   164.5(4)     .       .       .       .       ?       
C63  P2   C51  C56   -89.7(4)     .       .       .       .       ?       
C57  P2   C51  C56    31.7(5)     .       .       .       .       ?       
C56  C51  C52  C53    -1.0(8)     .       .       .       .       ?       
P2   C51  C52  C53  -178.9(4)     .       .       .       .       ?       
C51  C52  C53  C54     0.3(9)     .       .       .       .       ?       
C52  C53  C54  C55     0.8(9)     .       .       .       .       ?       
C53  C54  C55  C56    -1.1(8)     .       .       .       .       ?       
C54  C55  C56  C51     0.4(8)     .       .       .       .       ?       
C52  C51  C56  C55     0.7(8)     .       .       .       .       ?       
P2   C51  C56  C55   178.5(4)     .       .       .       .       ?       
C73  P2   C57  C58    93.4(4)     .       .       .       .       ?       
C63  P2   C57  C58   -13.8(5)     .       .       .       .       ?       
C51  P2   C57  C58  -136.3(4)     .       .       .       .       ?       
C73  P2   C57  C62   -84.3(4)     .       .       .       .       ?       
C63  P2   C57  C62   168.5(4)     .       .       .       .       ?       
C51  P2   C57  C62    46.0(4)     .       .       .       .       ?       
C62  C57  C58  C59    -1.2(8)     .       .       .       .       ?       
P2   C57  C58  C59  -178.9(4)     .       .       .       .       ?       
C57  C58  C59  C60     0.5(8)     .       .       .       .       ?       
C58  C59  C60  C61     0.2(9)     .       .       .       .       ?       
C59  C60  C61  C62    -0.2(9)     .       .       .       .       ?       
C60  C61  C62  C57    -0.5(8)     .       .       .       .       ?       
C58  C57  C62  C61     1.2(7)     .       .       .       .       ?       
P2   C57  C62  C61   178.9(4)     .       .       .       .       ?       
C73  P2   C63  C64   176.8(5)     .       .       .       .       ?       
C51  P2   C63  C64    59.0(5)     .       .       .       .       ?       
C57  P2   C63  C64   -60.7(5)     .       .       .       .       ?       
C73  P2   C63  C72    -4.0(4)     .       .       .       .       ?       
C51  P2   C63  C72  -121.9(3)     .       .       .       .       ?       
C57  P2   C63  C72   118.5(3)     .       .       .       .       ?       
C72  C63  C64  C65    -0.1(7)     .       .       .       .       ?       
P2   C63  C64  C65   179.0(4)     .       .       .       .       ?       
C63  C64  C65  C66     0.3(8)     .       .       .       .       ?       
C64  C65  C66  C67    -1.7(8)     .       .       .       .       ?       
C65  C66  C67  C72     2.8(7)     .       .       .       .       ?       
C65  C66  C67  C68  -175.9(5)     .       .       .       .       ?       
C66  C67  C68  C69   179.4(5)     .       .       .       .       ?       
C72  C67  C68  C69     0.7(7)     .       .       .       .       ?       
C67  C68  C69  C70     0.5(8)     .       .       .       .       ?       
C68  C69  C70  C71     0.3(8)     .       .       .       .       ?       
C69  C70  C71  C72    -2.2(7)     .       .       .       .       ?       
C69  C70  C71  C73   179.3(5)     .       .       .       .       ?       
C66  C67  C72  C63    -2.6(7)     .       .       .       .       ?       
C68  C67  C72  C63   176.3(4)     .       .       .       .       ?       
C66  C67  C72  C71   178.4(4)     .       .       .       .       ?       
C68  C67  C72  C71    -2.7(7)     .       .       .       .       ?       
C64  C63  C72  C67     1.3(7)     .       .       .       .       ?       
P2   C63  C72  C67  -178.0(4)     .       .       .       .       ?       
C64  C63  C72  C71  -179.7(4)     .       .       .       .       ?       
P2   C63  C72  C71     1.1(5)     .       .       .       .       ?       
C70  C71  C72  C67     3.5(7)     .       .       .       .       ?       
C73  C71  C72  C67  -177.7(4)     .       .       .       .       ?       
C70  C71  C72  C63  -175.5(4)     .       .       .       .       ?       
C73  C71  C72  C63     3.3(6)     .       .       .       .       ?       
C70  C71  C73  C74    -7.2(9)     .       .       .       .       ?       
C72  C71  C73  C74   174.2(5)     .       .       .       .       ?       
C70  C71  C73  P2    172.5(4)     .       .       .       .       ?       
C72  C71  C73  P2     -6.0(5)     .       .       .       .       ?       
C63  P2   C73  C74  -174.4(4)     .       .       .       .       ?       
C51  P2   C73  C74   -57.8(4)     .       .       .       .       ?       
C57  P2   C73  C74    69.6(4)     .       .       .       .       ?       
C63  P2   C73  C71     5.8(4)     .       .       .       .       ?       
C51  P2   C73  C71   122.4(3)     .       .       .       .       ?       
C57  P2   C73  C71  -110.2(3)     .       .       .       .       ?       
C71  C73  C74  O75   167.9(5)     .       .       .       .       ?       
P2   C73  C74  O75   -11.8(6)     .       .       .       .       ?       
C71  C73  C74  C76   -15.9(8)     .       .       .       .       ?       
P2   C73  C74  C76   164.4(4)     .       .       .       .       ?       
O75  C74  C76  C81   128.3(5)     .       .       .       .       ?       
C73  C74  C76  C81   -48.0(7)     .       .       .       .       ?       
O75  C74  C76  C77   -46.9(6)     .       .       .       .       ?       
C73  C74  C76  C77   136.8(5)     .       .       .       .       ?       
C81  C76  C77  C78     4.0(8)     .       .       .       .       ?       
C74  C76  C77  C78   179.3(4)     .       .       .       .       ?       
C76  C77  C78  C79    -1.0(7)     .       .       .       .       ?       
C77  C78  C79  C80    -2.8(9)     .       .       .       .       ?       
C77  C78  C79  N82   178.2(5)     .       .       .       .       ?       
C78  C79  C80  C81     3.4(10)    .       .       .       .       ?       
N82  C79  C80  C81  -177.5(6)     .       .       .       .       ?       
C77  C76  C81  C80    -3.3(9)     .       .       .       .       ?       
C74  C76  C81  C80  -178.6(5)     .       .       .       .       ?       
C79  C80  C81  C76    -0.3(10)    .       .       .       .       ?       
C78  C79  N82  O84  -167.4(7)     .       .       .       .       ?       
C80  C79  N82  O84    13.5(9)     .       .       .       .       ?       
C78  C79  N82  O83    11.0(8)     .       .       .       .       ?       
C80  C79  N82  O83  -168.1(6)     .       .       .       .       ?       

#------------------------------------------------------------------------------#
#                                EMBEDDED FILES                                #
#------------------------------------------------------------------------------#
#                                                                              #

#...............................................................................
# .RES SHELXL file: twin5.res
#...............................................................................

_shelx_res_file
;
TITL DT542 [Space group= P-1]
    twin5.res
    created by SHELXL-2018/3 at 14:56:39 on 24-Feb-2020
CELL  0.71073  10.8566  15.1663  17.8590   79.317   75.424   70.381
ZERR     4.00   0.0016   0.0020   0.0025    0.005    0.005    0.005
LATT   1
SFAC  C    H    N    O    P
UNIT  120  80   4    12   4
MERG   2
FMAP   2
PLAN   20
SIZE     0.14   0.32   0.41
ACTA
BOND   $H
CONF
WPDB  -2
L.S.   5    0   89
ABIN
TEMP  -123.00
WGHT    0.104000    7.222500
BASF   0.39319
FVAR       0.89377
MOLE    1
P1    5    0.155764    0.682340    0.297313    11.00000    0.02336    0.01750 =
         0.02345    0.00041   -0.00560   -0.00706
C1    1    0.124432    0.797688    0.324957    11.00000    0.01703    0.01601 =
         0.03556   -0.00081   -0.00634   -0.00660
C2    1    0.130908    0.873738    0.267925    11.00000    0.03517    0.02063 =
         0.03171    0.00431   -0.00841   -0.01197
AFIX  43
H2    2    0.148020    0.865638    0.214391    11.00000   -1.20000
AFIX   0
C3    1    0.112365    0.960253    0.289808    11.00000    0.03852    0.02633 =
         0.04422    0.00089   -0.00873   -0.01346
AFIX  43
H3    2    0.118986    1.011584    0.251081    11.00000   -1.20000
AFIX   0
C4    1    0.084381    0.973260    0.367027    11.00000    0.03675    0.02169 =
         0.04899   -0.00730   -0.00969   -0.00764
AFIX  43
H4    2    0.068326    1.033916    0.381589    11.00000   -1.20000
AFIX   0
C5    1    0.079505    0.897210    0.424271    11.00000    0.03108    0.02949 =
         0.03590   -0.00913   -0.00560   -0.00716
AFIX  43
H5    2    0.062716    0.905748    0.477688    11.00000   -1.20000
AFIX   0
C6    1    0.098900    0.810641    0.403317    11.00000    0.03132    0.02439 =
         0.02861   -0.00298   -0.00411   -0.00589
AFIX  43
H6    2    0.094983    0.759088    0.442251    11.00000   -1.20000
AFIX   0
C7    1    0.028993    0.633662    0.356465    11.00000    0.02235    0.01814 =
         0.02495    0.00426   -0.00813   -0.00693
C8    1   -0.092817    0.689865    0.391451    11.00000    0.02620    0.01640 =
         0.03764    0.00229   -0.00722   -0.00562
AFIX  43
H8    2   -0.112714    0.756454    0.384503    11.00000   -1.20000
AFIX   0
C9    1   -0.187133    0.647377    0.437510    11.00000    0.02751    0.02651 =
         0.03355    0.00216   -0.00086   -0.01098
AFIX  43
H9    2   -0.271585    0.685710    0.461831    11.00000   -1.20000
AFIX   0
C10   1   -0.159424    0.551196    0.448052    11.00000    0.03181    0.03675 =
         0.03054    0.00578   -0.00705   -0.02023
AFIX  43
H10   2   -0.223604    0.523457    0.480584    11.00000   -1.20000
AFIX   0
C11   1   -0.039637    0.495323    0.411806    11.00000    0.03388    0.01860 =
         0.05237    0.00590   -0.01303   -0.01436
AFIX  43
H11   2   -0.022049    0.428955    0.417682    11.00000   -1.20000
AFIX   0
C12   1    0.056608    0.535310    0.366341    11.00000    0.02496    0.02631 =
         0.04108   -0.00283   -0.00571   -0.01050
AFIX  43
H12   2    0.140582    0.496329    0.342089    11.00000   -1.20000
AFIX   0
C13   1    0.160054    0.690341    0.195216    11.00000    0.02955    0.01797 =
         0.02744    0.00196   -0.00563   -0.01260
C14   1    0.065278    0.736802    0.151097    11.00000    0.03506    0.02557 =
         0.03213    0.00344   -0.01182   -0.01616
AFIX  43
H14   2   -0.022345    0.771201    0.174827    11.00000   -1.20000
AFIX   0
C15   1    0.100400    0.732461    0.070342    11.00000    0.04284    0.02664 =
         0.03509    0.00662   -0.02186   -0.01630
AFIX  43
H15   2    0.035129    0.763602    0.039559    11.00000   -1.20000
AFIX   0
C16   1    0.225965    0.684591    0.035209    11.00000    0.04604    0.03455 =
         0.02384    0.00233   -0.01255   -0.01910
AFIX  43
H16   2    0.246330    0.682516   -0.019500    11.00000   -1.20000
AFIX   0
C17   1    0.327355    0.637578    0.078858    11.00000    0.03902    0.01838 =
         0.02631   -0.00048   -0.00862   -0.01272
C18   1    0.461299    0.590667    0.047389    11.00000    0.04501    0.02476 =
         0.02879   -0.00494   -0.00336   -0.01507
AFIX  43
H18   2    0.490386    0.588517   -0.007242    11.00000   -1.20000
AFIX   0
C19   1    0.549382    0.548244    0.095531    11.00000    0.03066    0.02553 =
         0.03290   -0.00671    0.00090   -0.00848
AFIX  43
H19   2    0.639678    0.517522    0.073205    11.00000   -1.20000
AFIX   0
C20   1    0.511432    0.548200    0.177649    11.00000    0.02555    0.02716 =
         0.02979   -0.00282   -0.00476   -0.00712
AFIX  43
H20   2    0.575559    0.517710    0.209277    11.00000   -1.20000
AFIX   0
C21   1    0.381381    0.592525    0.211125    11.00000    0.02584    0.01628 =
         0.02591    0.00083   -0.00682   -0.01062
C22   1    0.290543    0.639135    0.160197    11.00000    0.02718    0.01649 =
         0.02569    0.00166   -0.00814   -0.00911
C23   1    0.317023    0.604152    0.292688    11.00000    0.02106    0.01646 =
         0.02435    0.00117   -0.00481   -0.00631
C24   1    0.358905    0.564095    0.362915    11.00000    0.02076    0.02338 =
         0.02371   -0.00093   -0.00543   -0.01103
O25   4    0.295558    0.594871    0.426610    11.00000    0.03022    0.02578 =
         0.02430    0.00166   -0.00844   -0.01131
C26   1    0.477825    0.478760    0.364200    11.00000    0.02368    0.02018 =
         0.02104    0.00048   -0.00497   -0.00714
C27   1    0.578628    0.475802    0.400232    11.00000    0.02554    0.02630 =
         0.03040   -0.00612   -0.00917   -0.00555
AFIX  43
H27   2    0.573075    0.529422    0.422734    11.00000   -1.20000
AFIX   0
C28   1    0.686775    0.396041    0.403806    11.00000    0.02917    0.02768 =
         0.02851   -0.00092   -0.00949   -0.00833
AFIX  43
H28   2    0.757268    0.394675    0.426957    11.00000   -1.20000
AFIX   0
C29   1    0.689869    0.318248    0.372851    11.00000    0.03026    0.01876 =
         0.02257    0.00471   -0.00563   -0.00603
C30   1    0.588802    0.317831    0.338569    11.00000    0.03781    0.01736 =
         0.03197   -0.00108   -0.01192   -0.00790
AFIX  43
H30   2    0.591266    0.262779    0.319337    11.00000   -1.20000
AFIX   0
C31   1    0.484936    0.399610    0.333300    11.00000    0.02950    0.02728 =
         0.03397   -0.00128   -0.01058   -0.01313
AFIX  43
H31   2    0.416671    0.401811    0.307928    11.00000   -1.20000
AFIX   0
N32   3    0.802188    0.232366    0.378306    11.00000    0.03520    0.02767 =
         0.03632    0.00166   -0.01349   -0.00040
O33   4    0.895375    0.235921    0.403743    11.00000    0.04154    0.04117 =
         0.06082   -0.00616   -0.02539    0.00471
O34   4    0.797556    0.161405    0.358331    11.00000    0.06293    0.02637 =
         0.09896   -0.01376   -0.04033    0.00430
MOLE    2
P2    5    0.639188   -0.177601    0.204149    11.00000    0.02520    0.01836 =
         0.02326    0.00262   -0.00735   -0.00817
C51   1    0.518637   -0.128271    0.143148    11.00000    0.02480    0.02311 =
         0.02385    0.00007   -0.00567   -0.00846
C52   1    0.472040   -0.030973    0.126275    11.00000    0.03876    0.02906 =
         0.04997   -0.00370   -0.01668   -0.00875
AFIX  43
H52   2    0.505108    0.008575    0.146160    11.00000   -1.20000
AFIX   0
C53   1    0.376866    0.008136    0.080185    11.00000    0.03905    0.02262 =
         0.06558    0.01109   -0.02424   -0.00669
AFIX  43
H53   2    0.345297    0.074565    0.068429    11.00000   -1.20000
AFIX   0
C54   1    0.327998   -0.048736    0.051434    11.00000    0.02661    0.03235 =
         0.03469    0.00553   -0.01205   -0.00658
AFIX  43
H54   2    0.263805   -0.021631    0.019424    11.00000   -1.20000
AFIX   0
C55   1    0.372501   -0.145132    0.069238    11.00000    0.03618    0.03010 =
         0.04269   -0.00075   -0.01888   -0.01276
AFIX  43
H55   2    0.337509   -0.184187    0.050150    11.00000   -1.20000
AFIX   0
C56   1    0.466799   -0.185010    0.114244    11.00000    0.03837    0.01882 =
         0.03999    0.00404   -0.01444   -0.00886
AFIX  43
H56   2    0.497149   -0.251506    0.125890    11.00000   -1.20000
AFIX   0
C57   1    0.738848   -0.291926    0.175119    11.00000    0.02600    0.02063 =
         0.03111   -0.00066   -0.01048   -0.00811
C58   1    0.770418   -0.367935    0.230923    11.00000    0.03500    0.02845 =
         0.02825    0.00120   -0.01255   -0.01083
AFIX  43
H58   2    0.738191   -0.360011    0.284632    11.00000   -1.20000
AFIX   0
C59   1    0.849073   -0.455541    0.208289    11.00000    0.04047    0.02923 =
         0.04430    0.00254   -0.01297   -0.00531
AFIX  43
H59   2    0.870302   -0.507947    0.246355    11.00000   -1.20000
AFIX   0
C60   1    0.896583   -0.466253    0.129796    11.00000    0.03835    0.02321 =
         0.04216   -0.00595   -0.00426   -0.00313
AFIX  43
H60   2    0.950324   -0.526117    0.113834    11.00000   -1.20000
AFIX   0
C61   1    0.865309   -0.389066    0.074491    11.00000    0.03573    0.03183 =
         0.03094   -0.00241   -0.00318   -0.01354
AFIX  43
H61   2    0.898122   -0.396336    0.020702    11.00000   -1.20000
AFIX   0
C62   1    0.788346   -0.303586    0.096857    11.00000    0.03205    0.01778 =
         0.02929    0.00245   -0.00794   -0.00922
AFIX  43
H62   2    0.768119   -0.251212    0.058631    11.00000   -1.20000
AFIX   0
C63   1    0.561967   -0.187261    0.305328    11.00000    0.02173    0.02046 =
         0.02520    0.00158   -0.00616   -0.00513
C64   1    0.474065   -0.234353    0.345788    11.00000    0.02934    0.02448 =
         0.03108    0.00596   -0.00939   -0.01233
AFIX  43
H64   2    0.442271   -0.269159    0.319995    11.00000   -1.20000
AFIX   0
C65   1    0.431447   -0.230112    0.426990    11.00000    0.03411    0.03532 =
         0.03215    0.00614   -0.00377   -0.01636
AFIX  43
H65   2    0.370591   -0.262753    0.456024    11.00000   -1.20000
AFIX   0
C66   1    0.476281   -0.179876    0.464418    11.00000    0.03011    0.03416 =
         0.02284    0.00388   -0.00505   -0.00701
AFIX  43
H66   2    0.444029   -0.176881    0.518802    11.00000   -1.20000
AFIX   0
C67   1    0.569054   -0.132513    0.424291    11.00000    0.02317    0.02336 =
         0.02785   -0.00129   -0.00682   -0.00191
C68   1    0.627737   -0.083200    0.459044    11.00000    0.03391    0.02900 =
         0.02826   -0.00180   -0.00793   -0.00567
AFIX  43
H68   2    0.603913   -0.080184    0.513676    11.00000   -1.20000
AFIX   0
C69   1    0.717840   -0.040442    0.414052    11.00000    0.03420    0.03286 =
         0.03561   -0.01279   -0.00907   -0.00818
AFIX  43
H69   2    0.756440   -0.008429    0.438197    11.00000   -1.20000
AFIX   0
C70   1    0.755288   -0.042441    0.332676    11.00000    0.02617    0.01992 =
         0.03725   -0.00520   -0.00606   -0.00734
AFIX  43
H70   2    0.818666   -0.012148    0.303141    11.00000   -1.20000
AFIX   0
C71   1    0.701399   -0.087523    0.295704    11.00000    0.02190    0.01611 =
         0.02714   -0.00115   -0.00460   -0.00458
C72   1    0.609633   -0.135201    0.343219    11.00000    0.01942    0.01586 =
         0.02622   -0.00136   -0.00459   -0.00292
C73   1    0.721909   -0.099059    0.212995    11.00000    0.02478    0.02095 =
         0.02724    0.00226   -0.00412   -0.00913
C74   1    0.790846   -0.062038    0.144202    11.00000    0.02403    0.01806 =
         0.02663   -0.00180   -0.00658   -0.00385
O75   4    0.812196   -0.095335    0.080724    11.00000    0.03561    0.02388 =
         0.02706    0.00151   -0.00635   -0.00768
C76   1    0.833934    0.022043    0.142947    11.00000    0.02729    0.02605 =
         0.02216    0.00291   -0.00277   -0.00916
C77   1    0.961012    0.024446    0.103246    11.00000    0.02863    0.02489 =
         0.02725   -0.00093   -0.00308   -0.00934
AFIX  43
H77   2    1.020521   -0.027964    0.077453    11.00000   -1.20000
AFIX   0
C78   1    1.001358    0.102169    0.100995    11.00000    0.02907    0.03284 =
         0.03192    0.00562   -0.00718   -0.01591
AFIX  43
H78   2    1.088520    0.103484    0.074629    11.00000   -1.20000
AFIX   0
C79   1    0.913395    0.177015    0.137433    11.00000    0.04619    0.02747 =
         0.03427    0.00338   -0.00548   -0.02000
C80   1    0.784397    0.180197    0.173593    11.00000    0.04796    0.02448 =
         0.05280   -0.00648    0.01570   -0.01948
AFIX  43
H80   2    0.723885    0.234727    0.196093    11.00000   -1.20000
AFIX   0
C81   1    0.745449    0.101207    0.176161    11.00000    0.04014    0.02781 =
         0.04850   -0.00239    0.01367   -0.01407
AFIX  43
H81   2    0.657020    0.101431    0.201003    11.00000   -1.20000
AFIX   0
N82   3    0.956323    0.259598    0.137596    11.00000    0.06314    0.03146 =
         0.04625    0.00303   -0.00525   -0.03012
O83   4    1.060660    0.264884    0.095825    11.00000    0.06413    0.05795 =
         0.05415    0.00596   -0.01576   -0.04283
O84   4    0.886868    0.317875    0.180796    11.00000    0.11416    0.05011 =
         0.13170   -0.04451    0.03780   -0.05429
HKLF    5


REM  DT542 [Space group= P-1]
REM wR2 = 0.2738, GooF = S = 1.085, Restrained GooF = 1.085 for all data
REM R1 = 0.0927 for 8631 Fo > 4sig(Fo) and 0.1283 for all 11965 data
REM 632 parameters refined using 0 restraints

END

WGHT      0.1015      7.3709

REM Highest difference peak  0.722,  deepest hole -0.676,  1-sigma level  0.105
Q1    1   0.1843  1.1755  0.2487  11.00000  0.05    0.72
Q2    1   0.7091 -0.2372  0.1884  11.00000  0.05    0.67
Q3    1   0.4645  0.2649  0.1704  11.00000  0.05    0.66
Q4    1   0.4405  0.2886  0.2077  11.00000  0.05    0.63
Q5    1   0.2555  0.6582  0.2873  11.00000  0.05    0.55
Q6    1   1.1380  0.2070  0.2883  11.00000  0.05    0.55
Q7    1   0.7362  0.5880 -0.1348  11.00000  0.05    0.54
Q8    1  -0.0241  0.6623  0.3725  11.00000  0.05    0.49
Q9    1   0.8714  0.1833  0.3151  11.00000  0.05    0.47
Q10   1   0.1767  0.7407  0.3013  11.00000  0.05    0.46
Q11   1   0.1093  0.7345  0.3356  11.00000  0.05    0.46
Q12   1   0.6421  0.6827 -0.1595  11.00000  0.05    0.46
Q13   1   0.2428  1.1682  0.3030  11.00000  0.05    0.44
Q14   1   0.5822 -0.1272  0.2417  11.00000  0.05    0.44
Q15   1   0.2362  1.1930  0.3365  11.00000  0.05    0.44
Q16   1   0.8459 -0.0411  0.1684  11.00000  0.05    0.43
Q17   1   0.2093  0.6218  0.2678  11.00000  0.05    0.42
Q18   1   0.5987 -0.1399  0.2585  11.00000  0.05    0.42
Q19   1  -0.0174  0.7641  0.4615  11.00000  0.05    0.42
Q20   1   0.5754 -0.1986  0.2601  11.00000  0.05    0.41
;

_shelx_res_checksum              43699

# ............... End of .RES file ........................................... #
#------------------------------------------------------------------------------#

#...............................................................................
# .HKL SHELXL file: twin5.hkl
#...............................................................................

_shelx_hkl_file
;
   2   2   2 552.552 29.9743  -2
   2   0   0 552.552 29.9743   1
   3   3   3 2402.63 126.599  -2
   3   0   0 2402.63 126.599   1
   4   4   4 1084.95 58.4348  -2
   4   0   0 1084.95 58.4348   1
   5   5   5 545.490 43.9097  -2
   5   0   0 545.490 43.9097   1
   6   6   6 -7.2044 12.5084  -2
   6   0   0 -7.2044 12.5084   1
   7   7   7 166.988 21.6733  -2
   7   0   0 166.988 21.6733   1
   8   0   0 13.5936 6.73142   1
   9   0   0 28.5133 6.61397   1
  10   0   0 8.75893 6.67979   1
  11   0   0 30.9427 11.5611   1
  12   0   0 37.8310 7.53855   1
  13   0   0 10.7840 4.39987   1
 -12   1   0 36.5433 5.23668   1
 -11   1   0 94.3126 17.3578   1
 -10   1   0 2.46001 8.11646   1
  -9   1   0 101.671 15.5899   1
  -8   1   0 -0.0239 4.77777   1
   7   8   7 664.415 54.6414  -2
  -7   1   0 664.415 54.6414   1
   6   7   6 340.131 31.3602  -2
  -6   1   0 340.131 31.3602   1
   5   6   5 644.105 51.0392  -2
  -5   1   0 644.105 51.0392   1
   4   5   4 1496.09 112.700  -2
  -4   1   0 1496.09 112.700   1
   3   4   3 860.999 65.5349  -2
  -3   1   0 860.999 65.5349   1
   2   1   2 4459.31 235.334  -2
   2   1   0 4459.31 235.334   1
   3   2   3 6166.16 323.132  -2
   3   1   0 6166.16 323.132   1
   4   3   4 585.935 32.3631  -2
   4   1   0 585.935 32.3631   1
   5   4   5 222.944 15.0933  -2
   5   1   0 222.944 15.0933   1
   6   5   6 1303.58 70.3693  -2
   6   1   0 1303.58 70.3693   1
   7   6   7 27.8365 15.3144  -2
   7   1   0 27.8365 15.3144   1
   8   7   8 297.366 31.6341  -2
   8   1   0 297.366 31.6341   1
   9   1   0 2.57440 2.89318   1
  10   1   0 150.443 10.8979   1
  11   1   0 174.193 12.9944   1
  12   1   0 173.440 11.5421   1
  13   1   0 2.68184 3.72830   1
  11  14  12 119.480 34.0050  -2
 -12   2   0 119.480 34.0050   1
 -11   2   0 18.2482 6.84567   1
 -10   2   0 -6.6492 9.02890   1
  -9   2   0 104.671 15.5632   1
  -8   2   0 463.406 40.0787   1
  -7   2   0 364.198 32.0964   1
  -6   2   0 334.832 29.2074   1
  -5   2   0 757.222 59.0309   1
  -4   2   0 1259.96 95.1607   1
  -3   2   0 736.730 56.2765   1
  -2   2   0 6276.25 462.542   1
   0   2   0 2951.93 244.120  -2
   0   2   0 2951.93 244.120   1
   3   1   3 4130.47 176.850  -2
   3   2   0 4130.47 176.850   1
   4   2   4 602.916 26.7541  -2
   4   2   0 602.916 26.7541   1
   5   3   5 958.436 52.1680  -2
   5   2   0 958.436 52.1680   1
   6   4   6 22.3964 8.52321  -2
   6   2   0 22.3964 8.52321   1
   7   5   7 648.172 37.9899  -2
   7   2   0 648.172 37.9899   1
   8   6   8 690.523 41.0505  -2
   8   2   0 690.523 41.0505   1
   9   7   9 5.45205 21.2605  -2
   9   2   0 5.45205 21.2605   1
  10   2   0 8.88226 3.10992   1
  11   2   0 10.9238 3.22791   1
  12   2   0 9.14574 8.06950   1
  13   2   0 13.4695 3.41086   1
  11  15  12 43.3980 36.7041  -2
 -12   3   0 43.3980 36.7041   1
 -11   3   0 15.0174 5.55373   1
 -10   3   0 10.3214 5.61344   1
  -9   3   0 24.1180 9.57366   1
  -8   3   0 73.4069 12.4705   1
  -7   3   0 103.068 15.1218   1
  -6   3   0 10.1136 5.48262   1
  -5   3   0 55.3249 9.82441   1
  -4   3   0 942.303 72.2225   1
  -3   3   0 457.146 36.2133   1
   0   3   0 -0.8411 1.82443  -2
   0   3   0 -0.8411 1.82443   1
   1  -2   1 494.648 26.2968  -2
   1   3   0 494.648 26.2968   1
   3   0   3 508.117 22.4043  -2
   3   3   0 508.117 22.4043   1
   4   1   4 4205.45 179.083  -2
   4   3   0 4205.45 179.083   1
   5   2   5 243.159 12.0081  -2
   5   3   0 243.159 12.0081   1
   6   3   6 1355.26 58.9019  -2
   6   3   0 1355.26 58.9019   1
   7   4   7 738.021 33.2937  -2
   7   3   0 738.021 33.2937   1
   8   5   8 100.148 9.03373  -2
   8   3   0 100.148 9.03373   1
   9   6   9 127.117 11.4186  -2
   9   3   0 127.117 11.4186   1
  10   7  10 14.1931 24.6127  -2
  10   3   0 14.1931 24.6127   1
  11   3   0 172.736 11.3174   1
  12   3   0 55.0315 6.32852   1
  13   3   0 27.6548 3.05203   1
 -11   4   0 240.506 17.0112   1
 -10   4   0 10.0642 4.70176   1
  -9   4   0 141.364 13.2599   1
  -8   4   0 268.005 28.1774   1
  -7   4   0 181.606 20.7188   1
  -6   4   0 14.4141 6.43342   1
  -5   4   0 221.173 21.1758   1
  -4   4   0 34.5955 6.62320   1
  -3   4   0 1601.80 120.508   1
   1   5   1 3811.90 278.436  -2
  -1   4   0 3811.90 278.436   1
   0   4   0 0.28796 1.98183  -2
   0   4   0 0.28796 1.98183   1
   1  -3   1 1528.22 80.1953  -2
   1   4   0 1528.22 80.1953   1
   2  -2   2 9812.13 709.322  -2
   2   4   0 9812.13 709.322   1
   3  -1   3 133.462 6.92096  -2
   3   4   0 133.462 6.92096   1
   4   0   4 1917.54 82.0867  -2
   4   4   0 1917.54 82.0867   1
   5   1   5 1359.52 58.5909  -2
   5   4   0 1359.52 58.5909   1
   6   2   6 1463.98 63.2161  -2
   6   4   0 1463.98 63.2161   1
   7   3   7 69.6573 6.35761  -2
   7   4   0 69.6573 6.35761   1
   8   4   8 67.5743 7.23924  -2
   8   4   0 67.5743 7.23924   1
   9   5   9 380.879 20.1464  -2
   9   4   0 380.879 20.1464   1
  10   6  10 499.504 25.2328  -2
  10   4   0 499.504 25.2328   1
  11   7  11 542.383 52.0338  -2
  11   4   0 542.383 52.0338   1
  12   4   0 14.9765 2.96813   1
  13   4   0 3.15047 10.5729   1
  10  16  11 -17.387 37.9441  -2
 -11   5   0 -17.387 37.9441   1
 -10   5   0 -4.7149 4.99656   1
  -9   5   0 176.176 12.6613   1
  -8   5   0 117.805 11.9915   1
  -7   5   0 25.3628 4.99969   1
  -6   5   0 33.6634 4.92634   1
  -5   5   0 167.150 15.7143   1
  -4   5   0 11.8039 5.30277   1
   1   6   1 244.433 19.0009  -2
  -1   5   0 244.433 19.0009   1
   0   5   0 -1.2288 7.07151  -2
   0   5   0 -1.2288 7.07151   1
   1  -4   1 7620.37 394.214  -2
   1   5   0 7620.37 394.214   1
   2  -3   2 711.731 37.5363  -2
   2   5   0 711.731 37.5363   1
   3  -2   3 3134.74 227.189  -2
   3   5   0 3134.74 227.189   1
   4  -1   4 358.574 16.5054  -2
   4   5   0 358.574 16.5054   1
   5   0   5 167.683 8.96918  -2
   5   5   0 167.683 8.96918   1
   6   1   6 796.434 35.0683  -2
   6   5   0 796.434 35.0683   1
   7   2   7 810.056 45.6058  -2
   7   5   0 810.056 45.6058   1
   8   3   8 93.8545 8.11168  -2
   8   5   0 93.8545 8.11168   1
   9   4   9 83.3202 8.50006  -2
   9   5   0 83.3202 8.50006   1
  10   5  10 46.4195 8.19840  -2
  10   5   0 46.4195 8.19840   1
  11   6  11 6.72805 9.16462  -2
  11   5   0 6.72805 9.16462   1
  12   5   0 -6.9321 8.28350   1
  13   5   0 -0.2652 9.95362   1
  10  17  11 145.311 47.1540  -2
 -11   6   0 145.311 47.1540   1
   9  16  10 117.729 37.4367  -2
 -10   6   0 117.729 37.4367   1
  -9   6   0 4.89800 4.58061   1
  -8   6   0 96.3175 8.71725   1
  -7   6   0 124.374 11.4706   1
  -6   6   0 717.337 40.0174   1
  -5   6   0 4.44015 3.04458   1
  -4   6   0 523.574 29.3239   1
   2   8   2 83.8743 9.14748  -2
  -2   6   0 83.8743 9.14748   1
   1   7   1 175.372 11.7761  -2
  -1   6   0 175.372 11.7761   1
   0   6   0 19.7667 9.91009  -2
   0   6   0 19.7667 9.91009   1
   1  -5   1 1209.92 63.5497  -2
   1   6   0 1209.92 63.5497   1
   2  -4   2 243.614 14.1722  -2
   2   6   0 243.614 14.1722   1
   3  -3   3 183.904 11.2870  -2
   3   6   0 183.904 11.2870   1
   4  -2   4 498.136 22.4903  -2
   4   6   0 498.136 22.4903   1
   5  -1   5 2710.44 115.614  -2
   5   6   0 2710.44 115.614   1
   6   0   6 652.922 35.4909  -2
   6   6   0 652.922 35.4909   1
   7   1   7 197.025 10.8152  -2
   7   6   0 197.025 10.8152   1
   8   2   8 -2.8900 11.2149  -2
   8   6   0 -2.8900 11.2149   1
   9   3   9 82.0317 8.50218  -2
   9   6   0 82.0317 8.50218   1
  10   4  10 178.614 12.9055  -2
  10   6   0 178.614 12.9055   1
  11   5  11 311.341 20.4001  -2
  11   6   0 311.341 20.4001   1
  12   6  12 37.3400 24.9490  -2
  12   6   0 37.3400 24.9490   1
  13   6   0 92.7343 13.3995   1
   9  17  10 122.841 43.5979  -2
 -10   7   0 122.841 43.5979   1
  -9   7   0 49.7604 6.61996   1
  -8   7   0 17.3073 4.94445   1
  -7   7   0 73.6734 6.49645   1
  -6   7   0 -4.7926 3.22964   1
  -5   7   0 7.33951 3.25017   1
  -4   7   0 94.5885 8.47241   1
   3  10   3 139.921 13.8119  -2
  -3   7   0 139.921 13.8119   1
   2   9   2 424.996 24.4450  -2
  -2   7   0 424.996 24.4450   1
   1   8   1 345.079 30.6350  -2
  -1   7   0 345.079 30.6350   1
   0   7   0 259.207 24.1052  -2
   0   7   0 259.207 24.1052   1
   1  -6   1 20.8827 3.96580  -2
   1   7   0 20.8827 3.96580   1
   2  -5   2 2542.36 131.302  -2
   2   7   0 2542.36 131.302   1
   3  -4   3 233.252 14.2594  -2
   3   7   0 233.252 14.2594   1
   4  -3   4 1312.55 69.2632  -2
   4   7   0 1312.55 69.2632   1
   5  -2   5 -6.5532 3.29206  -2
   5   7   0 -6.5532 3.29206   1
   6  -1   6 214.241 11.5372  -2
   6   7   0 214.241 11.5372   1
   7   0   7 225.813 12.5417  -2
   7   7   0 225.813 12.5417   1
   8   1   8 734.253 33.3169  -2
   8   7   0 734.253 33.3169   1
   9   2   9 323.675 17.1115  -2
   9   7   0 323.675 17.1115   1
  10   3  10 68.6976 9.03964  -2
  10   7   0 68.6976 9.03964   1
  11   4  11 -10.727 24.4860  -2
  11   7   0 -10.727 24.4860   1
  12   5  12 0.74866 24.1095  -2
  12   7   0 0.74866 24.1095   1
  13   6  13 350.144 56.6896  -2
  13   7   0 350.144 56.6896   1
   9  18  10 320.448 50.9635  -2
 -10   8   0 320.448 50.9635   1
   8  17   9 -23.322 35.8858  -2
  -9   8   0 -23.322 35.8858   1
  -8   8   0 -6.2449 4.54636   1
  -7   8   0 89.3727 8.34069   1
  -6   8   0 44.0455 5.37092   1
  -5   8   0 40.3936 4.72940   1
  -4   8   0 251.604 16.4482   1
   3  11   3 185.714 25.5315  -2
  -3   8   0 185.714 25.5315   1
   2  10   2 1025.04 79.7449  -2
  -2   8   0 1025.04 79.7449   1
   1   9   1 14.8427 14.5073  -2
  -1   8   0 14.8427 14.5073   1
   0   8   0 747.322 58.5952  -2
   0   8   0 747.322 58.5952   1
   1  -7   1 1001.93 53.2861  -2
   1   8   0 1001.93 53.2861   1
   2  -6   2 1738.17 90.4453  -2
   2   8   0 1738.17 90.4453   1
   3  -5   3 1453.82 62.4630  -2
   3   8   0 1453.82 62.4630   1
   4  -4   4 672.702 36.9326  -2
   4   8   0 672.702 36.9326   1
   5  -3   5 474.000 26.7400  -2
   5   8   0 474.000 26.7400   1
   6  -2   6 404.933 19.4363  -2
   6   8   0 404.933 19.4363   1
   7  -1   7 541.555 25.4374  -2
   7   8   0 541.555 25.4374   1
   8   0   8 297.135 18.3622  -2
   8   8   0 297.135 18.3622   1
   9   1   9 272.340 17.4187  -2
   9   8   0 272.340 17.4187   1
  10   2  10 94.7868 10.3709  -2
  10   8   0 94.7868 10.3709   1
  11   3  11 80.6020 21.5055  -2
  11   8   0 80.6020 21.5055   1
  12   4  12 47.7412 24.8923  -2
  12   8   0 47.7412 24.8923   1
  13   5  13 54.1627 30.0164  -2
  13   8   0 54.1627 30.0164   1
   8  18   9 -42.067 41.5243  -2
  -9   9   0 -42.067 41.5243   1
  -8   9   0 13.9004 12.2009   1
  -7   9   0 83.5514 10.1874   1
  -6   9   0 60.8999 6.15901   1
  -5   9   0 -3.3270 3.36038   1
   4  13   4 776.270 66.1497  -2
  -4   9   0 776.270 66.1497   1
   3  12   3 1102.28 87.4292  -2
  -3   9   0 1102.28 87.4292   1
   2  11   2 138.261 22.4703  -2
  -2   9   0 138.261 22.4703   1
   1  10   1 27.2860 17.8563  -2
  -1   9   0 27.2860 17.8563   1
   0   9   0 68.5527 16.5389  -2
   0   9   0 68.5527 16.5389   1
   1  -8   1 279.203 17.1392  -2
   1   9   0 279.203 17.1392   1
   2  -7   2 60.4087 6.18746  -2
   2   9   0 60.4087 6.18746   1
   3  -6   3 487.642 27.1050  -2
   3   9   0 487.642 27.1050   1
   4  -5   4 188.677 13.3289  -2
   4   9   0 188.677 13.3289   1
   5  -4   5 237.101 15.4797  -2
   5   9   0 237.101 15.4797   1
   6  -3   6 1343.06 71.3769  -2
   6   9   0 1343.06 71.3769   1
   7  -2   7 895.871 48.7966  -2
   7   9   0 895.871 48.7966   1
   8  -1   8 179.044 11.3497  -2
   8   9   0 179.044 11.3497   1
   9   0   9 256.261 15.2034  -2
   9   9   0 256.261 15.2034   1
  10   1  10 -24.839 19.8826  -2
  10   9   0 -24.839 19.8826   1
  11   2  11 23.0772 18.8580  -2
  11   9   0 23.0772 18.8580   1
  12   3  12 653.716 44.8139  -2
  12   9   0 653.716 44.8139   1
  13   4  13 -7.3790 29.7730  -2
  13   9   0 -7.3790 29.7730   1
  -9  10   0 83.9896 13.1845   1
  -8  10   0 19.9327 9.53610   1
  -7  10   0 23.4322 5.17037   1
  -6  10   0 1.27902 3.88731   1
  -5  10   0 253.266 15.2010   1
   4  14   4 100.735 33.6267  -2
  -4  10   0 100.735 33.6267   1
   3  13   3 26.6666 27.4995  -2
  -3  10   0 26.6666 27.4995   1
   2  12   2 138.510 27.4703  -2
  -2  10   0 138.510 27.4703   1
   1  11   1 1632.14 123.290  -2
  -1  10   0 1632.14 123.290   1
   0  10   0 374.246 35.6909  -2
   0  10   0 374.246 35.6909   1
   1  -9   1 1330.61 101.115  -2
   1  10   0 1330.61 101.115   1
   2  -8   2 82.6007 7.55646  -2
   2  10   0 82.6007 7.55646   1
   3  -7   3 307.402 18.5442  -2
   3  10   0 307.402 18.5442   1
   4  -6   4 381.976 18.5383  -2
   4  10   0 381.976 18.5383   1
   5  -5   5 1823.30 96.3735  -2
   5  10   0 1823.30 96.3735   1
   6  -4   6 374.577 22.5971  -2
   6  10   0 374.577 22.5971   1
   7  -3   7 583.537 33.0623  -2
   7  10   0 583.537 33.0623   1
   8  -2   8 161.873 11.3677  -2
   8  10   0 161.873 11.3677   1
   9  -1   9 172.724 18.4018  -2
   9  10   0 172.724 18.4018   1
  10   0  10 30.5702 20.4907  -2
  10  10   0 30.5702 20.4907   1
  11   1  11 133.121 34.5152  -2
  11  10   0 133.121 34.5152   1
  12   2  12 45.7760 23.0948  -2
  12  10   0 45.7760 23.0948   1
  13  10   0 -6.7147 10.9351   1
   7  19   8 105.853 48.1269  -2
  -8  11   0 105.853 48.1269   1
  -7  11   0 247.388 17.0641   1
  -6  11   0 3.60695 4.51649   1
  -5  11   0 18.1659 4.29790   1
  -4  11   0 -3.6781 3.50627   1
  -3  11   0 86.5254 8.61183   1
   2  13   2 -21.548 26.7229  -2
  -2  11   0 -21.548 26.7229   1
  -1  11   0 -0.2125 2.29551   1
   0  11   0 0.07685 2.20387   1
   1 -10   1 70.3572 19.9246  -2
   1  11   0 70.3572 19.9246   1
   2  -9   2 130.262 10.6243  -2
   2  11   0 130.262 10.6243   1
   3  -8   3 699.049 38.4745  -2
   3  11   0 699.049 38.4745   1
   4  -7   4 125.778 9.26202  -2
   4  11   0 125.778 9.26202   1
   5  -6   5 233.595 13.4911  -2
   5  11   0 233.595 13.4911   1
   6  -5   6 31.1938 8.86419  -2
   6  11   0 31.1938 8.86419   1
   7  -4   7 314.379 20.3111  -2
   7  11   0 314.379 20.3111   1
   8  -3   8 46.2458 9.49444  -2
   8  11   0 46.2458 9.49444   1
   9  -2   9 23.2672 23.7049  -2
   9  11   0 23.2672 23.7049   1
  10  -1  10 12.3795 16.0533  -2
  10  11   0 12.3795 16.0533   1
  11   0  11 268.417 34.9980  -2
  11  11   0 268.417 34.9980   1
  12   1  12 77.8354 24.6371  -2
  12  11   0 77.8354 24.6371   1
  13  11   0 12.2962 12.2149   1
   6  19   7 -21.448 42.2776  -2
  -7  12   0 -21.448 42.2776   1
  -6  12   0 19.1331 5.44562   1
  -4  12   0 223.682 17.1096   1
  -3  12   0 18.4864 4.17670   1
  -2  12   0 231.342 19.4433   1
   1  13   1 167.402 31.9056  -2
  -1  12   0 167.402 31.9056   1
   0  12   0 142.201 27.1669  -2
   0  12   0 142.201 27.1669   1
   1 -11   1 621.737 54.8543  -2
   1  12   0 621.737 54.8543   1
   2 -10   2 70.9286 6.98570  -2
   2  12   0 70.9286 6.98570   1
   3  -9   3 430.382 25.4674  -2
   3  12   0 430.382 25.4674   1
   4  -8   4 80.2154 8.20482  -2
   4  12   0 80.2154 8.20482   1
   5  -7   5 1545.79 67.1153  -2
   5  12   0 1545.79 67.1153   1
   6  -6   6 50.2272 8.72937  -2
   6  12   0 50.2272 8.72937   1
   7  -5   7 809.509 45.2585  -2
   7  12   0 809.509 45.2585   1
   8  -4   8 588.397 34.5785  -2
   8  12   0 588.397 34.5785   1
   9  -3   9 139.717 13.8154  -2
   9  12   0 139.717 13.8154   1
  10  -2  10 53.7522 31.0631  -2
  10  12   0 53.7522 31.0631   1
  11  -1  11 819.411 74.2389  -2
  11  12   0 819.411 74.2389   1
  12   0  12 34.4377 35.5934  -2
  12  12   0 34.4377 35.5934   1
  -6  13   0 79.1477 10.0545   1
  -5  13   0 22.0393 5.40811   1
  -4  13   0 8.41007 4.96822   1
  -3  13   0 166.756 13.2988   1
  -2  13   0 545.821 31.2516   1
   1  14   1 426.126 46.4494  -2
  -1  13   0 426.126 46.4494   1
   0  13   0 169.998 31.8106  -2
   0  13   0 169.998 31.8106   1
   1 -12   1 21.9412 25.9752  -2
   1  13   0 21.9412 25.9752   1
   2 -11   2 31.6749 23.9951  -2
   2  13   0 31.6749 23.9951   1
   3 -10   3 363.369 22.7769  -2
   3  13   0 363.369 22.7769   1
   4  -9   4 1056.40 47.1228  -2
   4  13   0 1056.40 47.1228   1
   5  -8   5 1586.96 68.9752  -2
   5  13   0 1586.96 68.9752   1
   6  -7   6 59.8950 9.36004  -2
   6  13   0 59.8950 9.36004   1
   7  -6   7 414.911 21.3291  -2
   7  13   0 414.911 21.3291   1
   8  -5   8 123.514 13.5343  -2
   8  13   0 123.514 13.5343   1
   9  -4   9 212.691 17.4132  -2
   9  13   0 212.691 17.4132   1
  10  -3  10 19.6389 28.8433  -2
  10  13   0 19.6389 28.8433   1
  11  -2  11 310.569 44.5534  -2
  11  13   0 310.569 44.5534   1
  12  -1  12 74.1508 39.6066  -2
  12  13   0 74.1508 39.6066   1
  -6  14   0 28.0016 6.58324   1
  -5  14   0 42.9862 6.24114   1
  -4  14   0 183.631 15.0043   1
  -3  14   0 98.4040 10.3942   1
  -2  14   0 27.8707 4.85333   1
  -1  14   0 -2.8031 11.4823   1
   0  14   0 3369.82 250.641  -2
   0  14   0 3369.82 250.641   1
   1 -13   1 212.643 38.0445  -2
   1  14   0 212.643 38.0445   1
   2 -12   2 21.9754 29.8278  -2
   2  14   0 21.9754 29.8278   1
   3 -11   3 124.762 10.3378  -2
   3  14   0 124.762 10.3378   1
   4 -10   4 33.3831 7.10541  -2
   4  14   0 33.3831 7.10541   1
   5  -9   5 654.706 30.9374  -2
   5  14   0 654.706 30.9374   1
   6  -8   6 7.33574 10.2010  -2
   6  14   0 7.33574 10.2010   1
   7  -7   7 90.2512 11.2271  -2
   7  14   0 90.2512 11.2271   1
   8  -6   8 30.9045 9.47300  -2
   8  14   0 30.9045 9.47300   1
   9  -5   9 295.724 21.7152  -2
   9  14   0 295.724 21.7152   1
  11  -3  11 194.145 37.7935  -2
  11  14   0 194.145 37.7935   1
  12  14   0 63.0307 20.9538   1
  -5  15   0 50.7387 7.68347   1
  -4  15   0 73.9415 7.14292   1
  -3  15   0 3.49496 14.8021   1
  -2  15   0 315.824 25.1017   1
   0  15   0 204.152 39.3951  -2
   0  15   0 204.152 39.3951   1
   1 -14   1 187.116 40.1482  -2
   1  15   0 187.116 40.1482   1
   2 -13   2 65.5916 34.8968  -2
   2  15   0 65.5916 34.8968   1
   3 -12   3 92.5337 32.1842  -2
   3  15   0 92.5337 32.1842   1
   4 -11   4 203.136 12.9368  -2
   4  15   0 203.136 12.9368   1
   5 -10   5 150.023 11.4323  -2
   5  15   0 150.023 11.4323   1
   6  -9   6 92.8767 18.6485  -2
   6  15   0 92.8767 18.6485   1
   7  -8   7 7.64665 11.2580  -2
   7  15   0 7.64665 11.2580   1
   8  -7   8 11.9468 11.3562  -2
   8  15   0 11.9468 11.3562   1
   9  -6   9 9.96032 7.41985  -2
   9  15   0 9.96032 7.41985   1
  10  -5  10 42.9976 14.9001  -2
  10  15   0 42.9976 14.9001   1
  11  -4  11 207.505 40.4193  -2
  11  15   0 207.505 40.4193   1
  -3  16   0 11.9653 16.6283   1
  -2  16   0 43.9547 15.3973   1
  -1  16   0 21.0628 13.9933   1
   0  16   0 85.2025 40.6730  -2
   0  16   0 85.2025 40.6730   1
   1 -15   1 547.395 61.1852  -2
   1  16   0 547.395 61.1852   1
   2 -14   2 112.433 39.1599  -2
   2  16   0 112.433 39.1599   1
   3 -13   3 398.729 51.1647  -2
   3  16   0 398.729 51.1647   1
   4 -12   4 72.8385 22.8589  -2
   4  16   0 72.8385 22.8589   1
   5 -11   5 25.9296 31.3253  -2
   5  16   0 25.9296 31.3253   1
   6 -10   6 181.947 18.8107  -2
   6  16   0 181.947 18.8107   1
   7  -9   7 202.815 15.6708  -2
   7  16   0 202.815 15.6708   1
   8  -8   8 211.896 20.0957  -2
   8  16   0 211.896 20.0957   1
   9  -7   9 55.1506 15.7457  -2
   9  16   0 55.1506 15.7457   1
  10  -6  10 491.796 27.1332  -2
  10  16   0 491.796 27.1332   1
  -2  17   0 169.176 25.0920   1
  -1  17   0 299.635 41.5230   1
   0  17   0 13.3045 14.6706   1
   1 -16   1 237.211 46.2906  -2
   1  17   0 237.211 46.2906   1
   2 -15   2 257.358 44.6177  -2
   2  17   0 257.358 44.6177   1
   3 -14   3 402.314 58.3140  -2
   3  17   0 402.314 58.3140   1
   5 -12   5 9.87179 23.6425  -2
   5  17   0 9.87179 23.6425   1
   6 -11   6 125.853 12.9925  -2
   6  17   0 125.853 12.9925   1
   8  -9   8 514.856 27.8797  -2
   8  17   0 514.856 27.8797   1
   9  -8   9 342.314 22.8920  -2
   9  17   0 342.314 22.8920   1
  -1  18   0 45.2878 25.1517   1
   0  18   0 244.844 39.7595   1
   1  18   0 52.0797 15.9668   1
   2 -16   2 90.3084 46.3553  -2
   2  18   0 90.3084 46.3553   1
   3 -15   3 126.301 47.2955  -2
   3  18   0 126.301 47.2955   1
   4 -14   4 160.456 28.8787  -2
   4  18   0 160.456 28.8787   1
   5 -13   5 301.170 32.5676  -2
   5  18   0 301.170 32.5676   1
   8 -10   8 22.2213 33.8723  -2
   8  18   0 22.2213 33.8723   1
   2 -17   2 9.23513 53.6691  -2
   2  19   0 9.23513 53.6691   1
   3 -16   3 3.44032 55.3478  -2
   3  19   0 3.44032 55.3478   1
   4 -15   4 125.583 32.3147  -2
   4  19   0 125.583 32.3147   1
   5 -14   5 9.01489 29.5066  -2
   5  19   0 9.01489 29.5066   1
   5 -14   6 138.378 31.2933  -2
  -5 -19   1 138.378 31.2933   1
   4 -15   5 53.1392 30.9878  -2
  -4 -19   1 53.1392 30.9878   1
   3 -16   4 130.775 58.2490  -2
  -3 -19   1 130.775 58.2490   1
   2 -17   3 294.018 63.5836  -2
  -2 -19   1 294.018 63.5836   1
   8 -10   9 7.24051 15.3780  -2
  -8 -18   1 7.24051 15.3780   1
   7 -11   8 248.288 39.9552  -2
  -7 -18   1 248.288 39.9552   1
   5 -13   6 -35.938 41.8127  -2
  -5 -18   1 -35.938 41.8127   1
   4 -14   5 439.138 38.5553  -2
  -4 -18   1 439.138 38.5553   1
   3 -15   4 17.8620 45.8364  -2
  -3 -18   1 17.8620 45.8364   1
   2 -16   3 99.2777 49.6546  -2
  -2 -18   1 99.2777 49.6546   1
   1 -17   2 136.688 53.9572  -2
  -1 -18   1 136.688 53.9572   1
   0 -18   1 78.7984 52.6978  -2
   0 -18   1 78.7984 52.6978   1
   9  -8  10 132.975 14.1399  -2
  -9 -17   1 132.975 14.1399   1
   8  -9   9 175.604 15.6513  -2
  -8 -17   1 175.604 15.6513   1
   6 -11   7 156.719 14.2935  -2
  -6 -17   1 156.719 14.2935   1
   5 -12   6 53.5661 8.70628  -2
  -5 -17   1 53.5661 8.70628   1
   3 -14   4 230.082 44.9105  -2
  -3 -17   1 230.082 44.9105   1
   2 -15   3 166.091 44.9692  -2
  -2 -17   1 166.091 44.9692   1
   1 -16   2 123.204 45.9663  -2
  -1 -17   1 123.204 45.9663   1
   1 -17   1 -18.145 16.2921   1
   2 -17   1 26.5754 17.0883   1
  10  -6  11 38.0143 15.8777  -2
 -10 -16   1 38.0143 15.8777   1
   8  -8   9 408.406 22.9454  -2
  -8 -16   1 408.406 22.9454   1
   7  -9   8 126.985 14.3375  -2
  -7 -16   1 126.985 14.3375   1
   6 -10   7 10.2018 10.0164  -2
  -6 -16   1 10.2018 10.0164   1
   5 -11   6 78.7941 10.4917  -2
  -5 -16   1 78.7941 10.4917   1
   4 -12   5 52.6500 21.9197  -2
  -4 -16   1 52.6500 21.9197   1
   3 -13   4 593.911 62.2177  -2
  -3 -16   1 593.911 62.2177   1
   2 -14   3 39.1916 37.7031  -2
  -2 -16   1 39.1916 37.7031   1
   1 -15   2 711.266 74.1928  -2
  -1 -16   1 711.266 74.1928   1
   1  17   0 279.015 50.8868  -2
   1 -16   1 279.015 50.8868   1
   2 -16   1 302.157 19.4753   1
   3 -16   1 146.828 15.5325   1
  11  -4  12 -16.697 38.4814  -2
 -11 -15   1 -16.697 38.4814   1
  10  -5  11 797.711 38.8398  -2
 -10 -15   1 797.711 38.8398   1
   9  -6  10 74.0367 13.6022  -2
  -9 -15   1 74.0367 13.6022   1
   8  -7   9 74.3918 12.2061  -2
  -8 -15   1 74.3918 12.2061   1
   7  -8   8 107.755 12.4201  -2
  -7 -15   1 107.755 12.4201   1
   6  -9   7 163.224 14.9495  -2
  -6 -15   1 163.224 14.9495   1
   5 -10   6 49.2802 9.20150  -2
  -5 -15   1 49.2802 9.20150   1
   4 -11   5 75.1936 9.15265  -2
  -4 -15   1 75.1936 9.15265   1
   3 -12   4 393.718 24.4962  -2
  -3 -15   1 393.718 24.4962   1
   2 -13   3 154.166 36.9363  -2
  -2 -15   1 154.166 36.9363   1
   1 -14   2 742.181 71.1732  -2
  -1 -15   1 742.181 71.1732   1
   0 -15   1 552.704 59.4687  -2
   0 -15   1 552.704 59.4687   1
   1  16   0 325.682 49.6725  -2
   1 -15   1 325.682 49.6725   1
   2 -15   1 44.9453 6.14880   1
   3 -15   1 149.958 12.8966   1
   4 -15   1 122.605 13.2216   1
   5 -15   1 27.3469 6.98284   1
  11  -3  12 104.478 40.0438  -2
 -11 -14   1 104.478 40.0438   1
   9  -5  10 49.5806 12.4379  -2
  -9 -14   1 49.5806 12.4379   1
   8  -6   9 3.37063 13.6381  -2
  -8 -14   1 3.37063 13.6381   1
   7  -7   8 172.557 16.0611  -2
  -7 -14   1 172.557 16.0611   1
   6  -8   7 49.0301 9.86517  -2
  -6 -14   1 49.0301 9.86517   1
   5  -9   6 424.373 21.7097  -2
  -5 -14   1 424.373 21.7097   1
   4 -10   5 208.141 13.7663  -2
  -4 -14   1 208.141 13.7663   1
   3 -11   4 -2.9572 26.0337  -2
  -3 -14   1 -2.9572 26.0337   1
   2 -12   3 413.425 44.5639  -2
  -2 -14   1 413.425 44.5639   1
   1 -13   2 57.8525 32.0855  -2
  -1 -14   1 57.8525 32.0855   1
   0 -14   1 34.8652 34.3488  -2
   0 -14   1 34.8652 34.3488   1
   1  15   0 200.739 42.7006  -2
   1 -14   1 200.739 42.7006   1
   2  16   1 805.552 80.3090  -2
   2 -14   1 805.552 80.3090   1
   3 -14   1 22.6485 4.98910   1
   4 -14   1 409.698 22.3196   1
   5 -14   1 -3.3800 5.62929   1
   6 -14   1 43.9594 7.81785   1
 -12 -13   1 1.47437 15.3752   1
  11  -2  12 189.172 41.8160  -2
 -11 -13   1 189.172 41.8160   1
  10  -3  11 39.3717 30.7357  -2
 -10 -13   1 39.3717 30.7357   1
   9  -4  10 1024.54 56.5226  -2
  -9 -13   1 1024.54 56.5226   1
   8  -5   9 262.764 20.0175  -2
  -8 -13   1 262.764 20.0175   1
   7  -6   8 105.796 10.6980  -2
  -7 -13   1 105.796 10.6980   1
   6  -7   7 14.4850 7.89119  -2
  -6 -13   1 14.4850 7.89119   1
   5  -8   6 297.472 16.3531  -2
  -5 -13   1 297.472 16.3531   1
   4  -9   5 33.6248 7.57849  -2
  -4 -13   1 33.6248 7.57849   1
   3 -10   4 306.923 20.1683  -2
  -3 -13   1 306.923 20.1683   1
   2 -11   3 72.4640 8.58433  -2
  -2 -13   1 72.4640 8.58433   1
   1 -12   2 124.837 29.5387  -2
  -1 -13   1 124.837 29.5387   1
   0 -13   1 87.9347 31.7475  -2
   0 -13   1 87.9347 31.7475   1
   1  14   0 290.056 41.6011  -2
   1 -13   1 290.056 41.6011   1
   2  15   1 4.49545 38.3922  -2
   2 -13   1 4.49545 38.3922   1
   3  16   2 -25.089 38.6841  -2
   3 -13   1 -25.089 38.6841   1
   4 -13   1 376.167 20.9418   1
   5 -13   1 8.47310 4.64609   1
   6 -13   1 136.806 14.1010   1
  12   0  13 52.3987 25.3192  -2
 -12 -12   1 52.3987 25.3192   1
  11  -1  12 410.766 50.6792  -2
 -11 -12   1 410.766 50.6792   1
  10  -2  11 71.6525 32.2780  -2
 -10 -12   1 71.6525 32.2780   1
   9  -3  10 278.321 19.4701  -2
  -9 -12   1 278.321 19.4701   1
   8  -4   9 126.900 13.0647  -2
  -8 -12   1 126.900 13.0647   1
   7  -5   8 325.925 21.7350  -2
  -7 -12   1 325.925 21.7350   1
   6  -6   7 317.707 16.9932  -2
  -6 -12   1 317.707 16.9932   1
   5  -7   6 833.694 37.6783  -2
  -5 -12   1 833.694 37.6783   1
   4  -8   5 572.127 26.8042  -2
  -4 -12   1 572.127 26.8042   1
   3  -9   4 934.444 50.8247  -2
  -3 -12   1 934.444 50.8247   1
   2 -10   3 6.50108 5.95537  -2
  -2 -12   1 6.50108 5.95537   1
   1 -11   2 2484.85 185.271  -2
  -1 -12   1 2484.85 185.271   1
   0 -12   1 94.8625 7.94444  -2
   0 -12   1 94.8625 7.94444   1
   1  13   0 91.6407 28.8273  -2
   1 -12   1 91.6407 28.8273   1
   2  14   1 38.6872 32.9327  -2
   2 -12   1 38.6872 32.9327   1
   3  15   2 49.7403 35.9324  -2
   3 -12   1 49.7403 35.9324   1
   4  16   3 168.563 41.8089  -2
   4 -12   1 168.563 41.8089   1
   6 -12   1 12.8206 5.36348   1
   7 -12   1 -1.4511 6.15502   1
  12   1  13 -25.293 39.1491  -2
 -12 -11   1 -25.293 39.1491   1
  10  -1  11 175.632 21.5245  -2
 -10 -11   1 175.632 21.5245   1
   9  -2  10 206.498 30.2494  -2
  -9 -11   1 206.498 30.2494   1
   8  -3   9 140.940 13.3244  -2
  -8 -11   1 140.940 13.3244   1
   7  -4   8 130.366 12.4900  -2
  -7 -11   1 130.366 12.4900   1
   6  -5   7 164.403 13.5494  -2
  -6 -11   1 164.403 13.5494   1
   5  -6   6 699.135 31.8957  -2
  -5 -11   1 699.135 31.8957   1
   4  -7   5 51.1815 10.1299  -2
  -4 -11   1 51.1815 10.1299   1
   3  -8   4 130.232 10.6399  -2
  -3 -11   1 130.232 10.6399   1
   2  -9   3 2.19417 5.77723  -2
  -2 -11   1 2.19417 5.77723   1
   1 -10   2 2450.13 127.455  -2
  -1 -11   1 2450.13 127.455   1
   0 -11   1 119.831 10.3870  -2
   0 -11   1 119.831 10.3870   1
   1  12   0 559.146 51.9587  -2
   1 -11   1 559.146 51.9587   1
   2  13   1 114.341 31.0395  -2
   2 -11   1 114.341 31.0395   1
   3  14   2 288.285 40.1221  -2
   3 -11   1 288.285 40.1221   1
   4  15   3 116.774 37.8155  -2
   4 -11   1 116.774 37.8155   1
   5 -11   1 242.433 15.7406   1
   6 -11   1 3.55184 4.74394   1
   7 -11   1 -4.0724 5.71681   1
   7  19   7 31.9730 47.4247  -2
   8 -11   1 31.9730 47.4247   1
 -13 -10   1 22.5777 11.3275   1
  12   2  13 74.8131 26.3489  -2
 -12 -10   1 74.8131 26.3489   1
  11   1  12 143.157 30.8803  -2
 -11 -10   1 143.157 30.8803   1
  10   0  11 -4.3209 17.3449  -2
 -10 -10   1 -4.3209 17.3449   1
   9  -1  10 182.717 19.2744  -2
  -9 -10   1 182.717 19.2744   1
   8  -2   9 352.921 22.4699  -2
  -8 -10   1 352.921 22.4699   1
   7  -3   8 31.4500 8.83588  -2
  -7 -10   1 31.4500 8.83588   1
   6  -4   7 16.0308 10.1685  -2
  -6 -10   1 16.0308 10.1685   1
   5  -5   6 547.889 25.4625  -2
  -5 -10   1 547.889 25.4625   1
   4  -6   5 473.676 22.2866  -2
  -4 -10   1 473.676 22.2866   1
   3  -7   4 239.425 15.3959  -2
  -3 -10   1 239.425 15.3959   1
   2  -8   3 108.361 9.38549  -2
  -2 -10   1 108.361 9.38549   1
   1  -9   2 56.4690 7.02192  -2
  -1 -10   1 56.4690 7.02192   1
   0 -10   1 -12.031 4.67106  -2
   0 -10   1 -12.031 4.67106   1
   1  11   0 43.0660 20.9290  -2
   1 -10   1 43.0660 20.9290   1
   2  12   1 855.628 47.3310  -2
   2 -10   1 855.628 47.3310   1
   3  13   2 2.17794 26.6253  -2
   3 -10   1 2.17794 26.6253   1
   4  14   3 549.755 54.2877  -2
   4 -10   1 549.755 54.2877   1
   5  15   4 415.919 47.6594  -2
   5 -10   1 415.919 47.6594   1
   6 -10   1 48.0317 5.98811   1
   7 -10   1 39.5959 7.12149   1
   8 -10   1 -4.5222 5.58850   1
   9 -10   1 21.1919 12.7670   1
 -13  -9   1 67.1335 12.7789   1
  12   3  13 18.7626 25.5655  -2
 -12  -9   1 18.7626 25.5655   1
  11   2  12 5.17460 26.0807  -2
 -11  -9   1 5.17460 26.0807   1
  10   1  11 40.1775 17.3095  -2
 -10  -9   1 40.1775 17.3095   1
   9   0  10 16.0626 14.8186  -2
  -9  -9   1 16.0626 14.8186   1
   8  -1   9 200.725 17.9874  -2
  -8  -9   1 200.725 17.9874   1
   7  -2   8 235.254 13.3098  -2
  -7  -9   1 235.254 13.3098   1
   6  -3   7 1931.81 101.409  -2
  -6  -9   1 1931.81 101.409   1
   5  -4   6 178.070 12.8722  -2
  -5  -9   1 178.070 12.8722   1
   4  -5   5 302.018 15.0330  -2
  -4  -9   1 302.018 15.0330   1
   3  -6   4 453.880 21.1287  -2
  -3  -9   1 453.880 21.1287   1
   2  -7   3 241.138 14.9554  -2
  -2  -9   1 241.138 14.9554   1
   1  -8   2 503.023 28.4141  -2
  -1  -9   1 503.023 28.4141   1
   0  -9   1 73.6675 6.85836  -2
   0  -9   1 73.6675 6.85836   1
   1  10   0 1153.99 61.2582  -2
   1  -9   1 1153.99 61.2582   1
   2  11   1 134.816 11.6221  -2
   2  -9   1 134.816 11.6221   1
   3  12   2 86.7572 24.8727  -2
   3  -9   1 86.7572 24.8727   1
   4  13   3 232.629 34.2221  -2
   4  -9   1 232.629 34.2221   1
   5  14   4 633.592 58.8920  -2
   5  -9   1 633.592 58.8920   1
   6  15   5 44.4662 32.5923  -2
   6  -9   1 44.4662 32.5923   1
   7  -9   1 14.7456 4.69347   1
   8  -9   1 29.2028 9.53239   1
   9  -9   1 69.4116 9.08133   1
 -13  -8   1 -6.4346 15.3380   1
  12   4  13 40.2810 26.3331  -2
 -12  -8   1 40.2810 26.3331   1
  11   3  12 23.3308 21.5117  -2
 -11  -8   1 23.3308 21.5117   1
  10   2  11 15.0036 17.0198  -2
 -10  -8   1 15.0036 17.0198   1
   9   1  10 502.272 32.2879  -2
  -9  -8   1 502.272 32.2879   1
   8   0   9 883.923 50.2702  -2
  -8  -8   1 883.923 50.2702   1
   7  -1   8 99.0428 9.94668  -2
  -7  -8   1 99.0428 9.94668   1
   6  -2   7 283.754 14.6703  -2
  -6  -8   1 283.754 14.6703   1
   5  -3   6 235.413 14.9707  -2
  -5  -8   1 235.413 14.9707   1
   4  -4   5 105.420 9.00430  -2
  -4  -8   1 105.420 9.00430   1
   3  -5   4 1368.21 58.9105  -2
  -3  -8   1 1368.21 58.9105   1
   2  -6   3 57.0179 5.84016  -2
  -2  -8   1 57.0179 5.84016   1
   1  -7   2 1223.35 64.2301  -2
  -1  -8   1 1223.35 64.2301   1
   0  -8   1 134.625 7.33584  -2
   0  -8   1 134.625 7.33584   1
   1   9   0 298.110 18.2296  -2
   1  -8   1 298.110 18.2296   1
   2  10   1 111.021 11.2169  -2
   2  -8   1 111.021 11.2169   1
   3  11   2 1445.66 106.464  -2
   3  -8   1 1445.66 106.464   1
   4  -8   1 6.12015 3.36920   1
   5  -8   1 624.813 35.6217   1
   6  -8   1 19.4038 5.12145   1
   7  -8   1 64.1615 6.40062   1
   8  -8   1 40.6497 6.01099   1
   9  -8   1 23.8682 5.93959   1
   9  18   9 5.50564 43.6996  -2
  10  -8   1 5.50564 43.6996   1
 -13  -7   1 16.1071 10.9275   1
  12   5  13 0.31797 34.1493  -2
 -12  -7   1 0.31797 34.1493   1
  11   4  12 164.110 23.8513  -2
 -11  -7   1 164.110 23.8513   1
  10   3  11 238.048 23.1432  -2
 -10  -7   1 238.048 23.1432   1
   9   2  10 68.6373 15.8759  -2
  -9  -7   1 68.6373 15.8759   1
   8   1   9 109.176 8.59549  -2
  -8  -7   1 109.176 8.59549   1
   7   0   8 86.0846 7.70888  -2
  -7  -7   1 86.0846 7.70888   1
   6  -1   7 567.919 25.9585  -2
  -6  -7   1 567.919 25.9585   1
   5  -2   6 193.134 10.3763  -2
  -5  -7   1 193.134 10.3763   1
   4  -3   5 382.448 21.8089  -2
  -4  -7   1 382.448 21.8089   1
   3  -4   4 818.298 35.7924  -2
  -3  -7   1 818.298 35.7924   1
   2  -5   3 1687.50 87.6059  -2
  -2  -7   1 1687.50 87.6059   1
   1  -6   2 1626.58 84.5235  -2
  -1  -7   1 1626.58 84.5235   1
   0  -7   1 29.4097 3.49292  -2
   0  -7   1 29.4097 3.49292   1
   1   8   0 1148.65 84.5985  -2
   1  -7   1 1148.65 84.5985   1
   2   9   1 32.7503 6.89806  -2
   2  -7   1 32.7503 6.89806   1
   3  10   2 902.757 67.3154  -2
   3  -7   1 902.757 67.3154   1
   4  11   3 24.0593 9.29336  -2
   4  -7   1 24.0593 9.29336   1
   5  -7   1 0.94580 3.83957   1
   6  -7   1 61.2828 7.81482   1
   7  -7   1 8.54482 4.55510   1
   8  -7   1 25.7617 5.03295   1
   9  -7   1 0.72129 11.0296   1
  10  -7   1 58.9174 7.25726   1
 -13  -6   1 73.3490 13.2843   1
 -12  -6   1 19.5795 9.45061   1
  11   5  12 10.5225 26.7307  -2
 -11  -6   1 10.5225 26.7307   1
  10   4  11 69.5443 18.9353  -2
 -10  -6   1 69.5443 18.9353   1
   9   3  10 420.272 20.9000  -2
  -9  -6   1 420.272 20.9000   1
   8   2   9 423.278 20.5103  -2
  -8  -6   1 423.278 20.5103   1
   7   1   8 1212.42 66.4446  -2
  -7  -6   1 1212.42 66.4446   1
   6   0   7 28.1112 5.32596  -2
  -6  -6   1 28.1112 5.32596   1
   5  -1   6 14.7325 4.07920  -2
  -5  -6   1 14.7325 4.07920   1
   4  -2   5 2297.97 98.1685  -2
  -4  -6   1 2297.97 98.1685   1
   3  -3   4 4291.73 222.150  -2
  -3  -6   1 4291.73 222.150   1
   2  -4   3 42.3735 4.57746  -2
  -2  -6   1 42.3735 4.57746   1
   1  -5   2 325.618 18.2342  -2
  -1  -6   1 325.618 18.2342   1
   0  -6   1 104.352 6.60530  -2
   0  -6   1 104.352 6.60530   1
   1   7   0 19.9791 5.04899  -2
   1  -6   1 19.9791 5.04899   1
   2   8   1 2363.41 172.089  -2
   2  -6   1 2363.41 172.089   1
   3   9   2 507.065 38.9646  -2
   3  -6   1 507.065 38.9646   1
   4  -6   1 284.698 26.3500   1
   5  -6   1 4.04171 6.33034   1
   6  -6   1 603.622 34.2474   1
   7  -6   1 357.709 22.5979   1
   8  -6   1 38.5752 6.32615   1
   9  -6   1 168.138 14.8766   1
  10  -6   1 0.33871 5.44831   1
  10  17  10 256.873 47.5567  -2
  11  -6   1 256.873 47.5567   1
 -13  -5   1 147.500 17.2103   1
 -12  -5   1 30.5481 9.39863   1
 -11  -5   1 239.115 21.1568   1
  10   5  11 288.702 25.5329  -2
 -10  -5   1 288.702 25.5329   1
   9   4  10 286.273 18.1576  -2
  -9  -5   1 286.273 18.1576   1
   8   3   9 195.214 11.8815  -2
  -8  -5   1 195.214 11.8815   1
   7   2   8 76.4427 6.81637  -2
  -7  -5   1 76.4427 6.81637   1
   6   1   7 72.7001 6.62308  -2
  -6  -5   1 72.7001 6.62308   1
   5   0   6 1833.80 78.7104  -2
  -5  -5   1 1833.80 78.7104   1
   4  -1   5 84.1149 4.71098  -2
  -4  -5   1 84.1149 4.71098   1
   3  -2   4 41.0461 4.88923  -2
  -3  -5   1 41.0461 4.88923   1
   2  -3   3 387.004 17.4181  -2
  -2  -5   1 387.004 17.4181   1
   1  -4   2 871.870 45.8601  -2
  -1  -5   1 871.870 45.8601   1
   0  -5   1 20.2852 2.77786  -2
   0  -5   1 20.2852 2.77786   1
   1   6   0 1534.04 112.384  -2
   1  -5   1 1534.04 112.384   1
   2   7   1 3110.62 225.946  -2
   2  -5   1 3110.62 225.946   1
   4  -5   1 2133.13 160.322   1
   5  -5   1 -1.9755 4.86843   1
   6  -5   1 386.767 23.0508   1
   7  -5   1 5.04412 4.13864   1
   8  -5   1 2.89692 4.36769   1
   9  -5   1 94.2116 10.8457   1
  10  -5   1 160.093 13.0475   1
  10  16  10 249.736 44.8987  -2
  11  -5   1 249.736 44.8987   1
 -13  -4   1 25.8316 11.9323   1
 -12  -4   1 63.8094 10.7213   1
 -11  -4   1 32.5886 9.11216   1
 -10  -4   1 121.736 13.6532   1
   9   5  10 -18.964 15.0568  -2
  -9  -4   1 -18.964 15.0568   1
   8   4   9 276.782 14.6690  -2
  -8  -4   1 276.782 14.6690   1
   7   3   8 513.204 30.6435  -2
  -7  -4   1 513.204 30.6435   1
   6   2   7 199.073 10.5603  -2
  -6  -4   1 199.073 10.5603   1
   5   1   6 445.120 25.8248  -2
  -5  -4   1 445.120 25.8248   1
   4   0   5 1286.42 55.4936  -2
  -4  -4   1 1286.42 55.4936   1
   3  -1   4 9331.65 483.760  -2
  -3  -4   1 9331.65 483.760   1
   2  -2   3 4241.41 220.051  -2
  -2  -4   1 4241.41 220.051   1
   1  -3   2 448.394 24.0412  -2
  -1  -4   1 448.394 24.0412   1
   0  -4   1 7.55815 2.10661  -2
   0  -4   1 7.55815 2.10661   1
   1   5   0 9999.99 727.056  -2
   1  -4   1 9999.99 727.056   1
   2   6   1 9059.77 655.720  -2
   2  -4   1 9059.77 655.720   1
   5  -4   1 67.6524 11.4279   1
   6  -4   1 101.983 14.5845   1
   7  -4   1 7.26707 3.83348   1
   8  -4   1 229.679 16.3863   1
   9  -4   1 -1.3879 4.75264   1
  10  -4   1 -3.5133 5.21899   1
  11  -4   1 -6.9834 7.91920   1
  12  -4   1 36.2763 10.7272   1
 -13  -3   1 1.14063 10.7399   1
 -12  -3   1 57.8857 10.2002   1
 -11  -3   1 120.514 6.70627   1
 -10  -3   1 480.096 23.2271   1
  -9  -3   1 285.827 15.0801   1
   8   5   9 88.1933 8.42499  -2
  -8  -3   1 88.1933 8.42499   1
   7   4   8 221.214 12.2847  -2
  -7  -3   1 221.214 12.2847   1
   6   3   7 40.5053 5.15105  -2
  -6  -3   1 40.5053 5.15105   1
   5   2   6 77.7465 5.38544  -2
  -5  -3   1 77.7465 5.38544   1
   4   1   5 204.044 12.7682  -2
  -4  -3   1 204.044 12.7682   1
   3   0   4 1884.10 81.1464  -2
  -3  -3   1 1884.10 81.1464   1
   2  -1   3 2708.54 143.014  -2
  -2  -3   1 2708.54 143.014   1
   1  -2   2 998.818 52.3815  -2
  -1  -3   1 998.818 52.3815   1
   0  -3   1 1167.94 61.3640  -2
   0  -3   1 1167.94 61.3640   1
   1   4   0 1932.98 141.685  -2
   1  -3   1 1932.98 141.685   1
   4   7   3 1200.26 91.6617  -2
   4  -3   1 1200.26 91.6617   1
   5   8   4 1619.02 122.917  -2
   5  -3   1 1619.02 122.917   1
   6  -3   1 47.0166 8.84294   1
   7  -3   1 40.6540 8.27839   1
   9  -3   1 54.4323 7.03023   1
  10  -3   1 -1.0792 5.24166   1
  11  -3   1 10.8087 6.45709   1
  12  -3   1 4.59963 6.46199   1
 -13  -2   1 8.31357 12.9099   1
 -12  -2   1 140.290 9.85353   1
 -11  -2   1 1.07540 2.17545   1
 -10  -2   1 43.2088 5.33860   1
  -9  -2   1 42.7476 4.72009   1
  -8  -2   1 47.9843 4.62146   1
   7   5   8 122.286 8.97928  -2
  -7  -2   1 122.286 8.97928   1
   6   4   7 1433.94 62.2007  -2
  -6  -2   1 1433.94 62.2007   1
   5   3   6 753.569 33.4139  -2
  -5  -2   1 753.569 33.4139   1
   4   2   5 3333.79 143.313  -2
  -4  -2   1 3333.79 143.313   1
   3   1   4 2033.34 89.4129  -2
  -3  -2   1 2033.34 89.4129   1
   1  -1   2 2673.15 203.870  -2
  -1  -2   1 2673.15 203.870   1
   0  -2   1 0.98105 1.19010  -2
   0  -2   1 0.98105 1.19010   1
   1   3   0 932.625 69.0600  -2
   1  -2   1 932.625 69.0600   1
   3   5   2 1949.39 145.744  -2
   3  -2   1 1949.39 145.744   1
   4   6   3 3484.88 259.195  -2
   4  -2   1 3484.88 259.195   1
   5   7   4 249.982 23.7486  -2
   5  -2   1 249.982 23.7486   1
   6   8   5 44.6947 13.7975  -2
   6  -2   1 44.6947 13.7975   1
   7   9   6 946.894 75.2969  -2
   7  -2   1 946.894 75.2969   1
   8  10   7 13.0573 21.3450  -2
   8  -2   1 13.0573 21.3450   1
  10  -2   1 10.6260 8.44547   1
  11  -2   1 10.8690 6.39151   1
  12  -2   1 -6.9936 7.38097   1
 -13  -1   1 3.02325 5.26831   1
 -12  -1   1 6.95348 3.10813   1
 -11  -1   1 111.655 8.18248   1
 -10  -1   1 362.443 18.7748   1
  -9  -1   1 29.2311 3.55495   1
  -8  -1   1 583.463 34.3715   1
   7   6   8 692.900 56.5738  -2
  -7  -1   1 692.900 56.5738   1
   6   5   7 9.43991 12.1594  -2
  -6  -1   1 9.43991 12.1594   1
   5   4   6 539.782 30.6357  -2
  -5  -1   1 539.782 30.6357   1
   4   3   5 1175.33 62.8798  -2
  -4  -1   1 1175.33 62.8798   1
   3   2   4 3979.06 208.944  -2
  -3  -1   1 3979.06 208.944   1
   2   1   3 1343.37 71.4490  -2
  -2  -1   1 1343.37 71.4490   1
   1   0   2 1175.34 92.0357  -2
  -1  -1   1 1175.34 92.0357   1
   2   3   1 1297.82 97.5581  -2
   2  -1   1 1297.82 97.5581   1
   3   4   2 134.916 12.8005  -2
   3  -1   1 134.916 12.8005   1
   4   5   3 1738.06 130.504  -2
   4  -1   1 1738.06 130.504   1
   5   6   4 1316.11 99.9552  -2
   5  -1   1 1316.11 99.9552   1
   6   7   5 513.841 42.7753  -2
   6  -1   1 513.841 42.7753   1
   7   8   6 183.272 22.7920  -2
   7  -1   1 183.272 22.7920   1
   8   9   7 194.925 26.8908  -2
   8  -1   1 194.925 26.8908   1
   9  -1   1 12.2751 6.65077   1
  10  -1   1 1.01993 8.63739   1
  11  -1   1 -8.1779 9.87045   1
  12  -1   1 6.74710 7.54360   1
 -12   0   1 222.422 13.0876   1
 -11   0   1 0.75405 5.85472   1
 -10   0   1 145.812 13.2586   1
  -9   0   1 181.292 16.2235   1
  -8   0   1 174.885 14.7821   1
  -7   0   1 -5.0396 3.88490   1
  -6   0   1 94.4943 12.2408   1
   5   5   6 116.825 14.8737  -2
  -5   0   1 116.825 14.8737   1
   4   4   5 828.929 63.7223  -2
  -4   0   1 828.929 63.7223   1
   3   3   4 2254.83 168.110  -2
  -3   0   1 2254.83 168.110   1
   2   2   3 76.5519 9.16176  -2
  -2   0   1 76.5519 9.16176   1
  -1   0   1 28.9937 1.88224   1
   2   2   1 112.108 7.19580  -2
   2   0   1 112.108 7.19580   1
   3   3   2 2753.81 144.957  -2
   3   0   1 2753.81 144.957   1
   4   4   3 100.105 8.09771  -2
   4   0   1 100.105 8.09771   1
   5   5   4 993.085 54.1094  -2
   5   0   1 993.085 54.1094   1
   6   6   5 961.449 74.7002  -2
   6   0   1 961.449 74.7002   1
   7   7   6 1228.15 95.1668  -2
   7   0   1 1228.15 95.1668   1
   8   8   7 141.342 22.6453  -2
   8   0   1 141.342 22.6453   1
   9   9   8 75.4010 24.5757  -2
   9   0   1 75.4010 24.5757   1
  10   0   1 -1.7890 10.7827   1
  11   0   1 32.6137 5.38679   1
  12   0   1 56.7650 6.88367   1
  13   0   1 -1.8519 4.14274   1
 -12   1   1 -8.5385 3.94970   1
 -11   1   1 5.64761 11.3160   1
 -10   1   1 -4.1625 4.78693   1
  -9   1   1 210.909 24.5019   1
  -8   1   1 51.6274 9.72316   1
  -7   1   1 -1.9017 4.00826   1
  -6   1   1 430.385 35.5854   1
  -5   1   1 63.1201 9.77599   1
  -4   1   1 324.405 26.6013   1
  -3   1   1 2834.61 210.004   1
  -2   1   1 1909.03 141.552   1
  -1   1   1 412.425 30.1516   1
   2   1   1 1726.05 74.3784  -2
   2   1   1 1726.05 74.3784   1
   3   2   2 4963.90 260.342  -2
   3   1   1 4963.90 260.342   1
   4   3   3 57.7805 6.06205  -2
   4   1   1 57.7805 6.06205   1
   5   4   4 104.327 9.38120  -2
   5   1   1 104.327 9.38120   1
   6   5   5 3806.19 200.191  -2
   6   1   1 3806.19 200.191   1
   7   6   6 240.120 18.1487  -2
   7   1   1 240.120 18.1487   1
   8   7   7 106.508 20.2684  -2
   8   1   1 106.508 20.2684   1
   9   8   8 169.129 26.6705  -2
   9   1   1 169.129 26.6705   1
  10   1   1 418.332 38.7826   1
  11  10  10 -2.7703 28.3062  -2
  11   1   1 -2.7703 28.3062   1
  12   1   1 -1.0562 4.14021   1
  13   1   1 13.3965 14.2155   1
 -12   2   1 6.74215 7.66545   1
 -11   2   1 156.157 17.0026   1
 -10   2   1 -1.4825 8.25549   1
  -9   2   1 -5.7691 4.14182   1
  -8   2   1 484.155 41.6527   1
  -7   2   1 7.10682 6.66791   1
  -6   2   1 199.225 19.8180   1
  -5   2   1 127.330 14.4688   1
  -4   2   1 6.99411 3.89978   1
  -3   2   1 508.371 39.6152   1
  -1   2   1 8224.69 588.908   1
   0   2   1 192.617 10.3906   1
  -1   1   0 758.152 39.8954  -2
   1   2   1 758.152 39.8954   1
   2   0   1 214.940 8.49151  -2
   2   2   1 214.940 8.49151   1
   3   1   2 1521.48 65.2894  -2
   3   2   1 1521.48 65.2894   1
   4   2   3 1057.69 56.6492  -2
   4   2   1 1057.69 56.6492   1
   5   3   4 337.249 20.2604  -2
   5   2   1 337.249 20.2604   1
   6   4   5 957.831 52.6496  -2
   6   2   1 957.831 52.6496   1
   7   5   6 345.306 22.4020  -2
   7   2   1 345.306 22.4020   1
   8   6   7 2135.42 114.650  -2
   8   2   1 2135.42 114.650   1
   9   7   8 460.135 42.7024  -2
   9   2   1 460.135 42.7024   1
  10   8   9 393.417 25.3951  -2
  10   2   1 393.417 25.3951   1
  11   2   1 4.69179 3.38163   1
  12  10  11 240.076 25.5511  -2
  12   2   1 240.076 25.5511   1
  13   2   1 29.8348 5.87217   1
 -12   3   1 45.6858 7.42930   1
 -11   3   1 150.325 15.8454   1
 -10   3   1 5.83049 6.96010   1
  -9   3   1 4.63200 5.28615   1
  -8   3   1 26.3085 8.19412   1
  -7   3   1 12.9688 6.66748   1
  -6   3   1 -2.9792 5.24520   1
  -5   3   1 48.4643 8.21311   1
  -4   3   1 61.5504 9.59972   1
  -3   3   1 7.34838 3.35680   1
  -1   3   1 573.611 42.6775   1
  -1   2   0 525.325 27.8627  -2
   1   3   1 525.325 27.8627   1
   2  -1   1 1417.76 52.5176  -2
   2   3   1 1417.76 52.5176   1
   3   0   2 1728.45 63.8184  -2
   3   3   1 1728.45 63.8184   1
   4   1   3 1499.41 64.3735  -2
   4   3   1 1499.41 64.3735   1
   5   2   4 492.870 22.2837  -2
   5   3   1 492.870 22.2837   1
   6   3   5 155.451 9.14470  -2
   6   3   1 155.451 9.14470   1
   7   4   6 204.336 11.7147  -2
   7   3   1 204.336 11.7147   1
   8   5   7 362.059 18.5995  -2
   8   3   1 362.059 18.5995   1
   9   6   8 4.54943 9.28782  -2
   9   3   1 4.54943 9.28782   1
  10   7   9 66.9566 10.8609  -2
  10   3   1 66.9566 10.8609   1
  11   8  10 39.6395 12.0095  -2
  11   3   1 39.6395 12.0095   1
  12   9  11 282.410 39.9242  -2
  12   3   1 282.410 39.9242   1
  13   3   1 49.0457 10.8477   1
 -11   4   1 31.6667 7.00537   1
 -10   4   1 -5.1941 6.67428   1
  -9   4   1 163.225 15.1628   1
  -8   4   1 303.243 21.0275   1
  -7   4   1 16.1872 8.10806   1
  -6   4   1 4.03010 5.71953   1
  -5   4   1 65.9451 11.4685   1
  -2   4   1 1881.50 136.825   1
  -1   4   1 300.093 23.7566   1
   0   4   1 22.3199 2.04108   1
  -1   3   0 8499.97 433.633  -2
   1   4   1 8499.97 433.633   1
   2  -2   1 3250.14 166.557  -2
   2   4   1 3250.14 166.557   1
   3  -1   2 1202.03 51.7735  -2
   3   4   1 1202.03 51.7735   1
   4   0   3 9370.31 489.516  -2
   4   4   1 9370.31 489.516   1
   5   1   4 291.345 13.8650  -2
   5   4   1 291.345 13.8650   1
   6   2   5 245.882 12.4504  -2
   6   4   1 245.882 12.4504   1
   7   3   6 122.696 8.45555  -2
   7   4   1 122.696 8.45555   1
   8   4   7 218.464 12.6979  -2
   8   4   1 218.464 12.6979   1
   9   5   8 25.4326 14.2302  -2
   9   4   1 25.4326 14.2302   1
  10   6   9 202.524 14.6213  -2
  10   4   1 202.524 14.6213   1
  11   7  10 85.7645 11.7748  -2
  11   4   1 85.7645 11.7748   1
  12   8  11 293.826 39.8322  -2
  12   4   1 293.826 39.8322   1
  13   9  12 60.0491 38.8254  -2
  13   4   1 60.0491 38.8254   1
  10  16  12 231.578 44.2715  -2
 -11   5   1 231.578 44.2715   1
 -10   5   1 1.72148 5.73429   1
  -9   5   1 228.910 18.8050   1
  -8   5   1 45.3695 7.61344   1
  -7   5   1 206.039 16.2126   1
  -6   5   1 494.085 29.1328   1
  -5   5   1 357.675 21.8117   1
  -4   5   1 -0.3380 4.17824   1
  -2   5   1 50.9687 8.76023   1
  -1   5   1 467.093 36.1235   1
   0   5   1 360.597 19.3909   1
  -1   4   0 3093.72 158.454  -2
   1   5   1 3093.72 158.454   1
   2  -3   1 5264.09 268.648  -2
   2   5   1 5264.09 268.648   1
   3  -2   2 554.454 30.0149  -2
   3   5   1 554.454 30.0149   1
   4  -1   3 451.215 20.4065  -2
   4   5   1 451.215 20.4065   1
   5   0   4 3814.23 162.043  -2
   5   5   1 3814.23 162.043   1
   6   1   5 152.893 10.6162  -2
   6   5   1 152.893 10.6162   1
   7   2   6 251.109 12.9073  -2
   7   5   1 251.109 12.9073   1
   8   3   7 91.3356 7.71156  -2
   8   5   1 91.3356 7.71156   1
   9   4   8 457.075 22.9303  -2
   9   5   1 457.075 22.9303   1
  10   5   9 71.2847 10.0283  -2
  10   5   1 71.2847 10.0283   1
  11   6  10 476.640 25.0846  -2
  11   5   1 476.640 25.0846   1
  12   7  11 53.0288 11.0005  -2
  12   5   1 53.0288 11.0005   1
 -11   6   1 2.76837 8.27036   1
   9  16  11 60.3911 36.3151  -2
 -10   6   1 60.3911 36.3151   1
  -9   6   1 108.306 9.78703   1
  -8   6   1 214.472 13.7758   1
  -7   6   1 150.426 10.7753   1
  -6   6   1 301.922 20.2640   1
  -5   6   1 221.947 15.9841   1
  -4   6   1 110.049 10.2010   1
  -3   6   1 690.164 37.0764   1
   2   8   3 973.312 73.9844  -2
  -2   6   1 973.312 73.9844   1
   1   7   2 4029.97 206.947  -2
  -1   6   1 4029.97 206.947   1
   0   6   1 18.1371 2.29255   1
  -1   5   0 384.430 21.7641  -2
   1   6   1 384.430 21.7641   1
   2  -4   1 6635.77 278.326  -2
   2   6   1 6635.77 278.326   1
   3  -3   2 7729.29 398.684  -2
   3   6   1 7729.29 398.684   1
   4  -2   3 9.91578 3.15811  -2
   4   6   1 9.91578 3.15811   1
   5  -1   4 114.000 7.01817  -2
   5   6   1 114.000 7.01817   1
   6   0   5 410.691 23.3329  -2
   6   6   1 410.691 23.3329   1
   7   1   6 81.6456 10.4010  -2
   7   6   1 81.6456 10.4010   1
   8   2   7 55.2100 6.57416  -2
   8   6   1 55.2100 6.57416   1
   9   3   8 570.756 27.1906  -2
   9   6   1 570.756 27.1906   1
  10   4   9 3.69392 8.48020  -2
  10   6   1 3.69392 8.48020   1
  11   5  10 -3.5690 8.99376  -2
  11   6   1 -3.5690 8.99376   1
  12   6  11 47.7418 10.8633  -2
  12   6   1 47.7418 10.8633   1
  13   7  12 -12.876 36.7444  -2
  13   6   1 -12.876 36.7444   1
   9  17  11 163.123 44.6968  -2
 -10   7   1 163.123 44.6968   1
   8  16  10 -34.684 34.3525  -2
  -9   7   1 -34.684 34.3525   1
  -8   7   1 173.633 12.6521   1
  -7   7   1 189.723 12.6387   1
  -6   7   1 141.867 10.1809   1
  -5   7   1 20.7626 3.57618   1
   4  11   5 206.146 26.7167  -2
  -4   7   1 206.146 26.7167   1
   3  10   4 130.373 20.1906  -2
  -3   7   1 130.373 20.1906   1
   2   9   3 234.250 23.6566  -2
  -2   7   1 234.250 23.6566   1
   1   8   2 40.9865 13.4942  -2
  -1   7   1 40.9865 13.4942   1
   0   7   1 4940.26 357.173  -2
   0   7   1 4940.26 357.173   1
  -1   6   0 216.240 13.2806  -2
   1   7   1 216.240 13.2806   1
   2  -5   1 2676.07 137.489  -2
   2   7   1 2676.07 137.489   1
   3  -4   2 1162.87 61.6925  -2
   3   7   1 1162.87 61.6925   1
   4  -3   3 0.49682 4.02353  -2
   4   7   1 0.49682 4.02353   1
   5  -2   4 132.680 6.72885  -2
   5   7   1 132.680 6.72885   1
   6  -1   5 789.633 35.1372  -2
   6   7   1 789.633 35.1372   1
   7   0   6 181.419 10.4391  -2
   7   7   1 181.419 10.4391   1
   8   1   7 405.478 19.7652  -2
   8   7   1 405.478 19.7652   1
   9   2   8 145.259 10.7492  -2
   9   7   1 145.259 10.7492   1
  10   3   9 421.050 21.6178  -2
  10   7   1 421.050 21.6178   1
  11   4  10 398.950 21.1327  -2
  11   7   1 398.950 21.1327   1
  12   5  11 30.3282 11.1821  -2
  12   7   1 30.3282 11.1821   1
  13   6  12 212.959 31.6581  -2
  13   7   1 212.959 31.6581   1
 -10   8   1 1.23853 8.46506   1
  -9   8   1 13.3827 6.37648   1
  -8   8   1 3.20043 4.52175   1
  -7   8   1 13.1885 4.61814   1
  -6   8   1 9.71880 3.65865   1
  -5   8   1 31.6537 4.29382   1
  -4   8   1 11.8489 3.21039   1
  -3   8   1 17.4832 3.35801   1
   2  10   3 617.083 51.3779  -2
  -2   8   1 617.083 51.3779   1
   1   9   2 21.8970 14.0154  -2
  -1   8   1 21.8970 14.0154   1
   0   8   1 10.8483 12.5125  -2
   0   8   1 10.8483 12.5125   1
  -1   7   0 383.584 32.4136  -2
   1   8   1 383.584 32.4136   1
   2  -6   1 1884.34 138.554  -2
   2   8   1 1884.34 138.554   1
   3  -5   2 3291.46 138.107  -2
   3   8   1 3291.46 138.107   1
   4  -4   3 4159.26 215.493  -2
   4   8   1 4159.26 215.493   1
   5  -3   4 53.6082 5.50716  -2
   5   8   1 53.6082 5.50716   1
   6  -2   5 32.8399 4.22434  -2
   6   8   1 32.8399 4.22434   1
   7  -1   6 59.8513 5.33061  -2
   7   8   1 59.8513 5.33061   1
   8   0   7 1156.30 90.5632  -2
   8   8   1 1156.30 90.5632   1
   9   1   8 74.8007 8.40368  -2
   9   8   1 74.8007 8.40368   1
  10   2   9 22.4717 9.51324  -2
  10   8   1 22.4717 9.51324   1
  11   3  10 10.0840 19.0305  -2
  11   8   1 10.0840 19.0305   1
  12   4  11 -19.016 34.5674  -2
  12   8   1 -19.016 34.5674   1
  13   5  12 189.673 41.7135  -2
  13   8   1 189.673 41.7135   1
   8  18  10 263.799 50.2381  -2
  -9   9   1 263.799 50.2381   1
   8  17   9 121.525 44.5798  -2
  -9   9   1 121.525 44.5798   1
   7  17   9 59.6285 36.2669  -2
  -8   9   1 59.6285 36.2669   1
  -7   9   1 42.3517 6.45142   1
  -6   9   1 10.2363 4.04029   1
  -5   9   1 59.5181 6.53105   1
  -4   9   1 318.052 19.9428   1
  -3   9   1 383.685 22.6277   1
   2  11   3 43.0844 18.7583  -2
  -2   9   1 43.0844 18.7583   1
  -1   9   1 561.829 30.9306   1
   0   9   1 129.909 18.3504  -2
   0   9   1 129.909 18.3504   1
  -1   8   0 21.3094 13.7279  -2
   1   9   1 21.3094 13.7279   1
   2  -7   1 25.8466 12.3858  -2
   2   9   1 25.8466 12.3858   1
   3  -6   2 98.2257 7.93670  -2
   3   9   1 98.2257 7.93670   1
   4  -5   3 2883.20 150.330  -2
   4   9   1 2883.20 150.330   1
   5  -4   4 390.957 23.3731  -2
   5   9   1 390.957 23.3731   1
   6  -3   5 748.790 56.8106  -2
   6   9   1 748.790 56.8106   1
   7  -2   6 1063.86 47.0730  -2
   7   9   1 1063.86 47.0730   1
   8  -1   7 461.083 40.8694  -2
   8   9   1 461.083 40.8694   1
   9   0   8 55.8275 7.37580  -2
   9   9   1 55.8275 7.37580   1
  10   1   9 85.4365 9.99616  -2
  10   9   1 85.4365 9.99616   1
  11   2  10 -13.986 17.4728  -2
  11   9   1 -13.986 17.4728   1
  12   3  11 23.1639 21.8628  -2
  12   9   1 23.1639 21.8628   1
  13   4  12 117.962 29.4601  -2
  13   9   1 117.962 29.4601   1
  -8  10   1 3.25157 6.66949   1
  -7  10   1 26.1755 5.27368   1
  -6  10   1 11.7596 4.17492   1
  -5  10   1 9.33630 3.89721   1
  -4  10   1 13.6640 4.36949   1
  -3  10   1 674.545 37.5615   1
  -2  10   1 3.48783 2.49523   1
  -1  10   1 122.225 8.95604   1
   0  10   1 4.63123 16.4264  -2
   0  10   1 4.63123 16.4264   1
  -1   9   0 10.5408 15.1711  -2
   1  10   1 10.5408 15.1711   1
   2  -8   1 110.290 7.87796  -2
   2  10   1 110.290 7.87796   1
   3  -7   2 2464.20 127.643  -2
   3  10   1 2464.20 127.643   1
   4  -6   3 480.563 22.4547  -2
   4  10   1 480.563 22.4547   1
   5  -5   4 2235.25 117.347  -2
   5  10   1 2235.25 117.347   1
   6  -4   5 491.978 28.7809  -2
   6  10   1 491.978 28.7809   1
   7  -3   6 186.001 13.6035  -2
   7  10   1 186.001 13.6035   1
   8  -2   7 102.554 7.32519  -2
   8  10   1 102.554 7.32519   1
   9  -1   8 56.9110 9.08243  -2
   9  10   1 56.9110 9.08243   1
  10   0   9 1.88401 8.84131  -2
  10  10   1 1.88401 8.84131   1
  11   1  10 61.5201 9.91819  -2
  11  10   1 61.5201 9.91819   1
  12   2  11 526.654 38.1726  -2
  12  10   1 526.654 38.1726   1
  13   3  12 7.03665 27.2967  -2
  13  10   1 7.03665 27.2967   1
   7  19   9 95.4969 48.3366  -2
  -8  11   1 95.4969 48.3366   1
  -7  11   1 10.2885 9.46379   1
  -6  11   1 6.05143 4.60731   1
  -5  11   1 -0.2083 3.62128   1
  -4  11   1 80.4282 11.4945   1
  -3  11   1 -0.7489 2.93367   1
  -2  11   1 7.97892 2.72486   1
  -1  11   1 3.34218 2.12913   1
   0  11   1 1847.85 139.007  -2
   0  11   1 1847.85 139.007   1
  -1  10   0 1618.07 122.116  -2
   1  11   1 1618.07 122.116   1
   2  -9   1 219.384 25.5528  -2
   2  11   1 219.384 25.5528   1
   3  -8   2 152.388 11.4674  -2
   3  11   1 152.388 11.4674   1
   4  -7   3 1447.28 62.7882  -2
   4  11   1 1447.28 62.7882   1
   5  -6   4 1634.38 70.6497  -2
   5  11   1 1634.38 70.6497   1
   6  -5   5 410.384 20.3109  -2
   6  11   1 410.384 20.3109   1
   7  -4   6 398.317 24.7383  -2
   7  11   1 398.317 24.7383   1
   8  -3   7 128.436 11.7738  -2
   8  11   1 128.436 11.7738   1
   9  -2   8 482.760 39.2371  -2
   9  11   1 482.760 39.2371   1
  10  -1   9 51.5749 9.79980  -2
  10  11   1 51.5749 9.79980   1
  12   1  11 35.4609 22.3449  -2
  12  11   1 35.4609 22.3449   1
  13   2  12 -17.469 34.2109  -2
  13  11   1 -17.469 34.2109   1
   6  19   8 223.252 52.1307  -2
  -7  12   1 223.252 52.1307   1
  -6  12   1 21.2978 5.66556   1
  -5  12   1 -3.0501 4.40916   1
  -4  12   1 51.9474 5.99495   1
  -3  12   1 82.0474 8.23892   1
  -2  12   1 7.92053 8.62945   1
  -1  12   1 381.950 22.5565   1
   0  12   1 28.0377 8.33158   1
   2 -10   1 710.515 59.7971  -2
   2  12   1 710.515 59.7971   1
   3  -9   2 302.919 18.8502  -2
   3  12   1 302.919 18.8502   1
   4  -8   3 153.384 10.3378  -2
   4  12   1 153.384 10.3378   1
   5  -7   4 321.275 16.9912  -2
   5  12   1 321.275 16.9912   1
   6  -6   5 442.487 27.8797  -2
   6  12   1 442.487 27.8797   1
   7  -5   6 116.005 13.5275  -2
   7  12   1 116.005 13.5275   1
   8  -4   7 169.199 14.1710  -2
   8  12   1 169.199 14.1710   1
   9  -3   8 111.711 12.2813  -2
   9  12   1 111.711 12.2813   1
  10  -2   9 399.410 44.4588  -2
  10  12   1 399.410 44.4588   1
  11  -1  10 764.346 69.6976  -2
  11  12   1 764.346 69.6976   1
  12   0  11 77.7641 28.3303  -2
  12  12   1 77.7641 28.3303   1
  -6  13   1 24.1240 5.89682   1
  -5  13   1 115.195 12.0845   1
  -3  13   1 -0.5623 3.47924   1
  -2  13   1 261.104 17.4138   1
  -1  13   1 50.6513 5.43818   1
   0  13   1 704.750 62.9180  -2
   0  13   1 704.750 62.9180   1
  -1  12   0 102.713 28.2662  -2
   1  13   1 102.713 28.2662   1
   2 -11   1 111.281 25.8841  -2
   2  13   1 111.281 25.8841   1
   3 -10   2 81.4025 23.8826  -2
   3  13   1 81.4025 23.8826   1
   4  -9   3 352.243 18.5906  -2
   4  13   1 352.243 18.5906   1
   5  -8   4 695.239 32.2205  -2
   5  13   1 695.239 32.2205   1
   6  -7   5 43.2165 9.28236  -2
   6  13   1 43.2165 9.28236   1
   7  -6   6 280.150 21.1372  -2
   7  13   1 280.150 21.1372   1
   8  -5   7 480.451 29.9227  -2
   8  13   1 480.451 29.9227   1
   9  -4   8 -16.322 10.5745  -2
   9  13   1 -16.322 10.5745   1
  10  -3   9 55.2562 27.5557  -2
  10  13   1 55.2562 27.5557   1
  11  -2  10 784.332 70.0672  -2
  11  13   1 784.332 70.0672   1
  -6  14   1 17.1634 6.78094   1
  -5  14   1 102.269 10.4865   1
  -4  14   1 53.2135 14.3717   1
  -3  14   1 22.0362 4.85716   1
  -2  14   1 238.318 19.3714   1
  -1  14   1 24.0775 11.8177   1
   0  14   1 9.33401 10.7323   1
  -1  13   0 444.811 48.0543  -2
   1  14   1 444.811 48.0543   1
   2 -12   1 115.277 29.1898  -2
   2  14   1 115.277 29.1898   1
   3 -11   2 20.7533 25.2296  -2
   3  14   1 20.7533 25.2296   1
   4 -10   3 97.6872 8.07093  -2
   4  14   1 97.6872 8.07093   1
   5  -9   4 351.095 18.7439  -2
   5  14   1 351.095 18.7439   1
   6  -8   5 64.3412 10.1690  -2
   6  14   1 64.3412 10.1690   1
   7  -7   6 300.570 18.0828  -2
   7  14   1 300.570 18.0828   1
   8  -6   7 4.64392 13.5852  -2
   8  14   1 4.64392 13.5852   1
   9  -5   8 258.054 20.8587  -2
   9  14   1 258.054 20.8587   1
  11  -3  10 119.249 33.6857  -2
  11  14   1 119.249 33.6857   1
  12  -2  11 37.2793 38.4723  -2
  12  14   1 37.2793 38.4723   1
  -5  15   1 4.99691 5.79740   1
  -4  15   1 75.8315 17.7919   1
  -3  15   1 0.00818 14.6996   1
  -2  15   1 74.9918 8.71481   1
  -1  15   1 494.326 50.1105   1
   0  15   1 288.975 34.5733   1
   1  15   1 11.4458 11.3224   1
   2 -13   1 37.7140 30.8761  -2
   2  15   1 37.7140 30.8761   1
   3 -12   2 830.759 72.3487  -2
   3  15   1 830.759 72.3487   1
   4 -11   3 159.539 23.3302  -2
   4  15   1 159.539 23.3302   1
   5 -10   4 140.577 12.2445  -2
   5  15   1 140.577 12.2445   1
   6  -9   5 742.002 45.1613  -2
   6  15   1 742.002 45.1613   1
   7  -8   6 26.2513 17.3891  -2
   7  15   1 26.2513 17.3891   1
   8  -7   7 30.6501 14.3108  -2
   8  15   1 30.6501 14.3108   1
  10  -5   9 209.090 19.4318  -2
  10  15   1 209.090 19.4318   1
  11  -4  10 150.102 16.7498  -2
  11  15   1 150.102 16.7498   1
  -4  16   1 37.7939 20.5737   1
  -3  16   1 306.880 24.4755   1
  -2  16   1 52.5001 17.5081   1
  -1  16   1 19.2225 12.7880   1
   0  16   1 28.9963 13.1981   1
  -1  15   0 502.415 59.7973  -2
   1  16   1 502.415 59.7973   1
   2 -14   1 224.656 38.9729  -2
   2  16   1 224.656 38.9729   1
   3 -13   2 -7.5135 35.6904  -2
   3  16   1 -7.5135 35.6904   1
   4 -12   3 32.2973 36.9025  -2
   4  16   1 32.2973 36.9025   1
   5 -11   4 127.808 9.79115  -2
   5  16   1 127.808 9.79115   1
   6 -10   5 284.356 19.0205  -2
   6  16   1 284.356 19.0205   1
   7  -9   6 128.690 13.1852  -2
   7  16   1 128.690 13.1852   1
   8  -8   7 273.308 22.3260  -2
   8  16   1 273.308 22.3260   1
   9  -7   8 2.86816 14.1707  -2
   9  16   1 2.86816 14.1707   1
  10  -6   9 120.043 15.8716  -2
  10  16   1 120.043 15.8716   1
  11  -5  10 89.1022 36.9612  -2
  11  16   1 89.1022 36.9612   1
  -2  17   1 121.429 21.0499   1
  -1  17   1 87.3475 19.9954   1
   0  17   1 35.0523 14.0495   1
   1  17   1 58.3427 14.6366   1
   2 -15   1 31.3784 40.4393  -2
   2  17   1 31.3784 40.4393   1
   3 -14   2 385.467 51.8193  -2
   3  17   1 385.467 51.8193   1
   4 -13   3 213.307 38.6424  -2
   4  17   1 213.307 38.6424   1
   5 -12   4 -27.351 35.2737  -2
   5  17   1 -27.351 35.2737   1
   6 -11   5 89.6856 40.5670  -2
   6  17   1 89.6856 40.5670   1
   8  -9   7 51.2857 13.9126  -2
   8  17   1 51.2857 13.9126   1
   9  -8   8 64.9768 15.9959  -2
   9  17   1 64.9768 15.9959   1
  10  -7   9 39.0511 16.7401  -2
  10  17   1 39.0511 16.7401   1
  -1  18   1 98.4496 23.9056   1
   0  18   1 26.4716 15.6718   1
   1  18   1 114.765 20.1833   1
   2 -16   1 448.959 60.7003  -2
   2  18   1 448.959 60.7003   1
   3 -15   2 98.8976 44.1440  -2
   3  18   1 98.8976 44.1440   1
   4 -14   3 125.208 28.2324  -2
   4  18   1 125.208 28.2324   1
   5 -13   4 16.6914 26.4909  -2
   5  18   1 16.6914 26.4909   1
   8 -10   7 292.956 44.0256  -2
   8  18   1 292.956 44.0256   1
   9  -9   8 96.4097 16.8566  -2
   9  18   1 96.4097 16.8566   1
   2 -17   1 36.2866 52.0656  -2
   2  19   1 36.2866 52.0656   1
   3 -16   2 1.68838 51.0076  -2
   3  19   1 1.68838 51.0076   1
   4 -15   3 95.1018 33.1855  -2
   4  19   1 95.1018 33.1855   1
   5 -14   4 318.622 35.6469  -2
   5  19   1 318.622 35.6469   1
   7 -12   6 101.799 30.3630  -2
   7  19   1 101.799 30.3630   1
   4 -15   6 7.82049 30.0512  -2
  -4 -19   2 7.82049 30.0512   1
   3 -15   5 -27.548 43.7375  -2
  -3 -18   2 -27.548 43.7375   1
   2 -16   4 361.952 56.9120  -2
  -2 -18   2 361.952 56.9120   1
   1 -17   3 105.494 54.6519  -2
  -1 -18   2 105.494 54.6519   1
   0 -18   2 10.9916 59.5316  -2
   0 -18   2 10.9916 59.5316   1
   9  -8  11 -25.886 20.4695  -2
  -9 -17   2 -25.886 20.4695   1
   8  -9  10 60.7248 16.8603  -2
  -8 -17   2 60.7248 16.8603   1
   7 -10   9 189.992 18.8204  -2
  -7 -17   2 189.992 18.8204   1
   6 -11   8 15.2134 11.1989  -2
  -6 -17   2 15.2134 11.1989   1
   5 -12   7 126.908 13.1472  -2
  -5 -17   2 126.908 13.1472   1
   4 -13   6 190.782 17.5850  -2
  -4 -17   2 190.782 17.5850   1
   3 -14   5 309.422 45.5672  -2
  -3 -17   2 309.422 45.5672   1
   2 -15   4 20.4396 42.9046  -2
  -2 -17   2 20.4396 42.9046   1
   1 -16   3 -7.9686 44.3534  -2
  -1 -17   2 -7.9686 44.3534   1
   0 -17   2 238.582 55.8302  -2
   0 -17   2 238.582 55.8302   1
  -1 -18   1 44.4175 51.9252  -2
   1 -17   2 44.4175 51.9252   1
 -10 -16   2 1.30093 11.7923   1
   9  -7  11 338.146 27.0579  -2
  -9 -16   2 338.146 27.0579   1
   8  -8  10 116.711 15.1677  -2
  -8 -16   2 116.711 15.1677   1
   7  -9   9 10.5881 6.76969  -2
  -7 -16   2 10.5881 6.76969   1
   6 -10   8 88.3583 11.4616  -2
  -6 -16   2 88.3583 11.4616   1
   5 -11   7 150.170 12.3343  -2
  -5 -16   2 150.170 12.3343   1
   4 -12   6 96.4555 10.0144  -2
  -4 -16   2 96.4555 10.0144   1
   3 -13   5 103.543 9.36394  -2
  -3 -16   2 103.543 9.36394   1
   2 -14   4 471.727 58.6325  -2
  -2 -16   2 471.727 58.6325   1
   1 -15   3 271.894 48.4965  -2
  -1 -16   2 271.894 48.4965   1
   0 -16   2 111.119 45.3639  -2
   0 -16   2 111.119 45.3639   1
  -1 -17   1 117.270 47.9602  -2
   1 -16   2 117.270 47.9602   1
   2  18   0 310.180 55.9409  -2
   2 -16   2 310.180 55.9409   1
   3 -16   2 31.5917 17.4567   1
  10  -5  12 41.8698 15.2575  -2
 -10 -15   2 41.8698 15.2575   1
   9  -6  11 -3.3038 15.7958  -2
  -9 -15   2 -3.3038 15.7958   1
   8  -7  10 443.548 25.0663  -2
  -8 -15   2 443.548 25.0663   1
   7  -8   9 25.2582 11.3702  -2
  -7 -15   2 25.2582 11.3702   1
   6  -9   8 -8.7469 10.3321  -2
  -6 -15   2 -8.7469 10.3321   1
   5 -10   7 13.3237 8.65909  -2
  -5 -15   2 13.3237 8.65909   1
   4 -11   6 -2.4113 8.23756  -2
  -4 -15   2 -2.4113 8.23756   1
   3 -12   5 266.850 19.2605  -2
  -3 -15   2 266.850 19.2605   1
   2 -13   4 96.5735 34.6780  -2
  -2 -15   2 96.5735 34.6780   1
   1 -14   3 66.8283 38.8236  -2
  -1 -15   2 66.8283 38.8236   1
  -1 -16   1 154.102 13.9623  -2
   1 -15   2 154.102 13.9623   1
   2  17   0 159.003 14.6687  -2
   2 -15   2 159.003 14.6687   1
   3 -15   2 5.28096 15.9545   1
   4 -15   2 10.2594 5.67135   1
  11  -3  13 -7.0910 41.0605  -2
 -11 -14   2 -7.0910 41.0605   1
   9  -5  11 72.5262 14.0648  -2
  -9 -14   2 72.5262 14.0648   1
   8  -6  10 161.115 14.4210  -2
  -8 -14   2 161.115 14.4210   1
   7  -7   9 201.865 14.9604  -2
  -7 -14   2 201.865 14.9604   1
   6  -8   8 698.095 32.8850  -2
  -6 -14   2 698.095 32.8850   1
   5  -9   7 27.3147 7.61610  -2
  -5 -14   2 27.3147 7.61610   1
   4 -10   6 24.3505 7.75430  -2
  -4 -14   2 24.3505 7.75430   1
   3 -11   5 140.968 13.3565  -2
  -3 -14   2 140.968 13.3565   1
   2 -12   4 633.710 37.2880  -2
  -2 -14   2 633.710 37.2880   1
   1 -13   3 21.1341 29.6283  -2
  -1 -14   2 21.1341 29.6283   1
   0 -14   2 438.593 50.3107  -2
   0 -14   2 438.593 50.3107   1
  -1 -15   1 418.355 26.0582  -2
   1 -14   2 418.355 26.0582   1
   2  16   0 602.612 66.9431  -2
   2 -14   2 602.612 66.9431   1
   3  17   1 81.9077 43.8795  -2
   3 -14   2 81.9077 43.8795   1
   4  18   2 309.441 54.9551  -2
   4 -14   2 309.441 54.9551   1
   5 -14   2 7.95149 5.98582   1
   6 -14   2 39.5442 19.9218   1
  11  -2  13 120.152 41.7928  -2
 -11 -13   2 120.152 41.7928   1
  10  -3  12 15.7144 33.6146  -2
 -10 -13   2 15.7144 33.6146   1
   9  -4  11 80.8536 30.4629  -2
  -9 -13   2 80.8536 30.4629   1
   8  -5  10 13.0619 10.9115  -2
  -8 -13   2 13.0619 10.9115   1
   7  -6   9 117.506 11.8066  -2
  -7 -13   2 117.506 11.8066   1
   6  -7   8 95.1051 10.5080  -2
  -6 -13   2 95.1051 10.5080   1
   5  -8   7 259.351 14.7659  -2
  -5 -13   2 259.351 14.7659   1
   4  -9   6 390.915 19.9202  -2
  -4 -13   2 390.915 19.9202   1
   3 -10   5 191.089 15.2177  -2
  -3 -13   2 191.089 15.2177   1
   2 -11   4 428.493 26.3523  -2
  -2 -13   2 428.493 26.3523   1
   1 -12   3 90.7102 26.9490  -2
  -1 -13   2 90.7102 26.9490   1
   0 -13   2 -8.5815 6.95372  -2
   0 -13   2 -8.5815 6.95372   1
  -1 -14   1 -38.185 33.7450  -2
   1 -13   2 -38.185 33.7450   1
   2  15   0 -5.8445 9.65292  -2
   2 -13   2 -5.8445 9.65292   1
   3  16   1 451.646 55.2244  -2
   3 -13   2 451.646 55.2244   1
   4  17   2 286.069 50.3878  -2
   4 -13   2 286.069 50.3878   1
   5  18   3 55.7306 48.2161  -2
   5 -13   2 55.7306 48.2161   1
   6 -13   2 65.2053 8.42537   1
 -12 -12   2 21.2353 15.0701   1
  11  -1  13 250.324 43.9060  -2
 -11 -12   2 250.324 43.9060   1
  10  -2  12 83.8983 37.5022  -2
 -10 -12   2 83.8983 37.5022   1
   9  -3  11 238.838 17.5468  -2
  -9 -12   2 238.838 17.5468   1
   8  -4  10 13.3339 10.4968  -2
  -8 -12   2 13.3339 10.4968   1
   7  -5   9 31.6525 9.34617  -2
  -7 -12   2 31.6525 9.34617   1
   6  -6   8 295.253 16.7646  -2
  -6 -12   2 295.253 16.7646   1
   5  -7   7 7.01043 7.07134  -2
  -5 -12   2 7.01043 7.07134   1
   4  -8   6 596.097 27.8416  -2
  -4 -12   2 596.097 27.8416   1
   3  -9   5 190.355 13.8870  -2
  -3 -12   2 190.355 13.8870   1
   2 -10   4 715.455 40.2186  -2
  -2 -12   2 715.455 40.2186   1
   1 -11   3 1058.51 57.8009  -2
  -1 -12   2 1058.51 57.8009   1
   0 -12   2 467.790 27.3116  -2
   0 -12   2 467.790 27.3116   1
  -1 -13   1 103.335 10.3393  -2
   1 -12   2 103.335 10.3393   1
   2  14   0 90.2546 31.8518  -2
   2 -12   2 90.2546 31.8518   1
   3  15   1 819.983 76.3277  -2
   3 -12   2 819.983 76.3277   1
   4  16   2 104.451 40.4107  -2
   4 -12   2 104.451 40.4107   1
   5  17   3 351.600 54.1338  -2
   5 -12   2 351.600 54.1338   1
   6 -12   2 6.66579 4.97734   1
   7 -12   2 18.4878 6.25972   1
  10  -1  12 66.9555 24.2313  -2
 -10 -11   2 66.9555 24.2313   1
   9  -2  11 72.9734 27.1196  -2
  -9 -11   2 72.9734 27.1196   1
   8  -3  10 81.6587 10.8881  -2
  -8 -11   2 81.6587 10.8881   1
   7  -4   9 621.940 35.4322  -2
  -7 -11   2 621.940 35.4322   1
   6  -5   8 149.965 11.1177  -2
  -6 -11   2 149.965 11.1177   1
   5  -6   7 79.1935 8.64772  -2
  -5 -11   2 79.1935 8.64772   1
   4  -7   6 1185.32 51.9509  -2
  -4 -11   2 1185.32 51.9509   1
   3  -8   5 496.750 28.6140  -2
  -3 -11   2 496.750 28.6140   1
   2  -9   4 155.762 12.1577  -2
  -2 -11   2 155.762 12.1577   1
   1 -10   3 276.340 18.7671  -2
  -1 -11   2 276.340 18.7671   1
   0 -11   2 23.9498 22.0390  -2
   0 -11   2 23.9498 22.0390   1
  -1 -12   1 2562.23 132.820  -2
   1 -11   2 2562.23 132.820   1
   3  14   1 11.4740 30.9454  -2
   3 -11   2 11.4740 30.9454   1
   4  15   2 173.621 37.8273  -2
   4 -11   2 173.621 37.8273   1
   5  16   3 74.8603 41.1970  -2
   5 -11   2 74.8603 41.1970   1
   6  17   4 611.432 67.5051  -2
   6 -11   2 611.432 67.5051   1
   7 -11   2 46.4789 7.16561   1
   8 -11   2 16.8598 6.66761   1
 -12 -10   2 -6.7658 12.0948   1
  11   1  13 156.600 31.4462  -2
 -11 -10   2 156.600 31.4462   1
  10   0  12 63.2661 19.0404  -2
 -10 -10   2 63.2661 19.0404   1
   9  -1  11 31.1959 15.9120  -2
  -9 -10   2 31.1959 15.9120   1
   8  -2  10 108.677 10.9710  -2
  -8 -10   2 108.677 10.9710   1
   7  -3   9 172.119 14.0325  -2
  -7 -10   2 172.119 14.0325   1
   6  -4   8 67.8987 10.0774  -2
  -6 -10   2 67.8987 10.0774   1
   5  -5   7 1066.32 47.1172  -2
  -5 -10   2 1066.32 47.1172   1
   4  -6   6 53.1375 6.68514  -2
  -4 -10   2 53.1375 6.68514   1
   3  -7   5 123.577 8.30157  -2
  -3 -10   2 123.577 8.30157   1
   2  -8   4 226.430 14.9940  -2
  -2 -10   2 226.430 14.9940   1
   1  -9   3 2294.83 119.449  -2
  -1 -10   2 2294.83 119.449   1
   0 -10   2 649.359 35.4485  -2
   0 -10   2 649.359 35.4485   1
  -1 -11   1 2106.57 109.696  -2
   1 -10   2 2106.57 109.696   1
   2  12   0 7.08896 23.3928  -2
   2 -10   2 7.08896 23.3928   1
   3  13   1 39.1940 9.63672  -2
   3 -10   2 39.1940 9.63672   1
   4  14   2 164.355 33.9324  -2
   4 -10   2 164.355 33.9324   1
   5  15   3 377.469 46.7092  -2
   5 -10   2 377.469 46.7092   1
   6  16   4 138.369 42.4150  -2
   6 -10   2 138.369 42.4150   1
   8 -10   2 61.5354 11.6859   1
   9 -10   2 -10.085 11.9349   1
 -13  -9   2 -4.2923 11.9044   1
  12   3  14 96.0870 26.5884  -2
 -12  -9   2 96.0870 26.5884   1
  11   2  13 29.9333 29.0362  -2
 -11  -9   2 29.9333 29.0362   1
  10   1  12 0.60464 23.0181  -2
 -10  -9   2 0.60464 23.0181   1
   9   0  11 54.0585 15.7741  -2
  -9  -9   2 54.0585 15.7741   1
   8  -1  10 41.7500 13.3139  -2
  -8  -9   2 41.7500 13.3139   1
   7  -2   9 2114.01 91.1351  -2
  -7  -9   2 2114.01 91.1351   1
   6  -3   8 121.846 13.9996  -2
  -6  -9   2 121.846 13.9996   1
   5  -4   7 587.133 32.9131  -2
  -5  -9   2 587.133 32.9131   1
   4  -5   6 60.7846 6.59551  -2
  -4  -9   2 60.7846 6.59551   1
   3  -6   5 93.0592 7.00640  -2
  -3  -9   2 93.0592 7.00640   1
   2  -7   4 157.943 11.1552  -2
  -2  -9   2 157.943 11.1552   1
   1  -8   3 78.5436 7.22578  -2
  -1  -9   2 78.5436 7.22578   1
   0  -9   2 1.15803 3.60335  -2
   0  -9   2 1.15803 3.60335   1
  -1 -10   1 52.2584 8.00372  -2
   1  -9   2 52.2584 8.00372   1
   2  11   0 91.9822 11.0063  -2
   2  -9   2 91.9822 11.0063   1
   3  12   1 381.132 30.9707  -2
   3  -9   2 381.132 30.9707   1
   4  13   2 150.381 16.4935  -2
   4  -9   2 150.381 16.4935   1
   5  14   3 2490.09 182.563  -2
   5  -9   2 2490.09 182.563   1
   6  -9   2 210.351 16.0079   1
   7  -9   2 16.8660 5.37437   1
   8  -9   2 13.7194 6.13532   1
   9  -9   2 -2.2095 9.44137   1
 -13  -8   2 173.177 19.1831   1
 -12  -8   2 78.9977 12.0521   1
  11   3  13 -40.844 34.8109  -2
 -11  -8   2 -40.844 34.8109   1
  10   2  12 239.428 23.9738  -2
 -10  -8   2 239.428 23.9738   1
   9   1  11 -6.4266 18.7828  -2
  -9  -8   2 -6.4266 18.7828   1
   8   0  10 370.686 25.3889  -2
  -8  -8   2 370.686 25.3889   1
   7  -1   9 37.0318 6.71539  -2
  -7  -8   2 37.0318 6.71539   1
   6  -2   8 417.258 20.1230  -2
  -6  -8   2 417.258 20.1230   1
   5  -3   7 431.931 24.8781  -2
  -5  -8   2 431.931 24.8781   1
   4  -4   6 1873.50 80.1612  -2
  -4  -8   2 1873.50 80.1612   1
   3  -5   5 224.791 11.7956  -2
  -3  -8   2 224.791 11.7956   1
   2  -6   4 98.0174 7.77662  -2
  -2  -8   2 98.0174 7.77662   1
   1  -7   3 1891.47 139.640  -2
  -1  -8   2 1891.47 139.640   1
  -1  -9   1 433.316 33.4446  -2
   1  -8   2 433.316 33.4446   1
   2  10   0 113.850 11.8056  -2
   2  -8   2 113.850 11.8056   1
   3  11   1 152.443 15.2852  -2
   3  -8   2 152.443 15.2852   1
   4  12   2 146.354 16.5166  -2
   4  -8   2 146.354 16.5166   1
   5  13   3 572.518 45.3462  -2
   5  -8   2 572.518 45.3462   1
   6  -8   2 154.977 13.1703   1
   7  -8   2 132.073 12.7183   1
   8  -8   2 24.3035 11.8076   1
   9  -8   2 69.0093 9.07309   1
  10  -8   2 2.66569 6.36908   1
 -13  -7   2 9.52238 10.1661   1
 -12  -7   2 -13.501 13.3385   1
  11   4  13 -7.1267 27.8731  -2
 -11  -7   2 -7.1267 27.8731   1
  10   3  12 46.4967 29.0631  -2
 -10  -7   2 46.4967 29.0631   1
   9   2  11 95.9305 16.8516  -2
  -9  -7   2 95.9305 16.8516   1
   8   1  10 343.663 24.1330  -2
  -8  -7   2 343.663 24.1330   1
   7   0   9 233.943 18.0423  -2
  -7  -7   2 233.943 18.0423   1
   6  -1   8 474.472 26.5318  -2
  -6  -7   2 474.472 26.5318   1
   5  -2   7 256.686 13.0054  -2
  -5  -7   2 256.686 13.0054   1
   4  -3   6 995.961 53.0321  -2
  -4  -7   2 995.961 53.0321   1
   3  -4   5 9.96628 4.22471  -2
  -3  -7   2 9.96628 4.22471   1
   2  -5   4 2401.26 123.930  -2
  -2  -7   2 2401.26 123.930   1
   1  -6   3 2565.99 107.975  -2
  -1  -7   2 2565.99 107.975   1
   0  -7   2 56.1309 6.87697  -2
   0  -7   2 56.1309 6.87697   1
  -1  -8   1 1480.91 108.692  -2
   1  -7   2 1480.91 108.692   1
   2   9   0 87.5948 9.98889  -2
   2  -7   2 87.5948 9.98889   1
   3  10   1 2267.70 165.498  -2
   3  -7   2 2267.70 165.498   1
   4  -7   2 6.88412 5.93251   1
   5  12   3 422.375 34.3449  -2
   5  -7   2 422.375 34.3449   1
   6  -7   2 756.942 42.4286   1
   7  -7   2 78.4990 9.46327   1
   8  -7   2 92.9652 10.7528   1
   9  -7   2 54.4415 8.04479   1
  10  -7   2 4.66810 6.35561   1
 -13  -6   2 94.3189 14.6433   1
 -12  -6   2 -8.1430 11.1101   1
 -11  -6   2 107.642 12.6874   1
  10   4  12 427.083 43.3562  -2
 -10  -6   2 427.083 43.3562   1
   9   3  11 -1.7639 19.6373  -2
  -9  -6   2 -1.7639 19.6373   1
   8   2  10 119.129 15.3312  -2
  -8  -6   2 119.129 15.3312   1
   7   1   9 623.089 36.2616  -2
  -7  -6   2 623.089 36.2616   1
   6   0   8 292.315 17.1856  -2
  -6  -6   2 292.315 17.1856   1
   5  -1   7 178.963 9.64172  -2
  -5  -6   2 178.963 9.64172   1
   4  -2   6 411.041 18.9122  -2
  -4  -6   2 411.041 18.9122   1
   3  -3   5 310.067 17.8902  -2
  -3  -6   2 310.067 17.8902   1
   2  -4   4 2956.50 152.135  -2
  -2  -6   2 2956.50 152.135   1
   1  -5   3 5.40452 2.71011  -2
  -1  -6   2 5.40452 2.71011   1
   0  -6   2 265.157 20.9197  -2
   0  -6   2 265.157 20.9197   1
  -1  -7   1 2183.20 112.537  -2
   1  -6   2 2183.20 112.537   1
   2   8   0 1862.82 136.143  -2
   2  -6   2 1862.82 136.143   1
   3   9   1 96.2578 10.8511  -2
   3  -6   2 96.2578 10.8511   1
   4  10   2 3631.17 263.733  -2
   4  -6   2 3631.17 263.733   1
   5  11   3 201.279 19.6211  -2
   5  -6   2 201.279 19.6211   1
   6  -6   2 374.615 34.2138   1
   7  -6   2 156.687 12.9303   1
   8  -6   2 -6.0693 4.30060   1
   9  -6   2 6.11170 5.53058   1
  10  -6   2 -3.4041 5.91426   1
  11  -6   2 -8.2690 7.17540   1
 -13  -5   2 69.1026 12.2609   1
 -12  -5   2 8.81493 8.82796   1
 -11  -5   2 55.4419 10.3557   1
 -10  -5   2 206.299 18.0716   1
  -9  -5   2 395.841 25.6883   1
   8   3  10 38.3227 13.0960  -2
  -8  -5   2 38.3227 13.0960   1
   7   2   9 1588.48 85.6956  -2
  -7  -5   2 1588.48 85.6956   1
   6   1   8 200.644 14.4928  -2
  -6  -5   2 200.644 14.4928   1
   5   0   7 1306.18 56.5719  -2
  -5  -5   2 1306.18 56.5719   1
   4  -1   6 515.794 23.0572  -2
  -4  -5   2 515.794 23.0572   1
   3  -2   5 248.014 14.3662  -2
  -3  -5   2 248.014 14.3662   1
   2  -3   4 197.362 9.81444  -2
  -2  -5   2 197.362 9.81444   1
   1  -4   3 152.776 9.14669  -2
  -1  -5   2 152.776 9.14669   1
   0  -5   2 161.626 13.3365  -2
   0  -5   2 161.626 13.3365   1
  -1  -6   1 672.395 35.4763  -2
   1  -5   2 672.395 35.4763   1
   2   7   0 2761.24 200.811  -2
   2  -5   2 2761.24 200.811   1
   3   8   1 3884.02 281.682  -2
   3  -5   2 3884.02 281.682   1
   4   9   2 1200.17 88.8906  -2
   4  -5   2 1200.17 88.8906   1
   5  10   3 686.755 56.2409  -2
   5  -5   2 686.755 56.2409   1
   6  11   4 744.102 61.3868  -2
   6  -5   2 744.102 61.3868   1
   7  -5   2 48.5004 10.1016   1
   8  -5   2 18.4902 4.99889   1
   9  -5   2 182.305 15.1942   1
  10  -5   2 56.2428 7.81823   1
  11  -5   2 -3.0775 12.4733   1
 -13  -4   2 17.3541 14.5326   1
 -12  -4   2 5.42468 9.31966   1
 -11  -4   2 47.6064 9.19319   1
 -10  -4   2 11.0610 10.3815   1
  -9  -4   2 148.572 14.5686   1
   8   4  10 82.1882 19.6672  -2
  -8  -4   2 82.1882 19.6672   1
   7   3   9 171.301 14.9579  -2
  -7  -4   2 171.301 14.9579   1
   6   2   8 44.1605 9.09940  -2
  -6  -4   2 44.1605 9.09940   1
   5   1   7 406.055 23.6019  -2
  -5  -4   2 406.055 23.6019   1
   4   0   6 1218.63 52.8332  -2
  -4  -4   2 1218.63 52.8332   1
   3  -1   5 390.507 21.8446  -2
  -3  -4   2 390.507 21.8446   1
   2  -2   4 2536.95 132.086  -2
  -2  -4   2 2536.95 132.086   1
   1  -3   3 372.232 20.2957  -2
  -1  -4   2 372.232 20.2957   1
   0  -4   2 2679.51 138.247  -2
   0  -4   2 2679.51 138.247   1
  -1  -5   1 1260.17 65.4263  -2
   1  -4   2 1260.17 65.4263   1
   2   6   0 220.059 17.8337  -2
   2  -4   2 220.059 17.8337   1
   3   7   1 902.434 66.9589  -2
   3  -4   2 902.434 66.9589   1
   5   9   3 268.109 25.9002  -2
   5  -4   2 268.109 25.9002   1
   6  10   4 200.982 25.0445  -2
   6  -4   2 200.982 25.0445   1
   7  11   5 23.0637 19.5115  -2
   7  -4   2 23.0637 19.5115   1
   8  12   6 421.784 41.6257  -2
   8  -4   2 421.784 41.6257   1
   9  -4   2 -0.2053 4.74737   1
  10  -4   2 124.302 13.0242   1
  11  -4   2 2.08274 6.41927   1
  12  -4   2 2.83528 8.20993   1
 -13  -3   2 -8.4090 13.6426   1
 -12  -3   2 112.719 12.6689   1
 -11  -3   2 181.399 18.6393   1
 -10  -3   2 67.4017 9.44053   1
  -9  -3   2 -2.6006 5.21942   1
  -8  -3   2 95.3130 10.7816   1
   7   4   9 159.469 22.7983  -2
  -7  -3   2 159.469 22.7983   1
   6   3   8 871.960 48.1441  -2
  -6  -3   2 871.960 48.1441   1
   5   2   7 666.546 36.9181  -2
  -5  -3   2 666.546 36.9181   1
   4   1   6 3645.52 191.353  -2
  -4  -3   2 3645.52 191.353   1
   3   0   5 1260.03 66.9291  -2
  -3  -3   2 1260.03 66.9291   1
  -1  -3   2 5938.59 428.150   1
   0  -3   2 16.5834 4.00096  -2
   0  -3   2 16.5834 4.00096   1
  -1  -4   1 511.395 27.0792  -2
   1  -3   2 511.395 27.0792   1
   2   5   0 1524.00 111.490  -2
   2  -3   2 1524.00 111.490   1
   4   7   2 2593.27 193.930  -2
   4  -3   2 2593.27 193.930   1
   5   8   3 78.5161 14.8657  -2
   5  -3   2 78.5161 14.8657   1
   6   9   4 25.5180 14.5218  -2
   6  -3   2 25.5180 14.5218   1
   7  10   5 153.029 22.0015  -2
   7  -3   2 153.029 22.0015   1
   8  11   6 909.755 74.9013  -2
   8  -3   2 909.755 74.9013   1
   9  12   7 58.7277 26.3856  -2
   9  -3   2 58.7277 26.3856   1
  10  13   8 158.091 32.3777  -2
  10  -3   2 158.091 32.3777   1
  11  -3   2 10.3194 6.23468   1
  12  -3   2 2.38041 13.1788   1
 -13  -2   2 5.92696 13.7064   1
 -12  -2   2 -2.7919 10.9012   1
 -11  -2   2 164.991 17.8420   1
 -10  -2   2 32.3822 2.98825   1
  -9  -2   2 236.160 10.5494   1
  -8  -2   2 191.397 10.7654   1
  -7  -2   2 436.098 20.2282   1
   6   4   8 -0.9466 14.0934  -2
  -6  -2   2 -0.9466 14.0934   1
   5   3   7 990.610 44.2354  -2
  -5  -2   2 990.610 44.2354   1
   4   2   6 932.442 50.5077  -2
  -4  -2   2 932.442 50.5077   1
   3   1   5 408.135 22.6786  -2
  -3  -2   2 408.135 22.6786   1
   2   0   4 2596.33 137.352  -2
  -2  -2   2 2596.33 137.352   1
   1  -1   3 13.3816 2.47789  -2
  -1  -2   2 13.3816 2.47789   1
   0  -2   2 2153.46 110.129   1
  -1  -3   1 1272.95 66.2135  -2
   1  -2   2 1272.95 66.2135   1
   3   5   1 691.482 53.2450  -2
   3  -2   2 691.482 53.2450   1
   4   6   2 274.328 24.4281  -2
   4  -2   2 274.328 24.4281   1
   5   7   3 367.230 31.6126  -2
   5  -2   2 367.230 31.6126   1
   6   8   4 423.513 36.8656  -2
   6  -2   2 423.513 36.8656   1
   7   9   5 424.529 37.7286  -2
   7  -2   2 424.529 37.7286   1
   8  10   6 309.679 32.2907  -2
   8  -2   2 309.679 32.2907   1
   9  11   7 132.438 25.3711  -2
   9  -2   2 132.438 25.3711   1
  11  -2   2 -4.0869 6.07500   1
  12  -2   2 -9.0023 8.31625   1
 -12  -1   2 66.7238 5.54568   1
 -11  -1   2 27.3157 2.67505   1
 -10  -1   2 66.0440 4.71638   1
  -9  -1   2 12.0059 2.12907   1
  -8  -1   2 287.411 14.7094   1
  -7  -1   2 98.0161 10.3376   1
  -6  -1   2 197.679 19.2884   1
   5   4   7 980.348 76.1355  -2
  -5  -1   2 980.348 76.1355   1
   4   3   6 278.040 16.9668  -2
  -4  -1   2 278.040 16.9668   1
   3   2   5 939.396 50.3851  -2
  -3  -1   2 939.396 50.3851   1
   2   1   4 1073.06 57.3179  -2
  -2  -1   2 1073.06 57.3179   1
   1   0   3 779.160 43.1871  -2
  -1  -1   2 779.160 43.1871   1
   0  -1   2 2.10372 0.84224   1
  -1  -2   1 2039.76 87.5003  -2
   1  -1   2 2039.76 87.5003   1
   3   4   1 809.736 61.7202  -2
   3  -1   2 809.736 61.7202   1
   4   5   2 406.782 32.8928  -2
   4  -1   2 406.782 32.8928   1
   5   6   3 537.279 43.1851  -2
   5  -1   2 537.279 43.1851   1
   7   8   5 838.424 67.2592  -2
   7  -1   2 838.424 67.2592   1
   8   9   6 387.027 36.7181  -2
   8  -1   2 387.027 36.7181   1
   9  10   7 465.500 44.0519  -2
   9  -1   2 465.500 44.0519   1
  11  -1   2 52.5853 10.2356   1
  12  -1   2 24.1274 7.30400   1
 -12   0   2 -6.0633 5.22416   1
 -11   0   2 4.41506 2.78438   1
 -10   0   2 177.620 14.2858   1
  -9   0   2 55.9510 7.35697   1
  -8   0   2 37.2900 4.31903   1
  -7   0   2 170.163 13.3694   1
  -6   0   2 74.5444 8.32203   1
  -5   0   2 8.46388 4.02578   1
  -4   0   2 176.032 15.7998   1
  -3   0   2 267.256 14.4598   1
  -2   0   2 1580.02 82.8986   1
   1   1   3 387.906 31.6751  -2
  -1   0   2 387.906 31.6751   1
   0   0   2 3144.65 160.455   1
  -1  -1   1 678.517 52.8741  -2
   1   0   2 678.517 52.8741   1
   3   3   1 1612.86 69.1232  -2
   3   0   2 1612.86 69.1232   1
   4   4   2 656.295 36.0426  -2
   4   0   2 656.295 36.0426   1
   5   5   3 201.091 13.8694  -2
   5   0   2 201.091 13.8694   1
   6   6   4 105.390 15.0114  -2
   6   0   2 105.390 15.0114   1
   7   7   5 36.6285 14.6712  -2
   7   0   2 36.6285 14.6712   1
   8   8   6 709.550 58.5498  -2
   8   0   2 709.550 58.5498   1
   9   9   7 847.840 70.9491  -2
   9   0   2 847.840 70.9491   1
  10  10   8 64.0140 25.2118  -2
  10   0   2 64.0140 25.2118   1
  11  11   9 4.62545 28.1175  -2
  11   0   2 4.62545 28.1175   1
  12  12  10 24.2223 35.7967  -2
  12   0   2 24.2223 35.7967   1
  13   0   2 15.8912 5.16479   1
 -12   1   2 59.7353 5.66334   1
 -11   1   2 -4.2663 5.36876   1
 -10   1   2 27.2360 5.65121   1
  -9   1   2 10.1291 4.33401   1
  -8   1   2 190.545 13.6883   1
  -7   1   2 112.684 9.38294   1
  -6   1   2 0.44838 4.79643   1
  -5   1   2 56.5748 9.20528   1
  -4   1   2 19.8763 2.67443   1
  -3   1   2 30.8601 3.35864   1
  -2   1   2 44.6889 3.57198   1
   0   1   2 137.169 5.26950   1
  -1   0   1 157.515 12.3014  -2
   1   1   2 157.515 12.3014   1
   2   1   0 5500.60 289.919  -2
   2   1   2 5500.60 289.919   1
   3   2   1 1283.25 68.1717  -2
   3   1   2 1283.25 68.1717   1
   4   3   2 661.192 36.1325  -2
   4   1   2 661.192 36.1325   1
   5   4   3 2229.64 118.056  -2
   5   1   2 2229.64 118.056   1
   6   5   4 1450.24 78.0533  -2
   6   1   2 1450.24 78.0533   1
   7   6   5 1456.24 79.0758  -2
   7   1   2 1456.24 79.0758   1
   8   7   6 189.080 23.6138  -2
   8   1   2 189.080 23.6138   1
   9   8   7 142.072 25.2372  -2
   9   1   2 142.072 25.2372   1
  10   9   8 56.8798 24.5025  -2
  10   1   2 56.8798 24.5025   1
  11  10   9 45.9710 26.7074  -2
  11   1   2 45.9710 26.7074   1
  12  11  10 196.489 37.2193  -2
  12   1   2 196.489 37.2193   1
  13   1   2 -0.1957 4.39649   1
 -12   2   2 -4.3517 7.44204   1
 -11   2   2 37.5727 7.43594   1
 -10   2   2 11.1158 5.63702   1
  -9   2   2 6.38455 4.76884   1
  -8   2   2 10.5731 4.04969   1
  -7   2   2 337.853 20.5355   1
  -6   2   2 410.282 23.5996   1
  -5   2   2 1806.66 131.443   1
  -4   2   2 494.246 27.0277   1
  -3   2   2 2909.67 150.308   1
  -2   2   2 1490.12 107.800   1
  -1   2   2 718.768 37.1455   1
   0   2   2 185.411 8.22259   1
   1   2   2 2064.97 74.3240   1
   2   0   0 566.469 21.3570  -2
   2   2   2 566.469 21.3570   1
   3   1   1 6759.13 354.024  -2
   3   2   2 6759.13 354.024   1
   4   2   2 57.1042 4.16643  -2
   4   2   2 57.1042 4.16643   1
   5   3   3 489.533 22.2241  -2
   5   2   2 489.533 22.2241   1
   6   4   4 3826.35 201.333  -2
   6   2   2 3826.35 201.333   1
   7   5   5 179.944 15.1136  -2
   7   2   2 179.944 15.1136   1
   8   6   6 112.444 13.5531  -2
   8   2   2 112.444 13.5531   1
   9   7   7 807.013 47.4460  -2
   9   2   2 807.013 47.4460   1
  10   8   8 1559.75 121.934  -2
  10   2   2 1559.75 121.934   1
  11   9   9 125.854 28.8096  -2
  11   2   2 125.854 28.8096   1
  12  10  10 -1.3122 17.1060  -2
  12   2   2 -1.3122 17.1060   1
  13   2   2 20.1021 6.91003   1
 -11   3   2 5.98588 6.94003   1
 -10   3   2 9.12132 6.24816   1
  -9   3   2 75.5894 9.32359   1
  -8   3   2 245.367 17.2332   1
  -7   3   2 591.312 33.5012   1
  -6   3   2 67.8035 8.05238   1
  -5   3   2 117.197 9.39020   1
  -4   3   2 9.11334 2.75828   1
  -3   3   2 13.0455 2.63039   1
  -2   3   2 33.6568 5.15710   1
  -1   3   2 789.510 41.0207   1
   0   3   2 132.017 7.98477   1
   1   3   2 8021.64 574.467   1
  -2   1   0 6597.85 241.791  -2
   2   3   2 6597.85 241.791   1
   3   0   1 2963.16 108.765  -2
   3   3   2 2963.16 108.765   1
   4   1   2 550.702 20.9693  -2
   4   3   2 550.702 20.9693   1
   5   2   3 124.836 7.30125  -2
   5   3   2 124.836 7.30125   1
   6   3   4 1005.98 44.0844  -2
   6   3   2 1005.98 44.0844   1
   7   4   5 244.494 13.3755  -2
   7   3   2 244.494 13.3755   1
   8   5   6 1217.52 53.7505  -2
   8   3   2 1217.52 53.7505   1
   9   6   7 61.9596 9.30265  -2
   9   3   2 61.9596 9.30265   1
  10   7   8 162.141 13.3974  -2
  10   3   2 162.141 13.3974   1
  11   8   9 62.3852 25.8706  -2
  11   3   2 62.3852 25.8706   1
  12   9  10 294.611 28.9906  -2
  12   3   2 294.611 28.9906   1
  13  10  11 -5.2798 34.9088  -2
  13   3   2 -5.2798 34.9088   1
  10  15  13 180.612 38.6099  -2
 -11   4   2 180.612 38.6099   1
 -10   4   2 18.3653 6.79671   1
  -9   4   2 156.465 14.8421   1
  -8   4   2 7.56608 5.00338   1
  -7   4   2 0.99919 4.04062   1
  -6   4   2 146.310 11.8388   1
  -5   4   2 66.5917 7.74267   1
  -4   4   2 8.15017 3.84732   1
  -3   4   2 2435.91 176.672   1
  -2   4   2 288.963 23.2902   1
  -1   4   2 212.998 17.5269   1
   0   4   2 -0.2973 1.11779   1
   1   4   2 1208.41 62.2025   1
  -2   2   0 9443.29 481.522  -2
   2   4   2 9443.29 481.522   1
   3  -1   1 115.760 5.55454  -2
   3   4   2 115.760 5.55454   1
   4   0   2 897.116 33.5876  -2
   4   4   2 897.116 33.5876   1
   5   1   3 521.198 20.1189  -2
   5   4   2 521.198 20.1189   1
   6   2   4 367.676 17.5319  -2
   6   4   2 367.676 17.5319   1
   7   3   5 280.944 14.4679  -2
   7   4   2 280.944 14.4679   1
   8   4   6 166.673 10.8950  -2
   8   4   2 166.673 10.8950   1
   9   5   7 40.4070 13.4430  -2
   9   4   2 40.4070 13.4430   1
  10   6   8 427.509 22.8222  -2
  10   4   2 427.509 22.8222   1
  11   7   9 54.9166 11.1653  -2
  11   4   2 54.9166 11.1653   1
  12   8  10 101.817 14.7189  -2
  12   4   2 101.817 14.7189   1
  13   9  11 -36.795 34.9097  -2
  13   4   2 -36.795 34.9097   1
  10  16  13 -21.193 37.8396  -2
 -11   5   2 -21.193 37.8396   1
   9  15  12 99.0884 33.0423  -2
 -10   5   2 99.0884 33.0423   1
  -9   5   2 26.4002 7.03666   1
  -8   5   2 162.371 15.0394   1
  -7   5   2 269.162 18.9825   1
  -6   5   2 116.494 11.3422   1
  -5   5   2 29.5352 4.94432   1
  -4   5   2 329.908 19.8874   1
  -3   5   2 3830.73 276.839   1
  -2   5   2 3.53867 3.38049   1
  -1   5   2 141.000 13.3238   1
   0   5   2 6.74178 1.85185   1
   1   5   2 57.2752 4.96729   1
  -2   3   0 1494.34 109.272  -2
   2   5   2 1494.34 109.272   1
   3  -2   1 1126.92 58.6413  -2
   3   5   2 1126.92 58.6413   1
   4  -1   2 329.280 13.2228  -2
   4   5   2 329.280 13.2228   1
   5   0   3 1340.70 49.8370  -2
   5   5   2 1340.70 49.8370   1
   6   1   4 139.576 7.60879  -2
   6   5   2 139.576 7.60879   1
   7   2   5 1261.32 55.0119  -2
   7   5   2 1261.32 55.0119   1
   8   3   6 97.0465 7.95793  -2
   8   5   2 97.0465 7.95793   1
   9   4   7 102.986 9.60536  -2
   9   5   2 102.986 9.60536   1
  10   5   8 841.157 39.1229  -2
  10   5   2 841.157 39.1229   1
  11   6   9 32.8079 10.0615  -2
  11   5   2 32.8079 10.0615   1
  12   7  10 101.487 13.0712  -2
  12   5   2 101.487 13.0712   1
  13   8  11 -32.387 33.1288  -2
  13   5   2 -32.387 33.1288   1
   9  15  11 6.26860 35.5048  -2
 -10   6   2 6.26860 35.5048   1
   9  16  12 84.2673 38.3597  -2
 -10   6   2 84.2673 38.3597   1
   8  15  11 25.0546 28.8875  -2
  -9   6   2 25.0546 28.8875   1
  -8   6   2 -6.8571 5.30543   1
  -7   6   2 23.9191 6.20833   1
  -6   6   2 -3.0331 4.21538   1
  -5   6   2 46.8440 6.28595   1
  -4   6   2 29.8138 4.72700   1
  -3   6   2 285.736 24.9254   1
  -2   6   2 875.178 66.0103   1
  -1   6   2 546.648 29.2200   1
   0   6   2 1853.22 77.8108   1
   1   6   2 120.292 8.31760   1
  -2   4   0 2289.67 166.547  -2
   2   6   2 2289.67 166.547   1
   3  -3   1 5679.07 238.331  -2
   3   6   2 5679.07 238.331   1
   4  -2   2 503.812 27.8431  -2
   4   6   2 503.812 27.8431   1
   5  -1   3 459.621 18.1182  -2
   5   6   2 459.621 18.1182   1
   6   0   4 56.4206 4.80978  -2
   6   6   2 56.4206 4.80978   1
   7   1   5 192.356 12.6119  -2
   7   6   2 192.356 12.6119   1
   8   2   6 93.0007 7.91757  -2
   8   6   2 93.0007 7.91757   1
   9   3   7 357.945 18.6436  -2
   9   6   2 357.945 18.6436   1
  10   4   8 118.903 11.3881  -2
  10   6   2 118.903 11.3881   1
  11   5   9 736.776 35.3266  -2
  11   6   2 736.776 35.3266   1
  12   6  10 50.2364 12.7112  -2
  12   6   2 50.2364 12.7112   1
  13   7  11 38.1286 13.8414  -2
  13   6   2 38.1286 13.8414   1
   9  17  12 -20.885 44.4561  -2
 -10   7   2 -20.885 44.4561   1
   8  16  11 17.2251 33.9620  -2
  -9   7   2 17.2251 33.9620   1
   7  15  10 102.704 29.7967  -2
  -8   7   2 102.704 29.7967   1
  -7   7   2 3.86516 3.95687   1
  -6   7   2 70.6755 8.73227   1
  -5   7   2 8.24743 4.70326   1
  -4   7   2 157.026 18.4207   1
  -3   7   2 846.922 45.1834   1
  -2   7   2 916.939 48.4329   1
  -1   7   2 1231.54 64.0780   1
   0   7   2 30.4770 2.87933   1
   1   7   2 2238.00 115.102   1
  -2   5   0 392.540 31.7647  -2
   2   7   2 392.540 31.7647   1
   3  -4   1 1322.53 56.8467  -2
   3   7   2 1322.53 56.8467   1
   4  -3   2 3560.88 184.622  -2
   4   7   2 3560.88 184.622   1
   5  -2   3 104.511 6.17198  -2
   5   7   2 104.511 6.17198   1
   6  -1   4 122.288 8.05221  -2
   6   7   2 122.288 8.05221   1
   7   0   5 175.984 8.60500  -2
   7   7   2 175.984 8.60500   1
   8   1   6 181.895 10.7233  -2
   8   7   2 181.895 10.7233   1
   9   2   7 632.245 29.6305  -2
   9   7   2 632.245 29.6305   1
  10   3   8 24.4896 8.14025  -2
  10   7   2 24.4896 8.14025   1
  11   4   9 32.5492 9.74590  -2
  11   7   2 32.5492 9.74590   1
  12   5  10 28.9777 11.6311  -2
  12   7   2 28.9777 11.6311   1
  13   6  11 15.6593 14.6773  -2
  13   7   2 15.6593 14.6773   1
   8  16  10 61.1371 37.3972  -2
  -9   8   2 61.1371 37.3972   1
   8  17  11 47.9890 39.7865  -2
  -9   8   2 47.9890 39.7865   1
   7  16  10 194.738 37.2130  -2
  -8   8   2 194.738 37.2130   1
  -7   8   2 82.1528 7.65670   1
  -6   8   2 243.040 14.1554   1
  -5   8   2 -4.3017 6.30005   1
  -4   8   2 118.294 9.85250   1
  -3   8   2 114.967 8.92831   1
  -2   8   2 287.803 17.0728   1
  -1   8   2 195.468 12.0099   1
   0   8   2 344.260 19.0368   1
   1   8   2 40.3892 4.83790   1
  -2   6   0 54.9291 12.2035  -2
   2   8   2 54.9291 12.2035   1
   3  -5   1 1736.25 90.2234  -2
   3   8   2 1736.25 90.2234   1
   4  -4   2 2663.77 138.843  -2
   4   8   2 2663.77 138.843   1
   5  -3   3 1697.95 89.3738  -2
   5   8   2 1697.95 89.3738   1
   6  -2   4 19.7428 4.40920  -2
   6   8   2 19.7428 4.40920   1
   7  -1   5 185.641 9.02154  -2
   7   8   2 185.641 9.02154   1
   8   0   6 568.133 25.8652  -2
   8   8   2 568.133 25.8652   1
   9   1   7 92.0200 8.64478  -2
   9   8   2 92.0200 8.64478   1
  10   2   8 401.487 20.9047  -2
  10   8   2 401.487 20.9047   1
  11   3   9 184.419 14.0787  -2
  11   8   2 184.419 14.0787   1
  12   4  10 9.47923 11.4553  -2
  12   8   2 9.47923 11.4553   1
  13   5  11 262.386 18.7816  -2
  13   8   2 262.386 18.7816   1
   8  18  11 565.745 62.7042  -2
  -9   9   2 565.745 62.7042   1
   7  16   9 137.437 39.0323  -2
  -8   9   2 137.437 39.0323   1
  -7   9   2 113.256 9.84725   1
  -6   9   2 35.4412 4.94605   1
  -5   9   2 5.47512 3.42320   1
  -4   9   2 15.2508 3.83806   1
  -3   9   2 28.2161 3.90539   1
  -2   9   2 472.018 26.5091   1
  -1   9   2 47.4126 5.40100   1
   0   9   2 91.8435 6.12821   1
   1   9   2 11.0781 5.22321   1
  -2   7   0 68.2620 14.9167  -2
   2   9   2 68.2620 14.9167   1
   3  -6   1 275.045 18.0705  -2
   3   9   2 275.045 18.0705   1
   4  -5   2 877.436 48.0416  -2
   4   9   2 877.436 48.0416   1
   5  -4   3 289.428 18.6680  -2
   5   9   2 289.428 18.6680   1
   6  -3   4 182.159 10.6003  -2
   6   9   2 182.159 10.6003   1
   7  -2   5 159.030 10.4520  -2
   7   9   2 159.030 10.4520   1
   8  -1   6 1295.73 57.1100  -2
   8   9   2 1295.73 57.1100   1
   9   0   7 466.135 27.6470  -2
   9   9   2 466.135 27.6470   1
  10   1   8 52.5550 8.44871  -2
  10   9   2 52.5550 8.44871   1
  11   2   9 -11.828 9.39131  -2
  11   9   2 -11.828 9.39131   1
  12   3  10 12.2414 10.0202  -2
  12   9   2 12.2414 10.0202   1
  13   4  11 260.637 18.7686  -2
  13   9   2 260.637 18.7686   1
   7  17   9 40.2691 41.0012  -2
  -8  10   2 40.2691 41.0012   1
  -7  10   2 -0.3753 5.41186   1
  -6  10   2 8.34893 4.19187   1
  -5  10   2 38.2688 4.89467   1
  -4  10   2 158.731 12.4198   1
  -3  10   2 231.921 15.4974   1
  -2  10   2 29.2700 4.45591   1
  -1  10   2 147.900 10.1867   1
   0  10   2 1463.71 109.516   1
   1  10   2 214.269 21.3854   1
   2  10   2 834.585 64.0804   1
   3  -7   1 740.548 40.9523  -2
   3  10   2 740.548 40.9523   1
   4  -6   2 2970.24 126.167  -2
   4  10   2 2970.24 126.167   1
   5  -5   3 229.154 16.6766  -2
   5  10   2 229.154 16.6766   1
   6  -4   4 282.997 18.9863  -2
   6  10   2 282.997 18.9863   1
   7  -3   5 473.167 27.9626  -2
   7  10   2 473.167 27.9626   1
   8  -2   6 93.6945 9.13085  -2
   8  10   2 93.6945 9.13085   1
   9  -1   7 134.316 9.26610  -2
   9  10   2 134.316 9.26610   1
  10   0   8 168.590 13.9198  -2
  10  10   2 168.590 13.9198   1
  11   1   9 7.25279 8.84237  -2
  11  10   2 7.25279 8.84237   1
  12   2  10 111.830 12.9569  -2
  12  10   2 111.830 12.9569   1
  13   3  11 39.6259 13.7430  -2
  13  10   2 39.6259 13.7430   1
  -8  11   2 13.8127 8.16198   1
  -7  11   2 101.146 15.9238   1
  -6  11   2 2.42462 4.45161   1
  -5  11   2 170.603 12.2317   1
  -4  11   2 44.6671 5.61285   1
  -3  11   2 529.768 30.3861   1
  -2  11   2 342.407 20.4461   1
  -1  11   2 238.183 14.6153   1
   0  11   2 60.4074 10.0742   1
   1  11   2 50.9022 8.64775   1
  -2   9   0 98.9467 18.4466  -2
   2  11   2 98.9467 18.4466   1
   3  -8   1 1142.96 87.7462  -2
   3  11   2 1142.96 87.7462   1
   4  -7   2 38.7411 5.60198  -2
   4  11   2 38.7411 5.60198   1
   5  -6   3 1182.42 64.4055  -2
   5  11   2 1182.42 64.4055   1
   6  -5   4 1247.25 67.3464  -2
   6  11   2 1247.25 67.3464   1
   7  -4   5 29.4443 7.87384  -2
   7  11   2 29.4443 7.87384   1
   8  -3   6 12.2276 6.86609  -2
   8  11   2 12.2276 6.86609   1
   9  -2   7 133.577 10.0337  -2
   9  11   2 133.577 10.0337   1
  10  -1   8 13.8950 8.52887  -2
  10  11   2 13.8950 8.52887   1
  11   0   9 268.010 39.7163  -2
  11  11   2 268.010 39.7163   1
  12   1  10 395.413 26.0350  -2
  12  11   2 395.413 26.0350   1
  13   2  11 155.453 27.4005  -2
  13  11   2 155.453 27.4005   1
   6  19   9 189.622 49.0418  -2
  -7  12   2 189.622 49.0418   1
  -6  12   2 -2.0550 5.52967   1
  -5  12   2 23.7420 5.51267   1
  -4  12   2 2.97415 12.6790   1
  -3  12   2 28.8457 4.10002   1
  -2  12   2 151.928 11.4439   1
  -1  12   2 204.826 13.0218   1
   0  12   2 369.477 34.5221   1
   1  12   2 -2.9020 6.37726   1
   2  12   2 5.61692 6.12597   1
   3  -9   1 91.0767 20.3167  -2
   3  12   2 91.0767 20.3167   1
   4  -8   2 139.428 15.9372  -2
   4  12   2 139.428 15.9372   1
   5  -7   3 2577.03 110.016  -2
   5  12   2 2577.03 110.016   1
   6  -6   4 267.878 20.7773  -2
   6  12   2 267.878 20.7773   1
   7  -5   5 682.338 39.7585  -2
   7  12   2 682.338 39.7585   1
   8  -4   6 95.1716 9.59208  -2
   8  12   2 95.1716 9.59208   1
   9  -3   7 151.579 11.0837  -2
   9  12   2 151.579 11.0837   1
  10  -2   8 156.295 11.3417  -2
  10  12   2 156.295 11.3417   1
  11  -1   9 413.834 47.9278  -2
  11  12   2 413.834 47.9278   1
  12   0  10 33.1057 20.6839  -2
  12  12   2 33.1057 20.6839   1
  13  12   2 16.2805 10.9008   1
  -6  13   2 -1.9963 6.60237   1
  -5  13   2 3.31267 4.59235   1
  -3  13   2 21.8678 12.5221   1
  -2  13   2 81.0758 7.46920   1
  -1  13   2 164.862 11.2374   1
   0  13   2 33.1897 9.74832   1
   1  13   2 274.657 29.0876   1
   2  13   2 -8.9368 6.66810   1
   3 -10   1 24.0303 22.2375  -2
   3  13   2 24.0303 22.2375   1
   4  -9   2 78.1499 22.9909  -2
   4  13   2 78.1499 22.9909   1
   5  -8   3 1619.10 70.2146  -2
   5  13   2 1619.10 70.2146   1
   6  -7   4 907.257 41.1491  -2
   6  13   2 907.257 41.1491   1
   7  -6   5 85.6675 14.1607  -2
   7  13   2 85.6675 14.1607   1
   8  -5   6 169.752 12.4450  -2
   8  13   2 169.752 12.4450   1
   9  -4   7 269.172 15.9913  -2
   9  13   2 269.172 15.9913   1
  10  -3   8 170.827 16.5195  -2
  10  13   2 170.827 16.5195   1
  11  -2   9 294.083 39.6187  -2
  11  13   2 294.083 39.6187   1
  12  -1  10 80.7707 36.0640  -2
  12  13   2 80.7707 36.0640   1
   4  19   7 -7.8295 46.8651  -2
  -5  14   2 -7.8295 46.8651   1
  -4  14   2 56.9928 8.19771   1
  -3  14   2 34.1876 4.60743   1
  -2  14   2 32.1181 5.58890   1
  -1  14   2 119.283 19.3485   1
   0  14   2 267.075 31.1356   1
   1  14   2 77.4923 14.0134   1
   2  14   2 1121.25 88.1039   1
   3 -11   1 337.393 38.3160  -2
   3  14   2 337.393 38.3160   1
   4 -10   2 232.934 31.6722  -2
   4  14   2 232.934 31.6722   1
   5  -9   3 483.917 23.5279  -2
   5  14   2 483.917 23.5279   1
   6  -8   4 22.4915 9.12245  -2
   6  14   2 22.4915 9.12245   1
   7  -7   5 98.0788 12.4101  -2
   7  14   2 98.0788 12.4101   1
   8  -6   6 64.3747 16.2904  -2
   8  14   2 64.3747 16.2904   1
   9  -5   7 26.5245 14.4643  -2
   9  14   2 26.5245 14.4643   1
  11  -3   9 229.156 19.2856  -2
  11  14   2 229.156 19.2856   1
  12  -2  10 87.5048 38.0491  -2
  12  14   2 87.5048 38.0491   1
  -5  15   2 26.6166 17.4892   1
   3  19   6 90.7809 46.0784  -2
  -4  15   2 90.7809 46.0784   1
  -3  15   2 -10.643 3.43049   1
  -2  15   2 554.547 53.8932   1
   0  15   2 37.9410 11.7754   1
   1  15   2 42.0320 12.6024   1
   2  15   2 311.096 34.3807   1
   3  15   2 36.7804 11.0674   1
   4 -11   2 75.4851 31.1168  -2
   4  15   2 75.4851 31.1168   1
   5 -10   3 439.047 32.9261  -2
   5  15   2 439.047 32.9261   1
   6  -9   4 1731.25 94.2708  -2
   6  15   2 1731.25 94.2708   1
   7  -8   5 277.828 17.7683  -2
   7  15   2 277.828 17.7683   1
   8  -7   6 349.043 21.3261  -2
   8  15   2 349.043 21.3261   1
  10  -5   8 -2.4377 18.6377  -2
  10  15   2 -2.4377 18.6377   1
  11  -4   9 140.441 18.5563  -2
  11  15   2 140.441 18.5563   1
  -3  16   2 109.295 9.10943   1
  -2  16   2 13.6748 15.8596   1
  -1  16   2 -6.2234 12.5373   1
   0  16   2 184.043 29.4878   1
   1  16   2 469.447 47.6649   1
   2  16   2 150.034 26.7524   1
   3  16   2 64.5408 14.4981   1
   4 -12   2 110.083 35.8128  -2
   4  16   2 110.083 35.8128   1
   5 -11   3 249.634 28.0742  -2
   5  16   2 249.634 28.0742   1
   6 -10   4 214.058 12.9267  -2
   6  16   2 214.058 12.9267   1
   7  -9   5 67.6555 11.4992  -2
   7  16   2 67.6555 11.4992   1
   8  -8   6 58.7580 29.3426  -2
   8  16   2 58.7580 29.3426   1
   9  -7   7 127.432 16.4113  -2
   9  16   2 127.432 16.4113   1
  10  -6   8 205.254 22.9256  -2
  10  16   2 205.254 22.9256   1
  11  -5   9 122.861 39.3932  -2
  11  16   2 122.861 39.3932   1
  -2  17   2 19.7867 15.3354   1
  -1  17   2 -17.195 13.3584   1
   0  17   2 34.3256 14.2402   1
   1  17   2 9.59617 12.5074   1
   2  17   2 175.034 30.7391   1
   3  17   2 29.0304 11.9562   1
   4 -13   2 1002.01 86.8167  -2
   4  17   2 1002.01 86.8167   1
   6 -11   4 868.726 76.9311  -2
   6  17   2 868.726 76.9311   1
   7 -10   5 195.671 18.3215  -2
   7  17   2 195.671 18.3215   1
   8  -9   6 638.014 32.1491  -2
   8  17   2 638.014 32.1491   1
   9  -8   7 -5.0169 23.3286  -2
   9  17   2 -5.0169 23.3286   1
  10  -7   8 29.5712 17.7066  -2
  10  17   2 29.5712 17.7066   1
  -1  18   2 29.5809 18.7163   1
   0  18   2 52.7084 16.6449   1
   1  18   2 281.872 39.9066   1
   2  18   2 124.369 21.9926   1
   3  18   2 39.9351 13.9036   1
   4  18   2 103.202 17.8745   1
   5 -13   3 240.076 31.3370  -2
   5  18   2 240.076 31.3370   1
   6 -12   4 188.648 47.3943  -2
   6  18   2 188.648 47.3943   1
   1  19   2 22.5388 18.6653   1
   2  19   2 15.4792 15.8247   1
   3  19   2 99.8159 20.4640   1
   4  19   2 34.0370 12.3032   1
   7 -12   5 31.3598 31.1054  -2
   7  19   2 31.3598 31.1054   1
   6 -12   9 300.686 29.9508  -2
  -6 -18   3 300.686 29.9508   1
   4 -14   7 203.041 44.7840  -2
  -4 -18   3 203.041 44.7840   1
   2 -16   5 248.936 54.4522  -2
  -2 -18   3 248.936 54.4522   1
   1 -17   4 -3.3284 55.2161  -2
  -1 -18   3 -3.3284 55.2161   1
   7 -10  10 93.6404 16.8818  -2
  -7 -17   3 93.6404 16.8818   1
   6 -11   9 30.8476 12.0338  -2
  -6 -17   3 30.8476 12.0338   1
   5 -12   8 8.81401 9.83486  -2
  -5 -17   3 8.81401 9.83486   1
   3 -14   6 90.7853 25.4721  -2
  -3 -17   3 90.7853 25.4721   1
   2 -15   5 43.2630 40.8685  -2
  -2 -17   3 43.2630 40.8685   1
   1 -16   4 7.18027 46.5998  -2
  -1 -17   3 7.18027 46.5998   1
   0 -17   3 200.498 52.5210  -2
   0 -17   3 200.498 52.5210   1
  -1 -18   2 106.004 52.8146  -2
   1 -17   3 106.004 52.8146   1
   9  -7  12 84.4325 20.5170  -2
  -9 -16   3 84.4325 20.5170   1
   8  -8  11 320.619 22.1782  -2
  -8 -16   3 320.619 22.1782   1
   7  -9  10 104.977 15.4927  -2
  -7 -16   3 104.977 15.4927   1
   6 -10   9 107.904 12.7304  -2
  -6 -16   3 107.904 12.7304   1
   5 -11   8 10.0467 9.29736  -2
  -5 -16   3 10.0467 9.29736   1
   4 -12   7 54.1682 10.6320  -2
  -4 -16   3 54.1682 10.6320   1
   3 -13   6 -2.6013 8.28522  -2
  -3 -16   3 -2.6013 8.28522   1
   2 -14   5 825.735 77.9158  -2
  -2 -16   3 825.735 77.9158   1
   1 -15   4 115.807 40.4756  -2
  -1 -16   3 115.807 40.4756   1
   0 -16   3 -51.712 39.4395  -2
   0 -16   3 -51.712 39.4395   1
  -2 -18   1 91.9682 50.0403  -2
   2 -16   3 91.9682 50.0403   1
   3  19   0 200.573 59.8209  -2
   3 -16   3 200.573 59.8209   1
   9  -6  12 66.1220 15.6617  -2
  -9 -15   3 66.1220 15.6617   1
   8  -7  11 59.1843 15.1782  -2
  -8 -15   3 59.1843 15.1782   1
   7  -8  10 24.7797 15.7622  -2
  -7 -15   3 24.7797 15.7622   1
   6  -9   9 2.29507 11.2883  -2
  -6 -15   3 2.29507 11.2883   1
   5 -10   8 241.594 15.0985  -2
  -5 -15   3 241.594 15.0985   1
   4 -11   7 167.625 12.5268  -2
  -4 -15   3 167.625 12.5268   1
   3 -12   6 -3.0091 7.93787  -2
  -3 -15   3 -3.0091 7.93787   1
   2 -13   5 624.039 37.0673  -2
  -2 -15   3 624.039 37.0673   1
   1 -14   4 616.609 60.9032  -2
  -1 -15   3 616.609 60.9032   1
   0 -15   3 483.339 59.3160  -2
   0 -15   3 483.339 59.3160   1
  -1 -16   2 -6.4023 40.8239  -2
   1 -15   3 -6.4023 40.8239   1
  -2 -17   1 150.116 43.9155  -2
   2 -15   3 150.116 43.9155   1
   3  18   0 57.5070 15.8150  -2
   3 -15   3 57.5070 15.8150   1
   4  19   1 8.53444 54.3789  -2
   4 -15   3 8.53444 54.3789   1
 -11 -14   3 74.6481 14.9103   1
  10  -4  13 319.819 50.1057  -2
 -10 -14   3 319.819 50.1057   1
   9  -5  12 -17.436 24.5141  -2
  -9 -14   3 -17.436 24.5141   1
   8  -6  11 427.295 24.1765  -2
  -8 -14   3 427.295 24.1765   1
   7  -7  10 44.6774 12.3006  -2
  -7 -14   3 44.6774 12.3006   1
   6  -8   9 119.884 16.4465  -2
  -6 -14   3 119.884 16.4465   1
   5  -9   8 171.731 12.6160  -2
  -5 -14   3 171.731 12.6160   1
   4 -10   7 59.3416 8.67113  -2
  -4 -14   3 59.3416 8.67113   1
   3 -11   6 150.602 11.7589  -2
  -3 -14   3 150.602 11.7589   1
   2 -12   5 102.724 10.5402  -2
  -2 -14   3 102.724 10.5402   1
   1 -13   4 100.828 30.8611  -2
  -1 -14   3 100.828 30.8611   1
   0 -14   3 -11.436 34.7324  -2
   0 -14   3 -11.436 34.7324   1
  -1 -15   2 120.033 12.6970  -2
   1 -14   3 120.033 12.6970   1
  -2 -16   1 455.164 58.0891  -2
   2 -14   3 455.164 58.0891   1
   3  17   0 43.9136 14.8033  -2
   3 -14   3 43.9136 14.8033   1
   4  18   1 -23.591 16.1870  -2
   4 -14   3 -23.591 16.1870   1
   5  19   2 168.100 54.7637  -2
   5 -14   3 168.100 54.7637   1
  11  -2  14 150.521 43.0048  -2
 -11 -13   3 150.521 43.0048   1
   9  -4  12 231.025 16.7560  -2
  -9 -13   3 231.025 16.7560   1
   8  -5  11 26.2728 12.9589  -2
  -8 -13   3 26.2728 12.9589   1
   7  -6  10 68.4389 12.0624  -2
  -7 -13   3 68.4389 12.0624   1
   6  -7   9 724.170 34.1852  -2
  -6 -13   3 724.170 34.1852   1
   5  -8   8 18.5567 8.61994  -2
  -5 -13   3 18.5567 8.61994   1
   4  -9   7 16.5192 6.79938  -2
  -4 -13   3 16.5192 6.79938   1
   3 -10   6 168.343 11.6242  -2
  -3 -13   3 168.343 11.6242   1
   2 -11   5 369.395 23.3713  -2
  -2 -13   3 369.395 23.3713   1
   1 -12   4 711.960 41.0061  -2
  -1 -13   3 711.960 41.0061   1
   0 -13   3 1209.03 89.8913  -2
   0 -13   3 1209.03 89.8913   1
  -1 -14   2 -0.0143 9.19636  -2
   1 -13   3 -0.0143 9.19636   1
  -2 -15   1 256.433 43.2578  -2
   2 -13   3 256.433 43.2578   1
   3  16   0 321.524 28.9175  -2
   3 -13   3 321.524 28.9175   1
   4  17   1 74.4545 45.2838  -2
   4 -13   3 74.4545 45.2838   1
   5  18   2 215.902 52.6018  -2
   5 -13   3 215.902 52.6018   1
   6  19   3 73.6388 54.9147  -2
   6 -13   3 73.6388 54.9147   1
 -12 -12   3 43.1652 14.8917   1
  11  -1  14 598.608 63.5180  -2
 -11 -12   3 598.608 63.5180   1
  10  -2  13 14.4228 37.7148  -2
 -10 -12   3 14.4228 37.7148   1
   9  -3  12 92.4062 11.6083  -2
  -9 -12   3 92.4062 11.6083   1
   8  -4  11 3.57671 10.0145  -2
  -8 -12   3 3.57671 10.0145   1
   7  -5  10 250.919 16.1763  -2
  -7 -12   3 250.919 16.1763   1
   6  -6   9 292.962 17.2747  -2
  -6 -12   3 292.962 17.2747   1
   5  -7   8 232.417 14.5608  -2
  -5 -12   3 232.417 14.5608   1
   4  -8   7 588.051 27.5989  -2
  -4 -12   3 588.051 27.5989   1
   3  -9   6 218.089 12.7448  -2
  -3 -12   3 218.089 12.7448   1
   2 -10   5 613.439 35.4958  -2
  -2 -12   3 613.439 35.4958   1
   1 -11   4 819.394 46.2684  -2
  -1 -12   3 819.394 46.2684   1
   0 -12   3 82.8636 9.51121  -2
   0 -12   3 82.8636 9.51121   1
  -1 -13   2 126.151 31.3900  -2
   1 -12   3 126.151 31.3900   1
  -2 -14   1 305.020 20.9596  -2
   2 -12   3 305.020 20.9596   1
   3  15   0 138.738 15.2267  -2
   3 -12   3 138.738 15.2267   1
   4  16   1 5.72364 12.2849  -2
   4 -12   3 5.72364 12.2849   1
   5  17   2 127.354 43.1596  -2
   5 -12   3 127.354 43.1596   1
   6  18   3 -59.677 46.0059  -2
   6 -12   3 -59.677 46.0059   1
   7 -12   3 137.805 12.5084   1
 -12 -11   3 34.4459 10.5361   1
  11   0  14 168.860 32.2847  -2
 -11 -11   3 168.860 32.2847   1
  10  -1  13 49.4449 33.2829  -2
 -10 -11   3 49.4449 33.2829   1
   9  -2  12 239.861 37.8530  -2
  -9 -11   3 239.861 37.8530   1
   8  -3  11 37.1989 10.0887  -2
  -8 -11   3 37.1989 10.0887   1
   7  -4  10 41.0739 10.0717  -2
  -7 -11   3 41.0739 10.0717   1
   6  -5   9 -0.7588 8.66065  -2
  -6 -11   3 -0.7588 8.66065   1
   5  -6   8 139.313 11.1049  -2
  -5 -11   3 139.313 11.1049   1
   4  -7   7 1869.52 80.5571  -2
  -4 -11   3 1869.52 80.5571   1
   3  -8   6 1075.94 47.4506  -2
  -3 -11   3 1075.94 47.4506   1
   2  -9   5 204.668 14.5356  -2
  -2 -11   3 204.668 14.5356   1
   1 -10   4 476.306 28.2509  -2
  -1 -11   3 476.306 28.2509   1
   0 -11   3 2167.38 113.515  -2
   0 -11   3 2167.38 113.515   1
  -1 -12   2 779.943 42.9385  -2
   1 -11   3 779.943 42.9385   1
  -2 -13   1 75.1410 10.1523  -2
   2 -11   3 75.1410 10.1523   1
   3  14   0 1.74625 30.9799  -2
   3 -11   3 1.74625 30.9799   1
   4  15   1 253.160 20.7607  -2
   4 -11   3 253.160 20.7607   1
   5  16   2 174.109 42.0702  -2
   5 -11   3 174.109 42.0702   1
   6  17   3 352.815 52.7910  -2
   6 -11   3 352.815 52.7910   1
   7  18   4 316.656 52.5695  -2
   7 -11   3 316.656 52.5695   1
   8 -11   3 71.0042 12.8511   1
 -12 -10   3 5.85784 9.95744   1
  10   0  13 33.0245 19.2490  -2
 -10 -10   3 33.0245 19.2490   1
   9  -1  12 32.2972 16.4572  -2
  -9 -10   3 32.2972 16.4572   1
   8  -2  11 467.195 28.0258  -2
  -8 -10   3 467.195 28.0258   1
   7  -3  10 203.243 14.8813  -2
  -7 -10   3 203.243 14.8813   1
   6  -4   9 31.1863 8.88408  -2
  -6 -10   3 31.1863 8.88408   1
   5  -5   8 120.960 12.3403  -2
  -5 -10   3 120.960 12.3403   1
   4  -6   7 344.586 17.5877  -2
  -4 -10   3 344.586 17.5877   1
   3  -7   6 2271.89 97.1047  -2
  -3 -10   3 2271.89 97.1047   1
   2  -8   5 103.923 9.29797  -2
  -2 -10   3 103.923 9.29797   1
   1  -9   4 882.166 70.0299  -2
  -1 -10   3 882.166 70.0299   1
   0 -10   3 25.2908 4.98839  -2
   0 -10   3 25.2908 4.98839   1
  -1 -11   2 281.385 23.6732  -2
   1 -10   3 281.385 23.6732   1
  -2 -12   1 11.5238 8.45592  -2
   2 -10   3 11.5238 8.45592   1
   3  13   0 280.447 25.2533  -2
   3 -10   3 280.447 25.2533   1
   4  14   1 91.8510 13.5766  -2
   4 -10   3 91.8510 13.5766   1
   5  15   2 572.350 46.3123  -2
   5 -10   3 572.350 46.3123   1
   6 -10   3 1191.23 65.3303   1
   7 -10   3 58.0055 8.01966   1
   8  18   5 30.0492 47.1277  -2
   8 -10   3 30.0492 47.1277   1
   9 -10   3 10.8215 11.6383   1
 -12  -9   3 110.356 13.6916   1
 -11  -9   3 52.1049 9.56568   1
  10   1  13 81.8211 31.8725  -2
 -10  -9   3 81.8211 31.8725   1
   9   0  12 144.122 18.1977  -2
  -9  -9   3 144.122 18.1977   1
   8  -1  11 40.3470 14.3473  -2
  -8  -9   3 40.3470 14.3473   1
   7  -2  10 664.367 36.4305  -2
  -7  -9   3 664.367 36.4305   1
   6  -3   9 605.888 34.1921  -2
  -6  -9   3 605.888 34.1921   1
   5  -4   8 1199.17 52.5397  -2
  -5  -9   3 1199.17 52.5397   1
   4  -5   7 42.4007 7.08740  -2
  -4  -9   3 42.4007 7.08740   1
   3  -6   6 33.1865 5.83439  -2
  -3  -9   3 33.1865 5.83439   1
   2  -7   5 69.5043 7.61877  -2
  -2  -9   3 69.5043 7.61877   1
   1  -8   4 19.3961 3.73429  -2
  -1  -9   3 19.3961 3.73429   1
   0  -9   3 80.4785 9.22350  -2
   0  -9   3 80.4785 9.22350   1
  -1 -10   2 1446.78 106.542  -2
   1  -9   3 1446.78 106.542   1
  -2 -11   1 8.28984 7.05786  -2
   2  -9   3 8.28984 7.05786   1
   3  12   0 281.340 24.2683  -2
   3  -9   3 281.340 24.2683   1
   4  13   1 293.298 25.6410  -2
   4  -9   3 293.298 25.6410   1
   5  14   2 286.464 25.8374  -2
   5  -9   3 286.464 25.8374   1
   6  15   3 132.428 15.6522  -2
   6  -9   3 132.428 15.6522   1
   7  -9   3 142.406 13.5175   1
   8  -9   3 23.1210 6.67964   1
   9  -9   3 84.0081 8.44783   1
 -12  -8   3 2.59886 9.22779   1
 -11  -8   3 -1.2533 8.25086   1
 -10  -8   3 16.3758 7.37170   1
   9   1  12 131.867 17.6069  -2
  -9  -8   3 131.867 17.6069   1
   8   0  11 51.5707 13.8065  -2
  -8  -8   3 51.5707 13.8065   1
   7  -1  10 1124.46 49.5695  -2
  -7  -8   3 1124.46 49.5695   1
   6  -2   9 4.94780 6.45573  -2
  -6  -8   3 4.94780 6.45573   1
   5  -3   8 393.637 23.0240  -2
  -5  -8   3 393.637 23.0240   1
   4  -4   7 124.689 8.83978  -2
  -4  -8   3 124.689 8.83978   1
   3  -5   6 904.310 39.8596  -2
  -3  -8   3 904.310 39.8596   1
   2  -6   5 14.5115 6.61844  -2
  -2  -8   3 14.5115 6.61844   1
   1  -7   4 172.571 11.6019  -2
  -1  -8   3 172.571 11.6019   1
   0  -8   3 4.67507 3.51608  -2
   0  -8   3 4.67507 3.51608   1
  -1  -9   2 79.3049 6.45188  -2
   1  -8   3 79.3049 6.45188   1
  -2 -10   1 116.886 12.3902  -2
   2  -8   3 116.886 12.3902   1
   3  11   0 725.768 55.2695  -2
   3  -8   3 725.768 55.2695   1
   4  12   1 241.853 22.1816  -2
   4  -8   3 241.853 22.1816   1
   5  13   2 1096.98 82.5017  -2
   5  -8   3 1096.98 82.5017   1
   6  14   3 126.295 14.6857  -2
   6  -8   3 126.295 14.6857   1
   7  -8   3 255.681 18.1673   1
   8  -8   3 0.52528 4.92130   1
   9  -8   3 15.3512 6.64924   1
  10  -8   3 -10.448 6.53986   1
 -13  -7   3 91.1692 18.9304   1
 -12  -7   3 -5.5360 8.38144   1
 -11  -7   3 0.33867 7.68597   1
 -10  -7   3 218.305 18.6388   1
  -9  -7   3 7.19270 5.78064   1
   8   1  11 154.929 16.7402  -2
  -8  -7   3 154.929 16.7402   1
   7   0  10 147.978 15.5111  -2
  -7  -7   3 147.978 15.5111   1
   6  -1   9 1929.78 83.0471  -2
  -6  -7   3 1929.78 83.0471   1
   5  -2   8 251.562 12.9657  -2
  -5  -7   3 251.562 12.9657   1
   4  -3   7 58.3349 7.41380  -2
  -4  -7   3 58.3349 7.41380   1
   3  -4   6 108.778 7.51645  -2
  -3  -7   3 108.778 7.51645   1
   2  -5   5 45.6962 6.37514  -2
  -2  -7   3 45.6962 6.37514   1
   1  -6   4 106.422 7.46121  -2
  -1  -7   3 106.422 7.46121   1
  -1  -8   2 1961.16 101.242  -2
   1  -7   3 1961.16 101.242   1
  -2  -9   1 206.613 17.8320  -2
   2  -7   3 206.613 17.8320   1
   3  10   0 283.274 23.7510  -2
   3  -7   3 283.274 23.7510   1
   4  11   1 1206.55 89.8378  -2
   4  -7   3 1206.55 89.8378   1
   5  12   2 2666.15 194.929  -2
   5  -7   3 2666.15 194.929   1
   6  13   3 285.972 21.0333  -2
   6  -7   3 285.972 21.0333   1
   7  14   4 166.283 15.9642  -2
   7  -7   3 166.283 15.9642   1
   8  15   5 26.5295 27.1677  -2
   8  -7   3 26.5295 27.1677   1
   9  -7   3 34.9728 6.96057   1
  10  -7   3 -5.5373 12.6259   1
 -13  -6   3 5.66449 11.7090   1
 -12  -6   3 47.1722 9.85832   1
 -11  -6   3 83.1090 11.6430   1
 -10  -6   3 4.41118 6.41869   1
  -9  -6   3 4.22208 5.73616   1
   8   2  11 749.530 62.0112  -2
  -8  -6   3 749.530 62.0112   1
   7   1  10 396.101 25.1761  -2
  -7  -6   3 396.101 25.1761   1
   6   0   9 139.318 12.6844  -2
  -6  -6   3 139.318 12.6844   1
   5  -1   8 79.0547 6.05981  -2
  -5  -6   3 79.0547 6.05981   1
   4  -2   7 238.378 11.9369  -2
  -4  -6   3 238.378 11.9369   1
   3  -3   6 263.427 13.2183  -2
  -3  -6   3 263.427 13.2183   1
   2  -4   5 372.464 17.3927  -2
  -2  -6   3 372.464 17.3927   1
   1  -5   4 110.174 7.69585  -2
  -1  -6   3 110.174 7.69585   1
   0  -6   3 54.2166 6.76858  -2
   0  -6   3 54.2166 6.76858   1
  -1  -7   2 2939.26 151.110  -2
   1  -6   3 2939.26 151.110   1
  -2  -8   1 85.0577 9.72126  -2
   2  -6   3 85.0577 9.72126   1
   3   9   0 390.966 30.8448  -2
   3  -6   3 390.966 30.8448   1
   4  10   1 328.003 27.0973  -2
   4  -6   3 328.003 27.0973   1
   5  11   2 1670.92 88.8196  -2
   5  -6   3 1670.92 88.8196   1
   6  12   3 2888.08 151.511  -2
   6  -6   3 2888.08 151.511   1
   7  13   4 282.914 20.2626  -2
   7  -6   3 282.914 20.2626   1
   8  14   5 360.184 25.0145  -2
   8  -6   3 360.184 25.0145   1
   9  15   6 41.9722 30.9782  -2
   9  -6   3 41.9722 30.9782   1
  10  -6   3 8.83905 5.97894   1
  11  -6   3 91.8994 11.2549   1
 -13  -5   3 97.9041 18.3179   1
 -12  -5   3 4.92022 8.96091   1
 -11  -5   3 -12.708 8.21338   1
 -10  -5   3 44.6133 12.1421   1
  -9  -5   3 10.0860 5.73285   1
  -8  -5   3 71.2199 8.37544   1
   7   2  10 -12.778 16.2301  -2
  -7  -5   3 -12.778 16.2301   1
   6   1   9 692.026 38.8237  -2
  -6  -5   3 692.026 38.8237   1
   5   0   8 220.453 15.1429  -2
  -5  -5   3 220.453 15.1429   1
   4  -1   7 291.695 17.5137  -2
  -4  -5   3 291.695 17.5137   1
   3  -2   6 865.077 45.9364  -2
  -3  -5   3 865.077 45.9364   1
   2  -3   5 1552.17 81.6294  -2
  -2  -5   3 1552.17 81.6294   1
   1  -4   4 3660.69 188.159  -2
  -1  -5   3 3660.69 188.159   1
   0  -5   3 322.400 17.7604  -2
   0  -5   3 322.400 17.7604   1
  -1  -6   2 6.44476 3.03656  -2
   1  -5   3 6.44476 3.03656   1
  -2  -7   1 1854.91 135.673  -2
   2  -5   3 1854.91 135.673   1
   3   8   0 1619.91 118.867  -2
   3  -5   3 1619.91 118.867   1
   4   9   1 2664.39 194.176  -2
   4  -5   3 2664.39 194.176   1
   5  10   2 187.054 13.7974  -2
   5  -5   3 187.054 13.7974   1
   6  11   3 259.904 17.9979  -2
   6  -5   3 259.904 17.9979   1
   7  12   4 26.2036 21.0115  -2
   7  -5   3 26.2036 21.0115   1
   8  13   5 43.4442 23.0893  -2
   8  -5   3 43.4442 23.0893   1
   9  14   6 66.3686 27.6746  -2
   9  -5   3 66.3686 27.6746   1
  10  15   7 219.308 38.1672  -2
  10  -5   3 219.308 38.1672   1
  11  -5   3 6.25028 6.82851   1
 -13  -4   3 5.73999 13.7725   1
 -12  -4   3 105.573 13.5499   1
 -11  -4   3 9.30537 7.64906   1
 -10  -4   3 14.6286 7.59889   1
  -9  -4   3 231.522 18.2000   1
  -8  -4   3 36.0230 6.11039   1
  -7  -4   3 468.124 27.4820   1
   6   2   9 4.19689 12.6890  -2
  -6  -4   3 4.19689 12.6890   1
   5   1   8 129.580 10.4413  -2
  -5  -4   3 129.580 10.4413   1
   4   0   7 1364.57 72.6325  -2
  -4  -4   3 1364.57 72.6325   1
   3  -1   6 456.166 25.3102  -2
  -3  -4   3 456.166 25.3102   1
   2  -2   5 458.600 35.5332  -2
  -2  -4   3 458.600 35.5332   1
  -1  -4   3 1.33108 1.47219   1
   0  -4   3 21.5663 3.62638  -2
   0  -4   3 21.5663 3.62638   1
  -1  -5   2 188.710 11.0103  -2
   1  -4   3 188.710 11.0103   1
  -2  -6   1 32.1738 3.92710  -2
   2  -4   3 32.1738 3.92710   1
   3   7   0 501.156 38.4300  -2
   3  -4   3 501.156 38.4300   1
   4   8   1 3777.14 196.281  -2
   4  -4   3 3777.14 196.281   1
   5   9   2 321.493 29.3085  -2
   5  -4   3 321.493 29.3085   1
   6  10   3 -2.9956 14.3321  -2
   6  -4   3 -2.9956 14.3321   1
   7  11   4 221.476 26.7843  -2
   7  -4   3 221.476 26.7843   1
   8  12   5 -19.951 20.6896  -2
   8  -4   3 -19.951 20.6896   1
   9  13   6 81.3869 26.3767  -2
   9  -4   3 81.3869 26.3767   1
  10  14   7 41.1398 29.4396  -2
  10  -4   3 41.1398 29.4396   1
  11  15   8 17.1857 34.8259  -2
  11  -4   3 17.1857 34.8259   1
  12  -4   3 68.5563 12.0199   1
 -13  -3   3 14.9137 13.6090   1
 -12  -3   3 82.6970 11.6446   1
 -11  -3   3 57.4984 10.1653   1
 -10  -3   3 246.012 20.2763   1
  -9  -3   3 5.39400 6.11137   1
  -8  -3   3 94.0508 11.0079   1
  -7  -3   3 23.3839 5.01484   1
  -6  -3   3 178.856 12.4986   1
   5   2   8 64.4128 8.78583  -2
  -5  -3   3 64.4128 8.78583   1
   4   1   7 381.118 21.7514  -2
  -4  -3   3 381.118 21.7514   1
   3   0   6 920.620 49.3606  -2
  -3  -3   3 920.620 49.3606   1
   2  -1   5 1970.43 104.436  -2
  -2  -3   3 1970.43 104.436   1
   1  -2   4 1025.30 78.0098  -2
  -1  -3   3 1025.30 78.0098   1
   0  -3   3 765.577 56.6484   1
  -1  -4   2 311.659 17.1147  -2
   1  -3   3 311.659 17.1147   1
  -2  -5   1 349.832 15.7559  -2
   2  -3   3 349.832 15.7559   1
   3   6   0 265.384 21.4559  -2
   3  -3   3 265.384 21.4559   1
   4   7   1 1.42106 4.85170  -2
   4  -3   3 1.42106 4.85170   1
   5   8   2 1463.27 111.362  -2
   5  -3   3 1463.27 111.362   1
   6   9   3 65.2518 14.6387  -2
   6  -3   3 65.2518 14.6387   1
   7  10   4 256.363 28.7448  -2
   7  -3   3 256.363 28.7448   1
   8  11   5 744.751 63.1798  -2
   8  -3   3 744.751 63.1798   1
   9  12   6 297.961 34.6655  -2
   9  -3   3 297.961 34.6655   1
  10  13   7 227.040 34.8187  -2
  10  -3   3 227.040 34.8187   1
  11  -3   3 0.16700 10.3754   1
  12  -3   3 42.3660 8.94302   1
 -12  -2   3 74.8491 15.4320   1
 -11  -2   3 276.738 22.7034   1
 -10  -2   3 121.815 15.4812   1
  -9  -2   3 9.21508 5.78325   1
  -8  -2   3 3.28103 4.87425   1
  -7  -2   3 120.759 11.4335   1
  -6  -2   3 152.317 11.5956   1
   5   3   8 5447.47 403.801  -2
  -5  -2   3 5447.47 403.801   1
   4   2   7 7.43813 6.49910  -2
  -4  -2   3 7.43813 6.49910   1
   3   1   6 3245.95 170.696  -2
  -3  -2   3 3245.95 170.696   1
   2   0   5 5054.60 267.210  -2
  -2  -2   3 5054.60 267.210   1
   1  -1   4 1396.63 108.731  -2
  -1  -2   3 1396.63 108.731   1
   0  -2   3 3.67855 1.62177   1
  -1  -3   2 8146.31 418.141  -2
   1  -2   3 8146.31 418.141   1
  -2  -4   1 2585.82 134.627  -2
   2  -2   3 2585.82 134.627   1
   3   5   0 4772.90 202.701  -2
   3  -2   3 4772.90 202.701   1
   4   6   1 42.0900 8.59780  -2
   4  -2   3 42.0900 8.59780   1
   5   7   2 135.291 15.6642  -2
   5  -2   3 135.291 15.6642   1
   6   8   3 -7.4191 11.6210  -2
   6  -2   3 -7.4191 11.6210   1
   7   9   4 208.158 24.0742  -2
   7  -2   3 208.158 24.0742   1
   8  10   5 622.713 53.7616  -2
   8  -2   3 622.713 53.7616   1
   9  11   6 133.016 25.9489  -2
   9  -2   3 133.016 25.9489   1
  10  12   7 90.4610 29.1321  -2
  10  -2   3 90.4610 29.1321   1
  12  14   9 -15.395 39.3159  -2
  12  -2   3 -15.395 39.3159   1
 -12  -1   3 2.64853 11.7627   1
 -11  -1   3 47.4646 12.0442   1
 -10  -1   3 7.68560 1.80036   1
  -9  -1   3 8.70272 1.75469   1
  -8  -1   3 50.3527 3.65680   1
  -7  -1   3 236.623 12.0195   1
  -6  -1   3 21.8805 3.08522   1
  -5  -1   3 590.156 32.9155   1
  -4  -1   3 685.204 52.5755   1
   3   2   6 3998.14 296.982  -2
  -3  -1   3 3998.14 296.982   1
   2   1   5 9714.74 724.159  -2
  -2  -1   3 9714.74 724.159   1
  -1  -1   3 5025.24 362.811   1
   0  -1   3 153.571 9.00414   1
  -1  -2   2 8.36300 3.68743  -2
   1  -1   3 8.36300 3.68743   1
  -2  -3   1 1759.33 74.7962  -2
   2  -1   3 1759.33 74.7962   1
   3   4   0 70.0616 5.65420  -2
   3  -1   3 70.0616 5.65420   1
   4   5   1 439.197 20.0236  -2
   4  -1   3 439.197 20.0236   1
   5   6   2 591.225 46.9679  -2
   5  -1   3 591.225 46.9679   1
   6   7   3 108.272 15.1627  -2
   6  -1   3 108.272 15.1627   1
   7   8   4 164.641 20.9000  -2
   7  -1   3 164.641 20.9000   1
   8   9   5 272.721 29.2603  -2
   8  -1   3 272.721 29.2603   1
   9  10   6 158.044 25.5819  -2
   9  -1   3 158.044 25.5819   1
  13  -1   3 -6.1382 6.26414   1
 -12   0   3 4.69910 12.2686   1
 -11   0   3 108.520 7.31753   1
 -10   0   3 24.1870 4.69716   1
  -9   0   3 296.145 18.3941   1
  -8   0   3 566.001 31.5745   1
  -7   0   3 0.62985 2.20020   1
  -6   0   3 6.02962 1.97740   1
  -5   0   3 513.259 22.8982   1
  -4   0   3 577.158 25.2194   1
  -3   0   3 10.6034 1.29538   1
  -2   0   3 4758.25 244.294   1
   1   1   4 1264.39 95.0780  -2
  -1   0   3 1264.39 95.0780   1
   0   0   3 58.7726 4.27523   1
  -1  -1   2 972.068 53.0831  -2
   1   0   3 972.068 53.0831   1
   3   3   0 264.363 15.3588  -2
   3   0   3 264.363 15.3588   1
   4   4   1 8586.01 363.549  -2
   4   0   3 8586.01 363.549   1
   5   5   2 953.169 41.8253  -2
   5   0   3 953.169 41.8253   1
   6   6   3 -11.579 9.70410  -2
   6   0   3 -11.579 9.70410   1
   7   7   4 518.728 43.5129  -2
   7   0   3 518.728 43.5129   1
   8   8   5 284.403 29.7705  -2
   8   0   3 284.403 29.7705   1
   9   9   6 364.015 38.2450  -2
   9   0   3 364.015 38.2450   1
  10  10   7 223.324 30.5020  -2
  10   0   3 223.324 30.5020   1
  11  11   8 155.799 31.2230  -2
  11   0   3 155.799 31.2230   1
  12  12   9 54.5285 34.7337  -2
  12   0   3 54.5285 34.7337   1
  13   0   3 14.0347 5.23665   1
 -12   1   3 7.51170 5.58297   1
 -11   1   3 0.00841 5.79697   1
 -10   1   3 58.6287 8.31215   1
  -9   1   3 6.66501 3.91469   1
  -8   1   3 18.1151 4.21140   1
  -7   1   3 5.50125 2.96298   1
  -6   1   3 672.223 36.4010   1
  -5   1   3 0.89067 1.89522   1
  -4   1   3 119.911 7.87143   1
  -3   1   3 43.9919 3.82994   1
  -2   1   3 593.607 25.3526   1
  -1   1   3 824.311 42.2576   1
   0   1   3 440.436 33.0235  -2
   0   1   3 440.436 33.0235   1
  -1   0   2 685.541 50.6157  -2
   1   1   3 685.541 50.6157   1
  -2  -1   1 1014.20 43.8247  -2
   2   1   3 1014.20 43.8247   1
   3   2   0 4896.74 256.799  -2
   3   1   3 4896.74 256.799   1
   4   3   1 1626.31 86.3036  -2
   4   1   3 1626.31 86.3036   1
   5   4   2 515.010 29.0740  -2
   5   1   3 515.010 29.0740   1
   6   5   3 626.177 50.3432  -2
   6   1   3 626.177 50.3432   1
   7   6   4 99.0125 11.4729  -2
   7   1   3 99.0125 11.4729   1
   8   7   5 71.7902 12.7254  -2
   8   1   3 71.7902 12.7254   1
   9   8   6 1426.95 111.642  -2
   9   1   3 1426.95 111.642   1
  10   9   7 166.175 27.9835  -2
  10   1   3 166.175 27.9835   1
  11  10   8 65.1053 26.7888  -2
  11   1   3 65.1053 26.7888   1
  12  11   9 33.6108 31.6276  -2
  12   1   3 33.6108 31.6276   1
  13  12  10 -8.7917 21.9614  -2
  13   1   3 -8.7917 21.9614   1
  11  13  14 54.9920 40.1355  -2
 -12   2   3 54.9920 40.1355   1
 -11   2   3 75.7758 9.07867   1
 -10   2   3 21.6221 5.80317   1
  -9   2   3 50.4310 6.57773   1
  -8   2   3 28.3185 4.87401   1
  -7   2   3 107.075 9.58099   1
  -6   2   3 136.055 10.0576   1
  -5   2   3 -0.6898 2.18636   1
  -4   2   3 67.1172 5.68644   1
  -3   2   3 5.35194 1.78277   1
  -2   2   3 544.114 28.5029   1
  -1   2   3 2.12090 1.12585   1
   0   2   3 191.877 8.68216   1
  -2   0   1 160.073 6.83735  -2
   2   2   3 160.073 6.83735   1
   3   1   0 7733.80 327.599  -2
   3   2   3 7733.80 327.599   1
   4   2   1 821.802 44.3910  -2
   4   2   3 821.802 44.3910   1
   5   3   2 159.654 8.68579  -2
   5   2   3 159.654 8.68579   1
   6   4   3 296.993 14.8322  -2
   6   2   3 296.993 14.8322   1
   7   5   4 1578.10 85.1279  -2
   7   2   3 1578.10 85.1279   1
   8   6   5 257.917 18.8034  -2
   8   2   3 257.917 18.8034   1
   9   7   6 198.724 19.2607  -2
   9   2   3 198.724 19.2607   1
  10   8   7 326.221 36.5339  -2
  10   2   3 326.221 36.5339   1
  11   9   8 105.048 14.5807  -2
  11   2   3 105.048 14.5807   1
  12  10   9 360.875 25.7778  -2
  12   2   3 360.875 25.7778   1
  10  13  13 32.8979 34.3400  -2
 -11   3   3 32.8979 34.3400   1
 -10   3   3 -2.5988 5.41998   1
  -9   3   3 18.0887 5.43783   1
  -8   3   3 6.67851 4.01674   1
  -7   3   3 371.706 22.5662   1
  -6   3   3 121.302 10.1172   1
  -5   3   3 2.67388 2.68600   1
  -4   3   3 418.995 23.5137   1
  -3   3   3 46.3485 5.19515   1
  -2   3   3 252.845 19.9359   1
  -1   3   3 201.546 11.4776   1
   0   3   3 2328.03 96.9506   1
   1   3   3 75.5412 3.43671   1
  -2   1   1 2829.12 145.051  -2
   2   3   3 2829.12 145.051   1
   3   0   0 1496.97 55.3393  -2
   3   3   3 1496.97 55.3393   1
   4   1   1 78.5486 5.27348  -2
   4   3   3 78.5486 5.27348   1
   5   2   2 649.450 28.8827  -2
   5   3   3 649.450 28.8827   1
   6   3   3 371.255 17.7264  -2
   6   3   3 371.255 17.7264   1
   7   4   4 210.703 11.7688  -2
   7   3   3 210.703 11.7688   1
   8   5   5 91.5688 8.35005  -2
   8   3   3 91.5688 8.35005   1
   9   6   6 515.125 25.6077  -2
   9   3   3 515.125 25.6077   1
  10   7   7 670.032 32.5546  -2
  10   3   3 670.032 32.5546   1
  11   8   8 151.241 16.2035  -2
  11   3   3 151.241 16.2035   1
  12   9   9 81.7641 15.2165  -2
  12   3   3 81.7641 15.2165   1
  13  10  10 27.8455 34.1317  -2
  13   3   3 27.8455 34.1317   1
  10  15  14 116.256 33.9279  -2
 -11   4   3 116.256 33.9279   1
 -10   4   3 4.33053 6.35973   1
  -9   4   3 160.026 15.2430   1
  -8   4   3 5.02678 4.61239   1
  -7   4   3 372.216 23.0822   1
  -6   4   3 87.0229 9.31037   1
  -5   4   3 228.839 14.9881   1
  -4   4   3 2.85235 3.26905   1
  -3   4   3 420.361 32.7769   1
  -2   4   3 490.408 37.3745   1
  -1   4   3 10.0026 1.92295   1
   0   4   3 0.68585 0.91498   1
   1   4   3 338.389 12.6875   1
  -2   2   1 4520.47 326.583  -2
   2   4   3 4520.47 326.583   1
  -3   1   0 956.306 35.7608  -2
   3   4   3 956.306 35.7608   1
   4   0   1 82.1684 4.79677  -2
   4   4   3 82.1684 4.79677   1
   5   1   2 2258.55 96.5420  -2
   5   4   3 2258.55 96.5420   1
   6   2   3 627.148 28.3105  -2
   6   4   3 627.148 28.3105   1
   7   3   4 1108.39 48.7154  -2
   7   4   3 1108.39 48.7154   1
   8   4   5 848.440 38.2405  -2
   8   4   3 848.440 38.2405   1
   9   5   6 69.4622 8.98010  -2
   9   4   3 69.4622 8.98010   1
  10   6   7 443.039 23.5779  -2
  10   4   3 443.039 23.5779   1
  11   7   8 226.428 23.8373  -2
  11   4   3 226.428 23.8373   1
  12   8   9 164.310 21.2876  -2
  12   4   3 164.310 21.2876   1
  13   9  10 29.9687 16.2365  -2
  13   4   3 29.9687 16.2365   1
 -11   5   3 -1.8159 11.6602   1
   9  14  12 98.3844 35.1885  -2
 -10   5   3 98.3844 35.1885   1
  -9   5   3 257.483 19.8578   1
  -8   5   3 5.88034 5.43096   1
  -7   5   3 144.639 13.5064   1
  -6   5   3 53.4722 6.86931   1
  -5   5   3 327.808 20.2415   1
  -4   5   3 127.914 10.1073   1
  -3   5   3 3.27318 3.40126   1
  -2   5   3 563.421 43.1552   1
  -1   5   3 254.619 14.9006   1
   0   5   3 13.0343 2.22565   1
   1   5   3 102.545 7.06418   1
   2   5   3 694.410 29.6453   1
  -3   2   0 570.888 30.7014  -2
   3   5   3 570.888 30.7014   1
   4  -1   1 2041.65 75.2862  -2
   4   5   3 2041.65 75.2862   1
   5   0   2 315.875 13.0303  -2
   5   5   3 315.875 13.0303   1
   6   1   3 1007.04 53.7458  -2
   6   5   3 1007.04 53.7458   1
   7   2   4 160.357 9.62876  -2
   7   5   3 160.357 9.62876   1
   8   3   5 19.4269 8.83227  -2
   8   5   3 19.4269 8.83227   1
   9   4   6 18.8779 7.96769  -2
   9   5   3 18.8779 7.96769   1
  10   5   7 265.926 16.7094  -2
  10   5   3 265.926 16.7094   1
  11   6   8 130.463 12.3113  -2
  11   5   3 130.463 12.3113   1
  12   7   9 34.0029 21.4988  -2
  12   5   3 34.0029 21.4988   1
  13   8  10 -47.325 33.1510  -2
  13   5   3 -47.325 33.1510   1
  14   5   3 -26.651 19.0826   1
   9  15  12 60.0874 35.7874  -2
 -10   6   3 60.0874 35.7874   1
   8  14  11 106.945 32.3213  -2
  -9   6   3 106.945 32.3213   1
   8  15  12 60.3303 31.5652  -2
  -9   6   3 60.3303 31.5652   1
  -8   6   3 48.9835 8.05764   1
  -7   6   3 468.277 28.8432   1
  -6   6   3 -8.3155 4.41884   1
  -5   6   3 18.7062 4.47598   1
  -4   6   3 6.99168 4.84464   1
  -3   6   3 20.1632 4.94102   1
  -2   6   3 792.833 60.0209   1
  -1   6   3 501.266 38.9477   1
   0   6   3 5.60220 2.17998   1
   1   6   3 236.590 13.9669   1
   2   6   3 691.834 29.7179   1
  -3   3   0 251.004 21.9378  -2
   3   6   3 251.004 21.9378   1
   4  -2   1 4228.39 177.815  -2
   4   6   3 4228.39 177.815   1
   5  -1   2 421.896 16.9486  -2
   5   6   3 421.896 16.9486   1
   6   0   3 3.60464 5.26154  -2
   6   6   3 3.60464 5.26154   1
   7   1   4 2075.69 89.3453  -2
   7   6   3 2075.69 89.3453   1
   8   2   5 61.0507 6.69153  -2
   8   6   3 61.0507 6.69153   1
   9   3   6 1310.68 57.8376  -2
   9   6   3 1310.68 57.8376   1
  10   4   7 256.031 18.4156  -2
  10   6   3 256.031 18.4156   1
  11   5   8 230.532 15.5680  -2
  11   6   3 230.532 15.5680   1
  12   6   9 161.934 23.8637  -2
  12   6   3 161.934 23.8637   1
  13   7  10 12.5961 26.0012  -2
  13   6   3 12.5961 26.0012   1
  14   6   3 9.48287 11.3660   1
   9  16  12 81.4839 38.6938  -2
 -10   7   3 81.4839 38.6938   1
   9  17  13 70.0161 44.3158  -2
 -10   7   3 70.0161 44.3158   1
   8  15  11 146.868 34.1503  -2
  -9   7   3 146.868 34.1503   1
   8  16  12 81.4358 35.6973  -2
  -9   7   3 81.4358 35.6973   1
  -8   7   3 40.4399 8.11007   1
  -7   7   3 42.7581 7.62237   1
  -6   7   3 102.865 10.9589   1
  -5   7   3 94.7085 11.3181   1
  -4   7   3 55.3288 8.99535   1
  -3   7   3 -1.1948 3.97166   1
  -2   7   3 62.9989 10.5951   1
  -1   7   3 301.624 25.4154   1
   0   7   3 109.702 6.21353   1
   1   7   3 830.493 44.1501   1
   2   7   3 595.016 32.1609   1
  -3   4   0 1229.12 91.3572  -2
   3   7   3 1229.12 91.3572   1
   4  -3   1 1049.11 56.0455  -2
   4   7   3 1049.11 56.0455   1
   5  -2   2 397.766 16.3460  -2
   5   7   3 397.766 16.3460   1
   6  -1   3 176.844 8.73521  -2
   6   7   3 176.844 8.73521   1
   7   0   4 413.702 19.8565  -2
   7   7   3 413.702 19.8565   1
   8   1   5 138.221 9.33142  -2
   8   7   3 138.221 9.33142   1
   9   2   6 181.208 11.7307  -2
   9   7   3 181.208 11.7307   1
  10   3   7 770.408 35.9208  -2
  10   7   3 770.408 35.9208   1
  11   4   8 325.119 18.8185  -2
  11   7   3 325.119 18.8185   1
  12   5   9 66.9409 12.7497  -2
  12   7   3 66.9409 12.7497   1
  13   6  10 61.7967 39.6400  -2
  13   7   3 61.7967 39.6400   1
  14   7   3 13.4920 8.41515   1
   8  17  12 18.6389 40.5432  -2
  -9   8   3 18.6389 40.5432   1
   7  15  10 200.948 38.8325  -2
  -8   8   3 200.948 38.8325   1
  -7   8   3 -3.4939 3.74018   1
  -6   8   3 9.80504 5.98583   1
  -5   8   3 -2.8780 4.81818   1
  -4   8   3 7.98946 5.74821   1
  -3   8   3 -0.3347 4.75253   1
  -2   8   3 622.613 33.6949   1
  -1   8   3 94.1214 6.94256   1
   0   8   3 19.1645 4.81465   1
   1   8   3 588.046 32.3121   1
   2   8   3 478.554 26.6829   1
  -3   5   0 771.092 59.0639  -2
   3   8   3 771.092 59.0639   1
   4  -4   1 1849.56 97.2178  -2
   4   8   3 1849.56 97.2178   1
   5  -3   2 127.126 8.64474  -2
   5   8   3 127.126 8.64474   1
   6  -2   3 15.7306 4.92971  -2
   6   8   3 15.7306 4.92971   1
   7  -1   4 265.174 14.3757  -2
   7   8   3 265.174 14.3757   1
   8   0   5 30.1086 6.49543  -2
   8   8   3 30.1086 6.49543   1
   9   1   6 163.418 12.9958  -2
   9   8   3 163.418 12.9958   1
  10   2   7 518.919 25.6454  -2
  10   8   3 518.919 25.6454   1
  11   3   8 77.0478 10.5653  -2
  11   8   3 77.0478 10.5653   1
  12   4   9 89.9645 20.8449  -2
  12   8   3 89.9645 20.8449   1
  13   5  10 39.0829 24.8127  -2
  13   8   3 39.0829 24.8127   1
   8  17  11 44.0895 40.8958  -2
  -9   9   3 44.0895 40.8958   1
  -8   9   3 49.3408 8.06894   1
  -7   9   3 8.16241 4.43360   1
  -6   9   3 101.247 8.68462   1
  -5   9   3 8.02473 3.30968   1
  -4   9   3 60.0057 6.70529   1
  -3   9   3 15.9876 3.11450   1
  -2   9   3 326.559 19.0726   1
  -1   9   3 21.2285 3.31372   1
   0   9   3 25.4289 5.44042   1
   1   9   3 321.108 19.3701   1
   2   9   3 159.615 11.6473   1
  -3   6   0 2241.76 164.407  -2
   3   9   3 2241.76 164.407   1
   4  -5   1 1749.38 91.2305  -2
   4   9   3 1749.38 91.2305   1
   5  -4   2 154.215 10.3213  -2
   5   9   3 154.215 10.3213   1
   6  -3   3 45.4401 6.97205  -2
   6   9   3 45.4401 6.97205   1
   7  -2   4 489.076 23.5830  -2
   7   9   3 489.076 23.5830   1
   8  -1   5 369.129 18.8350  -2
   8   9   3 369.129 18.8350   1
   9   0   6 128.771 8.51394  -2
   9   9   3 128.771 8.51394   1
  10   1   7 160.083 13.5800  -2
  10   9   3 160.083 13.5800   1
  11   2   8 88.6902 22.1558  -2
  11   9   3 88.6902 22.1558   1
  12   3   9 -11.833 24.7769  -2
  12   9   3 -11.833 24.7769   1
  13   4  10 181.724 18.5572  -2
  13   9   3 181.724 18.5572   1
   7  17  10 101.289 40.4402  -2
  -8  10   3 101.289 40.4402   1
  -7  10   3 55.3422 7.05280   1
  -6  10   3 22.1725 4.98087   1
  -5  10   3 -4.2619 3.50931   1
  -4  10   3 32.5094 4.77278   1
  -3  10   3 0.11593 2.54003   1
  -2  10   3 166.428 11.8777   1
  -1  10   3 723.736 38.9725   1
   0  10   3 4.54824 4.87081   1
   1  10   3 230.375 22.2820   1
   2  10   3 536.304 30.3347   1
  -3   7   0 72.1946 15.4521  -2
   3  10   3 72.1946 15.4521   1
   4  -6   1 163.015 13.9982  -2
   4  10   3 163.015 13.9982   1
   5  -5   2 539.695 25.4825  -2
   5  10   3 539.695 25.4825   1
   6  -4   3 5.31137 9.05639  -2
   6  10   3 5.31137 9.05639   1
   7  -3   4 246.309 17.6866  -2
   7  10   3 246.309 17.6866   1
   8  -2   5 210.536 16.2878  -2
   8  10   3 210.536 16.2878   1
   9  -1   6 428.816 28.7064  -2
   9  10   3 428.816 28.7064   1
  10   0   7 89.0025 14.7796  -2
  10  10   3 89.0025 14.7796   1
  11   1   8 199.420 20.4403  -2
  11  10   3 199.420 20.4403   1
  12   2   9 370.834 29.4726  -2
  12  10   3 370.834 29.4726   1
  13   3  10 205.242 27.3204  -2
  13  10   3 205.242 27.3204   1
  -8  11   3 0.83623 7.94453   1
  -7  11   3 -7.3000 6.04442   1
  -6  11   3 40.3715 7.44309   1
  -5  11   3 83.4306 7.83978   1
  -4  11   3 1.53415 3.42724   1
  -3  11   3 95.9674 8.36239   1
  -2  11   3 33.1753 4.84066   1
  -1  11   3 887.181 47.3531   1
   0  11   3 1187.81 90.6127   1
   1  11   3 154.931 18.3074   1
   2  11   3 21.5463 5.73633   1
  -3   8   0 138.852 20.2155  -2
   3  11   3 138.852 20.2155   1
   4  -7   1 18.5353 10.9274  -2
   4  11   3 18.5353 10.9274   1
   5  -6   2 223.787 17.4457  -2
   5  11   3 223.787 17.4457   1
   6  -5   3 388.229 19.9081  -2
   6  11   3 388.229 19.9081   1
   7  -4   4 354.181 23.9363  -2
   7  11   3 354.181 23.9363   1
   8  -3   5 64.3415 8.93092  -2
   8  11   3 64.3415 8.93092   1
   9  -2   6 73.9407 11.2634  -2
   9  11   3 73.9407 11.2634   1
  10  -1   7 215.470 11.9992  -2
  10  11   3 215.470 11.9992   1
  12   1   9 37.6400 11.7450  -2
  12  11   3 37.6400 11.7450   1
  13   2  10 132.643 24.8521  -2
  13  11   3 132.643 24.8521   1
  -7  12   3 35.8447 8.72022   1
  -6  12   3 -0.8950 5.63433   1
  -5  12   3 3.08128 4.35400   1
  -4  12   3 43.2592 13.6429   1
  -3  12   3 590.352 33.5820   1
  -2  12   3 65.1846 6.46707   1
  -1  12   3 132.301 8.32602   1
   0  12   3 27.5086 8.00375   1
   1  12   3 516.207 43.7044   1
   2  12   3 3.85233 6.00044   1
   3  12   3 1005.79 77.3935   1
   4  -8   1 219.920 17.6495  -2
   4  12   3 219.920 17.6495   1
   5  -7   2 571.258 26.7766  -2
   5  12   3 571.258 26.7766   1
   6  -6   3 2987.28 156.783  -2
   6  12   3 2987.28 156.783   1
   7  -5   4 -2.8298 11.9982  -2
   7  12   3 -2.8298 11.9982   1
   8  -4   5 370.974 19.6704  -2
   8  12   3 370.974 19.6704   1
   9  -3   6 15.4658 8.21850  -2
   9  12   3 15.4658 8.21850   1
  10  -2   7 83.1815 12.8448  -2
  10  12   3 83.1815 12.8448   1
  12   0   9 441.875 24.5262  -2
  12  12   3 441.875 24.5262   1
  13   1  10 159.023 17.1199  -2
  13  12   3 159.023 17.1199   1
  -6  13   3 -6.3416 6.17897   1
  -5  13   3 39.1043 6.73067   1
  -3  13   3 205.246 15.1328   1
  -2  13   3 2.06782 2.47561   1
  -1  13   3 13.4589 10.3468   1
   0  13   3 41.0920 9.85974   1
   1  13   3 356.664 34.1472   1
   2  13   3 34.6095 9.56358   1
   3  13   3 73.5421 12.0708   1
   4  -9   1 424.332 39.6296  -2
   4  13   3 424.332 39.6296   1
   5  -8   2 732.236 43.5189  -2
   5  13   3 732.236 43.5189   1
   6  -7   3 170.171 13.0431  -2
   6  13   3 170.171 13.0431   1
   7  -6   4 172.196 13.8779  -2
   7  13   3 172.196 13.8779   1
   8  -5   5 105.780 11.9687  -2
   8  13   3 105.780 11.9687   1
   9  -4   6 174.323 17.1070  -2
   9  13   3 174.323 17.1070   1
  10  -3   7 90.9879 28.6960  -2
  10  13   3 90.9879 28.6960   1
  11  -2   8 150.915 17.1622  -2
  11  13   3 150.915 17.1622   1
  12  -1   9 52.8072 30.6740  -2
  12  13   3 52.8072 30.6740   1
   4  19   8 164.189 48.4219  -2
  -5  14   3 164.189 48.4219   1
  -3  14   3 -3.3405 3.40522   1
  -2  14   3 344.229 20.6738   1
  -1  14   3 -13.477 10.0715   1
   0  14   3 -2.2588 8.51648   1
   1  14   3 34.7208 10.0778   1
   2  14   3 7.11532 8.47233   1
   3  14   3 294.031 31.0183   1
   4  14   3 269.533 20.8427   1
   5  -9   2 1853.78 140.329  -2
   5  14   3 1853.78 140.329   1
   6  -8   3 225.985 14.2628  -2
   6  14   3 225.985 14.2628   1
   7  -7   4 147.942 18.0217  -2
   7  14   3 147.942 18.0217   1
   8  -6   5 14.7948 14.0253  -2
   8  14   3 14.7948 14.0253   1
   9  -5   6 210.177 15.7189  -2
   9  14   3 210.177 15.7189   1
  10  -4   7 250.836 26.7024  -2
  10  14   3 250.836 26.7024   1
  11  -3   8 71.4170 16.3627  -2
  11  14   3 71.4170 16.3627   1
  12  -2   9 36.0608 35.0194  -2
  12  14   3 36.0608 35.0194   1
   3  19   7 82.8168 42.0385  -2
  -4  15   3 82.8168 42.0385   1
  -3  15   3 15.9085 3.91013   1
  -2  15   3 -4.3844 12.9471   1
   0  15   3 41.1334 11.6785   1
   1  15   3 233.685 31.3653   1
   2  15   3 220.254 28.9377   1
   3  15   3 25.1786 9.09575   1
   4  15   3 127.835 16.4063   1
   5 -10   2 434.305 46.0335  -2
   5  15   3 434.305 46.0335   1
   6  -9   3 59.7863 8.23111  -2
   6  15   3 59.7863 8.23111   1
   7  -8   4 -8.3128 10.9478  -2
   7  15   3 -8.3128 10.9478   1
   8  -7   5 -2.3721 12.8928  -2
   8  15   3 -2.3721 12.8928   1
  10  -5   7 -3.7929 21.4231  -2
  10  15   3 -3.7929 21.4231   1
  11  -4   8 24.7853 32.6078  -2
  11  15   3 24.7853 32.6078   1
  12  -3   9 34.6402 39.9141  -2
  12  15   3 34.6402 39.9141   1
   2  19   6 84.1784 43.7402  -2
  -3  16   3 84.1784 43.7402   1
   0  16   3 -2.2074 10.9285   1
   2  16   3 392.033 40.0317   1
   3  16   3 29.4956 12.0828   1
   4  16   3 207.764 21.3879   1
   5 -11   2 196.491 37.2764  -2
   5  16   3 196.491 37.2764   1
   6 -10   3 1684.46 130.428  -2
   6  16   3 1684.46 130.428   1
   7  -9   4 505.437 25.8316  -2
   7  16   3 505.437 25.8316   1
   8  -8   5 713.657 41.1374  -2
   8  16   3 713.657 41.1374   1
   9  -7   6 63.5786 25.2059  -2
   9  16   3 63.5786 25.2059   1
  10  -6   7 2.54521 19.8924  -2
  10  16   3 2.54521 19.8924   1
  11  -5   8 61.2783 38.7526  -2
  11  16   3 61.2783 38.7526   1
  -2  17   3 27.2081 16.0590   1
  -1  17   3 9.48883 14.2091   1
   0  17   3 318.453 40.0036   1
   1  17   3 30.0284 12.5580   1
   2  17   3 258.545 34.4505   1
   3  17   3 14.0495 11.4886   1
   4  17   3 413.117 30.9941   1
   5 -12   2 136.021 38.7109  -2
   5  17   3 136.021 38.7109   1
   7 -10   4 668.412 45.4794  -2
   7  17   3 668.412 45.4794   1
   8  -9   5 146.678 15.6859  -2
   8  17   3 146.678 15.6859   1
   9  -8   6 31.7920 18.4583  -2
   9  17   3 31.7920 18.4583   1
  10  -7   7 91.6530 25.5796  -2
  10  17   3 91.6530 25.5796   1
  -1  18   3 14.3471 17.8562   1
   0  18   3 -15.516 14.8359   1
   1  18   3 11.6469 14.1108   1
   2  18   3 12.5767 13.8609   1
   3  18   3 190.874 33.1436   1
   4  18   3 505.808 35.0431   1
   5  18   3 62.8063 11.0651   1
   6 -12   3 3.46030 26.2350  -2
   6  18   3 3.46030 26.2350   1
   7 -11   4 309.274 43.6383  -2
   7  18   3 309.274 43.6383   1
   8 -10   5 472.992 28.6751  -2
   8  18   3 472.992 28.6751   1
   1  19   3 19.7687 19.7349   1
   2  19   3 112.060 20.6084   1
   3  19   3 111.392 21.2112   1
   4  19   3 35.4350 12.0450   1
   5  19   3 2.18343 15.5820   1
   6 -13   3 -12.708 28.6919  -2
   6  19   3 -12.708 28.6919   1
   7 -12   4 56.1426 31.5097  -2
   7  19   3 56.1426 31.5097   1
   6 -12  10 168.761 42.6146  -2
  -6 -18   4 168.761 42.6146   1
   2 -16   6 140.334 49.7573  -2
  -2 -18   4 140.334 49.7573   1
   1 -17   5 128.585 54.6939  -2
  -1 -18   4 128.585 54.6939   1
   7 -10  11 97.2379 17.8464  -2
  -7 -17   4 97.2379 17.8464   1
   6 -11  10 23.7111 13.2696  -2
  -6 -17   4 23.7111 13.2696   1
   5 -12   9 4.00216 14.2254  -2
  -5 -17   4 4.00216 14.2254   1
   4 -13   8 184.067 15.4927  -2
  -4 -17   4 184.067 15.4927   1
   3 -14   7 63.0475 9.78205  -2
  -3 -17   4 63.0475 9.78205   1
   2 -15   6 23.9447 39.2615  -2
  -2 -17   4 23.9447 39.2615   1
   1 -16   5 62.0802 45.0024  -2
  -1 -17   4 62.0802 45.0024   1
   0 -17   4 29.6522 46.7839  -2
   0 -17   4 29.6522 46.7839   1
  -1 -18   3 54.2798 52.5680  -2
   1 -17   4 54.2798 52.5680   1
  -9 -16   4 7.41092 7.23781   1
   8  -8  12 34.5809 18.0538  -2
  -8 -16   4 34.5809 18.0538   1
   7  -9  11 -0.3193 19.0318  -2
  -7 -16   4 -0.3193 19.0318   1
   6 -10  10 100.792 16.2805  -2
  -6 -16   4 100.792 16.2805   1
   5 -11   9 105.542 12.8263  -2
  -5 -16   4 105.542 12.8263   1
   4 -12   8 74.6601 11.0127  -2
  -4 -16   4 74.6601 11.0127   1
   3 -13   7 115.533 21.2056  -2
  -3 -16   4 115.533 21.2056   1
   1 -15   5 329.818 47.2754  -2
  -1 -16   4 329.818 47.2754   1
   0 -16   4 32.6285 38.1191  -2
   0 -16   4 32.6285 38.1191   1
  -1 -17   3 -25.416 45.4222  -2
   1 -16   4 -25.416 45.4222   1
  -2 -18   2 175.210 17.6449  -2
   2 -16   4 175.210 17.6449   1
  -3 -19   1 23.1696 19.6189  -2
   3 -16   4 23.1696 19.6189   1
 -10 -15   4 -4.2075 4.89041   1
   9  -6  13 51.2885 17.0150  -2
  -9 -15   4 51.2885 17.0150   1
   8  -7  12 37.2004 16.0296  -2
  -8 -15   4 37.2004 16.0296   1
   7  -8  11 336.939 22.1880  -2
  -7 -15   4 336.939 22.1880   1
   6  -9  10 1.45949 12.1663  -2
  -6 -15   4 1.45949 12.1663   1
   5 -10   9 63.5189 11.8308  -2
  -5 -15   4 63.5189 11.8308   1
   4 -11   8 1.26474 10.0233  -2
  -4 -15   4 1.26474 10.0233   1
   3 -12   7 18.6599 8.13108  -2
  -3 -15   4 18.6599 8.13108   1
   2 -13   6 82.0501 11.3842  -2
  -2 -15   4 82.0501 11.3842   1
   1 -14   5 87.2788 32.9499  -2
  -1 -15   4 87.2788 32.9499   1
   0 -15   4 518.404 59.0458  -2
   0 -15   4 518.404 59.0458   1
  -1 -16   3 159.714 42.6584  -2
   1 -15   4 159.714 42.6584   1
  -2 -17   2 16.8293 14.0020  -2
   2 -15   4 16.8293 14.0020   1
  -3 -18   1 41.6742 16.8269  -2
   3 -15   4 41.6742 16.8269   1
   4  19   0 299.920 60.7147  -2
   4 -15   4 299.920 60.7147   1
  10  -4  14 554.144 65.9089  -2
 -10 -14   4 554.144 65.9089   1
   9  -5  13 15.7789 13.5923  -2
  -9 -14   4 15.7789 13.5923   1
   8  -6  12 24.0108 16.6562  -2
  -8 -14   4 24.0108 16.6562   1
   7  -7  11 -7.1724 15.9456  -2
  -7 -14   4 -7.1724 15.9456   1
   6  -8  10 78.6874 12.8287  -2
  -6 -14   4 78.6874 12.8287   1
   5  -9   9 8.89825 14.7976  -2
  -5 -14   4 8.89825 14.7976   1
   4 -10   8 -2.0498 13.0623  -2
  -4 -14   4 -2.0498 13.0623   1
   3 -11   7 6.24576 7.38450  -2
  -3 -14   4 6.24576 7.38450   1
   2 -12   6 207.541 16.6729  -2
  -2 -14   4 207.541 16.6729   1
   1 -13   5 273.624 19.7471  -2
  -1 -14   4 273.624 19.7471   1
   0 -14   4 93.6593 12.8794  -2
   0 -14   4 93.6593 12.8794   1
  -1 -15   3 267.508 25.0175  -2
   1 -14   4 267.508 25.0175   1
  -2 -16   2 78.9182 15.0929  -2
   2 -14   4 78.9182 15.0929   1
  -3 -17   1 241.724 47.2671  -2
   3 -14   4 241.724 47.2671   1
   4  18   0 33.8187 16.9718  -2
   4 -14   4 33.8187 16.9718   1
   5  19   1 275.421 57.7507  -2
   5 -14   4 275.421 57.7507   1
 -11 -13   4 -15.059 17.9697   1
   9  -4  13 9.92236 11.5241  -2
  -9 -13   4 9.92236 11.5241   1
   8  -5  12 237.802 17.4264  -2
  -8 -13   4 237.802 17.4264   1
   7  -6  11 139.971 14.3785  -2
  -7 -13   4 139.971 14.3785   1
   6  -7  10 31.1860 11.4071  -2
  -6 -13   4 31.1860 11.4071   1
   5  -8   9 54.8890 10.3159  -2
  -5 -13   4 54.8890 10.3159   1
   4  -9   8 172.496 12.5290  -2
  -4 -13   4 172.496 12.5290   1
   3 -10   7 747.676 34.6947  -2
  -3 -13   4 747.676 34.6947   1
   2 -11   6 234.662 17.7393  -2
  -2 -13   4 234.662 17.7393   1
   1 -12   5 153.663 14.0975  -2
  -1 -13   4 153.663 14.0975   1
   0 -13   4 0.75628 8.71191  -2
   0 -13   4 0.75628 8.71191   1
  -1 -14   3 57.5431 31.9093  -2
   1 -13   4 57.5431 31.9093   1
  -2 -15   2 64.6547 12.1749  -2
   2 -13   4 64.6547 12.1749   1
  -3 -16   1 562.933 45.7147  -2
   3 -13   4 562.933 45.7147   1
   4  17   0 -33.926 13.9827  -2
   4 -13   4 -33.926 13.9827   1
   5  18   1 7.63309 16.8726  -2
   5 -13   4 7.63309 16.8726   1
   6  19   2 121.015 36.7737  -2
   6 -13   4 121.015 36.7737   1
  10  -2  14 28.6628 37.9369  -2
 -10 -12   4 28.6628 37.9369   1
   9  -3  13 100.114 10.7602  -2
  -9 -12   4 100.114 10.7602   1
   8  -4  12 97.3251 11.6014  -2
  -8 -12   4 97.3251 11.6014   1
   7  -5  11 107.291 12.2815  -2
  -7 -12   4 107.291 12.2815   1
   6  -6  10 614.890 29.6937  -2
  -6 -12   4 614.890 29.6937   1
   5  -7   9 40.7611 10.2546  -2
  -5 -12   4 40.7611 10.2546   1
   4  -8   8 256.919 15.0720  -2
  -4 -12   4 256.919 15.0720   1
   3  -9   7 73.6393 8.77249  -2
  -3 -12   4 73.6393 8.77249   1
   2 -10   6 158.461 13.4702  -2
  -2 -12   4 158.461 13.4702   1
   1 -11   5 648.318 37.4426  -2
  -1 -12   4 648.318 37.4426   1
   0 -12   4 391.510 24.6202  -2
   0 -12   4 391.510 24.6202   1
  -1 -13   3 366.193 30.0581  -2
   1 -12   4 366.193 30.0581   1
  -2 -14   2 416.256 26.3940  -2
   2 -12   4 416.256 26.3940   1
  -3 -15   1 235.215 18.9288  -2
   3 -12   4 235.215 18.9288   1
   5  17   1 34.7050 15.1883  -2
   5 -12   4 34.7050 15.1883   1
   6  18   2 78.9374 40.1794  -2
   6 -12   4 78.9374 40.1794   1
   7  19   3 71.7274 53.1956  -2
   7 -12   4 71.7274 53.1956   1
 -12 -11   4 26.0394 11.0364   1
 -11 -11   4 42.0581 9.66536   1
 -10 -11   4 1.56263 10.4086   1
   9  -2  13 -28.472 29.6051  -2
  -9 -11   4 -28.472 29.6051   1
   8  -3  12 6.01719 8.93277  -2
  -8 -11   4 6.01719 8.93277   1
   7  -4  11 503.706 25.5030  -2
  -7 -11   4 503.706 25.5030   1
   6  -5  10 539.462 26.3743  -2
  -6 -11   4 539.462 26.3743   1
   5  -6   9 409.394 21.2332  -2
  -5 -11   4 409.394 21.2332   1
   4  -7   8 389.841 19.9870  -2
  -4 -11   4 389.841 19.9870   1
   3  -8   7 3.48183 6.77250  -2
  -3 -11   4 3.48183 6.77250   1
   2  -9   6 702.845 39.4271  -2
  -2 -11   4 702.845 39.4271   1
   1 -10   5 152.511 12.5989  -2
  -1 -11   4 152.511 12.5989   1
   0 -11   4 24.9928 5.67707  -2
   0 -11   4 24.9928 5.67707   1
  -1 -12   3 769.002 58.7571  -2
   1 -11   4 769.002 58.7571   1
  -2 -13   2 178.888 18.5423  -2
   2 -11   4 178.888 18.5423   1
  -3 -14   1 22.5953 10.8585  -2
   3 -11   4 22.5953 10.8585   1
   4  15   0 139.254 16.9996  -2
   4 -11   4 139.254 16.9996   1
   5  16   1 93.1787 16.1315  -2
   5 -11   4 93.1787 16.1315   1
   6  17   2 479.670 32.2030  -2
   6 -11   4 479.670 32.2030   1
   7  18   3 223.323 35.0576  -2
   7 -11   4 223.323 35.0576   1
   8  19   4 134.527 52.2193  -2
   8 -11   4 134.527 52.2193   1
 -12 -10   4 33.2416 11.0990   1
 -11 -10   4 85.2984 16.0728   1
 -10 -10   4 64.5835 9.88618   1
   9  -1  13 251.907 34.2267  -2
  -9 -10   4 251.907 34.2267   1
   8  -2  12 361.264 38.4286  -2
  -8 -10   4 361.264 38.4286   1
   7  -3  11 250.698 17.5302  -2
  -7 -10   4 250.698 17.5302   1
   6  -4  10 198.713 13.5889  -2
  -6 -10   4 198.713 13.5889   1
   5  -5   9 153.002 11.6608  -2
  -5 -10   4 153.002 11.6608   1
   4  -6   8 393.770 19.9173  -2
  -4 -10   4 393.770 19.9173   1
   3  -7   7 6.59021 6.75711  -2
  -3 -10   4 6.59021 6.75711   1
   2  -8   6 48.1691 7.79890  -2
  -2 -10   4 48.1691 7.79890   1
   1  -9   5 103.398 9.29998  -2
  -1 -10   4 103.398 9.29998   1
   0 -10   4 21.7526 6.97529  -2
   0 -10   4 21.7526 6.97529   1
  -1 -11   3 341.886 28.0055  -2
   1 -10   4 341.886 28.0055   1
  -2 -12   2 507.490 40.1192  -2
   2 -10   4 507.490 40.1192   1
  -3 -13   1 175.054 17.6135  -2
   3 -10   4 175.054 17.6135   1
   4  14   0 58.9096 13.1926  -2
   4 -10   4 58.9096 13.1926   1
   5  15   1 102.964 15.0768  -2
   5 -10   4 102.964 15.0768   1
   6  16   2 211.733 19.3420  -2
   6 -10   4 211.733 19.3420   1
   7  17   3 423.370 29.4722  -2
   7 -10   4 423.370 29.4722   1
   8  18   4 632.390 65.6192  -2
   8 -10   4 632.390 65.6192   1
   9 -10   4 51.3611 8.28612   1
 -12  -9   4 32.1941 10.2465   1
 -11  -9   4 84.1493 11.3777   1
 -10  -9   4 93.7423 12.1103   1
  -9  -9   4 -7.6038 5.32620   1
   8  -1  12 74.5619 15.1214  -2
  -8  -9   4 74.5619 15.1214   1
  -7  -9   4 1.98534 2.19424   1
   6  -3  10 1202.78 64.1148  -2
  -6  -9   4 1202.78 64.1148   1
   5  -4   9 625.377 29.3223  -2
  -5  -9   4 625.377 29.3223   1
   4  -5   8 250.590 14.4803  -2
  -4  -9   4 250.590 14.4803   1
   3  -6   7 1251.08 54.5908  -2
  -3  -9   4 1251.08 54.5908   1
   2  -7   6 180.324 13.0981  -2
  -2  -9   4 180.324 13.0981   1
   1  -8   5 335.098 27.1997  -2
  -1  -9   4 335.098 27.1997   1
   0  -9   4 8.74625 2.81960  -2
   0  -9   4 8.74625 2.81960   1
  -1 -10   3 832.107 62.7698  -2
   1  -9   4 832.107 62.7698   1
  -2 -11   2 204.292 18.7241  -2
   2  -9   4 204.292 18.7241   1
  -3 -12   1 755.271 58.0306  -2
   3  -9   4 755.271 58.0306   1
   4  13   0 1034.27 78.1245  -2
   4  -9   4 1034.27 78.1245   1
   5  14   1 321.133 28.3600  -2
   5  -9   4 321.133 28.3600   1
   6  15   2 1181.31 65.3135  -2
   6  -9   4 1181.31 65.3135   1
   7  16   3 594.366 36.8562  -2
   7  -9   4 594.366 36.8562   1
   8  17   4 431.831 50.8830  -2
   8  -9   4 431.831 50.8830   1
   9  18   5 72.5406 42.4696  -2
   9  -9   4 72.5406 42.4696   1
 -12  -8   4 14.9492 9.88959   1
 -11  -8   4 44.8304 9.92976   1
 -10  -8   4 64.2963 9.06237   1
  -9  -8   4 -8.0296 5.17860   1
  -8  -8   4 76.7331 8.94791   1
   7  -1  11 31.7278 12.6559  -2
  -7  -8   4 31.7278 12.6559   1
   6  -2  10 328.336 19.8593  -2
  -6  -8   4 328.336 19.8593   1
   5  -3   9 734.960 40.1933  -2
  -5  -8   4 734.960 40.1933   1
   4  -4   8 82.2843 8.22458  -2
  -4  -8   4 82.2843 8.22458   1
   3  -5   7 33.3190 6.52799  -2
  -3  -8   4 33.3190 6.52799   1
   2  -6   6 2733.94 141.198  -2
  -2  -8   4 2733.94 141.198   1
   1  -7   5 44.4287 5.74267  -2
  -1  -8   4 44.4287 5.74267   1
   0  -8   4 508.651 39.2457  -2
   0  -8   4 508.651 39.2457   1
  -1  -9   3 20.5200 4.44756  -2
   1  -8   4 20.5200 4.44756   1
  -2 -10   2 137.507 13.6761  -2
   2  -8   4 137.507 13.6761   1
  -3 -11   1 62.8733 10.3463  -2
   3  -8   4 62.8733 10.3463   1
   4  12   0 47.5834 10.1649  -2
   4  -8   4 47.5834 10.1649   1
   5  13   1 890.724 68.3153  -2
   5  -8   4 890.724 68.3153   1
   6  14   2 11.9667 11.3161  -2
   6  -8   4 11.9667 11.3161   1
   7  15   3 7.39502 12.7000  -2
   7  -8   4 7.39502 12.7000   1
   8  16   4 32.5635 14.9734  -2
   8  -8   4 32.5635 14.9734   1
   9  17   5 176.536 38.9564  -2
   9  -8   4 176.536 38.9564   1
  10  -8   4 34.2930 16.2430   1
 -12  -7   4 -4.2058 12.5411   1
 -11  -7   4 -4.0895 8.29751   1
 -10  -7   4 0.08225 6.33691   1
  -9  -7   4 3.02842 5.60466   1
  -8  -7   4 29.8521 5.70492   1
   7   0  11 94.2705 19.6864  -2
  -7  -7   4 94.2705 19.6864   1
   6  -1  10 7.52817 14.3417  -2
  -6  -7   4 7.52817 14.3417   1
   5  -2   9 59.0717 9.14289  -2
  -5  -7   4 59.0717 9.14289   1
   4  -3   8 188.840 11.1365  -2
  -4  -7   4 188.840 11.1365   1
   3  -4   7 697.885 31.3132  -2
  -3  -7   4 697.885 31.3132   1
   2  -5   6 14.3744 5.94791  -2
  -2  -7   4 14.3744 5.94791   1
   1  -6   5 133.393 9.41852  -2
  -1  -7   4 133.393 9.41852   1
   0  -7   4 47.0365 5.28165  -2
   0  -7   4 47.0365 5.28165   1
  -1  -8   3 142.259 9.29873  -2
   1  -7   4 142.259 9.29873   1
  -2  -9   2 193.036 17.0369  -2
   2  -7   4 193.036 17.0369   1
  -3 -10   1 184.884 17.0788  -2
   3  -7   4 184.884 17.0788   1
   4  11   0 76.6463 11.3791  -2
   4  -7   4 76.6463 11.3791   1
   5  12   1 243.629 17.7687  -2
   5  -7   4 243.629 17.7687   1
   6  13   2 1002.79 55.6307  -2
   6  -7   4 1002.79 55.6307   1
   7  14   3 119.847 14.8532  -2
   7  -7   4 119.847 14.8532   1
   8  15   4 11.1631 13.3911  -2
   8  -7   4 11.1631 13.3911   1
   9  16   5 92.4817 16.6196  -2
   9  -7   4 92.4817 16.6196   1
  10  17   6 71.8334 39.6453  -2
  10  -7   4 71.8334 39.6453   1
 -12  -6   4 16.3991 13.3639   1
 -11  -6   4 5.27220 8.07601   1
 -10  -6   4 14.7681 7.17311   1
  -9  -6   4 34.8416 6.95217   1
  -8  -6   4 236.171 16.8889   1
  -7  -6   4 280.751 18.1654   1
   6   0  10 314.360 20.5132  -2
  -6  -6   4 314.360 20.5132   1
   5  -1   9 130.977 11.1807  -2
  -5  -6   4 130.977 11.1807   1
   4  -2   8 305.999 18.6859  -2
  -4  -6   4 305.999 18.6859   1
   3  -3   7 438.082 34.7583  -2
  -3  -6   4 438.082 34.7583   1
   2  -4   6 1081.15 57.6051  -2
  -2  -6   4 1081.15 57.6051   1
   1  -5   5 6.11580 4.52491  -2
  -1  -6   4 6.11580 4.52491   1
   0  -6   4 2.62561 3.96363  -2
   0  -6   4 2.62561 3.96363   1
  -1  -7   3 104.406 7.60336  -2
   1  -6   4 104.406 7.60336   1
  -2  -8   2 88.4329 6.90624  -2
   2  -6   4 88.4329 6.90624   1
  -3  -9   1 378.341 30.1977  -2
   3  -6   4 378.341 30.1977   1
   4  10   0 188.544 17.6435  -2
   4  -6   4 188.544 17.6435   1
   5  11   1 1750.34 92.9424  -2
   5  -6   4 1750.34 92.9424   1
   6  12   2 195.155 16.1044  -2
   6  -6   4 195.155 16.1044   1
   7  13   3 138.251 14.8745  -2
   7  -6   4 138.251 14.8745   1
   8  14   4 128.984 15.8219  -2
   8  -6   4 128.984 15.8219   1
   9  15   5 7.65551 14.2628  -2
   9  -6   4 7.65551 14.2628   1
  10  16   6 33.9680 17.9861  -2
  10  -6   4 33.9680 17.9861   1
  11  -6   4 291.116 23.7009   1
 -12  -5   4 10.7922 13.4466   1
 -11  -5   4 3.36742 7.96413   1
 -10  -5   4 17.7093 7.58908   1
  -9  -5   4 252.606 19.0409   1
  -8  -5   4 535.106 31.5880   1
  -7  -5   4 -0.5939 4.79897   1
  -6  -5   4 343.077 20.5028   1
   5   0   9 95.1741 9.51099  -2
  -5  -5   4 95.1741 9.51099   1
   4  -1   8 387.476 22.5283  -2
  -4  -5   4 387.476 22.5283   1
   3  -2   7 1067.42 80.6964  -2
  -3  -5   4 1067.42 80.6964   1
   2  -3   6 195.807 16.9641  -2
  -2  -5   4 195.807 16.9641   1
  -1  -5   4 104.114 7.62446   1
   0  -5   4 5.30244 4.17230  -2
   0  -5   4 5.30244 4.17230   1
  -1  -6   3 140.680 9.35309  -2
   1  -5   4 140.680 9.35309   1
  -2  -7   2 2615.27 134.726  -2
   2  -5   4 2615.27 134.726   1
  -3  -8   1 1602.22 117.792  -2
   3  -5   4 1602.22 117.792   1
   4   9   0 172.650 16.3326  -2
   4  -5   4 172.650 16.3326   1
   5  10   1 1560.21 82.9789  -2
   5  -5   4 1560.21 82.9789   1
   6  11   2 746.251 42.1199  -2
   6  -5   4 746.251 42.1199   1
   7  12   3 35.8324 10.4709  -2
   7  -5   4 35.8324 10.4709   1
   8  13   4 504.953 31.1651  -2
   8  -5   4 504.953 31.1651   1
   9  14   5 25.4477 13.2366  -2
   9  -5   4 25.4477 13.2366   1
  10  15   6 15.5237 15.9188  -2
  10  -5   4 15.5237 15.9188   1
  11  16   7 291.038 27.4857  -2
  11  -5   4 291.038 27.4857   1
 -11  -4   4 19.1344 8.51820   1
 -10  -4   4 24.2111 7.50506   1
  -9  -4   4 -4.2754 5.43927   1
  -8  -4   4 10.7320 5.29550   1
  -7  -4   4 42.4606 5.89568   1
  -6  -4   4 5.03508 3.28106   1
  -5  -4   4 92.9869 7.67372   1
   4   0   8 1588.29 84.4154  -2
  -4  -4   4 1588.29 84.4154   1
   3  -1   7 2850.01 150.008  -2
  -3  -4   4 2850.01 150.008   1
   2  -2   6 3800.86 283.446  -2
  -2  -4   4 3800.86 283.446   1
  -1  -4   4 758.277 40.2100   1
   0  -4   4 5642.42 288.090   1
  -1  -5   3 5472.63 280.374  -2
   1  -4   4 5472.63 280.374   1
  -2  -6   2 4593.34 235.488  -2
   2  -4   4 4593.34 235.488   1
  -3  -7   1 1058.41 45.7499  -2
   3  -4   4 1058.41 45.7499   1
   4   8   0 444.003 25.3286  -2
   4  -4   4 444.003 25.3286   1
   5   9   1 604.262 33.7393  -2
   5  -4   4 604.262 33.7393   1
   6  10   2 445.446 26.5211  -2
   6  -4   4 445.446 26.5211   1
   7  11   3 534.722 31.6565  -2
   7  -4   4 534.722 31.6565   1
   8  12   4 35.5345 21.4261  -2
   8  -4   4 35.5345 21.4261   1
   9  13   5 127.315 26.1372  -2
   9  -4   4 127.315 26.1372   1
  10  14   6 225.591 21.2383  -2
  10  -4   4 225.591 21.2383   1
  11  15   7 -1.3182 18.0479  -2
  11  -4   4 -1.3182 18.0479   1
  12  -4   4 18.3837 9.95345   1
 -12  -3   4 7.91089 12.3816   1
 -11  -3   4 14.1637 9.97060   1
 -10  -3   4 61.3658 9.69681   1
  -9  -3   4 104.730 11.4839   1
  -8  -3   4 -5.8384 4.71750   1
  -7  -3   4 -3.1412 3.72521   1
  -6  -3   4 606.676 34.0306   1
  -5  -3   4 2.14259 2.59611   1
   4   1   8 127.154 13.8500  -2
  -4  -3   4 127.154 13.8500   1
   3   0   7 1553.14 82.2509  -2
  -3  -3   4 1553.14 82.2509   1
   2  -1   6 8456.97 446.326  -2
  -2  -3   4 8456.97 446.326   1
   1  -2   5 181.734 14.6794  -2
  -1  -3   4 181.734 14.6794   1
   0  -3   4 49.7505 4.47154   1
  -1  -4   3 121.989 8.24635  -2
   1  -3   4 121.989 8.24635   1
  -2  -5   2 135.909 8.86810  -2
   2  -3   4 135.909 8.86810   1
  -3  -6   1 3878.17 201.246  -2
   3  -3   4 3878.17 201.246   1
   4   7   0 921.440 49.3765  -2
   4  -3   4 921.440 49.3765   1
   5   8   1 5.69574 5.73069  -2
   5  -3   4 5.69574 5.73069   1
   6   9   2 201.305 21.4127  -2
   6  -3   4 201.305 21.4127   1
   7  10   3 182.587 23.3813  -2
   7  -3   4 182.587 23.3813   1
   8  11   4 210.822 26.5802  -2
   8  -3   4 210.822 26.5802   1
   9  12   5 212.977 30.0254  -2
   9  -3   4 212.977 30.0254   1
  10  13   6 10.0524 25.9150  -2
  10  -3   4 10.0524 25.9150   1
  11  14   7 38.4654 34.4199  -2
  11  -3   4 38.4654 34.4199   1
 -12  -2   4 38.7032 12.8682   1
 -11  -2   4 22.5897 10.6369   1
 -10  -2   4 69.3555 9.77607   1
  -9  -2   4 -1.8636 5.69451   1
  -8  -2   4 102.497 10.9736   1
  -7  -2   4 16.8465 4.82344   1
  -6  -2   4 37.1976 5.35503   1
  -5  -2   4 22.0926 3.70650   1
  -4  -2   4 724.253 39.1630   1
   3   1   7 687.979 37.1794  -2
  -3  -2   4 687.979 37.1794   1
   2   0   6 1603.03 85.3052  -2
  -2  -2   4 1603.03 85.3052   1
   1  -1   5 1463.60 113.728  -2
  -1  -2   4 1463.60 113.728   1
   0  -2   4 794.065 41.6607   1
  -1  -3   3 1260.64 95.3397  -2
   1  -2   4 1260.64 95.3397   1
  -2  -4   2 4130.43 174.401  -2
   2  -2   4 4130.43 174.401   1
  -3  -5   1 40.6945 5.08776  -2
   3  -2   4 40.6945 5.08776   1
   4   6   0 386.565 18.0537  -2
   4  -2   4 386.565 18.0537   1
   5   7   1 161.423 11.2156  -2
   5  -2   4 161.423 11.2156   1
   6   8   2 16.3817 10.5979  -2
   6  -2   4 16.3817 10.5979   1
   7   9   3 584.589 48.5849  -2
   7  -2   4 584.589 48.5849   1
   8  10   4 394.468 37.4298  -2
   8  -2   4 394.468 37.4298   1
   9  11   5 607.983 53.7089  -2
   9  -2   4 607.983 53.7089   1
  10  12   6 268.487 34.2247  -2
  10  -2   4 268.487 34.2247   1
  11  13   7 -24.312 31.2279  -2
  11  -2   4 -24.312 31.2279   1
  12  14   8 -23.024 36.1021  -2
  12  -2   4 -23.024 36.1021   1
 -11  -1   4 60.6069 13.4695   1
 -10  -1   4 12.3973 9.25735   1
  -9  -1   4 -2.1626 7.94855   1
  -8  -1   4 -4.3237 4.95070   1
  -7  -1   4 888.480 49.4830   1
  -6  -1   4 43.0448 5.74662   1
  -5  -1   4 499.342 28.2620   1
  -4  -1   4 -2.1473 2.63089   1
  -3  -1   4 1230.09 52.3029   1
  -2  -1   4 1366.16 57.8959   1
   1   0   5 1880.81 147.754  -2
  -1  -1   4 1880.81 147.754   1
   0  -1   4 3.65006 1.82636   1
  -1  -2   3 1509.11 115.482  -2
   1  -1   4 1509.11 115.482   1
   2  -1   4 6434.70 464.007   1
  -3  -4   1 9106.35 385.883  -2
   3  -1   4 9106.35 385.883   1
   4   5   0 191.825 12.1335  -2
   4  -1   4 191.825 12.1335   1
   5   6   1 70.4528 5.72774  -2
   5  -1   4 70.4528 5.72774   1
   6   7   2 81.5955 12.8627  -2
   6  -1   4 81.5955 12.8627   1
   7   8   3 409.231 35.8152  -2
   7  -1   4 409.231 35.8152   1
   8   9   4 44.7675 17.0218  -2
   8  -1   4 44.7675 17.0218   1
   9  10   5 524.238 47.4499  -2
   9  -1   4 524.238 47.4499   1
  10  11   6 -13.368 23.5706  -2
  10  -1   4 -13.368 23.5706   1
  13  -1   4 7.11368 7.04064   1
 -12   0   4 -9.9535 12.6709   1
 -11   0   4 10.7908 11.5431   1
 -10   0   4 185.006 9.67456   1
  -9   0   4 361.958 21.3758   1
  -8   0   4 -0.5055 2.26692   1
  -7   0   4 289.906 16.9588   1
  -6   0   4 241.438 14.0708   1
  -5   0   4 118.142 7.60850   1
  -4   0   4 111.567 6.99835   1
  -3   0   4 378.875 20.2680   1
   2   2   6 2648.38 196.062  -2
  -2   0   4 2648.38 196.062   1
  -1   0   4 3886.50 200.522   1
  -2  -2   2 4315.30 227.353  -2
   2   0   4 4315.30 227.353   1
  -3  -3   1 1624.38 69.6860  -2
   3   0   4 1624.38 69.6860   1
   4   4   0 2709.72 142.772  -2
   4   0   4 2709.72 142.772   1
   5   5   1 3535.92 150.617  -2
   5   0   4 3535.92 150.617   1
   6   6   2 111.929 7.61589  -2
   6   0   4 111.929 7.61589   1
   7   7   3 585.676 48.3471  -2
   7   0   4 585.676 48.3471   1
   8   8   4 575.458 48.8681  -2
   8   0   4 575.458 48.8681   1
   9   9   5 852.045 69.9699  -2
   9   0   4 852.045 69.9699   1
  10  10   6 91.2792 23.4337  -2
  10   0   4 91.2792 23.4337   1
  11  11   7 5.21821 25.0393  -2
  11   0   4 5.21821 25.0393   1
  12  12   8 33.0190 31.2094  -2
  12   0   4 33.0190 31.2094   1
  13   0   4 15.5556 8.31375   1
 -12   1   4 5.54015 13.1196   1
 -11   1   4 17.8750 4.99931   1
 -10   1   4 12.8215 4.18135   1
  -9   1   4 58.9307 7.43282   1
  -8   1   4 29.5068 4.27123   1
  -7   1   4 -0.6810 2.51229   1
  -6   1   4 74.0745 6.35944   1
  -5   1   4 701.696 37.5153   1
  -4   1   4 181.050 10.8406   1
  -3   1   4 2.66136 1.32800   1
  -2   1   4 1196.26 50.4884   1
  -1   1   4 2071.48 105.369   1
   0   1   4 275.338 21.4034  -2
   0   1   4 275.338 21.4034   1
  -1   0   3 1379.08 100.633  -2
   1   1   4 1379.08 100.633   1
  -2  -1   2 1947.09 102.976  -2
   2   1   4 1947.09 102.976   1
  -3  -2   1 1271.54 54.7248  -2
   3   1   4 1271.54 54.7248   1
   4   3   0 4329.64 227.049  -2
   4   1   4 4329.64 227.049   1
   5   4   1 497.065 28.2131  -2
   5   1   4 497.065 28.2131   1
   6   5   2 45.4312 6.18163  -2
   6   1   4 45.4312 6.18163   1
   7   6   3 2012.01 107.672  -2
   7   1   4 2012.01 107.672   1
   8   7   4 97.1972 12.7073  -2
   8   1   4 97.1972 12.7073   1
   9   8   5 207.272 25.3649  -2
   9   1   4 207.272 25.3649   1
  10   9   6 39.8826 21.5847  -2
  10   1   4 39.8826 21.5847   1
  11  10   7 388.669 40.8599  -2
  11   1   4 388.669 40.8599   1
  12  11   8 367.767 43.5384  -2
  12   1   4 367.767 43.5384   1
  13  12   9 115.323 23.9439  -2
  13   1   4 115.323 23.9439   1
  10  12  14 -1.8161 33.5773  -2
 -11   2   4 -1.8161 33.5773   1
 -10   2   4 163.000 13.9980   1
  -9   2   4 14.9415 4.50518   1
  -8   2   4 97.1420 9.96122   1
  -7   2   4 -0.3467 3.00905   1
  -6   2   4 219.064 13.9582   1
  -5   2   4 1.47297 2.26676   1
  -4   2   4 254.356 14.7271   1
  -3   2   4 -1.9300 1.43621   1
  -2   2   4 1067.12 54.9445   1
  -1   2   4 285.763 15.4580   1
   0   2   4 270.022 10.4274   1
  -1   1   3 793.290 58.6982  -2
   1   2   4 793.290 58.6982   1
  -2   0   2 1199.86 87.8357  -2
   2   2   4 1199.86 87.8357   1
  -3  -1   1 3526.85 150.073  -2
   3   2   4 3526.85 150.073   1
   4   2   0 1074.54 57.5283  -2
   4   2   4 1074.54 57.5283   1
   5   3   1 432.744 24.8591  -2
   5   2   4 432.744 24.8591   1
   6   4   2 326.509 19.3178  -2
   6   2   4 326.509 19.3178   1
   7   5   3 96.0592 6.29933  -2
   7   2   4 96.0592 6.29933   1
   8   6   4 12.6972 9.43776  -2
   8   2   4 12.6972 9.43776   1
   9   7   5 237.221 19.7954  -2
   9   2   4 237.221 19.7954   1
  10   8   6 1308.70 103.442  -2
  10   2   4 1308.70 103.442   1
  11   9   7 32.0578 24.1054  -2
  11   2   4 32.0578 24.1054   1
  12  10   8 50.1185 14.8324  -2
  12   2   4 50.1185 14.8324   1
  13  11   9 65.1358 36.0443  -2
  13   2   4 65.1358 36.0443   1
 -11   3   4 68.2082 10.4991   1
 -10   3   4 28.7361 6.10903   1
  -9   3   4 -5.4494 4.65371   1
  -8   3   4 20.3662 4.78341   1
  -7   3   4 46.0320 5.74614   1
  -6   3   4 117.484 9.95737   1
  -5   3   4 -1.8692 2.50242   1
  -4   3   4 251.241 15.1133   1
  -3   3   4 345.278 26.8027   1
  -2   3   4 78.9659 5.82520   1
  -1   3   4 18.3789 2.29637   1
   0   3   4 91.4435 4.94082   1
   1   3   4 8.98840 1.07229   1
  -2   1   2 312.684 24.5456  -2
   2   3   4 312.684 24.5456   1
  -3   0   1 1639.29 60.5772  -2
   3   3   4 1639.29 60.5772   1
   4   1   0 503.567 22.6427  -2
   4   3   4 503.567 22.6427   1
   5   2   1 476.821 21.8064  -2
   5   3   4 476.821 21.8064   1
   6   3   2 677.035 30.4804  -2
   6   3   4 677.035 30.4804   1
   7   4   3 747.437 33.7044  -2
   7   3   4 747.437 33.7044   1
   8   5   4 341.992 17.5016  -2
   8   3   4 341.992 17.5016   1
   9   6   5 539.419 26.1124  -2
   9   3   4 539.419 26.1124   1
  10   7   6 29.3022 9.78411  -2
  10   3   4 29.3022 9.78411   1
  11   8   7 13.7208 11.2235  -2
  11   3   4 13.7208 11.2235   1
  12   9   8 305.037 23.6631  -2
  12   3   4 305.037 23.6631   1
  13  10   9 17.8379 17.2298  -2
  13   3   4 17.8379 17.2298   1
  10  14  14 72.0611 37.7041  -2
 -11   4   4 72.0611 37.7041   1
 -10   4   4 41.8950 7.55011   1
  -9   4   4 40.3651 6.93304   1
  -8   4   4 331.149 21.7263   1
  -7   4   4 0.07466 3.75913   1
  -6   4   4 35.8653 5.10121   1
  -5   4   4 94.5543 8.65694   1
  -4   4   4 70.3694 7.16265   1
  -3   4   4 4.31325 2.81974   1
  -2   4   4 539.946 29.0228   1
  -1   4   4 980.559 51.0407   1
   0   4   4 1013.50 42.8753   1
   1   4   4 322.209 12.2302   1
   2   4   4 1777.55 57.8986   1
  -3   1   1 2882.17 105.214  -2
   3   4   4 2882.17 105.214   1
   4   0   0 1440.72 62.0375  -2
   4   4   4 1440.72 62.0375   1
   5   1   1 122.161 7.69788  -2
   5   4   4 122.161 7.69788   1
   6   2   2 5458.10 282.054  -2
   6   4   4 5458.10 282.054   1
   7   3   3 344.910 17.1758  -2
   7   4   4 344.910 17.1758   1
   8   4   4 71.9659 7.23457  -2
   8   4   4 71.9659 7.23457   1
   9   5   5 11.9247 6.80203  -2
   9   4   4 11.9247 6.80203   1
  10   6   6 132.727 13.8236  -2
  10   4   4 132.727 13.8236   1
  11   7   7 404.756 22.6349  -2
  11   4   4 404.756 22.6349   1
  12   8   8 280.557 18.5365  -2
  12   4   4 280.557 18.5365   1
   9  14  13 135.018 37.0868  -2
 -10   5   4 135.018 37.0868   1
   8  13  12 102.685 29.2897  -2
  -9   5   4 102.685 29.2897   1
  -8   5   4 77.7295 9.95162   1
  -7   5   4 0.14475 4.56158   1
  -6   5   4 -1.5027 3.83306   1
  -5   5   4 65.6264 8.10989   1
  -4   5   4 43.4420 5.14114   1
  -3   5   4 781.547 58.8762   1
  -2   5   4 90.8604 10.5085   1
  -1   5   4 942.515 49.4645   1
   0   5   4 19.3982 2.18916   1
   1   5   4 140.524 6.94090   1
   2   5   4 378.608 16.7547   1
  -3   2   1 884.333 46.4187  -2
   3   5   4 884.333 46.4187   1
  -4   1   0 1262.58 47.1274  -2
   4   5   4 1262.58 47.1274   1
   5   0   1 1141.85 49.7763  -2
   5   5   4 1141.85 49.7763   1
   6   1   2 1568.31 82.6640  -2
   6   5   4 1568.31 82.6640   1
   7   2   3 1681.34 72.8852  -2
   7   5   4 1681.34 72.8852   1
   8   3   4 207.810 12.0740  -2
   8   5   4 207.810 12.0740   1
   9   4   5 466.947 23.0923  -2
   9   5   4 466.947 23.0923   1
  10   5   6 217.908 20.0445  -2
  10   5   4 217.908 20.0445   1
  11   6   7 102.171 11.8708  -2
  11   5   4 102.171 11.8708   1
  12   7   8 53.5075 12.1434  -2
  12   5   4 53.5075 12.1434   1
  13   8   9 25.3508 14.4052  -2
  13   5   4 25.3508 14.4052   1
  14   5   4 10.6985 6.15255   1
   9  16  14 115.202 37.0626  -2
 -10   6   4 115.202 37.0626   1
   8  14  12 176.326 34.2838  -2
  -9   6   4 176.326 34.2838   1
  -8   6   4 -5.0280 5.75792   1
  -7   6   4 14.9366 5.13765   1
  -6   6   4 16.2457 5.09511   1
  -5   6   4 293.723 19.2001   1
  -4   6   4 -3.3291 3.55902   1
  -3   6   4 -1.0165 3.39991   1
  -2   6   4 361.628 29.4153   1
  -1   6   4 3109.37 159.211   1
   0   6   4 333.710 15.1803   1
   1   6   4 486.373 21.2870   1
   2   6   4 1410.83 59.4871   1
  -3   3   1 1129.64 59.0849  -2
   3   6   4 1129.64 59.0849   1
  -4   2   0 1688.11 87.3910  -2
   4   6   4 1688.11 87.3910   1
   5  -1   1 826.188 31.6130  -2
   5   6   4 826.188 31.6130   1
   6   0   2 142.213 9.20930  -2
   6   6   4 142.213 9.20930   1
   7   1   3 85.4919 7.81436  -2
   7   6   4 85.4919 7.81436   1
   8   2   4 32.9841 6.33362  -2
   8   6   4 32.9841 6.33362   1
   9   3   5 26.5095 6.89242  -2
   9   6   4 26.5095 6.89242   1
  10   4   6 -14.516 13.2904  -2
  10   6   4 -14.516 13.2904   1
  11   5   7 205.121 14.7031  -2
  11   6   4 205.121 14.7031   1
  12   6   8 116.168 13.3558  -2
  12   6   4 116.168 13.3558   1
  13   7   9 -18.659 23.4047  -2
  13   6   4 -18.659 23.4047   1
  14   6   4 44.7441 6.44456   1
 -10   7   4 24.0458 13.0149   1
   8  16  13 110.865 35.2527  -2
  -9   7   4 110.865 35.2527   1
  -8   7   4 27.0948 9.36996   1
  -7   7   4 186.031 16.6788   1
  -6   7   4 5.67463 5.15060   1
  -5   7   4 12.3598 4.73407   1
  -4   7   4 57.1038 9.33649   1
  -3   7   4 2.73748 4.54742   1
  -2   7   4 45.4376 7.41441   1
  -1   7   4 184.282 12.4088   1
   0   7   4 3.50261 1.25155   1
   1   7   4 139.828 9.96202   1
   2   7   4 253.368 15.2878   1
   3   7   4 1401.91 51.7216   1
  -4   3   0 626.533 34.3469  -2
   4   7   4 626.533 34.3469   1
   5  -2   1 247.916 13.0879  -2
   5   7   4 247.916 13.0879   1
   6  -1   2 24.7177 5.04937  -2
   6   7   4 24.7177 5.04937   1
   7   0   3 484.536 23.1173  -2
   7   7   4 484.536 23.1173   1
   8   1   4 158.137 10.7927  -2
   8   7   4 158.137 10.7927   1
   9   2   5 479.617 23.5650  -2
   9   7   4 479.617 23.5650   1
  10   3   6 251.642 20.7798  -2
  10   7   4 251.642 20.7798   1
  11   4   7 157.601 12.3556  -2
  11   7   4 157.601 12.3556   1
  12   5   8 131.243 13.2342  -2
  12   7   4 131.243 13.2342   1
  13   6   9 -22.427 22.6288  -2
  13   7   4 -22.427 22.6288   1
  14   7   4 -4.3211 4.96588   1
  -9   8   4 9.64907 6.97544   1
   7  15  11 63.9869 32.0982  -2
  -8   8   4 63.9869 32.0982   1
  -7   8   4 28.8913 10.5954   1
  -6   8   4 95.7869 10.7028   1
  -5   8   4 103.027 12.1768   1
  -4   8   4 93.2939 14.5223   1
  -3   8   4 28.1714 7.19377   1
  -2   8   4 97.0314 13.4190   1
  -1   8   4 290.269 25.2965   1
   0   8   4 294.600 11.7835   1
   1   8   4 491.473 27.5775   1
   2   8   4 84.8106 7.87301   1
  -3   5   1 229.691 22.3989  -2
   3   8   4 229.691 22.3989   1
  -4   4   0 -12.534 10.3764  -2
   4   8   4 -12.534 10.3764   1
   5  -3   1 1616.21 69.3761  -2
   5   8   4 1616.21 69.3761   1
   6  -2   2 566.090 25.9473  -2
   6   8   4 566.090 25.9473   1
   7  -1   3 262.571 12.2722  -2
   7   8   4 262.571 12.2722   1
   8   0   4 418.445 20.9657  -2
   8   8   4 418.445 20.9657   1
   9   1   5 1226.39 66.3274  -2
   9   8   4 1226.39 66.3274   1
  10   2   6 185.354 18.0710  -2
  10   8   4 185.354 18.0710   1
  11   3   7 165.405 12.3280  -2
  11   8   4 165.405 12.3280   1
  12   4   8 27.4878 9.83814  -2
  12   8   4 27.4878 9.83814   1
  13   5   9 54.7150 13.5400  -2
  13   8   4 54.7150 13.5400   1
  14   8   4 10.0556 12.5567   1
  -9   9   4 -4.3909 8.16670   1
  -8   9   4 311.791 22.5442   1
  -7   9   4 15.6019 5.09873   1
  -6   9   4 29.0967 4.69260   1
  -5   9   4 5.85315 6.75871   1
  -4   9   4 253.097 25.7765   1
  -3   9   4 134.193 17.4349   1
  -2   9   4 927.903 49.2343   1
  -1   9   4 210.831 13.1029   1
   0   9   4 44.0847 5.45990   1
   1   9   4 0.85313 2.41922   1
   2   9   4 1489.29 77.9432   1
   3   9   4 1019.03 54.1168   1
  -4   5   0 57.3212 15.1435  -2
   4   9   4 57.3212 15.1435   1
   5  -4   1 242.702 16.6333  -2
   5   9   4 242.702 16.6333   1
   6  -3   2 58.7243 9.63299  -2
   6   9   4 58.7243 9.63299   1
   7  -2   3 282.345 18.7820  -2
   7   9   4 282.345 18.7820   1
   8  -1   4 42.3962 12.4208  -2
   8   9   4 42.3962 12.4208   1
   9   0   5 314.657 17.7097  -2
   9   9   4 314.657 17.7097   1
  10   1   6 121.153 12.5127  -2
  10   9   4 121.153 12.5127   1
  11   2   7 58.5501 9.66205  -2
  11   9   4 58.5501 9.66205   1
  12   3   8 112.170 12.0553  -2
  12   9   4 112.170 12.0553   1
  13   4   9 62.8937 12.3775  -2
  13   9   4 62.8937 12.3775   1
  -7  10   4 108.357 15.4200   1
  -6  10   4 26.7422 10.4754   1
  -5  10   4 32.1866 4.67431   1
  -4  10   4 43.7930 5.09931   1
  -3  10   4 116.208 9.65622   1
  -2  10   4 105.120 8.56462   1
  -1  10   4 398.654 22.5677   1
   0  10   4 1023.57 77.8420   1
   1  10   4 427.580 25.1985   1
   2  10   4 2.12200 3.20069   1
   3  10   4 10.3413 3.40537   1
  -4   6   0 453.519 38.7498  -2
   4  10   4 453.519 38.7498   1
   5  -5   1 -4.4492 9.00166  -2
   5  10   4 -4.4492 9.00166   1
   6  -4   2 332.738 17.4038  -2
   6  10   4 332.738 17.4038   1
   7  -3   3 430.591 21.2845  -2
   7  10   4 430.591 21.2845   1
   8  -2   4 467.006 22.8051  -2
   8  10   4 467.006 22.8051   1
   9  -1   5 424.383 26.5058  -2
   9  10   4 424.383 26.5058   1
  10   0   6 366.728 20.1751  -2
  10  10   4 366.728 20.1751   1
  11   1   7 128.211 13.3350  -2
  11  10   4 128.211 13.3350   1
  12   2   8 90.5034 11.6408  -2
  12  10   4 90.5034 11.6408   1
  13   3   9 117.433 14.4292  -2
  13  10   4 117.433 14.4292   1
  -7  11   4 90.4774 15.4374   1
  -6  11   4 276.205 19.7477   1
  -5  11   4 50.6023 5.43336   1
  -4  11   4 -0.3612 8.39142   1
  -3  11   4 2.12982 8.66498   1
  -2  11   4 962.510 51.5728   1
  -1  11   4 193.946 12.6807   1
   0  11   4 203.646 22.3088   1
   1  11   4 370.227 32.3692   1
   2  11   4 9.86008 3.94368   1
   3  11   4 -4.0504 4.42661   1
  -4   7   0 134.418 20.8392  -2
   4  11   4 134.418 20.8392   1
   5  -6   1 49.8520 15.6091  -2
   5  11   4 49.8520 15.6091   1
   6  -5   2 765.831 43.6540  -2
   6  11   4 765.831 43.6540   1
   7  -4   3 160.728 12.5881  -2
   7  11   4 160.728 12.5881   1
   8  -3   4 191.414 17.3313  -2
   8  11   4 191.414 17.3313   1
   9  -2   5 48.2144 11.9527  -2
   9  11   4 48.2144 11.9527   1
  10  -1   6 37.1232 10.6240  -2
  10  11   4 37.1232 10.6240   1
  11   0   7 57.7854 11.7746  -2
  11  11   4 57.7854 11.7746   1
  12   1   8 211.313 22.7998  -2
  12  11   4 211.313 22.7998   1
  13   2   9 144.829 24.0775  -2
  13  11   4 144.829 24.0775   1
  -7  12   4 -6.4814 7.24666   1
  -6  12   4 4.74650 5.70262   1
  -5  12   4 19.5280 4.35310   1
  -4  12   4 40.5996 5.99965   1
  -3  12   4 132.874 10.5047   1
  -2  12   4 42.8160 5.41204   1
  -1  12   4 0.46534 7.40322   1
   0  12   4 134.889 19.2986   1
   1  12   4 1149.45 88.1813   1
   2  12   4 27.5850 7.65448   1
   3  12   4 244.422 17.2265   1
   4  12   4 195.762 12.4157   1
   5  -7   1 -4.9655 17.7414  -2
   5  12   4 -4.9655 17.7414   1
   6  -6   2 625.742 51.9897  -2
   6  12   4 625.742 51.9897   1
   7  -5   3 34.9979 10.0454  -2
   7  12   4 34.9979 10.0454   1
   8  -4   4 69.7235 10.6291  -2
   8  12   4 69.7235 10.6291   1
   9  -3   5 197.382 13.5831  -2
   9  12   4 197.382 13.5831   1
  10  -2   6 445.717 38.5553  -2
  10  12   4 445.717 38.5553   1
  11  -1   7 227.299 37.3357  -2
  11  12   4 227.299 37.3357   1
  12   0   8 30.8778 19.4771  -2
  12  12   4 30.8778 19.4771   1
  13   1   9 12.0951 9.18635  -2
  13  12   4 12.0951 9.18635   1
  -6  13   4 -5.9797 6.28503   1
  -5  13   4 -4.1464 4.72140   1
  -3  13   4 84.6830 8.01100   1
  -2  13   4 24.2154 3.38766   1
  -1  13   4 553.343 48.3802   1
   0  13   4 -3.8715 7.44549   1
   1  13   4 61.6558 11.5072   1
   2  13   4 71.7176 11.8955   1
   3  13   4 690.724 55.9873   1
   4  13   4 242.901 14.8224   1
   5  -8   1 343.393 35.2566  -2
   5  13   4 343.393 35.2566   1
   6  -7   2 507.327 32.9642  -2
   6  13   4 507.327 32.9642   1
   7  -6   3 384.702 21.3685  -2
   7  13   4 384.702 21.3685   1
   8  -5   4 376.727 21.5230  -2
   8  13   4 376.727 21.5230   1
   9  -4   5 36.4279 11.3130  -2
   9  13   4 36.4279 11.3130   1
  10  -3   6 158.831 31.1483  -2
  10  13   4 158.831 31.1483   1
  11  -2   7 -1.1033 13.8585  -2
  11  13   4 -1.1033 13.8585   1
  12  -1   8 438.703 30.1520  -2
  12  13   4 438.703 30.1520   1
  13   0   9 34.2411 15.9761  -2
  13  13   4 34.2411 15.9761   1
  -5  14   4 -6.1661 5.68225   1
  -4  14   4 26.9227 12.2678   1
  -3  14   4 20.1750 3.74397   1
  -2  14   4 19.6413 10.4618   1
  -1  14   4 13.9092 10.1970   1
   0  14   4 24.8140 10.5044   1
   1  14   4 21.7492 9.77333   1
   2  14   4 175.744 24.0630   1
   3  14   4 26.3761 9.89692   1
   4  14   4 176.965 16.9231   1
   5  14   4 548.759 33.8771   1
   6  -8   2 213.146 20.7458  -2
   6  14   4 213.146 20.7458   1
   7  -7   3 137.802 14.7904  -2
   7  14   4 137.802 14.7904   1
   8  -6   4 120.292 19.3419  -2
   8  14   4 120.292 19.3419   1
   9  -5   5 93.8004 17.7645  -2
   9  14   4 93.8004 17.7645   1
  10  -4   6 146.131 16.8823  -2
  10  14   4 146.131 16.8823   1
  11  -3   7 36.6173 17.7318  -2
  11  14   4 36.6173 17.7318   1
  12  -2   8 -5.7148 16.9105  -2
  12  14   4 -5.7148 16.9105   1
  -4  15   4 64.9508 10.8410   1
  -3  15   4 24.6426 3.70318   1
  -2  15   4 200.635 31.4413   1
   0  15   4 5.84927 9.81131   1
   1  15   4 29.9562 11.2375   1
   2  15   4 55.4012 12.9540   1
   3  15   4 4.40056 9.68376   1
   4  15   4 197.703 18.7922   1
   5  15   4 13.6592 7.19175   1
   6  -9   2 403.307 43.4467  -2
   6  15   4 403.307 43.4467   1
   7  -8   3 281.206 17.5535  -2
   7  15   4 281.206 17.5535   1
   8  -7   4 -11.782 22.7048  -2
   8  15   4 -11.782 22.7048   1
   9  -6   5 41.8983 25.1407  -2
   9  15   4 41.8983 25.1407   1
  10  -5   6 90.4199 16.0195  -2
  10  15   4 90.4199 16.0195   1
  11  -4   7 126.979 21.7807  -2
  11  15   4 126.979 21.7807   1
  12  -3   8 91.0817 20.2461  -2
  12  15   4 91.0817 20.2461   1
  -2  16   4 22.3955 14.6378   1
  -1  16   4 172.881 30.1244   1
   0  16   4 69.4450 16.2342   1
   2  16   4 560.703 51.2352   1
   3  16   4 8.79716 9.92336   1
   4  16   4 170.593 19.8407   1
   5  16   4 49.9911 10.2642   1
   6 -10   2 80.1004 33.2058  -2
   6  16   4 80.1004 33.2058   1
   7  -9   3 279.070 39.0487  -2
   7  16   4 279.070 39.0487   1
   8  -8   4 16.1088 30.4655  -2
   8  16   4 16.1088 30.4655   1
   9  -7   5 60.6124 22.6194  -2
   9  16   4 60.6124 22.6194   1
  10  -6   6 99.2846 22.1887  -2
  10  16   4 99.2846 22.1887   1
  11  -5   7 47.8036 38.6855  -2
  11  16   4 47.8036 38.6855   1
  -1  17   4 29.1065 14.3744   1
   0  17   4 16.2267 13.8824   1
   1  17   4 20.2094 12.3667   1
   2  17   4 379.154 40.7111   1
   3  17   4 18.8812 12.1143   1
   4  17   4 269.983 34.5403   1
   5  17   4 32.6366 14.5677   1
   6  17   4 1.42482 7.51208   1
   7 -10   3 72.0273 23.7497  -2
   7  17   4 72.0273 23.7497   1
   8  -9   4 285.581 18.5964  -2
   8  17   4 285.581 18.5964   1
   9  -8   5 88.6103 16.6192  -2
   9  17   4 88.6103 16.6192   1
  10  -7   6 90.0033 19.7084  -2
  10  17   4 90.0033 19.7084   1
  -1  18   4 25.6300 23.0005   1
   0  18   4 96.0943 19.8528   1
   1  18   4 23.2504 14.1271   1
   2  18   4 79.4394 17.3232   1
   3  18   4 60.9189 15.1316   1
   4  18   4 39.0953 10.0725   1
   5  18   4 4.53923 9.13889   1
   6  18   4 149.765 17.5555   1
   7 -11   3 127.803 26.8323  -2
   7  18   4 127.803 26.8323   1
   8 -10   4 456.579 53.3583  -2
   8  18   4 456.579 53.3583   1
   1  19   4 7.68810 24.3746   1
   2  19   4 19.8193 16.4238   1
   3  19   4 285.350 40.5403   1
   4  19   4 67.3347 12.4610   1
   5  19   4 34.6755 11.3431   1
   6  19   4 25.2070 10.2658   1
   7  19   4 109.135 14.3247   1
   2 -16   7 133.905 49.5025  -2
  -2 -18   5 133.905 49.5025   1
   7 -10  12 19.5623 19.3030  -2
  -7 -17   5 19.5623 19.3030   1
   6 -11  11 48.0447 16.7198  -2
  -6 -17   5 48.0447 16.7198   1
   5 -12  10 54.8615 30.5700  -2
  -5 -17   5 54.8615 30.5700   1
   4 -13   9 121.575 14.4406  -2
  -4 -17   5 121.575 14.4406   1
   3 -14   8 28.6318 21.9429  -2
  -3 -17   5 28.6318 21.9429   1
   2 -15   7 129.768 41.9522  -2
  -2 -17   5 129.768 41.9522   1
   1 -16   6 -40.110 41.7258  -2
  -1 -17   5 -40.110 41.7258   1
   0 -17   5 815.236 80.6379  -2
   0 -17   5 815.236 80.6379   1
  -1 -18   4 97.2373 52.5603  -2
   1 -17   5 97.2373 52.5603   1
   8  -8  13 55.8711 19.6544  -2
  -8 -16   5 55.8711 19.6544   1
   7  -9  12 515.252 36.3993  -2
  -7 -16   5 515.252 36.3993   1
   6 -10  11 27.9890 15.8113  -2
  -6 -16   5 27.9890 15.8113   1
   5 -11  10 6.40440 12.6289  -2
  -5 -16   5 6.40440 12.6289   1
   4 -12   9 82.6807 12.7265  -2
  -4 -16   5 82.6807 12.7265   1
   3 -13   8 120.168 10.5114  -2
  -3 -16   5 120.168 10.5114   1
   1 -15   6 25.7178 9.86229  -2
  -1 -16   5 25.7178 9.86229   1
   0 -16   5 -21.158 38.3787  -2
   0 -16   5 -21.158 38.3787   1
  -1 -17   4 0.47645 13.3637  -2
   1 -16   5 0.47645 13.3637   1
  -2 -18   3 167.403 19.4792  -2
   2 -16   5 167.403 19.4792   1
   3 -16   5 36.1113 15.0495   1
   9  -6  14 226.947 21.6942  -2
  -9 -15   5 226.947 21.6942   1
   8  -7  13 40.8117 41.8957  -2
  -8 -15   5 40.8117 41.8957   1
   7  -8  12 143.459 22.5238  -2
  -7 -15   5 143.459 22.5238   1
   6  -9  11 27.8373 19.4113  -2
  -6 -15   5 27.8373 19.4113   1
   5 -10  10 276.075 18.6980  -2
  -5 -15   5 276.075 18.6980   1
   4 -11   9 25.9318 11.3897  -2
  -4 -15   5 25.9318 11.3897   1
   3 -12   8 419.269 22.9654  -2
  -3 -15   5 419.269 22.9654   1
   2 -13   7 192.359 16.4910  -2
  -2 -15   5 192.359 16.4910   1
   1 -14   6 582.823 35.3900  -2
  -1 -15   5 582.823 35.3900   1
   0 -15   5 50.7386 33.5817  -2
   0 -15   5 50.7386 33.5817   1
  -1 -16   4 190.977 17.4455  -2
   1 -15   5 190.977 17.4455   1
  -2 -17   3 62.8777 15.2662  -2
   2 -15   5 62.8777 15.2662   1
  -3 -18   2 78.2931 50.3279  -2
   3 -15   5 78.2931 50.3279   1
 -10 -14   5 -4.5403 3.22866   1
   9  -5  14 266.883 52.2604  -2
  -9 -14   5 266.883 52.2604   1
   8  -6  13 101.202 15.9268  -2
  -8 -14   5 101.202 15.9268   1
   7  -7  12 260.866 19.5019  -2
  -7 -14   5 260.866 19.5019   1
   6  -8  11 164.787 16.8554  -2
  -6 -14   5 164.787 16.8554   1
   5  -9  10 347.845 20.4824  -2
  -5 -14   5 347.845 20.4824   1
   4 -10   9 0.06463 10.4126  -2
  -4 -14   5 0.06463 10.4126   1
   3 -11   8 193.543 13.9991  -2
  -3 -14   5 193.543 13.9991   1
   2 -12   7 333.717 22.8566  -2
  -2 -14   5 333.717 22.8566   1
   1 -13   6 -2.2703 8.87411  -2
  -1 -14   5 -2.2703 8.87411   1
   0 -14   5 12.6238 9.56001  -2
   0 -14   5 12.6238 9.56001   1
  -2 -16   3 303.370 28.2880  -2
   2 -14   5 303.370 28.2880   1
  -3 -17   2 131.549 16.4702  -2
   3 -14   5 131.549 16.4702   1
  -4 -18   1 297.226 25.5637  -2
   4 -14   5 297.226 25.5637   1
   5  19   0 187.178 57.2257  -2
   5 -14   5 187.178 57.2257   1
 -10 -13   5 28.4579 11.6007   1
   9  -4  14 38.0833 11.1838  -2
  -9 -13   5 38.0833 11.1838   1
   8  -5  13 29.2534 12.4269  -2
  -8 -13   5 29.2534 12.4269   1
   7  -6  12 33.3558 13.7702  -2
  -7 -13   5 33.3558 13.7702   1
   6  -7  11 146.847 15.1068  -2
  -6 -13   5 146.847 15.1068   1
   5  -8  10 31.7386 10.7667  -2
  -5 -13   5 31.7386 10.7667   1
   4  -9   9 64.0785 10.3691  -2
  -4 -13   5 64.0785 10.3691   1
   3 -10   8 268.264 16.1331  -2
  -3 -13   5 268.264 16.1331   1
   2 -11   7 141.307 14.0021  -2
  -2 -13   5 141.307 14.0021   1
   1 -12   6 510.527 31.4759  -2
  -1 -13   5 510.527 31.4759   1
   0 -13   5 974.181 54.3518  -2
   0 -13   5 974.181 54.3518   1
  -1 -14   4 95.7316 12.6727  -2
   1 -13   5 95.7316 12.6727   1
  -2 -15   3 268.675 24.5288  -2
   2 -13   5 268.675 24.5288   1
  -3 -16   2 23.4189 13.0543  -2
   3 -13   5 23.4189 13.0543   1
  -4 -17   1 28.5768 15.9415  -2
   4 -13   5 28.5768 15.9415   1
   5  18   0 166.891 22.2486  -2
   5 -13   5 166.891 22.2486   1
   6  19   1 27.1063 19.1853  -2
   6 -13   5 27.1063 19.1853   1
 -10 -12   5 5.55925 10.0736   1
   9  -3  14 -9.3231 39.6929  -2
  -9 -12   5 -9.3231 39.6929   1
   8  -4  13 452.041 34.3549  -2
  -8 -12   5 452.041 34.3549   1
   7  -5  12 12.8711 11.2925  -2
  -7 -12   5 12.8711 11.2925   1
   6  -6  11 92.0523 12.8492  -2
  -6 -12   5 92.0523 12.8492   1
   5  -7  10 53.1941 11.3196  -2
  -5 -12   5 53.1941 11.3196   1
   4  -8   9 154.694 12.6595  -2
  -4 -12   5 154.694 12.6595   1
   3  -9   8 245.349 15.0046  -2
  -3 -12   5 245.349 15.0046   1
   2 -10   7 813.102 45.6484  -2
  -2 -12   5 813.102 45.6484   1
   1 -11   6 647.126 37.4991  -2
  -1 -12   5 647.126 37.4991   1
   0 -12   5 105.240 10.8398  -2
   0 -12   5 105.240 10.8398   1
  -1 -13   4 94.4486 11.4886  -2
   1 -12   5 94.4486 11.4886   1
  -2 -14   3 77.7415 13.0057  -2
   2 -12   5 77.7415 13.0057   1
  -3 -15   2 180.089 19.0901  -2
   3 -12   5 180.089 19.0901   1
  -4 -16   1 2.18204 13.3751  -2
   4 -12   5 2.18204 13.3751   1
   5  17   0 21.6666 16.3795  -2
   5 -12   5 21.6666 16.3795   1
   6  18   1 63.3702 39.2146  -2
   6 -12   5 63.3702 39.2146   1
   7  19   2 39.1887 18.6364  -2
   7 -12   5 39.1887 18.6364   1
 -11 -11   5 26.9717 13.7054   1
 -10 -11   5 183.759 27.6410   1
  -9 -11   5 61.6293 10.9567   1
   8  -3  13 55.6725 27.1694  -2
  -8 -11   5 55.6725 27.1694   1
   7  -4  12 64.2674 17.0658  -2
  -7 -11   5 64.2674 17.0658   1
   6  -5  11 43.0353 10.6261  -2
  -6 -11   5 43.0353 10.6261   1
   5  -6  10 244.681 15.9846  -2
  -5 -11   5 244.681 15.9846   1
   4  -7   9 266.800 16.1482  -2
  -4 -11   5 266.800 16.1482   1
   3  -8   8 -4.5014 9.70084  -2
  -3 -11   5 -4.5014 9.70084   1
   2  -9   7 15.1087 9.99051  -2
  -2 -11   5 15.1087 9.99051   1
   1 -10   6 221.220 16.8253  -2
  -1 -11   5 221.220 16.8253   1
   0 -11   5 6.91709 5.35847  -2
   0 -11   5 6.91709 5.35847   1
  -1 -12   4 226.575 21.0569  -2
   1 -11   5 226.575 21.0569   1
  -2 -13   3 215.937 20.3600  -2
   2 -11   5 215.937 20.3600   1
  -3 -14   2 125.025 16.0781  -2
   3 -11   5 125.025 16.0781   1
  -4 -15   1 90.6043 15.3150  -2
   4 -11   5 90.6043 15.3150   1
   5  16   0 3.90046 13.6643  -2
   5 -11   5 3.90046 13.6643   1
   6  17   1 100.710 16.3561  -2
   6 -11   5 100.710 16.3561   1
   7  18   2 26.2681 17.5213  -2
   7 -11   5 26.2681 17.5213   1
   8 -11   5 248.816 18.7106   1
 -12 -10   5 17.8433 10.8098   1
 -11 -10   5 26.7774 9.06962   1
 -10 -10   5 147.782 15.2428   1
  -9 -10   5 8.25384 8.46863   1
   8  -2  13 8.13082 22.6096  -2
  -8 -10   5 8.13082 22.6096   1
   7  -3  12 625.686 38.9868  -2
  -7 -10   5 625.686 38.9868   1
   6  -4  11 267.446 15.8458  -2
  -6 -10   5 267.446 15.8458   1
   5  -5  10 208.253 14.0039  -2
  -5 -10   5 208.253 14.0039   1
   4  -6   9 36.4584 8.96167  -2
  -4 -10   5 36.4584 8.96167   1
   3  -7   8 168.784 11.7812  -2
  -3 -10   5 168.784 11.7812   1
   2  -8   7 286.721 19.7011  -2
  -2 -10   5 286.721 19.7011   1
   1  -9   6 76.2138 11.0600  -2
  -1 -10   5 76.2138 11.0600   1
   0 -10   5 -1.5132 5.26977  -2
   0 -10   5 -1.5132 5.26977   1
  -1 -11   4 136.401 9.94366  -2
   1 -10   5 136.401 9.94366   1
  -2 -12   3 574.112 45.1052  -2
   2 -10   5 574.112 45.1052   1
  -3 -13   2 192.786 19.4016  -2
   3 -10   5 192.786 19.4016   1
  -4 -14   1 125.543 15.8299  -2
   4 -10   5 125.543 15.8299   1
   5  15   0 195.362 21.1927  -2
   5 -10   5 195.362 21.1927   1
   6  16   1 254.768 20.8706  -2
   6 -10   5 254.768 20.8706   1
   7  17   2 285.051 24.5424  -2
   7 -10   5 285.051 24.5424   1
   8  18   3 420.317 39.9572  -2
   8 -10   5 420.317 39.9572   1
 -12  -9   5 12.0798 9.92088   1
 -11  -9   5 133.825 16.0085   1
 -10  -9   5 29.9395 8.17311   1
  -9  -9   5 41.8287 7.59820   1
  -8  -9   5 45.5041 6.71552   1
   7  -2  12 375.552 36.1882  -2
  -7  -9   5 375.552 36.1882   1
   6  -3  11 701.844 41.1942  -2
  -6  -9   5 701.844 41.1942   1
   5  -4  10 1095.68 60.5009  -2
  -5  -9   5 1095.68 60.5009   1
   4  -5   9 762.370 35.0342  -2
  -4  -9   5 762.370 35.0342   1
   3  -6   8 553.554 26.1333  -2
  -3  -9   5 553.554 26.1333   1
   2  -7   7 314.949 20.3059  -2
  -2  -9   5 314.949 20.3059   1
   1  -8   6 370.019 21.4613  -2
  -1  -9   5 370.019 21.4613   1
   0  -9   5 219.416 19.7337  -2
   0  -9   5 219.416 19.7337   1
  -1 -10   4 167.047 15.9862  -2
   1  -9   5 167.047 15.9862   1
  -2 -11   3 96.5181 12.4666  -2
   2  -9   5 96.5181 12.4666   1
  -3 -12   2 225.256 20.8476  -2
   3  -9   5 225.256 20.8476   1
  -4 -13   1 72.0102 12.9601  -2
   4  -9   5 72.0102 12.9601   1
   5  14   0 519.031 42.1745  -2
   5  -9   5 519.031 42.1745   1
   6  15   1 379.243 33.3433  -2
   6  -9   5 379.243 33.3433   1
   7  16   2 16.8055 13.7104  -2
   7  -9   5 16.8055 13.7104   1
   8  17   3 146.076 18.6456  -2
   8  -9   5 146.076 18.6456   1
   9  18   4 22.3798 20.0666  -2
   9  -9   5 22.3798 20.0666   1
 -12  -8   5 -18.574 12.9005   1
  10   3  16 -13.766 38.4527  -2
 -11  -8   5 -13.766 38.4527   1
 -10  -8   5 83.3651 10.0895   1
  -9  -8   5 75.6227 9.05105   1
  -8  -8   5 14.0422 5.24939   1
  -7  -8   5 51.0059 6.56761   1
   6  -2  11 -0.7603 15.2313  -2
  -6  -8   5 -0.7603 15.2313   1
   5  -3  10 62.8178 11.9669  -2
  -5  -8   5 62.8178 11.9669   1
   4  -4   9 321.466 20.9853  -2
  -4  -8   5 321.466 20.9853   1
   3  -5   8 1613.19 69.6820  -2
  -3  -8   5 1613.19 69.6820   1
   2  -6   7 163.527 12.2176  -2
  -2  -8   5 163.527 12.2176   1
   1  -7   6 702.083 37.9567  -2
  -1  -8   5 702.083 37.9567   1
   0  -8   5 70.3647 10.3711  -2
   0  -8   5 70.3647 10.3711   1
  -1  -9   4 344.743 28.2227  -2
   1  -8   5 344.743 28.2227   1
  -2 -10   3 73.1310 6.98087  -2
   2  -8   5 73.1310 6.98087   1
  -3 -11   2 480.746 38.3107  -2
   3  -8   5 480.746 38.3107   1
  -4 -12   1 407.872 33.5231  -2
   4  -8   5 407.872 33.5231   1
   5  13   0 1714.89 91.5340  -2
   5  -8   5 1714.89 91.5340   1
   6  14   1 78.2200 12.8653  -2
   6  -8   5 78.2200 12.8653   1
   7  15   2 347.767 24.3036  -2
   7  -8   5 347.767 24.3036   1
   8  16   3 690.094 41.3990  -2
   8  -8   5 690.094 41.3990   1
   9  17   4 58.8809 17.9476  -2
   9  -8   5 58.8809 17.9476   1
  10  -8   5 17.4068 15.3776   1
 -12  -7   5 -17.372 12.0679   1
 -11  -7   5 225.573 21.7722   1
 -10  -7   5 79.7893 9.96971   1
  -9  -7   5 17.4901 6.34444   1
  -8  -7   5 -1.4869 4.09601   1
  -7  -7   5 0.42697 3.48599   1
  -6  -7   5 9.26813 1.99393   1
   5  -2  10 157.934 18.4094  -2
  -5  -7   5 157.934 18.4094   1
   4  -3   9 12.0458 10.0478  -2
  -4  -7   5 12.0458 10.0478   1
   3  -4   8 329.660 27.4620  -2
  -3  -7   5 329.660 27.4620   1
   2  -5   7 115.192 9.70280  -2
  -2  -7   5 115.192 9.70280   1
   1  -6   6 494.461 27.3303  -2
  -1  -7   5 494.461 27.3303   1
   0  -7   5 112.388 12.2711  -2
   0  -7   5 112.388 12.2711   1
  -1  -8   4 34.6196 5.51663  -2
   1  -7   5 34.6196 5.51663   1
  -2  -9   3 56.2660 6.40277  -2
   2  -7   5 56.2660 6.40277   1
  -3 -10   2 163.206 12.0770  -2
   3  -7   5 163.206 12.0770   1
  -4 -11   1 40.5804 9.58315  -2
   4  -7   5 40.5804 9.58315   1
   5  12   0 1461.14 78.4552  -2
   5  -7   5 1461.14 78.4552   1
   6  13   1 43.1742 10.7254  -2
   6  -7   5 43.1742 10.7254   1
   7  14   2 129.354 14.8542  -2
   7  -7   5 129.354 14.8542   1
   8  15   3 19.5644 13.1821  -2
   8  -7   5 19.5644 13.1821   1
   9  16   4 73.9782 16.9525  -2
   9  -7   5 73.9782 16.9525   1
  10  17   5 21.0800 18.7211  -2
  10  -7   5 21.0800 18.7211   1
 -12  -6   5 26.8161 13.2105   1
 -11  -6   5 1.14250 8.61205   1
 -10  -6   5 8.70537 6.67875   1
  -9  -6   5 56.3168 8.08998   1
  -8  -6   5 80.5459 8.96217   1
  -7  -6   5 160.642 12.5680   1
  -6  -6   5 82.4715 8.15897   1
  -5  -6   5 28.7162 3.14430   1
   4  -2   9 995.094 75.7504  -2
  -4  -6   5 995.094 75.7504   1
   3  -3   8 360.680 29.2010  -2
  -3  -6   5 360.680 29.2010   1
   2  -4   7 319.201 25.9810  -2
  -2  -6   5 319.201 25.9810   1
  -1  -6   5 858.349 45.7262   1
   0  -6   5 108.888 8.50780  -2
   0  -6   5 108.888 8.50780   1
  -1  -7   4 115.637 8.67219  -2
   1  -6   5 115.637 8.67219   1
  -2  -8   3 9.07637 4.89651  -2
   2  -6   5 9.07637 4.89651   1
  -3  -9   2 104.344 7.02437  -2
   3  -6   5 104.344 7.02437   1
  -4 -10   1 433.587 34.6957  -2
   4  -6   5 433.587 34.6957   1
   5  11   0 392.410 23.9478  -2
   5  -6   5 392.410 23.9478   1
   6  12   1 267.928 18.9597  -2
   6  -6   5 267.928 18.9597   1
   7  13   2 52.4142 10.9370  -2
   7  -6   5 52.4142 10.9370   1
   8  14   3 13.9809 12.6033  -2
   8  -6   5 13.9809 12.6033   1
   9  15   4 60.4496 14.7617  -2
   9  -6   5 60.4496 14.7617   1
  10  16   5 65.3987 18.4166  -2
  10  -6   5 65.3987 18.4166   1
  11  -6   5 30.4785 8.19729   1
 -12  -5   5 -7.0211 11.2005   1
 -11  -5   5 20.5622 8.24526   1
 -10  -5   5 16.2103 7.37578   1
  -9  -5   5 -2.9301 5.43522   1
  -8  -5   5 11.3855 4.56513   1
  -7  -5   5 75.5902 8.92515   1
  -6  -5   5 607.641 33.9817   1
  -5  -5   5 7.44021 2.90749   1
   4  -1   9 1080.61 81.9226  -2
  -4  -5   5 1080.61 81.9226   1
   3  -2   8 1118.95 84.4002  -2
  -3  -5   5 1118.95 84.4002   1
   2  -3   7 4768.10 354.526  -2
  -2  -5   5 4768.10 354.526   1
  -1  -5   5 986.838 52.1803   1
   0  -5   5 336.898 19.1833   1
  -1  -6   4 49.3940 6.44237  -2
   1  -5   5 49.3940 6.44237   1
  -2  -7   3 31.2957 5.35782  -2
   2  -5   5 31.2957 5.35782   1
  -3  -8   2 321.362 26.4206  -2
   3  -5   5 321.362 26.4206   1
  -4  -9   1 115.857 9.82250  -2
   4  -5   5 115.857 9.82250   1
   5  10   0 1663.07 88.2073  -2
   5  -5   5 1663.07 88.2073   1
   6  11   1 316.061 20.5539  -2
   6  -5   5 316.061 20.5539   1
   7  12   2 881.134 49.1812  -2
   7  -5   5 881.134 49.1812   1
   8  13   3 105.427 13.4516  -2
   8  -5   5 105.427 13.4516   1
   9  14   4 68.3232 13.9119  -2
   9  -5   5 68.3232 13.9119   1
  10  15   5 65.3499 17.0704  -2
  10  -5   5 65.3499 17.0704   1
  11  16   6 222.432 24.3317  -2
  11  -5   5 222.432 24.3317   1
 -12  -4   5 160.252 26.9353   1
 -11  -4   5 7.34368 7.77822   1
 -10  -4   5 28.3781 7.80360   1
  -9  -4   5 44.1250 7.90959   1
  -8  -4   5 19.5576 5.79378   1
  -7  -4   5 32.5161 5.30975   1
  -6  -4   5 590.007 33.1399   1
  -5  -4   5 349.025 20.2491   1
   4   0   9 1031.64 78.2457  -2
  -4  -4   5 1031.64 78.2457   1
   3  -1   8 3983.73 295.953  -2
  -3  -4   5 3983.73 295.953   1
   2  -2   7 171.796 14.9011  -2
  -2  -4   5 171.796 14.9011   1
   1  -3   6 24.8528 4.77136  -2
  -1  -4   5 24.8528 4.77136   1
   0  -4   5 10.3577 2.25401   1
   1  -4   5 13.6061 2.71543   1
  -2  -6   3 330.318 18.9468  -2
   2  -4   5 330.318 18.9468   1
  -3  -7   2 -1.7247 4.82546  -2
   3  -4   5 -1.7247 4.82546   1
  -4  -8   1 131.354 8.00097  -2
   4  -4   5 131.354 8.00097   1
   5   9   0 313.357 19.0680  -2
   5  -4   5 313.357 19.0680   1
   6  10   1 612.959 34.7988  -2
   6  -4   5 612.959 34.7988   1
   7  11   2 49.4799 9.68036  -2
   7  -4   5 49.4799 9.68036   1
   8  12   3 235.000 17.7655  -2
   8  -4   5 235.000 17.7655   1
   9  13   4 12.6040 11.8211  -2
   9  -4   5 12.6040 11.8211   1
  10  14   5 1.88283 14.3654  -2
  10  -4   5 1.88283 14.3654   1
  11  15   6 79.5117 18.1052  -2
  11  -4   5 79.5117 18.1052   1
  12  -4   5 -17.253 18.7934   1
 -12  -3   5 17.5314 12.7982   1
 -11  -3   5 35.9834 11.4888   1
 -10  -3   5 200.376 18.6629   1
  -9  -3   5 318.656 22.1263   1
  -7  -3   5 -1.8988 4.10318   1
  -6  -3   5 553.104 31.3964   1
  -5  -3   5 148.065 10.4208   1
  -4  -3   5 815.714 43.7974   1
   3   0   8 212.549 19.0138  -2
  -3  -3   5 212.549 19.0138   1
   2  -1   7 431.247 23.5634  -2
  -2  -3   5 431.247 23.5634   1
   1  -2   6 978.674 75.7760  -2
  -1  -3   5 978.674 75.7760   1
   0  -3   5 2490.55 128.167   1
   1  -3   5 85.0950 6.69145   1
  -2  -5   3 2542.96 107.853  -2
   2  -3   5 2542.96 107.853   1
  -3  -6   2 191.264 12.3301  -2
   3  -3   5 191.264 12.3301   1
  -4  -7   1 495.362 27.7235  -2
   4  -3   5 495.362 27.7235   1
   5   8   0 171.389 17.8412  -2
   5  -3   5 171.389 17.8412   1
   6   9   1 575.331 32.5937  -2
   6  -3   5 575.331 32.5937   1
   7  10   2 258.141 17.9607  -2
   7  -3   5 258.141 17.9607   1
   8  11   3 101.378 11.9364  -2
   8  -3   5 101.378 11.9364   1
   9  12   4 141.262 14.8068  -2
   9  -3   5 141.262 14.8068   1
  10  13   5 316.683 23.7944  -2
  10  -3   5 316.683 23.7944   1
  11  14   6 97.7628 17.8226  -2
  11  -3   5 97.7628 17.8226   1
 -12  -2   5 -6.1430 13.3097   1
 -11  -2   5 368.129 36.9166   1
 -10  -2   5 13.3229 9.85271   1
  -9  -2   5 284.751 20.8133   1
  -8  -2   5 24.5062 6.10908   1
  -7  -2   5 198.195 14.9472   1
  -6  -2   5 6.99678 3.91156   1
  -5  -2   5 66.5592 7.15484   1
  -4  -2   5 -1.2672 2.23129   1
  -3  -2   5 2987.77 126.155   1
  -2  -2   5 736.636 32.0453   1
  -1  -2   5 1201.35 51.3186   1
   0  -2   5 0.17696 1.73635   1
  -1  -3   4 177.704 14.6486  -2
   1  -2   5 177.704 14.6486   1
  -2  -4   3 236.797 19.7257  -2
   2  -2   5 236.797 19.7257   1
  -3  -5   2 170.349 9.02165  -2
   3  -2   5 170.349 9.02165   1
  -4  -6   1 2132.73 111.544  -2
   4  -2   5 2132.73 111.544   1
   5   7   0 -5.3209 8.76674  -2
   5  -2   5 -5.3209 8.76674   1
   6   8   1 68.2196 6.54350  -2
   6  -2   5 68.2196 6.54350   1
   7   9   2 231.799 15.8474  -2
   7  -2   5 231.799 15.8474   1
   8  10   3 117.300 20.8810  -2
   8  -2   5 117.300 20.8810   1
   9  11   4 29.3252 20.4316  -2
   9  -2   5 29.3252 20.4316   1
  10  12   5 49.8317 24.8067  -2
  10  -2   5 49.8317 24.8067   1
  11  13   6 51.4926 29.9311  -2
  11  -2   5 51.4926 29.9311   1
  12  14   7 51.1508 19.6155  -2
  12  -2   5 51.1508 19.6155   1
 -12  -1   5 -16.866 12.4739   1
 -10  -1   5 3.35208 8.98598   1
  -9  -1   5 56.6923 11.3518   1
  -8  -1   5 -0.7564 6.56693   1
  -7  -1   5 32.7130 7.96304   1
  -6  -1   5 89.1934 8.89737   1
  -5  -1   5 -2.8186 3.64643   1
  -4  -1   5 42.5774 5.29449   1
  -3  -1   5 62.1896 3.89399   1
  -2  -1   5 2013.98 84.9935   1
  -1  -1   5 3813.96 276.598   1
  -1  -2   4 2649.06 202.008  -2
   1  -1   5 2649.06 202.008   1
  -2  -3   3 1655.42 87.7934  -2
   2  -1   5 1655.42 87.7934   1
  -3  -4   2 464.058 18.1518  -2
   3  -1   5 464.058 18.1518   1
  -4  -5   1 136.179 8.15837  -2
   4  -1   5 136.179 8.15837   1
   5   6   0 2534.78 132.387  -2
   5  -1   5 2534.78 132.387   1
   6   7   1 953.896 42.3499  -2
   6  -1   5 953.896 42.3499   1
   7   8   2 112.297 10.0391  -2
   7  -1   5 112.297 10.0391   1
   8   9   3 265.915 28.2595  -2
   8  -1   5 265.915 28.2595   1
   9  10   4 380.783 38.3455  -2
   9  -1   5 380.783 38.3455   1
  10  11   5 184.054 28.3255  -2
  10  -1   5 184.054 28.3255   1
  12  13   7 60.2402 33.0952  -2
  12  -1   5 60.2402 33.0952   1
  13  -1   5 2.82658 6.87985   1
 -11   0   5 29.3305 11.7297   1
 -10   0   5 115.386 20.5621   1
  -9   0   5 121.176 19.2612   1
  -8   0   5 -6.8287 6.14470   1
  -7   0   5 243.002 14.3251   1
  -6   0   5 292.508 16.5736   1
  -5   0   5 109.667 7.15034   1
  -4   0   5 1.14750 1.08683   1
  -3   0   5 419.395 18.2043   1
  -2   0   5 298.387 13.0967   1
  -1   0   5 435.605 23.5017   1
   0   0   5 13.3913 2.21550   1
  -1  -1   4 1769.95 135.721  -2
   1   0   5 1769.95 135.721   1
  -2  -2   3 3948.50 208.278  -2
   2   0   5 3948.50 208.278   1
  -3  -3   2 866.389 37.7527  -2
   3   0   5 866.389 37.7527   1
  -4  -4   1 760.481 33.6094  -2
   4   0   5 760.481 33.6094   1
   5   5   0 96.0096 7.04432  -2
   5   0   5 96.0096 7.04432   1
   6   6   1 778.888 43.3998  -2
   6   0   5 778.888 43.3998   1
   7   7   2 97.7667 7.90907  -2
   7   0   5 97.7667 7.90907   1
   8   8   3 48.6684 14.9400  -2
   8   0   5 48.6684 14.9400   1
   9   9   4 359.586 35.6203  -2
   9   0   5 359.586 35.6203   1
  10  10   5 -14.766 19.6841  -2
  10   0   5 -14.766 19.6841   1
  11  11   6 41.6189 24.2860  -2
  11   0   5 41.6189 24.2860   1
  12  12   7 62.7257 30.8410  -2
  12   0   5 62.7257 30.8410   1
 -11   1   5 -10.712 10.9927   1
 -10   1   5 66.8020 7.17197   1
  -9   1   5 802.518 43.8897   1
  -8   1   5 1.18654 2.45978   1
  -7   1   5 6.83119 2.16292   1
  -6   1   5 0.36597 1.87600   1
  -5   1   5 213.285 12.8874   1
  -4   1   5 324.208 18.0339   1
  -3   1   5 13.6489 1.64157   1
  -2   1   5 957.840 40.6494   1
   1   2   6 967.328 71.0517  -2
  -1   1   5 967.328 71.0517   1
   0   1   5 350.945 19.3025   1
  -1   0   4 3994.61 288.776  -2
   1   1   5 3994.61 288.776   1
  -2  -1   3 9492.67 499.035  -2
   2   1   5 9492.67 499.035   1
  -3  -2   2 385.093 21.5155  -2
   3   1   5 385.093 21.5155   1
  -4  -3   1 114.083 6.99170  -2
   4   1   5 114.083 6.99170   1
   5   4   0 1054.40 57.0448  -2
   5   1   5 1054.40 57.0448   1
   6   5   1 282.715 18.3093  -2
   6   1   5 282.715 18.3093   1
   7   6   2 234.359 12.8627  -2
   7   1   5 234.359 12.8627   1
   8   7   3 163.619 10.7201  -2
   8   1   5 163.619 10.7201   1
   9   8   4 1207.70 95.0613  -2
   9   1   5 1207.70 95.0613   1
  10   9   5 79.3996 21.5454  -2
  10   1   5 79.3996 21.5454   1
  11  10   6 243.205 31.9395  -2
  11   1   5 243.205 31.9395   1
  12  11   7 111.783 29.1935  -2
  12   1   5 111.783 29.1935   1
 -11   2   5 22.6895 5.33769   1
   9  11  14 41.7431 28.2850  -2
 -10   2   5 41.7431 28.2850   1
   8  10  13 141.136 29.6026  -2
  -9   2   5 141.136 29.6026   1
  -8   2   5 76.8559 7.83581   1
  -7   2   5 7.79814 3.11711   1
  -6   2   5 32.8030 4.76639   1
  -5   2   5 9.74152 2.40583   1
  -4   2   5 209.412 12.5612   1
  -3   2   5 217.316 10.3895   1
  -2   2   5 87.1377 5.90412   1
  -1   2   5 130.302 6.62187   1
   0   2   5 240.541 11.0756   1
   1   2   5 1774.24 74.3166   1
  -2   0   3 7525.30 541.990  -2
   2   2   5 7525.30 541.990   1
  -3  -1   2 1173.39 62.4897  -2
   3   2   5 1173.39 62.4897   1
  -4  -2   1 2164.05 92.5459  -2
   4   2   5 2164.05 92.5459   1
   5   3   0 142.487 10.8562  -2
   5   2   5 142.487 10.8562   1
   6   4   1 158.283 12.3904  -2
   6   2   5 158.283 12.3904   1
   7   5   2 802.303 45.0099  -2
   7   2   5 802.303 45.0099   1
   8   6   3 28.5954 6.40215  -2
   8   2   5 28.5954 6.40215   1
   9   7   4 843.129 38.6312  -2
   9   2   5 843.129 38.6312   1
  10   8   5 95.4087 16.4963  -2
  10   2   5 95.4087 16.4963   1
  11   9   6 519.672 48.7315  -2
  11   2   5 519.672 48.7315   1
  12  10   7 64.2211 15.1812  -2
  12   2   5 64.2211 15.1812   1
  13  11   8 167.934 35.3212  -2
  13   2   5 167.934 35.3212   1
 -11   3   5 6.07486 12.3395   1
   9  12  14 1138.54 94.3185  -2
 -10   3   5 1138.54 94.3185   1
  -9   3   5 4.70081 5.16251   1
  -8   3   5 6.12464 3.96265   1
  -7   3   5 277.519 17.8047   1
  -6   3   5 174.454 12.1734   1
  -5   3   5 511.753 28.5460   1
  -4   3   5 147.865 10.1640   1
  -3   3   5 40.0470 6.31162   1
  -2   3   5 62.6597 5.22628   1
  -1   3   5 825.722 43.0153   1
   0   3   5 6.70614 1.33349   1
   1   3   5 2.44359 1.05099   1
  -2   1   3 1588.43 115.870  -2
   2   3   5 1588.43 115.870   1
  -3   0   2 408.991 22.7579  -2
   3   3   5 408.991 22.7579   1
  -4  -1   1 776.910 29.4094  -2
   4   3   5 776.910 29.4094   1
   5   2   0 1301.01 56.3505  -2
   5   3   5 1301.01 56.3505   1
   6   3   1 71.6450 9.15504  -2
   6   3   5 71.6450 9.15504   1
   7   4   2 484.165 28.7310  -2
   7   3   5 484.165 28.7310   1
   8   5   3 31.0807 6.52039  -2
   8   3   5 31.0807 6.52039   1
   9   6   4 29.7544 4.49010  -2
   9   3   5 29.7544 4.49010   1
  10   7   5 550.261 27.4587  -2
  10   3   5 550.261 27.4587   1
  11   8   6 310.337 18.7932  -2
  11   3   5 310.337 18.7932   1
  12   9   7 56.6697 14.1556  -2
  12   3   5 56.6697 14.1556   1
  13  10   8 2.91401 16.8771  -2
  13   3   5 2.91401 16.8771   1
 -11   4   5 135.608 20.6259   1
 -10   4   5 79.8079 9.70481   1
  -9   4   5 33.6629 6.28387   1
  -8   4   5 249.130 17.6731   1
  -7   4   5 4.70704 3.69763   1
  -6   4   5 13.2427 3.71966   1
  -5   4   5 85.1430 8.44596   1
  -4   4   5 752.021 40.8141   1
  -3   4   5 3.58813 2.84002   1
  -2   4   5 352.206 19.6795   1
  -1   4   5 122.092 8.18388   1
   0   4   5 72.4327 4.54059   1
   1   4   5 27.5019 2.15192   1
   2   4   5 239.933 8.61433   1
  -3   1   2 54.9803 6.39861  -2
   3   4   5 54.9803 6.39861   1
  -4   0   1 808.947 30.6545  -2
   4   4   5 808.947 30.6545   1
   5   1   0 269.056 13.6788  -2
   5   4   5 269.056 13.6788   1
   6   2   1 1455.04 76.8869  -2
   6   4   5 1455.04 76.8869   1
   7   3   2 387.787 19.1358  -2
   7   4   5 387.787 19.1358   1
   8   4   3 1098.39 48.8184  -2
   8   4   5 1098.39 48.8184   1
   9   5   4 392.975 17.0517  -2
   9   4   5 392.975 17.0517   1
  10   6   5 146.887 9.93384  -2
  10   4   5 146.887 9.93384   1
  11   7   6 100.190 11.9110  -2
  11   4   5 100.190 11.9110   1
  12   8   7 167.482 15.1809  -2
  12   4   5 167.482 15.1809   1
  13   9   8 52.3488 16.4992  -2
  13   4   5 52.3488 16.4992   1
  14   4   5 -1.7933 27.1235   1
 -10   5   5 0.14916 6.91552   1
  -9   5   5 147.762 15.0619   1
   7  12  12 59.8412 26.2574  -2
  -8   5   5 59.8412 26.2574   1
  -7   5   5 191.746 15.2154   1
  -6   5   5 317.280 20.3410   1
  -5   5   5 211.608 14.5429   1
  -4   5   5 215.055 14.2159   1
  -3   5   5 -0.6031 2.66847   1
  -2   5   5 178.981 11.6445   1
  -1   5   5 178.427 11.3439   1
   0   5   5 45.3458 3.84952   1
   1   5   5 968.094 35.5415   1
   2   5   5 1003.61 36.8386   1
  -3   2   2 4854.57 350.413  -2
   3   5   5 4854.57 350.413   1
  -4   1   1 261.634 11.1514  -2
   4   5   5 261.634 11.1514   1
   5   0   0 619.506 28.1281  -2
   5   5   5 619.506 28.1281   1
   6   1   1 3721.25 193.116  -2
   6   5   5 3721.25 193.116   1
   7   2   2 186.971 11.4940  -2
   7   5   5 186.971 11.4940   1
   8   3   3 149.329 10.5958  -2
   8   5   5 149.329 10.5958   1
   9   4   4 7.15294 10.7141  -2
   9   5   5 7.15294 10.7141   1
  10   5   5 126.586 8.81142  -2
  10   5   5 126.586 8.81142   1
  11   6   6 77.7055 10.7338  -2
  11   5   5 77.7055 10.7338   1
  12   7   7 150.214 14.2952  -2
  12   5   5 150.214 14.2952   1
  13   8   8 9.50638 13.9188  -2
  13   5   5 9.50638 13.9188   1
  14   5   5 11.0981 11.2455   1
 -10   6   5 18.1431 8.25615   1
  -9   6   5 27.0722 7.71321   1
   7  13  12 287.036 37.9544  -2
  -8   6   5 287.036 37.9544   1
  -7   6   5 176.089 14.8801   1
  -6   6   5 245.956 17.7446   1
  -5   6   5 19.7194 4.67259   1
  -4   6   5 9.82111 4.35577   1
  -3   6   5 229.462 20.2230   1
  -2   6   5 6.58238 2.61102   1
  -1   6   5 285.271 16.9754   1
   0   6   5 42.7357 3.60454   1
   1   6   5 846.400 36.2241   1
   2   6   5 89.9265 4.39294   1
   3   6   5 1121.28 41.5842   1
  -4   2   1 -4.6162 9.48340  -2
   4   6   5 -4.6162 9.48340   1
  -5   1   0 483.497 19.5513  -2
   5   6   5 483.497 19.5513   1
   6   0   1 742.981 33.6295  -2
   6   6   5 742.981 33.6295   1
   7   1   2 1558.32 67.8846  -2
   7   6   5 1558.32 67.8846   1
   8   2   3 238.068 14.0719  -2
   8   6   5 238.068 14.0719   1
   9   3   4 333.383 23.4487  -2
   9   6   5 333.383 23.4487   1
  10   4   5 166.550 12.8296  -2
  10   6   5 166.550 12.8296   1
  11   5   6 22.8234 8.62714  -2
  11   6   5 22.8234 8.62714   1
  12   6   7 16.6160 17.6249  -2
  12   6   5 16.6160 17.6249   1
  13   7   8 119.208 15.1044  -2
  13   6   5 119.208 15.1044   1
  14   6   5 9.98227 5.54257   1
  -9   7   5 237.580 30.3013   1
  -8   7   5 25.3797 8.70410   1
   6  13  11 97.1448 29.5341  -2
  -7   7   5 97.1448 29.5341   1
  -6   7   5 102.189 12.3783   1
  -5   7   5 270.303 18.8036   1
  -4   7   5 66.7650 10.0254   1
  -3   7   5 582.250 45.7377   1
  -2   7   5 27.1802 5.75547   1
  -1   7   5 362.009 21.2039   1
   0   7   5 190.268 9.60933   1
   1   7   5 3758.69 156.678   1
   2   7   5 43.8443 3.34390   1
   3   7   5 707.248 26.8284   1
  -4   3   1 186.621 19.0572  -2
   4   7   5 186.621 19.0572   1
  -5   2   0 994.194 43.5407  -2
   5   7   5 994.194 43.5407   1
   6  -1   1 634.799 25.1666  -2
   6   7   5 634.799 25.1666   1
   7   0   2 42.6131 7.51520  -2
   7   7   5 42.6131 7.51520   1
   8   1   3 120.494 13.4942  -2
   8   7   5 120.494 13.4942   1
   9   2   4 449.729 22.8540  -2
   9   7   5 449.729 22.8540   1
  10   3   5 894.483 41.4192  -2
  10   7   5 894.483 41.4192   1
  11   4   6 419.103 18.7648  -2
  11   7   5 419.103 18.7648   1
  12   5   7 191.719 14.6519  -2
  12   7   5 191.719 14.6519   1
  13   6   8 33.1085 13.3623  -2
  13   7   5 33.1085 13.3623   1
  14   7   5 9.66577 8.65626   1
  -9   8   5 6.84751 12.6268   1
  -8   8   5 27.1693 11.1842   1
  -7   8   5 145.364 22.5284   1
  -6   8   5 6.53864 6.03972   1
  -5   8   5 179.277 15.7197   1
  -4   8   5 356.429 31.2852   1
  -3   8   5 18.2071 6.00790   1
  -2   8   5 127.727 15.2167   1
  -1   8   5 17.8258 3.83376   1
   0   8   5 4.30755 1.44866   1
   1   8   5 3.15742 2.62759   1
   2   8   5 529.439 29.4186   1
   3   8   5 2948.16 123.413   1
  -4   4   1 27.5220 12.4351  -2
   4   8   5 27.5220 12.4351   1
  -5   3   0 58.0822 12.9027  -2
   5   8   5 58.0822 12.9027   1
   6  -2   1 81.0020 10.0798  -2
   6   8   5 81.0020 10.0798   1
   7  -1   2 1206.12 53.3654  -2
   7   8   5 1206.12 53.3654   1
   8   0   3 267.231 20.0600  -2
   8   8   5 267.231 20.0600   1
   9   1   4 160.613 14.3585  -2
   9   8   5 160.613 14.3585   1
  10   2   5 68.4169 9.89832  -2
  10   8   5 68.4169 9.89832   1
  11   3   6 65.2753 9.73646  -2
  11   8   5 65.2753 9.73646   1
  12   4   7 412.646 21.3290  -2
  12   8   5 412.646 21.3290   1
  13   5   8 51.3254 11.9549  -2
  13   8   5 51.3254 11.9549   1
  14   8   5 4.26142 8.12508   1
  -8   9   5 5.31075 6.48006   1
  -7   9   5 19.6778 10.6165   1
  -6   9   5 19.8958 8.89798   1
  -5   9   5 1.05278 5.37231   1
  -4   9   5 41.7915 9.21315   1
  -3   9   5 306.797 28.0657   1
  -2   9   5 28.7242 6.49889   1
  -1   9   5 183.844 19.0115   1
   0   9   5 409.315 15.8973   1
   1   9   5 217.345 14.4737   1
   2   9   5 0.79551 3.92800   1
   3   9   5 488.724 21.9475   1
   4   9   5 20.1228 2.48277   1
  -5   4   0 134.320 18.4471  -2
   5   9   5 134.320 18.4471   1
   6  -3   1 36.7145 7.83428  -2
   6   9   5 36.7145 7.83428   1
   7  -2   2 299.480 16.4340  -2
   7   9   5 299.480 16.4340   1
   8  -1   3 216.534 17.0944  -2
   8   9   5 216.534 17.0944   1
   9   0   4 580.652 28.6767  -2
   9   9   5 580.652 28.6767   1
  10   1   5 78.9678 10.8290  -2
  10   9   5 78.9678 10.8290   1
  11   2   6 247.705 18.8409  -2
  11   9   5 247.705 18.8409   1
  12   3   7 154.594 12.0501  -2
  12   9   5 154.594 12.0501   1
  13   4   8 96.0932 10.5859  -2
  13   9   5 96.0932 10.5859   1
  -7  10   5 166.801 15.6681   1
  -6  10   5 463.415 28.1503   1
  -5  10   5 24.5160 4.74236   1
  -4  10   5 4.53459 7.07218   1
  -3  10   5 205.860 13.6283   1
  -2  10   5 98.3189 7.82935   1
  -1  10   5 35.3799 4.08883   1
   0  10   5 8.18419 3.69041   1
   1  10   5 93.9654 9.65094   1
   2  10   5 448.175 26.1751   1
   3  10   5 208.829 14.4868   1
   4  10   5 13.1920 2.02304   1
   5  10   5 381.024 15.5961   1
   6  -4   1 187.426 12.4087  -2
   6  10   5 187.426 12.4087   1
   7  -3   2 98.1285 10.6739  -2
   7  10   5 98.1285 10.6739   1
   8  -2   3 1183.98 52.2066  -2
   8  10   5 1183.98 52.2066   1
   9  -1   4 292.315 21.3669  -2
   9  10   5 292.315 21.3669   1
  10   0   5 47.2761 10.5805  -2
  10  10   5 47.2761 10.5805   1
  11   1   6 102.384 14.1718  -2
  11  10   5 102.384 14.1718   1
  12   2   7 25.9860 11.1345  -2
  12  10   5 25.9860 11.1345   1
  13   3   8 95.0734 20.6497  -2
  13  10   5 95.0734 20.6497   1
  -7  11   5 5.41851 7.12811   1
  -6  11   5 3.01496 5.30475   1
  -5  11   5 62.8204 7.24953   1
  -4  11   5 18.6062 9.30478   1
  -3  11   5 59.3730 6.41160   1
  -2  11   5 0.42318 6.69540   1
  -1  11   5 266.958 12.5773   1
   0  11   5 82.2626 15.0795   1
   1  11   5 126.560 11.9822   1
   2  11   5 300.351 19.3948   1
   3  11   5 76.3610 8.99900   1
   4  11   5 63.9398 7.64586   1
  -5   6   0 58.0081 17.9025  -2
   5  11   5 58.0081 17.9025   1
   6  -5   1 1048.72 80.1254  -2
   6  11   5 1048.72 80.1254   1
   7  -4   2 4.24167 19.9209  -2
   7  11   5 4.24167 19.9209   1
   8  -3   3 930.374 42.1213  -2
   8  11   5 930.374 42.1213   1
   9  -2   4 497.898 31.0764  -2
   9  11   5 497.898 31.0764   1
  10  -1   5 158.427 14.7200  -2
  10  11   5 158.427 14.7200   1
  12   1   7 17.7725 14.1180  -2
  12  11   5 17.7725 14.1180   1
  13   2   8 86.5468 10.5636  -2
  13  11   5 86.5468 10.5636   1
  -7  12   5 -6.1296 7.21978   1
  -6  12   5 2.34960 5.03314   1
  -5  12   5 18.0457 5.66973   1
  -4  12   5 17.7504 11.4994   1
  -3  12   5 -2.1976 2.91383   1
  -2  12   5 29.0429 3.63558   1
  -1  12   5 391.437 36.2506   1
   0  12   5 56.7609 10.0168   1
   1  12   5 23.3385 8.39140   1
   2  12   5 9.68515 4.53466   1
   3  12   5 16.6765 4.93840   1
   4  12   5 24.7957 4.50683   1
   5  12   5 1.70127 1.88369   1
   6  -6   1 270.267 31.2364  -2
   6  12   5 270.267 31.2364   1
   7  -5   2 353.232 24.8108  -2
   7  12   5 353.232 24.8108   1
   8  -4   3 40.5418 10.6664  -2
   8  12   5 40.5418 10.6664   1
   9  -3   4 199.699 14.7935  -2
   9  12   5 199.699 14.7935   1
  10  -2   5 61.6245 14.8842  -2
  10  12   5 61.6245 14.8842   1
  11  -1   6 207.710 35.0900  -2
  11  12   5 207.710 35.0900   1
  12   0   7 160.237 22.9254  -2
  12  12   5 160.237 22.9254   1
  13   1   8 1.75526 15.5420  -2
  13  12   5 1.75526 15.5420   1
  -6  13   5 3.67628 6.40781   1
  -5  13   5 78.9447 9.86442   1
  -4  13   5 48.6118 7.04039   1
  -3  13   5 65.1270 7.38940   1
  -2  13   5 13.3916 2.67216   1
  -1  13   5 28.0174 9.43616   1
   0  13   5 751.142 61.4251   1
   1  13   5 17.8695 8.53692   1
   2  13   5 49.6664 10.1030   1
   3  13   5 81.8815 9.84559   1
   4  13   5 246.482 15.0285   1
   5  13   5 -4.7975 3.84726   1
   6  -7   1 139.041 25.9594  -2
   6  13   5 139.041 25.9594   1
   7  -6   2 132.664 13.9853  -2
   7  13   5 132.664 13.9853   1
   8  -5   3 53.5256 12.5246  -2
   8  13   5 53.5256 12.5246   1
   9  -4   4 133.359 18.1388  -2
   9  13   5 133.359 18.1388   1
  10  -3   5 217.642 27.3562  -2
  10  13   5 217.642 27.3562   1
  11  -2   6 10.4274 20.1626  -2
  11  13   5 10.4274 20.1626   1
  12  -1   7 124.837 19.2687  -2
  12  13   5 124.837 19.2687   1
  13   0   8 59.8770 18.9854  -2
  13  13   5 59.8770 18.9854   1
  -5  14   5 117.524 15.1530   1
  -4  14   5 -3.5431 4.11190   1
  -3  14   5 162.996 12.5500   1
  -1  14   5 14.1935 9.42342   1
   0  14   5 10.4681 9.37770   1
   1  14   5 558.099 48.5143   1
   2  14   5 67.3245 12.1222   1
   3  14   5 673.007 55.8287   1
   4  14   5 5.44565 4.59768   1
   5  14   5 373.254 25.4192   1
   6  14   5 -0.8359 1.68528   1
   7  -7   2 89.1428 25.4114  -2
   7  14   5 89.1428 25.4114   1
   8  -6   3 409.122 29.8243  -2
   8  14   5 409.122 29.8243   1
   9  -5   4 115.654 14.3960  -2
   9  14   5 115.654 14.3960   1
  10  -4   5 25.6908 22.6624  -2
  10  14   5 25.6908 22.6624   1
  11  -3   6 -16.952 18.2844  -2
  11  14   5 -16.952 18.2844   1
  12  -2   7 256.572 33.1672  -2
  12  14   5 256.572 33.1672   1
  -4  15   5 59.0153 8.63704   1
  -3  15   5 25.9112 2.60311   1
  -2  15   5 4.33896 11.7279   1
  -1  15   5 183.084 29.1279   1
   0  15   5 314.984 35.9457   1
   1  15   5 2.73524 9.05336   1
   2  15   5 22.2939 11.7972   1
   3  15   5 3.17409 8.63973   1
   4  15   5 121.961 13.9669   1
   5  15   5 13.0135 5.42848   1
   6  15   5 45.8388 7.53164   1
   7  15   5 1.93582 2.13068   1
   8  -7   3 -1.5326 27.8916  -2
   8  15   5 -1.5326 27.8916   1
  10  -5   5 22.2409 15.9274  -2
  10  15   5 22.2409 15.9274   1
  11  -4   6 166.974 23.7266  -2
  11  15   5 166.974 23.7266   1
  12  -3   7 18.5101 39.4745  -2
  12  15   5 18.5101 39.4745   1
  -3  16   5 93.2049 18.9522   1
  -2  16   5 183.312 32.7176   1
  -1  16   5 37.9186 14.0065   1
   0  16   5 21.0601 12.5816   1
   1  16   5 30.3188 12.7100   1
   2  16   5 504.230 47.3038   1
   3  16   5 68.3638 13.8018   1
   4  16   5 122.769 13.6338   1
   5  16   5 27.2045 8.42764   1
   6  16   5 15.1787 5.67443   1
   8  16   5 2.77343 2.99506   1
   9  -7   4 122.092 18.7675  -2
   9  16   5 122.092 18.7675   1
  10  -6   5 45.5139 18.0470  -2
  10  16   5 45.5139 18.0470   1
  11  -5   6 185.962 22.3863  -2
  11  16   5 185.962 22.3863   1
  -2  17   5 -0.5286 14.6390   1
  -1  17   5 17.6749 15.2191   1
   0  17   5 190.588 32.0652   1
   1  17   5 45.5780 14.5403   1
   2  17   5 28.1927 11.8183   1
   3  17   5 -3.8333 11.9948   1
   4  17   5 71.5799 17.1282   1
   6  17   5 -1.0617 11.5538   1
   7  17   5 1.50578 11.4608   1
   8  -9   3 62.9504 22.4578  -2
   8  17   5 62.9504 22.4578   1
   9  -8   4 67.4833 16.0011  -2
   9  17   5 67.4833 16.0011   1
  10  -7   5 61.2962 25.1762  -2
  10  17   5 61.2962 25.1762   1
   0  18   5 0.46683 14.8180   1
   3  18   5 3.25339 11.8977   1
   4  18   5 74.7991 12.2343   1
   5  18   5 7.09329 9.11856   1
   6  18   5 -13.032 12.4384   1
   7  18   5 23.4967 10.0615   1
   8 -10   3 -11.179 38.3683  -2
   8  18   5 -11.179 38.3683   1
   9  -9   4 75.5909 40.1853  -2
   9  18   5 75.5909 40.1853   1
   2  19   5 102.925 21.0838   1
   3  19   5 75.2526 18.7140   1
   4  19   5 61.7327 12.2772   1
   6 -13   1 196.353 46.9054  -2
   5  19   5 196.353 46.9054   1
   6  19   5 168.051 19.1661   1
   7  19   5 -2.9538 10.2790   1
   8  19   5 31.4250 11.3945   1
   6 -11  12 9.96749 28.4258  -2
  -6 -17   6 9.96749 28.4258   1
   5 -12  11 603.711 70.6272  -2
  -5 -17   6 603.711 70.6272   1
   4 -13  10 34.0674 15.3960  -2
  -4 -17   6 34.0674 15.3960   1
   3 -14   9 227.398 17.3798  -2
  -3 -17   6 227.398 17.3798   1
   2 -15   8 290.007 22.6599  -2
  -2 -17   6 290.007 22.6599   1
   1 -16   7 -3.5460 11.2041  -2
  -1 -17   6 -3.5460 11.2041   1
  -8 -16   6 -4.2488 6.97400   1
   7  -9  13 -18.462 24.2649  -2
  -7 -16   6 -18.462 24.2649   1
   6 -10  12 146.837 25.6077  -2
  -6 -16   6 146.837 25.6077   1
   5 -11  11 164.999 17.7443  -2
  -5 -16   6 164.999 17.7443   1
   4 -12  10 32.3043 13.8794  -2
  -4 -16   6 32.3043 13.8794   1
   2 -14   8 41.4982 12.5565  -2
  -2 -16   6 41.4982 12.5565   1
   1 -15   7 143.642 13.4907  -2
  -1 -16   6 143.642 13.4907   1
   0 -16   6 150.868 17.1242  -2
   0 -16   6 150.868 17.1242   1
  -1 -17   5 29.6558 44.1389  -2
   1 -16   6 29.6558 44.1389   1
  -2 -18   4 51.6185 16.7287  -2
   2 -16   6 51.6185 16.7287   1
  -9 -15   6 35.9171 6.07313   1
   8  -7  14 114.517 19.9179  -2
  -8 -15   6 114.517 19.9179   1
   7  -8  13 657.561 35.1315  -2
  -7 -15   6 657.561 35.1315   1
   6  -9  12 6.81842 20.4522  -2
  -6 -15   6 6.81842 20.4522   1
   5 -10  11 107.858 15.9615  -2
  -5 -15   6 107.858 15.9615   1
   4 -11  10 27.6511 15.2516  -2
  -4 -15   6 27.6511 15.2516   1
   3 -12   9 125.045 13.3662  -2
  -3 -15   6 125.045 13.3662   1
   2 -13   8 12.9518 12.0962  -2
  -2 -15   6 12.9518 12.0962   1
   0 -15   6 -8.7019 10.1475  -2
   0 -15   6 -8.7019 10.1475   1
  -1 -16   5 46.7265 35.5194  -2
   1 -15   6 46.7265 35.5194   1
  -2 -17   4 -17.735 14.3861  -2
   2 -15   6 -17.735 14.3861   1
  -3 -18   3 123.116 45.0880  -2
   3 -15   6 123.116 45.0880   1
  -4 -19   2 -8.7406 21.3715  -2
   4 -15   6 -8.7406 21.3715   1
   9  -5  15 539.436 67.0105  -2
  -9 -14   6 539.436 67.0105   1
   8  -6  14 53.1193 28.1392  -2
  -8 -14   6 53.1193 28.1392   1
   7  -7  13 286.384 21.3703  -2
  -7 -14   6 286.384 21.3703   1
   6  -8  12 14.0599 15.0764  -2
  -6 -14   6 14.0599 15.0764   1
   5  -9  11 432.633 24.5868  -2
  -5 -14   6 432.633 24.5868   1
   4 -10  10 358.223 21.3375  -2
  -4 -14   6 358.223 21.3375   1
   3 -11   9 109.038 12.6793  -2
  -3 -14   6 109.038 12.6793   1
   2 -12   8 222.327 19.0514  -2
  -2 -14   6 222.327 19.0514   1
   1 -13   7 1647.24 88.9376  -2
  -1 -14   6 1647.24 88.9376   1
   0 -14   6 89.8148 8.36864  -2
   0 -14   6 89.8148 8.36864   1
  -1 -15   5 510.625 29.1246  -2
   1 -14   6 510.625 29.1246   1
  -2 -16   4 3.58749 12.4356  -2
   2 -14   6 3.58749 12.4356   1
  -3 -17   3 4.19605 14.8732  -2
   3 -14   6 4.19605 14.8732   1
  -4 -18   2 18.4489 46.3605  -2
   4 -14   6 18.4489 46.3605   1
  -5 -19   1 82.8264 23.9556  -2
   5 -14   6 82.8264 23.9556   1
 -10 -13   6 28.7783 10.6467   1
   9  -4  15 600.897 68.3676  -2
  -9 -13   6 600.897 68.3676   1
   8  -5  14 150.047 45.2275  -2
  -8 -13   6 150.047 45.2275   1
   7  -6  13 -1.8764 16.5321  -2
  -7 -13   6 -1.8764 16.5321   1
   6  -7  12 503.230 27.1868  -2
  -6 -13   6 503.230 27.1868   1
   5  -8  11 112.261 13.5383  -2
  -5 -13   6 112.261 13.5383   1
   4  -9  10 12.5412 10.6998  -2
  -4 -13   6 12.5412 10.6998   1
   3 -10   9 47.5713 10.5106  -2
  -3 -13   6 47.5713 10.5106   1
   2 -11   8 -1.8781 11.8095  -2
  -2 -13   6 -1.8781 11.8095   1
   1 -12   7 58.2523 27.4073  -2
  -1 -13   6 58.2523 27.4073   1
   0 -13   6 3.15361 6.59930  -2
   0 -13   6 3.15361 6.59930   1
  -1 -14   5 9.73369 6.84662  -2
   1 -13   6 9.73369 6.84662   1
  -3 -16   3 -17.666 13.2408  -2
   3 -13   6 -17.666 13.2408   1
  -4 -17   2 138.754 19.9014  -2
   4 -13   6 138.754 19.9014   1
  -5 -18   1 44.5275 18.9197  -2
   5 -13   6 44.5275 18.9197   1
   6  19   0 -3.7459 20.3904  -2
   6 -13   6 -3.7459 20.3904   1
 -10 -12   6 39.5524 10.7926   1
  -9 -12   6 17.1458 8.68064   1
   8  -4  14 24.2141 22.0773  -2
  -8 -12   6 24.2141 22.0773   1
   7  -5  13 91.2436 20.6920  -2
  -7 -12   6 91.2436 20.6920   1
   6  -6  12 148.931 14.5129  -2
  -6 -12   6 148.931 14.5129   1
   5  -7  11 89.5311 13.2072  -2
  -5 -12   6 89.5311 13.2072   1
   4  -8  10 4.07964 10.0709  -2
  -4 -12   6 4.07964 10.0709   1
   3  -9   9 373.508 20.1321  -2
  -3 -12   6 373.508 20.1321   1
   2 -10   8 53.8768 11.9216  -2
  -2 -12   6 53.8768 11.9216   1
   1 -11   7 63.9180 12.0228  -2
  -1 -12   6 63.9180 12.0228   1
   0 -12   6 702.000 41.0177  -2
   0 -12   6 702.000 41.0177   1
  -1 -13   5 312.912 27.2274  -2
   1 -12   6 312.912 27.2274   1
  -2 -14   4 154.659 11.9878  -2
   2 -12   6 154.659 11.9878   1
  -4 -16   2 86.7484 16.2665  -2
   4 -12   6 86.7484 16.2665   1
  -5 -17   1 24.6795 16.8411  -2
   5 -12   6 24.6795 16.8411   1
   6  18   0 17.0092 17.2546  -2
   6 -12   6 17.0092 17.2546   1
   7  19   1 218.858 52.1340  -2
   7 -12   6 218.858 52.1340   1
 -11 -11   6 66.2614 17.3285   1
 -10 -11   6 33.5777 10.3982   1
  -9 -11   6 17.9899 8.20162   1
   8  -3  14 177.503 40.6093  -2
  -8 -11   6 177.503 40.6093   1
   7  -4  13 30.1742 21.0994  -2
  -7 -11   6 30.1742 21.0994   1
   6  -5  12 439.848 30.0729  -2
  -6 -11   6 439.848 30.0729   1
   5  -6  11 1254.18 55.8927  -2
  -5 -11   6 1254.18 55.8927   1
   4  -7  10 31.8530 10.3248  -2
  -4 -11   6 31.8530 10.3248   1
   3  -8   9 595.996 28.6150  -2
  -3 -11   6 595.996 28.6150   1
   2  -9   8 1555.36 82.8802  -2
  -2 -11   6 1555.36 82.8802   1
   1 -10   7 115.204 15.6621  -2
  -1 -11   6 115.204 15.6621   1
   0 -11   6 12.7229 7.03966  -2
   0 -11   6 12.7229 7.03966   1
  -1 -12   5 472.598 38.1656  -2
   1 -11   6 472.598 38.1656   1
  -2 -13   4 235.831 15.3577  -2
   2 -11   6 235.831 15.3577   1
  -3 -14   3 108.907 14.7450  -2
   3 -11   6 108.907 14.7450   1
  -4 -15   2 -5.3182 11.9992  -2
   4 -11   6 -5.3182 11.9992   1
  -5 -16   1 3.95692 13.6581  -2
   5 -11   6 3.95692 13.6581   1
   6  17   0 98.7197 16.4379  -2
   6 -11   6 98.7197 16.4379   1
   7  18   1 66.1646 40.1836  -2
   7 -11   6 66.1646 40.1836   1
   8 -11   6 29.5031 7.97383   1
 -11 -10   6 4.09599 8.90774   1
 -10 -10   6 239.792 20.4848   1
  -9 -10   6 -8.9924 8.59113   1
  -8 -10   6 -2.4003 5.78078   1
   7  -3  13 9.96820 29.4778  -2
  -7 -10   6 9.96820 29.4778   1
   6  -4  12 37.8172 15.2886  -2
  -6 -10   6 37.8172 15.2886   1
   5  -5  11 3.93056 12.0818  -2
  -5 -10   6 3.93056 12.0818   1
   4  -6  10 1691.32 73.6487  -2
  -4 -10   6 1691.32 73.6487   1
   3  -7   9 4.63556 8.44010  -2
  -3 -10   6 4.63556 8.44010   1
   2  -8   8 312.596 17.1746  -2
  -2 -10   6 312.596 17.1746   1
   1  -9   7 22.2976 10.9038  -2
  -1 -10   6 22.2976 10.9038   1
   0 -10   6 11.7500 9.62489  -2
   0 -10   6 11.7500 9.62489   1
  -1 -11   5 139.757 15.4246  -2
   1 -10   6 139.757 15.4246   1
  -2 -12   4 97.1776 8.87696  -2
   2 -10   6 97.1776 8.87696   1
  -3 -13   3 127.855 10.7042  -2
   3 -10   6 127.855 10.7042   1
  -4 -14   2 16.6274 10.8031  -2
   4 -10   6 16.6274 10.8031   1
  -5 -15   1 21.4161 11.0532  -2
   5 -10   6 21.4161 11.0532   1
   6  16   0 135.489 19.0255  -2
   6 -10   6 135.489 19.0255   1
   7  17   1 152.797 18.8233  -2
   7 -10   6 152.797 18.8233   1
   8  18   2 150.307 24.8510  -2
   8 -10   6 150.307 24.8510   1
  10   2  17 -13.898 39.5450  -2
 -11  -9   6 -13.898 39.5450   1
 -10  -9   6 24.0245 8.07253   1
  -9  -9   6 15.8646 6.68245   1
  -8  -9   6 42.0645 6.55757   1
  -7  -9   6 5.13642 2.15900   1
   6  -3  12 68.9422 26.0976  -2
  -6  -9   6 68.9422 26.0976   1
   5  -4  11 -2.1570 11.8097  -2
  -5  -9   6 -2.1570 11.8097   1
   4  -5  10 80.5734 12.3844  -2
  -4  -9   6 80.5734 12.3844   1
   3  -6   9 190.258 12.6853  -2
  -3  -9   6 190.258 12.6853   1
   2  -7   8 1058.55 57.1552  -2
  -2  -9   6 1058.55 57.1552   1
   1  -8   7 152.484 16.6204  -2
  -1  -9   6 152.484 16.6204   1
   0  -9   6 26.0632 10.1258  -2
   0  -9   6 26.0632 10.1258   1
  -2 -11   4 681.689 37.2344  -2
   2  -9   6 681.689 37.2344   1
  -3 -12   3 157.095 10.2245  -2
   3  -9   6 157.095 10.2245   1
  -4 -13   2 391.721 33.2268  -2
   4  -9   6 391.721 33.2268   1
  -5 -14   1 407.566 25.9591  -2
   5  -9   6 407.566 25.9591   1
   6  15   0 71.0210 12.9464  -2
   6  -9   6 71.0210 12.9464   1
   7  16   1 121.247 19.0149  -2
   7  -9   6 121.247 19.0149   1
   8  17   2 505.031 33.3265  -2
   8  -9   6 505.031 33.3265   1
 -12  -8   6 -12.586 13.3804   1
 -11  -8   6 22.2509 11.9359   1
 -10  -8   6 -3.4958 6.84491   1
  -9  -8   6 28.0499 6.83328   1
  -8  -8   6 49.0040 6.64059   1
  -7  -8   6 136.080 11.7740   1
   6  -2  12 220.518 30.1548  -2
  -6  -8   6 220.518 30.1548   1
   5  -3  11 623.921 50.1036  -2
  -5  -8   6 623.921 50.1036   1
   4  -4  10 1034.95 79.0160  -2
  -4  -8   6 1034.95 79.0160   1
   3  -5   9 663.195 51.8568  -2
  -3  -8   6 663.195 51.8568   1
   2  -6   8 282.293 17.9477  -2
  -2  -8   6 282.293 17.9477   1
   1  -7   7 444.065 25.2784  -2
  -1  -8   6 444.065 25.2784   1
  -1  -9   5 204.671 19.0926  -2
   1  -8   6 204.671 19.0926   1
  -2 -10   4 51.4652 10.7767  -2
   2  -8   6 51.4652 10.7767   1
  -3 -11   3 1021.82 45.0163  -2
   3  -8   6 1021.82 45.0163   1
  -4 -12   2 805.421 62.0445  -2
   4  -8   6 805.421 62.0445   1
  -5 -13   1 170.642 14.3159  -2
   5  -8   6 170.642 14.3159   1
   6  14   0 -6.2534 9.97905  -2
   6  -8   6 -6.2534 9.97905   1
   7  15   1 19.6207 12.0487  -2
   7  -8   6 19.6207 12.0487   1
   8  16   2 49.3523 15.0512  -2
   8  -8   6 49.3523 15.0512   1
   9  17   3 86.8955 37.4938  -2
   9  -8   6 86.8955 37.4938   1
  10  -8   6 57.0093 9.65219   1
 -12  -7   6 5.74974 13.2684   1
 -11  -7   6 9.32220 15.3109   1
 -10  -7   6 6.98713 7.18635   1
  -9  -7   6 131.197 14.0224   1
  -8  -7   6 4.57193 4.54269   1
  -7  -7   6 240.113 16.2818   1
  -6  -7   6 33.0485 3.33219   1
  -5  -7   6 8.61294 2.49435   1
   4  -3  10 276.115 25.5015  -2
  -4  -7   6 276.115 25.5015   1
   3  -4   9 1014.95 77.1328  -2
  -3  -7   6 1014.95 77.1328   1
   2  -5   8 537.220 41.9886  -2
  -2  -7   6 537.220 41.9886   1
  -1  -7   6 80.0022 7.56544   1
   0  -7   6 119.026 9.72309  -2
   0  -7   6 119.026 9.72309   1
  -1  -8   5 598.807 46.7425  -2
   1  -7   6 598.807 46.7425   1
  -2  -9   4 179.344 12.3953  -2
   2  -7   6 179.344 12.3953   1
  -3 -10   3 2302.73 169.120  -2
   3  -7   6 2302.73 169.120   1
  -4 -11   2 1117.52 49.1090  -2
   4  -7   6 1117.52 49.1090   1
  -5 -12   1 537.039 31.5181  -2
   5  -7   6 537.039 31.5181   1
   6  13   0 97.9509 11.6825  -2
   6  -7   6 97.9509 11.6825   1
   7  14   1 329.000 22.6771  -2
   7  -7   6 329.000 22.6771   1
   8  15   2 203.808 18.8017  -2
   8  -7   6 203.808 18.8017   1
   9  16   3 -4.4146 31.6021  -2
   9  -7   6 -4.4146 31.6021   1
  10  17   4 39.6689 18.9878  -2
  10  -7   6 39.6689 18.9878   1
 -12  -6   6 -13.708 12.0693   1
 -11  -6   6 94.3397 16.6421   1
 -10  -6   6 72.6002 10.2585   1
  -9  -6   6 0.96636 5.48143   1
  -8  -6   6 -6.1429 4.16048   1
  -7  -6   6 0.76946 4.11930   1
  -6  -6   6 235.237 15.1907   1
  -5  -6   6 34.3151 3.20227   1
  -4  -6   6 13.0297 2.60717   1
   3  -3   9 223.949 19.4156  -2
  -3  -6   6 223.949 19.4156   1
   2  -4   8 317.393 25.7197  -2
  -2  -6   6 317.393 25.7197   1
  -1  -6   6 -1.3232 2.39251   1
   0  -6   6 32.2532 6.06883   1
  -1  -7   5 796.512 42.8800  -2
   1  -6   6 796.512 42.8800   1
  -2  -8   4 2630.50 135.868  -2
   2  -6   6 2630.50 135.868   1
  -4 -10   2 61.2867 6.44731  -2
   4  -6   6 61.2867 6.44731   1
  -5 -11   1 501.869 29.2753  -2
   5  -6   6 501.869 29.2753   1
   6  12   0 44.4007 9.18086  -2
   6  -6   6 44.4007 9.18086   1
   7  13   1 335.143 22.3263  -2
   7  -6   6 335.143 22.3263   1
   8  14   2 132.040 15.7045  -2
   8  -6   6 132.040 15.7045   1
   9  15   3 88.0050 15.1707  -2
   9  -6   6 88.0050 15.1707   1
  10  16   4 176.745 20.1276  -2
  10  -6   6 176.745 20.1276   1
  11  -6   6 -7.2188 7.68711   1
 -12  -5   6 6.68811 12.0341   1
 -11  -5   6 10.2831 8.14100   1
 -10  -5   6 16.1665 7.61321   1
  -9  -5   6 278.632 20.3042   1
  -8  -5   6 350.992 22.4103   1
  -7  -5   6 228.076 15.5630   1
  -6  -5   6 84.8152 8.41005   1
  -5  -5   6 14.4318 3.22677   1
  -4  -5   6 333.862 13.5753   1
   3  -2   9 485.396 37.7795  -2
  -3  -5   6 485.396 37.7795   1
   2  -3   8 459.712 35.7237  -2
  -2  -5   6 459.712 35.7237   1
   1  -4   7 65.0679 7.66674  -2
  -1  -5   6 65.0679 7.66674   1
   0  -5   6 78.0980 7.09483   1
   1  -5   6 1006.81 53.3384   1
  -2  -7   4 31.3884 6.70369  -2
   2  -5   6 31.3884 6.70369   1
  -3  -8   3 1252.78 66.0325  -2
   3  -5   6 1252.78 66.0325   1
  -5 -10   1 601.622 33.9952  -2
   5  -5   6 601.622 33.9952   1
   6  11   0 85.6355 9.67995  -2
   6  -5   6 85.6355 9.67995   1
   7  12   1 175.400 14.6429  -2
   7  -5   6 175.400 14.6429   1
   8  13   2 220.593 17.7876  -2
   8  -5   6 220.593 17.7876   1
   9  14   3 208.957 18.1640  -2
   9  -5   6 208.957 18.1640   1
  10  15   4 154.187 19.1861  -2
  10  -5   6 154.187 19.1861   1
  11  16   5 270.276 25.7929  -2
  11  -5   6 270.276 25.7929   1
 -12  -4   6 16.3538 12.7237   1
 -11  -4   6 -10.207 9.71341   1
 -10  -4   6 118.946 13.5798   1
  -9  -4   6 76.3290 9.18080   1
  -8  -4   6 130.809 12.4718   1
  -7  -4   6 11.9514 4.37539   1
  -6  -4   6 88.9383 8.73895   1
  -5  -4   6 21.0499 3.54367   1
  -4  -4   6 75.0043 6.37128   1
  -3  -4   6 83.4963 6.04065   1
   2  -2   8 275.094 21.8808  -2
  -2  -4   6 275.094 21.8808   1
   1  -3   7 1382.08 105.336  -2
  -1  -4   6 1382.08 105.336   1
   0  -4   6 365.474 20.8381   1
   1  -4   6 946.414 50.1757   1
  -2  -6   4 1139.48 49.2615  -2
   2  -4   6 1139.48 49.2615   1
  -3  -7   3 82.0514 7.92839  -2
   3  -4   6 82.0514 7.92839   1
  -4  -8   2 1594.40 84.2602  -2
   4  -4   6 1594.40 84.2602   1
  -5  -9   1 110.843 9.84625  -2
   5  -4   6 110.843 9.84625   1
   6  10   0 676.058 37.9430  -2
   6  -4   6 676.058 37.9430   1
   7  11   1 231.858 16.9401  -2
   7  -4   6 231.858 16.9401   1
   8  12   2 61.9901 11.1281  -2
   8  -4   6 61.9901 11.1281   1
   9  13   3 95.3428 13.5590  -2
   9  -4   6 95.3428 13.5590   1
  10  14   4 151.525 17.3863  -2
  10  -4   6 151.525 17.3863   1
  11  15   5 111.114 18.4864  -2
  11  -4   6 111.114 18.4864   1
  12  -4   6 -5.1247 10.2815   1
 -12  -3   6 438.571 43.6504   1
 -10  -3   6 10.1875 9.04698   1
  -9  -3   6 8.23282 5.79459   1
  -8  -3   6 46.4862 6.98649   1
  -7  -3   6 56.8011 6.85483   1
  -6  -3   6 221.973 14.8340   1
  -5  -3   6 110.321 8.83848   1
  -4  -3   6 1186.21 63.0196   1
  -3  -3   6 620.962 27.6335   1
  -2  -3   6 61.6301 3.97142   1
   1  -2   7 118.854 10.4162  -2
  -1  -3   6 118.854 10.4162   1
   0  -3   6 9.30719 1.40127   1
   1  -3   6 23.2731 2.55910   1
  -2  -5   4 157.384 14.6673  -2
   2  -3   6 157.384 14.6673   1
  -3  -6   3 317.453 15.3512  -2
   3  -3   6 317.453 15.3512   1
  -4  -7   2 813.244 44.0708  -2
   4  -3   6 813.244 44.0708   1
   6   9   0 1073.53 58.0453  -2
   6  -3   6 1073.53 58.0453   1
   7  10   1 264.457 17.8566  -2
   7  -3   6 264.457 17.8566   1
   8  11   2 17.0403 8.73503  -2
   8  -3   6 17.0403 8.73503   1
   9  12   3 20.0959 10.5581  -2
   9  -3   6 20.0959 10.5581   1
  10  13   4 11.7879 12.6916  -2
  10  -3   6 11.7879 12.6916   1
  11  14   5 -19.581 15.1545  -2
  11  -3   6 -19.581 15.1545   1
  12  15   6 237.663 31.1120  -2
  12  -3   6 237.663 31.1120   1
  11   9  17 152.643 40.8901  -2
 -12  -2   6 152.643 40.8901   1
  10   8  16 16.5995 30.5467  -2
 -11  -2   6 16.5995 30.5467   1
 -10  -2   6 3.31438 8.86136   1
  -9  -2   6 81.8958 13.1111   1
  -8  -2   6 -0.9305 6.15906   1
  -7  -2   6 11.8956 4.92117   1
  -6  -2   6 212.098 14.7996   1
  -5  -2   6 86.4258 8.20030   1
  -4  -2   6 288.506 16.9422   1
  -3  -2   6 2125.10 89.9741   1
  -2  -2   6 149.019 9.55791   1
  -1  -2   6 906.338 48.2076   1
   0  -2   6 262.444 15.5007   1
  -1  -3   5 1314.87 99.8963  -2
   1  -2   6 1314.87 99.8963   1
  -2  -4   4 2399.15 179.147  -2
   2  -2   6 2399.15 179.147   1
  -3  -5   3 993.119 43.1191  -2
   3  -2   6 993.119 43.1191   1
  -4  -6   2 291.471 17.6097  -2
   4  -2   6 291.471 17.6097   1
  -5  -7   1 115.460 9.75987  -2
   5  -2   6 115.460 9.75987   1
   6   8   0 369.098 18.3944  -2
   6  -2   6 369.098 18.3944   1
   7   9   1 1467.66 64.4486  -2
   7  -2   6 1467.66 64.4486   1
   8  10   2 150.147 12.9973  -2
   8  -2   6 150.147 12.9973   1
   9  11   3 146.606 14.0177  -2
   9  -2   6 146.606 14.0177   1
  10  12   4 567.013 34.6444  -2
  10  -2   6 567.013 34.6444   1
  11  13   5 2.63311 13.6380  -2
  11  -2   6 2.63311 13.6380   1
  12  14   6 -5.5112 19.9168  -2
  12  -2   6 -5.5112 19.9168   1
 -12  -1   6 31.7105 15.0687   1
 -11  -1   6 239.461 29.2461   1
 -10  -1   6 120.272 21.0532   1
  -9  -1   6 27.5447 9.44660   1
  -8  -1   6 -0.7584 6.60021   1
  -7  -1   6 703.376 56.2714   1
  -6  -1   6 33.0520 7.21145   1
  -5  -1   6 3.62963 4.06413   1
  -4  -1   6 4.39088 3.34493   1
  -3  -1   6 2405.42 124.033   1
  -2  -1   6 57.9390 3.81233   1
  -1  -1   6 -1.6030 3.41587   1
   0  -1   6 52.4394 5.28506   1
  -1  -2   5 2745.15 211.104  -2
   1  -1   6 2745.15 211.104   1
  -2  -3   4 8533.90 448.649  -2
   2  -1   6 8533.90 448.649   1
  -3  -4   3 700.081 38.0425  -2
   3  -1   6 700.081 38.0425   1
  -4  -5   2 437.899 20.4117  -2
   4  -1   6 437.899 20.4117   1
  -5  -6   1 2.59188 9.36751  -2
   5  -1   6 2.59188 9.36751   1
   6   7   0 124.982 10.1692  -2
   6  -1   6 124.982 10.1692   1
   7   8   1 61.0257 7.19311  -2
   7  -1   6 61.0257 7.19311   1
   8   9   2 2015.32 87.6704  -2
   8  -1   6 2015.32 87.6704   1
   9  10   3 632.104 36.7014  -2
   9  -1   6 632.104 36.7014   1
  10  11   4 59.2187 11.8240  -2
  10  -1   6 59.2187 11.8240   1
  11  12   5 43.0303 13.4066  -2
  11  -1   6 43.0303 13.4066   1
  12  13   6 69.8193 17.2734  -2
  12  -1   6 69.8193 17.2734   1
  13  -1   6 11.5369 8.66223   1
 -10   0   6 25.3806 11.1752   1
  -9   0   6 268.613 28.1413   1
  -8   0   6 183.548 20.9143   1
  -7   0   6 19.9076 7.14235   1
  -6   0   6 180.444 10.9728   1
  -5   0   6 290.462 16.3603   1
  -4   0   6 369.989 20.2141   1
  -3   0   6 2.44768 1.07834   1
  -2   0   6 0.16415 0.99910   1
  -1   0   6 3633.94 185.653   1
   0   0   6 100.210 7.39000   1
  -1  -1   5 3007.29 230.736  -2
   1   0   6 3007.29 230.736   1
  -2  -2   4 955.940 51.1370  -2
   2   0   6 955.940 51.1370   1
  -3  -3   3 1435.43 76.1402  -2
   3   0   6 1435.43 76.1402   1
  -4  -4   2 1549.16 66.8101  -2
   4   0   6 1549.16 66.8101   1
  -5  -5   1 1350.49 58.7205  -2
   5   0   6 1350.49 58.7205   1
   6   6   0 546.710 25.5106  -2
   6   0   6 546.710 25.5106   1
   7   7   1 327.187 17.0263  -2
   7   0   6 327.187 17.0263   1
   8   8   2 770.037 35.5148  -2
   8   0   6 770.037 35.5148   1
   9   9   3 114.268 11.7725  -2
   9   0   6 114.268 11.7725   1
  10  10   4 316.643 33.9071  -2
  10   0   6 316.643 33.9071   1
  11  11   5 37.9146 22.5895  -2
  11   0   6 37.9146 22.5895   1
  12  12   6 -3.3239 28.9174  -2
  12   0   6 -3.3239 28.9174   1
  10  11  16 41.7930 34.9104  -2
 -11   1   6 41.7930 34.9104   1
 -10   1   6 10.0608 10.3981   1
  -9   1   6 21.3489 9.48052   1
  -8   1   6 177.596 12.1586   1
  -7   1   6 312.486 18.4962   1
  -6   1   6 564.763 30.7689   1
  -5   1   6 0.97231 1.68505   1
  -4   1   6 291.685 16.4444   1
  -3   1   6 775.611 33.2693   1
  -2   1   6 1405.10 59.3320   1
  -1   1   6 8.17974 1.51089   1
   0   1   6 49.3747 5.03239   1
  -1   0   5 525.653 39.6617  -2
   1   1   6 525.653 39.6617   1
   2   1   6 1189.43 44.0749   1
  -3  -2   3 4137.54 217.069  -2
   3   1   6 4137.54 217.069   1
  -4  -3   2 3632.56 154.566  -2
   4   1   6 3632.56 154.566   1
  -5  -4   1 676.514 30.3806  -2
   5   1   6 676.514 30.3806   1
   6   5   0 536.675 30.4252  -2
   6   1   6 536.675 30.4252   1
   7   6   1 89.8567 10.8813  -2
   7   1   6 89.8567 10.8813   1
   8   7   2 220.572 17.1731  -2
   8   1   6 220.572 17.1731   1
   9   8   3 251.317 14.0172  -2
   9   1   6 251.317 14.0172   1
  10   9   4 236.351 18.0686  -2
  10   1   6 236.351 18.0686   1
  11  10   5 115.545 24.6324  -2
  11   1   6 115.545 24.6324   1
  12  11   6 38.7701 26.1229  -2
  12   1   6 38.7701 26.1229   1
  13  12   7 118.837 36.5577  -2
  13   1   6 118.837 36.5577   1
 -11   2   6 7.09338 3.13745   1
 -10   2   6 19.3237 3.92144   1
  -9   2   6 94.3366 9.15592   1
  -8   2   6 22.2391 4.05011   1
  -7   2   6 18.4803 3.31736   1
  -6   2   6 391.862 22.4683   1
  -5   2   6 535.694 29.3709   1
  -4   2   6 244.565 14.3958   1
  -3   2   6 2028.85 85.6069   1
  -2   2   6 51.6631 4.42101   1
  -1   2   6 2217.36 92.8123   1
   0   2   6 597.331 25.9564   1
   1   2   6 780.891 33.4071   1
  -2   0   4 2960.45 214.132  -2
   2   2   6 2960.45 214.132   1
  -3  -1   3 3803.62 199.667  -2
   3   2   6 3803.62 199.667   1
  -4  -2   2 1523.70 65.6579  -2
   4   2   6 1523.70 65.6579   1
  -5  -3   1 96.0694 7.28155  -2
   5   2   6 96.0694 7.28155   1
   6   4   0 865.827 38.4904  -2
   6   2   6 865.827 38.4904   1
   7   5   1 141.439 12.7796  -2
   7   2   6 141.439 12.7796   1
   8   6   2 64.9856 11.0082  -2
   8   2   6 64.9856 11.0082   1
   9   7   3 199.441 10.9039  -2
   9   2   6 199.441 10.9039   1
  10   8   4 199.704 11.3370  -2
  10   2   6 199.704 11.3370   1
  11   9   5 172.034 26.4443  -2
  11   2   6 172.034 26.4443   1
  12  10   6 354.404 40.3938  -2
  12   2   6 354.404 40.3938   1
  13  11   7 58.5915 16.8218  -2
  13   2   6 58.5915 16.8218   1
 -11   3   6 100.843 12.8484   1
   9  12  15 152.085 33.7109  -2
 -10   3   6 152.085 33.7109   1
  -9   3   6 -0.6865 4.00085   1
  -8   3   6 53.3729 7.35992   1
  -7   3   6 272.815 17.4980   1
  -6   3   6 323.812 19.4317   1
  -5   3   6 267.410 16.2113   1
  -4   3   6 2.19143 2.41057   1
  -3   3   6 116.342 8.05012   1
  -2   3   6 170.172 10.3937   1
  -1   3   6 737.742 31.7911   1
   0   3   6 267.649 12.3110   1
   1   3   6 381.481 14.6093   1
   2   3   6 1539.53 50.3848   1
  -3   0   3 35.8185 8.25175  -2
   3   3   6 35.8185 8.25175   1
  -4  -1   2 267.777 13.3284  -2
   4   3   6 267.777 13.3284   1
  -5  -2   1 800.384 30.6119  -2
   5   3   6 800.384 30.6119   1
   6   3   0 1884.51 100.346  -2
   6   3   6 1884.51 100.346   1
   7   4   1 211.421 15.7069  -2
   7   3   6 211.421 15.7069   1
   8   5   2 65.0439 10.6210  -2
   8   3   6 65.0439 10.6210   1
   9   6   3 950.870 54.0284  -2
   9   3   6 950.870 54.0284   1
  10   7   4 212.224 11.9426  -2
  10   3   6 212.224 11.9426   1
  11   8   5 32.4577 9.40464  -2
  11   3   6 32.4577 9.40464   1
  12   9   6 204.656 18.7135  -2
  12   3   6 204.656 18.7135   1
  13  10   7 70.7607 21.2663  -2
  13   3   6 70.7607 21.2663   1
   9  13  15 339.921 45.4264  -2
 -10   4   6 339.921 45.4264   1
  -9   4   6 208.818 16.6509   1
  -8   4   6 264.733 18.4811   1
  -7   4   6 29.0115 5.09957   1
  -6   4   6 42.2240 5.42538   1
  -5   4   6 101.550 9.11524   1
  -4   4   6 900.205 48.3549   1
  -3   4   6 875.312 46.1821   1
  -2   4   6 2.32042 1.83918   1
  -1   4   6 170.921 8.81021   1
   0   4   6 565.387 24.6703   1
   1   4   6 85.7425 5.96757   1
   2   4   6 430.452 14.7935   1
  -3   1   3 78.9787 11.1065  -2
   3   4   6 78.9787 11.1065   1
  -4   0   2 800.601 43.2431  -2
   4   4   6 800.601 43.2431   1
  -5  -1   1 338.803 14.1837  -2
   5   4   6 338.803 14.1837   1
   6   2   0 34.4380 7.88400  -2
   6   4   6 34.4380 7.88400   1
   7   3   1 166.439 11.1167  -2
   7   4   6 166.439 11.1167   1
   8   4   2 232.957 13.7350  -2
   8   4   6 232.957 13.7350   1
   9   5   3 24.2065 8.29183  -2
   9   4   6 24.2065 8.29183   1
  10   6   4 -7.3777 8.48594  -2
  10   4   6 -7.3777 8.48594   1
  11   7   5 256.514 13.6686  -2
  11   4   6 256.514 13.6686   1
  12   8   6 101.414 12.7777  -2
  12   4   6 101.414 12.7777   1
  13   9   7 -5.2516 14.8478  -2
  13   4   6 -5.2516 14.8478   1
   9  14  15 6.86003 36.4290  -2
 -10   5   6 6.86003 36.4290   1
  -9   5   6 60.9308 8.10760   1
   7  12  13 95.7124 27.5937  -2
  -8   5   6 95.7124 27.5937   1
  -7   5   6 2.36715 4.08776   1
  -6   5   6 22.4987 4.54366   1
  -5   5   6 16.4792 4.03981   1
  -4   5   6 20.9392 3.99083   1
  -3   5   6 114.196 11.9748   1
  -2   5   6 2211.39 113.782   1
  -1   5   6 654.182 28.6377   1
   0   5   6 10.6065 1.89419   1
   1   5   6 98.2613 4.85839   1
   2   5   6 237.464 9.67816   1
   3   5   6 398.345 13.8865   1
  -4   1   2 1181.19 62.9113  -2
   4   5   6 1181.19 62.9113   1
  -5   0   1 98.8718 6.57415  -2
   5   5   6 98.8718 6.57415   1
   6   1   0 1142.93 50.2635  -2
   6   5   6 1142.93 50.2635   1
   7   2   1 262.712 14.6962  -2
   7   5   6 262.712 14.6962   1
   8   3   2 1338.83 59.0655  -2
   8   5   6 1338.83 59.0655   1
   9   4   3 71.0378 9.44687  -2
   9   5   6 71.0378 9.44687   1
  10   5   4 212.380 14.8279  -2
  10   5   6 212.380 14.8279   1
  11   6   5 24.0173 7.17402  -2
  11   5   6 24.0173 7.17402   1
  12   7   6 17.2386 10.2699  -2
  12   5   6 17.2386 10.2699   1
  13   8   7 124.150 15.6599  -2
  13   5   6 124.150 15.6599   1
  14   5   6 0.00557 6.39822   1
   9  15  15 132.885 40.1012  -2
 -10   6   6 132.885 40.1012   1
  -9   6   6 175.233 18.3450   1
  -8   6   6 12.6113 7.45999   1
   6  12  12 196.459 31.5420  -2
  -7   6   6 196.459 31.5420   1
  -6   6   6 -1.7210 4.24918   1
  -5   6   6 249.137 17.1462   1
  -4   6   6 75.4996 11.3411   1
  -3   6   6 191.534 17.7603   1
  -2   6   6 95.6471 8.37044   1
  -1   6   6 39.0132 3.67715   1
   0   6   6 578.793 25.4921   1
   1   6   6 322.861 14.8538   1
   2   6   6 417.123 16.0745   1
   3   6   6 28.4144 2.27628   1
   4   6   6 1413.83 52.2118   1
  -5   1   1 1465.40 63.1063  -2
   5   6   6 1465.40 63.1063   1
   6   0   0 10.9018 6.95527  -2
   6   6   6 10.9018 6.95527   1
   7   1   1 210.607 12.8141  -2
   7   6   6 210.607 12.8141   1
   8   2   2 73.3144 16.9583  -2
   8   6   6 73.3144 16.9583   1
   9   3   3 858.039 39.5605  -2
   9   6   6 858.039 39.5605   1
  10   4   4 263.623 16.6941  -2
  10   6   6 263.623 16.6941   1
  11   5   5 187.197 14.0904  -2
  11   6   6 187.197 14.0904   1
  12   6   6 25.8882 8.35906  -2
  12   6   6 25.8882 8.35906   1
  13   7   7 27.5500 20.5819  -2
  13   6   6 27.5500 20.5819   1
  14   6   6 19.3692 8.33422   1
  -9   7   6 31.6891 8.71334   1
   7  14  13 190.863 36.5449  -2
  -8   7   6 190.863 36.5449   1
   6  13  12 342.697 40.7375  -2
  -7   7   6 342.697 40.7375   1
  -6   7   6 26.2291 7.62771   1
  -5   7   6 36.2887 5.80570   1
  -4   7   6 165.703 18.1675   1
  -3   7   6 601.325 47.0713   1
  -2   7   6 495.694 28.1007   1
  -1   7   6 83.7350 6.93095   1
   0   7   6 -0.1693 1.46079   1
   1   7   6 799.609 34.5641   1
   2   7   6 124.430 5.76561   1
   3   7   6 279.836 11.7701   1
   4   7   6 7.50549 1.69400   1
  -5   2   1 459.467 37.9031  -2
   5   7   6 459.467 37.9031   1
  -6   1   0 406.212 17.3611  -2
   6   7   6 406.212 17.3611   1
   7   0   1 1244.47 68.2300  -2
   7   7   6 1244.47 68.2300   1
   8   1   2 109.004 10.5079  -2
   8   7   6 109.004 10.5079   1
   9   2   3 339.766 22.7335  -2
   9   7   6 339.766 22.7335   1
  10   3   4 96.8147 11.9637  -2
  10   7   6 96.8147 11.9637   1
  11   4   5 161.656 13.8127  -2
  11   7   6 161.656 13.8127   1
  12   5   6 51.0937 10.7873  -2
  12   7   6 51.0937 10.7873   1
  13   6   7 4.37391 9.27372  -2
  13   7   6 4.37391 9.27372   1
  14   7   8 -8.7988 19.5703  -2
  14   7   6 -8.7988 19.5703   1
  -9   8   6 73.7170 16.2241   1
  -8   8   6 21.9837 10.8075   1
  -7   8   6 -3.1005 8.50927   1
  -6   8   6 8.19215 7.82450   1
  -5   8   6 61.0375 8.03597   1
  -4   8   6 1.13615 5.02297   1
  -3   8   6 29.4726 6.50640   1
  -2   8   6 6.88365 4.35304   1
  -1   8   6 93.3989 6.66167   1
   0   8   6 80.5485 5.58335   1
   1   8   6 278.037 13.2541   1
   2   8   6 44.4498 5.47089   1
   3   8   6 105.025 7.51179   1
   4   8   6 -2.5978 1.65171   1
   5   8   6 4.92670 1.89280   1
  -6   2   0 272.319 26.4375  -2
   6   8   6 272.319 26.4375   1
   7  -1   1 243.739 14.6870  -2
   7   8   6 243.739 14.6870   1
   8   0   2 530.406 26.1227  -2
   8   8   6 530.406 26.1227   1
   9   1   3 1827.07 80.2021  -2
   9   8   6 1827.07 80.2021   1
  10   2   4 973.757 45.0440  -2
  10   8   6 973.757 45.0440   1
  11   3   5 215.349 15.8576  -2
  11   8   6 215.349 15.8576   1
  12   4   6 68.0943 12.9092  -2
  12   8   6 68.0943 12.9092   1
  13   5   7 9.16971 6.23425  -2
  13   8   6 9.16971 6.23425   1
  14   6   8 5.99169 16.8962  -2
  14   8   6 5.99169 16.8962   1
   7  16  13 205.423 42.7028  -2
  -8   9   6 205.423 42.7028   1
  -7   9   6 72.9053 13.3325   1
  -6   9   6 279.554 30.0408   1
  -5   9   6 209.467 23.6628   1
  -4   9   6 13.1552 6.91298   1
  -3   9   6 98.3887 15.3999   1
  -2   9   6 10.9274 5.16664   1
  -1   9   6 58.4241 5.15542   1
   0   9   6 -0.3918 1.39257   1
   1   9   6 11.7436 3.73282   1
   2   9   6 -0.0397 2.68734   1
   3   9   6 166.327 8.81502   1
   4   9   6 75.5771 4.86250   1
   5   9   6 4.37810 1.88027   1
   6   9   6 4.23050 2.18567   1
   7  -2   1 802.459 36.5333  -2
   7   9   6 802.459 36.5333   1
   8  -1   2 248.512 15.9730  -2
   8   9   6 248.512 15.9730   1
   9   0   3 545.450 27.5919  -2
   9   9   6 545.450 27.5919   1
  10   1   4 65.0419 11.5541  -2
  10   9   6 65.0419 11.5541   1
  11   2   5 675.815 33.2149  -2
  11   9   6 675.815 33.2149   1
  12   3   6 127.605 14.0173  -2
  12   9   6 127.605 14.0173   1
  13   4   7 35.5497 12.9773  -2
  13   9   6 35.5497 12.9773   1
  -7  10   6 -8.9641 11.1503   1
  -6  10   6 17.8330 10.5393   1
  -5  10   6 39.2996 9.96226   1
  -4  10   6 0.72056 6.75341   1
  -3  10   6 35.1047 8.81210   1
  -2  10   6 115.176 17.0320   1
  -1  10   6 754.279 40.6726   1
   0  10   6 112.958 5.47890   1
   1  10   6 145.773 11.8397   1
   2  10   6 17.6384 4.00293   1
   3  10   6 -2.7069 4.61708   1
   4  10   6 333.679 14.1476   1
   5  10   6 218.207 10.1096   1
   6  10   6 744.571 28.7907   1
   7  -3   1 145.241 15.4398  -2
   7  10   6 145.241 15.4398   1
   8  -2   2 213.309 14.8527  -2
   8  10   6 213.309 14.8527   1
   9  -1   3 133.270 13.7122  -2
   9  10   6 133.270 13.7122   1
  10   0   4 46.8170 12.4050  -2
  10  10   6 46.8170 12.4050   1
  11   1   5 171.425 17.9482  -2
  11  10   6 171.425 17.9482   1
  12   2   6 290.949 19.5512  -2
  12  10   6 290.949 19.5512   1
  13   3   7 187.726 19.0642  -2
  13  10   6 187.726 19.0642   1
  -7  11   6 43.8226 8.97845   1
  -6  11   6 148.656 12.9728   1
  -5  11   6 8.58296 4.33361   1
  -4  11   6 65.3375 7.72467   1
  -3  11   6 201.693 13.9377   1
  -2  11   6 15.3423 3.05108   1
  -1  11   6 390.927 17.9355   1
   0  11   6 22.5682 5.67792   1
   1  11   6 53.7428 9.48995   1
   2  11   6 640.827 36.3003   1
   3  11   6 3.17876 3.50936   1
   4  11   6 3.16731 3.23160   1
   5  11   6 21.4094 2.68897   1
   6  11   6 110.511 7.01348   1
   7  -4   1 -22.173 17.8409  -2
   7  11   6 -22.173 17.8409   1
   8  -3   2 1039.65 46.8626  -2
   8  11   6 1039.65 46.8626   1
   9  -2   3 162.140 22.8192  -2
   9  11   6 162.140 22.8192   1
  10  -1   4 -0.6958 14.4973  -2
  10  11   6 -0.6958 14.4973   1
  12   1   6 22.8591 14.1240  -2
  12  11   6 22.8591 14.1240   1
  13   2   7 195.954 20.3377  -2
  13  11   6 195.954 20.3377   1
  -6  12   6 -0.7099 6.01812   1
  -5  12   6 -0.8910 4.68614   1
  -4  12   6 27.9068 6.17638   1
  -3  12   6 22.7086 3.93159   1
  -2  12   6 19.4814 3.47311   1
  -1  12   6 110.061 19.6234   1
   0  12   6 405.120 36.6191   1
   1  12   6 788.053 44.2674   1
   2  12   6 276.138 19.3277   1
   3  12   6 5.90079 4.36195   1
   4  12   6 148.808 11.0489   1
   5  12   6 30.2521 3.57709   1
   6  12   6 563.974 22.5919   1
   7  -5   1 130.354 23.8870  -2
   7  12   6 130.354 23.8870   1
   8  -4   2 260.490 17.7468  -2
   8  12   6 260.490 17.7468   1
   9  -3   3 234.425 16.9428  -2
   9  12   6 234.425 16.9428   1
  10  -2   4 271.073 22.8058  -2
  10  12   6 271.073 22.8058   1
  11  -1   5 103.220 32.4872  -2
  11  12   6 103.220 32.4872   1
  12   0   6 70.2291 15.7930  -2
  12  12   6 70.2291 15.7930   1
  13   1   7 98.8182 25.4720  -2
  13  12   6 98.8182 25.4720   1
  -6  13   6 -0.2730 5.88939   1
  -5  13   6 198.794 15.7719   1
  -4  13   6 1.26656 5.14337   1
  -3  13   6 17.8137 3.74745   1
  -2  13   6 4.75732 1.93218   1
  -1  13   6 23.6438 10.7257   1
   0  13   6 3.51060 8.59657   1
   1  13   6 228.123 25.7535   1
   2  13   6 500.059 30.6031   1
   3  13   6 21.7708 5.90603   1
   4  13   6 116.344 10.6609   1
   5  13   6 106.366 9.25689   1
   6  13   6 -0.7974 2.28380   1
   7  13   6 159.656 9.05577   1
   8  -5   2 90.6184 24.6656  -2
   8  13   6 90.6184 24.6656   1
   9  -4   3 203.350 16.4047  -2
   9  13   6 203.350 16.4047   1
  11  -2   5 1.42313 18.1851  -2
  11  13   6 1.42313 18.1851   1
  12  -1   6 4.67004 20.1544  -2
  12  13   6 4.67004 20.1544   1
  13   0   7 -15.597 21.6345  -2
  13  13   6 -15.597 21.6345   1
  -5  14   6 366.656 21.1709   1
  -4  14   6 22.4270 5.53533   1
  -3  14   6 35.5690 3.50024   1
  -1  14   6 48.2771 11.9586   1
   0  14   6 1.27166 11.4400   1
   1  14   6 15.7235 9.74705   1
   2  14   6 201.612 25.3556   1
   3  14   6 15.1487 5.76267   1
   4  14   6 -4.1983 5.22735   1
   5  14   6 33.4318 5.48561   1
   6  14   6 -1.5255 2.23236   1
   7  14   6 7.07566 2.76575   1
   8  -6   2 -25.055 13.8105  -2
   8  14   6 -25.055 13.8105   1
   9  -5   3 252.412 36.9020  -2
   9  14   6 252.412 36.9020   1
  10  -4   4 143.989 19.7829  -2
  10  14   6 143.989 19.7829   1
  11  -3   5 137.957 21.8552  -2
  11  14   6 137.957 21.8552   1
  12  -2   6 -15.287 22.8232  -2
  12  14   6 -15.287 22.8232   1
  -4  15   6 11.2664 5.17367   1
  -3  15   6 28.3140 3.94999   1
   1  16   7 89.9646 36.1497  -2
  -2  15   6 89.9646 36.1497   1
  -1  15   6 316.100 36.3019   1
   0  15   6 226.788 30.7808   1
   1  15   6 -7.0320 8.68961   1
   2  15   6 56.0393 12.2278   1
   3  15   6 495.133 45.0856   1
   4  15   6 46.0347 6.42943   1
   5  15   6 68.6691 7.62315   1
   6  15   6 9.70815 5.10343   1
   7  15   6 205.671 11.1101   1
   8  15   6 10.8272 3.55134   1
   9  -6   3 325.874 43.4183  -2
   9  15   6 325.874 43.4183   1
  10  -5   4 25.4052 20.6269  -2
  10  15   6 25.4052 20.6269   1
  11  -4   5 62.0137 22.4732  -2
  11  15   6 62.0137 22.4732   1
  12  -3   6 98.8519 26.3811  -2
  12  15   6 98.8519 26.3811   1
  -3  16   6 431.975 48.4056   1
   1  18   8 54.9852 42.3976  -2
  -2  16   6 54.9852 42.3976   1
   0  16   6 -46.681 38.5580  -2
  -1  16   6 -46.681 38.5580   1
   0  16   6 6.21111 11.3905   1
   1  16   6 69.7151 13.7499   1
   3  16   6 254.105 31.0981   1
  -5  11   1 86.2142 34.3622  -2
   4  16   6 86.2142 34.3622   1
   5  16   6 5.96329 5.33613   1
   6  16   6 25.5601 7.22204   1
   7  16   6 0.85943 6.93915   1
   8  16   6 9.12299 6.06707   1
   9  -7   3 57.6793 30.3112  -2
   9  16   6 57.6793 30.3112   1
  10  -6   4 41.6852 23.2482  -2
  10  16   6 41.6852 23.2482   1
  11  -5   5 218.272 28.1617  -2
  11  16   6 218.272 28.1617   1
  -2  17   6 -3.7372 16.2213   1
   0  17   6 -12.662 12.1712   1
   1  17   6 114.608 19.8762   1
   2  17   6 169.402 27.1013   1
   3  17   6 0.08472 11.5375   1
   4  17   6 192.488 20.9889   1
   5  17   6 0.20882 7.91634   1
   6  17   6 7.35918 11.2361   1
   7  17   6 293.309 23.2215   1
   9  17   6 7.53389 3.75726   1
  -1  17   5 -41.178 45.3701  -2
   0  18   6 -41.178 45.3701   1
  -3  15   3 -61.491 41.2848  -2
   2  18   6 -61.491 41.2848   1
   3  18   6 -6.5859 11.6738   1
   4  18   6 35.9376 10.8505   1
  -6  12   0 -15.468 37.0985  -2
   5  18   6 -15.468 37.0985   1
   6  18   6 143.827 16.5266   1
   7  18   6 5.17870 9.07859   1
   8  18   6 0.45767 9.43596   1
   9  -9   3 57.6312 37.1499  -2
   9  18   6 57.6312 37.1499   1
   2  19   6 -4.6692 15.7775   1
  -4  15   2 -16.648 47.9065  -2
   3  19   6 -16.648 47.9065   1
   4  19   6 66.2135 12.7894   1
  -6  13   0 143.522 46.3755  -2
   5  19   6 143.522 46.3755   1
   6  19   6 47.0488 10.7777   1
   7  19   6 3.08152 13.8845   1
   8  19   6 8.76937 10.1774   1
  -5 -17   7 25.0995 13.6052   1
   4 -13  11 -10.170 31.3903  -2
  -4 -17   7 -10.170 31.3903   1
   3 -14  10 59.6155 25.3147  -2
  -3 -17   7 59.6155 25.3147   1
   2 -15   9 27.1337 16.3921  -2
  -2 -17   7 27.1337 16.3921   1
   1 -16   8 15.7979 12.6095  -2
  -1 -17   7 15.7979 12.6095   1
  -7 -16   7 124.029 12.2606   1
   6 -10  13 -19.182 20.0064  -2
  -6 -16   7 -19.182 20.0064   1
   5 -11  12 24.3662 17.8973  -2
  -5 -16   7 24.3662 17.8973   1
   4 -12  11 39.9758 41.6984  -2
  -4 -16   7 39.9758 41.6984   1
   3 -13  10 616.562 37.8935  -2
  -3 -16   7 616.562 37.8935   1
   2 -14   9 755.625 37.6345  -2
  -2 -16   7 755.625 37.6345   1
   1 -15   8 81.6743 39.1703  -2
  -1 -16   7 81.6743 39.1703   1
   0 -16   7 18.0812 7.82773  -2
   0 -16   7 18.0812 7.82773   1
  -2 -18   5 28.2753 18.4960  -2
   2 -16   7 28.2753 18.4960   1
   8  -7  15 842.239 83.4275  -2
  -8 -15   7 842.239 83.4275   1
   7  -8  14 -24.895 19.6491  -2
  -7 -15   7 -24.895 19.6491   1
   6  -9  13 87.6042 18.6415  -2
  -6 -15   7 87.6042 18.6415   1
   5 -10  12 118.180 18.0991  -2
  -5 -15   7 118.180 18.0991   1
   4 -11  11 19.8671 19.5835  -2
  -4 -15   7 19.8671 19.5835   1
   3 -12  10 250.520 19.0135  -2
  -3 -15   7 250.520 19.0135   1
   2 -13   9 727.618 36.1161  -2
  -2 -15   7 727.618 36.1161   1
   0 -15   7 191.483 16.7228  -2
   0 -15   7 191.483 16.7228   1
  -1 -16   6 113.940 10.4413  -2
   1 -15   7 113.940 10.4413   1
  -2 -17   5 11.4433 14.5264  -2
   2 -15   7 11.4433 14.5264   1
  -3 -18   4 70.5368 46.0489  -2
   3 -15   7 70.5368 46.0489   1
  -9 -14   7 12.2176 3.72802   1
   8  -6  15 457.335 61.9579  -2
  -8 -14   7 457.335 61.9579   1
   7  -7  14 263.700 21.1809  -2
  -7 -14   7 263.700 21.1809   1
   6  -8  13 55.4461 17.0796  -2
  -6 -14   7 55.4461 17.0796   1
   5  -9  12 63.9013 15.7194  -2
  -5 -14   7 63.9013 15.7194   1
   4 -10  11 74.0674 13.9505  -2
  -4 -14   7 74.0674 13.9505   1
   3 -11  10 51.1236 12.1163  -2
  -3 -14   7 51.1236 12.1163   1
   2 -12   9 28.0078 11.4331  -2
  -2 -14   7 28.0078 11.4331   1
   1 -13   8 138.548 16.6116  -2
  -1 -14   7 138.548 16.6116   1
  -1 -15   6 49.5907 7.23071  -2
   1 -14   7 49.5907 7.23071   1
  -2 -16   5 20.8594 12.6999  -2
   2 -14   7 20.8594 12.6999   1
  -3 -17   4 22.9028 14.2897  -2
   3 -14   7 22.9028 14.2897   1
  -4 -18   3 114.407 20.9508  -2
   4 -14   7 114.407 20.9508   1
   5 -14   7 0.27212 8.29413   1
 -10 -13   7 -21.552 18.0991   1
  -9 -13   7 20.6672 9.66229   1
  -8 -13   7 22.2412 16.9868   1
   7  -6  14 276.706 27.0325  -2
  -7 -13   7 276.706 27.0325   1
   6  -7  13 75.3605 15.2038  -2
  -6 -13   7 75.3605 15.2038   1
   5  -8  12 278.506 19.5551  -2
  -5 -13   7 278.506 19.5551   1
   4  -9  11 77.7826 13.7613  -2
  -4 -13   7 77.7826 13.7613   1
   3 -10  10 65.0977 15.1450  -2
  -3 -13   7 65.0977 15.1450   1
   2 -11   9 52.0981 11.2200  -2
  -2 -13   7 52.0981 11.2200   1
   1 -12   8 894.923 51.3997  -2
  -1 -13   7 894.923 51.3997   1
   0 -13   7 257.137 19.6459  -2
   0 -13   7 257.137 19.6459   1
  -1 -14   6 971.409 74.5005  -2
   1 -13   7 971.409 74.5005   1
  -2 -15   5 203.280 12.7473  -2
   2 -13   7 203.280 12.7473   1
  -3 -16   4 28.7280 13.6379  -2
   3 -13   7 28.7280 13.6379   1
  -4 -17   3 14.7989 16.1920  -2
   4 -13   7 14.7989 16.1920   1
  -5 -18   2 -3.9382 16.9509  -2
   5 -13   7 -3.9382 16.9509   1
   6 -13   7 12.5940 8.40543   1
 -10 -12   7 263.956 25.9925   1
  -9 -12   7 35.8777 9.52857   1
  -8 -12   7 178.919 11.6119   1
   7  -5  14 75.3565 19.3187  -2
  -7 -12   7 75.3565 19.3187   1
   6  -6  13 68.6507 18.2769  -2
  -6 -12   7 68.6507 18.2769   1
   5  -7  12 189.666 16.5322  -2
  -5 -12   7 189.666 16.5322   1
   4  -8  11 133.820 13.6993  -2
  -4 -12   7 133.820 13.6993   1
   3  -9  10 20.4563 10.2994  -2
  -3 -12   7 20.4563 10.2994   1
   2 -10   9 133.104 12.4521  -2
  -2 -12   7 133.104 12.4521   1
   1 -11   8 289.578 23.0863  -2
  -1 -12   7 289.578 23.0863   1
   0 -12   7 29.9764 8.96002  -2
   0 -12   7 29.9764 8.96002   1
  -1 -13   6 25.8662 8.32841  -2
   1 -12   7 25.8662 8.32841   1
  -2 -14   5 245.655 13.9130  -2
   2 -12   7 245.655 13.9130   1
  -3 -15   4 8.16766 11.1642  -2
   3 -12   7 8.16766 11.1642   1
  -4 -16   3 43.1176 14.2818  -2
   4 -12   7 43.1176 14.2818   1
  -5 -17   2 144.273 17.6703  -2
   5 -12   7 144.273 17.6703   1
  -6 -18   1 -17.798 35.6936  -2
   6 -12   7 -17.798 35.6936   1
   7 -12   7 32.8518 8.97287   1
 -10 -11   7 252.331 23.0082   1
  -9 -11   7 31.9940 10.8188   1
  -8 -11   7 23.0012 3.05961   1
  -7 -11   7 350.369 18.2624   1
   6  -5  13 688.482 41.9784  -2
  -6 -11   7 688.482 41.9784   1
   5  -6  12 142.207 16.9781  -2
  -5 -11   7 142.207 16.9781   1
   4  -7  11 47.1630 10.7829  -2
  -4 -11   7 47.1630 10.7829   1
   3  -8  10 357.888 19.5938  -2
  -3 -11   7 357.888 19.5938   1
   2  -9   9 11.7069 9.51448  -2
  -2 -11   7 11.7069 9.51448   1
   1 -10   8 53.2506 15.7676  -2
  -1 -11   7 53.2506 15.7676   1
   0 -11   7 224.822 22.6563  -2
   0 -11   7 224.822 22.6563   1
  -1 -12   6 28.5266 10.8376  -2
   1 -11   7 28.5266 10.8376   1
  -2 -13   5 98.9014 14.3375  -2
   2 -11   7 98.9014 14.3375   1
  -3 -14   4 11.7161 3.99453  -2
   3 -11   7 11.7161 3.99453   1
  -4 -15   3 136.558 17.7394  -2
   4 -11   7 136.558 17.7394   1
  -5 -16   2 111.921 14.4275  -2
   5 -11   7 111.921 14.4275   1
  -6 -17   1 117.971 16.8592  -2
   6 -11   7 117.971 16.8592   1
   7  18   0 23.8085 17.3921  -2
   7 -11   7 23.8085 17.3921   1
  10   1  18 5.12707 44.7599  -2
 -11 -10   7 5.12707 44.7599   1
 -10 -10   7 48.3132 10.4364   1
  -9 -10   7 19.6084 10.6120   1
  -8 -10   7 81.5740 11.3864   1
  -7 -10   7 25.7183 3.69115   1
  -6 -10   7 21.0114 4.07162   1
   5  -5  12 486.461 31.2077  -2
  -5 -10   7 486.461 31.2077   1
   4  -6  11 734.156 42.0085  -2
  -4 -10   7 734.156 42.0085   1
   3  -7  10 357.283 19.5958  -2
  -3 -10   7 357.283 19.5958   1
   2  -8   9 1507.42 80.4237  -2
  -2 -10   7 1507.42 80.4237   1
   1  -9   8 101.424 16.1053  -2
  -1 -10   7 101.424 16.1053   1
   0 -10   7 -6.1444 7.90936  -2
   0 -10   7 -6.1444 7.90936   1
  -1 -11   6 110.738 10.8016  -2
   1 -10   7 110.738 10.8016   1
  -2 -12   5 615.408 49.0293  -2
   2 -10   7 615.408 49.0293   1
  -3 -13   4 699.740 39.8099  -2
   3 -10   7 699.740 39.8099   1
  -4 -14   3 61.2817 10.2721  -2
   4 -10   7 61.2817 10.2721   1
  -5 -15   2 9.16203 10.2230  -2
   5 -10   7 9.16203 10.2230   1
  -6 -16   1 -18.391 12.4551  -2
   6 -10   7 -18.391 12.4551   1
   7  17   0 42.9048 14.8783  -2
   7 -10   7 42.9048 14.8783   1
   8  18   1 212.447 23.2285  -2
   8 -10   7 212.447 23.2285   1
 -11  -9   7 9.98990 11.9042   1
 -10  -9   7 174.147 18.5585   1
  -9  -9   7 -0.2253 6.00145   1
  -8  -9   7 158.528 14.9318   1
  -7  -9   7 -2.8602 1.91768   1
  -6  -9   7 385.024 18.9726   1
   5  -4  12 275.417 27.4489  -2
  -5  -9   7 275.417 27.4489   1
   4  -5  11 955.112 73.5914  -2
  -4  -9   7 955.112 73.5914   1
   3  -6  10 353.179 30.4666  -2
  -3  -9   7 353.179 30.4666   1
   2  -7   9 3.09778 8.91636  -2
  -2  -9   7 3.09778 8.91636   1
   1  -8   8 185.062 13.4815  -2
  -1  -9   7 185.062 13.4815   1
   0  -9   7 -2.1965 7.37218  -2
   0  -9   7 -2.1965 7.37218   1
  -1 -10   6 13.7290 7.33684  -2
   1  -9   7 13.7290 7.33684   1
  -2 -11   5 3.49638 7.78404  -2
   2  -9   7 3.49638 7.78404   1
  -3 -12   4 89.4195 13.9235  -2
   3  -9   7 89.4195 13.9235   1
  -4 -13   3 18.0250 5.67911  -2
   4  -9   7 18.0250 5.67911   1
  -5 -14   2 1.42722 9.00328  -2
   5  -9   7 1.42722 9.00328   1
  -6 -15   1 211.191 17.5641  -2
   6  -9   7 211.191 17.5641   1
   7  16   0 258.613 20.7924  -2
   7  -9   7 258.613 20.7924   1
   8  17   1 35.1359 15.7193  -2
   8  -9   7 35.1359 15.7193   1
   9  18   2 17.5585 39.9800  -2
   9  -9   7 17.5585 39.9800   1
 -11  -8   7 -5.4835 10.7360   1
 -10  -8   7 35.9417 8.16912   1
  -9  -8   7 -1.2610 5.87052   1
  -8  -8   7 14.6333 5.53742   1
  -7  -8   7 58.3990 5.91042   1
  -6  -8   7 111.885 7.60009   1
  -5  -8   7 -2.7080 2.68220   1
   4  -4  11 326.763 28.5330  -2
  -4  -8   7 326.763 28.5330   1
   3  -5  10 307.625 26.5353  -2
  -3  -8   7 307.625 26.5353   1
   2  -6   9 52.5801 10.6005  -2
  -2  -8   7 52.5801 10.6005   1
   1  -7   8 198.292 20.4271  -2
  -1  -8   7 198.292 20.4271   1
   0  -8   7 -4.8215 10.2268  -2
   0  -8   7 -4.8215 10.2268   1
  -1  -9   6 319.956 19.8715  -2
   1  -8   7 319.956 19.8715   1
  -2 -10   5 400.193 23.7746  -2
   2  -8   7 400.193 23.7746   1
  -3 -11   4 26.8348 10.7098  -2
   3  -8   7 26.8348 10.7098   1
  -4 -12   3 399.032 23.7509  -2
   4  -8   7 399.032 23.7509   1
  -5 -13   2 165.546 14.1027  -2
   5  -8   7 165.546 14.1027   1
  -6 -14   1 43.6632 10.6208  -2
   6  -8   7 43.6632 10.6208   1
   7  15   0 50.2817 12.2893  -2
   7  -8   7 50.2817 12.2893   1
   8  16   1 167.162 17.4799  -2
   8  -8   7 167.162 17.4799   1
   9  17   2 -9.1341 33.7967  -2
   9  -8   7 -9.1341 33.7967   1
 -10  -7   7 0.07552 7.34764   1
  -9  -7   7 561.932 34.0300   1
  -8  -7   7 204.803 15.5997   1
  -7  -7   7 13.6997 4.57158   1
  -6  -7   7 22.4472 4.02750   1
  -5  -7   7 476.704 22.1686   1
  -4  -7   7 78.7656 6.22235   1
   3  -4  10 300.258 25.1072  -2
  -3  -7   7 300.258 25.1072   1
   2  -5   9 196.334 17.6046  -2
  -2  -7   7 196.334 17.6046   1
  -1  -7   7 -2.1062 3.82846   1
   0  -7   7 57.3302 9.24850   1
  -1  -8   6 371.059 32.1107  -2
   1  -7   7 371.059 32.1107   1
  -2  -9   5 488.356 28.0826  -2
   2  -7   7 488.356 28.0826   1
  -3 -10   4 28.6661 7.99602  -2
   3  -7   7 28.6661 7.99602   1
  -4 -11   3 1923.94 101.933  -2
   4  -7   7 1923.94 101.933   1
  -5 -12   2 8.32866 7.39563  -2
   5  -7   7 8.32866 7.39563   1
  -6 -13   1 31.1996 8.90867  -2
   6  -7   7 31.1996 8.90867   1
   7  14   0 40.0607 11.0314  -2
   7  -7   7 40.0607 11.0314   1
   8  15   1 5.70563 12.4641  -2
   8  -7   7 5.70563 12.4641   1
   9  16   2 127.363 17.6427  -2
   9  -7   7 127.363 17.6427   1
  10  17   3 150.186 21.8825  -2
  10  -7   7 150.186 21.8825   1
 -10  -6   7 0.19898 11.3102   1
  -9  -6   7 50.1440 7.94197   1
  -8  -6   7 50.4584 6.86708   1
  -7  -6   7 0.43938 4.24955   1
  -6  -6   7 11.3150 3.98066   1
  -5  -6   7 35.3767 3.04329   1
  -4  -6   7 545.397 31.0367   1
  -3  -6   7 1548.79 82.0536   1
   2  -4   9 20.0975 7.21069  -2
  -2  -6   7 20.0975 7.21069   1
   1  -5   8 398.486 31.4262  -2
  -1  -6   7 398.486 31.4262   1
   0  -6   7 132.357 10.0551   1
   1  -6   7 53.6525 5.85611   1
  -3  -9   4 1255.70 67.2250  -2
   3  -6   7 1255.70 67.2250   1
  -4 -10   3 215.313 15.3730  -2
   4  -6   7 215.313 15.3730   1
  -5 -11   2 82.9829 10.2155  -2
   5  -6   7 82.9829 10.2155   1
  -6 -12   1 273.139 18.5182  -2
   6  -6   7 273.139 18.5182   1
   7  13   0 541.883 32.4183  -2
   7  -6   7 541.883 32.4183   1
   8  14   1 0.67581 10.9524  -2
   8  -6   7 0.67581 10.9524   1
   9  15   2 156.005 21.4370  -2
   9  -6   7 156.005 21.4370   1
  10  16   3 19.4585 16.5631  -2
  10  -6   7 19.4585 16.5631   1
  11  -6   7 -7.0324 8.48204   1
 -11  -5   7 126.043 22.4543   1
 -10  -5   7 273.273 21.7163   1
  -9  -5   7 4.65111 5.79742   1
  -8  -5   7 93.6512 10.7304   1
  -7  -5   7 317.960 20.0962   1
  -6  -5   7 91.7168 8.76820   1
  -5  -5   7 293.159 14.9152   1
  -4  -5   7 286.800 14.4584   1
  -3  -5   7 1.98024 2.08237   1
   2  -3   9 1201.39 90.6012  -2
  -2  -5   7 1201.39 90.6012   1
  -1  -5   7 607.289 47.6301   1
   0  -5   7 406.552 23.3992   1
   1  -5   7 9.21068 3.25579   1
  -2  -7   5 135.964 11.1077  -2
   2  -5   7 135.964 11.1077   1
  -3  -8   4 18.2039 5.83342  -2
   3  -5   7 18.2039 5.83342   1
  -4  -9   3 61.6117 8.83551  -2
   4  -5   7 61.6117 8.83551   1
  -5 -10   2 1308.58 70.2987  -2
   5  -5   7 1308.58 70.2987   1
  -6 -11   1 121.458 11.6274  -2
   6  -5   7 121.458 11.6274   1
   7  12   0 471.257 28.2984  -2
   7  -5   7 471.257 28.2984   1
   8  13   1 551.317 33.0178  -2
   8  -5   7 551.317 33.0178   1
   9  14   2 17.3632 11.8597  -2
   9  -5   7 17.3632 11.8597   1
  10  15   3 -24.818 14.4072  -2
  10  -5   7 -24.818 14.4072   1
  11  16   4 -21.092 17.7858  -2
  11  -5   7 -21.092 17.7858   1
 -11  -4   7 1.63219 11.2216   1
  -9  -4   7 22.9398 6.71579   1
  -8  -4   7 334.786 21.9340   1
  -7  -4   7 75.5223 9.54184   1
  -6  -4   7 39.2666 5.27448   1
  -5  -4   7 203.645 13.1113   1
  -4  -4   7 1639.21 60.7158   1
  -3  -4   7 34.0175 3.38065   1
  -2  -4   7 2986.67 155.210   1
   1  -3   8 225.078 18.2027  -2
  -1  -4   7 225.078 18.2027   1
   0  -4   7 137.118 7.42578   1
   1  -4   7 36.8626 3.69832   1
  -2  -6   5 290.242 24.1836  -2
   2  -4   7 290.242 24.1836   1
  -3  -7   4 519.624 29.4412  -2
   3  -4   7 519.624 29.4412   1
  -4  -8   3 84.3656 9.18435  -2
   4  -4   7 84.3656 9.18435   1
  -5  -9   2 488.989 28.4606  -2
   5  -4   7 488.989 28.4606   1
  -6 -10   1 -1.0909 7.67308  -2
   6  -4   7 -1.0909 7.67308   1
   7  11   0 204.771 15.2634  -2
   7  -4   7 204.771 15.2634   1
   8  12   1 104.435 12.1567  -2
   8  -4   7 104.435 12.1567   1
   9  13   2 192.718 16.9087  -2
   9  -4   7 192.718 16.9087   1
  10  14   3 235.752 19.6393  -2
  10  -4   7 235.752 19.6393   1
  11  15   4 120.920 19.3034  -2
  11  -4   7 120.920 19.3034   1
  10   7  17 217.126 36.9687  -2
 -11  -3   7 217.126 36.9687   1
 -10  -3   7 236.440 27.5692   1
  -9  -3   7 231.913 24.5984   1
  -8  -3   7 42.7549 6.73250   1
  -7  -3   7 -2.6394 5.59323   1
  -6  -3   7 -2.6023 3.38491   1
  -5  -3   7 72.5913 7.34882   1
  -4  -3   7 415.052 16.5005   1
  -3  -3   7 1345.89 49.9215   1
  -2  -3   7 322.787 28.2557   1
  -1  -3   7 543.507 30.3219   1
   0  -3   7 918.198 48.9770   1
   1  -3   7 567.559 25.2922   1
  -2  -5   5 3989.75 296.485  -2
   2  -3   7 3989.75 296.485   1
  -3  -6   4 217.822 14.1849  -2
   3  -3   7 217.822 14.1849   1
  -4  -7   3 10.5879 6.66049  -2
   4  -3   7 10.5879 6.66049   1
  -5  -8   2 402.088 34.2244  -2
   5  -3   7 402.088 34.2244   1
  -6  -9   1 1831.82 97.0243  -2
   6  -3   7 1831.82 97.0243   1
   7  10   0 588.008 33.9750  -2
   7  -3   7 588.008 33.9750   1
   8  11   1 88.0328 10.8267  -2
   8  -3   7 88.0328 10.8267   1
   9  12   2 263.295 19.4181  -2
   9  -3   7 263.295 19.4181   1
  10  13   3 41.6845 12.3614  -2
  10  -3   7 41.6845 12.3614   1
  11  14   4 58.3504 15.8317  -2
  11  -3   7 58.3504 15.8317   1
 -10  -2   7 -9.3743 9.24243   1
  -8  -2   7 20.2887 8.11066   1
  -7  -2   7 12.6552 6.56161   1
  -6  -2   7 560.822 45.1954   1
  -5  -2   7 12.5017 4.97700   1
  -4  -2   7 745.363 39.0311   1
  -3  -2   7 463.202 20.8200   1
  -2  -2   7 3952.72 166.077   1
  -1  -2   7 9.43114 3.08906   1
   0  -2   7 4.70465 2.48052   1
  -1  -3   6 96.3941 8.67121  -2
   1  -2   7 96.3941 8.67121   1
  -2  -4   5 301.559 24.3239  -2
   2  -2   7 301.559 24.3239   1
  -3  -5   4 1512.91 113.598  -2
   3  -2   7 1512.91 113.598   1
  -4  -6   3 183.157 12.9691  -2
   4  -2   7 183.157 12.9691   1
  -5  -7   2 187.344 13.5117  -2
   5  -2   7 187.344 13.5117   1
  -6  -8   1 437.597 25.9810  -2
   6  -2   7 437.597 25.9810   1
   7   9   0 731.387 41.1455  -2
   7  -2   7 731.387 41.1455   1
   8  10   1 117.344 10.0489  -2
   8  -2   7 117.344 10.0489   1
   9  11   2 113.563 12.3172  -2
   9  -2   7 113.563 12.3172   1
  10  12   3 93.8755 13.2479  -2
  10  -2   7 93.8755 13.2479   1
  11  13   4 -10.174 13.2581  -2
  11  -2   7 -10.174 13.2581   1
  12  14   5 381.513 28.7668  -2
  12  -2   7 381.513 28.7668   1
  10   9  17 153.077 35.9427  -2
 -11  -1   7 153.077 35.9427   1
 -10  -1   7 1.82984 9.31515   1
  -9  -1   7 154.371 20.7326   1
  -8  -1   7 62.9070 11.1110   1
  -7  -1   7 26.8748 7.00594   1
  -6  -1   7 135.272 15.5089   1
  -5  -1   7 389.570 31.9171   1
  -4  -1   7 574.544 30.5212   1
  -3  -1   7 375.759 17.1609   1
  -2  -1   7 2561.62 108.098   1
  -1  -1   7 367.215 14.5275   1
   0  -1   7 913.630 48.5788   1
   1  -1   7 84.6109 6.91550   1
  -2  -3   5 302.985 24.0698  -2
   2  -1   7 302.985 24.0698   1
  -3  -4   4 2696.72 142.043  -2
   3  -1   7 2696.72 142.043   1
  -4  -5   3 265.608 13.6197  -2
   4  -1   7 265.608 13.6197   1
  -5  -6   2 127.930 10.8237  -2
   5  -1   7 127.930 10.8237   1
  -6  -7   1 658.995 36.9991  -2
   6  -1   7 658.995 36.9991   1
   7   8   0 354.570 22.3117  -2
   7  -1   7 354.570 22.3117   1
   8   9   1 320.998 17.5971  -2
   8  -1   7 320.998 17.5971   1
   9  10   2 159.258 12.1140  -2
   9  -1   7 159.258 12.1140   1
  10  11   3 144.465 14.5550  -2
  10  -1   7 144.465 14.5550   1
  11  12   4 37.1683 12.2502  -2
  11  -1   7 37.1683 12.2502   1
  12  13   5 27.3697 14.8802  -2
  12  -1   7 27.3697 14.8802   1
  10  10  17 -26.445 34.1457  -2
 -11   0   7 -26.445 34.1457   1
 -10   0   7 62.4448 12.9768   1
   8   8  15 232.710 33.1583  -2
  -9   0   7 232.710 33.1583   1
  -8   0   7 203.854 22.7668   1
  -7   0   7 1210.67 93.3627   1
  -6   0   7 191.752 11.4814   1
  -5   0   7 436.261 23.8085   1
  -4   0   7 104.826 5.74868   1
  -3   0   7 321.770 14.3657   1
  -2   0   7 44.8806 3.64834   1
  -1   0   7 1159.05 60.5580   1
   0   0   7 28.5773 2.33164   1
   1   0   7 156.653 8.05825   1
  -2  -2   5 628.587 48.1067  -2
   2   0   7 628.587 48.1067   1
  -3  -3   4 1457.15 77.3296  -2
   3   0   7 1457.15 77.3296   1
  -4  -4   3 936.553 41.1450  -2
   4   0   7 936.553 41.1450   1
  -5  -5   2 1582.80 68.5704  -2
   5   0   7 1582.80 68.5704   1
  -6  -6   1 10.1202 7.30142  -2
   6   0   7 10.1202 7.30142   1
   7   7   0 415.198 20.7994  -2
   7   0   7 415.198 20.7994   1
   8   8   1 878.287 48.7321  -2
   8   0   7 878.287 48.7321   1
   9   9   2 341.087 19.0642  -2
   9   0   7 341.087 19.0642   1
  10  10   3 61.6964 10.4121  -2
  10   0   7 61.6964 10.4121   1
  11  11   4 64.7562 12.3761  -2
  11   0   7 64.7562 12.3761   1
  12  12   5 126.173 16.4710  -2
  12   0   7 126.173 16.4710   1
  10  11  17 -53.262 36.5056  -2
 -11   1   7 -53.262 36.5056   1
   9  10  16 -40.311 28.6882  -2
 -10   1   7 -40.311 28.6882   1
   8   9  15 87.3543 26.7549  -2
  -9   1   7 87.3543 26.7549   1
  -8   1   7 2.30490 1.82793   1
  -7   1   7 97.8182 7.66235   1
  -6   1   7 186.447 11.7376   1
  -5   1   7 27.2971 4.49901   1
  -4   1   7 2.19907 1.41677   1
  -3   1   7 936.282 40.0221   1
  -2   1   7 124.060 6.99599   1
  -1   1   7 1585.81 82.1360   1
   0   1   7 2731.87 139.967   1
   1   1   7 1742.89 74.0574   1
   2   1   7 1769.12 65.2458   1
  -3  -2   4 442.614 24.7161  -2
   3   1   7 442.614 24.7161   1
  -4  -3   3 233.785 14.7833  -2
   4   1   7 233.785 14.7833   1
  -5  -4   2 220.672 12.0293  -2
   5   1   7 220.672 12.0293   1
  -6  -5   1 99.5487 9.73745  -2
   6   1   7 99.5487 9.73745   1
   7   6   0 136.389 10.0675  -2
   7   1   7 136.389 10.0675   1
   8   7   1 284.009 15.9808  -2
   8   1   7 284.009 15.9808   1
   9   8   2 32.1281 12.7495  -2
   9   1   7 32.1281 12.7495   1
  10   9   3 172.534 10.8773  -2
  10   1   7 172.534 10.8773   1
  11  10   4 134.158 12.9138  -2
  11   1   7 134.158 12.9138   1
  12  11   5 43.3650 13.3028  -2
  12   1   7 43.3650 13.3028   1
  13  12   6 23.9481 16.6381  -2
  13   1   7 23.9481 16.6381   1
  10  12  17 -4.9717 36.4730  -2
 -11   2   7 -4.9717 36.4730   1
   9  11  16 436.670 47.5337  -2
 -10   2   7 436.670 47.5337   1
   8  10  15 29.9727 25.8970  -2
  -9   2   7 29.9727 25.8970   1
  -8   2   7 192.674 13.2082   1
  -7   2   7 4.06446 2.55581   1
  -6   2   7 194.506 12.6373   1
  -5   2   7 302.592 17.6013   1
  -4   2   7 34.1562 4.04331   1
  -3   2   7 11.4760 1.87301   1
  -2   2   7 520.313 23.0181   1
  -1   2   7 98.3392 5.90309   1
   0   2   7 15.1684 1.77298   1
   1   2   7 0.24153 1.03429   1
   2   2   7 519.394 19.8481   1
   3   2   7 675.585 25.6810   1
  -4  -2   3 22.8810 6.41763  -2
   4   2   7 22.8810 6.41763   1
  -5  -3   2 459.565 21.5304  -2
   5   2   7 459.565 21.5304   1
  -6  -4   1 259.648 14.0480  -2
   6   2   7 259.648 14.0480   1
   7   5   0 1031.70 45.9898  -2
   7   2   7 1031.70 45.9898   1
   8   6   1 60.1585 8.36297  -2
   8   2   7 60.1585 8.36297   1
   9   7   2 684.551 40.6530  -2
   9   2   7 684.551 40.6530   1
  10   8   3 300.117 23.1129  -2
  10   2   7 300.117 23.1129   1
  11   9   4 70.2037 8.39555  -2
  11   2   7 70.2037 8.39555   1
  12  10   5 19.1396 12.1590  -2
  12   2   7 19.1396 12.1590   1
  13  11   6 92.4935 12.8007  -2
  13   2   7 92.4935 12.8007   1
   9  12  16 74.0156 32.8418  -2
 -10   3   7 74.0156 32.8418   1
   8  11  15 19.5778 26.6968  -2
  -9   3   7 19.5778 26.6968   1
  -8   3   7 -1.3449 3.59805   1
  -7   3   7 18.3566 3.53069   1
  -6   3   7 1579.15 83.2685   1
  -5   3   7 30.1553 3.90651   1
  -4   3   7 -0.4112 2.29207   1
  -3   3   7 150.588 9.77820   1
  -2   3   7 639.681 33.9585   1
  -1   3   7 60.0465 4.68364   1
   0   3   7 51.9251 4.24261   1
   1   3   7 2017.80 84.7656   1
   2   3   7 479.158 16.4366   1
   3   3   7 10.3098 1.38195   1
  -4  -1   3 482.842 22.2448  -2
   4   3   7 482.842 22.2448   1
  -5  -2   2 920.351 40.6775  -2
   5   3   7 920.351 40.6775   1
  -6  -3   1 52.6152 7.10820  -2
   6   3   7 52.6152 7.10820   1
   7   4   0 117.704 9.54262  -2
   7   3   7 117.704 9.54262   1
   8   5   1 74.7354 11.8780  -2
   8   3   7 74.7354 11.8780   1
   9   6   2 461.377 29.6367  -2
   9   3   7 461.377 29.6367   1
  10   7   3 449.774 30.6992  -2
  10   3   7 449.774 30.6992   1
  11   8   4 260.234 16.5970  -2
  11   3   7 260.234 16.5970   1
  12   9   5 123.269 11.4010  -2
  12   3   7 123.269 11.4010   1
  13  10   6 274.774 22.9953  -2
  13   3   7 274.774 22.9953   1
   9  13  16 24.5123 34.4563  -2
 -10   4   7 24.5123 34.4563   1
   8  12  15 46.1993 27.6172  -2
  -9   4   7 46.1993 27.6172   1
  -8   4   7 0.43992 4.04185   1
  -7   4   7 -0.7969 3.47957   1
  -6   4   7 12.1798 3.52487   1
  -5   4   7 24.9564 4.05357   1
  -4   4   7 471.182 26.6261   1
  -3   4   7 379.986 21.4417   1
  -2   4   7 290.042 16.8034   1
  -1   4   7 525.106 23.3375   1
   0   4   7 85.3691 5.58092   1
   1   4   7 583.708 22.0323   1
   2   4   7 40.9286 2.92462   1
   3   4   7 22.6004 1.95708   1
  -4   0   3 900.536 67.7443  -2
   4   4   7 900.536 67.7443   1
  -5  -1   2 1440.59 62.4808  -2
   5   4   7 1440.59 62.4808   1
  -6  -2   1 873.143 38.5931  -2
   6   4   7 873.143 38.5931   1
   7   3   0 488.331 23.5644  -2
   7   4   7 488.331 23.5644   1
   8   4   1 287.679 16.2205  -2
   8   4   7 287.679 16.2205   1
   9   5   2 81.6152 10.3592  -2
   9   4   7 81.6152 10.3592   1
  10   6   3 509.602 26.2864  -2
  10   4   7 509.602 26.2864   1
  11   7   4 256.130 17.1248  -2
  11   4   7 256.130 17.1248   1
  12   8   5 320.495 16.5679  -2
  12   4   7 320.495 16.5679   1
  13   9   6 8.92740 13.8853  -2
  13   4   7 8.92740 13.8853   1
   9  14  16 -11.306 36.7743  -2
 -10   5   7 -11.306 36.7743   1
   8  13  15 71.8139 30.7651  -2
  -9   5   7 71.8139 30.7651   1
  -8   5   7 48.2261 7.38454   1
  -7   5   7 4.82661 5.07546   1
  -6   5   7 344.645 29.1243   1
  -5   5   7 129.864 10.8613   1
  -4   5   7 1289.47 68.6266   1
  -3   5   7 280.991 17.0216   1
  -2   5   7 95.7559 8.07210   1
  -1   5   7 32.7058 3.34566   1
   0   5   7 686.351 29.9181   1
   1   5   7 147.826 6.71059   1
   2   5   7 15.3047 1.79396   1
   3   5   7 51.5362 3.30501   1
   4   5   7 129.964 5.76647   1
  -5   0   2 102.776 10.5640  -2
   5   5   7 102.776 10.5640   1
  -6  -1   1 41.6540 6.80707  -2
   6   5   7 41.6540 6.80707   1
   7   2   0 959.150 37.0660  -2
   7   5   7 959.150 37.0660   1
   8   3   1 332.313 18.2184  -2
   8   5   7 332.313 18.2184   1
   9   4   2 43.1194 10.0268  -2
   9   5   7 43.1194 10.0268   1
  10   5   3 418.310 22.9135  -2
  10   5   7 418.310 22.9135   1
  11   6   4 294.210 18.7082  -2
  11   5   7 294.210 18.7082   1
  12   7   5 264.616 18.0249  -2
  12   5   7 264.616 18.0249   1
  13   8   6 25.4168 11.8437  -2
  13   5   7 25.4168 11.8437   1
  14   5   7 31.7812 22.4282   1
   8  14  15 177.836 38.6613  -2
  -9   6   7 177.836 38.6613   1
  -8   6   7 147.919 15.2920   1
   6  12  13 147.483 29.7368  -2
  -7   6   7 147.483 29.7368   1
  -6   6   7 11.6605 6.18125   1
  -5   6   7 78.3257 8.90050   1
  -4   6   7 85.4192 11.9488   1
  -3   6   7 1047.79 78.1857   1
  -2   6   7 199.554 13.2761   1
  -1   6   7 64.9531 5.40715   1
   0   6   7 5.27910 1.65341   1
   1   6   7 534.209 23.6037   1
   2   6   7 220.086 9.26048   1
   3   6   7 319.033 11.5743   1
   4   6   7 385.762 15.4855   1
  -5   1   2 40.5863 13.7966  -2
   5   6   7 40.5863 13.7966   1
  -6   0   1 209.894 12.3933  -2
   6   6   7 209.894 12.3933   1
   7   1   0 17.0714 6.26610  -2
   7   6   7 17.0714 6.26610   1
   8   2   1 1852.37 80.7878  -2
   8   6   7 1852.37 80.7878   1
   9   3   2 92.1853 11.4681  -2
   9   6   7 92.1853 11.4681   1
  10   4   3 280.013 18.3853  -2
  10   6   7 280.013 18.3853   1
  11   5   4 154.188 14.2789  -2
  11   6   7 154.188 14.2789   1
  12   6   5 14.3548 11.9258  -2
  12   6   7 14.3548 11.9258   1
  13   7   6 13.3949 9.37567  -2
  13   6   7 13.3949 9.37567   1
  14   8   7 27.5132 19.3792  -2
  14   6   7 27.5132 19.3792   1
   8  15  15 494.672 54.8709  -2
  -9   7   7 494.672 54.8709   1
  -8   7   7 15.7311 8.80097   1
   6  13  13 138.613 31.7892  -2
  -7   7   7 138.613 31.7892   1
  -6   7   7 198.882 22.1429   1
  -5   7   7 133.442 12.6836   1
  -4   7   7 460.450 37.9851   1
  -3   7   7 359.517 30.2419   1
  -2   7   7 80.6528 8.53556   1
  -1   7   7 2.54677 1.90783   1
   0   7   7 1.39183 1.83733   1
   1   7   7 73.9542 5.83970   1
   2   7   7 377.260 14.9071   1
   3   7   7 37.5135 3.01549   1
   4   7   7 42.5458 3.87684   1
   5   7   7 585.924 22.7660   1
  -6   1   1 927.662 51.1585  -2
   6   7   7 927.662 51.1585   1
   7   0   0 115.628 10.4776  -2
   7   7   7 115.628 10.4776   1
   8   1   1 91.8362 10.9853  -2
   8   7   7 91.8362 10.9853   1
   9   2   2 668.992 32.4660  -2
   9   7   7 668.992 32.4660   1
  10   3   3 1014.70 47.0073  -2
  10   7   7 1014.70 47.0073   1
  11   4   4 403.807 23.0157  -2
  11   7   7 403.807 23.0157   1
  12   5   5 281.294 19.0609  -2
  12   7   7 281.294 19.0609   1
  13   6   6 -5.8054 20.6049  -2
  13   7   7 -5.8054 20.6049   1
  14   7   7 -20.712 18.2246  -2
  14   7   7 -20.712 18.2246   1
  -8   8   7 4.36296 8.04382   1
   6  14  13 99.0486 32.4341  -2
  -7   8   7 99.0486 32.4341   1
  -6   8   7 -6.5084 7.28755   1
  -5   8   7 74.6804 11.8722   1
  -4   8   7 112.515 15.6487   1
  -3   8   7 405.319 33.9641   1
  -2   8   7 10.5523 3.93931   1
  -1   8   7 75.2054 6.34687   1
   0   8   7 0.90650 1.66113   1
   1   8   7 144.898 7.94335   1
   2   8   7 1.72244 1.34895   1
   3   8   7 1127.74 48.3970   1
   4   8   7 110.740 6.33016   1
   5   8   7 304.137 12.9048   1
   6   8   7 96.7366 6.15005   1
  -7   1   0 435.763 22.3437  -2
   7   8   7 435.763 22.3437   1
   8   0   1 149.108 12.7986  -2
   8   8   7 149.108 12.7986   1
   9   1   2 89.1189 12.1615  -2
   9   8   7 89.1189 12.1615   1
  10   2   3 264.731 17.9126  -2
  10   8   7 264.731 17.9126   1
  11   3   4 19.9799 14.1320  -2
  11   8   7 19.9799 14.1320   1
  12   4   5 226.361 17.7183  -2
  12   8   7 226.361 17.7183   1
  13   5   6 144.538 15.3030  -2
  13   8   7 144.538 15.3030   1
  -8   9   7 -10.214 8.51405   1
  -7   9   7 20.4214 8.29570   1
  -6   9   7 6.59244 9.43778   1
  -5   9   7 5.06818 6.91733   1
  -4   9   7 110.106 17.8777   1
  -3   9   7 29.5045 7.51881   1
  -2   9   7 398.708 33.7441   1
  -1   9   7 58.1842 5.36682   1
   0   9   7 147.972 8.55719   1
   1   9   7 38.2786 3.31991   1
   2   9   7 2.80545 3.10060   1
   3   9   7 127.769 7.63043   1
   4   9   7 223.734 10.3337   1
   5   9   7 220.669 10.1741   1
   6   9   7 128.601 7.24303   1
  -7   2   0 791.320 44.9773  -2
   7   9   7 791.320 44.9773   1
   8  -1   1 324.432 18.9369  -2
   8   9   7 324.432 18.9369   1
   9   0   2 465.261 25.0723  -2
   9   9   7 465.261 25.0723   1
  10   1   3 153.649 14.8262  -2
  10   9   7 153.649 14.8262   1
  11   2   4 41.7509 12.9419  -2
  11   9   7 41.7509 12.9419   1
  12   3   5 47.7887 15.5401  -2
  12   9   7 47.7887 15.5401   1
  13   4   6 5.40996 14.7816  -2
  13   9   7 5.40996 14.7816   1
  -7  10   7 26.4868 9.56642   1
  -6  10   7 79.5738 15.3220   1
  -5  10   7 1.09482 8.40575   1
  -4  10   7 6.64452 7.04939   1
  -3  10   7 65.8563 11.2898   1
  -2  10   7 499.088 28.5057   1
  -1  10   7 225.663 12.3228   1
   0  10   7 5.21000 3.74295   1
   1  10   7 4.58013 3.49377   1
   2  10   7 -0.6733 3.18924   1
   3  10   7 34.9521 4.84421   1
   4  10   7 29.5712 3.20514   1
   5  10   7 0.32820 1.99272   1
   6  10   7 38.9334 3.79791   1
   7  10   7 75.3377 6.38881   1
   8  -2   1 57.9822 10.7920  -2
   8  10   7 57.9822 10.7920   1
   9  -1   2 299.007 19.6035  -2
   9  10   7 299.007 19.6035   1
  10   0   3 149.773 15.4630  -2
  10  10   7 149.773 15.4630   1
  11   1   4 319.448 25.1358  -2
  11  10   7 319.448 25.1358   1
  12   2   5 126.777 16.2286  -2
  12  10   7 126.777 16.2286   1
  13   3   6 202.979 22.3802  -2
  13  10   7 202.979 22.3802   1
  -7  11   7 40.2910 7.50706   1
  -6  11   7 10.8002 11.9855   1
  -5  11   7 51.7200 13.2226   1
  -4  11   7 85.2962 13.1652   1
  -3  11   7 72.0360 13.0600   1
  -2  11   7 -4.7711 3.31207   1
  -1  11   7 800.316 43.0533   1
   0  11   7 489.299 29.5712   1
   1  11   7 855.762 47.3498   1
   2  11   7 31.2010 5.30799   1
   3  11   7 0.48387 3.55218   1
   4  11   7 37.6815 3.37560   1
   5  11   7 44.7400 4.65755   1
   6  11   7 124.033 7.49689   1
   7  11   7 475.950 19.7335   1
   8  -3   1 158.858 24.8160  -2
   8  11   7 158.858 24.8160   1
   9  -2   2 140.990 18.2768  -2
   9  11   7 140.990 18.2768   1
  11   0   4 11.1013 21.5614  -2
  11  11   7 11.1013 21.5614   1
  12   1   5 86.4420 16.5901  -2
  12  11   7 86.4420 16.5901   1
  13   2   6 175.838 26.7920  -2
  13  11   7 175.838 26.7920   1
  -6  12   7 103.855 11.6639   1
  -4  12   7 -1.1510 3.90268   1
  -3  12   7 22.2239 3.89038   1
  -2  12   7 304.393 14.7764   1
  -1  12   7 53.1787 3.89041   1
   0  12   7 8.68721 6.97367   1
   1  12   7 461.567 28.4566   1
   2  12   7 -2.6173 5.31888   1
   3  12   7 228.573 17.1114   1
   4  12   7 75.3352 7.01377   1
   5  12   7 0.36442 2.01705   1
   6  12   7 150.207 8.59939   1
   7  12   7 40.0851 3.95268   1
   8  12   7 179.014 10.0143   1
   9  -3   2 106.780 13.5884  -2
   9  12   7 106.780 13.5884   1
  10  -2   3 178.760 20.4928  -2
  10  12   7 178.760 20.4928   1
  11  -1   4 -7.6320 17.9799  -2
  11  12   7 -7.6320 17.9799   1
  12   0   5 66.3390 17.5848  -2
  12  12   7 66.3390 17.5848   1
  13   1   6 270.256 23.4639  -2
  13  12   7 270.256 23.4639   1
  -5  13   7 77.4655 9.93188   1
  -4  13   7 109.973 13.3817   1
  -3  13   7 40.3177 4.56518   1
  -2  13   7 10.8510 2.13268   1
  -1  13   7 57.7271 12.3237   1
   0  13   7 3.97486 8.04936   1
   1  13   7 -2.3911 5.13066   1
   2  13   7 13.2444 5.27648   1
   3  13   7 361.838 23.8981   1
   4  13   7 0.22329 4.74285   1
   5  13   7 27.2816 5.32275   1
   6  13   7 132.659 8.25863   1
   7  13   7 217.525 12.7456   1
   8  13   7 65.3515 6.75664   1
   9  13   7 240.264 12.5824   1
  10  -3   3 291.853 34.7574  -2
  10  13   7 291.853 34.7574   1
  11  -2   4 55.8529 25.9737  -2
  11  13   7 55.8529 25.9737   1
  12  -1   5 97.9735 23.2003  -2
  12  13   7 97.9735 23.2003   1
  -5  14   7 67.2612 17.1806   1
  -4  14   7 89.1951 7.24633   1
  -3  14   7 5.12815 2.69462   1
  -1  14   7 11.7598 9.04785   1
   0  14   7 15.2042 10.1550   1
   1  14   7 -1.0950 7.89977   1
   2  14   7 0.14554 5.68281   1
   3  14   7 -7.0686 7.62016   1
   4  14   7 30.0435 5.75934   1
   5  14   7 5.41452 4.72023   1
   6  14   7 -8.3044 4.60314   1
   7  14   7 11.1735 2.86839   1
   8  14   7 89.6783 6.52665   1
   9  14   7 154.741 11.4658   1
  10  -4   3 67.3408 20.0011  -2
  10  14   7 67.3408 20.0011   1
  12  -2   5 -34.696 30.5014  -2
  12  14   7 -34.696 30.5014   1
  -4  15   7 34.6889 4.30227   1
  -3  15   7 -4.0302 2.86128   1
  -2  15   7 21.0057 11.5316   1
  -1  15   7 84.8549 16.0229   1
   0  15   7 354.607 38.5754   1
   1  15   7 80.7333 14.8814   1
   2  15   7 13.0178 9.75930   1
   3  15   7 -6.1291 6.07638   1
  -5  10   2 4.45773 30.2115  -2
   4  15   7 4.45773 30.2115   1
   5  15   7 210.704 15.7675   1
   6  15   7 6.25073 5.27090   1
   7  15   7 4.76077 2.66834   1
   9  15   7 3.92012 3.55836   1
  10  -5   3 173.632 34.5370  -2
  10  15   7 173.632 34.5370   1
  11  -4   4 129.091 25.2365  -2
  11  15   7 129.091 25.2365   1
  12  -3   5 47.1444 17.7381  -2
  12  15   7 47.1444 17.7381   1
  -2  16   7 -1.6214 12.5452   1
   0  16   7 9.58146 34.4440  -2
  -1  16   7 9.58146 34.4440   1
   0  16   7 2.35468 9.79829   1
   1  16   7 66.5058 15.4965   1
   2  16   7 13.4159 10.4691   1
   3  16   7 390.329 40.4575   1
   6  16   7 -6.0552 6.20346   1
   7  16   7 52.7410 7.12083   1
   8  16   7 0.58658 3.08439   1
   9  16   7 44.2472 7.02655   1
  10  16   7 -8.2403 4.20077   1
  11  -5   4 235.249 45.2577  -2
  11  16   7 235.249 45.2577   1
  -1  17   7 31.7935 14.7645   1
  -1  16   6 -9.9622 39.1162  -2
   0  17   7 -9.9622 39.1162   1
   2  17   7 30.6200 12.2458   1
   3  17   7 46.0990 12.2737   1
   4  17   7 15.3842 8.74928   1
  -6  11   1 126.576 36.6997  -2
   5  17   7 126.576 36.6997   1
   6  17   7 7.28912 6.41343   1
   7  17   7 25.9126 6.65192   1
   8  17   7 1.19599 7.69362   1
   9  17   7 36.0893 4.76964   1
  10  -7   3 7.31452 36.9506  -2
  10  17   7 7.31452 36.9506   1
  -1  17   6 -49.574 44.9571  -2
   0  18   7 -49.574 44.9571   1
  -2  16   5 110.139 43.6628  -2
   1  18   7 110.139 43.6628   1
   2  18   7 41.6124 14.2977   1
   3  18   7 32.7687 13.9532   1
   4  18   7 20.8172 10.1264   1
  -6  12   1 97.2094 41.3300  -2
   5  18   7 97.2094 41.3300   1
   6  18   7 6.87127 8.83814   1
   7  18   7 277.573 24.9669   1
   8  18   7 -7.4184 8.27565   1
   9  18   7 1.02103 3.12375   1
   3  19   7 33.5579 15.9066   1
  -5  14   3 7.04431 47.7991  -2
   4  19   7 7.04431 47.7991   1
  -6  13   1 72.2080 46.0118  -2
   5  19   7 72.2080 46.0118   1
   6  19   7 36.5866 10.7387   1
   7  19   7 19.1271 11.4112   1
   8  19   7 -11.097 16.6003   1
  -6 -16   8 41.4505 8.83519   1
   5 -11  13 70.2957 20.2322  -2
  -5 -16   8 70.2957 20.2322   1
   3 -13  11 56.9390 16.9703  -2
  -3 -16   8 56.9390 16.9703   1
   2 -14  10 46.0363 15.5957  -2
  -2 -16   8 46.0363 15.5957   1
   1 -15   9 -17.797 17.0789  -2
  -1 -16   8 -17.797 17.0789   1
   0 -16   8 106.169 15.2936  -2
   0 -16   8 106.169 15.2936   1
  -7 -15   8 33.3608 11.0614   1
   6  -9  14 16.7701 20.1155  -2
  -6 -15   8 16.7701 20.1155   1
   5 -10  13 74.2790 40.8447  -2
  -5 -15   8 74.2790 40.8447   1
   4 -11  12 6.64088 23.3536  -2
  -4 -15   8 6.64088 23.3536   1
   3 -12  11 18.3012 15.8600  -2
  -3 -15   8 18.3012 15.8600   1
   1 -14   9 152.005 19.8021  -2
  -1 -15   8 152.005 19.8021   1
  -1 -16   7 64.5632 10.7885  -2
   1 -15   8 64.5632 10.7885   1
  -2 -17   6 238.384 21.0631  -2
   2 -15   8 238.384 21.0631   1
  -3 -18   5 30.8767 20.1000  -2
   3 -15   8 30.8767 20.1000   1
   8  -6  16 69.0854 49.7938  -2
  -8 -14   8 69.0854 49.7938   1
   7  -7  15 -0.0730 29.9006  -2
  -7 -14   8 -0.0730 29.9006   1
   6  -8  14 25.7199 17.7838  -2
  -6 -14   8 25.7199 17.7838   1
   5  -9  13 25.7557 16.4367  -2
  -5 -14   8 25.7557 16.4367   1
   4 -10  12 76.0861 36.5787  -2
  -4 -14   8 76.0861 36.5787   1
   3 -11  11 360.577 22.5734  -2
  -3 -14   8 360.577 22.5734   1
   2 -12  10 146.827 15.3536  -2
  -2 -14   8 146.827 15.3536   1
   1 -13   9 103.897 18.1001  -2
  -1 -14   8 103.897 18.1001   1
   0 -14   8 360.904 33.9354  -2
   0 -14   8 360.904 33.9354   1
  -1 -15   7 60.7706 14.3782  -2
   1 -14   8 60.7706 14.3782   1
  -2 -16   6 43.0903 8.56637  -2
   2 -14   8 43.0903 8.56637   1
  -3 -17   5 68.4030 13.8004  -2
   3 -14   8 68.4030 13.8004   1
  -4 -18   4 -11.223 18.8649  -2
   4 -14   8 -11.223 18.8649   1
  -9 -13   8 21.9323 9.86536   1
  -8 -13   8 3.74312 4.20950   1
   7  -6  15 56.7643 44.3704  -2
  -7 -13   8 56.7643 44.3704   1
   6  -7  14 -8.3545 18.6133  -2
  -6 -13   8 -8.3545 18.6133   1
   5  -8  13 68.6527 15.2384  -2
  -5 -13   8 68.6527 15.2384   1
   4  -9  12 5.22076 19.7044  -2
  -4 -13   8 5.22076 19.7044   1
   3 -10  11 22.9930 13.2541  -2
  -3 -13   8 22.9930 13.2541   1
   2 -11  10 207.722 16.8254  -2
  -2 -13   8 207.722 16.8254   1
   1 -12   9 72.3802 33.9997  -2
  -1 -13   8 72.3802 33.9997   1
   0 -13   8 -7.5620 10.3274  -2
   0 -13   8 -7.5620 10.3274   1
  -1 -14   7 68.5754 15.7854  -2
   1 -13   8 68.5754 15.7854   1
  -2 -15   6 14.9822 11.1627  -2
   2 -13   8 14.9822 11.1627   1
  -3 -16   5 54.2485 10.4958  -2
   3 -13   8 54.2485 10.4958   1
  -4 -17   4 96.4923 18.6032  -2
   4 -13   8 96.4923 18.6032   1
  -5 -18   3 15.2561 32.6477  -2
   5 -13   8 15.2561 32.6477   1
   9  -2  18 390.597 49.3711  -2
 -10 -12   8 390.597 49.3711   1
  -9 -12   8 60.5914 10.5512   1
  -8 -12   8 -4.2751 3.08152   1
   7  -5  15 308.613 49.5499  -2
  -7 -12   8 308.613 49.5499   1
   6  -6  14 155.221 20.8444  -2
  -6 -12   8 155.221 20.8444   1
   5  -7  13 299.905 23.9639  -2
  -5 -12   8 299.905 23.9639   1
   4  -8  12 146.186 14.9263  -2
  -4 -12   8 146.186 14.9263   1
   3  -9  11 28.0975 16.9958  -2
  -3 -12   8 28.0975 16.9958   1
   2 -10  10 410.722 22.7402  -2
  -2 -12   8 410.722 22.7402   1
   1 -11   9 115.365 19.3331  -2
  -1 -12   8 115.365 19.3331   1
   0 -12   8 75.0344 11.4588  -2
   0 -12   8 75.0344 11.4588   1
  -1 -13   7 440.698 37.7178  -2
   1 -12   8 440.698 37.7178   1
  -2 -14   6 93.2757 15.9451  -2
   2 -12   8 93.2757 15.9451   1
  -3 -15   5 514.086 31.7802  -2
   3 -12   8 514.086 31.7802   1
  -4 -16   4 40.7827 8.61564  -2
   4 -12   8 40.7827 8.61564   1
  -5 -17   3 -15.882 16.5451  -2
   5 -12   8 -15.882 16.5451   1
  -6 -18   2 46.3555 33.1329  -2
   6 -12   8 46.3555 33.1329   1
   9  -1  18 243.679 41.0144  -2
 -10 -11   8 243.679 41.0144   1
  -9 -11   8 40.0593 9.30528   1
  -8 -11   8 95.2116 12.3608   1
  -7 -11   8 121.413 9.34439   1
  -6 -11   8 18.7210 4.26196   1
   5  -6  13 77.4660 14.9655  -2
  -5 -11   8 77.4660 14.9655   1
   4  -7  12 18.2641 12.2074  -2
  -4 -11   8 18.2641 12.2074   1
   3  -8  11 7.73678 10.3045  -2
  -3 -11   8 7.73678 10.3045   1
   2  -9  10 114.092 12.9850  -2
  -2 -11   8 114.092 12.9850   1
   1 -10   9 55.4650 16.0681  -2
  -1 -11   8 55.4650 16.0681   1
   0 -11   8 64.1450 15.0672  -2
   0 -11   8 64.1450 15.0672   1
  -1 -12   7 262.653 25.9438  -2
   1 -11   8 262.653 25.9438   1
  -2 -13   6 7.43811 9.07514  -2
   2 -11   8 7.43811 9.07514   1
  -3 -14   5 121.841 17.2972  -2
   3 -11   8 121.841 17.2972   1
  -4 -15   4 3.56663 10.2142  -2
   4 -11   8 3.56663 10.2142   1
  -5 -16   3 16.8479 11.7212  -2
   5 -11   8 16.8479 11.7212   1
  -6 -17   2 30.7119 14.4444  -2
   6 -11   8 30.7119 14.4444   1
  -7 -18   1 180.608 20.6641  -2
   7 -11   8 180.608 20.6641   1
   9   0  18 177.415 38.5981  -2
 -10 -10   8 177.415 38.5981   1
  -9 -10   8 84.9573 11.4527   1
  -8 -10   8 102.740 12.3083   1
  -7 -10   8 14.2155 5.71781   1
  -6 -10   8 9.71008 3.57440   1
  -5 -10   8 29.4148 4.60111   1
  -4 -10   8 36.7561 4.85403   1
   3  -7  11 253.376 24.3087  -2
  -3 -10   8 253.376 24.3087   1
   2  -8  10 -10.813 12.5342  -2
  -2 -10   8 -10.813 12.5342   1
   1  -9   9 13.4628 13.5760  -2
  -1 -10   8 13.4628 13.5760   1
  -1 -11   7 19.7084 9.33852  -2
   1 -10   8 19.7084 9.33852   1
  -2 -12   6 51.7561 10.2837  -2
   2 -10   8 51.7561 10.2837   1
  -3 -13   5 194.303 21.3654  -2
   3 -10   8 194.303 21.3654   1
  -4 -14   4 7.75872 7.72640  -2
   4 -10   8 7.75872 7.72640   1
  -5 -15   3 153.230 14.9059  -2
   5 -10   8 153.230 14.9059   1
  -6 -16   2 53.6457 12.7764  -2
   6 -10   8 53.6457 12.7764   1
  -7 -17   1 55.1824 14.9673  -2
   7 -10   8 55.1824 14.9673   1
   8  18   0 -30.159 17.5542  -2
   8 -10   8 -30.159 17.5542   1
 -11  -9   8 32.2032 10.6333   1
 -10  -9   8 20.0615 10.4093   1
  -9  -9   8 28.9124 6.66608   1
  -8  -9   8 481.149 31.3214   1
  -7  -9   8 201.169 16.6439   1
  -6  -9   8 2.15165 2.78870   1
  -5  -9   8 28.5963 4.18313   1
   4  -5  12 425.981 35.5975  -2
  -4  -9   8 425.981 35.5975   1
   3  -6  11 247.600 23.0890  -2
  -3  -9   8 247.600 23.0890   1
   2  -7  10 1713.50 128.712  -2
  -2  -9   8 1713.50 128.712   1
   1  -8   9 70.5100 15.9005  -2
  -1  -9   8 70.5100 15.9005   1
   0  -9   8 51.1375 9.94811  -2
   0  -9   8 51.1375 9.94811   1
  -1 -10   7 129.445 12.7118  -2
   1  -9   8 129.445 12.7118   1
  -3 -12   5 151.544 18.3876  -2
   3  -9   8 151.544 18.3876   1
  -4 -13   4 175.210 14.8518  -2
   4  -9   8 175.210 14.8518   1
  -5 -14   3 174.946 14.9091  -2
   5  -9   8 174.946 14.9091   1
  -6 -15   2 11.7000 10.2814  -2
   6  -9   8 11.7000 10.2814   1
  -7 -16   1 86.4992 13.8349  -2
   7  -9   8 86.4992 13.8349   1
   8  17   0 537.293 34.6741  -2
   8  -9   8 537.293 34.6741   1
   9  18   1 130.532 25.3692  -2
   9  -9   8 130.532 25.3692   1
 -11  -8   8 14.0837 11.5909   1
 -10  -8   8 14.1078 8.04598   1
  -9  -8   8 13.7457 6.69003   1
  -8  -8   8 96.0500 9.10170   1
  -7  -8   8 119.425 12.0116   1
  -6  -8   8 5.40910 2.24216   1
  -5  -8   8 614.888 28.3816   1
  -4  -8   8 19.1873 3.52338   1
   3  -5  11 149.195 15.9491  -2
  -3  -8   8 149.195 15.9491   1
   2  -6  10 9.10970 9.18896  -2
  -2  -8   8 9.10970 9.18896   1
   1  -7   9 289.282 24.9783  -2
  -1  -8   8 289.282 24.9783   1
   0  -8   8 78.4683 9.00765   1
  -1  -9   7 268.559 18.1881  -2
   1  -8   8 268.559 18.1881   1
  -2 -10   6 249.753 17.2565  -2
   2  -8   8 249.753 17.2565   1
  -3 -11   5 -7.8318 8.59090  -2
   3  -8   8 -7.8318 8.59090   1
  -4 -12   4 184.776 15.0722  -2
   4  -8   8 184.776 15.0722   1
  -5 -13   3 50.5722 10.4785  -2
   5  -8   8 50.5722 10.4785   1
  -6 -14   2 716.905 41.3713  -2
   6  -8   8 716.905 41.3713   1
  -7 -15   1 93.4777 13.2016  -2
   7  -8   8 93.4777 13.2016   1
   8  16   0 262.422 28.0323  -2
   8  -8   8 262.422 28.0323   1
   9  17   1 35.4877 16.5553  -2
   9  -8   8 35.4877 16.5553   1
 -11  -7   8 28.5942 12.8810   1
 -10  -7   8 8.87433 7.80740   1
  -9  -7   8 94.3391 11.1080   1
  -8  -7   8 118.942 10.7052   1
  -7  -7   8 31.2047 4.93772   1
  -6  -7   8 22.3511 4.00388   1
  -5  -7   8 204.180 11.5596   1
  -4  -7   8 16.0337 3.95123   1
  -3  -7   8 303.936 18.8112   1
  -2  -7   8 136.633 10.0648   1
   1  -6   9 10.9007 7.63663  -2
  -1  -7   8 10.9007 7.63663   1
   0  -7   8 -2.2853 3.01440   1
   1  -7   8 175.454 12.7800   1
  -2  -9   6 1032.57 55.6159  -2
   2  -7   8 1032.57 55.6159   1
  -3 -10   5 210.535 15.7847  -2
   3  -7   8 210.535 15.7847   1
  -4 -11   4 298.055 19.9518  -2
   4  -7   8 298.055 19.9518   1
  -5 -12   3 308.454 20.4945  -2
   5  -7   8 308.454 20.4945   1
  -6 -13   2 72.0682 10.7777  -2
   6  -7   8 72.0682 10.7777   1
  -7 -14   1 207.467 16.8711  -2
   7  -7   8 207.467 16.8711   1
   8  15   0 -15.107 11.4738  -2
   8  -7   8 -15.107 11.4738   1
   9  16   1 18.5848 14.2942  -2
   9  -7   8 18.5848 14.2942   1
  10  17   2 30.3670 18.4702  -2
  10  -7   8 30.3670 18.4702   1
 -11  -6   8 -12.426 10.3667   1
 -10  -6   8 23.0603 11.9951   1
  -9  -6   8 139.828 14.8240   1
  -8  -6   8 2.26626 5.14830   1
  -7  -6   8 56.3032 5.95626   1
  -6  -6   8 114.206 8.80625   1
  -5  -6   8 952.785 36.2561   1
  -4  -6   8 47.9382 5.80407   1
  -3  -6   8 4.12265 2.46198   1
  -2  -6   8 433.227 24.6695   1
  -1  -6   8 185.222 10.2538   1
   0  -6   8 182.299 12.8990   1
   1  -6   8 35.9595 5.03042   1
  -2  -8   6 149.289 17.0576  -2
   2  -6   8 149.289 17.0576   1
  -3  -9   5 624.435 28.7825  -2
   3  -6   8 624.435 28.7825   1
  -4 -10   4 315.443 20.4700  -2
   4  -6   8 315.443 20.4700   1
  -5 -11   3 142.887 13.2712  -2
   5  -6   8 142.887 13.2712   1
  -6 -12   2 279.271 19.4178  -2
   6  -6   8 279.271 19.4178   1
  -7 -13   1 76.4270 11.0034  -2
   7  -6   8 76.4270 11.0034   1
   8  14   0 33.2572 10.7670  -2
   8  -6   8 33.2572 10.7670   1
   9  15   1 10.4356 12.8725  -2
   9  -6   8 10.4356 12.8725   1
  10  16   2 187.956 25.6309  -2
  10  -6   8 187.956 25.6309   1
 -11  -5   8 11.8131 10.7350   1
 -10  -5   8 81.4384 13.8089   1
  -9  -5   8 13.8464 6.55718   1
  -8  -5   8 1.47524 4.48282   1
  -7  -5   8 337.401 21.2101   1
  -6  -5   8 -0.2074 3.11418   1
  -5  -5   8 132.594 5.76297   1
  -4  -5   8 132.401 8.03177   1
  -3  -5   8 1527.27 80.9378   1
  -2  -5   8 17.7079 2.88517   1
  -1  -5   8 318.706 18.4139   1
   0  -5   8 42.7108 4.31996   1
   1  -5   8 365.121 20.7151   1
  -2  -7   6 334.659 27.9203  -2
   2  -5   8 334.659 27.9203   1
  -3  -8   5 1777.59 76.4360  -2
   3  -5   8 1777.59 76.4360   1
  -4  -9   4 345.725 21.6402  -2
   4  -5   8 345.725 21.6402   1
  -5 -10   3 77.1048 10.6573  -2
   5  -5   8 77.1048 10.6573   1
  -6 -11   2 94.4194 11.4225  -2
   6  -5   8 94.4194 11.4225   1
  -7 -12   1 242.581 17.8951  -2
   7  -5   8 242.581 17.8951   1
   8  13   0 142.290 13.6044  -2
   8  -5   8 142.290 13.6044   1
   9  14   1 258.991 19.9620  -2
   9  -5   8 258.991 19.9620   1
  10  15   2 -9.9058 13.7418  -2
  10  -5   8 -9.9058 13.7418   1
  11  16   3 130.857 35.5053  -2
  11  -5   8 130.857 35.5053   1
 -11  -4   8 67.9912 14.1375   1
 -10  -4   8 185.360 24.4511   1
  -9  -4   8 37.7352 9.88437   1
  -8  -4   8 105.317 11.6492   1
  -7  -4   8 5.50987 4.28291   1
  -6  -4   8 20.0629 4.58051   1
  -5  -4   8 93.0049 6.90883   1
  -4  -4   8 275.668 11.5770   1
  -3  -4   8 607.272 33.7230   1
  -2  -4   8 604.621 48.6191   1
  -1  -4   8 1035.47 55.4282   1
   0  -4   8 51.7726 3.89681   1
  -1  -5   7 1245.19 93.8334  -2
   1  -4   8 1245.19 93.8334   1
  -2  -6   6 359.082 29.0901  -2
   2  -4   8 359.082 29.0901   1
  -3  -7   5 295.615 25.6120  -2
   3  -4   8 295.615 25.6120   1
  -4  -8   4 85.6141 8.19086  -2
   4  -4   8 85.6141 8.19086   1
  -5  -9   3 913.607 50.1838  -2
   5  -4   8 913.607 50.1838   1
  -6 -10   2 67.0598 10.3504  -2
   6  -4   8 67.0598 10.3504   1
  -7 -11   1 153.382 18.7998  -2
   7  -4   8 153.382 18.7998   1
   8  12   0 458.099 28.4825  -2
   8  -4   8 458.099 28.4825   1
   9  13   1 10.6719 10.0224  -2
   9  -4   8 10.6719 10.0224   1
  10  14   2 26.2203 13.3040  -2
  10  -4   8 26.2203 13.3040   1
  11  15   3 3.55977 16.1225  -2
  11  -4   8 3.55977 16.1225   1
  10   7  18 43.0938 32.6659  -2
 -11  -3   8 43.0938 32.6659   1
 -10  -3   8 26.5549 10.1948   1
  -9  -3   8 14.7497 8.13204   1
  -8  -3   8 48.3263 9.49945   1
  -7  -3   8 -1.1626 5.50563   1
  -6  -3   8 640.151 50.5948   1
  -5  -3   8 635.859 49.4110   1
  -4  -3   8 708.711 31.2344   1
  -3  -3   8 1418.14 60.6710   1
  -2  -3   8 109.536 14.1948   1
  -1  -3   8 5.63720 3.31909   1
   0  -3   8 17.8539 3.71214   1
  -1  -4   7 297.230 23.5140  -2
   1  -3   8 297.230 23.5140   1
   2  -3   8 563.437 25.3640   1
  -3  -6   5 338.131 27.9376  -2
   3  -3   8 338.131 27.9376   1
  -4  -7   4 261.558 16.9259  -2
   4  -3   8 261.558 16.9259   1
  -5  -8   3 328.869 29.8140  -2
   5  -3   8 328.869 29.8140   1
  -6  -9   2 151.519 13.3086  -2
   6  -3   8 151.519 13.3086   1
  -7 -10   1 58.3483 10.5378  -2
   7  -3   8 58.3483 10.5378   1
   8  11   0 94.8276 12.2640  -2
   8  -3   8 94.8276 12.2640   1
   9  12   1 133.003 13.8388  -2
   9  -3   8 133.003 13.8388   1
  10  13   2 285.446 21.2635  -2
  10  -3   8 285.446 21.2635   1
  11  14   3 45.0695 14.6262  -2
  11  -3   8 45.0695 14.6262   1
  10   8  18 37.0985 33.6952  -2
 -11  -2   8 37.0985 33.6952   1
   9   7  17 39.7005 29.7709  -2
 -10  -2   8 39.7005 29.7709   1
   8   6  16 51.0991 23.7340  -2
  -9  -2   8 51.0991 23.7340   1
  -8  -2   8 4.11368 6.60512   1
  -7  -2   8 -2.6673 5.45463   1
  -6  -2   8 321.139 28.3493   1
  -5  -2   8 25.6931 5.80237   1
  -4  -2   8 27.5733 3.11420   1
  -3  -2   8 15.2889 2.13105   1
  -2  -2   8 88.8051 5.36359   1
  -1  -2   8 16.0436 3.75018   1
   0  -2   8 130.416 9.99082   1
   1  -2   8 1143.37 49.3911   1
   2  -2   8 2.80978 1.84717   1
  -3  -5   5 1102.66 83.5449  -2
   3  -2   8 1102.66 83.5449   1
  -4  -6   4 452.797 26.4547  -2
   4  -2   8 452.797 26.4547   1
  -5  -7   3 265.596 17.6346  -2
   5  -2   8 265.596 17.6346   1
  -6  -8   2 452.519 27.0624  -2
   6  -2   8 452.519 27.0624   1
  -7  -9   1 170.541 14.4662  -2
   7  -2   8 170.541 14.4662   1
   8  10   0 240.933 17.9819  -2
   8  -2   8 240.933 17.9819   1
   9  11   1 469.490 24.5839  -2
   9  -2   8 469.490 24.5839   1
  10  12   2 180.086 15.8469  -2
  10  -2   8 180.086 15.8469   1
  11  13   3 170.196 17.7887  -2
  11  -2   8 170.196 17.7887   1
  12  14   4 8.38405 15.6895  -2
  12  -2   8 8.38405 15.6895   1
 -11  -1   8 1.20033 11.5678   1
   9   8  17 31.5983 29.0493  -2
 -10  -1   8 31.5983 29.0493   1
  -8  -1   8 7.84810 7.22344   1
  -7  -1   8 16.1063 6.94849   1
  -6  -1   8 1798.60 135.687   1
  -5  -1   8 55.2783 9.28734   1
  -4  -1   8 218.268 12.5864   1
  -3  -1   8 66.2722 5.20824   1
  -2  -1   8 365.833 16.7974   1
  -1  -1   8 20.7343 3.99611   1
   0  -1   8 5.11548 1.96716   1
   1  -1   8 59.4277 4.25930   1
  -2  -3   6 452.064 35.2116  -2
   2  -1   8 452.064 35.2116   1
  -3  -4   5 4228.81 313.752  -2
   3  -1   8 4228.81 313.752   1
  -4  -5   4 474.203 27.2237  -2
   4  -1   8 474.203 27.2237   1
  -5  -6   3 110.746 10.6724  -2
   5  -1   8 110.746 10.6724   1
  -6  -7   2 343.366 21.5723  -2
   6  -1   8 343.366 21.5723   1
  -7  -8   1 85.3488 11.4624  -2
   7  -1   8 85.3488 11.4624   1
   8   9   0 308.284 20.9945  -2
   8  -1   8 308.284 20.9945   1
   9  10   1 103.987 12.7714  -2
   9  -1   8 103.987 12.7714   1
  10  11   2 -9.7544 9.95607  -2
  10  -1   8 -9.7544 9.95607   1
  11  12   3 11.1975 14.0112  -2
  11  -1   8 11.1975 14.0112   1
  12  13   4 455.131 30.7688  -2
  12  -1   8 455.131 30.7688   1
  10  10  18 0.84109 35.3768  -2
 -11   0   8 0.84109 35.3768   1
   9   9  17 97.7107 31.3885  -2
 -10   0   8 97.7107 31.3885   1
  -9   0   8 28.0147 9.55542   1
  -8   0   8 8.10911 7.39999   1
  -7   0   8 317.336 29.0369   1
  -6   0   8 3.29113 5.44008   1
  -5   0   8 379.997 31.5967   1
  -4   0   8 168.572 10.4854   1
  -3   0   8 438.142 19.9546   1
  -2   0   8 994.073 42.9362   1
  -1   0   8 2515.75 129.487   1
   0   0   8 2264.85 96.0918   1
   1   0   8 88.5170 5.85224   1
   2   0   8 806.655 30.4759   1
   3   0   8 347.488 14.0694   1
  -4  -4   4 2376.77 125.432  -2
   4   0   8 2376.77 125.432   1
  -5  -5   3 329.126 16.6387  -2
   5   0   8 329.126 16.6387   1
  -6  -6   2 276.596 15.1715  -2
   6   0   8 276.596 15.1715   1
  -7  -7   1 172.184 12.2913  -2
   7   0   8 172.184 12.2913   1
   8   8   0 414.229 25.9609  -2
   8   0   8 414.229 25.9609   1
   9   9   1 44.1509 10.7398  -2
   9   0   8 44.1509 10.7398   1
  10  10   2 197.701 14.5021  -2
  10   0   8 197.701 14.5021   1
  11  11   3 49.2809 9.31235  -2
  11   0   8 49.2809 9.31235   1
  12  12   4 38.0351 10.4614  -2
  12   0   8 38.0351 10.4614   1
   9  10  17 26.5858 30.3443  -2
 -10   1   8 26.5858 30.3443   1
  -9   1   8 13.5534 9.58252   1
  -8   1   8 160.782 20.1849   1
  -7   1   8 165.877 10.9437   1
  -6   1   8 92.3680 7.20947   1
  -5   1   8 232.592 18.1882   1
  -4   1   8 313.953 14.4363   1
  -3   1   8 149.090 6.96253   1
  -2   1   8 674.402 25.5350   1
  -1   1   8 296.478 13.9269   1
   0   1   8 15.5031 2.02364   1
   1   1   8 504.353 22.6250   1
   2   1   8 1.28665 1.44385   1
   3   1   8 3920.63 127.994   1
  -4  -3   4 75.9182 8.11119  -2
   4   1   8 75.9182 8.11119   1
  -5  -4   3 52.7304 8.42176  -2
   5   1   8 52.7304 8.42176   1
  -6  -5   2 131.704 11.6575  -2
   6   1   8 131.704 11.6575   1
  -7  -6   1 1610.32 70.4203  -2
   7   1   8 1610.32 70.4203   1
   8   7   0 827.512 38.1517  -2
   8   1   8 827.512 38.1517   1
   9   8   1 114.259 11.4481  -2
   9   1   8 114.259 11.4481   1
  10   9   2 17.9182 10.3850  -2
  10   1   8 17.9182 10.3850   1
  11  10   3 151.098 12.0997  -2
  11   1   8 151.098 12.0997   1
  12  11   4 223.898 15.1086  -2
  12   1   8 223.898 15.1086   1
  13  12   5 1.88644 15.5819  -2
  13   1   8 1.88644 15.5819   1
   9  11  17 24.3176 32.3091  -2
 -10   2   8 24.3176 32.3091   1
   8  10  16 158.244 29.5566  -2
  -9   2   8 158.244 29.5566   1
  -8   2   8 20.2692 3.41113   1
  -7   2   8 32.9941 4.93549   1
  -6   2   8 97.4287 8.39402   1
  -5   2   8 319.266 18.5486   1
  -4   2   8 8.32810 1.95558   1
  -3   2   8 9.11596 1.84580   1
  -2   2   8 1355.35 57.5948   1
  -1   2   8 70.7260 5.15658   1
   0   2   8 72.1328 5.11074   1
   1   2   8 2206.58 72.0592   1
   2   2   8 35.1148 2.49635   1
   3   2   8 13.3295 1.78016   1
   4   2   8 468.819 18.5239   1
  -5  -3   3 69.5134 9.10844  -2
   5   2   8 69.5134 9.10844   1
  -6  -4   2 40.0662 8.40879  -2
   6   2   8 40.0662 8.40879   1
  -7  -5   1 125.247 12.7216  -2
   7   2   8 125.247 12.7216   1
   8   6   0 30.2812 8.37612  -2
   8   2   8 30.2812 8.37612   1
   9   7   1 213.564 14.7250  -2
   9   2   8 213.564 14.7250   1
  10   8   2 356.919 20.3989  -2
  10   2   8 356.919 20.3989   1
  11   9   3 97.3676 13.5016  -2
  11   2   8 97.3676 13.5016   1
  12  10   4 13.8435 8.59446  -2
  12   2   8 13.8435 8.59446   1
  13  11   5 139.038 12.8284  -2
  13   2   8 139.038 12.8284   1
   9  12  17 292.905 42.7564  -2
 -10   3   8 292.905 42.7564   1
  -9   3   8 82.1446 8.58789   1
  -8   3   8 6.52583 8.17386   1
  -7   3   8 12.6522 3.70645   1
  -6   3   8 10.6489 3.09441   1
  -5   3   8 107.506 9.06057   1
  -4   3   8 134.198 7.93655   1
  -3   3   8 0.12015 1.71107   1
  -2   3   8 139.241 7.86257   1
  -1   3   8 473.729 21.2889   1
   0   3   8 403.262 15.9052   1
   1   3   8 122.036 6.04041   1
   2   3   8 1512.17 49.7578   1
   3   3   8 1449.48 47.7758   1
   4   3   8 125.543 6.40781   1
  -5  -2   3 5766.07 297.840  -2
   5   3   8 5766.07 297.840   1
  -6  -3   2 683.205 31.2386  -2
   6   3   8 683.205 31.2386   1
  -7  -4   1 423.434 21.1592  -2
   7   3   8 423.434 21.1592   1
   8   5   0 182.218 12.6712  -2
   8   3   8 182.218 12.6712   1
   9   6   1 590.355 28.9944  -2
   9   3   8 590.355 28.9944   1
  10   7   2 10.1319 9.96230  -2
  10   3   8 10.1319 9.96230   1
  11   8   3 26.2830 11.0311  -2
  11   3   8 26.2830 11.0311   1
  12   9   4 44.1532 9.79339  -2
  12   3   8 44.1532 9.79339   1
  13  10   5 126.739 20.8514  -2
  13   3   8 126.739 20.8514   1
   9  13  17 31.2882 36.8942  -2
 -10   4   8 31.2882 36.8942   1
  -9   4   8 2.93996 4.35099   1
  -8   4   8 41.6747 5.67649   1
  -7   4   8 7.88228 3.65477   1
  -6   4   8 61.2988 6.98474   1
  -5   4   8 78.5762 7.78790   1
  -4   4   8 362.723 21.2243   1
  -3   4   8 171.435 11.3124   1
  -2   4   8 18.3259 2.64237   1
  -1   4   8 510.500 22.9210   1
   0   4   8 6407.45 266.326   1
   1   4   8 310.255 12.5459   1
   2   4   8 61.7311 3.81369   1
   3   4   8 93.3987 4.71779   1
   4   4   8 179.260 6.78810   1
   5   4   8 85.9020 5.01079   1
  -6  -2   2 -3.5865 8.65218  -2
   6   4   8 -3.5865 8.65218   1
  -7  -3   1 251.159 12.5532  -2
   7   4   8 251.159 12.5532   1
   8   4   0 58.0217 7.74838  -2
   8   4   8 58.0217 7.74838   1
   9   5   1 548.783 23.4291  -2
   9   4   8 548.783 23.4291   1
  10   6   2 232.758 13.5909  -2
  10   4   8 232.758 13.5909   1
  11   7   3 478.401 21.9131  -2
  11   4   8 478.401 21.9131   1
  12   8   4 -14.013 9.44345  -2
  12   4   8 -14.013 9.44345   1
  13   9   5 69.4427 10.9094  -2
  13   4   8 69.4427 10.9094   1
   9  14  17 108.336 40.0478  -2
 -10   5   8 108.336 40.0478   1
  -9   5   8 83.9219 10.9615   1
   7  12  15 46.4447 27.1681  -2
  -8   5   8 46.4447 27.1681   1
  -7   5   8 153.985 13.3186   1
   5  10  13 57.2800 23.0653  -2
  -6   5   8 57.2800 23.0653   1
  -5   5   8 330.363 20.6603   1
  -4   5   8 137.968 10.8655   1
  -3   5   8 33.5916 4.28214   1
  -2   5   8 393.976 18.4104   1
  -1   5   8 -1.0517 1.73788   1
   0   5   8 85.6387 5.95159   1
   1   5   8 781.143 29.2918   1
   2   5   8 13.8669 1.95740   1
   3   5   8 32.0891 2.49455   1
   4   5   8 473.915 16.6214   1
   5   5   8 116.622 6.26422   1
  -6  -1   2 409.618 24.9962  -2
   6   5   8 409.618 24.9962   1
  -7  -2   1 105.898 8.43085  -2
   7   5   8 105.898 8.43085   1
   8   3   0 82.7668 8.52319  -2
   8   5   8 82.7668 8.52319   1
   9   4   1 61.6096 8.79837  -2
   9   5   8 61.6096 8.79837   1
  10   5   2 837.862 34.0215  -2
  10   5   8 837.862 34.0215   1
  11   6   3 147.220 14.9268  -2
  11   5   8 147.220 14.9268   1
  12   7   4 231.113 18.0836  -2
  12   5   8 231.113 18.0836   1
  13   8   5 5.12627 11.0702  -2
  13   5   8 5.12627 11.0702   1
  -9   6   8 -2.4697 6.45261   1
   7  13  15 105.303 32.2350  -2
  -8   6   8 105.303 32.2350   1
  -7   6   8 -0.3962 4.71157   1
  -6   6   8 -3.0594 4.84693   1
  -5   6   8 411.920 34.1643   1
  -4   6   8 76.9904 11.4767   1
  -3   6   8 0.80338 2.97633   1
  -2   6   8 288.415 17.3216   1
  -1   6   8 1.94105 2.31454   1
   0   6   8 2.13823 1.79344   1
   1   6   8 619.620 27.2784   1
   2   6   8 160.375 7.39927   1
   3   6   8 495.774 17.3317   1
   4   6   8 0.14693 1.53402   1
   5   6   8 16.0737 2.31111   1
   6   6   8 611.516 21.5351   1
  -7  -1   1 539.915 26.2234  -2
   7   6   8 539.915 26.2234   1
   8   2   0 725.299 29.3211  -2
   8   6   8 725.299 29.3211   1
   9   3   1 2.20641 8.79632  -2
   9   6   8 2.20641 8.79632   1
  10   4   2 282.193 18.9188  -2
  10   6   8 282.193 18.9188   1
  11   5   3 49.3742 18.6747  -2
  11   6   8 49.3742 18.6747   1
  12   6   4 56.7450 14.0719  -2
  12   6   8 56.7450 14.0719   1
  13   7   5 15.3621 14.7573  -2
  13   6   8 15.3621 14.7573   1
  14   8   6 -11.713 19.8733  -2
  14   6   8 -11.713 19.8733   1
  -9   7   8 11.7748 8.12083   1
   7  14  15 82.1269 34.5215  -2
  -8   7   8 82.1269 34.5215   1
  -7   7   8 57.2306 8.11979   1
  -6   7   8 5.65367 4.90184   1
  -5   7   8 244.962 23.3264   1
  -4   7   8 218.076 21.3145   1
  -3   7   8 -3.3645 4.31450   1
  -2   7   8 164.825 9.78844   1
  -1   7   8 163.337 9.41855   1
   0   7   8 3.00373 1.93773   1
   1   7   8 261.784 12.7668   1
   2   7   8 3057.80 110.857   1
   3   7   8 15.1840 1.87878   1
   4   7   8 71.3155 4.31671   1
   5   7   8 96.2023 5.95473   1
   6   7   8 5.23367 2.15508   1
  -7   0   1 3.21445 15.0781  -2
   7   7   8 3.21445 15.0781   1
   8   1   0 329.558 15.9199  -2
   8   7   8 329.558 15.9199   1
   9   2   1 321.996 16.2495  -2
   9   7   8 321.996 16.2495   1
  10   3   2 179.990 16.0053  -2
  10   7   8 179.990 16.0053   1
  11   4   3 240.585 18.1960  -2
  11   7   8 240.585 18.1960   1
  12   5   4 75.0201 14.8321  -2
  12   7   8 75.0201 14.8321   1
  13   6   5 110.906 17.0278  -2
  13   7   8 110.906 17.0278   1
  14   7   6 9.53280 23.0653  -2
  14   7   8 9.53280 23.0653   1
   7  15  15 76.4046 38.5619  -2
  -8   8   8 76.4046 38.5619   1
  -7   8   8 57.1677 9.20011   1
  -6   8   8 21.0903 6.67808   1
  -5   8   8 -6.3629 5.88229   1
  -4   8   8 48.5794 8.45029   1
  -3   8   8 926.116 70.5570   1
  -2   8   8 -2.2432 3.31054   1
  -1   8   8 43.7873 4.52267   1
   0   8   8 856.989 37.4586   1
   1   8   8 378.754 17.6333   1
   2   8   8 99.5710 6.31062   1
   3   8   8 4.15983 1.47702   1
   4   8   8 4.15299 2.03291   1
   5   8   8 3.17337 2.04425   1
   6   8   8 319.547 13.6974   1
   7   8   8 15.0036 2.60491   1
   8   0   0 24.1842 10.8330  -2
   8   8   8 24.1842 10.8330   1
   9   1   1 209.903 13.2214  -2
   9   8   8 209.903 13.2214   1
  10   2   2 1201.51 55.1029  -2
  10   8   8 1201.51 55.1029   1
  11   3   3 299.688 20.1227  -2
  11   8   8 299.688 20.1227   1
  12   4   4 169.896 20.2894  -2
  12   8   8 169.896 20.2894   1
  13   5   5 3.28957 15.6248  -2
  13   8   8 3.28957 15.6248   1
  -8   9   8 17.0776 9.35859   1
  -7   9   8 71.7918 10.3034   1
  -5   9   8 -4.0298 5.75809   1
  -4   9   8 1.50499 6.27918   1
  -3   9   8 333.883 30.0492   1
  -2   9   8 555.907 25.8996   1
  -1   9   8 364.060 17.7923   1
   0   9   8 -1.0785 1.81792   1
   1   9   8 90.5105 6.09076   1
   2   9   8 196.679 10.3052   1
   3   9   8 536.949 24.2695   1
   4   9   8 8.86293 2.20103   1
   5   9   8 240.910 10.9993   1
   6   9   8 26.6609 3.01669   1
   7   9   8 368.621 18.5552   1
   8   9   8 249.743 12.0856   1
   9   0   1 22.7139 12.3464  -2
   9   9   8 22.7139 12.3464   1
  10   1   2 21.9061 13.5258  -2
  10   9   8 21.9061 13.5258   1
  11   2   3 66.2944 16.7428  -2
  11   9   8 66.2944 16.7428   1
  12   3   4 485.420 27.7199  -2
  12   9   8 485.420 27.7199   1
  13   4   5 83.5482 17.3389  -2
  13   9   8 83.5482 17.3389   1
  -7  10   8 -1.1671 8.05277   1
  -6  10   8 66.0971 10.0916   1
  -5  10   8 -0.2477 7.96676   1
  -4  10   8 6.63184 6.96662   1
  -3  10   8 64.6584 10.7596   1
  -2  10   8 26.9177 4.47432   1
  -1  10   8 33.4965 3.92284   1
   0  10   8 31.9875 3.77841   1
   1  10   8 407.863 19.1467   1
   2  10   8 25.4588 4.78050   1
   3  10   8 39.5521 5.35181   1
   4  10   8 44.9484 3.85810   1
   5  10   8 220.976 10.6190   1
   6  10   8 1.51740 2.34371   1
   7  10   8 2.36246 2.64256   1
   8  10   8 -0.6699 3.35043   1
   9  -1   1 3.47916 21.3192  -2
   9  10   8 3.47916 21.3192   1
  10   0   2 28.3942 10.3616  -2
  10  10   8 28.3942 10.3616   1
  11   1   3 67.3824 17.1414  -2
  11  10   8 67.3824 17.1414   1
  12   2   4 60.7288 16.5970  -2
  12  10   8 60.7288 16.5970   1
  13   3   5 65.3304 18.4437  -2
  13  10   8 65.3304 18.4437   1
   6  17  14 550.094 64.4525  -2
  -7  11   8 550.094 64.4525   1
  -6  11   8 1.29190 10.4130   1
  -5  11   8 146.912 18.5690   1
  -4  11   8 18.8218 9.03986   1
  -3  11   8 -3.4491 4.01379   1
  -2  11   8 183.441 13.6124   1
  -1  11   8 39.5647 4.69509   1
   0  11   8 -0.0806 1.67597   1
   1  11   8 14.2358 5.03262   1
   2  11   8 343.302 22.0811   1
   3  11   8 7.83858 4.24352   1
   4  11   8 56.5006 4.28231   1
   5  11   8 5.23906 2.36932   1
   6  11   8 49.2208 4.49453   1
   7  11   8 169.733 9.49554   1
   8  11   8 316.652 14.5777   1
   9  11   8 -1.4357 3.25420   1
  10  -1   2 -9.9459 17.5341  -2
  10  11   8 -9.9459 17.5341   1
  11   0   3 170.293 21.7910  -2
  11  11   8 170.293 21.7910   1
  12   1   4 304.330 23.2223  -2
  12  11   8 304.330 23.2223   1
  13   2   5 102.858 24.6340  -2
  13  11   8 102.858 24.6340   1
   5  17  13 291.092 46.5897  -2
  -6  12   8 291.092 46.5897   1
  -5  12   8 11.8413 5.20864   1
  -4  12   8 79.8575 14.5409   1
  -3  12   8 27.3260 5.59831   1
  -2  12   8 -2.8163 3.26373   1
  -1  12   8 40.8289 3.63721   1
   0  12   8 298.943 21.4274   1
   1  12   8 416.913 26.5648   1
   2  12   8 80.2296 13.3287   1
   3  12   8 471.994 28.6592   1
   4  12   8 3.44799 3.95624   1
   5  12   8 119.829 7.65032   1
   6  12   8 147.987 8.68654   1
   7  12   8 166.719 9.59264   1
   8  12   8 11.7815 3.09979   1
   9  12   8 37.6192 4.43740   1
  10  -2   2 108.412 28.4896  -2
  10  12   8 108.412 28.4896   1
  11  -1   3 7.14982 20.4228  -2
  11  12   8 7.14982 20.4228   1
  12   0   4 23.0317 22.1615  -2
  12  12   8 23.0317 22.1615   1
  13   1   5 11.7663 20.4082  -2
  13  12   8 11.7663 20.4082   1
  -5  13   8 2.06706 5.24841   1
   3  16  11 383.399 48.3680  -2
  -4  13   8 383.399 48.3680   1
  -3  13   8 -1.9832 2.82387   1
  -2  13   8 43.5352 4.51731   1
  -1  13   8 66.7748 12.1949   1
   0  13   8 3.76466 8.42469   1
   1  13   8 22.9903 6.79272   1
   2  13   8 46.9935 7.22143   1
   3  13   8 45.8569 7.31446   1
   4  13   8 475.633 24.2231   1
   5  13   8 0.69023 4.00642   1
   6  13   8 -1.5225 2.38193   1
   7  13   8 86.2818 6.41133   1
   8  13   8 696.167 33.2010   1
   9  13   8 42.9601 4.68242   1
  10  -3   2 333.851 40.9177  -2
  10  13   8 333.851 40.9177   1
  11  -2   3 -6.9679 20.8454  -2
  11  13   8 -6.9679 20.8454   1
  12  -1   4 4.46111 31.1959  -2
  12  13   8 4.46111 31.1959   1
  13   0   5 131.528 22.0265  -2
  13  13   8 131.528 22.0265   1
  -4  14   8 35.1278 7.75109   1
   2  16  10 152.639 38.7348  -2
  -3  14   8 152.639 38.7348   1
  -2  14   8 57.7073 4.48214   1
  -1  14   8 450.165 42.7304   1
   0  14   8 -11.048 8.76229   1
   1  14   8 343.004 24.8007   1
   2  14   8 156.464 16.1294   1
   3  14   8 3.10494 5.79899   1
  -5   9   3 -19.303 27.1445  -2
   4  14   8 -19.303 27.1445   1
   5  14   8 7.17702 5.08564   1
   6  14   8 58.8889 6.91698   1
   7  14   8 175.466 10.3203   1
   8  14   8 70.9960 6.98451   1
   9  14   8 63.2137 6.62618   1
  10  14   8 29.1507 4.60139   1
  11  -3   3 3.91898 31.7777  -2
  11  14   8 3.91898 31.7777   1
  12  -2   4 49.5915 17.3978  -2
  12  14   8 49.5915 17.3978   1
  -3  15   8 91.8686 6.46206   1
  -2  15   8 38.1340 13.2950   1
  -1  15   8 100.281 16.0423   1
   0  15   8 -14.459 10.3800   1
   2  15   8 24.8708 7.15119   1
   3  15   8 6.58303 6.50556   1
   4  15   8 -7.9300 5.96073   1
   5  15   8 28.7710 6.46367   1
   6  15   8 57.1410 7.46234   1
   7  15   8 41.6758 4.22429   1
   8  15   8 0.99625 3.30869   1
   9  15   8 73.4202 6.53123   1
  10  15   8 62.6302 6.49847   1
  11  -4   3 15.9889 34.2242  -2
  11  15   8 15.9889 34.2242   1
  12  15   8 -3.7412 9.57830   1
  -2  16   8 19.7202 13.1204   1
  -1  16   8 -10.219 12.5488   1
   0  16   8 22.3036 12.7583   1
   1  16   8 67.9656 14.6999   1
   2  16   8 -2.0338 9.27418   1
   3  16   8 43.9533 12.3908   1
   4  16   8 370.811 28.2798   1
   5  16   8 325.474 25.6333   1
   6  16   8 23.6434 6.01715   1
   7  16   8 -3.9750 6.58965   1
   8  16   8 6.34642 2.99851   1
   9  16   8 16.6235 7.85576   1
  11  16   8 20.1782 8.66384   1
  -1  17   8 33.6009 13.2739   1
   1  17   8 65.3672 16.2665   1
   2  17   8 34.1878 11.9252   1
   3  17   8 81.6073 15.0294   1
   4  17   8 61.2948 9.83759   1
  -6  11   2 1.10198 33.3450  -2
   5  17   8 1.10198 33.3450   1
   6  17   8 12.8467 6.67360   1
   7  17   8 58.1686 8.42535   1
   8  17   8 3.99824 7.84182   1
   9  17   8 79.7247 7.92548   1
  10  17   8 9.06929 5.09090   1
   0  18   8 81.8216 21.8189   1
   2  18   8 3.42813 13.8219   1
   3  18   8 71.5444 16.9080   1
   4  18   8 12.7353 11.4793   1
  -6  12   2 23.0434 39.0894  -2
   5  18   8 23.0434 39.0894   1
  -7  11   1 -25.366 37.0223  -2
   6  18   8 -25.366 37.0223   1
  -7  11   2 38.5561 38.7027  -2
   6  18   8 38.5561 38.7027   1
   7  18   8 5.67869 7.23353   1
   8  18   8 16.5251 9.76982   1
   9  18   8 86.1468 6.42572   1
  -5  14   3 406.355 57.9583  -2
   4  19   8 406.355 57.9583   1
  -6  13   2 124.106 46.5604  -2
   5  19   8 124.106 46.5604   1
  -7  12   1 206.580 46.8818  -2
   6  19   8 206.580 46.8818   1
   7  19   8 112.808 20.0004   1
  -5 -16   9 -2.3102 7.27379   1
   3 -13  12 -21.941 18.4474  -2
  -3 -16   9 -21.941 18.4474   1
   2 -14  11 150.157 19.4939  -2
  -2 -16   9 150.157 19.4939   1
   1 -15  10 -31.050 50.0344  -2
  -1 -16   9 -31.050 50.0344   1
   0 -16   9 138.578 52.6488  -2
   0 -16   9 138.578 52.6488   1
[truncated: 706,786 more chars]
