# Supplementary material for: Straightforward Access to Multifunctional π‐Conjugated P‐Heterocycles Featuring an Internal Ylidic Bond
Source: Angew Chem Int Ed Engl. 2022 Jun 23;61(31):e202205548. doi: 10.1002/anie.202205548 (PMC9400969; doi:10.1002/anie.202205548)
Supplement: Supplementary file 6 — Supporting Information [file ANIE-61-0-s007.cif]

################################################################################
#                                                                              #
#------------------------------------------------------------------------------#
#                                                                              #
#           CIF file created and formatted by CRYSCALC (ver. 20.06)            #
#                                                                              #
#------------------------------------------------------------------------------#
#                                                                              #
# Date of archive creation: 24-06-2020 at 16:51:14                             #
#                                                                              #
# Input CIF files:                                                             #
#  1. job.cif                                                                  #
#  2. import.cif                                                               #
#                                                                              #
#------------------------------------------------------------------------------#
#                                                                              #
# Date of experiment: 24 juin 2020                                             #
# Experimenter      : Thierry Roisnel                                          #
#                                                                              #
# Instrument        : D8 VENTURE Bruker AXS                                    #
# Laboratory        : CDIFX/ISCR (UMR6226 Rennes)                              #
# CDIFX ID          : D20-0310                                                 #
# Sample ID         : DT580                                                    #
# Proposer          : PA. Bouit [OMC/ISCR]                                     #
#                                                                              #
#------------------------------------------------------------------------------#
#                                                                              #
# Please use the following crystallographer details for CIF file deposition    #
# at CCDC or FIZ Karsruhe :                                                    #
#                                                                              #
# Crystallographer name : Thierry ROISNEL                                      #
# Publishing name :       Thierry ROISNEL                                      #
# Email adress :          thierry.roisnel@univ-rennes1.fr                      #
# Affiliation :           CDIFX ISCR CNRS Univ Rennes                          #
# Country :               France                                               #
# ORCID ID :              0000-0002-6088-4472                                  #
#                                                                              #
# Please use the following address for further publication:                    #
#                                                                              #
# Thierry Roisnel                                                              #
# Univ Rennes, CNRS, ISCR (Institut des Sciences Chimiques de Rennes) UMR 6226 #
# F-35000 Rennes, France                                                       #
#                                                                              #
################################################################################


data_DT580

#------------------------------------------------------------------------------#
# Date of diffraction experiment: 24 juin 2020                                 #
#------------------------------------------------------------------------------#


#------------------------------------------------------------------------------#
#                             CHEMICAL INFORMATION                             #
#------------------------------------------------------------------------------#


_chemical_name_systematic
;
 ?
;
_chemical_formula_moiety              'C30 H33 O P'
_chemical_formula_sum                 'C30 H33 O P'
_chemical_formula_weight               440.53
_chemical_compound_source             'synthesis as described'

#------------------------------------------------------------------------------#
#                            UNIT CELL INFORMATION                             #
#------------------------------------------------------------------------------#


_space_group_crystal_system              triclinic
_space_group_name_H-M_alt                'P -1'
_space_group_name_Hall                   '-P 1'
_space_group_IT_number                     2
loop_
  _space_group_symop_operation_xyz
 'x, y, z'
 '-x, -y, -z'

_cell_length_a                         12.5560(11)
_cell_length_b                         13.9341(10)
_cell_length_c                         13.9603(12)
_cell_angle_alpha                      82.137(3)
_cell_angle_beta                       86.710(3)
_cell_angle_gamma                      89.314(3)
_cell_volume                           2415.5(3)
_cell_formula_units_Z                 4
_cell_measurement_temperature         150(2)
_cell_measurement_reflns_used          9925
_cell_measurement_theta_min            2.2550
_cell_measurement_theta_max            27.5110
_cell_measurement_wavelength        0.710730


#------------------------------------------------------------------------------#
#                              ORIENTATION MATRIX                              #
#------------------------------------------------------------------------------#

_diffrn_orient_matrix_UB_11  -0.0612181
_diffrn_orient_matrix_UB_21  -0.0482909
_diffrn_orient_matrix_UB_31   0.0168656
_diffrn_orient_matrix_UB_12   0.0157770
_diffrn_orient_matrix_UB_22   0.0051289
_diffrn_orient_matrix_UB_32   0.0705230
_diffrn_orient_matrix_UB_13  -0.0422762
_diffrn_orient_matrix_UB_23   0.0585987
_diffrn_orient_matrix_UB_33  -0.0049494


#------------------------------------------------------------------------------#
#                             CRYSTAL INFORMATION                              #
#------------------------------------------------------------------------------#

_exptl_crystal_description             prism
_exptl_crystal_colour                  yellow
_exptl_crystal_size_max                 0.470
_exptl_crystal_size_mid                 0.350
_exptl_crystal_size_min                 0.310
_exptl_crystal_density_meas           ?
_exptl_crystal_density_diffrn         1.211
_exptl_crystal_density_method         ?
_exptl_crystal_F_000                  944
_exptl_special_details
;
 ?
;

#------------------------------------------------------------------------------#
#                            ABSORPTION CORRECTION                             #
#------------------------------------------------------------------------------#

_exptl_absorpt_coefficient_mu                         0.134
_exptl_absorpt_correction_type                       multi-scan
_exptl_absorpt_process_details
;
  [Sheldrick, G.M. (2014). SADABS Bruker AXS Inc., Madison, Wisconsin, USA]
;
_exptl_absorpt_correction_T_min                         0.898
_exptl_absorpt_correction_T_max                         0.959

#------------------------------------------------------------------------------#
#                               DATA COLLECTION                                #
#------------------------------------------------------------------------------#

# Software                   : BIS V6.2.1/2016-03-01                           #
# Number of scans            :        3                                        #
# Total number of frames [*] :      456                                        #
# Total length of scans  [*] :   456.00 (deg.)                                 #
# Rotation speed         [*] :    10.00 sec./deg.                              #
# Total exposition time  [*] :      1 h  16.0 min.                             #
#                                                                              #
#  [*] fast scan not included                                                  #
#                                                                              #
# Measurement mode           : shutterless mode                                #
#                                                                              #
#    Scan  Time(s)  Width  DX (mm)  Frames  Theta  Omega    Phi    Chi   T(K)  #
#..............................................................................#
#                                                                              #
#  1 Phi      10.0   1.00     34.0     360   0.27 270.94 360.00  23.00 150.00  #
#  2 Omega    10.0   1.00     34.0      96   0.27   3.16 144.00 315.50 150.00  #
#  3 Fast      1.0   1.00     34.0     180   0.00 360.00   0.00  54.74 150.00  #
#                                                                              #
#..............................................................................#

_diffrn_measurement_device_type         'D8 VENTURE Bruker AXS'
_diffrn_measurement_method              'rotation images'
_diffrn_detector                        '(CMOS) PHOTON 100'
_diffrn_detector_area_resol_mean        10.4167
_diffrn_ambient_temperature             150(2)
_diffrn_radiation_wavelength            0.71073
_diffrn_radiation_type                  MoK\a
_diffrn_radiation_probe                 x-ray
_diffrn_radiation_source                'Incoatec microfocus sealed tube'
_diffrn_radiation_monochromator         'multilayer monochromator'
_diffrn_source_current                  1.00
_diffrn_source_voltage                  50.00
_diffrn_source_power                    50.0
_diffrn_reflns_av_uneti/neti            0.0399
_diffrn_reflns_av_r_equivalents         0.0492
_diffrn_reflns_number                   45844
_diffrn_reflns_limit_h_min              -16
_diffrn_reflns_limit_h_max              16
_diffrn_reflns_limit_k_min              -18
_diffrn_reflns_limit_k_max              15
_diffrn_reflns_limit_l_min              -18
_diffrn_reflns_limit_l_max              18
_diffrn_reflns_theta_min                2.132
_diffrn_reflns_theta_max                27.521
_diffrn_reflns_theta_full               25.242
_diffrn_measured_fraction_theta_full    0.991
_diffrn_measured_fraction_theta_max     0.991
_reflns_number_total                    11020
_reflns_number_gt                       8858
_reflns_threshold_expression            >2sigma(I)

_reflns_special_details
;
Reflections were merged by SHELXL according to the crystal class for the
calculation of statistics and refinement.

;

#------------------------------------------------------------------------------#
#                            COMPUTER PROGRAMS USED                            #
#------------------------------------------------------------------------------#

_computing_data_collection       'Bruker APEX3 (Bruker, 2015)'
_computing_cell_refinement       'APEX3 (Bruker, 2015)'
_computing_data_reduction        'SAINT (Bruker, 2014)'
_computing_structure_solution    'SHELXT 2018_2 (Sheldrick, 2018)'
_computing_structure_refinement  'SHELXL-2018_3 (Sheldrick, 2018)'
_computing_molecular_graphics
;
   'SXGRAPH (L. Farrugia, 1999), Mercury (CSD, 2016)'
;
_computing_publication_material   'CRYSCALC (T. Roisnel, local program, 2019)'

#------------------------------------------------------------------------------#
#                            REFINEMENT INFORMATION                            #
#------------------------------------------------------------------------------#

_refine_special_details
;
Refinement of F^2^ against ALL reflections.  The weighted R-factor wR and
goodness of fit S are based on F^2^, conventional R-factors R are based
on F, with F set to zero for negative F^2^. The threshold expression of
F^2^ > 2sigma(F^2^) is used only for calculating R-factors(gt) etc. and is
not relevant to the choice of reflections for refinement.  R-factors based
on F^2^ are statistically about twice as large as those based on F, and R-
factors based on ALL data will be even larger.
;
_refine_ls_structure_factor_coef        Fsqd
_refine_ls_matrix_type                  full
_refine_ls_weighting_scheme             calc
_refine_ls_weighting_details
        'w=1/[\s^2^(Fo^2^)+(0.0528P)^2^+1.4283P] where P=(Fo^2^+2Fc^2^)/3'
_atom_sites_solution_primary            dual
_atom_sites_solution_secondary          difmap
_atom_sites_solution_hydrogens          geom
_refine_ls_hydrogen_treatment           constr
_refine_ls_extinction_method            none
_refine_ls_extinction_coef              .
_refine_ls_number_reflns                11020
_refine_ls_number_parameters            577
_refine_ls_number_restraints            0
_refine_ls_R_factor_all                 0.0588
_refine_ls_R_factor_gt                  0.0431
_refine_ls_wR_factor_ref                0.1178
_refine_ls_wR_factor_gt                 0.1064
_refine_ls_goodness_of_fit_ref          0.993
_refine_ls_restrained_S_all             0.993
_refine_ls_shift/su_max                 0.001
_refine_ls_shift/su_mean                0.000
_refine_diff_density_max                0.317
_refine_diff_density_min                -0.336
_refine_diff_density_rms                0.051

#------------------------------------------------------------------------------#
#               ATOMIC TYPES, COORDINATES AND THERMAL PARAMETERS               #
#------------------------------------------------------------------------------#

loop_
    _atom_type_symbol
    _atom_type_description
    _atom_type_scat_dispersion_real
    _atom_type_scat_dispersion_imag
    _atom_type_scat_source
C   C    0.0033  0.0016  'International Tables Vol C Tables 4.2.6.8 and 6.1.1.4'
H   H    0.0000  0.0000  'International Tables Vol C Tables 4.2.6.8 and 6.1.1.4'
O   O    0.0106  0.0060  'International Tables Vol C Tables 4.2.6.8 and 6.1.1.4'
P   P    0.1023  0.0942  'International Tables Vol C Tables 4.2.6.8 and 6.1.1.4'

loop_
    _atom_site_label
    _atom_site_type_symbol
    _atom_site_fract_x
    _atom_site_fract_y
    _atom_site_fract_z
    _atom_site_U_iso_or_equiv
    _atom_site_adp_type
    _atom_site_occupancy
    _atom_site_site_symmetry_order
    _atom_site_calc_flag
    _atom_site_refinement_flags_posn
    _atom_site_refinement_flags_adp
    _atom_site_refinement_flags_occupancy
    _atom_site_disorder_assembly
    _atom_site_disorder_group
C1   C   0.28241(11)  0.21401(10)  0.09514(10)  0.0188(3)   Uani 1 1 d    .     .  . . .
C2   C   0.17445(12)  0.21891(11)  0.11857(11)  0.0224(3)   Uani 1 1 d    .     .  . . .
H2   H   0.148890     0.235871     0.179428     0.027       Uiso 1 1 calc R     U  . . .
C3   C   0.10274(12)  0.19806(12)  0.04976(12)  0.0250(3)   Uani 1 1 d    .     .  . . .
H3   H   0.028213     0.198370     0.065903     0.030       Uiso 1 1 calc R     U  . . .
C4   C   0.13869(12)  0.17739(11) -0.03988(12)  0.0243(3)   Uani 1 1 d    .     .  . . .
H4   H   0.088516     0.163616    -0.084512     0.029       Uiso 1 1 calc R     U  . . .
C5   C   0.24897(12)  0.17617(11) -0.06724(11)  0.0206(3)   Uani 1 1 d    .     .  . . .
C6   C   0.29244(13)  0.15955(12) -0.15938(11)  0.0250(3)   Uani 1 1 d    .     .  . . .
H6   H   0.246756     0.148267    -0.208578     0.030       Uiso 1 1 calc R     U  . . .
C7   C   0.40072(13)  0.15988(12) -0.17701(11)  0.0252(3)   Uani 1 1 d    .     .  . . .
H7   H   0.428755     0.148852    -0.239244     0.030       Uiso 1 1 calc R     U  . . .
C8   C   0.47269(12)  0.17588(11) -0.10674(11)  0.0219(3)   Uani 1 1 d    .     .  . . .
H8   H   0.547334     0.175311    -0.122276     0.026       Uiso 1 1 calc R     U  . . .
C9   C   0.43465(11)  0.19244(10) -0.01496(10)  0.0183(3)   Uani 1 1 d    .     .  . . .
C10  C   0.32074(11)  0.19311(10)  0.00275(10)  0.0180(3)   Uani 1 1 d    .     .  . . .
C11  C   0.48992(11)  0.21355(11)  0.06894(11)  0.0202(3)   Uani 1 1 d    .     .  . . .
C12  C   0.59802(12)  0.21561(11)  0.08921(11)  0.0236(3)   Uani 1 1 d    .     .  . . .
O13  O   0.62682(9)   0.24748(10)  0.16385(9)   0.0388(3)   Uani 1 1 d    .     .  . . .
C14  C   0.68315(11)  0.17880(11)  0.02315(11)  0.0201(3)   Uani 1 1 d    .     .  . . .
C15  C   0.77022(12)  0.23789(11) -0.00954(12)  0.0247(3)   Uani 1 1 d    .     .  . . .
H15  H   0.773826     0.300843     0.008964     0.030       Uiso 1 1 calc R     U  . . .
C16  C   0.85142(13)  0.20582(13) -0.06865(12)  0.0293(4)   Uani 1 1 d    .     .  . . .
H16  H   0.909935     0.247065    -0.091083     0.035       Uiso 1 1 calc R     U  . . .
C17  C   0.84770(13)  0.11397(13) -0.09516(12)  0.0303(4)   Uani 1 1 d    .     .  . . .
H17  H   0.903363     0.092165    -0.136013     0.036       Uiso 1 1 calc R     U  . . .
C18  C   0.76267(13)  0.05390(12) -0.06202(12)  0.0284(3)   Uani 1 1 d    .     .  . . .
H18  H   0.760387    -0.009488    -0.079670     0.034       Uiso 1 1 calc R     U  . . .
C19  C   0.68038(12)  0.08591(11) -0.00290(12)  0.0244(3)   Uani 1 1 d    .     .  . . .
H19  H   0.622236     0.044304     0.019722     0.029       Uiso 1 1 calc R     U  . . .
C21  C   0.40376(13)  0.15671(11)  0.27434(11)  0.0250(3)   Uani 1 1 d    .     .  . . .
H21  H   0.462382     0.180681     0.310337     0.030       Uiso 1 1 calc R     U  . . .
C22  C   0.4329(2)    0.05427(14)  0.25705(16)  0.0562(7)   Uani 1 1 d    .     .  . . .
H22A H   0.502168     0.054561     0.219435     0.067       Uiso 1 1 calc R     U  . . .
H22B H   0.378069     0.029049     0.218857     0.067       Uiso 1 1 calc R     U  . . .
C23  C   0.4404(3)   -0.01181(19)  0.35393(19)  0.0841(11)  Uani 1 1 d    .     .  . . .
H23A H   0.456352    -0.078831     0.341286     0.101       Uiso 1 1 calc R     U  . . .
H23B H   0.499870     0.010091     0.389081     0.101       Uiso 1 1 calc R     U  . . .
C24  C   0.3383(2)   -0.01128(15)  0.41655(16)  0.0575(7)   Uani 1 1 d    .     .  . . .
H24A H   0.279737    -0.038529     0.384207     0.069       Uiso 1 1 calc R     U  . . .
H24B H   0.347132    -0.052425     0.479281     0.069       Uiso 1 1 calc R     U  . . .
C25  C   0.3102(2)    0.08968(15)  0.43390(14)  0.0508(6)   Uani 1 1 d    .     .  . . .
H25A H   0.365577     0.114259     0.471944     0.061       Uiso 1 1 calc R     U  . . .
H25B H   0.241435     0.089100     0.472342     0.061       Uiso 1 1 calc R     U  . . .
C26  C   0.30136(18)  0.15772(15)  0.33872(14)  0.0457(5)   Uani 1 1 d    .     .  . . .
H26A H   0.240794     0.137397     0.303897     0.055       Uiso 1 1 calc R     U  . . .
H26B H   0.286886     0.224464     0.352986     0.055       Uiso 1 1 calc R     U  . . .
C27  C   0.38140(12)  0.36325(11)  0.18707(10)  0.0202(3)   Uani 1 1 d    .     .  . . .
H27  H   0.309371     0.369626     0.220108     0.024       Uiso 1 1 calc R     U  . . .
C28  C   0.46467(14)  0.39285(12)  0.25355(12)  0.0293(4)   Uani 1 1 d    .     .  . . .
H28A H   0.455054     0.353394     0.317993     0.035       Uiso 1 1 calc R     U  . . .
H28B H   0.537031     0.379731     0.226193     0.035       Uiso 1 1 calc R     U  . . .
C29  C   0.45480(16)  0.49993(13)  0.26488(14)  0.0372(4)   Uani 1 1 d    .     .  . . .
H29A H   0.386335     0.511120     0.300533     0.045       Uiso 1 1 calc R     U  . . .
H29B H   0.513249     0.517709     0.303682     0.045       Uiso 1 1 calc R     U  . . .
C30  C   0.45956(16)  0.56440(13)  0.16782(15)  0.0395(4)   Uani 1 1 d    .     .  . . .
H30A H   0.450118     0.632906     0.178311     0.047       Uiso 1 1 calc R     U  . . .
H30B H   0.530375     0.557766     0.134309     0.047       Uiso 1 1 calc R     U  . . .
C31  C   0.37323(16)  0.53696(12)  0.10509(14)  0.0362(4)   Uani 1 1 d    .     .  . . .
H31A H   0.378724     0.578542     0.041575     0.043       Uiso 1 1 calc R     U  . . .
H31B H   0.302273     0.548010     0.136507     0.043       Uiso 1 1 calc R     U  . . .
C32  C   0.38404(15)  0.43048(12)  0.08981(12)  0.0291(4)   Uani 1 1 d    .     .  . . .
H32A H   0.452108     0.420934     0.052826     0.035       Uiso 1 1 calc R     U  . . .
H32B H   0.325042     0.413332     0.051301     0.035       Uiso 1 1 calc R     U  . . .
C51  C   0.77418(12)  0.28079(11)  0.43362(11)  0.0227(3)   Uani 1 1 d    .     .  . . .
C52  C   0.66823(13)  0.26252(12)  0.42242(13)  0.0270(3)   Uani 1 1 d    .     .  . . .
H52  H   0.644541     0.250947     0.361618     0.032       Uiso 1 1 calc R     U  . . .
C53  C   0.59591(13)  0.26149(12)  0.50391(14)  0.0317(4)   Uani 1 1 d    .     .  . . .
H53  H   0.522436     0.249973     0.497332     0.038       Uiso 1 1 calc R     U  . . .
C54  C   0.62959(14)  0.27676(12)  0.59231(13)  0.0321(4)   Uani 1 1 d    .     .  . . .
H54  H   0.579194     0.273871     0.646037     0.038       Uiso 1 1 calc R     U  . . .
C55  C   0.73789(13)  0.29677(11)  0.60539(12)  0.0272(3)   Uani 1 1 d    .     .  . . .
C56  C   0.77895(15)  0.31708(13)  0.69321(12)  0.0337(4)   Uani 1 1 d    .     .  . . .
H56  H   0.734260     0.312434     0.750902     0.040       Uiso 1 1 calc R     U  . . .
C57  C   0.88355(15)  0.34342(14)  0.69377(12)  0.0358(4)   Uani 1 1 d    .     .  . . .
H57  H   0.909672     0.358258     0.752546     0.043       Uiso 1 1 calc R     U  . . .
C58  C   0.95448(14)  0.34952(13)  0.61076(12)  0.0311(4)   Uani 1 1 d    .     .  . . .
H58  H   1.026046     0.369525     0.614311     0.037       Uiso 1 1 calc R     U  . . .
C59  C   0.91994(12)  0.32642(11)  0.52433(11)  0.0235(3)   Uani 1 1 d    .     .  . . .
C60  C   0.80991(12)  0.29996(11)  0.52350(11)  0.0228(3)   Uani 1 1 d    .     .  . . .
C61  C   0.97525(12)  0.32655(11)  0.42919(11)  0.0221(3)   Uani 1 1 d    .     .  . . .
C62  C   1.08094(12)  0.34325(11)  0.39374(11)  0.0205(3)   Uani 1 1 d    .     .  . . .
O63  O   1.10737(9)   0.34530(9)   0.30472(8)   0.0265(2)   Uani 1 1 d    .     .  . . .
C64  C   1.16817(11)  0.35461(11)  0.46067(10)  0.0198(3)   Uani 1 1 d    .     .  . . .
C65  C   1.18972(14)  0.28056(12)  0.53433(12)  0.0294(4)   Uani 1 1 d    .     .  . . .
H65  H   1.144950     0.225231     0.546153     0.035       Uiso 1 1 calc R     U  . . .
C66  C   1.27610(15)  0.28683(15)  0.59070(13)  0.0376(4)   Uani 1 1 d    .     .  . . .
H66  H   1.291631     0.234954     0.639549     0.045       Uiso 1 1 calc R     U  . . .
C67  C   1.33939(14)  0.36807(15)  0.57603(13)  0.0379(4)   Uani 1 1 d    .     .  . . .
H67  H   1.398308     0.372443     0.614948     0.045       Uiso 1 1 calc R     U  . . .
C68  C   1.31712(14)  0.44318(15)  0.50468(14)  0.0373(4)   Uani 1 1 d    .     .  . . .
H68  H   1.359879     0.499838     0.495503     0.045       Uiso 1 1 calc R     U  . . .
C69  C   1.23217(13)  0.43621(12)  0.44607(12)  0.0280(3)   Uani 1 1 d    .     .  . . .
H69  H   1.218115     0.487428     0.396069     0.034       Uiso 1 1 calc R     U  . . .
C71  C   0.84828(13)  0.38454(11)  0.24663(11)  0.0235(3)   Uani 1 1 d    .     .  . . .
H71  H   0.772616     0.371113     0.234171     0.028       Uiso 1 1 calc R     U  . . .
C72  C   0.84965(19)  0.48462(13)  0.28079(13)  0.0403(5)   Uani 1 1 d    .     .  . . .
H72A H   0.923560     0.500811     0.293736     0.048       Uiso 1 1 calc R     U  . . .
H72B H   0.805257     0.483175     0.341913     0.048       Uiso 1 1 calc R     U  . . .
C73  C   0.8067(2)    0.56273(14)  0.20379(15)  0.0507(6)   Uani 1 1 d    .     .  . . .
H73A H   0.730281     0.550623     0.196321     0.061       Uiso 1 1 calc R     U  . . .
H73B H   0.812780     0.627146     0.225339     0.061       Uiso 1 1 calc R     U  . . .
C74  C   0.86779(18)  0.56260(13)  0.10754(14)  0.0406(5)   Uani 1 1 d    .     .  . . .
H74A H   0.942211     0.582939     0.113081     0.049       Uiso 1 1 calc R     U  . . .
H74B H   0.835064     0.610006     0.058261     0.049       Uiso 1 1 calc R     U  . . .
C75  C   0.86806(17)  0.46322(13)  0.07496(13)  0.0355(4)   Uani 1 1 d    .     .  . . .
H75A H   0.911756     0.465049     0.013411     0.043       Uiso 1 1 calc R     U  . . .
H75B H   0.794283     0.445905     0.062765     0.043       Uiso 1 1 calc R     U  . . .
C76  C   0.91281(14)  0.38553(12)  0.15095(12)  0.0289(3)   Uani 1 1 d    .     .  . . .
H76A H   0.909201     0.321215     0.128723     0.035       Uiso 1 1 calc R     U  . . .
H76B H   0.988486     0.399525     0.159696     0.035       Uiso 1 1 calc R     U  . . .
C77  C   0.92215(12)  0.18000(11)  0.30198(11)  0.0209(3)   Uani 1 1 d    .     .  . . .
H77  H   0.980058     0.194705     0.249982     0.025       Uiso 1 1 calc R     U  . . .
C78  C   0.82944(15)  0.13632(13)  0.25616(14)  0.0351(4)   Uani 1 1 d    .     .  . . .
H78A H   0.770072     0.121082     0.305498     0.042       Uiso 1 1 calc R     U  . . .
H78B H   0.803177     0.184018     0.203479     0.042       Uiso 1 1 calc R     U  . . .
C79  C   0.86530(17)  0.04396(13)  0.21536(14)  0.0387(4)   Uani 1 1 d    .     .  . . .
H79A H   0.803972     0.015666     0.187734     0.046       Uiso 1 1 calc R     U  . . .
H79B H   0.920933     0.060155     0.162632     0.046       Uiso 1 1 calc R     U  . . .
C80  C   0.90934(15) -0.02988(12)  0.29377(13)  0.0335(4)   Uani 1 1 d    .     .  . . .
H80A H   0.934903    -0.087738     0.265129     0.040       Uiso 1 1 calc R     U  . . .
H80B H   0.851975    -0.050494     0.343718     0.040       Uiso 1 1 calc R     U  . . .
C81  C   1.00082(17)  0.01318(14)  0.34047(16)  0.0415(5)   Uani 1 1 d    .     .  . . .
H81A H   1.061056     0.027235     0.291801     0.050       Uiso 1 1 calc R     U  . . .
H81B H   1.025706    -0.034756     0.393600     0.050       Uiso 1 1 calc R     U  . . .
C82  C   0.96738(16)  0.10661(13)  0.38094(13)  0.0356(4)   Uani 1 1 d    .     .  . . .
H82A H   0.912807     0.091567     0.434809     0.043       Uiso 1 1 calc R     U  . . .
H82B H   1.029918     0.134806     0.406808     0.043       Uiso 1 1 calc R     U  . . .
P1   P   0.39587(3)   0.23853(3)   0.16110(3)   0.01794(9)  Uani 1 1 d    .     .  . . .
P2   P   0.88631(3)   0.29398(3)   0.34668(3)   0.01943(9)  Uani 1 1 d    .     .  . . .

loop_
    _atom_site_aniso_label
    _atom_site_aniso_U_11
    _atom_site_aniso_U_22
    _atom_site_aniso_U_33
    _atom_site_aniso_U_23
    _atom_site_aniso_U_13
    _atom_site_aniso_U_12
C1   0.0193(7)    0.0174(7)    0.0199(7)   -0.0033(5)   -0.0025(5)    0.0009(5)
C2   0.0204(7)    0.0241(8)    0.0226(7)   -0.0040(6)    0.0010(6)    0.0009(6)
C3   0.0166(7)    0.0273(8)    0.0313(8)   -0.0051(6)   -0.0007(6)    0.0010(6)
C4   0.0207(7)    0.0246(8)    0.0286(8)   -0.0045(6)   -0.0077(6)   -0.0010(6)
C5   0.0203(7)    0.0188(7)    0.0234(7)   -0.0035(6)   -0.0047(6)   -0.0007(5)
C6   0.0287(8)    0.0269(8)    0.0207(7)   -0.0068(6)   -0.0049(6)   -0.0019(6)
C7   0.0314(8)    0.0273(8)    0.0175(7)   -0.0055(6)    0.0003(6)    0.0013(6)
C8   0.0207(7)    0.0224(7)    0.0222(7)   -0.0031(6)    0.0012(6)    0.0016(6)
C9   0.0188(7)    0.0158(7)    0.0201(7)   -0.0023(5)   -0.0019(5)    0.0015(5)
C10  0.0192(7)    0.0159(7)    0.0189(7)   -0.0022(5)   -0.0017(5)    0.0005(5)
C11  0.0182(7)    0.0229(7)    0.0202(7)   -0.0052(6)   -0.0017(5)    0.0027(6)
C12  0.0205(7)    0.0251(8)    0.0265(8)   -0.0071(6)   -0.0045(6)    0.0036(6)
O13  0.0238(6)    0.0605(9)    0.0392(7)   -0.0294(6)   -0.0109(5)    0.0106(6)
C14  0.0166(7)    0.0230(7)    0.0216(7)   -0.0038(6)   -0.0057(5)    0.0044(5)
C15  0.0223(7)    0.0219(7)    0.0311(8)   -0.0045(6)   -0.0091(6)    0.0013(6)
C16  0.0208(8)    0.0335(9)    0.0319(9)    0.0025(7)   -0.0022(6)   -0.0027(6)
C17  0.0241(8)    0.0385(10)   0.0280(8)   -0.0064(7)    0.0031(6)    0.0076(7)
C18  0.0302(8)    0.0232(8)    0.0326(9)   -0.0068(7)   -0.0032(7)    0.0070(6)
C19  0.0216(7)    0.0201(7)    0.0311(8)   -0.0022(6)   -0.0012(6)    0.0000(6)
C21  0.0297(8)    0.0237(8)    0.0214(7)   -0.0012(6)   -0.0042(6)    0.0042(6)
C22  0.0905(18)   0.0269(10)   0.0436(12)   0.0056(8)    0.0316(12)   0.0230(10)
C23  0.121(2)     0.0512(14)   0.0623(16)   0.0288(12)   0.0501(16)   0.0554(16)
C24  0.0932(18)   0.0312(11)   0.0409(12)   0.0086(9)    0.0236(12)   0.0137(11)
C25  0.0786(16)   0.0369(11)   0.0305(10)   0.0075(8)    0.0185(10)   0.0223(10)
C26  0.0578(13)   0.0399(11)   0.0322(10)   0.0103(8)    0.0187(9)    0.0230(9)
C27  0.0221(7)    0.0201(7)    0.0190(7)   -0.0052(6)   -0.0013(6)    0.0024(6)
C28  0.0346(9)    0.0272(8)    0.0282(8)   -0.0094(7)   -0.0075(7)   -0.0006(7)
C29  0.0450(11)   0.0304(9)    0.0394(10)  -0.0166(8)   -0.0012(8)   -0.0073(8)
C30  0.0440(11)   0.0246(9)    0.0496(11)  -0.0099(8)    0.0134(9)   -0.0076(8)
C31  0.0448(11)   0.0219(8)    0.0391(10)   0.0020(7)    0.0062(8)    0.0042(7)
C32  0.0403(9)    0.0232(8)    0.0234(8)   -0.0012(6)   -0.0027(7)    0.0037(7)
C51  0.0207(7)    0.0234(7)    0.0234(8)   -0.0023(6)    0.0011(6)    0.0017(6)
C52  0.0225(8)    0.0260(8)    0.0321(9)   -0.0025(7)   -0.0012(6)    0.0010(6)
C53  0.0204(8)    0.0288(9)    0.0441(10)  -0.0014(7)    0.0058(7)   -0.0002(6)
C54  0.0291(9)    0.0269(8)    0.0374(10)  -0.0007(7)    0.0131(7)    0.0020(7)
C55  0.0306(8)    0.0221(8)    0.0273(8)   -0.0014(6)    0.0060(7)    0.0042(6)
C56  0.0411(10)   0.0362(10)   0.0225(8)   -0.0042(7)    0.0094(7)    0.0051(8)
C57  0.0434(10)   0.0453(11)   0.0204(8)   -0.0109(7)   -0.0011(7)    0.0050(8)
C58  0.0315(9)    0.0387(10)   0.0249(8)   -0.0105(7)   -0.0006(7)    0.0003(7)
C59  0.0244(8)    0.0241(8)    0.0223(7)   -0.0052(6)    0.0005(6)    0.0023(6)
C60  0.0239(7)    0.0221(7)    0.0219(7)   -0.0027(6)    0.0018(6)    0.0029(6)
C61  0.0210(7)    0.0263(8)    0.0203(7)   -0.0071(6)   -0.0025(6)   -0.0006(6)
C62  0.0223(7)    0.0202(7)    0.0195(7)   -0.0040(6)   -0.0015(6)    0.0010(6)
O63  0.0251(6)    0.0365(6)    0.0184(5)   -0.0057(5)   -0.0004(4)   -0.0006(5)
C64  0.0180(7)    0.0242(7)    0.0178(7)   -0.0059(6)   -0.0002(5)    0.0024(6)
C65  0.0326(9)    0.0294(9)    0.0259(8)   -0.0013(7)   -0.0052(7)    0.0012(7)
C66  0.0403(10)   0.0478(11)   0.0253(9)   -0.0038(8)   -0.0117(7)    0.0135(8)
C67  0.0249(8)    0.0605(13)   0.0340(10)  -0.0235(9)   -0.0116(7)    0.0094(8)
C68  0.0265(9)    0.0435(11)   0.0458(11)  -0.0183(9)   -0.0042(8)   -0.0073(8)
C69  0.0256(8)    0.0301(8)    0.0283(8)   -0.0034(7)   -0.0024(6)   -0.0033(6)
C71  0.0254(8)    0.0221(7)    0.0235(8)   -0.0037(6)   -0.0036(6)    0.0017(6)
C72  0.0689(14)   0.0249(9)    0.0272(9)   -0.0074(7)    0.0042(9)    0.0091(8)
C73  0.0831(17)   0.0261(10)   0.0420(11)  -0.0057(8)    0.0022(11)   0.0167(10)
C74  0.0657(13)   0.0243(9)    0.0317(9)   -0.0004(7)   -0.0089(9)   -0.0032(8)
C75  0.0535(11)   0.0293(9)    0.0244(8)   -0.0043(7)   -0.0082(8)    0.0037(8)
C76  0.0367(9)    0.0285(8)    0.0221(8)   -0.0053(6)   -0.0030(7)    0.0045(7)
C77  0.0209(7)    0.0215(7)    0.0208(7)   -0.0033(6)   -0.0026(6)    0.0007(6)
C78  0.0364(10)   0.0264(9)    0.0451(11)  -0.0063(7)   -0.0217(8)    0.0013(7)
C79  0.0551(12)   0.0242(9)    0.0395(10)  -0.0061(7)   -0.0203(9)   -0.0028(8)
C80  0.0420(10)   0.0224(8)    0.0367(10)  -0.0046(7)   -0.0060(8)   -0.0007(7)
C81  0.0491(11)   0.0295(9)    0.0495(12)  -0.0104(8)   -0.0236(9)    0.0135(8)
C82  0.0485(11)   0.0302(9)    0.0312(9)   -0.0080(7)   -0.0217(8)    0.0092(8)
P1   0.01804(18)  0.01922(18)  0.01723(18) -0.00431(14) -0.00274(13)  0.00255(14)
P2   0.01804(18)  0.02223(19)  0.01844(18) -0.00407(14) -0.00143(14) -0.00007(14)


#------------------------------------------------------------------------------#
#                              MOLECULAR GEOMETRY                              #
#------------------------------------------------------------------------------#

_geom_special_details
;
 All esds (except the esd in the dihedral angle between two l.s. planes)
 are estimated using the full covariance matrix.  The cell esds are taken
 into account individually in the estimation of esds in distances, angles
 and torsion angles; correlations between esds in cell parameters are only
 used when they are defined by crystal symmetry.  An approximate (isotropic)
 treatment of cell esds is used for estimating esds involving l.s. planes.
;
loop_
    _geom_bond_atom_site_label_1
    _geom_bond_atom_site_label_2
    _geom_bond_distance
    _geom_bond_site_symmetry_2
    _geom_bond_publ_flag
C1   C2   1.379(2)    .           ?
C1   C10  1.417(2)    .           ?
C1   P1   1.8007(15)  .           ?
C2   C3   1.414(2)    .           ?
C2   H2   0.9500      .           ?
C3   C4   1.372(2)    .           ?
C3   H3   0.9500      .           ?
C4   C5   1.416(2)    .           ?
C4   H4   0.9500      .           ?
C5   C10  1.411(2)    .           ?
C5   C6   1.416(2)    .           ?
C6   C7   1.368(2)    .           ?
C6   H6   0.9500      .           ?
C7   C8   1.412(2)    .           ?
C7   H7   0.9500      .           ?
C8   C9   1.390(2)    .           ?
C8   H8   0.9500      .           ?
C9   C10  1.438(2)    .           ?
C9   C11  1.460(2)    .           ?
C11  C12  1.404(2)    .           ?
C11  P1   1.7633(15)  .           ?
C12  O13  1.2599(19)  .           ?
C12  C14  1.503(2)    .           ?
C14  C19  1.393(2)    .           ?
C14  C15  1.394(2)    .           ?
C15  C16  1.383(2)    .           ?
C15  H15  0.9500      .           ?
C16  C17  1.382(2)    .           ?
C16  H16  0.9500      .           ?
C17  C18  1.383(2)    .           ?
C17  H17  0.9500      .           ?
C18  C19  1.393(2)    .           ?
C18  H18  0.9500      .           ?
C19  H19  0.9500      .           ?
C21  C22  1.517(2)    .           ?
C21  C26  1.527(2)    .           ?
C21  P1   1.8251(16)  .           ?
C21  H21  1.0000      .           ?
C22  C23  1.536(3)    .           ?
C22  H22A 0.9900      .           ?
C22  H22B 0.9900      .           ?
C23  C24  1.510(3)    .           ?
C23  H23A 0.9900      .           ?
C23  H23B 0.9900      .           ?
C24  C25  1.494(3)    .           ?
C24  H24A 0.9900      .           ?
C24  H24B 0.9900      .           ?
C25  C26  1.532(2)    .           ?
C25  H25A 0.9900      .           ?
C25  H25B 0.9900      .           ?
C26  H26A 0.9900      .           ?
C26  H26B 0.9900      .           ?
C27  C28  1.533(2)    .           ?
C27  C32  1.539(2)    .           ?
C27  P1   1.8281(15)  .           ?
C27  H27  1.0000      .           ?
C28  C29  1.525(2)    .           ?
C28  H28A 0.9900      .           ?
C28  H28B 0.9900      .           ?
C29  C30  1.518(3)    .           ?
C29  H29A 0.9900      .           ?
C29  H29B 0.9900      .           ?
C30  C31  1.516(3)    .           ?
C30  H30A 0.9900      .           ?
C30  H30B 0.9900      .           ?
C31  C32  1.531(2)    .           ?
C31  H31A 0.9900      .           ?
C31  H31B 0.9900      .           ?
C32  H32A 0.9900      .           ?
C32  H32B 0.9900      .           ?
C51  C52  1.379(2)    .           ?
C51  C60  1.416(2)    .           ?
C51  P2   1.7995(16)  .           ?
C52  C53  1.413(2)    .           ?
C52  H52  0.9500      .           ?
C53  C54  1.371(3)    .           ?
C53  H53  0.9500      .           ?
C54  C55  1.418(2)    .           ?
C54  H54  0.9500      .           ?
C55  C60  1.412(2)    .           ?
C55  C56  1.421(2)    .           ?
C56  C57  1.369(3)    .           ?
C56  H56  0.9500      .           ?
C57  C58  1.414(2)    .           ?
C57  H57  0.9500      .           ?
C58  C59  1.385(2)    .           ?
C58  H58  0.9500      .           ?
C59  C60  1.435(2)    .           ?
C59  C61  1.463(2)    .           ?
C61  C62  1.400(2)    .           ?
C61  P2   1.7557(15)  .           ?
C62  O63  1.2643(18)  .           ?
C62  C64  1.503(2)    .           ?
C64  C69  1.386(2)    .           ?
C64  C65  1.389(2)    .           ?
C65  C66  1.387(2)    .           ?
C65  H65  0.9500      .           ?
C66  C67  1.376(3)    .           ?
C66  H66  0.9500      .           ?
C67  C68  1.380(3)    .           ?
C67  H67  0.9500      .           ?
C68  C69  1.393(2)    .           ?
C68  H68  0.9500      .           ?
C69  H69  0.9500      .           ?
C71  C76  1.520(2)    .           ?
C71  C72  1.535(2)    .           ?
C71  P2   1.8306(16)  .           ?
C71  H71  1.0000      .           ?
C72  C73  1.537(3)    .           ?
C72  H72A 0.9900      .           ?
C72  H72B 0.9900      .           ?
C73  C74  1.509(3)    .           ?
C73  H73A 0.9900      .           ?
C73  H73B 0.9900      .           ?
C74  C75  1.515(2)    .           ?
C74  H74A 0.9900      .           ?
C74  H74B 0.9900      .           ?
C75  C76  1.534(2)    .           ?
C75  H75A 0.9900      .           ?
C75  H75B 0.9900      .           ?
C76  H76A 0.9900      .           ?
C76  H76B 0.9900      .           ?
C77  C82  1.527(2)    .           ?
C77  C78  1.531(2)    .           ?
C77  P2   1.8264(15)  .           ?
C77  H77  1.0000      .           ?
C78  C79  1.530(3)    .           ?
C78  H78A 0.9900      .           ?
C78  H78B 0.9900      .           ?
C79  C80  1.520(2)    .           ?
C79  H79A 0.9900      .           ?
C79  H79B 0.9900      .           ?
C80  C81  1.521(3)    .           ?
C80  H80A 0.9900      .           ?
C80  H80B 0.9900      .           ?
C81  C82  1.533(3)    .           ?
C81  H81A 0.9900      .           ?
C81  H81B 0.9900      .           ?
C82  H82A 0.9900      .           ?
C82  H82B 0.9900      .           ?

loop_
    _geom_angle_atom_site_label_1
    _geom_angle_atom_site_label_2
    _geom_angle_atom_site_label_3
    _geom_angle
    _geom_angle_site_symmetry_1
    _geom_angle_site_symmetry_3
    _geom_angle_publ_flag
C2   C1   C10  120.94(13)   .       .       ?
C2   C1   P1   131.08(12)   .       .       ?
C10  C1   P1   107.83(10)   .       .       ?
C1   C2   C3   118.35(14)   .       .       ?
C1   C2   H2   120.8        .       .       ?
C3   C2   H2   120.8        .       .       ?
C4   C3   C2   121.31(14)   .       .       ?
C4   C3   H3   119.3        .       .       ?
C2   C3   H3   119.3        .       .       ?
C3   C4   C5   121.37(14)   .       .       ?
C3   C4   H4   119.3        .       .       ?
C5   C4   H4   119.3        .       .       ?
C10  C5   C4   117.35(14)   .       .       ?
C10  C5   C6   117.71(14)   .       .       ?
C4   C5   C6   124.94(14)   .       .       ?
C7   C6   C5   119.48(14)   .       .       ?
C7   C6   H6   120.3        .       .       ?
C5   C6   H6   120.3        .       .       ?
C6   C7   C8   122.88(14)   .       .       ?
C6   C7   H7   118.6        .       .       ?
C8   C7   H7   118.6        .       .       ?
C9   C8   C7   120.21(14)   .       .       ?
C9   C8   H8   119.9        .       .       ?
C7   C8   H8   119.9        .       .       ?
C8   C9   C10  116.63(13)   .       .       ?
C8   C9   C11  131.51(14)   .       .       ?
C10  C9   C11  111.81(12)   .       .       ?
C5   C10  C1   120.57(13)   .       .       ?
C5   C10  C9   123.08(13)   .       .       ?
C1   C10  C9   116.34(13)   .       .       ?
C12  C11  C9   133.28(14)   .       .       ?
C12  C11  P1   117.01(11)   .       .       ?
C9   C11  P1   109.70(10)   .       .       ?
O13  C12  C11  121.12(14)   .       .       ?
O13  C12  C14  117.80(13)   .       .       ?
C11  C12  C14  121.08(13)   .       .       ?
C19  C14  C15  118.86(14)   .       .       ?
C19  C14  C12  122.16(14)   .       .       ?
C15  C14  C12  118.91(14)   .       .       ?
C16  C15  C14  120.68(15)   .       .       ?
C16  C15  H15  119.7        .       .       ?
C14  C15  H15  119.7        .       .       ?
C17  C16  C15  120.21(15)   .       .       ?
C17  C16  H16  119.9        .       .       ?
C15  C16  H16  119.9        .       .       ?
C16  C17  C18  119.78(15)   .       .       ?
C16  C17  H17  120.1        .       .       ?
C18  C17  H17  120.1        .       .       ?
C17  C18  C19  120.30(15)   .       .       ?
C17  C18  H18  119.9        .       .       ?
C19  C18  H18  119.9        .       .       ?
C18  C19  C14  120.15(15)   .       .       ?
C18  C19  H19  119.9        .       .       ?
C14  C19  H19  119.9        .       .       ?
C22  C21  C26  110.84(15)   .       .       ?
C22  C21  P1   111.97(12)   .       .       ?
C26  C21  P1   112.05(11)   .       .       ?
C22  C21  H21  107.2        .       .       ?
C26  C21  H21  107.2        .       .       ?
P1   C21  H21  107.2        .       .       ?
C21  C22  C23  110.35(18)   .       .       ?
C21  C22  H22A 109.6        .       .       ?
C23  C22  H22A 109.6        .       .       ?
C21  C22  H22B 109.6        .       .       ?
C23  C22  H22B 109.6        .       .       ?
H22A C22  H22B 108.1        .       .       ?
C24  C23  C22  111.9(2)     .       .       ?
C24  C23  H23A 109.2        .       .       ?
C22  C23  H23A 109.2        .       .       ?
C24  C23  H23B 109.2        .       .       ?
C22  C23  H23B 109.2        .       .       ?
H23A C23  H23B 107.9        .       .       ?
C25  C24  C23  110.3(2)     .       .       ?
C25  C24  H24A 109.6        .       .       ?
C23  C24  H24A 109.6        .       .       ?
C25  C24  H24B 109.6        .       .       ?
C23  C24  H24B 109.6        .       .       ?
H24A C24  H24B 108.1        .       .       ?
C24  C25  C26  111.70(17)   .       .       ?
C24  C25  H25A 109.3        .       .       ?
C26  C25  H25A 109.3        .       .       ?
C24  C25  H25B 109.3        .       .       ?
C26  C25  H25B 109.3        .       .       ?
H25A C25  H25B 107.9        .       .       ?
C21  C26  C25  111.20(16)   .       .       ?
C21  C26  H26A 109.4        .       .       ?
C25  C26  H26A 109.4        .       .       ?
C21  C26  H26B 109.4        .       .       ?
C25  C26  H26B 109.4        .       .       ?
H26A C26  H26B 108.0        .       .       ?
C28  C27  C32  111.48(13)   .       .       ?
C28  C27  P1   113.94(11)   .       .       ?
C32  C27  P1   107.95(10)   .       .       ?
C28  C27  H27  107.7        .       .       ?
C32  C27  H27  107.7        .       .       ?
P1   C27  H27  107.7        .       .       ?
C29  C28  C27  111.38(14)   .       .       ?
C29  C28  H28A 109.4        .       .       ?
C27  C28  H28A 109.4        .       .       ?
C29  C28  H28B 109.4        .       .       ?
C27  C28  H28B 109.4        .       .       ?
H28A C28  H28B 108.0        .       .       ?
C30  C29  C28  112.12(15)   .       .       ?
C30  C29  H29A 109.2        .       .       ?
C28  C29  H29A 109.2        .       .       ?
C30  C29  H29B 109.2        .       .       ?
C28  C29  H29B 109.2        .       .       ?
H29A C29  H29B 107.9        .       .       ?
C31  C30  C29  110.62(15)   .       .       ?
C31  C30  H30A 109.5        .       .       ?
C29  C30  H30A 109.5        .       .       ?
C31  C30  H30B 109.5        .       .       ?
C29  C30  H30B 109.5        .       .       ?
H30A C30  H30B 108.1        .       .       ?
C30  C31  C32  110.71(15)   .       .       ?
C30  C31  H31A 109.5        .       .       ?
C32  C31  H31A 109.5        .       .       ?
C30  C31  H31B 109.5        .       .       ?
C32  C31  H31B 109.5        .       .       ?
H31A C31  H31B 108.1        .       .       ?
C31  C32  C27  111.34(13)   .       .       ?
C31  C32  H32A 109.4        .       .       ?
C27  C32  H32A 109.4        .       .       ?
C31  C32  H32B 109.4        .       .       ?
C27  C32  H32B 109.4        .       .       ?
H32A C32  H32B 108.0        .       .       ?
C52  C51  C60  121.34(15)   .       .       ?
C52  C51  P2   130.72(13)   .       .       ?
C60  C51  P2   107.80(11)   .       .       ?
C51  C52  C53  118.14(16)   .       .       ?
C51  C52  H52  120.9        .       .       ?
C53  C52  H52  120.9        .       .       ?
C54  C53  C52  121.36(16)   .       .       ?
C54  C53  H53  119.3        .       .       ?
C52  C53  H53  119.3        .       .       ?
C53  C54  C55  121.55(15)   .       .       ?
C53  C54  H54  119.2        .       .       ?
C55  C54  H54  119.2        .       .       ?
C60  C55  C54  117.17(15)   .       .       ?
C60  C55  C56  117.48(15)   .       .       ?
C54  C55  C56  125.31(16)   .       .       ?
C57  C56  C55  119.30(15)   .       .       ?
C57  C56  H56  120.4        .       .       ?
C55  C56  H56  120.4        .       .       ?
C56  C57  C58  122.93(16)   .       .       ?
C56  C57  H57  118.5        .       .       ?
C58  C57  H57  118.5        .       .       ?
C59  C58  C57  120.20(16)   .       .       ?
C59  C58  H58  119.9        .       .       ?
C57  C58  H58  119.9        .       .       ?
C58  C59  C60  116.81(14)   .       .       ?
C58  C59  C61  131.47(15)   .       .       ?
C60  C59  C61  111.69(13)   .       .       ?
C55  C60  C51  120.39(15)   .       .       ?
C55  C60  C59  123.19(15)   .       .       ?
C51  C60  C59  116.36(14)   .       .       ?
C62  C61  C59  133.81(14)   .       .       ?
C62  C61  P2   116.31(11)   .       .       ?
C59  C61  P2   109.83(11)   .       .       ?
O63  C62  C61  121.23(14)   .       .       ?
O63  C62  C64  117.44(13)   .       .       ?
C61  C62  C64  121.27(13)   .       .       ?
C69  C64  C65  119.18(14)   .       .       ?
C69  C64  C62  120.50(14)   .       .       ?
C65  C64  C62  120.19(14)   .       .       ?
C66  C65  C64  120.47(16)   .       .       ?
C66  C65  H65  119.8        .       .       ?
C64  C65  H65  119.8        .       .       ?
C67  C66  C65  120.12(17)   .       .       ?
C67  C66  H66  119.9        .       .       ?
C65  C66  H66  119.9        .       .       ?
C66  C67  C68  119.90(16)   .       .       ?
C66  C67  H67  120.0        .       .       ?
C68  C67  H67  120.0        .       .       ?
C67  C68  C69  120.25(17)   .       .       ?
C67  C68  H68  119.9        .       .       ?
C69  C68  H68  119.9        .       .       ?
C64  C69  C68  120.03(16)   .       .       ?
C64  C69  H69  120.0        .       .       ?
C68  C69  H69  120.0        .       .       ?
C76  C71  C72  110.66(14)   .       .       ?
C76  C71  P2   116.61(11)   .       .       ?
C72  C71  P2   108.23(11)   .       .       ?
C76  C71  H71  107.0        .       .       ?
C72  C71  H71  107.0        .       .       ?
P2   C71  H71  107.0        .       .       ?
C71  C72  C73  110.78(15)   .       .       ?
C71  C72  H72A 109.5        .       .       ?
C73  C72  H72A 109.5        .       .       ?
C71  C72  H72B 109.5        .       .       ?
C73  C72  H72B 109.5        .       .       ?
H72A C72  H72B 108.1        .       .       ?
C74  C73  C72  111.05(17)   .       .       ?
C74  C73  H73A 109.4        .       .       ?
C72  C73  H73A 109.4        .       .       ?
C74  C73  H73B 109.4        .       .       ?
C72  C73  H73B 109.4        .       .       ?
H73A C73  H73B 108.0        .       .       ?
C73  C74  C75  111.50(16)   .       .       ?
C73  C74  H74A 109.3        .       .       ?
C75  C74  H74A 109.3        .       .       ?
C73  C74  H74B 109.3        .       .       ?
C75  C74  H74B 109.3        .       .       ?
H74A C74  H74B 108.0        .       .       ?
C74  C75  C76  111.74(14)   .       .       ?
C74  C75  H75A 109.3        .       .       ?
C76  C75  H75A 109.3        .       .       ?
C74  C75  H75B 109.3        .       .       ?
C76  C75  H75B 109.3        .       .       ?
H75A C75  H75B 107.9        .       .       ?
C71  C76  C75  109.57(14)   .       .       ?
C71  C76  H76A 109.8        .       .       ?
C75  C76  H76A 109.8        .       .       ?
C71  C76  H76B 109.8        .       .       ?
C75  C76  H76B 109.8        .       .       ?
H76A C76  H76B 108.2        .       .       ?
C82  C77  C78  110.80(13)   .       .       ?
C82  C77  P2   111.70(11)   .       .       ?
C78  C77  P2   112.66(11)   .       .       ?
C82  C77  H77  107.1        .       .       ?
C78  C77  H77  107.1        .       .       ?
P2   C77  H77  107.1        .       .       ?
C79  C78  C77  110.49(14)   .       .       ?
C79  C78  H78A 109.6        .       .       ?
C77  C78  H78A 109.6        .       .       ?
C79  C78  H78B 109.6        .       .       ?
C77  C78  H78B 109.6        .       .       ?
H78A C78  H78B 108.1        .       .       ?
C80  C79  C78  111.00(15)   .       .       ?
C80  C79  H79A 109.4        .       .       ?
C78  C79  H79A 109.4        .       .       ?
C80  C79  H79B 109.4        .       .       ?
C78  C79  H79B 109.4        .       .       ?
H79A C79  H79B 108.0        .       .       ?
C79  C80  C81  110.56(15)   .       .       ?
C79  C80  H80A 109.5        .       .       ?
C81  C80  H80A 109.5        .       .       ?
C79  C80  H80B 109.5        .       .       ?
C81  C80  H80B 109.5        .       .       ?
H80A C80  H80B 108.1        .       .       ?
C80  C81  C82  111.80(16)   .       .       ?
C80  C81  H81A 109.3        .       .       ?
C82  C81  H81A 109.3        .       .       ?
C80  C81  H81B 109.3        .       .       ?
C82  C81  H81B 109.3        .       .       ?
H81A C81  H81B 107.9        .       .       ?
C77  C82  C81  110.59(14)   .       .       ?
C77  C82  H82A 109.5        .       .       ?
C81  C82  H82A 109.5        .       .       ?
C77  C82  H82B 109.5        .       .       ?
C81  C82  H82B 109.5        .       .       ?
H82A C82  H82B 108.1        .       .       ?
C11  P1   C1    94.17(7)    .       .       ?
C11  P1   C21  114.05(7)    .       .       ?
C1   P1   C21  112.41(7)    .       .       ?
C11  P1   C27  118.65(7)    .       .       ?
C1   P1   C27  106.84(7)    .       .       ?
C21  P1   C27  109.56(7)    .       .       ?
C61  P2   C51   94.29(7)    .       .       ?
C61  P2   C77  113.04(7)    .       .       ?
C51  P2   C77  112.15(7)    .       .       ?
C61  P2   C71  119.12(7)    .       .       ?
C51  P2   C71  106.77(7)    .       .       ?
C77  P2   C71  110.20(7)    .       .       ?

loop_
    _geom_torsion_atom_site_label_1
    _geom_torsion_atom_site_label_2
    _geom_torsion_atom_site_label_3
    _geom_torsion_atom_site_label_4
    _geom_torsion
    _geom_torsion_site_symmetry_1
    _geom_torsion_site_symmetry_2
    _geom_torsion_site_symmetry_3
    _geom_torsion_site_symmetry_4
    _geom_torsion_publ_flag
C10  C1   C2   C3      2.9(2)     .       .       .       .       ?
P1   C1   C2   C3    177.94(12)   .       .       .       .       ?
C1   C2   C3   C4     -2.7(2)     .       .       .       .       ?
C2   C3   C4   C5     -0.1(2)     .       .       .       .       ?
C3   C4   C5   C10     2.6(2)     .       .       .       .       ?
C3   C4   C5   C6   -177.25(15)   .       .       .       .       ?
C10  C5   C6   C7      0.4(2)     .       .       .       .       ?
C4   C5   C6   C7   -179.80(15)   .       .       .       .       ?
C5   C6   C7   C8      0.2(2)     .       .       .       .       ?
C6   C7   C8   C9     -0.1(2)     .       .       .       .       ?
C7   C8   C9   C10    -0.6(2)     .       .       .       .       ?
C7   C8   C9   C11  -177.92(15)   .       .       .       .       ?
C4   C5   C10  C1     -2.3(2)     .       .       .       .       ?
C6   C5   C10  C1    177.51(14)   .       .       .       .       ?
C4   C5   C10  C9    179.04(13)   .       .       .       .       ?
C6   C5   C10  C9     -1.1(2)     .       .       .       .       ?
C2   C1   C10  C5     -0.4(2)     .       .       .       .       ?
P1   C1   C10  C5   -176.48(11)   .       .       .       .       ?
C2   C1   C10  C9    178.31(13)   .       .       .       .       ?
P1   C1   C10  C9      2.26(16)   .       .       .       .       ?
C8   C9   C10  C5      1.2(2)     .       .       .       .       ?
C11  C9   C10  C5    179.08(13)   .       .       .       .       ?
C8   C9   C10  C1   -177.48(13)   .       .       .       .       ?
C11  C9   C10  C1      0.38(18)   .       .       .       .       ?
C8   C9   C11  C12    -6.9(3)     .       .       .       .       ?
C10  C9   C11  C12   175.68(16)   .       .       .       .       ?
C8   C9   C11  P1    174.53(14)   .       .       .       .       ?
C10  C9   C11  P1     -2.91(15)   .       .       .       .       ?
C9   C11  C12  O13   171.47(16)   .       .       .       .       ?
P1   C11  C12  O13   -10.0(2)     .       .       .       .       ?
C9   C11  C12  C14    -9.2(3)     .       .       .       .       ?
P1   C11  C12  C14   169.27(12)   .       .       .       .       ?
O13  C12  C14  C19   124.93(17)   .       .       .       .       ?
C11  C12  C14  C19   -54.4(2)     .       .       .       .       ?
O13  C12  C14  C15   -52.0(2)     .       .       .       .       ?
C11  C12  C14  C15   128.65(16)   .       .       .       .       ?
C19  C14  C15  C16     1.5(2)     .       .       .       .       ?
C12  C14  C15  C16   178.53(14)   .       .       .       .       ?
C14  C15  C16  C17    -0.7(2)     .       .       .       .       ?
C15  C16  C17  C18    -0.3(2)     .       .       .       .       ?
C16  C17  C18  C19     0.6(3)     .       .       .       .       ?
C17  C18  C19  C14     0.1(2)     .       .       .       .       ?
C15  C14  C19  C18    -1.1(2)     .       .       .       .       ?
C12  C14  C19  C18  -178.10(14)   .       .       .       .       ?
C26  C21  C22  C23   -55.0(3)     .       .       .       .       ?
P1   C21  C22  C23   179.12(19)   .       .       .       .       ?
C21  C22  C23  C24    56.5(3)     .       .       .       .       ?
C22  C23  C24  C25   -56.9(3)     .       .       .       .       ?
C23  C24  C25  C26    56.3(3)     .       .       .       .       ?
C22  C21  C26  C25    54.9(2)     .       .       .       .       ?
P1   C21  C26  C25  -179.22(15)   .       .       .       .       ?
C24  C25  C26  C21   -55.8(3)     .       .       .       .       ?
C32  C27  C28  C29    52.27(18)   .       .       .       .       ?
P1   C27  C28  C29   174.75(12)   .       .       .       .       ?
C27  C28  C29  C30   -54.3(2)     .       .       .       .       ?
C28  C29  C30  C31    57.0(2)     .       .       .       .       ?
C29  C30  C31  C32   -57.7(2)     .       .       .       .       ?
C30  C31  C32  C27    56.43(19)   .       .       .       .       ?
C28  C27  C32  C31   -53.69(19)   .       .       .       .       ?
P1   C27  C32  C31  -179.55(12)   .       .       .       .       ?
C60  C51  C52  C53    -1.2(2)     .       .       .       .       ?
P2   C51  C52  C53  -176.36(13)   .       .       .       .       ?
C51  C52  C53  C54    -0.9(2)     .       .       .       .       ?
C52  C53  C54  C55     1.7(3)     .       .       .       .       ?
C53  C54  C55  C60    -0.2(2)     .       .       .       .       ?
C53  C54  C55  C56   177.48(17)   .       .       .       .       ?
C60  C55  C56  C57     3.3(2)     .       .       .       .       ?
C54  C55  C56  C57  -174.39(17)   .       .       .       .       ?
C55  C56  C57  C58    -1.4(3)     .       .       .       .       ?
C56  C57  C58  C59    -1.4(3)     .       .       .       .       ?
C57  C58  C59  C60     2.1(2)     .       .       .       .       ?
C57  C58  C59  C61   179.87(17)   .       .       .       .       ?
C54  C55  C60  C51    -1.9(2)     .       .       .       .       ?
C56  C55  C60  C51  -179.78(15)   .       .       .       .       ?
C54  C55  C60  C59   175.22(15)   .       .       .       .       ?
C56  C55  C60  C59    -2.7(2)     .       .       .       .       ?
C52  C51  C60  C55     2.7(2)     .       .       .       .       ?
P2   C51  C60  C55   178.79(12)   .       .       .       .       ?
C52  C51  C60  C59  -174.63(14)   .       .       .       .       ?
P2   C51  C60  C59     1.50(17)   .       .       .       .       ?
C58  C59  C60  C55     0.0(2)     .       .       .       .       ?
C61  C59  C60  C55  -178.25(14)   .       .       .       .       ?
C58  C59  C60  C51   177.19(15)   .       .       .       .       ?
C61  C59  C60  C51    -1.0(2)     .       .       .       .       ?
C58  C59  C61  C62     4.8(3)     .       .       .       .       ?
C60  C59  C61  C62  -177.25(17)   .       .       .       .       ?
C58  C59  C61  P2   -177.86(16)   .       .       .       .       ?
C60  C59  C61  P2      0.04(16)   .       .       .       .       ?
C59  C61  C62  O63  -175.17(16)   .       .       .       .       ?
P2   C61  C62  O63     7.7(2)     .       .       .       .       ?
C59  C61  C62  C64     7.8(3)     .       .       .       .       ?
P2   C61  C62  C64  -169.33(11)   .       .       .       .       ?
O63  C62  C64  C69    57.9(2)     .       .       .       .       ?
C61  C62  C64  C69  -124.98(17)   .       .       .       .       ?
O63  C62  C64  C65  -118.11(17)   .       .       .       .       ?
C61  C62  C64  C65    59.0(2)     .       .       .       .       ?
C69  C64  C65  C66    -1.9(2)     .       .       .       .       ?
C62  C64  C65  C66   174.14(15)   .       .       .       .       ?
C64  C65  C66  C67     2.0(3)     .       .       .       .       ?
C65  C66  C67  C68    -0.4(3)     .       .       .       .       ?
C66  C67  C68  C69    -1.4(3)     .       .       .       .       ?
C65  C64  C69  C68     0.2(2)     .       .       .       .       ?
C62  C64  C69  C68  -175.86(15)   .       .       .       .       ?
C67  C68  C69  C64     1.5(3)     .       .       .       .       ?
C76  C71  C72  C73    57.2(2)     .       .       .       .       ?
P2   C71  C72  C73  -173.87(15)   .       .       .       .       ?
C71  C72  C73  C74   -55.3(2)     .       .       .       .       ?
C72  C73  C74  C75    54.7(3)     .       .       .       .       ?
C73  C74  C75  C76   -56.1(2)     .       .       .       .       ?
C72  C71  C76  C75   -57.51(19)   .       .       .       .       ?
P2   C71  C76  C75   178.23(12)   .       .       .       .       ?
C74  C75  C76  C71    57.1(2)     .       .       .       .       ?
C82  C77  C78  C79   -57.0(2)     .       .       .       .       ?
P2   C77  C78  C79   177.09(12)   .       .       .       .       ?
C77  C78  C79  C80    57.5(2)     .       .       .       .       ?
C78  C79  C80  C81   -56.7(2)     .       .       .       .       ?
C79  C80  C81  C82    55.9(2)     .       .       .       .       ?
C78  C77  C82  C81    55.7(2)     .       .       .       .       ?
P2   C77  C82  C81  -177.78(13)   .       .       .       .       ?
C80  C81  C82  C77   -55.5(2)     .       .       .       .       ?
C12  C11  P1   C1   -175.24(12)   .       .       .       .       ?
C9   C11  P1   C1      3.61(11)   .       .       .       .       ?
C12  C11  P1   C21   -58.42(14)   .       .       .       .       ?
C9   C11  P1   C21   120.43(11)   .       .       .       .       ?
C12  C11  P1   C27    72.99(14)   .       .       .       .       ?
C9   C11  P1   C27  -108.16(11)   .       .       .       .       ?
C2   C1   P1   C11  -178.85(15)   .       .       .       .       ?
C10  C1   P1   C11    -3.35(11)   .       .       .       .       ?
C2   C1   P1   C21    62.98(16)   .       .       .       .       ?
C10  C1   P1   C21  -121.52(11)   .       .       .       .       ?
C2   C1   P1   C27   -57.22(16)   .       .       .       .       ?
C10  C1   P1   C27   118.28(10)   .       .       .       .       ?
C22  C21  P1   C11   -35.49(17)   .       .       .       .       ?
C26  C21  P1   C11  -160.75(13)   .       .       .       .       ?
C22  C21  P1   C1     70.19(16)   .       .       .       .       ?
C26  C21  P1   C1    -55.08(15)   .       .       .       .       ?
C22  C21  P1   C27  -171.19(15)   .       .       .       .       ?
C26  C21  P1   C27    63.55(15)   .       .       .       .       ?
C28  C27  P1   C11   -82.22(13)   .       .       .       .       ?
C32  C27  P1   C11    42.18(13)   .       .       .       .       ?
C28  C27  P1   C1    173.18(11)   .       .       .       .       ?
C32  C27  P1   C1    -62.41(12)   .       .       .       .       ?
C28  C27  P1   C21    51.16(13)   .       .       .       .       ?
C32  C27  P1   C21   175.56(11)   .       .       .       .       ?
C62  C61  P2   C51   178.51(12)   .       .       .       .       ?
C59  C61  P2   C51     0.68(12)   .       .       .       .       ?
C62  C61  P2   C77    62.22(14)   .       .       .       .       ?
C59  C61  P2   C77  -115.61(11)   .       .       .       .       ?
C62  C61  P2   C71   -69.59(14)   .       .       .       .       ?
C59  C61  P2   C71   112.59(12)   .       .       .       .       ?
C52  C51  P2   C61   174.42(16)   .       .       .       .       ?
C60  C51  P2   C61    -1.22(12)   .       .       .       .       ?
C52  C51  P2   C77   -68.56(17)   .       .       .       .       ?
C60  C51  P2   C77   115.81(11)   .       .       .       .       ?
C52  C51  P2   C71    52.25(17)   .       .       .       .       ?
C60  C51  P2   C71  -123.38(11)   .       .       .       .       ?
C82  C77  P2   C61    36.93(14)   .       .       .       .       ?
C78  C77  P2   C61   162.41(12)   .       .       .       .       ?
C82  C77  P2   C51   -68.20(14)   .       .       .       .       ?
C78  C77  P2   C51    57.27(14)   .       .       .       .       ?
C82  C77  P2   C71   172.99(12)   .       .       .       .       ?
C78  C77  P2   C71   -61.53(14)   .       .       .       .       ?
C76  C71  P2   C61    94.23(13)   .       .       .       .       ?
C72  C71  P2   C61   -31.25(15)   .       .       .       .       ?
C76  C71  P2   C51  -160.85(12)   .       .       .       .       ?
C72  C71  P2   C51    73.66(13)   .       .       .       .       ?
C76  C71  P2   C77   -38.80(14)   .       .       .       .       ?
C72  C71  P2   C77  -164.29(12)   .       .       .       .       ?

#------------------------------------------------------------------------------#
#                                EMBEDDED FILES                                #
#------------------------------------------------------------------------------#
#                                                                              #

#...............................................................................
# .RES SHELXL file: job.res
#...............................................................................

_shelx_res_file
;
TITL DT580 [Space group= P-1]
    job.res
    created by SHELXL-2018/3 at 16:51:11 on 24-Jun-2020
REM Old TITL DT580
REM SHELXT solution in P-1: R1 0.134, Rweak 0.005, Alpha 0.037
REM <I/s>   0.000 for    0 systematic absences,  Orientation as input
REM Formula found by SHELXT:  C60 O2 P2

CELL  0.71073  12.5560  13.9341  13.9603   82.137   86.710   89.314
ZERR    4.000   0.0011   0.0010   0.0012    0.003    0.003    0.003
LATT   1
SFAC  C    H    O    P
UNIT  120  132  4    4
MERG   2
FMAP   2
PLAN   20
SIZE     0.31   0.35   0.47
ACTA
BOND   $H
CONF
LIST   4
WPDB  -2
L.S.   4
TEMP  -123.00
WGHT    0.052800    1.428300
FVAR       0.54896
C1    1    0.282405    0.214005    0.095143    11.00000    0.01929    0.01742 =
         0.01992   -0.00331   -0.00254    0.00089
C2    1    0.174449    0.218908    0.118570    11.00000    0.02045    0.02410 =
         0.02259   -0.00403    0.00097    0.00094
AFIX  43
H2    2    0.148890    0.235871    0.179428    11.00000   -1.20000
AFIX   0
C3    1    0.102743    0.198061    0.049758    11.00000    0.01659    0.02729 =
         0.03134   -0.00506   -0.00069    0.00101
AFIX  43
H3    2    0.028213    0.198370    0.065903    11.00000   -1.20000
AFIX   0
C4    1    0.138687    0.177393   -0.039884    11.00000    0.02068    0.02463 =
         0.02865   -0.00453   -0.00768   -0.00101
AFIX  43
H4    2    0.088516    0.163616   -0.084512    11.00000   -1.20000
AFIX   0
C5    1    0.248970    0.176174   -0.067235    11.00000    0.02033    0.01878 =
         0.02339   -0.00354   -0.00466   -0.00072
C6    1    0.292440    0.159554   -0.159377    11.00000    0.02872    0.02693 =
         0.02066   -0.00675   -0.00491   -0.00188
AFIX  43
H6    2    0.246756    0.148267   -0.208578    11.00000   -1.20000
AFIX   0
C7    1    0.400719    0.159875   -0.177008    11.00000    0.03140    0.02725 =
         0.01749   -0.00547    0.00032    0.00131
AFIX  43
H7    2    0.428755    0.148852   -0.239244    11.00000   -1.20000
AFIX   0
C8    1    0.472687    0.175876   -0.106743    11.00000    0.02066    0.02243 =
         0.02222   -0.00313    0.00121    0.00162
AFIX  43
H8    2    0.547334    0.175311   -0.122276    11.00000   -1.20000
AFIX   0
C9    1    0.434653    0.192444   -0.014961    11.00000    0.01883    0.01582 =
         0.02012   -0.00228   -0.00185    0.00150
C10   1    0.320742    0.193110    0.002752    11.00000    0.01919    0.01590 =
         0.01890   -0.00220   -0.00174    0.00054
C11   1    0.489923    0.213552    0.068939    11.00000    0.01819    0.02292 =
         0.02017   -0.00520   -0.00166    0.00271
C12   1    0.598024    0.215614    0.089207    11.00000    0.02054    0.02513 =
         0.02648   -0.00713   -0.00447    0.00357
O13   3    0.626825    0.247475    0.163849    11.00000    0.02380    0.06049 =
         0.03918   -0.02941   -0.01094    0.01058
C14   1    0.683149    0.178796    0.023145    11.00000    0.01657    0.02296 =
         0.02155   -0.00383   -0.00572    0.00444
C15   1    0.770217    0.237893   -0.009541    11.00000    0.02226    0.02189 =
         0.03107   -0.00446   -0.00913    0.00126
AFIX  43
H15   2    0.773826    0.300843    0.008964    11.00000   -1.20000
AFIX   0
C16   1    0.851424    0.205825   -0.068647    11.00000    0.02076    0.03345 =
         0.03187    0.00245   -0.00224   -0.00265
AFIX  43
H16   2    0.909935    0.247065   -0.091083    11.00000   -1.20000
AFIX   0
C17   1    0.847704    0.113969   -0.095163    11.00000    0.02414    0.03850 =
         0.02802   -0.00635    0.00313    0.00760
AFIX  43
H17   2    0.903363    0.092165   -0.136013    11.00000   -1.20000
AFIX   0
C18   1    0.762668    0.053895   -0.062021    11.00000    0.03022    0.02321 =
         0.03258   -0.00678   -0.00319    0.00700
AFIX  43
H18   2    0.760387   -0.009488   -0.079670    11.00000   -1.20000
AFIX   0
C19   1    0.680383    0.085914   -0.002897    11.00000    0.02158    0.02012 =
         0.03112   -0.00217   -0.00123   -0.00001
AFIX  43
H19   2    0.622236    0.044304    0.019722    11.00000   -1.20000
AFIX   0
C21   1    0.403764    0.156712    0.274342    11.00000    0.02967    0.02373 =
         0.02137   -0.00125   -0.00421    0.00420
AFIX  13
H21   2    0.462382    0.180681    0.310337    11.00000   -1.20000
AFIX   0
C22   1    0.432857    0.054270    0.257045    11.00000    0.09053    0.02693 =
         0.04363    0.00564    0.03158    0.02303
AFIX  23
H22A  2    0.502168    0.054561    0.219435    11.00000   -1.20000
H22B  2    0.378069    0.029049    0.218857    11.00000   -1.20000
AFIX   0
C23   1    0.440391   -0.011807    0.353932    11.00000    0.12091    0.05124 =
         0.06228    0.02882    0.05006    0.05542
AFIX  23
H23A  2    0.456352   -0.078831    0.341286    11.00000   -1.20000
H23B  2    0.499870    0.010091    0.389081    11.00000   -1.20000
AFIX   0
C24   1    0.338282   -0.011283    0.416554    11.00000    0.09321    0.03119 =
         0.04094    0.00858    0.02365    0.01374
AFIX  23
H24A  2    0.279737   -0.038529    0.384207    11.00000   -1.20000
H24B  2    0.347132   -0.052425    0.479281    11.00000   -1.20000
AFIX   0
C25   1    0.310235    0.089678    0.433898    11.00000    0.07865    0.03689 =
         0.03054    0.00746    0.01851    0.02229
AFIX  23
H25A  2    0.365577    0.114259    0.471944    11.00000   -1.20000
H25B  2    0.241435    0.089100    0.472342    11.00000   -1.20000
AFIX   0
C26   1    0.301358    0.157718    0.338724    11.00000    0.05782    0.03993 =
         0.03220    0.01027    0.01868    0.02298
AFIX  23
H26A  2    0.240794    0.137397    0.303897    11.00000   -1.20000
H26B  2    0.286886    0.224464    0.352986    11.00000   -1.20000
AFIX   0
C27   1    0.381401    0.363254    0.187067    11.00000    0.02212    0.02014 =
         0.01902   -0.00524   -0.00127    0.00237
AFIX  13
H27   2    0.309371    0.369626    0.220108    11.00000   -1.20000
AFIX   0
C28   1    0.464668    0.392853    0.253547    11.00000    0.03465    0.02718 =
         0.02824   -0.00940   -0.00750   -0.00062
AFIX  23
H28A  2    0.455054    0.353394    0.317993    11.00000   -1.20000
H28B  2    0.537031    0.379731    0.226193    11.00000   -1.20000
AFIX   0
C29   1    0.454804    0.499926    0.264877    11.00000    0.04495    0.03042 =
         0.03943   -0.01662   -0.00116   -0.00734
AFIX  23
H29A  2    0.386335    0.511120    0.300533    11.00000   -1.20000
H29B  2    0.513249    0.517709    0.303682    11.00000   -1.20000
AFIX   0
C30   1    0.459564    0.564405    0.167824    11.00000    0.04401    0.02461 =
         0.04959   -0.00992    0.01339   -0.00760
AFIX  23
H30A  2    0.450118    0.632906    0.178311    11.00000   -1.20000
H30B  2    0.530375    0.557766    0.134309    11.00000   -1.20000
AFIX   0
C31   1    0.373230    0.536965    0.105094    11.00000    0.04483    0.02189 =
         0.03909    0.00201    0.00624    0.00420
AFIX  23
H31A  2    0.378724    0.578542    0.041575    11.00000   -1.20000
H31B  2    0.302273    0.548010    0.136507    11.00000   -1.20000
AFIX   0
C32   1    0.384044    0.430485    0.089812    11.00000    0.04025    0.02322 =
         0.02338   -0.00116   -0.00267    0.00370
AFIX  23
H32A  2    0.452108    0.420934    0.052826    11.00000   -1.20000
H32B  2    0.325042    0.413332    0.051301    11.00000   -1.20000
AFIX   0
C51   1    0.774180    0.280794    0.433616    11.00000    0.02070    0.02341 =
         0.02339   -0.00229    0.00107    0.00174
C52   1    0.668233    0.262518    0.422418    11.00000    0.02253    0.02596 =
         0.03207   -0.00247   -0.00122    0.00099
AFIX  43
H52   2    0.644541    0.250947    0.361618    11.00000   -1.20000
AFIX   0
C53   1    0.595909    0.261485    0.503908    11.00000    0.02036    0.02885 =
         0.04415   -0.00141    0.00581   -0.00017
AFIX  43
H53   2    0.522436    0.249973    0.497332    11.00000   -1.20000
AFIX   0
C54   1    0.629588    0.276760    0.592307    11.00000    0.02912    0.02689 =
         0.03737   -0.00075    0.01307    0.00195
AFIX  43
H54   2    0.579194    0.273871    0.646037    11.00000   -1.20000
AFIX   0
C55   1    0.737892    0.296769    0.605391    11.00000    0.03063    0.02209 =
         0.02729   -0.00139    0.00596    0.00423
C56   1    0.778947    0.317083    0.693206    11.00000    0.04110    0.03620 =
         0.02252   -0.00424    0.00939    0.00511
AFIX  43
H56   2    0.734260    0.312434    0.750902    11.00000   -1.20000
AFIX   0
C57   1    0.883553    0.343417    0.693771    11.00000    0.04337    0.04526 =
         0.02044   -0.01094   -0.00106    0.00499
AFIX  43
H57   2    0.909672    0.358258    0.752546    11.00000   -1.20000
AFIX   0
C58   1    0.954480    0.349518    0.610765    11.00000    0.03147    0.03868 =
         0.02488   -0.01052   -0.00056    0.00030
AFIX  43
H58   2    1.026046    0.369525    0.614311    11.00000   -1.20000
AFIX   0
C59   1    0.919942    0.326419    0.524333    11.00000    0.02444    0.02409 =
         0.02225   -0.00517    0.00045    0.00225
C60   1    0.809913    0.299961    0.523504    11.00000    0.02390    0.02207 =
         0.02195   -0.00267    0.00177    0.00293
C61   1    0.975249    0.326549    0.429194    11.00000    0.02096    0.02633 =
         0.02030   -0.00714   -0.00252   -0.00059
C62   1    1.080940    0.343250    0.393740    11.00000    0.02228    0.02020 =
         0.01946   -0.00399   -0.00148    0.00101
O63   3    1.107366    0.345298    0.304722    11.00000    0.02509    0.03648 =
         0.01845   -0.00567   -0.00043   -0.00059
C64   1    1.168173    0.354609    0.460667    11.00000    0.01803    0.02421 =
         0.01785   -0.00591   -0.00019    0.00240
C65   1    1.189721    0.280558    0.534328    11.00000    0.03262    0.02943 =
         0.02588   -0.00133   -0.00515    0.00118
AFIX  43
H65   2    1.144950    0.225231    0.546153    11.00000   -1.20000
AFIX   0
C66   1    1.276102    0.286828    0.590704    11.00000    0.04026    0.04783 =
         0.02533   -0.00378   -0.01173    0.01350
AFIX  43
H66   2    1.291631    0.234954    0.639549    11.00000   -1.20000
AFIX   0
C67   1    1.339387    0.368067    0.576030    11.00000    0.02490    0.06049 =
         0.03401   -0.02352   -0.01156    0.00935
AFIX  43
H67   2    1.398308    0.372443    0.614948    11.00000   -1.20000
AFIX   0
C68   1    1.317119    0.443181    0.504677    11.00000    0.02654    0.04347 =
         0.04576   -0.01827   -0.00422   -0.00728
AFIX  43
H68   2    1.359879    0.499838    0.495503    11.00000   -1.20000
AFIX   0
C69   1    1.232168    0.436209    0.446067    11.00000    0.02563    0.03014 =
         0.02832   -0.00344   -0.00239   -0.00333
AFIX  43
H69   2    1.218115    0.487428    0.396069    11.00000   -1.20000
AFIX   0
C71   1    0.848283    0.384540    0.246627    11.00000    0.02541    0.02210 =
         0.02348   -0.00368   -0.00361    0.00166
AFIX  13
H71   2    0.772616    0.371113    0.234171    11.00000   -1.20000
AFIX   0
C72   1    0.849651    0.484625    0.280794    11.00000    0.06892    0.02487 =
         0.02720   -0.00738    0.00420    0.00912
AFIX  23
H72A  2    0.923560    0.500811    0.293736    11.00000   -1.20000
H72B  2    0.805257    0.483175    0.341913    11.00000   -1.20000
AFIX   0
C73   1    0.806697    0.562733    0.203787    11.00000    0.08313    0.02608 =
         0.04203   -0.00575    0.00222    0.01672
AFIX  23
H73A  2    0.730281    0.550623    0.196321    11.00000   -1.20000
H73B  2    0.812780    0.627146    0.225339    11.00000   -1.20000
AFIX   0
C74   1    0.867789    0.562602    0.107544    11.00000    0.06569    0.02427 =
         0.03171   -0.00041   -0.00893   -0.00324
AFIX  23
H74A  2    0.942211    0.582939    0.113081    11.00000   -1.20000
H74B  2    0.835064    0.610006    0.058261    11.00000   -1.20000
AFIX   0
C75   1    0.868065    0.463222    0.074958    11.00000    0.05354    0.02934 =
         0.02435   -0.00433   -0.00821    0.00374
AFIX  23
H75A  2    0.911756    0.465049    0.013411    11.00000   -1.20000
H75B  2    0.794283    0.445905    0.062765    11.00000   -1.20000
AFIX   0
C76   1    0.912809    0.385531    0.150946    11.00000    0.03669    0.02848 =
         0.02212   -0.00531   -0.00302    0.00449
AFIX  23
H76A  2    0.909201    0.321215    0.128723    11.00000   -1.20000
H76B  2    0.988486    0.399525    0.159696    11.00000   -1.20000
AFIX   0
C77   1    0.922146    0.180002    0.301983    11.00000    0.02089    0.02146 =
         0.02075   -0.00329   -0.00258    0.00067
AFIX  13
H77   2    0.980058    0.194705    0.249982    11.00000   -1.20000
AFIX   0
C78   1    0.829441    0.136320    0.256155    11.00000    0.03642    0.02645 =
         0.04508   -0.00635   -0.02174    0.00126
AFIX  23
H78A  2    0.770072    0.121082    0.305498    11.00000   -1.20000
H78B  2    0.803177    0.184018    0.203479    11.00000   -1.20000
AFIX   0
C79   1    0.865297    0.043964    0.215362    11.00000    0.05512    0.02421 =
         0.03950   -0.00606   -0.02032   -0.00280
AFIX  23
H79A  2    0.803972    0.015666    0.187734    11.00000   -1.20000
H79B  2    0.920933    0.060155    0.162632    11.00000   -1.20000
AFIX   0
C80   1    0.909341   -0.029879    0.293767    11.00000    0.04201    0.02237 =
         0.03667   -0.00457   -0.00601   -0.00069
AFIX  23
H80A  2    0.934903   -0.087738    0.265129    11.00000   -1.20000
H80B  2    0.851975   -0.050494    0.343718    11.00000   -1.20000
AFIX   0
C81   1    1.000819    0.013182    0.340465    11.00000    0.04907    0.02950 =
         0.04954   -0.01037   -0.02358    0.01346
AFIX  23
H81A  2    1.061056    0.027235    0.291801    11.00000   -1.20000
H81B  2    1.025706   -0.034756    0.393600    11.00000   -1.20000
AFIX   0
C82   1    0.967378    0.106611    0.380942    11.00000    0.04851    0.03023 =
         0.03116   -0.00797   -0.02171    0.00923
AFIX  23
H82A  2    0.912807    0.091567    0.434809    11.00000   -1.20000
H82B  2    1.029918    0.134806    0.406808    11.00000   -1.20000
AFIX   0
P1    4    0.395870    0.238529    0.161102    11.00000    0.01804    0.01922 =
         0.01723   -0.00431   -0.00274    0.00255
P2    4    0.886314    0.293980    0.346679    11.00000    0.01804    0.02223 =
         0.01844   -0.00407   -0.00143   -0.00007
HKLF    4


REM  DT580 [Space group= P-1]
REM wR2 = 0.1178, GooF = S = 0.993, Restrained GooF = 0.993 for all data
REM R1 = 0.0431 for 8858 Fo > 4sig(Fo) and 0.0588 for all 11020 data
REM 577 parameters refined using 0 restraints

END

WGHT      0.0510      1.3075

REM Highest difference peak  0.317,  deepest hole -0.336,  1-sigma level  0.051
Q1    1   0.3896  0.3051  0.1826  11.00000  0.05    0.32
Q2    1   0.1407  0.4946  0.1580  11.00000  0.05    0.30
Q3    1   0.9017  0.5737  0.1842  11.00000  0.05    0.30
Q4    1   0.4198  0.3808  0.2178  11.00000  0.05    0.29
Q5    1   0.7762  0.4622  0.1047  11.00000  0.05    0.28
Q6    1   0.9108  0.2352  0.3193  11.00000  0.05    0.27
Q7    1   0.2427  0.2121  0.3251  11.00000  0.05    0.26
Q8    1   0.3353  0.2244  0.1316  11.00000  0.05    0.26
Q9    1   0.4431  0.2356  0.1005  11.00000  0.05    0.25
Q10   1   0.5153 -0.0617  0.3676  11.00000  0.05    0.25
Q11   1   1.1170  0.3551  0.4386  11.00000  0.05    0.24
Q12   1   0.7772  0.5605  0.1471  11.00000  0.05    0.24
Q13   1   0.4068 -0.0042  0.4014  11.00000  0.05    0.24
Q14   1   0.2855  0.1840 -0.0331  11.00000  0.05    0.24
Q15   1   0.4029 -0.0160  0.3196  11.00000  0.05    0.23
Q16   1   0.6399  0.1986  0.0525  11.00000  0.05    0.23
Q17   1   0.7708  0.3976  0.1998  11.00000  0.05    0.23
Q18   1   0.3986  0.1884  0.2184  11.00000  0.05    0.23
Q19   1   0.9432  0.3037  0.3926  11.00000  0.05    0.22
Q20   1   0.6913  0.2635  0.6010  11.00000  0.05    0.21
;

_shelx_res_checksum              75475

# ............... End of .RES file ........................................... #
#------------------------------------------------------------------------------#

#...............................................................................
# .HKL SHELXL file: job.hkl
#...............................................................................

_shelx_hkl_file
;
  -2   0   0  517.61   22.00
  -2   0   0  520.60   22.23
  -2   0   0  544.58   22.10
   2   0   0  556.79   22.26
   2   0   0  529.93   22.09
   2   0   0  512.07   22.00
  -3   0   0  304.73   12.79
  -3   0   0  300.69   13.02
  -3   0   0  281.71   12.62
   3   0   0  291.59   12.77
   3   0   0  313.70   13.04
   3   0   0  283.14   12.64
  -4   0   0 3151.90  121.22
  -4   0   0 2956.24  121.49
   4   0   0 2737.87  121.37
  -5   0   0   54.69    3.23
  -5   0   0   56.99    3.81
  -5   0   0   52.37    3.42
   5   0   0   60.95    3.33
   5   0   0   54.78    3.50
   5   0   0   59.28    3.90
  -6   0   0  144.13    7.73
  -6   0   0  150.60    7.32
  -6   0   0  143.07    6.95
   6   0   0  144.12    7.27
   6   0   0  137.27    6.92
   6   0   0  134.50    7.54
  -7   0   0   52.55    3.79
  -7   0   0   48.89    3.27
   7   0   0   49.34    4.02
   7   0   0   48.07    3.61
   7   0   0   48.13    3.31
  -8   0   0  165.66    9.56
  -8   0   0  171.09    9.04
   8   0   0  174.42    9.08
   8   0   0  180.72    9.59
   8   0   0  182.46    8.75
  -9   0   0    3.95    1.60
  -9   0   0    4.53    2.21
   9   0   0    2.43    1.37
   9   0   0    0.57    2.09
   9   0   0    5.32    1.88
 -10   0   0  175.01   10.62
 -10   0   0  176.42    9.86
  10   0   0  180.61    9.23
  10   0   0  185.52   10.40
  10   0   0  175.89    9.84
 -11   0   0   42.63    5.04
 -11   0   0   57.18    6.37
  11   0   0   66.12    6.07
  11   0   0   51.29    5.14
  11   0   0   56.83    4.48
 -12   0   0    4.77    2.72
 -12   0   0    4.94    3.16
  12   0   0    4.44    3.25
  12   0   0    4.70    1.91
  12   0   0    2.76    2.43
 -13   0   0  157.69    9.88
 -13   0   0  138.33   10.60
  13   0   0  143.49   10.50
  13   0   0  130.36    8.12
  13   0   0  126.88    9.08
 -14   0   0  207.74   14.39
 -14   0   0  239.13   13.59
  14   0   0  247.20   14.34
  14   0   0  226.41   12.03
  14   0   0  211.07   13.05
 -15   0   0   -0.75    4.97
 -15   0   0    0.01    3.76
  15   0   0   -1.07    3.63
  15   0   0    2.68    4.92
  15   0   0    0.63    2.82
 -16   0   0    4.44    4.99
 -16   0   0    4.00    6.55
  16   0   0    5.99    5.05
  16   0   0   -8.19    5.29
  16   0   0   11.11    3.31
  16  -1   0   -2.57    3.60
  16  -1   0    5.85    5.47
  16  -1   0    2.22    4.59
 -16   1   0   -8.72    4.61
 -16   1   0   -6.81    6.46
  15  -1   0   -5.33    3.22
  15  -1   0   -0.79    3.81
  15  -1   0    9.46    4.60
 -15   1   0   -3.23    3.61
 -15   1   0   -0.34    5.17
  14  -1   0    8.05    3.35
  14  -1   0    2.78    2.74
 -14   1   0    1.81    3.29
 -14   1   0    2.85    4.14
  13  -1   0   49.42    5.42
  13  -1   0   40.21    6.45
  13  -1   0   50.08    6.32
 -13   1   0   45.01    6.89
 -13   1   0   57.72    6.56
  12  -1   0   21.39    4.43
  12  -1   0   16.98    3.54
  12  -1   0   22.69    3.24
 -12   1   0   19.30    3.97
 -12   1   0   18.68    3.68
  11  -1   0    4.35    1.94
  11  -1   0    6.76    2.98
  11  -1   0    4.15    2.30
 -11   1   0    5.28    2.92
 -11   1   0    3.83    2.31
  10  -1   0  124.55    8.25
  10  -1   0  113.18    6.89
  10  -1   0   99.24    7.14
 -10   1   0  113.44    8.14
 -10   1   0  124.20    7.59
   9  -1   0  202.48   10.14
   9  -1   0  205.47   11.07
   9  -1   0  205.67   10.53
  -9   1   0  195.08   10.27
  -9   1   0  182.72   10.87
   8  -1   0   64.22    5.12
   8  -1   0   62.21    4.58
   8  -1   0   62.87    4.40
  -8   1   0   66.19    4.63
  -8   1   0   54.62    4.95
   7  -1   0  243.10   13.23
   7  -1   0  300.50   14.00
   7  -1   0  286.18   13.30
  -7   1   0  307.63   13.47
  -7   1   0  294.09   13.24
   6  -1   0  316.25   14.81
   6  -1   0  321.77   15.22
   6  -1   0  336.25   14.80
  -6   1   0  329.02   14.70
  -6   1   0  324.97   14.77
  -6   1   0  332.78   15.30
   5  -1   0   16.98    2.20
   5  -1   0   15.70    1.83
   5  -1   0   16.96    1.83
  -5   1   0   17.60    1.86
  -5   1   0   17.77    1.90
  -5   1   0   14.65    2.08
   4  -1   0   40.65    2.76
   4  -1   0   46.40    2.93
   4  -1   0   42.20    3.05
  -4   1   0   51.39    2.93
  -4   1   0   45.28    2.89
  -4   1   0   48.47    3.12
   3  -1   0  427.20   17.75
   3  -1   0  430.88   17.98
   3  -1   0  415.34   17.79
  -3   1   0  425.60   17.95
  -3   1   0  375.93   17.62
  -3   1   0  420.21   17.78
   2  -1   0 1923.54   77.18
   2  -1   0 1876.27   77.21
  -2   1   0 1828.83   77.13
  -2   1   0 1879.31   77.18
   1  -1   0  177.42    7.42
   1  -1   0  167.79    7.01
  -1   1   0  142.70    7.41
  -1  -1   0  122.16    5.37
  -1  -1   0  131.58    5.43
  -2  -1   0 1964.00   80.61
  -3  -1   0 1075.11   45.36
  -3  -1   0 1082.87   45.17
   3   1   0 1031.52   44.83
   3   1   0 1165.52   45.21
   3   1   0 1103.95   45.34
  -4  -1   0  787.55   33.11
  -4  -1   0  820.79   32.87
  -4  -1   0  761.89   32.42
   4   1   0  754.10   32.77
   4   1   0  808.58   33.06
   4   1   0  763.03   32.43
  -5  -1   0   36.33    3.10
  -5  -1   0   41.69    2.34
  -5  -1   0   37.74    2.71
   5   1   0   38.34    2.33
   5   1   0   37.93    2.96
   5   1   0   34.96    2.62
  -6  -1   0  429.52   18.74
  -6  -1   0  412.88   19.64
  -6  -1   0  446.69   19.31
   6   1   0  438.34   19.27
   6   1   0  456.71   19.67
   6   1   0  445.62   18.80
  -7  -1   0   65.88    4.80
  -7  -1   0   65.93    4.36
   7   1   0   68.32    4.75
   7   1   0   60.74    4.24
   7   1   0   72.58    3.89
  -8  -1   0  438.16   20.31
  -8  -1   0  441.83   19.73
   8   1   0  446.45   20.16
   8   1   0  403.50   19.57
   8   1   0  446.61   19.02
  -9  -1   0   72.49    6.05
  -9  -1   0   83.27    5.52
   9   1   0   74.26    5.35
   9   1   0   82.16    5.92
   9   1   0   74.00    4.54
 -10  -1   0  243.25   14.00
 -10  -1   0  265.69   13.41
  10   1   0  266.77   12.40
  10   1   0  281.74   13.46
  10   1   0  259.93   13.72
 -11  -1   0   99.64    7.31
 -11  -1   0  109.28    8.34
  11   1   0  104.23    6.04
  11   1   0   99.19    7.16
  11   1   0  105.35    8.02
 -12  -1   0  119.14    9.34
 -12  -1   0  126.67    8.49
  12   1   0  125.52    8.26
  12   1   0  110.85    8.92
  12   1   0  120.84    6.86
 -13  -1   0   30.51    4.65
 -13  -1   0   17.22    4.59
  13   1   0   19.61    3.78
  13   1   0   28.53    3.60
  13   1   0   28.76    4.89
 -14  -1   0   27.61    5.42
 -14  -1   0   38.22    5.94
  14   1   0   23.98    5.18
  14   1   0   40.29    5.89
  14   1   0   24.27    3.13
 -15  -1   0   -6.88    3.56
 -15  -1   0   -5.50    4.77
  15   1   0   -2.09    2.23
  15   1   0   -3.97    4.52
  15   1   0   -5.91    3.42
 -16  -1   0   -5.73    4.59
 -16  -1   0   -6.94    6.38
  16   1   0   -0.45    2.47
  16   1   0   -3.61    4.52
  16  -2   0    0.30    4.05
  16  -2   0   -1.51    4.85
  16  -2   0    4.88    6.04
 -16   2   0   -1.87    6.58
 -16   2   0   -3.51    5.02
  15  -2   0    2.01    4.06
  15  -2   0    4.39    3.83
  15  -2   0   -1.84    4.66
 -15   2   0   -7.99    3.61
 -15   2   0    2.82    5.07
  14  -2   0   11.80    4.95
  14  -2   0   20.27    4.43
  14  -2   0   25.54    4.11
 -14   2   0   15.49    4.01
 -14   2   0   13.86    4.71
  13  -2   0    8.63    4.41
  13  -2   0    6.11    3.14
  13  -2   0    7.08    2.79
 -13   2   0    7.40    3.64
 -13   2   0    8.49    3.36
  12  -2   0    8.72    3.82
  12  -2   0   11.56    3.27
  12  -2   0   12.21    2.75
 -12   2   0   13.60    3.41
 -12   2   0   15.99    4.11
  11  -2   0  136.92    8.80
  11  -2   0  130.75    9.37
  11  -2   0  126.92    8.25
 -11   2   0  126.16    9.20
 -11   2   0  154.85    9.01
  10  -2   0  235.85   12.72
  10  -2   0  219.13   11.91
  10  -2   0  227.41   11.70
 -10   2   0  220.86   11.77
 -10   2   0  220.61   12.65
   9  -2   0  142.44    8.73
   9  -2   0  140.22    8.00
   9  -2   0  142.23    8.12
  -9   2   0  141.77    7.92
  -9   2   0  125.70    8.44
   8  -2   0   42.89    3.94
   8  -2   0   43.24    4.71
   8  -2   0   46.43    4.13
  -8   2   0   53.23    4.08
  -8   2   0   49.35    4.50
   7  -2   0   88.10    5.43
   7  -2   0   84.07    5.64
   7  -2   0   71.47    5.10
  -7   2   0   86.73    5.18
  -7   2   0   94.84    5.39
   6  -2   0   54.95    3.81
   6  -2   0   55.45    4.26
   6  -2   0   56.03    3.99
  -6   2   0   61.01    3.98
  -6   2   0   56.32    3.80
  -6   2   0   55.52    4.17
   5  -2   0  328.14   14.66
   5  -2   0  338.24   14.89
   5  -2   0  349.47   15.13
  -5   2   0  342.89   14.64
  -5   2   0  285.31   14.78
  -5   2   0  320.24   14.71
   4  -2   0  508.58   21.02
   4  -2   0  474.38   20.59
   4  -2   0  484.32   20.85
  -4   2   0  439.92   20.78
  -4   2   0  490.50   20.81
  -4   2   0  481.41   20.56
   3  -2   0   46.53    2.97
   3  -2   0   48.54    2.97
   3  -2   0   46.67    2.69
  -3   2   0   42.54    2.88
  -3   2   0   51.71    2.73
  -3   2   0   44.06    2.89
   2  -2   0  403.89   17.09
   2  -2   0  410.85   17.27
   2  -2   0  380.91   16.86
  -2   2   0  386.12   17.18
  -2   2   0  398.12   17.02
  -2   2   0  424.84   16.87
   1  -2   0  302.06   12.65
   1  -2   0  303.18   12.76
   1  -2   0  312.50   13.07
  -1   2   0  299.07   12.71
  -1   2   0  325.16   13.08
  -1   2   0  279.57   12.60
   0  -2   0 4406.24  181.90
  -1  -2   0   38.28    1.87
  -2  -2   0  758.88   31.48
  -2  -2   0  746.41   31.40
   2   2   0  778.57   31.34
  -3  -2   0  253.14   10.67
  -3  -2   0  263.32   11.16
  -3  -2   0  269.53   11.35
   3   2   0  242.75   11.15
   3   2   0  262.59   11.11
  -4  -2   0  217.08    8.97
  -4  -2   0  203.12    9.73
  -4  -2   0  218.75    9.55
   4   2   0  222.18    9.67
   4   2   0  201.22    8.90
   4   2   0  212.80    9.49
  -5  -2   0  807.82   32.56
  -5  -2   0  714.85   31.43
  -5  -2   0  741.24   32.11
   5   2   0  809.41   32.35
   5   2   0  746.60   31.41
   5   2   0  745.04   32.05
  -6  -2   0  891.25   39.97
  -6  -2   0  919.44   38.82
  -6  -2   0  929.13   39.61
   6   2   0  900.27   38.79
   6   2   0  992.67   39.89
   6   2   0  993.79   39.62
  -7  -2   0  204.23   11.30
  -7  -2   0  228.43   10.96
   7   2   0  230.04   10.09
   7   2   0  238.15   10.97
   7   2   0  242.41   11.27
  -8  -2   0  140.73    8.25
  -8  -2   0  141.18    7.71
   8   2   0  144.02    6.67
   8   2   0  146.53    7.69
   8   2   0  128.64    7.81
  -9  -2   0  133.84    8.37
  -9  -2   0  135.37    7.78
   9   2   0  135.98    6.57
   9   2   0  143.73    8.15
   9   2   0  130.10    7.66
 -10  -2   0  525.18   22.19
 -10  -2   0  464.58   22.63
  10   2   0  476.10   20.58
  10   2   0  455.49   22.10
  10   2   0  456.93   21.75
 -11  -2   0   22.98    4.05
 -11  -2   0   29.21    4.19
  11   2   0   23.38    3.80
  11   2   0   25.88    2.62
  11   2   0   17.82    3.09
 -12  -2   0   19.61    3.70
 -12  -2   0   22.74    4.14
  12   2   0   16.05    3.76
  12   2   0   18.78    2.66
  12   2   0   17.74    3.25
 -13  -2   0   47.48    7.25
 -13  -2   0   48.42    6.50
  13   2   0   41.98    5.77
  13   2   0   40.13    6.42
  13   2   0   49.24    3.76
 -14  -2   0  188.76   11.65
 -14  -2   0  171.05   12.61
  14   2   0  173.21   10.96
  14   2   0  163.01   11.94
  14   2   0  171.29    8.73
 -15  -2   0    7.75    5.43
 -15  -2   0    9.36    4.16
  15   2   0    3.91    1.90
  15   2   0    2.35    3.70
 -16  -2   0   29.99    5.78
 -16  -2   0   12.79    7.15
  16   2   0   18.92    5.08
  16  -3   0   20.07    6.62
  16  -3   0    7.53    5.96
  16  -3   0    7.79    4.92
 -16   3   0   13.91    5.39
  15  -3   0   26.69    5.20
  15  -3   0   23.76    5.06
  15  -3   0   15.88    5.67
 -15   3   0   21.16    4.84
 -15   3   0   20.19    5.86
  14  -3   0    6.71    4.96
  14  -3   0    2.09    3.61
  14  -3   0   -3.26    3.46
 -14   3   0    0.56    4.46
 -14   3   0   -2.55    3.42
  13  -3   0  182.18   11.01
  13  -3   0  173.19   12.55
  13  -3   0  175.44   11.22
 -13   3   0  167.52   11.67
 -13   3   0  181.43   10.87
  12  -3   0    3.89    3.67
  12  -3   0   -2.03    2.56
  12  -3   0   -1.01    2.48
 -12   3   0   -2.33    3.08
 -12   3   0   -0.01    3.00
  11  -3   0  186.32   11.40
  11  -3   0  170.48   10.04
  11  -3   0  171.38   10.44
 -11   3   0  177.20   10.35
 -11   3   0  168.94   10.86
  10  -3   0   82.07    6.39
  10  -3   0   78.92    7.24
  10  -3   0   79.26    6.26
 -10   3   0   83.13    6.15
 -10   3   0   96.30    7.28
   9  -3   0  256.70   12.95
   9  -3   0  239.99   12.86
   9  -3   0  266.42   13.58
  -9   3   0  240.61   13.30
  -9   3   0  264.96   12.70
   8  -3   0   95.66    6.76
   8  -3   0  100.76    6.27
   8  -3   0   92.91    6.09
  -8   3   0  107.10    6.27
  -8   3   0   97.02    6.68
   7  -3   0  745.63   33.29
   7  -3   0  713.47   33.48
   7  -3   0  823.33   34.08
  -7   3   0  766.43   33.77
  -7   3   0  792.84   33.22
  -7   3   0  786.00   33.50
   6  -3   0    5.60    1.39
   6  -3   0    5.75    1.64
   6  -3   0    6.51    1.68
  -6   3   0    4.02    1.27
  -6   3   0    5.73    1.63
  -6   3   0    7.27    1.57
   5  -3   0    4.08    1.49
   5  -3   0    8.22    1.57
   5  -3   0    6.99    1.33
  -5   3   0    7.44    1.28
  -5   3   0    8.47    1.59
  -5   3   0    6.59    1.49
   4  -3   0    2.26    1.05
   4  -3   0    4.14    1.28
   4  -3   0    1.88    0.81
  -4   3   0    1.74    0.94
  -4   3   0    0.48    0.67
  -4   3   0    2.23    1.06
   3  -3   0   22.21    1.86
   3  -3   0   20.62    2.11
   3  -3   0   20.19    1.63
  -3   3   0   20.68    1.59
  -3   3   0   18.09    1.92
  -3   3   0   20.14    1.78
   2  -3   0   78.78    3.91
   2  -3   0   79.18    4.46
   2  -3   0   85.06    4.16
  -2   3   0   81.65    4.03
  -2   3   0   85.68    3.87
  -2   3   0   80.26    4.41
   1  -3   0 4808.64  205.16
  -1   3   0 4804.20  204.93
   0  -3   0    8.62    1.26
  -1  -3   0  960.62   39.71
  -2  -3   0 1086.37   43.81
  -2  -3   0 1048.91   43.89
  -3  -3   0    5.87    0.93
  -3  -3   0    5.52    0.84
   3   3   0    5.71    0.71
   3   3   0    6.87    0.72
  -4  -3   0   37.57    2.58
  -4  -3   0   38.12    2.36
   4   3   0   36.26    2.23
  -5  -3   0    1.58    0.82
  -5  -3   0    0.21    0.95
   5   3   0    1.39    0.61
   5   3   0    3.85    0.89
  -6  -3   0  471.79   20.85
  -6  -3   0  450.21   20.38
   6   3   0  476.23   20.31
   6   3   0  472.22   20.46
  -7  -3   0   45.78    3.46
  -7  -3   0   43.28    3.94
   7   3   0   41.64    3.28
   7   3   0   46.36    3.51
  -8  -3   0  607.48   26.86
  -8  -3   0  634.43   27.57
   8   3   0  589.43   25.50
   8   3   0  638.47   27.04
   8   3   0  597.12   26.70
  -9  -3   0  164.68    8.96
  -9  -3   0  167.74    9.60
   9   3   0  166.84    9.02
   9   3   0  165.11    7.39
   9   3   0  158.78    8.78
 -10  -3   0   20.13    3.13
 -10  -3   0   20.49    3.65
  10   3   0   21.26    3.08
  10   3   0   21.63    1.83
  10   3   0   19.07    3.16
 -11  -3   0   59.44    6.60
 -11  -3   0   62.90    5.71
  11   3   0   57.85    5.31
  11   3   0   63.88    3.50
  11   3   0   62.66    5.58
 -12  -3   0   20.71    3.79
 -12  -3   0   12.26    3.75
  12   3   0   12.54    2.78
  12   3   0   11.63    3.19
 -13  -3   0   41.18    6.00
 -13  -3   0   45.92    6.60
  13   3   0   47.08    5.65
 -14  -3   0    1.63    4.11
 -14  -3   0    8.80    3.70
  14   3   0   10.58    3.47
 -15  -3   0    7.04    5.10
 -15  -3   0   -1.47    4.14
  15   3   0   -1.23    3.48
 -16  -3   0    7.42    5.30
 -16  -3   0    6.31    6.61
  16   3   0    1.75    5.27
  16   3   0   -2.17    4.43
  15  -4   0  100.10   10.78
  15  -4   0  100.57   10.13
  15  -4   0   75.61    9.61
 -15   4   0   85.83    8.72
 -15   4   0   79.36   10.11
  14  -4   0    8.99    4.87
  14  -4   0    4.22    3.80
  14  -4   0    4.59    4.12
 -14   4   0    8.87    3.73
 -14   4   0    0.58    4.37
  13  -4   0   41.46    5.83
  13  -4   0   33.37    4.78
 -13   4   0   32.40    5.27
  12  -4   0    2.31    2.86
  12  -4   0    5.31    4.16
  12  -4   0    1.70    2.73
 -12   4   0    6.44    3.52
 -12   4   0    1.80    2.76
  11  -4   0  185.81   11.55
  11  -4   0  173.25   10.58
  11  -4   0  171.49   10.48
 -11   4   0  160.82   11.03
 -11   4   0  187.24   10.51
  10  -4   0   12.30    2.99
  10  -4   0   16.72    3.21
  10  -4   0   17.66    3.73
 -10   4   0   12.59    3.33
 -10   4   0   20.30    3.25
   9  -4   0   44.69    5.07
   9  -4   0   40.00    4.45
   9  -4   0   45.60    5.12
  -9   4   0   39.95    4.92
  -9   4   0   38.54    3.86
   8  -4   0  297.19   15.45
   8  -4   0  306.06   15.75
   8  -4   0  326.98   15.20
  -8   4   0  329.55   14.99
  -8   4   0  315.99   15.59
   7  -4   0   31.89    3.23
   7  -4   0   39.33    3.81
   7  -4   0   31.79    3.56
  -7   4   0   24.98    3.43
  -7   4   0   33.20    3.11
   6  -4   0   14.73    2.34
   6  -4   0   15.10    2.44
   6  -4   0   14.95    2.43
  -6   4   0   15.16    2.35
  -6   4   0   14.73    2.20
  -6   4   0   11.94    2.15
   5  -4   0  111.44    6.04
   5  -4   0  115.94    6.67
   5  -4   0  118.19    6.53
  -5   4   0  115.75    6.49
  -5   4   0  103.73    6.17
  -5   4   0  117.81    5.91
   4  -4   0   41.21    3.18
   4  -4   0   42.16    2.84
   4  -4   0   38.17    3.32
  -4   4   0   40.90    3.22
  -4   4   0   43.23    2.69
  -4   4   0   39.52    2.94
   3  -4   0   11.19    1.33
   3  -4   0   13.74    2.00
   3  -4   0   12.87    1.58
  -3   4   0   11.90    1.25
  -3   4   0   10.70    1.46
   2  -4   0   73.43    4.30
   2  -4   0   74.98    3.83
   2  -4   0   73.96    3.59
  -2   4   0   70.57    4.18
  -2   4   0   68.00    3.58
  -2   4   0   72.64    3.43
   1  -4   0 7978.42  336.62
  -1   4   0 8036.50  336.58
   0  -4   0  597.62   25.36
  -1  -4   0  824.30   34.41
  -2  -4   0   78.43    3.82
  -3  -4   0    5.07    0.80
  -3  -4   0    3.30    0.52
  -3  -4   0    3.90    0.62
  -4  -4   0   48.21    2.25
  -4  -4   0   48.27    2.99
  -4  -4   0   47.62    2.79
   4   4   0   50.20    2.49
   4   4   0   52.80    2.50
  -5  -4   0  974.09   41.03
  -5  -4   0  970.32   41.31
   5   4   0  986.27   40.82
   5   4   0  992.27   40.78
  -6  -4   0  144.21    7.04
  -6  -4   0  135.74    7.38
   6   4   0  138.69    6.76
  -7  -4   0  122.63    7.00
  -7  -4   0  125.98    6.54
   7   4   0  109.50    6.12
  -8  -4   0  194.74   10.18
  -8  -4   0  187.33    9.44
   8   4   0  174.94    9.13
  -9  -4   0   43.54    4.64
  -9  -4   0   34.51    3.92
   9   4   0   33.05    3.50
 -10  -4   0  433.65   20.63
 -10  -4   0  448.04   21.49
  10   4   0  456.86   20.41
 -11  -4   0   62.96    6.46
 -11  -4   0   77.70    6.07
  11   4   0   72.14    5.56
 -12  -4   0   23.63    4.40
 -12  -4   0   17.69    3.72
  12   4   0   16.75    2.97
 -13  -4   0   13.90    3.60
 -13  -4   0    9.37    4.12
  13   4   0    6.68    2.80
  13   4   0   11.29    3.38
 -14  -4   0   27.71    5.66
 -14  -4   0   26.82    4.81
  14   4   0   28.99    4.46
  14   4   0   34.64    4.78
 -15  -4   0   -2.08    4.97
 -15  -4   0   -1.22    4.00
  15   4   0    3.15    3.68
  15   4   0   -2.60    4.20
  15  -5   0    3.79    4.95
  15  -5   0   -8.13    5.37
 -15   5   0    9.20    4.30
 -15   5   0    7.09    5.38
  14  -5   0    1.97    3.72
  14  -5   0    5.40    4.90
  14  -5   0    0.47    4.64
 -14   5   0   -1.73    3.24
 -14   5   0   -0.46    4.55
  13  -5   0  169.02   11.55
  13  -5   0  181.13   12.11
  13  -5   0  179.10   13.02
 -13   5   0  168.50   11.73
  12  -5   0   69.85    6.62
  12  -5   0   68.82    8.62
  12  -5   0   77.10    7.68
 -12   5   0   70.48    7.78
 -12   5   0   90.78    7.12
  11  -5   0   -0.59    2.79
  11  -5   0    0.87    2.73
  11  -5   0   -1.09    3.32
 -11   5   0    0.16    2.87
 -11   5   0   -3.37    2.38
  10  -5   0    0.80    2.90
  10  -5   0    5.22    2.38
  10  -5   0    2.02    2.82
 -10   5   0    3.61    2.25
 -10   5   0    2.66    2.65
   9  -5   0  255.87   13.17
   9  -5   0  254.69   13.70
   9  -5   0  266.95   14.17
  -9   5   0  249.88   13.53
  -9   5   0  261.74   12.86
   8  -5   0   35.56    4.72
   8  -5   0   36.27    4.24
   8  -5   0   35.56    3.74
  -8   5   0   30.75    3.60
  -8   5   0   31.32    3.87
   7  -5   0  199.22   11.04
   7  -5   0  207.54   10.47
   7  -5   0  213.71   11.18
  -7   5   0  210.85   10.18
  -7   5   0  199.82   10.66
   6  -5   0   76.27    5.57
   6  -5   0   73.55    5.27
  -6   5   0   57.23    5.06
  -6   5   0   78.19    5.07
  -6   5   0   79.67    4.51
   5  -5   0   86.32    5.64
   5  -5   0   81.47    5.33
   5  -5   0   84.39    4.94
  -5   5   0   81.25    5.48
  -5   5   0   84.06    5.07
  -5   5   0   87.87    4.74
   4  -5   0    3.75    1.59
   4  -5   0    5.15    1.15
   4  -5   0    4.84    1.29
  -4   5   0    3.47    1.43
  -4   5   0    3.99    1.10
  -4   5   0    3.58    0.87
   3  -5   0   25.00    2.27
   3  -5   0   25.46    2.82
   3  -5   0   25.13    1.98
  -3   5   0   24.10    1.99
  -3   5   0   25.17    1.75
  -3   5   0   26.52    2.63
   2  -5   0 2046.50   85.93
   2  -5   0 2097.93   86.97
   2  -5   0 2098.45   86.20
  -2   5   0 2108.60   86.84
  -2   5   0 2138.92   85.82
  -2   5   0 2061.80   85.68
   1  -5   0 2511.87  103.86
   0  -5   0  556.11   23.92
  -1  -5   0   41.46    2.72
  -2  -5   0   67.43    3.61
  -3  -5   0   97.93    4.53
  -3  -5   0  102.80    4.78
  -3  -5   0   99.34    4.58
  -4  -5   0   16.08    1.46
  -4  -5   0   16.58    1.21
  -4  -5   0   18.15    1.67
  -5  -5   0  104.82    5.18
  -5  -5   0  100.87    5.40
   5   5   0   98.59    4.51
   5   5   0  100.66    4.50
  -6  -5   0   14.31    2.25
  -6  -5   0   10.10    1.54
   6   5   0   10.94    1.40
   6   5   0   14.96    1.49
  -7  -5   0   23.08    3.07
  -7  -5   0   27.42    2.77
   7   5   0   25.08    2.20
   7   5   0   26.29    2.27
  -8  -5   0  128.07    7.84
  -8  -5   0  131.92    7.33
   8   5   0  141.62    6.91
   8   5   0  128.41    6.85
  -9  -5   0    0.90    1.94
  -9  -5   0    0.80    2.05
   9   5   0   -0.20    1.35
   9   5   0   -0.86    1.33
 -10  -5   0    5.22    2.12
 -10  -5   0    5.52    2.66
  10   5   0    5.68    1.82
  10   5   0    6.56    1.85
 -11  -5   0    6.99    2.67
 -11  -5   0    8.39    3.36
  11   5   0    8.81    2.35
  11   5   0    7.96    2.24
 -12  -5   0   65.10    7.30
 -12  -5   0   64.94    6.57
  12   5   0   62.62    5.50
  12   5   0   62.58    5.43
 -13  -5   0   57.69    6.58
 -13  -5   0   55.68    7.78
  13   5   0   59.98    6.40
  13   5   0   70.61    5.92
 -14  -5   0   -2.26    3.61
 -14  -5   0    1.98    4.51
  14   5   0    2.65    2.94
  14   5   0    0.78    3.41
 -15  -5   0   -3.79    5.25
 -15  -5   0   -1.15    4.08
  15   5   0   -0.73    3.67
  15   5   0    1.93    4.28
  15  -6   0   32.19    6.85
  15  -6   0   23.36    7.55
 -15   6   0   34.51    5.59
 -15   6   0   39.40    6.64
  14  -6   0   10.38    5.58
  14  -6   0    0.62    4.10
 -14   6   0   10.08    3.35
 -14   6   0    2.75    4.86
  13  -6   0    6.06    3.54
  13  -6   0    2.66    4.42
  12  -6   0  138.77   10.39
  12  -6   0  146.73   10.76
  12  -6   0  134.73    9.40
 -12   6   0  131.98    9.38
 -12   6   0  124.48   10.16
  11  -6   0  188.02   12.64
  11  -6   0  184.91   11.53
  11  -6   0  185.00   11.85
 -11   6   0  207.18   12.24
 -11   6   0  202.71   11.16
  10  -6   0    7.12    3.10
  10  -6   0   15.84    3.11
  10  -6   0    7.02    3.84
 -10   6   0    5.61    2.55
 -10   6   0   10.86    3.14
   9  -6   0  146.55    8.98
   9  -6   0  161.26    9.95
   9  -6   0  167.27   10.25
  -9   6   0  154.25    9.43
  -9   6   0  146.62    8.57
   8  -6   0  145.81    8.59
   8  -6   0  139.45    9.19
   8  -6   0  164.71    9.54
  -8   6   0  159.10    8.39
  -8   6   0  156.24    9.01
   7  -6   0    6.98    2.68
   7  -6   0    6.21    1.91
   7  -6   0    5.85    2.31
  -7   6   0    6.79    1.95
  -7   6   0    9.68    1.86
   6  -6   0   86.84    5.98
   6  -6   0   93.01    5.58
   6  -6   0   83.27    6.41
  -6   6   0  100.18    5.26
  -6   6   0   89.39    5.68
   5  -6   0  702.60   31.21
   5  -6   0  682.85   30.64
   5  -6   0  715.86   31.74
  -5   6   0  719.48   30.36
  -5   6   0  757.57   30.89
   4  -6   0    2.40    1.57
   4  -6   0    4.16    1.34
   4  -6   0    4.21    1.11
  -4   6   0    4.56    0.91
  -4   6   0    4.52    1.11
   3  -6   0  239.09   10.68
   3  -6   0  240.80   11.05
   3  -6   0  229.12   11.78
  -3   6   0  248.99   10.34
  -3   6   0  228.60   10.51
   2  -6   0  351.44   14.72
   2  -6   0  348.05   15.69
   2  -6   0  344.95   14.44
  -2   6   0  302.84   13.92
   1  -6   0 2801.01  116.28
   1  -6   0 2875.54  117.45
   0  -6   0  379.44   16.99
  -1  -6   0    5.25    1.25
  -2  -6   0  101.28    5.24
  -3  -6   0  852.52   36.01
  -3  -6   0  849.00   35.98
  -3  -6   0  921.15   36.61
  -4  -6   0   88.01    4.28
  -4  -6   0   84.95    4.29
  -4  -6   0   89.00    4.42
  -5  -6   0  221.07   10.78
  -5  -6   0  236.01   10.03
  -5  -6   0  250.06   10.64
  -6  -6   0   16.83    2.39
  -6  -6   0   18.66    2.14
  -7  -6   0   95.69    5.38
  -7  -6   0   97.44    5.88
   7   6   0   90.13    4.45
   7   6   0   88.69    4.42
  -8  -6   0   -1.22    1.66
  -8  -6   0   -0.34    1.42
   8   6   0   -1.19    0.86
   8   6   0   -0.90    0.85
  -9  -6   0    8.51    2.41
  -9  -6   0    8.88    2.57
   9   6   0    6.48    1.54
   9   6   0    8.26    1.60
 -10  -6   0    0.86    2.43
 -10  -6   0    1.81    1.99
  10   6   0    1.70    1.43
  10   6   0   -0.72    1.36
 -11  -6   0   -0.44    2.21
 -11  -6   0    2.21    2.72
  11   6   0    1.74    1.79
  11   6   0   -1.39    1.59
 -12  -6   0   43.11    6.59
 -12  -6   0   42.92    5.88
  12   6   0   40.69    4.37
  12   6   0   43.26    4.64
 -13  -6   0   70.25    7.55
 -13  -6   0   83.66    8.60
  13   6   0   81.21    6.21
  13   6   0   62.47    5.78
 -14  -6   0   17.71    5.12
 -14  -6   0   10.95    4.10
  14   6   0   20.46    3.88
  14   6   0   13.70    3.17
 -15  -6   0    1.48    4.72
 -15  -6   0    8.46    5.66
  15   6   0    7.90    3.72
  15   6   0    0.04    3.35
  14  -7   0   18.68    5.84
  14  -7   0   13.55    4.70
  14  -7   0    4.46    5.07
 -14   7   0    7.51    4.88
 -14   7   0   14.51    4.04
  13  -7   0   14.64    4.19
  13  -7   0   13.12    4.58
 -13   7   0   17.51    4.41
  12  -7   0   45.51    6.46
  12  -7   0   43.37    6.67
 -12   7   0   41.06    6.15
 -12   7   0   45.28    6.91
  11  -7   0    1.19    2.99
  11  -7   0    7.29    4.83
  11  -7   0    3.33    3.75
 -11   7   0    0.22    3.18
 -11   7   0    4.17    2.78
  10  -7   0   19.63    4.26
  10  -7   0   22.71    3.81
  10  -7   0   13.40    4.27
 -10   7   0   21.77    3.90
 -10   7   0   21.00    3.33
   9  -7   0   66.54    6.35
   9  -7   0   63.41    6.54
   9  -7   0   50.90    5.24
  -9   7   0   63.13    5.74
  -9   7   0   60.80    4.80
   8  -7   0    1.80    2.48
   8  -7   0    4.43    2.07
   8  -7   0    4.57    2.82
  -8   7   0    3.64    2.09
  -8   7   0   -0.68    1.52
   7  -7   0   13.09    3.13
   7  -7   0    8.13    2.02
   7  -7   0    8.77    2.57
  -7   7   0    9.79    2.24
  -7   7   0   12.38    1.87
   6  -7   0   54.04    5.34
   6  -7   0   52.55    4.68
   6  -7   0   54.29    4.16
  -6   7   0   53.97    3.66
  -6   7   0   57.06    4.23
   5  -7   0   73.54    4.65
   5  -7   0   78.75    5.89
   5  -7   0   70.95    5.11
  -5   7   0   77.73    4.67
  -5   7   0   75.92    4.24
   4  -7   0   99.52    5.40
   4  -7   0  100.11    5.85
   4  -7   0   93.51    6.48
  -4   7   0  100.81    5.22
  -4   7   0  101.21    4.91
   3  -7   0    5.00    1.86
   3  -7   0    3.50    0.98
   3  -7   0    2.91    1.11
  -3   7   0    2.21    0.59
  -3   7   0    2.69    0.69
   2  -7   0  359.88   15.90
   2  -7   0  372.43   17.36
   2  -7   0  382.01   16.25
   1  -7   0    5.66    1.73
   1  -7   0    3.67    0.87
   1  -7   0    4.28    0.75
   0  -7   0   11.24    0.68
   0  -7   0    9.69    1.75
  -1  -7   0   24.64    2.57
  -2  -7   0  186.72    9.00
  -3  -7   0    3.71    0.57
  -3  -7   0    4.16    1.06
  -4  -7   0   42.09    2.67
  -4  -7   0   39.43    2.44
  -4  -7   0   38.77    2.33
  -5  -7   0   17.72    2.02
  -5  -7   0   19.24    1.80
  -5  -7   0   21.06    1.62
  -6  -7   0   28.39    2.53
  -6  -7   0   31.08    2.89
  -7  -7   0    6.27    1.67
  -7  -7   0    7.26    1.57
  -8  -7   0   44.92    3.99
  -8  -7   0   44.43    4.45
  -9  -7   0   79.78    6.28
  -9  -7   0   83.93    5.89
   9   7   0   80.30    4.09
   9   7   0   79.27    4.07
 -10  -7   0   -2.48    1.82
 -10  -7   0   -2.01    2.27
  10   7   0   -2.28    1.00
  10   7   0   -0.15    1.10
 -11  -7   0   59.30    6.65
 -11  -7   0   69.20    6.01
  11   7   0   67.18    4.33
  11   7   0   62.13    4.30
 -12  -7   0   23.32    4.12
 -12  -7   0   30.17    5.11
  12   7   0   28.24    3.54
  12   7   0   28.42    3.54
 -13  -7   0   33.80    4.99
 -13  -7   0   27.82    5.12
  13   7   0   35.70    4.24
  13   7   0   27.09    3.40
 -14  -7   0   19.53    5.31
 -14  -7   0   16.10    4.79
  14   7   0   15.38    3.10
  14   7   0   15.19    2.85
 -15  -7   0   -8.47    4.35
 -15  -7   0    6.41    6.10
  15   7   0   -4.22    2.88
  15   7   0    1.50    2.82
  14  -8   0   -7.92    5.76
  14  -8   0   -9.24    5.88
  14  -8   0   -0.72    4.95
 -14   8   0    6.84    4.07
 -14   8   0   -3.42    4.87
  13  -8   0   -2.90    4.65
  13  -8   0   -1.35    4.47
  13  -8   0    3.83    4.03
 -13   8   0    2.53    4.22
  12  -8   0   -0.40    4.56
  12  -8   0    2.04    4.25
  12  -8   0    7.45    3.72
 -12   8   0   11.68    3.95
 -12   8   0    3.14    3.73
  11  -8   0    1.85    2.95
  11  -8   0   -3.75    3.87
  11  -8   0    2.04    4.57
 -11   8   0    1.15    2.66
 -11   8   0    0.81    2.96
  10  -8   0    0.22    2.60
  10  -8   0   -3.08    3.58
  10  -8   0   -2.07    3.43
 -10   8   0    1.73    2.07
 -10   8   0   -3.13    2.61
   9  -8   0  108.28    8.61
   9  -8   0   87.62    6.98
   9  -8   0   77.34    7.43
  -9   8   0   88.62    5.97
  -9   8   0   94.99    6.94
   8  -8   0  120.09    9.33
   8  -8   0  144.78    8.46
   8  -8   0  139.46    9.19
  -8   8   0  135.34    8.23
  -8   8   0  131.78    7.51
   7  -8   0   20.24    3.56
   7  -8   0   24.99    4.30
   7  -8   0   27.83    3.72
  -7   8   0   26.43    2.81
   6  -8   0  114.05    8.06
   6  -8   0  113.90    6.79
   6  -8   0  121.46    7.50
  -6   8   0  121.93    6.73
  -6   8   0  115.04    6.15
   5  -8   0  885.20   39.01
   5  -8   0  913.29   40.02
  -5   8   0  896.76   37.82
  -5   8   0  914.01   38.23
   4  -8   0  150.96    9.19
   4  -8   0  159.45    7.79
   4  -8   0  142.47    8.12
  -4   8   0  159.81    7.10
  -4   8   0  161.81    7.34
   3  -8   0  100.54    6.63
   3  -8   0   95.00    5.47
   3  -8   0   92.51    5.05
   2  -8   0   42.77    2.76
   2  -8   0   47.26    4.28
   2  -8   0   46.23    3.02
   1  -8   0  327.39   15.66
   1  -8   0  325.51   13.94
   1  -8   0  331.72   14.16
   0  -8   0  233.44   11.43
   0  -8   0  220.47    9.58
   0  -8   0  229.74    9.54
  -1  -8   0   13.81    2.14
  -2  -8   0  222.55   10.75
  -3  -8   0  116.80    5.04
  -3  -8   0  122.83    6.37
  -4  -8   0   97.09    4.79
  -4  -8   0  102.26    5.28
  -4  -8   0  100.21    4.73
  -5  -8   0  126.93    6.01
  -5  -8   0  126.94    6.06
  -5  -8   0  117.72    6.16
  -6  -8   0    4.40    1.43
  -6  -8   0    6.65    1.33
  -6  -8   0    5.15    0.79
  -7  -8   0   90.80    5.30
  -7  -8   0   88.25    5.69
  -8  -8   0   31.36    3.53
  -8  -8   0   29.85    4.03
  -9  -8   0  297.01   14.53
  -9  -8   0  303.85   15.09
 -10  -8   0    3.68    2.31
 -10  -8   0    5.85    2.83
 -11  -8   0   13.91    3.09
 -11  -8   0    9.52    3.36
 -12  -8   0   45.85    7.14
 -12  -8   0   37.72    5.96
  12   8   0   46.77    3.29
  12   8   0   44.75    2.56
 -13  -8   0   58.55    8.40
 -13  -8   0   54.03    7.16
  13   8   0   47.86    3.39
  13   8   0   59.59    3.50
 -14  -8   0   -3.21    4.85
 -14  -8   0   -2.01    4.13
  14   8   0   -2.07    1.60
  14   8   0   -2.36    1.59
  14  -9   0    2.18    5.99
  14  -9   0    4.55    7.04
 -14   9   0    5.05    4.08
 -14   9   0    6.12    5.53
  13  -9   0   65.18    8.14
  13  -9   0   53.63    8.18
  13  -9   0   66.64    8.36
 -13   9   0   63.73    8.95
  12  -9   0   -3.26    3.84
  12  -9   0   -9.39    4.17
  12  -9   0    4.70    4.83
 -12   9   0    5.66    3.97
 -12   9   0    5.22    3.60
  11  -9   0   23.10    4.24
 -11   9   0   16.36    4.26
 -11   9   0   18.99    3.43
  10  -9   0    4.44    4.84
  10  -9   0    7.26    3.16
  10  -9   0    2.12    4.03
 -10   9   0    9.23    3.22
 -10   9   0    6.20    2.42
   9  -9   0  231.21   14.45
   9  -9   0  230.49   12.73
   9  -9   0  238.08   14.07
  -9   9   0  229.66   11.59
  -9   9   0  223.21   12.41
   8  -9   0    3.33    2.93
   8  -9   0    5.27    4.08
   8  -9   0    4.37    2.36
  -8   9   0    1.79    2.04
  -8   9   0    4.30    1.75
   7  -9   0  161.83   10.41
   7  -9   0  154.14    9.24
   7  -9   0  143.87    8.46
  -7   9   0  133.05    8.03
  -7   9   0  143.52    7.53
   6  -9   0   51.41    4.46
   6  -9   0   55.18    6.20
   6  -9   0   55.24    5.54
  -6   9   0   54.01    4.08
  -6   9   0   59.50    3.70
   5  -9   0   99.40    6.04
   5  -9   0   98.39    6.62
   5  -9   0   93.54    7.39
  -5   9   0  102.27    5.12
  -5   9   0  105.75    5.44
   4  -9   0   11.95    2.76
   4  -9   0   11.29    2.16
   4  -9   0    9.54    1.70
  -4   9   0    8.34    1.06
  -4   9   0   10.81    1.07
   3  -9   0  131.05    6.89
   3  -9   0  153.09    9.03
   3  -9   0  137.77    7.41
   2  -9   0  136.99    6.55
   2  -9   0  138.49    6.96
   2  -9   0  134.11    8.38
   1  -9   0   96.99    4.97
   1  -9   0   99.79    4.70
   1  -9   0   96.50    6.47
   0  -9   0    0.70    0.53
   0  -9   0    0.96    0.42
   0  -9   0   -1.00    1.43
  -1  -9   0   73.60    5.18
  -2  -9   0    5.28    1.71
  -3  -9   0    4.44    1.45
  -4  -9   0   18.53    1.54
  -4  -9   0   20.28    2.54
  -4  -9   0   18.93    1.66
  -5  -9   0   31.86    2.59
  -5  -9   0   29.98    2.45
  -5  -9   0   28.51    2.28
  -6  -9   0    3.99    0.87
  -6  -9   0    2.32    1.09
  -6  -9   0    4.63    1.35
  -7  -9   0   45.06    4.02
  -7  -9   0   44.45    3.61
  -8  -9   0    2.53    2.02
  -8  -9   0   -0.79    1.47
  -9  -9   0   -1.13    1.90
  -9  -9   0    1.46    2.23
 -10  -9   0   23.71    3.97
 -10  -9   0   26.87    3.65
 -11  -9   0   70.98    7.51
 -11  -9   0   85.48    6.98
 -12  -9   0    5.77    4.02
 -12  -9   0    0.80    3.00
 -13  -9   0   10.68    3.82
 -13  -9   0    6.00    4.75
 -14  -9   0   -1.76    5.22
 -14  -9   0   -1.06    4.15
  13 -10   0   34.47    7.22
  13 -10   0   22.22    6.95
  13 -10   0   16.42    5.38
 -13  10   0   23.37    5.33
  12 -10   0   -1.02    5.35
  12 -10   0    6.87    4.48
  12 -10   0   19.20    5.81
 -12  10   0    1.68    3.32
 -12  10   0    7.23    4.33
  11 -10   0   66.77    9.56
  11 -10   0   85.26    9.42
  11 -10   0   59.14    7.09
 -11  10   0   63.06    6.30
 -11  10   0   60.64    7.49
  10 -10   0   19.48    5.25
  10 -10   0   22.82    4.24
 -10  10   0   24.90    3.43
 -10  10   0   16.46    3.68
   9 -10   0   19.41    5.55
   9 -10   0   34.77    5.41
   9 -10   0   23.25    5.07
  -9  10   0   31.27    4.72
  -9  10   0   26.23    3.62
   8 -10   0   40.96    5.92
   8 -10   0   43.96    5.18
   8 -10   0   45.96    6.32
  -8  10   0   36.50    3.64
  -8  10   0   38.73    4.39
   7 -10   0   20.03    3.63
   7 -10   0   10.28    3.81
   7 -10   0   15.70    3.05
  -7  10   0   16.03    2.47
  -7  10   0   17.30    2.47
   6 -10   0  112.79    9.22
   6 -10   0  134.48    7.71
   6 -10   0  131.03    8.42
  -6  10   0  133.18    6.51
  -6  10   0  138.26    6.88
   5 -10   0  534.77   24.65
   5 -10   0  477.45   23.11
   5 -10   0  490.06   22.54
  -5  10   0  515.24   21.31
  -5  10   0  521.98   21.42
   4 -10   0  278.57   13.39
   4 -10   0  285.73   13.96
   4 -10   0  309.97   15.58
   3 -10   0   -1.29    2.17
   3 -10   0   -0.03    1.18
   3 -10   0   -1.16    1.49
   2 -10   0   14.00    2.00
   2 -10   0   15.57    3.07
   2 -10   0   11.36    1.57
   1 -10   0  224.09   10.07
   1 -10   0  218.14    9.77
   1 -10   0  222.54   11.98
   0 -10   0   12.17    1.12
   0 -10   0   10.23    2.59
   0 -10   0   11.17    1.33
  -1 -10   0    5.99    2.08
  -2 -10   0    1.72    1.67
  -3 -10   0  213.80   10.72
  -4 -10   0   20.34    1.70
  -4 -10   0   18.36    1.55
  -4 -10   0   18.12    2.50
  -5 -10   0   24.50    2.82
  -5 -10   0   22.10    2.32
  -5 -10   0   25.84    2.15
  -6 -10   0   31.12    3.16
  -6 -10   0   34.59    2.68
  -6 -10   0   34.56    2.84
  -7 -10   0  197.94    9.82
  -7 -10   0  184.34    9.31
  -8 -10   0   -1.19    1.81
  -8 -10   0   -0.86    1.44
  -9 -10   0  200.57   11.49
  -9 -10   0  223.05   11.11
 -10 -10   0    6.53    2.53
 -10 -10   0    3.68    2.92
 -11 -10   0   11.85    3.40
 -11 -10   0    7.13    3.66
 -12 -10   0   -2.04    4.06
 -12 -10   0    0.08    3.46
 -13 -10   0   49.53    6.78
  12 -11   0   31.34    7.17
  12 -11   0   23.97    6.23
  12 -11   0   15.74    5.24
 -12  11   0   15.85    4.58
 -12  11   0   22.33    4.26
  11 -11   0   17.88    4.68
  11 -11   0   29.43    6.12
  11 -11   0   30.08    6.89
 -11  11   0   14.84    3.96
 -11  11   0   22.79    3.57
  10 -11   0   33.01    6.62
  10 -11   0   23.92    4.55
 -10  11   0   22.92    3.35
 -10  11   0   19.13    3.65
   9 -11   0   90.82    9.21
   9 -11   0   97.82    7.69
  -9  11   0   94.34    6.26
  -9  11   0   92.35    6.83
   8 -11   0  173.73   10.41
   8 -11   0  177.31   12.65
   8 -11   0  181.97   11.71
  -8  11   0  167.01    9.34
  -8  11   0  185.27    8.91
   7 -11   0  125.95    8.05
   7 -11   0  120.20    8.87
   7 -11   0  126.64   10.31
  -7  11   0  134.00    6.92
  -7  11   0  128.27    6.50
   6 -11   0   93.55    6.30
   6 -11   0   85.64    8.40
   6 -11   0   94.02    7.12
  -6  11   0   88.20    4.63
  -6  11   0   97.79    4.57
   5 -11   0   -2.44    2.88
   5 -11   0   -0.04    1.50
   5 -11   0    0.49    2.08
   4 -11   0   13.33    2.44
   4 -11   0   18.32    3.76
   3 -11   0    5.89    1.54
   3 -11   0    4.04    1.83
   3 -11   0    7.31    3.12
   2 -11   0  172.58   10.05
   2 -11   0  153.24    7.71
   2 -11   0  163.14    8.25
   1 -11   0  409.87   17.83
   1 -11   0  399.15   17.48
   1 -11   0  419.63   19.89
   0 -11   0  132.56    6.23
   0 -11   0  134.99    6.01
   0 -11   0  132.19    8.62
  -1 -11   0  352.44   14.56
  -1 -11   0  358.31   17.05
  -1 -11   0  340.47   14.57
  -2 -11   0   15.62    2.65
  -3 -11   0  373.49   17.54
  -4 -11   0  104.63    6.56
  -4 -11   0  106.71    5.08
  -4 -11   0  108.33    4.98
  -5 -11   0  365.64   16.49
  -5 -11   0  393.92   16.35
  -5 -11   0  376.25   17.20
  -6 -11   0   26.24    2.89
  -6 -11   0   28.70    3.02
  -6 -11   0   31.99    2.76
  -7 -11   0  268.27   13.11
  -7 -11   0  276.68   11.88
  -7 -11   0  280.10   12.76
  -8 -11   0   34.91    3.83
  -8 -11   0   36.59    4.43
  -9 -11   0   64.10    5.60
  -9 -11   0   59.17    5.91
 -10 -11   0   -2.65    2.44
 -10 -11   0   -2.03    2.96
 -11 -11   0    5.20    3.23
 -11 -11   0    6.12    3.78
 -12 -11   0   11.61    4.08
 -12 -11   0   10.92    4.66
  12 -12   0   31.71    7.73
  12 -12   0   33.83    6.99
  12 -12   0   27.44    5.80
 -12  12   0   21.48    5.19
 -12  12   0   29.08    4.63
  11 -12   0   66.84   10.18
  11 -12   0   68.02   10.16
  11 -12   0   45.64    6.48
 -11  12   0   44.16    5.56
 -11  12   0   48.71    5.88
  10 -12   0   14.25    5.94
  10 -12   0    5.80    3.85
  10 -12   0    2.78    4.82
 -10  12   0    9.18    2.50
 -10  12   0    7.22    3.07
   9 -12   0   -3.27    4.71
   9 -12   0    0.28    3.17
   9 -12   0   13.55    5.24
  -9  12   0   -1.89    1.74
   8 -12   0  173.05   10.66
   8 -12   0  183.40   12.30
  -8  12   0  180.63    8.70
  -8  12   0  174.94    9.01
   7 -12   0   32.47    4.81
   7 -12   0   32.73    5.90
   7 -12   0   33.40    4.78
  -7  12   0   32.79    2.41
  -7  12   0   36.94    2.44
   6 -12   0   25.35    3.89
   6 -12   0   25.91    5.13
   6 -12   0   20.13    3.12
   5 -12   0    3.58    2.44
   5 -12   0    1.02    1.83
   5 -12   0   -5.62    3.23
   4 -12   0    8.32    3.51
   4 -12   0    3.66    1.69
   4 -12   0    1.35    1.98
   3 -12   0  101.01    8.35
   3 -12   0   96.92    5.65
   3 -12   0   95.86    6.20
   2 -12   0  639.38   28.31
   2 -12   0  664.75   28.79
   2 -12   0  696.09   31.10
   1 -12   0    0.30    1.16
   1 -12   0    1.14    0.86
   1 -12   0    4.16    2.69
   0 -12   0    4.55    1.18
   0 -12   0    7.51    1.02
   0 -12   0   10.91    2.93
  -1 -12   0  382.36   15.81
  -1 -12   0  375.94   15.95
  -1 -12   0  375.19   18.52
  -2 -12   0  126.36    8.13
  -3 -12   0  381.18   18.19
  -4 -12   0   23.89    1.90
  -4 -12   0   25.32    3.85
  -4 -12   0   21.30    1.73
  -5 -12   0   53.12    3.54
  -5 -12   0   62.55    4.81
  -5 -12   0   57.73    3.37
  -6 -12   0    0.42    1.42
  -6 -12   0    1.89    1.21
  -6 -12   0    0.00    1.57
  -7 -12   0   -1.83    1.74
  -7 -12   0   -1.42    1.09
  -7 -12   0   -0.52    1.45
  -8 -12   0    0.00    1.75
  -8 -12   0   -2.26    2.21
  -9 -12   0    9.55    2.68
  -9 -12   0   10.26    3.07
 -10 -12   0   -0.29    3.03
 -10 -12   0    0.79    2.65
 -11 -12   0   -6.62    3.70
 -11 -12   0   -0.55    3.12
 -12 -12   0   -0.12    4.05
 -12 -12   0   -2.49    4.49
  11 -13   0    2.50    7.43
  11 -13   0    6.57    6.43
  11 -13   0    0.19    4.84
 -11  13   0    3.94    3.31
 -11  13   0   -1.11    2.68
  10 -13   0   80.09    8.46
  10 -13   0   91.72   11.45
  10 -13   0   78.84   10.71
 -10  13   0   77.48    5.81
   9 -13   0   -7.42    5.30
   9 -13   0    2.01    3.44
   9 -13   0    5.35    4.60
  -9  13   0    0.90    1.90
  -9  13   0    0.12    1.68
   8 -13   0   27.14    5.38
   8 -13   0   16.06    3.86
   8 -13   0   21.29    5.20
   7 -13   0   62.95    7.89
   7 -13   0   72.27    6.52
   7 -13   0   77.10    9.22
   6 -13   0   50.55    7.48
   6 -13   0   46.98    6.45
   6 -13   0   44.45    4.97
   5 -13   0   43.80    4.46
   5 -13   0   42.23    5.28
   5 -13   0   36.92    6.48
   4 -13   0   21.08    3.39
   4 -13   0   24.76    4.98
   4 -13   0   29.13    4.41
   3 -13   0   45.08    6.10
   3 -13   0   42.80    4.45
   2 -13   0    6.65    3.32
   2 -13   0    0.18    1.60
   2 -13   0    1.04    1.32
   1 -13   0   81.12    4.69
   1 -13   0   91.10    7.58
   1 -13   0   91.89    5.18
   0 -13   0    1.27    0.84
   0 -13   0    2.22    1.09
   0 -13   0    6.85    3.13
  -1 -13   0   22.31    3.75
  -1 -13   0   23.59    1.99
  -1 -13   0   23.71    1.71
  -2 -13   0   56.01    5.58
  -2 -13   0   49.05    2.54
  -2 -13   0   53.32    2.54
  -3 -13   0    0.00    2.49
  -4 -13   0   38.25    4.74
  -4 -13   0   36.26    2.26
  -4 -13   0   36.31    2.38
  -5 -13   0    8.81    2.62
  -5 -13   0    8.49    1.44
  -5 -13   0    9.56    1.38
  -6 -13   0   19.47    2.47
  -6 -13   0   15.08    2.16
  -6 -13   0   18.23    2.74
  -7 -13   0  135.48    7.61
  -7 -13   0  140.55    6.89
  -7 -13   0  131.88    7.17
  -8 -13   0   14.70    2.39
  -8 -13   0   10.04    2.62
  -9 -13   0  106.71    7.08
  -9 -13   0   88.31    7.41
 -10 -13   0   23.79    4.41
 -10 -13   0   32.51    4.08
 -11 -13   0   27.79    5.34
 -11 -13   0   21.08    4.41
  10 -14   0   -2.27    5.55
  10 -14   0    7.86    8.10
  10 -14   0    5.06    4.66
   9 -14   0   -0.07    4.01
   9 -14   0   -1.87    5.34
   9 -14   0  -11.98    5.81
   8 -14   0  132.12   11.95
   8 -14   0  104.93   11.19
   8 -14   0  119.20    9.04
   7 -14   0   -0.55    2.95
   7 -14   0    6.17    4.39
   7 -14   0    6.41    5.28
   6 -14   0  112.99    8.02
   6 -14   0  120.04    9.22
   6 -14   0  116.92   11.54
   4 -14   0   -5.18    2.49
   4 -14   0   -0.34    1.94
   4 -14   0    3.04    4.13
   3 -14   0   28.43    3.51
   3 -14   0   22.79    4.93
   3 -14   0   26.43    3.41
   2 -14   0  183.62    9.05
   2 -14   0  196.19   12.39
   2 -14   0  176.11    9.56
   1 -14   0   16.20    2.37
   1 -14   0   20.15    4.66
   1 -14   0   19.72    2.44
   0 -14   0   16.98    4.29
   0 -14   0   15.13    1.90
   0 -14   0   15.73    2.31
  -1 -14   0   24.29    4.48
  -1 -14   0   26.26    2.30
  -1 -14   0   28.67    1.99
  -2 -14   0    5.46    3.31
  -2 -14   0   10.45    1.19
  -3 -14   0   44.21    2.42
  -3 -14   0   57.55    5.86
  -3 -14   0   43.00    2.31
  -4 -14   0    7.16    1.12
  -4 -14   0    4.73    3.08
  -4 -14   0    7.78    1.10
  -5 -14   0    8.36    1.32
  -5 -14   0    3.52    2.68
  -5 -14   0   11.29    1.54
  -6 -14   0   22.26    3.23
  -6 -14   0   26.40    3.26
  -6 -14   0   24.26    2.83
  -7 -14   0   19.28    2.47
  -7 -14   0   19.72    2.85
  -7 -14   0   19.26    2.48
  -8 -14   0   87.66    6.61
  -8 -14   0   85.58    5.92
  -9 -14   0    5.10    2.70
  -9 -14   0    9.47    3.43
 -10 -14   0   17.76    4.40
 -10 -14   0   14.15    3.55
   8 -15   0   21.33    7.12
   8 -15   0    8.89    4.21
   7 -15   0    6.14    5.66
   7 -15   0   -5.26    4.47
   7 -15   0    1.19    3.36
   6 -15   0   45.70    6.10
   6 -15   0   44.87    7.23
   6 -15   0   37.16    5.98
   5 -15   0    3.74    4.79
   5 -15   0    0.02    3.43
   5 -15   0    6.07    2.69
   4 -15   0   71.07    6.63
   4 -15   0   79.38    9.44
   4 -15   0   71.04    5.73
   3 -15   0    4.79    2.06
   3 -15   0    6.14    4.47
   3 -15   0    8.33    2.67
   2 -15   0   81.18    5.94
   2 -15   0   85.40   10.12
   1 -15   0   29.36    3.03
   1 -15   0   25.01    3.58
   1 -15   0   24.38    5.78
   0 -15   0  158.15   11.68
   0 -15   0  164.85    8.01
   0 -15   0  158.88    7.61
  -1 -15   0   -0.12    3.67
  -1 -15   0    1.34    0.98
  -2 -15   0    6.37    1.05
  -2 -15   0   13.13    4.02
  -2 -15   0    4.00    0.88
  -3 -15   0   20.95    4.24
  -3 -15   0   17.72    1.57
  -3 -15   0   20.53    1.64
  -4 -15   0    0.00    0.96
  -4 -15   0   -0.88    3.03
  -4 -15   0   -1.10    0.85
  -5 -15   0    8.46    1.55
  -5 -15   0    9.20    1.39
  -5 -15   0    4.41    3.24
  -6 -15   0   12.73    3.08
  -6 -15   0    7.95    2.00
  -6 -15   0   10.00    1.81
  -7 -15   0    8.93    2.34
  -7 -15   0   10.69    2.14
  -7 -15   0   10.55    2.51
  -8 -15   0   36.59    5.31
  -8 -15   0   39.66    4.43
   7 -16   0   -2.99    3.73
   7 -16   0    5.74    7.15
   7 -16   0   11.15    5.22
   6 -16   0   49.25    7.01
   6 -16   0   50.53    8.23
   6 -16   0   56.20    8.90
   5 -16   0   71.42    7.12
   5 -16   0   74.37    8.46
   5 -16   0  101.03   12.03
   4 -16   0   26.75    4.52
   4 -16   0   29.85    3.94
   4 -16   0   38.66    6.84
   3 -16   0   55.97    7.78
   3 -16   0   52.97    5.21
   3 -16   0   52.33    6.35
   2 -16   0  144.72    7.91
   2 -16   0  144.48    8.46
   1 -16   0   43.55    3.92
   1 -16   0   48.86    4.56
   1 -16   0   71.60    9.57
   0 -16   0   -0.26    1.35
   0 -16   0    0.40    1.74
   0 -16   0    5.24    5.29
  -1 -16   0   10.13    4.25
  -1 -16   0    3.92    1.20
  -2 -16   0  101.26    9.62
  -2 -16   0   88.46    4.33
  -2 -16   0   88.74    4.51
  -3 -16   0   14.88    5.05
  -3 -16   0   17.61    1.59
  -4 -16   0    5.41    4.03
  -4 -16   0    3.69    0.91
  -4 -16   0    2.91    1.06
  -5 -16   0    7.83    3.71
  -5 -16   0    0.41    1.38
  -5 -16   0    0.87    1.12
  -6 -16   0   59.39    3.88
  -6 -16   0   50.84    6.52
  -6 -16   0   55.27    4.27
  -7 -16   0    1.78    1.90
  -7 -16   0    2.24    2.39
  -7 -16   0    4.59    2.52
   5 -17   0    6.18    7.00
   5 -17   0   -0.52    4.46
   5 -17   0    2.48    3.70
   4 -17   0    7.84    3.29
   4 -17   0    5.13    3.87
   4 -17   0    0.11    6.41
   3 -17   0   -0.64    3.01
   3 -17   0   -8.22    5.91
   3 -17   0    5.82    2.85
   2 -17   0    2.97    2.33
   2 -17   0   -2.39    2.65
   2 -17   0   -5.52    5.32
   1 -17   0    3.52    5.60
   1 -17   0    0.00    2.35
  -1 -17   0    6.20    1.36
  -1 -17   0    3.15    5.72
  -1 -17   0    8.89    1.63
  -2 -17   0   -0.31    1.01
  -2 -17   0   -0.46    1.17
  -2 -17   0   -8.06    5.02
  -3 -17   0   28.71    6.06
  -4 -17   0   14.87    5.12
  -5 -17   0   15.31    4.77
  -4 -17   1   -1.07    1.53
  -4 -17   1   -0.49    4.89
  -4 -17   1    0.78    1.57
  -3 -17   1   19.27    5.98
  -3 -17   1   19.28    2.25
  -3 -17   1   21.73    2.47
  -2 -17   1   10.13    1.69
  -2 -17   1    6.65    5.36
  -2 -17   1    9.98    1.48
  -1 -17   1   39.19    3.83
  -1 -17   1   44.43    3.44
  -1 -17   1   28.58    6.44
   1 -17   1   11.57    5.57
   1 -17   1    7.86    2.35
   2 -17   1    5.55    2.56
   2 -17   1   -5.29    5.64
   2 -17   1    0.39    2.91
   3 -17   1   70.12    7.22
   3 -17   1   83.37    6.60
   3 -17   1   75.57    9.61
   4 -17   1    1.12    3.17
   4 -17   1   -5.17    6.64
   4 -17   1    1.33    3.82
  -7 -16   1   29.20    3.86
  -7 -16   1   34.27    4.13
  -6 -16   1    2.23    2.15
  -6 -16   1    3.21    3.06
  -6 -16   1    1.80    1.70
  -5 -16   1   -1.63    1.38
  -5 -16   1   -0.40    1.66
  -5 -16   1    0.18    3.34
  -4 -16   1    9.50    1.59
  -4 -16   1    3.94    4.08
  -4 -16   1   11.49    1.57
  -3 -16   1    4.69    4.26
  -3 -16   1    0.64    1.22
  -3 -16   1    2.32    1.13
  -2 -16   1   11.79    4.65
  -2 -16   1   11.83    1.70
  -2 -16   1   13.55    1.53
  -1 -16   1   12.34    1.69
  -1 -16   1   14.19    2.06
  -1 -16   1    7.27    4.49
   0 -16   1   -0.43    5.28
   0 -16   1    4.58    1.62
   1 -16   1    5.51    4.93
   1 -16   1    6.33    2.00
   1 -16   1    4.09    2.18
   2 -16   1    2.59    2.06
   2 -16   1   -1.99    2.40
   3 -16   1   30.14    3.71
   3 -16   1   30.41    4.23
   3 -16   1   40.54    7.43
   4 -16   1  140.33    8.86
   4 -16   1  140.02   10.09
   4 -16   1  151.21   12.46
   5 -16   1   35.00    7.34
   5 -16   1   18.14    3.68
   5 -16   1   17.79    4.64
   6 -16   1    4.00    6.70
   6 -16   1   11.97    4.96
   6 -16   1    7.64    3.78
   7 -16   1   49.65    7.93
   7 -16   1   60.88   10.03
   7 -16   1   84.89   10.44
  -8 -15   1    6.33    2.45
  -8 -15   1    0.33    2.84
  -7 -15   1    0.20    1.90
  -7 -15   1    2.07    1.72
  -7 -15   1   -4.91    2.20
  -6 -15   1   13.18    2.95
  -6 -15   1   12.83    2.38
  -6 -15   1   11.51    2.05
  -5 -15   1   40.46    3.38
  -5 -15   1   36.89    4.65
  -5 -15   1   41.81    3.27
  -4 -15   1   44.51    6.28
  -4 -15   1   49.49    3.22
  -4 -15   1   47.60    3.39
  -3 -15   1   -1.12    3.34
  -3 -15   1    0.29    1.08
  -3 -15   1    0.75    1.10
  -2 -15   1   13.40    2.14
  -2 -15   1   17.37    4.20
  -2 -15   1   16.44    1.96
  -1 -15   1   53.90    3.43
  -1 -15   1   43.12    3.00
  -1 -15   1   44.09    6.12
   0 -15   1    5.16    4.28
   1 -15   1   37.46    3.51
   1 -15   1   35.37    6.33
   1 -15   1   33.48    3.98
   2 -15   1  273.88   15.62
   2 -15   1  230.60   11.99
   2 -15   1  223.53   11.49
   3 -15   1  117.57    7.85
   3 -15   1  113.93    7.04
   4 -15   1   -2.41    2.18
   4 -15   1    3.11    4.78
   4 -15   1    0.28    2.77
   5 -15   1   50.97    6.96
   5 -15   1   49.36    5.47
   5 -15   1   61.73    8.72
   6 -15   1  105.93    9.56
   6 -15   1   84.14   11.73
   6 -15   1   96.52    7.75
   7 -15   1    6.14    4.94
   7 -15   1   -9.23    6.11
   7 -15   1    2.40    3.45
   8 -15   1    9.07    7.13
   8 -15   1   14.37    4.33
  -9 -14   1   22.93    4.04
  -9 -14   1   25.28    3.50
  -8 -14   1    9.27    2.53
  -8 -14   1    8.99    2.88
  -7 -14   1   84.59    4.81
  -7 -14   1   82.16    5.39
  -7 -14   1   80.33    5.86
  -6 -14   1    8.62    2.08
  -6 -14   1    9.20    1.87
  -6 -14   1    8.25    2.33
  -5 -14   1   73.93    6.09
  -5 -14   1   68.89    4.23
  -5 -14   1   71.01    4.29
  -4 -14   1   40.48    2.88
  -4 -14   1   45.17    3.02
  -4 -14   1   40.02    5.80
  -3 -14   1   47.44    5.80
  -3 -14   1   48.00    3.01
  -3 -14   1   48.40    2.93
  -2 -14   1    8.78    1.24
  -2 -14   1    9.17    1.25
  -2 -14   1    5.97    3.48
  -1 -14   1    2.88    3.51
  -1 -14   1    1.47    0.90
   0 -14   1   58.76    3.57
   0 -14   1   55.38    7.32
   0 -14   1   60.72    4.01
   1 -14   1   13.47    4.13
   1 -14   1   10.15    2.08
   1 -14   1   12.43    1.89
   2 -14   1  208.40   12.97
   2 -14   1  176.10    8.98
   2 -14   1  167.91    9.39
   3 -14   1   25.13    3.54
   3 -14   1   23.14    5.48
   3 -14   1   23.34    3.28
   4 -14   1  147.80    9.48
   4 -14   1  169.57   11.77
   4 -14   1  155.80    8.76
   5 -14   1   -0.56    2.90
   5 -14   1   -0.35    2.16
   6 -14   1    7.93    4.97
   6 -14   1    2.91    2.61
   6 -14   1    0.07    3.57
   7 -14   1   61.28    6.59
   7 -14   1   60.70    8.46
   7 -14   1   84.57    9.61
   8 -14   1   51.66    7.01
   8 -14   1   59.27    7.04
   8 -14   1   57.90    8.31
   9 -14   1   52.82    7.11
   9 -14   1   54.35    7.68
   9 -14   1   43.00    7.80
 -11 -13   1   -0.35    3.77
 -11 -13   1    8.14    4.64
 -10 -13   1    4.62    3.23
 -10 -13   1    2.29    3.56
  -9 -13   1   99.67    7.81
  -9 -13   1  100.24    7.13
  -8 -13   1    7.03    2.25
  -8 -13   1    5.08    2.51
  -7 -13   1   32.04    4.04
  -7 -13   1   35.39    3.67
  -7 -13   1   29.35    2.63
  -6 -13   1    2.36    1.57
  -6 -13   1    0.67    1.39
  -6 -13   1    1.73    1.78
  -5 -13   1   33.04    3.04
  -5 -13   1   44.01    4.48
  -5 -13   1   44.38    3.02
  -4 -13   1    5.09    1.16
  -4 -13   1    4.45    2.29
  -4 -13   1    5.40    1.19
  -3 -13   1    7.04    1.05
  -3 -13   1    3.30    2.73
  -3 -13   1    6.93    1.14
  -2 -13   1    7.56    2.75
  -2 -13   1   12.63    1.59
  -2 -13   1    9.14    1.16
  -1 -13   1    0.27    2.52
  -1 -13   1   -0.61    0.75
   0 -13   1    5.28    1.32
   0 -13   1    4.84    1.03
   0 -13   1    3.58    2.86
   1 -13   1   -1.00    2.99
   1 -13   1    1.28    1.37
   1 -13   1    1.29    1.11
   2 -13   1   53.28    3.83
   2 -13   1   43.83    4.10
   2 -13   1   58.35    6.68
   3 -13   1  166.48   11.12
   3 -13   1  153.36    8.62
   3 -13   1  143.96    8.07
   4 -13   1   -3.90    2.18
   4 -13   1    1.34    1.79
   4 -13   1    1.41    4.13
   5 -13   1  140.36    8.39
   5 -13   1  148.91   11.52
   5 -13   1  150.76    9.13
   6 -13   1    7.50    2.58
   6 -13   1   12.60    3.48
   7 -13   1   42.90    5.49
   7 -13   1   38.28    6.53
   7 -13   1   33.06    5.27
   8 -13   1   -8.19    4.62
   8 -13   1   -2.92    2.82
   8 -13   1    6.91    4.43
  -9  13  -1   12.19    2.20
  -9  13  -1   11.40    2.08
   9 -13   1   16.72    4.08
   9 -13   1   10.24    5.64
 -10  13  -1    4.54    2.38
  10 -13   1    8.91    5.39
  10 -13   1    7.34    6.52
  10 -13   1   -0.90    3.96
 -11  13  -1   41.60    5.52
 -11  13  -1   42.93    6.39
  11 -13   1   41.42    7.82
  11 -13   1   32.85    6.25
  11 -13   1   38.28    9.08
 -11 -12   1   15.81    4.55
 -11 -12   1   18.10    4.29
 -10 -12   1    8.72    3.40
 -10 -12   1    6.62    3.18
  -9 -12   1   -0.38    2.66
  -9 -12   1   -3.29    2.19
  -8 -12   1   -0.99    2.21
  -8 -12   1    4.64    2.10
  -7 -12   1   64.76    4.62
  -7 -12   1   64.33    3.36
  -7 -12   1   67.26    5.10
  -6 -12   1   76.15    4.89
  -6 -12   1   75.47    4.87
  -6 -12   1   73.00    4.60
  -5 -12   1   20.39    2.26
  -5 -12   1   20.07    2.71
  -5 -12   1   19.35    2.41
  -4 -12   1   33.93    2.48
  -4 -12   1   26.08    3.92
  -4 -12   1   35.18    2.44
  -3 -12   1  179.96    8.03
  -3 -12   1  188.89   10.21
  -3 -12   1  179.79    8.11
  -2 -12   1    2.10    2.31
  -2 -12   1    1.10    0.75
  -2 -12   1    0.55    0.79
  -1 -12   1   48.33    5.55
  -1 -12   1   47.78    2.76
  -1 -12   1   49.51    2.94
   0 -12   1  184.40   10.72
   0 -12   1  180.81    8.43
   0 -12   1  175.10    8.12
   1 -12   1    1.85    1.36
   1 -12   1    6.00    2.99
   1 -12   1    3.81    1.09
   2 -12   1  459.83   21.00
   2 -12   1  484.79   23.12
   2 -12   1  476.31   20.58
   3 -12   1    7.19    3.39
   3 -12   1    4.31    1.91
   3 -12   1    5.50    1.65
   4 -12   1  105.99    6.29
   4 -12   1  111.08    9.37
   4 -12   1   96.38    6.80
   5 -12   1   35.68    4.79
   5 -12   1   38.14    5.52
   5 -12   1   41.45    4.24
   6 -12   1   17.43    3.71
   6 -12   1   13.46    2.67
   6 -12   1   12.70    4.84
  -7  12  -1   21.25    2.00
  -7  12  -1   24.51    2.12
   7 -12   1   22.08    4.42
   7 -12   1   23.99    5.06
   7 -12   1   22.10    3.51
  -8  12  -1    2.37    1.73
  -8  12  -1    6.07    1.64
   8 -12   1    1.19    4.59
   8 -12   1    4.99    2.76
   8 -12   1   -0.86    3.71
  -9  12  -1  226.10   11.07
   9 -12   1  220.55   15.00
   9 -12   1  217.38   12.85
   9 -12   1  235.35   14.86
 -10  12  -1   -3.16    2.86
 -10  12  -1   -2.42    2.21
  10 -12   1    0.43    3.57
  10 -12   1   -5.87    5.34
  10 -12   1    4.20    4.75
 -11  12  -1   17.47    4.09
 -11  12  -1   18.41    3.67
  11 -12   1   13.59    4.71
  11 -12   1   14.57    5.80
  11 -12   1   17.67    6.30
 -12 -11   1   36.12    5.86
 -12 -11   1   54.71    8.08
 -11 -11   1   -2.13    3.76
 -11 -11   1   -2.66    3.16
 -10 -11   1   50.62    6.41
 -10 -11   1   40.88    5.76
  -9 -11   1  157.18    9.81
  -9 -11   1  176.68    9.44
  -8 -11   1  117.66    7.49
  -8 -11   1  121.55    7.09
  -7 -11   1   44.47    3.75
  -7 -11   1   41.21    4.14
  -6 -11   1  126.20    6.96
  -6 -11   1  129.33    6.79
  -6 -11   1  136.55    6.58
  -5 -11   1  723.13   30.37
  -5 -11   1  731.44   29.77
  -5 -11   1  657.57   29.80
  -4 -11   1   18.63    1.89
  -4 -11   1   18.97    2.01
  -4 -11   1   20.04    2.76
  -3 -11   1   13.01    2.57
  -3 -11   1   16.64    1.44
  -3 -11   1   13.63    1.52
  -2 -11   1   25.97    3.66
  -2 -11   1   24.02    1.68
  -2 -11   1   22.25    1.60
  -1 -11   1    8.26    2.53
  -1 -11   1   10.17    1.45
  -1 -11   1   12.06    1.35
   0 -11   1   -0.53    0.72
   0 -11   1   -1.00    2.12
   0 -11   1   -0.46    0.84
   1 -11   1  594.42   25.91
   1 -11   1  594.00   25.53
   1 -11   1  629.04   28.00
   2 -11   1   52.35    5.87
   2 -11   1   42.65    3.21
   2 -11   1   47.75    3.84
   3 -11   1  455.80   22.14
   3 -11   1  450.12   19.84
   3 -11   1  449.12   20.38
   4 -11   1    4.80    3.00
   4 -11   1    4.62    1.72
   4 -11   1    6.71    1.99
   5 -11   1   14.70    2.49
   5 -11   1   18.64    3.35
   5 -11   1   16.75    4.02
  -6  11  -1    3.34    1.03
  -6  11  -1    4.70    1.02
   6 -11   1    5.10    2.44
   6 -11   1    2.93    2.06
   6 -11   1    3.77    3.55
  -7  11  -1   66.22    4.26
  -7  11  -1   68.97    4.58
   7 -11   1   58.25    6.52
   7 -11   1   72.94    5.83
   7 -11   1   70.20    8.50
  -8  11  -1  110.16    6.14
  -8  11  -1  101.74    6.58
   8 -11   1  103.10    7.56
   8 -11   1  103.37    9.07
   8 -11   1   98.20    9.54
  -9  11  -1   48.88    5.33
  -9  11  -1   50.22    4.87
   9 -11   1   54.37    7.78
   9 -11   1   52.27    6.28
 -10  11  -1   -0.45    2.80
 -10  11  -1   -0.58    2.36
  10 -11   1    2.85    3.26
  10 -11   1    5.33    5.24
 -11  11  -1   -4.39    2.72
 -11  11  -1    1.22    3.58
  11 -11   1    2.20    4.93
  11 -11   1   -2.96    5.37
  11 -11   1    2.92    3.96
 -12  11  -1   -1.17    4.13
 -12  11  -1    6.74    3.73
  12 -11   1   17.65    6.67
  12 -11   1   13.54    5.82
  12 -11   1    3.71    4.59
 -13 -10   1   15.70    5.38
 -12 -10   1   19.55    4.92
 -12 -10   1   29.61    5.01
 -11 -10   1  104.23    9.05
 -11 -10   1  121.07    8.64
 -10 -10   1    1.90    2.92
 -10 -10   1    1.06    2.63
  -9 -10   1   -1.34    2.12
  -9 -10   1   -3.96    2.22
  -8 -10   1  113.66    6.80
  -8 -10   1  116.41    7.29
  -7 -10   1   89.77    5.39
  -7 -10   1   85.18    5.74
  -6 -10   1    1.07    1.33
  -6 -10   1   -0.54    0.92
  -6 -10   1   -0.16    1.06
  -5 -10   1   14.65    1.91
  -5 -10   1   12.78    1.94
  -5 -10   1   13.42    2.02
  -4 -10   1   44.27    3.74
  -4 -10   1   43.76    2.68
  -4 -10   1   41.96    2.78
  -3 -10   1   27.58    1.87
  -3 -10   1   28.88    1.81
  -3 -10   1   28.91    3.36
  -2 -10   1    7.36    0.96
  -2 -10   1    7.01    2.08
  -1 -10   1  163.99    7.24
  -1 -10   1  169.79    9.25
  -1 -10   1  162.47    7.26
   0 -10   1    7.41    1.17
   0 -10   1    6.68    2.25
   0 -10   1    7.61    1.21
   1 -10   1    8.91    1.21
   1 -10   1    7.12    1.49
   1 -10   1   10.21    2.81
   2 -10   1   30.90    2.70
   2 -10   1   27.35    3.17
   3 -10   1  626.82   28.34
   3 -10   1  691.86   30.04
   3 -10   1  638.61   27.87
   4 -10   1  126.31    7.29
   4 -10   1  157.52    9.61
   4 -10   1  136.91    7.88
  -5  10  -1    0.78    0.81
  -5  10  -1    1.37    0.81
   5 -10   1   -1.64    1.76
   5 -10   1    0.01    1.41
   5 -10   1   -4.29    2.46
  -6  10  -1  121.15    6.30
  -6  10  -1  115.42    6.00
   6 -10   1  115.75    9.20
   6 -10   1  118.57    7.13
   6 -10   1  113.48    7.76
  -7  10  -1    2.43    1.63
  -7  10  -1    4.37    1.40
   7 -10   1    7.12    3.79
   7 -10   1    1.92    2.61
   7 -10   1    3.22    1.98
  -8  10  -1    1.11    1.56
  -8  10  -1   -0.71    2.07
   8 -10   1   -2.75    3.22
   8 -10   1   -0.57    2.25
   8 -10   1   -3.27    3.74
  -9  10  -1  311.11   15.51
  -9  10  -1  313.52   14.67
   9 -10   1  293.43   15.84
   9 -10   1  321.08   18.04
   9 -10   1  305.83   17.03
 -11  10  -1   39.65    5.41
 -11  10  -1   38.65    5.70
  11 -10   1   46.72    6.53
  11 -10   1   66.83    9.57
  11 -10   1   51.21    7.05
 -12  10  -1   96.39    9.61
 -12  10  -1  106.83    8.40
  12 -10   1  101.49   11.60
  12 -10   1   79.25    9.12
  12 -10   1   96.96   11.08
 -13  10  -1   27.49    5.69
  13 -10   1   42.66    7.48
  13 -10   1   26.23    6.41
  13 -10   1   26.57    7.10
 -13  -9   1    3.99    4.81
 -12  -9   1    2.11    3.91
 -12  -9   1   11.75    4.00
 -11  -9   1    9.54    3.16
 -11  -9   1    3.92    3.36
 -10  -9   1   -2.68    2.58
 -10  -9   1   -2.25    2.41
  -9  -9   1  125.40    8.06
  -9  -9   1  119.86    7.53
  -8  -9   1    0.16    1.57
  -8  -9   1   -0.70    1.91
  -7  -9   1   59.68    4.31
  -7  -9   1   62.50    4.71
  -6  -9   1   45.96    3.61
  -6  -9   1   47.46    2.56
  -6  -9   1   45.83    3.39
  -5  -9   1  253.85   11.21
  -5  -9   1  256.07   11.15
  -5  -9   1  231.42   11.22
  -4  -9   1   95.67    4.94
  -4  -9   1  101.90    4.87
  -4  -9   1   99.56    5.53
  -3  -9   1    3.70    0.71
  -3  -9   1    3.18    0.62
  -3  -9   1    3.10    1.41
  -2  -9   1  347.51   15.84
  -2  -9   1  333.61   14.16
  -1  -9   1  150.35    8.20
  -1  -9   1  147.75    6.40
  -1  -9   1  144.00    6.40
   0  -9   1  279.14   12.30
   0  -9   1  286.20   13.97
   0  -9   1  288.75   12.16
   1  -9   1 1773.33   73.94
   1  -9   1 1816.94   75.86
   1  -9   1 1799.43   74.25
   2  -9   1 1703.69   71.02
   2  -9   1 1631.37   70.58
   2  -9   1 1794.07   72.68
   3  -9   1  626.31   28.72
   3  -9   1  631.34   27.43
   3  -9   1  631.53   26.93
  -4   9  -1  248.91   10.91
  -4   9  -1  250.31   10.94
   4  -9   1  251.66   11.98
   4  -9   1  259.57   12.57
   4  -9   1  275.43   13.85
  -5   9  -1  685.35   28.79
  -5   9  -1  691.77   28.57
   5  -9   1  669.49   29.37
   5  -9   1  689.98   31.20
   5  -9   1  642.25   29.89
  -6   9  -1  202.16    9.99
  -6   9  -1  196.58    9.57
   6  -9   1  211.98   12.17
   6  -9   1  205.13   10.46
   6  -9   1  198.99   11.22
  -7   9  -1  272.85   13.00
  -7   9  -1  280.32   13.61
   7  -9   1  285.78   14.68
   7  -9   1  272.93   15.58
   7  -9   1  291.56   14.00
  -8   9  -1  272.58   13.25
  -8   9  -1  274.61   13.87
   8  -9   1  275.68   14.95
   8  -9   1  282.49   14.15
   8  -9   1  283.86   15.88
  -9   9  -1  359.92   18.00
  -9   9  -1  366.10   17.24
   9  -9   1  389.60   20.05
   9  -9   1  388.34   19.60
   9  -9   1  350.04   18.18
 -10   9  -1   58.62    6.38
 -10   9  -1   67.11    5.45
  10  -9   1   57.29    6.36
  10  -9   1   55.03    8.08
  10  -9   1   66.10    9.24
 -11   9  -1    1.53    3.19
 -11   9  -1    3.58    2.73
  11  -9   1    5.95    3.13
 -12   9  -1   40.08    5.23
 -12   9  -1   36.08    5.56
  12  -9   1   35.96    5.83
  12  -9   1   33.82    5.53
 -13   9  -1    4.45    4.26
  13  -9   1   -6.54    4.24
  13  -9   1   -4.61    5.56
  13  -9   1   -9.23    5.43
  14  -9   1   -3.62    7.42
  14  -9   1    7.35    6.26
  14   8  -1   -1.04    1.46
  14   8  -1    0.87    1.61
 -14  -8   1    1.63    4.09
 -14  -8   1    2.42    5.34
  13   8  -1   -0.44    1.22
  13   8  -1    1.09    1.35
 -13  -8   1    1.05    4.26
 -13  -8   1    3.72    3.73
  12   8  -1    5.68    0.97
 -12  -8   1    7.60    3.42
 -12  -8   1    6.84    3.95
 -11  -8   1   67.42    7.10
 -11  -8   1   62.40    6.32
 -10  -8   1    2.56    2.64
 -10  -8   1    5.71    2.56
  -9  -8   1   -1.81    2.23
  -9  -8   1   -0.54    2.13
  -8  -8   1   72.81    5.71
  -8  -8   1   80.72    5.38
  -7  -8   1   20.87    3.14
  -7  -8   1   19.71    2.73
  -6  -8   1   17.17    2.49
  -6  -8   1   13.65    2.10
  -5  -8   1  120.97    5.96
  -5  -8   1  115.47    6.05
  -5  -8   1  120.43    5.71
  -4  -8   1    4.77    0.93
  -4  -8   1    6.17    1.30
  -4  -8   1    4.80    0.99
  -3  -8   1    2.79    1.18
  -3  -8   1    4.35    0.71
  -3  -8   1    4.50    0.66
  -2  -8   1    3.79    0.59
  -2  -8   1    2.14    1.26
  -1  -8   1   11.58    0.87
  -1  -8   1   11.79    0.85
  -1  -8   1   12.87    2.03
   0  -8   1  584.39   25.28
   0  -8   1  553.83   23.59
   0  -8   1  564.64   23.70
   1  -8   1 1041.07   44.41
   1  -8   1 1013.39   42.71
   1  -8   1 1042.07   42.99
  -2   8  -1    4.95    2.07
   2  -8   1    4.05    0.92
   2  -8   1    6.00    1.98
   2  -8   1    2.97    1.19
  -3   8  -1  259.68   13.44
   3  -8   1  269.64   12.62
   3  -8   1  277.43   13.75
   3  -8   1  272.47   12.18
  -4   8  -1   -0.08    0.63
  -4   8  -1   -0.21    0.81
  -4   8  -1    0.59    1.69
   4  -8   1    0.88    2.04
   4  -8   1   -0.63    1.28
   4  -8   1    0.31    0.97
  -5   8  -1  113.51    5.66
  -5   8  -1  110.32    6.00
  -5   8  -1  114.42    7.46
   5  -8   1  104.45    7.36
   5  -8   1  108.25    6.78
  -6   8  -1   27.21    3.16
  -6   8  -1   31.31    4.26
  -6   8  -1   26.44    2.58
   6  -8   1   29.73    4.52
   6  -8   1   27.26    3.91
   6  -8   1   24.94    3.23
  -7   8  -1   29.75    3.00
   7  -8   1   26.30    3.75
   7  -8   1   30.44    4.46
   7  -8   1   28.11    4.53
  -8   8  -1    7.56    2.08
  -8   8  -1    8.21    2.32
   8  -8   1    6.21    3.02
   8  -8   1    4.41    2.27
   8  -8   1   11.36    3.49
  -9   8  -1   85.76    6.82
  -9   8  -1   89.03    6.00
   9  -8   1   84.87    8.23
   9  -8   1   92.73    6.98
   9  -8   1   92.03    7.89
 -10   8  -1   41.36    4.53
 -10   8  -1   35.25    4.77
  10  -8   1   34.93    5.57
  10  -8   1   25.40    4.14
  10  -8   1   29.54    5.10
 -11   8  -1   86.26    7.84
 -11   8  -1   79.88    6.75
  11  -8   1   82.05    7.17
  11  -8   1   92.21    9.28
  11  -8   1   74.67    8.68
 -12   8  -1   44.38    6.90
 -12   8  -1   40.57    6.30
  12  -8   1   26.09    4.76
  12  -8   1   34.26    6.26
 -13   8  -1   10.74    4.65
  13  -8   1    1.20    5.10
  13  -8   1   -0.41    4.10
  13  -8   1   11.26    5.61
 -14   8  -1   32.14    5.02
 -14   8  -1   29.20    6.20
  14  -8   1   37.00    6.62
  14  -8   1   40.63    7.96
  14  -8   1   24.73    6.40
  14   7  -1   50.52    5.20
  14   7  -1   54.89    5.78
 -14  -7   1   62.72    7.93
 -14  -7   1   56.04    7.64
  13   7  -1   14.38    2.79
  13   7  -1   18.73    2.85
 -13  -7   1   26.55    5.00
 -13  -7   1   15.15    4.03
  12   7  -1   58.79    4.64
  12   7  -1   60.99    4.67
 -12  -7   1   68.23    7.06
 -12  -7   1   70.66    7.52
  11   7  -1    2.31    1.50
  11   7  -1    2.26    1.52
 -11  -7   1    3.29    2.92
 -11  -7   1    1.46    2.68
  10   7  -1   87.72    4.84
  10   7  -1   92.04    4.86
 -10  -7   1   88.04    6.56
 -10  -7   1   81.53    6.94
   9   7  -1   12.17    1.61
   9   7  -1   10.56    1.64
  -9  -7   1   10.97    2.56
  -9  -7   1   14.61    3.09
  -8  -7   1   -1.09    1.69
  -7  -7   1   44.55    3.93
  -7  -7   1   50.97    3.72
  -6  -7   1  403.69   17.42
  -6  -7   1  382.77   17.61
  -5  -7   1  235.15   10.35
  -5  -7   1  225.16    9.75
  -5  -7   1  218.39   10.43
  -4  -7   1   33.45    2.35
  -4  -7   1   32.90    2.18
  -4  -7   1   33.26    2.30
  -3  -7   1  171.42    7.92
  -3  -7   1  163.52    7.23
  -3  -7   1  160.86    7.31
  -2  -7   1   72.65    3.24
  -2  -7   1   70.61    3.20
  -2  -7   1   78.44    4.45
  -1  -7   1    1.76    0.98
   0   7  -1 2568.41  104.63
   0  -7   1 2468.18  103.36
   0  -7   1 2535.69  104.72
  -1   7  -1 2696.97  109.58
   1  -7   1 2691.86  108.44
   1  -7   1 2492.32  108.16
   1  -7   1 2678.85  109.67
  -2   7  -1 2080.33   83.61
   2  -7   1 1999.04   83.60
   2  -7   1 1959.14   82.47
   2  -7   1 1944.85   82.13
  -3   7  -1   22.89    1.73
  -3   7  -1   21.90    1.62
   3  -7   1   23.86    3.18
   3  -7   1   22.48    2.06
   3  -7   1   23.65    2.52
  -4   7  -1    6.73    1.92
  -4   7  -1    6.65    1.02
  -4   7  -1    6.06    1.15
   4  -7   1    5.13    1.27
   4  -7   1    3.32    1.87
   4  -7   1    3.95    1.39
  -5   7  -1   62.18    3.76
  -5   7  -1   66.22    5.17
  -5   7  -1   63.70    4.17
   5  -7   1   60.03    5.34
   5  -7   1   61.90    4.18
   5  -7   1   63.35    4.66
  -6   7  -1   45.51    3.87
  -6   7  -1   41.98    4.70
  -6   7  -1   49.21    3.46
   6  -7   1   53.88    4.60
   6  -7   1   51.15    4.03
   6  -7   1   46.18    5.00
  -7   7  -1   -1.43    1.91
  -7   7  -1   -0.17    1.52
   7  -7   1    0.36    2.19
   7  -7   1    2.53    2.08
   7  -7   1    0.20    1.48
  -8   7  -1  186.13   10.60
  -8   7  -1  189.14   11.23
  -8   7  -1  198.66   10.01
   8  -7   1  201.47   10.58
   8  -7   1  187.97   11.53
   8  -7   1  198.02   11.38
  -9   7  -1    3.90    2.02
  -9   7  -1    5.62    2.69
   9  -7   1   -1.41    2.54
   9  -7   1    4.50    2.98
   9  -7   1   -0.92    2.12
 -10   7  -1   54.04    6.12
 -10   7  -1   52.98    5.24
  10  -7   1   57.90    6.09
  10  -7   1   63.44    7.14
  10  -7   1   58.97    7.00
 -11   7  -1   91.52    6.91
 -11   7  -1   85.52    8.08
  11  -7   1   84.55    9.26
  11  -7   1   80.13    7.51
  11  -7   1   95.38    8.39
 -12   7  -1   86.96    8.91
 -12   7  -1  100.35    7.89
  12  -7   1  115.65   10.51
  12  -7   1   90.62    8.26
 -13   7  -1    4.25    4.29
  13  -7   1    4.30    3.67
  13  -7   1    1.33    4.70
 -14   7  -1   34.25    6.30
 -14   7  -1   53.84    6.97
  14  -7   1   50.75    7.70
  14  -7   1   38.85    6.01
  14  -7   1   64.09    9.72
  15   6  -1   18.92    3.89
  15   6  -1   14.39    4.02
 -15  -6   1   12.32    6.11
 -15  -6   1   16.61    4.87
  14   6  -1    3.76    3.28
  14   6  -1    7.25    3.02
 -14  -6   1   13.58    4.31
 -14  -6   1    1.43    4.49
  13   6  -1    4.78    2.62
  13   6  -1   -4.67    2.40
 -13  -6   1    6.60    3.38
 -13  -6   1    0.07    3.82
  12   6  -1   57.74    5.05
  12   6  -1   54.60    5.14
 -12  -6   1   71.68    6.60
 -12  -6   1   45.55    7.13
  11   6  -1    0.19    1.75
  11   6  -1    0.23    1.69
 -11  -6   1    5.86    3.05
 -11  -6   1    0.79    2.50
  10   6  -1   33.06    3.42
  10   6  -1   35.95    3.49
 -10  -6   1   36.11    5.12
 -10  -6   1   31.53    4.46
   9   6  -1    9.25    1.78
   9   6  -1   11.68    1.81
  -9  -6   1    9.43    2.50
  -9  -6   1   11.20    2.65
   8   6  -1  164.72    7.93
   8   6  -1  174.06    8.04
  -8  -6   1  172.89    8.85
  -8  -6   1  159.14    9.22
   7   6  -1   -0.16    0.64
   7   6  -1    0.86    0.64
  -7  -6   1    1.47    1.41
  -7  -6   1    0.36    1.02
  -6  -6   1   87.05    5.31
  -6  -6   1   95.58    5.15
  -5  -6   1    7.98    1.33
  -5  -6   1   11.71    1.78
  -4  -6   1  172.50    8.03
  -4  -6   1  172.56    7.71
  -4  -6   1  174.36    7.90
  -3  -6   1   30.09    1.87
  -3  -6   1   24.85    2.08
  -3  -6   1   29.44    1.76
  -2  -6   1  114.59    4.99
  -2  -6   1  111.98    4.94
  -2  -6   1  120.86    5.89
   1   6  -1  692.61   29.13
  -1  -6   1  673.50   29.18
   0   6  -1   53.55    3.64
   0  -6   1   52.24    2.58
   0  -6   1   54.62    2.57
   0  -6   1   51.68    3.71
  -1   6  -1 1249.52   52.08
   1  -6   1 1275.12   52.20
   1  -6   1 1203.80   50.88
   1  -6   1 1215.70   51.09
  -2   6  -1  871.99   36.85
  -2   6  -1  860.02   36.83
  -2   6  -1  951.61   38.55
   2  -6   1  911.47   38.51
   2  -6   1  921.17   37.61
   2  -6   1  861.81   37.24
  -3   6  -1   18.44    2.79
  -3   6  -1   16.60    1.45
  -3   6  -1   15.64    1.64
   3  -6   1   15.47    1.72
   3  -6   1   17.53    2.15
   3  -6   1   18.60    2.83
  -4   6  -1    8.87    1.38
  -4   6  -1    6.50    1.89
  -4   6  -1    8.12    1.40
   4  -6   1    7.50    2.00
   4  -6   1   10.31    1.54
   4  -6   1    7.96    1.62
  -5   6  -1   18.46    2.88
  -5   6  -1   19.92    2.00
  -5   6  -1   17.94    2.44
   5  -6   1   18.74    2.79
   5  -6   1   16.52    2.28
   5  -6   1   13.44    2.67
  -6   6  -1   36.91    2.91
  -6   6  -1   36.43    3.56
  -6   6  -1   32.21    3.93
   6  -6   1   38.74    3.87
   6  -6   1   33.32    4.09
   6  -6   1   32.51    3.17
  -7   6  -1  188.11   10.71
  -7   6  -1  185.04   10.10
  -7   6  -1  198.67    9.58
   7  -6   1  190.34    9.96
   7  -6   1  196.08   10.77
   7  -6   1  192.06   11.01
  -8   6  -1   98.68    6.07
  -8   6  -1  100.91    7.20
  -8   6  -1   90.47    6.57
   8  -6   1  105.54    7.21
   8  -6   1   92.23    7.19
   8  -6   1   89.74    6.32
  -9   6  -1   87.60    5.91
  -9   6  -1   90.10    6.88
  -9   6  -1   82.60    6.83
   9  -6   1   95.64    6.54
   9  -6   1   80.25    7.03
   9  -6   1   89.80    7.46
 -10   6  -1   97.14    6.94
 -10   6  -1  104.13    8.12
  10  -6   1   97.44    7.88
  10  -6   1  100.76    8.31
  10  -6   1  103.21    7.35
 -11   6  -1    1.81    2.67
 -11   6  -1    0.65    3.27
  11  -6   1   10.55    3.80
  11  -6   1   -0.60    3.58
  11  -6   1    7.16    2.79
 -12   6  -1   59.26    7.91
 -12   6  -1   68.43    6.99
  12  -6   1   73.27    8.46
  12  -6   1   56.45    6.51
  12  -6   1   81.57    8.10
 -13   6  -1   32.26    5.48
  13  -6   1   20.53    5.81
  13  -6   1   28.85    4.80
  13  -6   1   38.58    6.22
 -14   6  -1   10.57    4.90
 -14   6  -1    8.37    3.47
  14  -6   1    2.03    4.36
  14  -6   1    6.35    5.22
 -15   6  -1   10.87    5.80
 -15   6  -1   20.52    4.86
  15  -6   1   11.58    6.59
  15  -6   1   21.03    6.17
  15  -6   1   12.38    5.51
  15   5  -1   -1.30    4.18
  15   5  -1    2.03    3.75
 -15  -5   1   -4.91    4.29
 -15  -5   1   -3.19    5.27
  14   5  -1   14.98    4.12
  14   5  -1   24.22    3.72
 -14  -5   1   24.57    4.89
 -14  -5   1   24.85    5.46
  13   5  -1   36.58    5.67
  13   5  -1   43.82    5.27
 -13  -5   1   34.29    5.42
 -13  -5   1   47.11    6.21
  12   5  -1    6.68    2.32
 -12  -5   1    3.11    3.42
 -12  -5   1    5.53    2.98
  11   5  -1    0.83    1.80
 -11  -5   1   -4.29    2.55
 -11  -5   1    1.25    2.41
  10   5  -1  267.00   13.56
 -10  -5   1  295.96   14.32
 -10  -5   1  289.69   14.97
   9   5  -1   16.98    2.36
  -9  -5   1   21.42    3.27
  -9  -5   1   18.89    3.24
   8   5  -1   86.58    5.15
  -8  -5   1   93.53    6.16
  -8  -5   1   89.85    5.68
   7   5  -1   46.96    3.08
  -7  -5   1   45.39    3.56
  -7  -5   1   45.25    3.91
   6   5  -1  161.68    7.47
  -6  -5   1  159.58    7.96
  -6  -5   1  165.22    8.31
   5   5  -1  348.13   14.49
   5   5  -1  332.93   14.49
  -5  -5   1  353.05   15.37
  -5  -5   1  339.55   15.11
  -4  -5   1   29.41    2.26
  -4  -5   1   28.58    2.05
  -4  -5   1   31.07    1.61
  -3  -5   1   93.37    4.55
  -3  -5   1   97.47    4.51
  -3  -5   1   95.83    4.59
  -2  -5   1    1.29    0.62
  -2  -5   1    0.93    0.31
  -2  -5   1    1.53    0.36
   1   5  -1   12.02    1.59
  -1  -5   1   16.70    1.72
   0  -5   1 5508.82  225.90
  -1   5  -1  402.32   18.15
   1  -5   1  420.39   18.26
   1  -5   1  403.60   17.16
   1  -5   1  411.31   17.36
  -2   5  -1  291.85   12.56
  -2   5  -1  285.04   13.67
  -2   5  -1  298.07   12.67
   2  -5   1  303.58   13.08
   2  -5   1  298.38   12.77
   2  -5   1  298.04   13.77
  -3   5  -1    2.90    1.29
  -3   5  -1    3.01    0.74
  -3   5  -1    2.70    0.90
   3  -5   1    1.32    0.87
   3  -5   1    1.75    1.26
   3  -5   1    3.13    0.88
  -4   5  -1   83.93    5.51
  -4   5  -1   96.80    4.68
  -4   5  -1   86.98    4.95
   4  -5   1   84.36    4.80
   4  -5   1   89.09    5.26
   4  -5   1   94.88    5.74
  -5   5  -1   16.29    1.95
  -5   5  -1   12.38    1.93
  -5   5  -1   11.92    2.25
   5  -5   1   13.45    2.31
   5  -5   1   16.06    2.52
   5  -5   1   14.80    2.04
  -6   5  -1   25.14    3.09
  -6   5  -1   28.04    2.59
  -6   5  -1   25.08    3.56
   6  -5   1   23.87    3.34
   6  -5   1   29.78    3.22
   6  -5   1   18.05    2.45
  -7   5  -1   63.56    5.37
  -7   5  -1   73.73    4.69
  -7   5  -1   66.52    5.24
   7  -5   1   71.03    5.48
   7  -5   1   70.65    4.99
   7  -5   1   71.16    5.58
  -8   5  -1  154.62    9.19
  -8   5  -1  157.57    9.32
  -8   5  -1  161.12    8.54
   8  -5   1  162.19    8.90
   8  -5   1  158.42    9.36
   8  -5   1  160.00    9.58
  -9   5  -1  242.93   13.12
  -9   5  -1  240.44   12.33
  -9   5  -1  245.70   13.18
   9  -5   1  256.16   13.44
   9  -5   1  247.63   12.78
   9  -5   1  251.54   13.66
 -10   5  -1   -0.40    2.49
 -10   5  -1   -0.80    1.97
  10  -5   1    5.12    2.42
  10  -5   1    2.17    2.54
  10  -5   1   -5.12    2.69
 -11   5  -1  290.45   16.31
 -11   5  -1  315.43   15.39
  11  -5   1  309.11   16.20
  11  -5   1  278.98   15.50
  11  -5   1  317.16   17.00
 -12   5  -1   52.25    6.96
 -12   5  -1   66.93    6.84
  12  -5   1   67.90    6.42
  12  -5   1   61.47    7.36
  12  -5   1   60.33    8.41
 -13   5  -1    6.15    4.07
  13  -5   1   -5.23    3.71
  13  -5   1    0.12    4.35
  13  -5   1    5.63    3.37
 -14   5  -1   39.89    6.43
 -14   5  -1   50.74    6.26
  14  -5   1   48.01    6.79
  14  -5   1   61.51    9.50
  14  -5   1   45.83    6.48
 -15   5  -1   84.33    8.43
 -15   5  -1   77.06   10.96
  15  -5   1  108.76   11.72
  15  -5   1   74.45    9.10
  15   4  -1   -5.95    4.57
  15   4  -1    1.54    3.83
 -15  -4   1   -4.14    4.10
 -15  -4   1   -1.96    5.27
  14   4  -1    7.89    3.20
 -14  -4   1    3.72    4.18
 -14  -4   1    0.45    3.67
  13   4  -1    3.65    2.84
 -13  -4   1    6.26    3.64
 -13  -4   1   10.57    3.36
  12   4  -1   75.56    6.98
  12   4  -1   92.77    6.71
 -12  -4   1   89.34    8.13
 -12  -4   1   97.17    7.22
  11   4  -1   54.23    5.00
  11   4  -1   65.05    5.41
 -11  -4   1   54.60    5.43
 -11  -4   1   59.48    6.49
  10   4  -1  120.02    7.46
  10   4  -1  126.82    7.74
 -10  -4   1  135.16    8.79
 -10  -4   1  134.90    8.12
   9   4  -1    1.21    1.54
   9   4  -1    1.18    1.44
  -9  -4   1    0.43    2.00
  -9  -4   1   -1.88    1.59
   8   4  -1  389.48   16.86
   8   4  -1  366.26   16.61
  -8  -4   1  335.86   17.22
  -8  -4   1  371.64   16.89
   7   4  -1  141.60    7.31
   7   4  -1  134.92    7.10
  -7  -4   1  143.09    7.44
  -7  -4   1  144.94    7.88
   6   4  -1   12.78    1.78
   6   4  -1   11.84    1.68
  -6  -4   1   13.25    1.98
  -6  -4   1   10.93    1.87
   5   4  -1    8.64    1.15
   5   4  -1    6.38    1.05
  -5  -4   1    7.75    1.30
  -5  -4   1    8.40    1.48
   4   4  -1  550.55   23.42
   4   4  -1  578.30   23.42
  -4  -4   1  572.89   23.76
  -4  -4   1  540.43   23.88
  -3  -4   1  227.34    9.72
  -3  -4   1  221.18    9.80
  -3  -4   1  219.12    9.46
   2   4  -1    8.30    0.98
  -2  -4   1    7.04    0.97
  -2  -4   1    7.78    0.71
  -2  -4   1    6.85    0.75
   1   4  -1  263.85   11.60
  -1  -4   1  268.95   11.63
  -1  -4   1  259.92   10.92
   0   4  -1    8.02    1.24
   0  -4   1    7.35    0.70
   0  -4   1    9.61    1.44
  -1   4  -1   60.35    2.77
  -1   4  -1   58.46    3.73
  -1   4  -1   61.66    2.78
   1  -4   1   63.30    3.73
   1  -4   1   59.00    3.12
   1  -4   1   63.98    2.98
  -2   4  -1 1333.85   55.58
  -2   4  -1 1337.56   56.31
  -2   4  -1 1407.67   55.44
   2  -4   1 1374.36   56.36
   2  -4   1 1321.93   55.51
   2  -4   1 1301.53   55.77
  -3   4  -1    5.15    1.04
  -3   4  -1    5.38    0.87
  -3   4  -1    2.31    1.13
   3  -4   1    4.26    0.91
   3  -4   1    5.00    1.11
   3  -4   1    5.60    1.46
  -4   4  -1   80.94    4.28
  -4   4  -1   80.08    5.04
  -4   4  -1   82.65    4.71
   4  -4   1   78.41    4.76
   4  -4   1   85.42    4.45
   4  -4   1   73.31    4.94
  -5   4  -1  141.41    7.70
  -5   4  -1  138.31    7.40
  -5   4  -1  150.91    7.03
   5  -4   1  124.67    7.00
   5  -4   1  149.88    7.66
   5  -4   1  132.51    7.64
  -6   4  -1   14.96    2.38
  -6   4  -1   14.26    2.21
  -6   4  -1   16.68    2.58
   6  -4   1   18.25    2.66
   6  -4   1   13.50    2.35
   6  -4   1   13.92    2.08
  -7   4  -1   13.63    2.54
  -7   4  -1   14.96    2.18
  -7   4  -1   13.55    2.52
   7  -4   1   16.13    2.73
   7  -4   1   16.76    2.67
   7  -4   1   13.03    2.16
  -8   4  -1   30.63    4.06
  -8   4  -1   36.24    3.46
  -8   4  -1   29.30    3.90
   8  -4   1   31.70    3.89
   8  -4   1   31.67    3.59
   8  -4   1   37.27    4.40
  -9   4  -1   65.12    5.74
  -9   4  -1   70.67    5.09
  -9   4  -1   65.47    5.70
   9  -4   1   60.82    5.22
   9  -4   1   69.55    6.21
   9  -4   1   66.94    5.66
 -10   4  -1  127.01    8.19
 -10   4  -1  124.61    7.79
 -10   4  -1  127.15    8.87
  10  -4   1  133.50    8.47
  10  -4   1  135.18    9.16
  10  -4   1   99.61    7.71
 -11   4  -1   25.74    4.35
 -11   4  -1   28.05    4.39
  11  -4   1   21.63    3.93
  11  -4   1   41.56    5.97
  11  -4   1   20.95    3.80
 -12   4  -1    1.57    3.46
 -12   4  -1    5.23    2.77
  12  -4   1    0.05    3.79
  12  -4   1    1.68    2.73
  12  -4   1   -1.19    2.93
 -13   4  -1   73.63    8.20
  13  -4   1   75.36    7.71
  13  -4   1   74.36    7.19
 -14   4  -1    6.12    3.95
 -14   4  -1    2.50    4.35
  14  -4   1    4.21    4.39
  14  -4   1   11.93    3.99
  14  -4   1    7.41    4.05
 -15   4  -1   55.54    8.22
 -15   4  -1   49.23    7.97
  15  -4   1   66.59    9.39
  15  -4   1   72.41    8.72
  15  -4   1   65.68    9.76
  15   3  -1   19.15    4.19
 -15  -3   1   17.54    5.80
 -15  -3   1   14.63    4.72
  14   3  -1   84.21    8.74
  14   3  -1   90.57    7.95
 -14  -3   1  112.10    8.95
 -14  -3   1   93.42    9.54
  13   3  -1  138.37    9.27
  13   3  -1  145.35    9.86
 -13  -3   1  132.98   10.45
 -13  -3   1  146.42    9.62
  12   3  -1   34.67    5.39
  12   3  -1   32.26    4.79
 -12  -3   1   28.37    4.81
 -12  -3   1   33.77    5.19
  11   3  -1    0.52    1.92
  11   3  -1    0.02    2.23
  11   3  -1   -0.90    0.67
 -11  -3   1   -3.43    2.29
 -11  -3   1   -1.83    2.53
  10   3  -1  112.58    6.90
  10   3  -1  111.18    7.36
  10   3  -1  104.72    4.91
 -10  -3   1  109.69    7.18
 -10  -3   1   93.52    7.39
   9   3  -1   32.06    3.66
   9   3  -1   31.07    1.83
  -9  -3   1   31.00    3.67
  -9  -3   1   31.60    4.48
   8   3  -1  199.77    8.93
   8   3  -1  212.92   10.49
   8   3  -1  209.35   10.67
  -8  -3   1  223.36   10.75
  -8  -3   1  213.64   11.15
   7   3  -1   11.69    1.86
   7   3  -1   12.19    1.80
  -7  -3   1   10.79    2.12
  -7  -3   1   10.99    1.86
   6   3  -1    2.27    1.07
   6   3  -1    2.60    1.15
  -6  -3   1    0.84    0.98
  -6  -3   1    2.38    1.27
   5   3  -1  150.78    7.31
   5   3  -1  151.99    7.20
  -5  -3   1  155.27    7.35
  -5  -3   1  144.41    7.54
   4   3  -1 1297.85   53.71
   4   3  -1 1359.22   53.64
  -4  -3   1 1312.99   53.95
  -4  -3   1 1213.85   53.70
   3   3  -1  152.67    6.60
   3   3  -1  153.30    6.66
  -3  -3   1  150.52    6.79
  -3  -3   1  141.23    6.85
   2   3  -1   42.64    2.18
   2   3  -1   48.51    2.34
  -2  -3   1   49.75    2.34
  -2  -3   1   47.61    2.36
  -2  -3   1   46.85    2.42
   1   3  -1 3309.43  135.54
  -1   3  -1 3751.95  163.35
   1  -3   1 3737.10  163.03
  -2   3  -1   21.10    1.46
  -2   3  -1   23.19    2.14
  -2   3  -1   21.30    1.65
   2  -3   1   20.02    1.72
   2  -3   1   21.96    1.53
   2  -3   1   20.74    1.94
  -3   3  -1   63.01    3.79
  -3   3  -1   63.16    4.03
  -3   3  -1   76.81    3.63
   3  -3   1   67.31    3.91
   3  -3   1   69.24    3.62
   3  -3   1   72.80    4.19
  -4   3  -1  734.34   31.22
  -4   3  -1  713.61   31.77
  -4   3  -1  763.51   31.67
   4  -3   1  774.07   31.76
   4  -3   1  716.91   31.30
   4  -3   1  746.62   31.85
  -5   3  -1    0.39    0.98
  -5   3  -1   -0.02    1.09
  -5   3  -1    1.05    0.78
   5  -3   1   -0.06    0.81
   5  -3   1   -0.46    1.03
   5  -3   1    1.32    1.03
  -6   3  -1   28.35    3.03
  -6   3  -1   28.16    2.70
  -6   3  -1   26.08    3.10
   6  -3   1   30.16    3.20
   6  -3   1   30.88    3.27
   6  -3   1   26.53    2.69
  -7   3  -1   -0.17    1.14
  -7   3  -1   -1.94    1.42
  -7   3  -1    0.78    1.43
   7  -3   1   -1.08    1.31
   7  -3   1   -2.07    1.11
   7  -3   1   -0.30    1.33
  -8   3  -1   -2.26    1.47
  -8   3  -1    0.56    1.75
  -8   3  -1   -0.24    1.36
   8  -3   1    2.89    1.65
   8  -3   1    2.38    1.66
   8  -3   1    3.75    1.99
  -9   3  -1   17.50    2.96
  -9   3  -1   15.12    2.53
  -9   3  -1   16.89    3.08
   9  -3   1   13.49    3.12
   9  -3   1   15.26    2.71
   9  -3   1   16.81    2.81
 -10   3  -1  184.30   10.15
 -10   3  -1  179.31   10.10
 -10   3  -1  174.04   10.74
  10  -3   1  170.97   10.09
  10  -3   1  187.01   11.21
  10  -3   1  185.37   10.50
 -11   3  -1   18.20    4.13
 -11   3  -1   17.82    3.55
  11  -3   1   17.02    4.33
  11  -3   1   15.99    3.33
  11  -3   1   23.60    3.60
 -12   3  -1   41.44    6.41
 -12   3  -1   27.08    4.31
  12  -3   1   34.19    5.22
  12  -3   1   22.17    4.11
  12  -3   1   29.74    4.41
 -13   3  -1    1.77    3.50
 -13   3  -1   11.28    3.24
  13  -3   1   10.48    3.39
  13  -3   1    8.65    3.37
  13  -3   1    8.68    4.15
 -14   3  -1   83.32    7.28
 -14   3  -1   60.83    8.50
  14  -3   1   70.17    7.52
  14  -3   1   70.63    7.76
  14  -3   1   83.99    9.02
 -15   3  -1    3.48    5.19
 -15   3  -1    3.27    4.35
  15  -3   1   10.41    4.40
  15  -3   1    0.56    4.33
  15  -3   1    5.54    4.98
 -16   3  -1   -0.77    4.77
  16  -3   1    1.23    6.41
  16  -3   1   -4.87    5.26
  16  -3   1  -10.88    5.14
  16   2  -1   -5.39    4.26
 -16  -2   1   -2.87    5.24
 -16  -2   1  -10.06    7.21
  15   2  -1    0.04    3.71
 -15  -2   1    4.57    5.70
 -15  -2   1    7.17    4.35
  14   2  -1    8.75    3.66
  14   2  -1    4.01    1.62
  14   2  -1   13.10    4.83
 -14  -2   1   -2.85    3.20
 -14  -2   1   -1.04    4.24
  13   2  -1  252.27   11.55
  13   2  -1  258.65   14.56
  13   2  -1  242.86   13.67
 -13  -2   1  277.13   14.24
 -13  -2   1  217.67   14.35
  12   2  -1    2.02    1.26
  12   2  -1   -1.50    2.72
  12   2  -1    1.26    2.39
 -12  -2   1    2.50    2.66
 -12  -2   1   -0.84    2.83
  11   2  -1   67.33    5.79
  11   2  -1   64.94    6.30
  11   2  -1   71.61    4.12
 -11  -2   1   73.08    7.01
 -11  -2   1   65.67    5.80
  10   2  -1   50.21    3.20
  10   2  -1   48.18    4.79
  10   2  -1   44.65    4.88
 -10  -2   1   60.38    5.22
 -10  -2   1   47.07    5.34
   9   2  -1   15.55    1.83
   9   2  -1   15.27    2.53
   9   2  -1   19.10    3.02
  -9  -2   1   13.88    3.02
  -9  -2   1   13.94    2.65
   8   2  -1  249.71   10.49
   8   2  -1  235.60   11.61
   8   2  -1  241.63   11.94
  -8  -2   1  236.45   11.61
  -8  -2   1  212.78   11.96
   7   2  -1   19.61    2.47
   7   2  -1   21.54    1.65
   7   2  -1   19.50    2.75
  -7  -2   1   28.29    2.74
  -7  -2   1   21.14    3.02
   6   2  -1    5.92    1.57
   6   2  -1    7.48    0.92
   6   2  -1    5.03    1.24
  -6  -2   1    8.38    1.52
  -6  -2   1    3.73    1.47
   5   2  -1  308.86   13.57
   5   2  -1  351.57   14.69
   5   2  -1  320.19   14.37
  -5  -2   1  317.48   14.70
  -5  -2   1  326.69   14.43
   4   2  -1  128.79    6.15
   4   2  -1  133.43    6.33
  -4  -2   1  118.59    6.31
  -4  -2   1  132.91    6.19
   3   2  -1   16.53    1.36
   3   2  -1   20.36    1.56
  -3  -2   1   17.05    1.58
  -3  -2   1   16.20    1.43
   2   2  -1 2735.46  118.70
  -2  -2   1 2549.75  118.28
   1   2  -1  290.46   12.15
   1   2  -1  299.49   12.38
   1   2  -1  286.34   12.18
  -1  -2   1  302.30   12.30
  -1  -2   1  279.12   12.24
  -1  -2   1  305.05   12.37
   0   2  -1   -0.54    0.39
   0   2  -1    0.43    0.18
   0   2  -1    0.45    0.19
   0  -2   1    0.23    0.38
   0  -2   1    1.02    0.26
  -1   2  -1  791.89   33.33
  -1   2  -1  837.79   33.70
  -1   2  -1  777.04   33.21
   1  -2   1  794.76   33.37
   1  -2   1  831.05   33.68
   1  -2   1  805.92   33.23
  -2   2  -1  395.14   17.11
  -2   2  -1  376.87   16.85
  -2   2  -1  396.71   16.66
   2  -2   1  396.95   16.91
   2  -2   1  419.47   16.73
   2  -2   1  386.24   17.07
  -3   2  -1   25.04    2.09
  -3   2  -1   25.71    2.15
  -3   2  -1   25.76    1.79
   3  -2   1   26.92    1.87
   3  -2   1   24.70    2.03
   3  -2   1   25.06    2.11
  -4   2  -1    1.93    0.95
  -4   2  -1    1.70    0.92
  -4   2  -1    2.40    0.79
   4  -2   1    1.84    0.78
   4  -2   1    2.46    0.95
   4  -2   1    2.06    0.98
  -5   2  -1  100.22    5.59
  -5   2  -1   96.98    5.68
  -5   2  -1  101.63    5.33
   5  -2   1   97.80    5.33
   5  -2   1  107.18    5.85
   5  -2   1   99.13    5.59
  -6   2  -1    4.20    1.55
  -6   2  -1    4.59    1.23
  -6   2  -1    5.08    1.45
   6  -2   1    4.09    1.30
   6  -2   1    5.77    1.56
   6  -2   1    6.72    1.64
  -7   2  -1  158.33    8.18
  -7   2  -1  167.40    8.52
   7  -2   1  156.49    8.40
   7  -2   1  152.12    8.28
   7  -2   1  159.19    8.71
  -8   2  -1    1.06    1.63
  -8   2  -1   -0.16    1.38
  -8   2  -1    0.95    1.54
   8  -2   1    1.78    1.36
   8  -2   1   -2.21    1.61
   8  -2   1   -0.36    1.35
  -9   2  -1   61.11    4.62
  -9   2  -1   54.04    5.48
   9  -2   1   62.63    4.86
   9  -2   1   51.87    4.48
   9  -2   1   62.75    5.32
 -10   2  -1  111.79    8.11
 -10   2  -1  107.76    6.96
 -10   2  -1  107.32    7.15
  10  -2   1   92.21    6.69
  10  -2   1  110.04    7.76
  10  -2   1  104.96    7.09
 -11   2  -1   -0.69    2.21
 -11   2  -1   -2.01    2.87
  11  -2   1   -2.50    2.76
  11  -2   1    1.03    2.15
  11  -2   1    0.19    2.22
 -12   2  -1   29.14    5.14
 -12   2  -1   38.11    5.62
  12  -2   1   33.44    4.54
  12  -2   1   49.21    7.09
  12  -2   1   30.95    4.67
 -13   2  -1   23.70    4.29
 -13   2  -1   13.94    4.27
  13  -2   1   19.80    4.86
  13  -2   1   20.41    3.96
  13  -2   1   26.69    4.06
 -14   2  -1   -0.73    4.27
 -14   2  -1   -0.65    3.26
  14  -2   1   -0.15    3.27
  14  -2   1   -4.50    4.24
 -15   2  -1   78.64   10.58
 -15   2  -1   96.41    8.76
  15  -2   1   80.12    8.81
  15  -2   1   76.86    8.30
  15  -2   1   83.49   10.14
 -16   2  -1   11.98    4.97
 -16   2  -1   13.87    6.78
  16  -2   1   19.01    4.95
  16  -2   1   26.83    6.28
  16  -2   1    9.31    4.99
  16   1  -1    2.39    5.38
  16   1  -1    1.71    2.27
  16   1  -1    2.41    4.64
 -16  -1   1   -0.46    6.41
 -16  -1   1   -4.98    4.90
  15   1  -1    5.07    2.26
  15   1  -1    8.85    4.96
  15   1  -1    6.91    3.97
 -15  -1   1    4.12    4.94
 -15  -1   1    5.05    4.34
  14   1  -1   67.02    6.97
  14   1  -1   64.34    5.00
  14   1  -1   64.44    8.11
 -14  -1   1   52.45    7.21
 -14  -1   1   64.32    7.05
  13   1  -1   -2.58    2.84
  13   1  -1    5.33    3.54
  13   1  -1    0.72    1.75
 -13  -1   1    4.96    3.15
 -13  -1   1   -4.37    3.50
  12   1  -1    5.82    3.18
  12   1  -1    0.40    2.60
  12   1  -1    1.30    1.62
 -12  -1   1    6.81    2.94
 -12  -1   1    4.24    3.17
  11   1  -1  406.17   19.59
  11   1  -1  433.02   18.38
  11   1  -1  419.85   20.14
 -11  -1   1  379.91   19.39
 -11  -1   1  398.91   20.34
  10   1  -1  334.22   17.24
  10   1  -1  334.92   15.76
  10   1  -1  350.64   16.91
 -10  -1   1  347.51   17.57
 -10  -1   1  386.19   17.17
   9   1  -1   13.81    2.53
   9   1  -1   15.32    3.06
   9   1  -1   14.75    2.18
  -9  -1   1   12.46    2.90
  -9  -1   1   16.08    2.61
   8   1  -1  105.51    5.14
   8   1  -1   92.05    5.91
   8   1  -1   95.16    6.24
  -8  -1   1   89.72    6.29
  -8  -1   1   95.32    5.99
   7   1  -1  116.20    6.81
   7   1  -1  115.43    6.40
   7   1  -1  116.78    5.75
  -7  -1   1  120.62    6.53
  -7  -1   1  104.55    6.77
   6   1  -1   90.88    5.50
   6   1  -1   93.84    5.22
   6   1  -1   90.92    4.58
  -6  -1   1   96.03    5.29
  -6  -1   1   83.05    5.43
   5   1  -1  943.79   38.38
   5   1  -1  838.27   37.96
   5   1  -1  871.34   37.48
  -5  -1   1  958.70   38.47
  -5  -1   1  906.38   38.06
   4   1  -1  893.49   34.91
   4   1  -1  795.81   34.11
   4   1  -1  769.50   34.55
  -4  -1   1  850.98   34.90
  -4  -1   1  816.92   34.60
   3   1  -1 2087.30   87.85
   3   1  -1 2114.79   87.70
  -3  -1   1 2165.17   87.73
  -3  -1   1 2165.90   87.90
   2   1  -1    1.19    0.46
   2   1  -1    1.89    0.58
  -2  -1   1    1.98    0.51
  -2  -1   1    2.32    0.60
   1   1  -1   17.14    1.01
  -1  -1   1   19.45    1.14
  -1  -1   1   23.42    1.23
  -1  -1   1   21.82    1.04
   0  -1   1 5973.89  250.74
  -1   1  -1  714.84   28.97
  -1   1  -1  698.15   28.72
   1  -1   1  697.55   28.72
   1  -1   1  681.39   28.93
   1  -1   1  690.19   28.84
  -2   1  -1  193.21    8.53
  -2   1  -1  174.98    8.43
  -2   1  -1  198.54    8.30
   2  -1   1  196.03    8.50
   2  -1   1  189.42    8.49
   2  -1   1  189.31    8.29
  -3   1  -1 1413.40   56.52
  -3   1  -1 1369.26   56.40
  -3   1  -1 1299.29   56.15
   3  -1   1 1416.60   56.50
   3  -1   1 1312.08   56.18
   3  -1   1 1350.24   56.37
  -4   1  -1  649.23   27.23
  -4   1  -1  647.25   27.41
  -4   1  -1  646.85   27.60
   4  -1   1  675.51   27.64
   4  -1   1  662.61   27.42
   4  -1   1  584.79   27.19
  -5   1  -1  503.25   22.24
  -5   1  -1  520.91   21.83
  -5   1  -1  501.28   21.94
   5  -1   1  516.15   21.94
   5  -1   1  506.77   22.22
   5  -1   1  483.05   21.78
  -6   1  -1    5.03    1.29
  -6   1  -1    5.44    1.38
  -6   1  -1    6.82    1.69
   6  -1   1    3.40    1.22
   6  -1   1    5.12    1.66
   6  -1   1    6.06    1.30
  -7   1  -1  247.17   11.16
  -7   1  -1  235.27   11.14
   7  -1   1  190.24   10.98
   7  -1   1  243.05   11.19
   7  -1   1  236.91   11.65
  -8   1  -1   -0.74    1.17
  -8   1  -1    2.12    1.40
  -8   1  -1    1.45    1.64
   8  -1   1    0.71    1.57
   8  -1   1    0.41    1.19
   8  -1   1   -0.27    1.11
  -9   1  -1   28.13    3.93
  -9   1  -1   31.62    3.43
  -9   1  -1   34.13    3.59
   9  -1   1   30.47    4.09
   9  -1   1   25.28    3.23
   9  -1   1   35.29    3.83
 -10   1  -1   56.54    4.88
 -10   1  -1   53.71    5.84
  10  -1   1   41.14    4.83
  10  -1   1   56.86    5.56
  10  -1   1   51.72    4.43
 -11   1  -1   53.29    5.28
 -11   1  -1   57.53    6.48
  11  -1   1   71.17    6.87
  11  -1   1   52.86    4.80
  11  -1   1   45.90    5.11
 -12   1  -1   68.04    7.64
 -12   1  -1   80.93    6.67
  12  -1   1   78.91    6.95
  12  -1   1   80.08    7.91
  12  -1   1   93.35    6.47
 -13   1  -1   52.39    7.11
 -13   1  -1   48.11    6.26
  13  -1   1   47.54    6.13
  13  -1   1   58.62    7.42
  13  -1   1   41.99    5.01
 -14   1  -1  235.38   15.17
 -14   1  -1  285.90   14.50
  14  -1   1  238.70   13.33
  14  -1   1  244.02   14.24
 -15   1  -1   36.85    6.60
 -15   1  -1   46.58    6.19
  15  -1   1   36.24    5.71
  15  -1   1   46.04    6.50
 -16   1  -1   -0.61    6.34
 -16   1  -1   12.53    4.92
  16  -1   1   -0.83    4.05
  16  -1   1    4.47    5.57
  16  -1   1    4.34    4.59
  16   0  -1   17.88    5.16
  16   0  -1   14.10    6.19
  16   0  -1   11.51    3.38
 -16   0   1    8.50    5.03
 -16   0   1   11.18    6.52
  15   0  -1    5.69    3.03
  15   0  -1    0.47    4.73
  15   0  -1    3.40    3.82
 -15   0   1   -2.04    4.89
 -15   0   1   11.89    4.23
  14   0  -1    4.06    4.26
  14   0  -1    2.96    3.32
  14   0  -1    5.47    2.53
 -14   0   1    5.21    3.56
 -14   0   1    4.10    4.15
  13   0  -1  175.82   11.00
  13   0  -1  161.49    9.41
  13   0  -1  170.30   12.08
 -13   0   1  181.36   11.12
 -13   0   1  184.07   12.13
  12   0  -1   57.43    4.84
  12   0  -1   50.69    6.06
  12   0  -1   62.31    6.93
 -12   0   1   71.83    6.50
 -12   0   1   69.39    6.96
  11   0  -1   18.84    4.13
  11   0  -1   20.82    2.75
  11   0  -1   25.65    4.05
 -11   0   1   18.62    3.92
 -11   0   1   22.97    3.56
  10   0  -1   48.93    5.03
  10   0  -1   51.98    4.16
  10   0  -1   56.93    5.36
 -10   0   1   52.88    5.56
 -10   0   1   53.66    5.03
   9   0  -1  136.26    7.52
   9   0  -1  141.77    8.18
   9   0  -1  149.23    8.97
  -9   0   1  152.37    8.23
  -9   0   1  135.49    8.61
   8   0  -1  188.26   10.03
   8   0  -1  198.64   10.56
   8   0  -1  197.84    9.60
  -8   0   1  208.14   10.69
  -8   0   1  199.26   10.09
   7   0  -1   99.01    6.02
   7   0  -1   92.01    5.53
   7   0  -1   95.72    5.22
  -7   0   1   90.91    5.50
   6   0  -1   -0.40    0.97
   6   0  -1    0.73    1.07
  -6   0   1    1.49    1.22
  -6   0   1   -0.28    1.00
   5   0  -1  397.43   17.18
   5   0  -1  417.49   17.54
   5   0  -1  417.54   17.88
  -5   0   1  385.08   17.44
  -5   0   1  371.60   17.69
   4   0  -1 1301.27   52.49
   4   0  -1 1308.93   52.77
   4   0  -1 1270.14   52.19
  -4   0   1 1220.00   52.66
  -4   0   1 1208.70   52.40
   3   0  -1  253.66   10.57
   3   0  -1  236.77   10.77
   3   0  -1  257.07   11.03
  -3   0   1  256.45   10.82
  -3   0   1  222.78   10.89
   2   0  -1 4948.25  206.20
  -2   0   1 4397.56  204.14
  -1   0   1 1181.49   48.72
   1   0   1 1814.28   88.31
  -3   0  -1 1438.31   58.02
  -3   0  -1 1360.42   57.74
  -3   0  -1 1395.49   57.72
   3   0   1 1361.01   57.71
   3   0   1 1402.76   57.72
   3   0   1 1434.73   57.97
  -4   0  -1    0.78    0.79
  -4   0  -1    0.06    0.64
  -4   0  -1    0.60    0.70
   4   0   1    0.98    0.66
   4   0   1   -0.19    0.75
   4   0   1    0.55    0.63
  -5   0  -1  488.67   20.56
  -5   0  -1  467.89   20.93
  -5   0  -1  494.19   20.50
   5   0   1  492.92   20.59
   5   0   1  481.66   20.88
   5   0   1  422.48   20.31
  -6   0  -1   37.20    2.96
  -6   0  -1   34.99    3.29
  -6   0  -1   32.85    2.71
   6   0   1   38.31    2.76
   6   0   1   36.79    3.13
   6   0   1   36.06    2.90
  -7   0  -1  267.11   12.73
  -7   0  -1  256.45   13.30
  -7   0  -1  273.99   12.60
   7   0   1  296.68   13.36
   7   0   1  279.85   12.83
   7   0   1  259.84   12.47
  -8   0  -1  109.63    6.50
  -8   0  -1  119.22    6.80
  -8   0  -1  123.56    7.59
   8   0   1  120.62    6.81
   8   0   1  128.61    7.44
   8   0   1  120.41    6.52
  -9   0  -1   57.21    5.23
  -9   0  -1   55.46    4.42
  -9   0  -1   55.35    4.28
   9   0   1   62.96    4.73
   9   0   1   56.25    5.31
   9   0   1   55.89    4.13
 -10   0  -1   19.40    3.57
 -10   0  -1   18.39    2.56
 -10   0  -1   22.62    3.31
  10   0   1   20.16    3.06
  10   0   1   21.50    3.25
  10   0   1   18.91    3.36
 -11   0  -1  124.86    8.56
 -11   0  -1  131.88    9.43
  11   0   1  157.94    9.63
  11   0   1  145.64    8.73
  11   0   1  145.35    7.98
 -12   0  -1   30.42    4.78
 -12   0  -1   26.37    3.94
  12   0   1   26.58    3.75
  12   0   1   21.64    3.58
  12   0   1   24.45    4.49
 -13   0  -1   97.31    7.95
 -13   0  -1   95.65    8.98
  13   0   1   92.16    7.72
  13   0   1  108.00    8.66
  13   0   1   93.73    6.64
 -14   0  -1   11.66    4.38
 -14   0  -1    7.88    3.46
  14   0   1    9.85    3.98
  14   0   1    5.36    3.16
  14   0   1    5.70    2.78
 -15   0  -1    7.31    5.11
 -15   0  -1   11.69    4.05
  15   0   1   11.96    3.20
  15   0   1    6.46    5.10
  15   0   1   14.22    4.37
 -16   0  -1   -9.93    5.73
 -16   0  -1   -8.72    4.38
  16   0   1   -2.30    3.29
  16   0   1   -1.77    4.44
  16  -1  -1    0.90    5.61
  16  -1  -1   -3.74    3.63
  16  -1  -1    0.43    4.87
 -16   1   1   -3.71    9.04
 -16   1   1   -5.47    4.71
  15  -1  -1   -4.78    3.14
  15  -1  -1   -5.71    4.06
  15  -1  -1   -0.41    4.73
 -15   1   1    4.74    4.26
 -15   1   1   -5.92    4.52
  14  -1  -1    8.26    2.77
  14  -1  -1    8.91    3.59
 -14   1   1   12.80    4.04
 -14   1   1    8.14    4.44
  13  -1  -1   10.61    2.95
  13  -1  -1   13.60    5.13
  13  -1  -1    7.34    3.33
 -13   1   1    7.46    3.62
 -13   1   1    6.08    3.26
  12  -1  -1   68.01    7.45
  12  -1  -1   75.36    6.60
  12  -1  -1   70.22    5.76
 -12   1   1   80.49    7.67
 -12   1   1   84.87    7.14
  11  -1  -1   -0.12    1.68
  11  -1  -1   -3.45    2.89
  11  -1  -1   -4.18    1.98
 -11   1   1   -2.46    2.09
 -11   1   1   -2.89    2.46
  10  -1  -1   56.25    4.63
  10  -1  -1   59.16    5.40
  10  -1  -1   59.00    5.93
 -10   1   1   58.30    5.25
 -10   1   1   61.37    6.01
   9  -1  -1   39.00    4.12
   9  -1  -1   34.18    3.71
   9  -1  -1   36.23    4.56
  -9   1   1   46.66    4.03
  -9   1   1   36.65    4.65
   8  -1  -1    4.88    1.53
   8  -1  -1    3.42    1.52
   8  -1  -1    7.96    2.21
  -8   1   1    4.27    1.61
  -8   1   1    1.55    1.72
   7  -1  -1   35.04    3.03
   7  -1  -1   32.81    3.67
  -7   1   1   37.52    3.19
   6  -1  -1    6.99    1.56
   6  -1  -1    7.36    1.72
   6  -1  -1    8.12    1.48
  -6   1   1    6.76    1.71
  -6   1   1    8.33    1.56
   5  -1  -1   28.58    2.53
   5  -1  -1   30.28    2.42
   5  -1  -1   29.15    2.74
  -5   1   1   28.43    2.66
  -5   1   1   36.25    2.59
   4  -1  -1 1355.66   55.32
   4  -1  -1 1309.07   54.92
   4  -1  -1 1294.39   54.97
  -4   1   1 1329.79   55.24
  -4   1   1 1325.98   54.97
   3  -1  -1    0.64    0.62
   3  -1  -1   -0.92    0.61
   3  -1  -1    0.08    0.57
  -3   1   1   -0.29    0.56
  -3   1   1    0.80    0.67
   2  -1  -1 1673.49   68.02
   2  -1  -1 1692.54   67.89
  -2   1   1 1663.64   68.00
  -2   1   1 1572.16   67.83
   1  -1  -1  642.96   26.54
   1  -1  -1  660.61   26.48
  -1   1   1  616.58   26.46
  -1  -1  -1  281.08   10.97
  -1  -1  -1  269.24   10.92
   1   1   1  234.80   11.06
  -2  -1  -1 2603.07  114.82
   2   1   1 2475.35  113.88
  -3  -1  -1  687.45   27.81
  -3  -1  -1  644.62   27.65
  -3  -1  -1  672.49   28.02
   3   1   1  659.38   27.77
   3   1   1  661.35   27.61
   3   1   1  666.04   27.92
  -4  -1  -1 2259.93   90.43
  -4  -1  -1 2269.99   90.77
  -4  -1  -1 1990.20   90.17
   4   1   1 2159.61   90.38
   4   1   1 2195.01   90.17
   4   1   1 2300.27   90.65
  -5  -1  -1  104.47    5.15
  -5  -1  -1  103.04    5.73
  -5  -1  -1  106.69    5.39
   5   1   1  102.30    5.05
   5   1   1   98.67    5.55
   5   1   1  106.02    5.39
  -6  -1  -1   27.59    2.52
  -6  -1  -1   23.84    2.83
  -6  -1  -1   26.93    2.24
   6   1   1   27.93    2.82
   6   1   1   26.21    2.12
  -7  -1  -1   51.27    4.22
  -7  -1  -1   42.81    3.43
  -7  -1  -1   42.98    3.10
   7   1   1   48.89    3.92
   7   1   1   48.22    3.03
   7   1   1   43.46    3.49
  -8  -1  -1  479.23   22.23
  -8  -1  -1  498.23   21.59
  -8  -1  -1  490.05   21.06
   8   1   1  455.16   21.80
   8   1   1  506.13   21.00
   8   1   1  455.66   21.42
  -9  -1  -1   27.99    2.93
  -9  -1  -1   33.36    3.55
  -9  -1  -1   30.60    4.39
   9   1   1   26.70    3.54
   9   1   1   25.08    2.70
   9   1   1   21.93    3.39
 -10  -1  -1  589.97   25.34
 -10  -1  -1  578.38   26.94
 -10  -1  -1  564.55   26.04
  10   1   1  591.97   26.11
  10   1   1  571.65   26.43
  10   1   1  573.25   25.24
 -11  -1  -1  122.37    8.18
 -11  -1  -1  131.49    9.26
  11   1   1  133.39    7.10
  11   1   1  119.21    7.94
  11   1   1  130.03    8.75
 -12  -1  -1   10.91    3.43
 -12  -1  -1    8.97    2.95
  12   1   1    2.79    1.75
  12   1   1    5.87    2.66
  12   1   1    5.51    2.93
 -13  -1  -1   34.88    5.42
 -13  -1  -1   17.73    4.49
  13   1   1   19.70    2.92
  13   1   1   26.84    4.56
  13   1   1   22.08    3.97
 -14  -1  -1  169.11   12.79
 -14  -1  -1  183.21   11.41
  14   1   1  174.85    9.66
  14   1   1  186.91   11.30
 -15  -1  -1   -3.20    3.74
 -15  -1  -1    1.75    4.77
  15   1   1   -3.35    3.44
  15   1   1   -0.75    2.46
 -16  -1  -1    8.36    5.07
 -16  -1  -1   -3.64    6.00
  16   1   1   -5.83    4.48
  16   1   1   -2.18    2.93
  16  -2  -1   23.96    5.89
  16  -2  -1   13.02    6.27
  16  -2  -1    7.16    4.38
 -16   2   1    6.23    8.80
 -16   2   1   14.51    5.91
  15  -2  -1    9.78    5.12
  15  -2  -1   -3.16    3.53
  15  -2  -1   -3.42    4.23
 -15   2   1   -1.21    4.97
 -15   2   1    8.74    4.40
  14  -2  -1   -8.43    4.32
  14  -2  -1    3.15    3.25
  14  -2  -1    0.32    3.56
 -14   2   1    4.25    3.75
 -14   2   1   -2.03    3.96
  13  -2  -1   19.62    3.21
  13  -2  -1   23.16    5.07
  13  -2  -1   22.45    4.20
 -13   2   1   19.23    4.03
 -13   2   1   18.16    4.36
  12  -2  -1   14.24    4.32
  12  -2  -1   12.05    3.09
  12  -2  -1   15.96    3.72
 -12   2   1   15.83    3.68
 -12   2   1    9.23    3.72
  11  -2  -1   17.66    3.54
  11  -2  -1   20.69    4.09
  11  -2  -1   21.09    3.38
 -11   2   1   15.02    3.84
 -11   2   1   22.22    3.70
  10  -2  -1    4.29    1.99
  10  -2  -1    1.77    2.07
  10  -2  -1    2.02    2.65
 -10   2   1    1.70    2.16
 -10   2   1    1.15    2.54
   9  -2  -1  155.55    8.91
   9  -2  -1  146.87    8.63
   9  -2  -1  155.34    9.60
  -9   2   1  162.57    9.60
  -9   2   1  172.83    8.95
   8  -2  -1   39.39    3.65
   8  -2  -1   40.33    3.79
   8  -2  -1   45.56    4.77
  -8   2   1   35.39    4.04
  -8   2   1   44.37    3.98
   7  -2  -1   -0.27    1.06
   7  -2  -1    1.05    1.42
   7  -2  -1    0.63    1.20
  -7   2   1   -0.31    1.08
  -7   2   1   -1.48    1.34
   6  -2  -1  497.89   22.12
   6  -2  -1  503.55   21.68
   6  -2  -1  507.37   21.77
  -6   2   1  473.59   21.93
  -6   2   1  474.20   21.50
   5  -2  -1   73.27    4.35
   5  -2  -1   65.57    4.10
   5  -2  -1   66.58    4.49
  -5   2   1   70.71    4.14
  -5   2   1   72.23    4.48
   4  -2  -1  515.64   21.35
   4  -2  -1  504.43   21.15
   4  -2  -1  455.89   20.90
  -4   2   1  489.75   21.20
  -4   2   1  472.12   20.88
   3  -2  -1  133.85    6.35
   3  -2  -1  140.59    6.45
   3  -2  -1  117.43    6.06
  -3   2   1  139.72    6.15
  -3   2   1  117.53    6.23
   2  -2  -1 1354.23   58.03
   2  -2  -1 1479.24   58.25
  -2   2   1 1364.70   58.15
  -2   2   1 1438.13   58.02
   1  -2  -1  529.19   21.20
   1  -2  -1  487.21   21.07
  -1   2   1  531.22   21.15
  -1   2   1  484.75   21.03
   0  -2  -1   73.69    3.12
   0  -2  -1   71.66    3.12
  -1  -2  -1 1301.50   59.11
   1   2   1 1346.24   59.40
  -2  -2  -1 1198.12   50.33
   2   2   1 1235.99   50.21
   2   2   1 1236.57   50.24
  -3  -2  -1  674.87   28.04
  -3  -2  -1  645.23   27.81
  -3  -2  -1  672.82   28.21
   3   2   1  678.67   28.08
   3   2   1  691.44   28.00
  -4  -2  -1  389.60   17.07
  -4  -2  -1  392.87   16.50
  -4  -2  -1  422.16   16.86
   4   2   1  389.07   16.43
   4   2   1  362.30   16.69
  -5  -2  -1  836.24   36.66
  -5  -2  -1  864.87   36.31
  -5  -2  -1  915.02   37.15
   5   2   1  876.24   36.64
   5   2   1  884.66   36.86
   5   2   1  862.96   36.20
  -6  -2  -1   -1.14    1.18
  -6  -2  -1    0.79    0.72
  -6  -2  -1   -0.58    0.90
   6   2   1    0.40    0.61
   6   2   1    0.37    1.10
   6   2   1   -0.02    0.93
  -7  -2  -1  135.58    7.30
  -7  -2  -1  141.17    7.92
  -7  -2  -1  139.67    6.82
   7   2   1  145.54    6.69
   7   2   1  139.94    7.32
   7   2   1  145.66    7.57
  -8  -2  -1  827.19   37.02
  -8  -2  -1  838.16   35.68
  -8  -2  -1  856.17   36.43
   8   2   1  851.42   36.65
   8   2   1  864.36   36.35
   8   2   1  841.69   35.54
  -9  -2  -1   14.89    1.94
  -9  -2  -1   17.54    2.65
  -9  -2  -1   13.71    2.86
   9   2   1    9.88    2.14
   9   2   1   17.44    2.06
   9   2   1   14.89    2.64
 -10  -2  -1    1.71    1.92
 -10  -2  -1   -0.01    2.34
  10   2   1   -1.54    1.87
  10   2   1    0.99    1.75
  10   2   1    1.11    1.20
 -11  -2  -1  128.53    8.20
 -11  -2  -1  126.38    9.23
  11   2   1  136.73    8.10
  11   2   1  138.77    8.65
  11   2   1  123.44    6.79
 -12  -2  -1  217.61   11.98
 -12  -2  -1  189.29   12.36
  12   2   1  225.42   12.21
  12   2   1  198.15   11.37
  12   2   1  209.98   10.12
 -13  -2  -1    1.37    3.59
 -13  -2  -1   10.84    3.74
  13   2   1    6.69    1.91
  13   2   1    4.83    2.95
 -14  -2  -1    6.98    3.53
 -14  -2  -1    8.01    4.26
  14   2   1    1.57    1.82
  14   2   1    4.60    3.10
 -16  -2  -1   22.59    7.08
 -16  -2  -1   24.40    5.54
  16   2   1   12.25    4.91
  16   2   1   18.71    5.42
  15  -3  -1   14.05    4.90
  15  -3  -1    1.44    5.69
  15  -3  -1   13.38    4.57
 -15   3   1   14.52    5.89
 -15   3   1   18.14    4.83
  14  -3  -1   -0.32    3.62
  14  -3  -1   -5.03    3.40
  14  -3  -1    5.49    4.78
 -14   3   1   -2.17    3.28
 -14   3   1    3.18    4.12
  13  -3  -1   76.70    8.94
  13  -3  -1   65.44    7.12
  13  -3  -1   57.08    6.49
 -13   3   1   50.66    7.27
  12  -3  -1    0.86    2.58
  12  -3  -1    1.39    2.90
  12  -3  -1    1.45    3.79
 -12   3   1   -2.11    3.18
 -12   3   1    2.12    2.99
  11  -3  -1   47.01    5.58
  11  -3  -1   54.76    5.27
  11  -3  -1   63.35    7.29
 -11   3   1   42.57    5.61
 -11   3   1   45.16    5.62
  10  -3  -1    2.48    2.65
  10  -3  -1    3.69    2.46
  10  -3  -1   -0.41    2.06
 -10   3   1   -2.08    1.91
 -10   3   1    1.34    2.40
   9  -3  -1    0.78    1.84
   9  -3  -1   -1.59    2.16
   9  -3  -1   -2.73    1.64
  -9   3   1    0.93    2.06
  -9   3   1   -1.67    1.49
   8  -3  -1   71.58    5.41
   8  -3  -1   77.07    5.95
   8  -3  -1   76.72    5.33
  -8   3   1   77.35    5.84
  -8   3   1   74.36    5.27
   7  -3  -1  103.93    6.25
   7  -3  -1   98.30    6.43
   7  -3  -1  102.17    6.02
  -7   3   1   98.86    5.83
  -7   3   1   93.19    6.32
   6  -3  -1   34.65    3.37
   6  -3  -1   34.39    3.00
   6  -3  -1   30.69    3.12
  -6   3   1   37.40    2.94
  -6   3   1   31.63    3.17
   5  -3  -1  740.63   30.48
   5  -3  -1  673.08   30.41
   5  -3  -1  700.53   30.07
  -5   3   1  727.42   30.39
  -5   3   1  674.23   29.91
   4  -3  -1   98.41    5.43
   4  -3  -1  102.10    5.47
   4  -3  -1   91.69    5.06
  -4   3   1   93.94    5.27
  -4   3   1  103.25    5.07
   3  -3  -1  196.94    8.55
   3  -3  -1  183.28    8.63
   3  -3  -1  165.12    8.17
  -3   3   1  181.37    8.15
  -3   3   1  176.00    8.36
   2  -3  -1  342.78   14.83
   2  -3  -1  332.15   14.55
   2  -3  -1  319.91   14.36
  -2   3   1  341.09   14.48
  -2   3   1  350.21   14.33
   1  -3  -1 1993.49   81.76
   0  -3  -1 8717.48  386.26
   0  -3  -1 9999.00  388.19
  -1  -3  -1   82.67    8.20
   1   3   1   88.36    7.94
  -2  -3  -1  221.51    9.29
  -2  -3  -1  219.69    9.31
  -3  -3  -1  314.12   12.79
   3   3   1  297.20   12.62
   3   3   1  287.19   12.61
  -4  -3  -1   38.02    2.59
  -4  -3  -1   38.98    2.42
  -4  -3  -1   39.05    2.04
   4   3   1   36.47    2.31
   4   3   1   40.73    2.30
  -5  -3  -1   -0.97    0.67
  -5  -3  -1    0.08    0.46
  -5  -3  -1   -0.79    0.90
   5   3   1    0.09    0.73
   5   3   1   -0.74    0.56
  -6  -3  -1  566.10   24.26
  -6  -3  -1  546.17   23.76
  -6  -3  -1  537.28   23.11
   6   3   1  553.96   23.65
  -7  -3  -1  179.34    8.40
  -7  -3  -1  168.66    7.54
  -7  -3  -1  162.48    8.84
   7   3   1  146.67    8.03
  -8  -3  -1   11.17    2.02
  -8  -3  -1   12.18    1.66
  -8  -3  -1    8.14    2.26
   8   3   1   10.10    1.41
   8   3   1    6.93    1.65
  -9  -3  -1   31.89    2.63
  -9  -3  -1   31.68    3.91
  -9  -3  -1   33.99    4.57
   9   3   1   30.23    3.51
   9   3   1   36.86    2.45
 -10  -3  -1  269.19   12.99
 -10  -3  -1  252.78   13.75
  10   3   1  238.04   12.49
  10   3   1  251.14   11.29
 -11  -3  -1    3.78    2.79
 -11  -3  -1    2.72    2.22
  11   3   1    1.32    1.99
  11   3   1    0.27    1.01
 -12  -3  -1   19.75    4.02
 -12  -3  -1   16.27    3.55
  12   3   1    9.92    2.54
 -13  -3  -1   66.36    7.94
 -13  -3  -1   75.10    7.30
  13   3   1   50.30    6.67
  13   3   1   64.67    6.23
 -14  -3  -1   10.71    3.80
 -14  -3  -1    5.29    4.21
  14   3   1    8.12    3.62
  14   3   1    8.44    3.31
 -15  -3  -1    0.30    4.96
 -15  -3  -1   -3.68    3.77
  15   3   1   -0.39    3.44
  15   3   1   -2.85    4.33
 -16  -3  -1   -9.98    4.60
 -16  -3  -1    3.66    6.45
  16   3   1    1.93    4.34
  16   3   1    4.34    5.10
  15  -4  -1   -2.31    4.36
  15  -4  -1   -6.28    5.66
  15  -4  -1    3.29    4.47
 -15   4   1   -0.35    5.09
 -15   4   1    2.22    4.16
  14  -4  -1    4.37    4.81
  14  -4  -1    0.96    3.84
  14  -4  -1    8.45    3.81
 -14   4   1    3.57    3.29
 -14   4   1   -2.84    4.26
  13  -4  -1   66.69    6.97
  13  -4  -1   62.08    7.05
 -13   4   1   73.83    8.26
  12  -4  -1    9.57    3.10
  12  -4  -1    6.17    3.26
  12  -4  -1    3.91    4.27
 -12   4   1    5.06    2.93
 -12   4   1   11.11    3.70
  11  -4  -1    5.64    2.93
  11  -4  -1    7.07    3.85
  11  -4  -1    7.19    3.13
 -11   4   1    8.06    3.14
 -11   4   1    9.68    2.90
  10  -4  -1   20.14    4.04
  10  -4  -1   18.16    3.46
  10  -4  -1   22.29    3.28
 -10   4   1   27.88    3.75
 -10   4   1   20.60    3.83
   9  -4  -1  334.93   17.29
   9  -4  -1  351.34   17.07
   9  -4  -1  333.96   16.60
  -9   4   1  335.20   16.29
  -9   4   1  362.28   17.27
   8  -4  -1   24.06    3.83
   8  -4  -1   28.12    3.51
   8  -4  -1   27.65    3.86
  -8   4   1   25.39    3.87
  -8   4   1   31.92    3.56
   7  -4  -1   30.66    3.73
   7  -4  -1   32.08    3.25
   7  -4  -1   25.13    3.23
  -7   4   1   30.70    3.57
  -7   4   1   32.99    3.15
   6  -4  -1  157.69    8.41
   6  -4  -1  152.56    8.44
   6  -4  -1  146.09    7.90
  -6   4   1  152.85    7.73
  -6   4   1  148.38    8.14
   5  -4  -1  363.95   17.23
   5  -4  -1  372.09   17.75
   5  -4  -1  394.86   17.78
  -5   4   1  410.45   17.23
  -5   4   1  403.43   17.59
   4  -4  -1    7.33    1.62
   4  -4  -1    5.64    1.12
   4  -4  -1    6.74    1.39
  -4   4   1    7.00    1.41
  -4   4   1    6.59    1.13
   3  -4  -1   53.03    3.05
   3  -4  -1   48.87    3.20
   3  -4  -1   54.55    3.58
  -3   4   1   54.06    2.92
  -3   4   1   48.94    3.10
   2  -4  -1  461.37   21.42
   2  -4  -1  524.22   21.09
   2  -4  -1  483.79   20.83
  -2   4   1  509.38   20.88
  -2   4   1  495.55   20.69
   1  -4  -1    6.01    0.76
   1  -4  -1    4.73    0.72
  -1   4   1    3.79    0.38
  -1   4   1    4.22    0.52
   0  -4  -1    7.42    4.45
  -2  -4  -1  148.40    6.07
  -2  -4  -1  140.36    6.05
  -3  -4  -1  193.50    8.52
  -3  -4  -1  196.11    8.44
  -4  -4  -1  151.83    6.96
  -4  -4  -1  146.36    7.11
   4   4   1  151.98    6.66
   4   4   1  156.59    6.66
  -5  -4  -1   24.26    1.55
  -5  -4  -1   25.93    2.14
  -5  -4  -1   28.79    2.40
   5   4   1   26.07    1.89
   5   4   1   26.87    1.93
  -6  -4  -1  922.00   37.73
  -6  -4  -1  881.99   38.87
  -6  -4  -1  901.72   38.48
   6   4   1  913.09   38.27
   6   4   1  944.98   38.38
  -7  -4  -1  230.55   11.43
  -7  -4  -1  225.70   10.88
  -7  -4  -1  234.61    9.94
   7   4   1  218.53   10.62
   7   4   1  237.97   10.83
  -8  -4  -1  110.53    6.94
  -8  -4  -1  113.29    6.34
  -8  -4  -1  110.05    5.08
   8   4   1  106.70    6.02
   8   4   1  103.14    6.11
  -9  -4  -1  339.40   15.60
  -9  -4  -1  330.42   16.30
   9   4   1  316.28   15.14
   9   4   1  323.02   15.33
 -10  -4  -1   10.15    2.37
 -10  -4  -1    9.68    3.00
  10   4   1    9.35    2.32
  10   4   1    8.96    2.08
 -11  -4  -1    3.51    2.90
 -11  -4  -1    7.89    2.42
  11   4   1    8.32    2.27
  11   4   1   14.19    2.74
 -12  -4  -1   99.60    8.70
 -12  -4  -1  104.98    7.65
  12   4   1  102.76    7.35
  12   4   1  103.98    7.02
 -13  -4  -1   15.89    3.68
 -13  -4  -1   11.74    3.94
  13   4   1   13.55    3.28
  13   4   1   13.83    3.23
 -14  -4  -1   -0.41    3.45
 -14  -4  -1    1.16    4.30
  14   4   1   -4.84    2.85
  14   4   1   -3.99    3.30
 -15  -4  -1   -0.08    4.08
 -15  -4  -1   -2.83    5.12
  15   4   1    6.33    3.73
  15   4   1    0.91    4.27
  15  -5  -1   73.31    9.23
  15  -5  -1   85.36   10.63
  15  -5  -1   71.87    9.57
 -15   5   1   53.55    7.89
 -15   5   1   89.68    8.62
  14  -5  -1   84.49   11.03
  14  -5  -1   91.01    9.14
  14  -5  -1  112.13    9.57
 -14   5   1   87.26    9.73
 -14   5   1   85.30    8.20
  13  -5  -1   14.05    4.69
  13  -5  -1   17.96    4.44
  13  -5  -1   11.94    4.00
 -13   5   1   11.25    4.22
  12  -5  -1   21.16    4.03
  12  -5  -1   19.35    5.16
  12  -5  -1   24.60    4.45
 -12   5   1   19.38    4.24
 -12   5   1   18.03    3.82
  11  -5  -1  279.79   14.90
  11  -5  -1  264.11   15.32
  11  -5  -1  267.87   14.39
 -11   5   1  260.64   14.78
 -11   5   1  272.61   14.03
  10  -5  -1   33.70    4.99
  10  -5  -1   39.08    4.84
  10  -5  -1   35.97    5.72
 -10   5   1   42.09    4.52
 -10   5   1   35.81    4.93
   9  -5  -1    2.09    2.18
   9  -5  -1    7.49    2.47
   9  -5  -1   10.35    3.22
  -9   5   1    8.65    2.21
  -9   5   1    8.83    2.73
   8  -5  -1    4.84    1.88
   8  -5  -1    6.27    2.38
   8  -5  -1    5.48    2.51
  -8   5   1    6.81    1.97
  -8   5   1    4.82    2.17
   7  -5  -1   -0.71    1.29
   7  -5  -1    2.17    1.88
   7  -5  -1    0.46    1.82
  -7   5   1    0.22    1.30
  -7   5   1    1.51    1.61
   6  -5  -1  170.08    9.21
   6  -5  -1  162.91    9.26
  -6   5   1  176.15    8.93
  -6   5   1  166.75    8.37
   5  -5  -1 1043.13   45.61
   5  -5  -1 1001.00   45.21
   5  -5  -1 1053.08   44.88
  -5   5   1 1115.29   44.66
  -5   5   1 1102.24   45.08
   4  -5  -1    6.48    1.26
   4  -5  -1    7.39    1.53
   4  -5  -1    7.34    1.80
  -4   5   1    5.38    1.21
  -4   5   1    6.87    1.15
   3  -5  -1    0.08    0.78
   3  -5  -1    1.81    1.12
  -3   5   1    0.61    0.66
  -3   5   1    1.22    0.54
   2  -5  -1  394.44   17.03
   2  -5  -1  402.39   17.25
   2  -5  -1  405.60   17.94
  -2   5   1  397.80   16.74
  -2   5   1  402.77   16.91
   1  -5  -1   76.44    4.47
   1  -5  -1   75.39    3.50
   1  -5  -1   72.83    3.63
   0  -5  -1 4392.67  184.86
  -3  -5  -1 1137.89   46.18
  -3  -5  -1 1106.84   46.21
  -4  -5  -1   57.30    3.32
  -4  -5  -1   64.33    3.24
  -5  -5  -1   47.78    2.91
  -5  -5  -1   44.86    2.33
  -5  -5  -1   41.04    2.98
   5   5   1   46.56    2.25
   5   5   1   41.68    2.24
  -6  -5  -1    0.81    0.47
  -6  -5  -1    0.41    1.08
  -6  -5  -1    0.52    0.89
   6   5   1    0.95    0.66
   6   5   1    2.88    0.76
  -7  -5  -1    7.61    1.75
  -7  -5  -1   10.07    0.86
  -7  -5  -1    7.23    1.54
   7   5   1   10.46    1.63
   7   5   1    5.82    1.17
  -8  -5  -1  127.44    6.95
  -8  -5  -1  123.08    7.54
   8   5   1  125.35    6.51
   8   5   1  119.43    6.42
  -9  -5  -1   32.52    4.50
  -9  -5  -1   42.63    4.17
   9   5   1   39.54    3.50
   9   5   1   41.30    3.52
 -10  -5  -1   40.86    4.36
 -10  -5  -1   43.65    5.38
  10   5   1   34.99    3.79
  10   5   1   42.54    3.86
 -11  -5  -1   -0.75    2.13
 -11  -5  -1   -1.48    2.86
  11   5   1    0.38    1.81
  11   5   1    0.84    1.77
 -12  -5  -1   15.02    3.55
 -12  -5  -1   13.89    4.07
  12   5   1    8.72    2.49
  12   5   1   13.60    2.57
 -13  -5  -1   80.85    7.84
 -13  -5  -1   82.03    8.33
  13   5   1   82.65    6.86
  13   5   1   76.91    6.45
 -14  -5  -1   11.15    4.96
 -14  -5  -1   10.81    4.11
  14   5   1   17.41    3.81
  14   5   1    9.43    3.15
 -15  -5  -1    2.96    4.41
 -15  -5  -1   -6.26    4.89
  15   5   1   -2.49    4.02
  15   5   1   -0.88    3.39
  15  -6  -1   -6.89    4.87
  15  -6  -1   12.10    6.87
  15  -6  -1    3.76    5.15
 -15   6   1   10.24    5.55
 -15   6   1    4.69    4.38
  14  -6  -1    6.07    4.72
  14  -6  -1    0.93    5.13
  14  -6  -1   -1.72    4.19
 -14   6   1    3.10    3.68
 -14   6   1    0.42    4.38
  13  -6  -1  269.53   16.18
  13  -6  -1  246.81   15.27
  13  -6  -1  244.69   14.42
 -13   6   1  218.34   14.32
  12  -6  -1   12.46    4.28
  12  -6  -1    3.66    3.04
  12  -6  -1    5.81    3.90
 -12   6   1    6.48    3.55
 -12   6   1    3.27    3.45
  11  -6  -1  101.18    7.78
  11  -6  -1  100.92    8.83
  11  -6  -1  106.69    9.63
 -11   6   1   99.74    7.66
 -11   6   1   99.01    8.35
  10  -6  -1   24.60    3.81
  10  -6  -1   20.51    4.65
  10  -6  -1   24.76    4.54
 -10   6   1   25.59    4.26
 -10   6   1   24.74    3.56
   9  -6  -1  230.90   13.54
   9  -6  -1  249.10   13.03
   9  -6  -1  247.04   13.91
  -9   6   1  259.05   12.55
  -9   6   1  253.60   13.30
   8  -6  -1   21.95    3.31
   8  -6  -1   21.20    3.50
   8  -6  -1   17.58    3.08
  -8   6   1   17.01    2.97
  -8   6   1   21.91    3.17
   7  -6  -1  232.08   11.89
   7  -6  -1  199.66   11.72
   7  -6  -1  214.55   11.01
  -7   6   1  212.77   11.14
  -7   6   1  225.32   10.69
   6  -6  -1    3.93    1.72
   6  -6  -1    2.11    1.40
   6  -6  -1    2.98    1.95
  -6   6   1    5.19    1.29
  -6   6   1    4.08    1.64
   5  -6  -1  238.14   11.19
   5  -6  -1  243.89   12.20
   5  -6  -1  221.70   11.50
  -5   6   1  230.32   11.19
  -5   6   1  238.66   10.78
   4  -6  -1  281.97   13.37
   4  -6  -1  291.90   13.03
   4  -6  -1  281.64   13.95
  -4   6   1  289.57   12.99
  -4   6   1  289.71   12.66
   3  -6  -1    1.27    0.92
   3  -6  -1    0.20    1.26
   3  -6  -1   -0.28    0.64
  -3   6   1    0.14    0.50
  -3   6   1   -0.11    0.66
   2  -6  -1  351.89   15.39
   2  -6  -1  369.61   16.58
   2  -6  -1  359.29   15.63
  -2   6   1  362.11   14.89
  -2   6   1  355.45   14.94
   1  -6  -1    8.46    1.15
   1  -6  -1    8.73    1.72
   0  -6  -1 1582.10   65.98
  -1  -6  -1    8.80    1.44
  -3  -6  -1   26.16    1.46
  -3  -6  -1   26.23    1.44
  -4  -6  -1    8.17    1.22
  -4  -6  -1    7.86    1.11
  -5  -6  -1  172.46    8.03
  -5  -6  -1  175.99    8.31
  -6  -6  -1  150.13    7.26
  -6  -6  -1  146.53    7.58
  -6  -6  -1  143.59    6.39
  -7  -6  -1   27.89    3.16
  -7  -6  -1   23.52    2.59
   7   6   1   22.19    1.72
   7   6   1   23.08    1.76
  -8  -6  -1    6.70    1.76
  -8  -6  -1    2.94    1.92
   8   6   1    7.89    1.28
   8   6   1    6.78    1.29
  -9  -6  -1  282.92   15.06
  -9  -6  -1  301.92   14.51
   9   6   1  306.85   13.70
   9   6   1  312.79   13.69
 -10  -6  -1   22.25    3.87
 -10  -6  -1   29.33    3.88
  10   6   1   22.19    3.04
  10   6   1   23.79    3.01
 -11  -6  -1   42.45    5.89
 -11  -6  -1   46.94    5.00
  11   6   1   44.99    4.06
  11   6   1   40.36    4.06
 -12  -6  -1   33.09    5.03
 -12  -6  -1   33.56    4.70
  12   6   1   37.16    4.27
  12   6   1   41.43    4.29
 -13  -6  -1   13.91    4.37
 -13  -6  -1   17.93    4.10
  13   6   1   13.05    2.81
  13   6   1   14.60    2.98
 -14  -6  -1   -1.42    3.45
 -14  -6  -1    8.72    4.81
  14   6   1    4.65    2.80
  14   6   1    2.41    2.99
 -15  -6  -1    1.12    5.52
 -15  -6  -1    5.39    4.65
  15   6   1   -2.22    3.39
  15   6   1   -6.33    3.24
  14  -7  -1    8.78    4.31
  14  -7  -1    4.70    5.08
  14  -7  -1   -5.68    5.27
 -14   7   1    8.98    5.18
 -14   7   1    6.58    3.90
  13  -7  -1    6.83    4.93
  13  -7  -1    6.95    4.08
  13  -7  -1   17.26    4.84
 -13   7   1   17.33    4.60
  12  -7  -1   -0.83    3.99
  12  -7  -1    6.03    3.47
 -12   7   1    4.53    3.64
 -12   7   1    1.16    3.48
  11  -7  -1   55.37    8.50
  11  -7  -1   64.16    7.40
  11  -7  -1   48.26    5.96
 -11   7   1   59.01    6.89
 -11   7   1   55.58    5.75
  10  -7  -1   41.22    5.44
  10  -7  -1   43.73    6.80
  10  -7  -1   45.16    6.99
 -10   7   1   34.17    4.56
 -10   7   1   37.50    5.64
   9  -7  -1   23.61    4.24
   9  -7  -1   19.10    3.42
   9  -7  -1   30.40    4.78
  -9   7   1   32.75    4.48
  -9   7   1   28.26    3.64
   8  -7  -1   20.59    3.63
   8  -7  -1   20.39    3.11
   8  -7  -1   22.42    4.17
  -8   7   1   20.78    2.87
  -8   7   1   17.11    2.88
   7  -7  -1   25.65    3.95
   7  -7  -1   26.27    3.56
   7  -7  -1   30.23    4.31
  -7   7   1   22.53    3.17
  -7   7   1   30.70    3.02
   6  -7  -1    1.03    2.25
   6  -7  -1    0.91    1.44
   6  -7  -1    2.27    1.67
  -6   7   1   -2.09    1.25
  -6   7   1    1.60    1.05
   5  -7  -1  208.18   11.43
   5  -7  -1  211.40   10.70
   5  -7  -1  204.49   10.20
  -5   7   1  215.81    9.75
  -5   7   1  208.34   10.11
   4  -7  -1    2.43    1.78
   4  -7  -1    2.52    1.31
   4  -7  -1   -1.01    0.85
  -4   7   1    0.26    0.61
  -4   7   1   -0.70    0.77
   3  -7  -1   64.91    4.85
   3  -7  -1   67.34    4.06
   3  -7  -1   63.20    3.70
  -3   7   1   64.25    3.15
  -3   7   1   62.58    3.32
   2  -7  -1   49.71    2.93
   2  -7  -1   47.52    4.05
   2  -7  -1   53.68    3.22
   1  -7  -1  346.33   14.43
   1  -7  -1  336.22   14.24
   1  -7  -1  327.07   15.61
   0  -7  -1  139.00    7.38
   0  -7  -1  139.06    5.80
  -1  -7  -1   -0.74    0.97
  -2  -7  -1  314.60   14.21
  -3  -7  -1  213.98    8.88
  -3  -7  -1  210.67    8.88
  -3  -7  -1  211.99    9.85
  -4  -7  -1   25.76    2.15
  -4  -7  -1   25.88    1.74
  -5  -7  -1    0.96    0.76
  -5  -7  -1    1.03    0.68
  -5  -7  -1    0.07    0.75
  -6  -7  -1    0.76    0.97
  -6  -7  -1    1.91    0.61
  -6  -7  -1    3.19    0.70
  -6  -7  -1    2.25    1.20
  -7  -7  -1  191.60    9.29
  -7  -7  -1  190.10    9.75
  -8  -7  -1    2.04    1.85
  -8  -7  -1   -0.74    1.40
  -9  -7  -1  262.06   14.77
  -9  -7  -1  315.75   14.46
   9   7   1  313.94   12.92
   9   7   1  296.79   12.91
 -10  -7  -1   64.70    6.05
 -10  -7  -1   52.32    4.86
  10   7   1   49.23    3.49
  10   7   1   57.44    3.56
 -11  -7  -1  147.89   10.69
 -11  -7  -1  177.81   10.12
  11   7   1  184.86    8.67
  11   7   1  184.62    8.75
 -12  -7  -1   13.62    3.45
 -12  -7  -1   14.43    3.94
  12   7   1    8.20    1.99
  12   7   1   12.38    2.22
 -13  -7  -1  116.82    8.94
 -13  -7  -1   94.73    9.21
  13   7   1  102.59    6.28
  13   7   1   78.57    6.29
 -14  -7  -1    4.33    4.11
 -14  -7  -1   11.27    4.98
  14   7   1    4.62    2.56
  14   7   1    1.17    2.60
 -15  -7  -1    4.24    4.66
 -15  -7  -1    4.02    5.91
  15   7   1    6.29    2.94
  15   7   1    5.25    2.78
  14  -8  -1    0.72    5.59
  14  -8  -1   17.19    5.79
  14  -8  -1   22.99    6.53
 -14   8   1    9.21    4.33
 -14   8   1    9.22    5.12
  13  -8  -1   18.46    4.57
  13  -8  -1   15.95    5.86
  13  -8  -1   18.26    5.68
 -13   8   1   17.56    5.06
  12  -8  -1   58.50    8.36
  12  -8  -1   41.42    6.64
  12  -8  -1   38.57    5.56
 -12   8   1   49.26    6.75
 -12   8   1   32.64    5.15
  11  -8  -1  116.01   10.57
  11  -8  -1  108.45    8.92
  11  -8  -1  133.47   10.58
 -11   8   1  126.35    8.26
 -11   8   1  121.54    9.26
  10  -8  -1  237.96   14.19
  10  -8  -1  215.94   13.37
  10  -8  -1  207.05   12.20
 -10   8   1  201.63   12.35
 -10   8   1  224.64   11.56
   9  -8  -1  176.08   12.02
   9  -8  -1  205.74   11.45
   9  -8  -1  206.13   12.61
  -9   8   1  216.89   10.63
  -9   8   1  200.95   11.36
   8  -8  -1   -0.25    2.47
   8  -8  -1   -0.74    1.96
  -8   8   1    0.72    1.73
  -8   8   1   -0.78    1.90
   7  -8  -1  318.25   15.28
   7  -8  -1  312.68   15.91
   7  -8  -1  323.47   16.67
  -7   8   1  310.44   14.50
   6  -8  -1  475.82   21.91
   6  -8  -1  504.22   23.36
   6  -8  -1  510.13   22.67
  -6   8   1  477.00   21.73
  -6   8   1  475.99   21.22
   5  -8  -1    3.29    1.58
   5  -8  -1   -1.34    1.88
  -5   8   1    1.83    0.87
  -5   8   1   -0.35    1.02
   4  -8  -1    0.60    1.87
   4  -8  -1   -0.07    1.01
   4  -8  -1   -0.39    1.10
  -4   8   1   -0.38    0.75
  -4   8   1    0.78    0.63
   3  -8  -1  362.70   17.41
   3  -8  -1  346.67   15.85
   3  -8  -1  375.54   16.30
   2  -8  -1   86.66    5.93
   2  -8  -1   83.25    4.49
   2  -8  -1   96.59    4.82
   1  -8  -1  469.71   19.72
   1  -8  -1  477.10   19.91
   1  -8  -1  461.47   21.34
   0  -8  -1  120.09    5.11
   0  -8  -1  124.80    6.92
   0  -8  -1  115.92    5.17
  -1  -8  -1  190.52    9.56
  -2  -8  -1   10.29    1.84
  -3  -8  -1  150.15    7.59
  -4  -8  -1   61.47    3.97
  -4  -8  -1   66.11    3.22
  -5  -8  -1  367.39   15.55
  -5  -8  -1  343.63   15.69
  -5  -8  -1  367.71   15.78
  -6  -8  -1   45.13    3.08
  -6  -8  -1   40.03    3.27
  -6  -8  -1   40.07    2.67
  -7  -8  -1   42.31    3.79
  -7  -8  -1   41.61    2.09
  -7  -8  -1   39.87    2.04
  -7  -8  -1   37.02    3.26
  -8  -8  -1   14.37    2.86
  -8  -8  -1   13.13    2.26
  -9  -8  -1  226.97   12.30
  -9  -8  -1  235.08   11.71
 -10  -8  -1   22.87    3.73
 -10  -8  -1   21.58    3.20
 -11  -8  -1    1.47    2.88
 -11  -8  -1   -1.36    2.40
 -12  -8  -1   26.71    4.40
 -12  -8  -1   26.89    4.89
  12   8   1   37.84    2.40
  12   8   1   34.84    2.39
 -13  -8  -1    0.29    3.52
 -13  -8  -1    1.18    4.12
  13   8   1    2.78    1.40
  13   8   1    1.48    1.28
 -14  -8  -1    5.79    5.37
 -14  -8  -1    4.40    4.47
  14   8   1    2.02    1.61
  14   8   1    2.51    1.77
  14  -9  -1    2.82    6.74
  14  -9  -1    3.11    5.95
 -14   9   1   -3.95    5.39
  13  -9  -1   44.21    6.74
  13  -9  -1   27.99    5.82
  13  -9  -1   51.56    7.75
 -13   9   1   34.77    6.05
  12  -9  -1  250.30   15.82
  12  -9  -1  219.83   14.25
  12  -9  -1  242.86   15.83
 -12   9   1  259.06   13.64
 -12   9   1  226.72   14.32
  11  -9  -1   13.90    4.60
  11  -9  -1   -0.50    2.98
 -11   9   1    6.07    2.91
 -11   9   1    5.55    3.69
  10  -9  -1   24.01    4.09
  10  -9  -1   28.23    5.83
  10  -9  -1   21.72    4.92
 -10   9   1   20.72    3.15
 -10   9   1   12.78    3.51
   9  -9  -1    9.66    3.18
   9  -9  -1   14.02    4.43
   9  -9  -1   18.09    4.49
  -9   9   1   11.68    3.03
  -9   9   1   12.23    2.36
   8  -9  -1   75.20    6.78
   8  -9  -1   73.99    7.81
   8  -9  -1   71.68    5.76
  -8   9   1   82.24    5.29
  -8   9   1   68.18    5.66
   7  -9  -1   29.28    4.64
   7  -9  -1   34.93    4.21
   7  -9  -1   40.32    5.75
  -7   9   1   28.85    3.08
  -7   9   1   36.27    3.86
   6  -9  -1   16.78    3.15
   6  -9  -1   14.68    2.56
   6  -9  -1   10.61    3.31
  -6   9   1    9.97    1.87
  -6   9   1   11.63    1.67
   5  -9  -1  163.10   10.17
   5  -9  -1  164.15    9.31
   5  -9  -1  170.16    8.77
  -5   9   1  171.67    7.79
  -5   9   1  167.57    8.12
   4  -9  -1    5.02    2.20
   4  -9  -1    2.15    1.52
   4  -9  -1    2.75    1.30
  -4   9   1    3.01    0.64
  -4   9   1    2.32    0.64
   3  -9  -1    0.45    2.12
   3  -9  -1    0.36    1.21
   3  -9  -1   -1.04    0.91
   2  -9  -1   13.86    1.79
   2  -9  -1   11.52    2.41
   2  -9  -1   11.78    1.64
   1  -9  -1   18.44    2.98
   1  -9  -1   14.39    1.70
   0  -9  -1    8.77    0.79
   0  -9  -1    8.56    0.95
   0  -9  -1    8.12    2.19
  -1  -9  -1  149.80    8.15
  -2  -9  -1    6.49    1.56
  -3  -9  -1  102.88    5.95
  -4  -9  -1  150.58    6.80
  -4  -9  -1  158.49    7.92
  -5  -9  -1    3.49    0.94
  -5  -9  -1    5.20    1.32
  -5  -9  -1    4.18    0.96
  -6  -9  -1    2.02    1.19
  -6  -9  -1    0.44    0.97
  -6  -9  -1    0.15    0.98
  -7  -9  -1   12.34    2.19
  -7  -9  -1   13.41    1.48
  -7  -9  -1   10.57    1.90
  -7  -9  -1   13.71    1.34
  -8  -9  -1   15.74    2.37
  -8  -9  -1    9.94    2.69
  -9  -9  -1   52.37    4.63
  -9  -9  -1   42.36    5.17
 -10  -9  -1   46.21    5.76
 -10  -9  -1   39.47    4.62
 -11  -9  -1    0.15    2.60
 -11  -9  -1   -0.78    3.06
 -12  -9  -1   25.12    4.18
 -12  -9  -1   24.89    4.72
 -13  -9  -1  143.47   11.68
 -13  -9  -1  148.58   10.54
 -14  -9  -1   13.82    5.56
 -14  -9  -1   10.38    4.29
  13 -10  -1   -1.32    5.26
  13 -10  -1    3.91    6.18
  13 -10  -1   -7.67    5.85
 -13  10   1   -4.73    4.52
  12 -10  -1  141.03   12.23
  12 -10  -1  149.05   12.86
  12 -10  -1  143.02   11.17
 -12  10   1  164.43   10.15
 -12  10   1  136.73   10.94
  11 -10  -1   38.85    6.50
  11 -10  -1   31.16    4.89
  11 -10  -1   42.25    7.08
 -11  10   1   43.52    5.45
 -11  10   1   31.46    5.00
  10 -10  -1  142.73   10.09
  10 -10  -1  141.42   11.42
 -10  10   1  155.19    9.84
 -10  10   1  163.47    9.01
   9 -10  -1   44.91    5.95
   9 -10  -1   46.27    7.27
   9 -10  -1   43.02    6.45
  -9  10   1   53.96    4.54
  -9  10   1   57.83    5.55
   8 -10  -1  197.66   10.88
   8 -10  -1  206.46   12.99
   8 -10  -1  196.96   12.06
  -8  10   1  186.56   10.37
  -8  10   1  189.63    9.68
   7 -10  -1  436.44   21.24
   7 -10  -1  443.04   20.51
   7 -10  -1  439.32   22.33
  -7  10   1  433.36   19.28
  -7  10   1  440.14   19.85
   6 -10  -1   42.26    4.97
   6 -10  -1   39.22    4.16
   6 -10  -1   30.22    5.21
  -6  10   1   43.97    2.92
  -6  10   1   35.45    3.21
   5 -10  -1  538.61   24.29
   5 -10  -1  546.28   24.97
   5 -10  -1  558.90   26.33
  -5  10   1  553.41   23.16
  -5  10   1  550.10   23.02
   4 -10  -1    5.40    1.55
   4 -10  -1    6.34    3.10
   4 -10  -1    1.63    1.63
   3 -10  -1  507.43   22.38
   3 -10  -1  507.41   23.89
   3 -10  -1  501.31   21.91
   2 -10  -1   16.25    2.04
   2 -10  -1   17.21    3.13
   2 -10  -1   13.24    1.65
   1 -10  -1   38.19    4.40
   1 -10  -1   39.56    2.69
   1 -10  -1   38.36    2.46
   0 -10  -1    3.12    0.57
   0 -10  -1    1.84    1.76
   0 -10  -1    2.22    0.66
  -1 -10  -1  126.10    7.46
  -2 -10  -1   79.43    5.46
  -3 -10  -1   55.65    4.46
  -4 -10  -1   33.67    2.02
  -4 -10  -1   36.39    3.56
  -5 -10  -1  200.43    9.33
  -5 -10  -1  211.42    9.16
  -5 -10  -1  198.57    9.96
  -6 -10  -1   22.85    2.34
  -6 -10  -1   23.36    2.76
  -6 -10  -1   21.14    2.50
  -7 -10  -1  371.17   16.09
  -7 -10  -1  358.69   15.45
  -7 -10  -1  343.54   16.44
  -8 -10  -1  298.43   13.20
  -8 -10  -1  257.36   13.66
  -9 -10  -1   95.58    7.27
  -9 -10  -1  107.86    6.67
 -10 -10  -1    9.21    3.21
 -10 -10  -1    7.43    2.38
 -11 -10  -1   -0.80    2.64
 -11 -10  -1    1.84    3.33
 -12 -10  -1   13.66    3.72
 -12 -10  -1   10.61    4.29
 -13 -10  -1   11.39    4.93
  12 -11  -1   78.87   11.67
  12 -11  -1   88.44   12.23
  12 -11  -1   85.95    9.95
 -12  11   1   92.69    8.08
 -12  11   1  100.57    9.23
  11 -11  -1   -5.72    4.97
  11 -11  -1    1.91    5.36
  11 -11  -1   -3.63    3.58
 -11  11   1   -3.11    2.62
 -11  11   1    3.01    3.57
  10 -11  -1   10.31    4.99
  10 -11  -1   -0.85    3.02
 -10  11   1    2.62    2.36
 -10  11   1   -2.03    2.81
   9 -11  -1   -2.82    2.77
   9 -11  -1    3.11    4.45
  -9  11   1    1.33    2.38
  -9  11   1    1.29    2.01
   8 -11  -1  151.71    9.34
   8 -11  -1  163.26   11.94
   8 -11  -1  141.12   10.52
  -8  11   1  136.25    8.25
  -8  11   1  150.37    7.66
   7 -11  -1   13.12    4.74
   7 -11  -1   10.27    3.46
   7 -11  -1    7.85    2.58
  -7  11   1    9.10    1.54
  -7  11   1    7.04    1.79
   6 -11  -1   76.38    5.84
   6 -11  -1   85.68    8.30
   6 -11  -1   80.90    6.59
  -6  11   1   83.43    4.18
  -6  11   1   84.08    4.34
   5 -11  -1   14.12    2.87
   5 -11  -1   12.04    3.65
   5 -11  -1    9.79    2.27
   4 -11  -1    6.45    2.17
   4 -11  -1    8.90    3.03
   3 -11  -1   10.91    2.20
   3 -11  -1   10.60    1.80
   3 -11  -1   13.61    3.50
   2 -11  -1   63.31    3.86
   2 -11  -1   61.82    6.03
   2 -11  -1   66.44    4.35
   1 -11  -1   41.39    2.70
   1 -11  -1   49.57    4.94
   1 -11  -1   39.78    3.00
   0 -11  -1  140.90    8.79
   0 -11  -1  132.03    6.19
   0 -11  -1  133.69    6.03
  -1 -11  -1   62.60    5.52
  -2 -11  -1   27.09    3.96
  -3 -11  -1  247.90   12.55
  -4 -11  -1  102.97    4.67
  -4 -11  -1  100.07    6.47
  -5 -11  -1   11.49    1.60
  -5 -11  -1    8.51    2.06
  -5 -11  -1    9.68    1.39
  -6 -11  -1    3.11    1.56
  -6 -11  -1    3.35    1.43
  -6 -11  -1    2.74    1.15
  -7 -11  -1   14.74    2.47
  -7 -11  -1   19.33    2.71
  -7 -11  -1   14.76    2.25
  -8 -11  -1   26.52    3.36
  -8 -11  -1   29.26    3.61
  -9 -11  -1    0.84    2.09
  -9 -11  -1    1.10    2.52
 -10 -11  -1   21.86    3.28
 -10 -11  -1   23.51    4.02
 -11 -11  -1   -1.22    3.48
 -11 -11  -1   -4.87    2.95
 -12 -11  -1   24.62    4.71
 -12 -11  -1   18.27    5.09
 -13 -11  -1   -0.12    5.20
  12 -12  -1   26.98    7.95
  12 -12  -1   26.16    6.14
  12 -12  -1   24.70    7.09
 -12  12   1   29.19    5.23
 -12  12   1   31.12    4.60
  11 -12  -1    5.08    4.40
  11 -12  -1    5.32    5.52
  11 -12  -1    1.86    6.15
 -11  12   1   -0.58    3.59
 -11  12   1    0.61    2.76
  10 -12  -1  130.86   10.14
  10 -12  -1  146.08   12.44
 -10  12   1  126.61    7.76
 -10  12   1  128.66    8.66
   9 -12  -1   -0.96    4.77
   9 -12  -1   -1.28    2.97
   9 -12  -1    4.77    5.28
  -9  12   1    0.12    1.79
   8 -12  -1   13.70    4.59
   8 -12  -1   11.71    3.24
  -8  12   1   14.30    2.02
  -8  12   1   11.72    2.26
   7 -12  -1   24.19    5.60
   7 -12  -1   24.33    3.81
   7 -12  -1   24.71    4.33
  -7  12   1   32.58    2.27
  -7  12   1   24.70    2.24
   6 -12  -1    4.64    3.79
   6 -12  -1   15.09    3.48
   6 -12  -1    7.85    2.49
   5 -12  -1   20.89    4.73
   5 -12  -1   22.30    3.54
   5 -12  -1   24.76    3.67
   4 -12  -1   49.03    6.61
   4 -12  -1   43.55    3.89
   4 -12  -1   39.47    4.56
   3 -12  -1   30.67    3.76
   3 -12  -1   30.00    3.13
   3 -12  -1   32.82    4.95
   2 -12  -1   -2.62    2.62
   2 -12  -1   -2.64    1.28
   1 -12  -1   -0.57    1.07
   1 -12  -1    3.53    2.95
   1 -12  -1    0.48    0.82
   0 -12  -1  152.45    9.32
   0 -12  -1  147.88    6.71
   0 -12  -1  146.60    6.92
  -1 -12  -1  183.86    8.30
  -1 -12  -1  208.31   11.31
  -1 -12  -1  195.47    8.22
  -2 -12  -1   68.98    6.10
  -3 -12  -1  499.38   23.06
  -4 -12  -1   24.69    1.66
  -4 -12  -1   25.65    1.82
  -4 -12  -1   31.54    3.95
  -5 -12  -1    9.50    2.37
  -5 -12  -1   11.77    1.67
  -5 -12  -1    8.88    1.50
  -6 -12  -1   14.36    2.19
  -6 -12  -1   12.06    2.27
  -6 -12  -1   14.51    1.97
  -7 -12  -1  258.91   11.46
  -7 -12  -1  248.63   11.27
  -7 -12  -1  223.72   11.80
  -8 -12  -1   52.76    4.21
  -8 -12  -1   43.47    5.08
  -9 -12  -1   12.00    3.13
  -9 -12  -1   11.33    2.64
 -10 -12  -1   87.77    7.58
 -10 -12  -1   80.86    6.51
 -11 -12  -1   11.58    3.35
 -11 -12  -1   14.92    4.31
 -12 -12  -1    3.80    3.92
 -12 -12  -1    5.95    4.75
  11 -13  -1   21.07    8.06
  11 -13  -1   12.20    5.13
  11 -13  -1   29.08    6.99
 -11  13   1   11.17    3.02
 -11  13   1   12.41    3.66
  10 -13  -1    9.10    5.52
  10 -13  -1   11.38    6.35
  10 -13  -1   14.27    4.14
 -10  13   1    6.75    2.39
   9 -13  -1    4.21    5.23
   9 -13  -1    3.37    3.43
   9 -13  -1    5.52    4.67
  -9  13   1    5.72    1.81
  -9  13   1    4.11    1.91
   8 -13  -1   91.22    7.69
   8 -13  -1   89.78    9.91
   8 -13  -1   86.45    9.59
   7 -13  -1    5.36    4.84
   7 -13  -1    3.92    2.81
   7 -13  -1    3.65    3.71
   6 -13  -1    4.16    4.04
   6 -13  -1    5.57    3.34
   6 -13  -1    6.95    2.54
   5 -13  -1   42.96    5.25
   5 -13  -1   38.93    4.51
   5 -13  -1   45.67    7.18
   4 -13  -1  117.09    7.10
   4 -13  -1  118.06    7.71
   4 -13  -1  142.38   10.20
   3 -13  -1   20.01    4.67
   3 -13  -1   16.29    2.73
   2 -13  -1  119.66    6.38
   2 -13  -1  121.78    9.20
   2 -13  -1  120.79    6.89
   1 -13  -1   15.33    3.84
   1 -13  -1   11.30    1.59
   1 -13  -1   16.57    2.53
   0 -13  -1   34.90    2.38
   0 -13  -1   35.44    5.15
   0 -13  -1   35.17    2.68
  -1 -13  -1    1.47    0.70
  -1 -13  -1    0.45    0.59
  -1 -13  -1   -2.69    2.53
  -2 -13  -1   78.84    6.50
  -3 -13  -1    1.70    2.65
  -4 -13  -1   -0.92    2.24
  -4 -13  -1    1.23    0.75
  -4 -13  -1   -0.21    0.61
  -5 -13  -1   19.98    1.92
  -5 -13  -1   19.96    2.28
  -5 -13  -1   17.70    2.97
  -6 -13  -1  228.46   10.01
  -6 -13  -1  203.53   10.23
  -6 -13  -1  220.58   11.10
  -7 -13  -1   28.70    3.48
  -7 -13  -1   29.93    3.88
  -7 -13  -1   29.86    3.25
  -8 -13  -1    7.37    1.99
  -8 -13  -1    6.83    0.99
  -8 -13  -1    6.87    0.91
  -8 -13  -1    5.95    2.41
  -9 -13  -1   11.23    3.15
  -9 -13  -1    6.43    2.61
 -10 -13  -1   25.69    4.45
 -10 -13  -1   25.22    3.80
 -11 -13  -1    3.81    4.52
 -11 -13  -1   12.30    3.78
  10 -14  -1  108.52   14.57
  10 -14  -1  107.67   10.06
  10 -14  -1   83.31   11.62
   9 -14  -1   11.75    4.38
   9 -14  -1   16.76    5.65
   9 -14  -1   20.39    6.69
   8 -14  -1   25.75    4.55
   8 -14  -1   20.29    6.29
   8 -14  -1   28.23    5.98
   7 -14  -1   15.08    5.11
   7 -14  -1   14.30    3.49
   7 -14  -1    7.19    4.56
   6 -14  -1    3.27    3.50
   6 -14  -1    3.13    2.64
   6 -14  -1    4.61    4.89
   5 -14  -1    1.49    2.79
   5 -14  -1    4.93    2.36
   4 -14  -1   19.23    5.63
   4 -14  -1   19.11    3.54
   4 -14  -1   20.80    2.97
   3 -14  -1   10.60    2.56
   3 -14  -1   12.17    2.40
   3 -14  -1   22.84    4.87
   2 -14  -1  120.75    6.55
   2 -14  -1  121.08    7.08
   2 -14  -1  117.25    9.73
   1 -14  -1    1.94    1.58
   1 -14  -1    8.07    3.72
   1 -14  -1    2.87    1.27
   0 -14  -1  100.91    8.69
   0 -14  -1   98.46    5.29
   0 -14  -1   97.27    4.92
  -1 -14  -1    2.14    1.00
  -1 -14  -1    4.77    3.37
  -1 -14  -1    3.69    0.80
  -2 -14  -1    3.33    3.39
  -3 -14  -1    7.15    3.13
  -4 -14  -1   81.57    7.30
  -4 -14  -1   88.57    4.18
  -4 -14  -1   89.64    4.03
  -5 -14  -1   24.86    2.54
  -5 -14  -1   26.98    2.15
  -5 -14  -1   22.17    3.61
  -6 -14  -1   12.50    1.69
  -6 -14  -1   17.67    3.00
  -6 -14  -1   11.83    1.95
  -7 -14  -1   -0.05    2.01
  -7 -14  -1    5.74    2.12
  -7 -14  -1    0.62    1.54
  -8 -14  -1  112.45    5.41
  -8 -14  -1  115.50    6.75
  -8 -14  -1  118.92    7.66
  -8 -14  -1  116.95    5.51
  -9 -14  -1   41.60    5.12
  -9 -14  -1   44.84    6.20
 -10 -14  -1   67.17    6.69
 -10 -14  -1   75.97    7.84
   8 -15  -1  155.86   11.43
   8 -15  -1  201.52   14.89
   7 -15  -1    4.63    4.76
   7 -15  -1    5.09    6.01
   7 -15  -1   -3.51    3.32
   6 -15  -1   35.87    5.89
   6 -15  -1   61.63    9.41
   6 -15  -1   41.27    5.94
   5 -15  -1   39.31    5.18
   5 -15  -1   39.53    6.70
   5 -15  -1   32.59    4.91
   4 -15  -1    9.11    3.10
   4 -15  -1   14.23    2.90
   3 -15  -1   -3.15    1.91
   3 -15  -1   -1.95    4.24
   3 -15  -1    0.24    2.39
   2 -15  -1  148.63   11.35
   2 -15  -1  107.91    6.81
   2 -15  -1  127.27    7.45
   1 -15  -1    7.91    2.03
   1 -15  -1    9.59    1.79
   1 -15  -1    6.24    4.52
   0 -15  -1   -1.89    3.98
   0 -15  -1    1.74    1.47
   0 -15  -1    2.60    1.15
  -1 -15  -1    1.81    1.15
  -1 -15  -1   -0.37    0.87
  -1 -15  -1   -4.82    3.74
  -2 -15  -1   87.67    4.23
  -2 -15  -1   90.62    8.78
  -2 -15  -1   93.20    4.09
  -3 -15  -1    6.47    3.68
  -4 -15  -1   72.39    7.25
  -5 -15  -1    5.93    1.47
  -5 -15  -1   10.71    3.63
  -5 -15  -1    8.27    1.19
  -6 -15  -1   34.83    3.53
  -6 -15  -1   36.12    5.57
  -6 -15  -1   38.62    3.06
  -7 -15  -1   17.78    2.25
  -7 -15  -1   20.81    2.86
  -7 -15  -1   16.18    2.99
  -8 -15  -1   14.75    2.48
  -8 -15  -1   17.12    3.25
  -8 -15  -1   15.82    2.44
  -9 -15  -1    5.90    3.32
  -9 -15  -1    1.87    2.70
   7 -16  -1    0.01    5.26
   7 -16  -1   -0.70    6.89
   7 -16  -1    7.23    3.88
   6 -16  -1   66.40    7.37
   6 -16  -1   61.64    9.03
   6 -16  -1   71.13    9.29
   5 -16  -1   52.68    7.79
   5 -16  -1   40.84    7.34
   5 -16  -1   44.98    6.15
   4 -16  -1  198.02   11.13
   4 -16  -1  235.08   14.66
   4 -16  -1  191.33   11.95
   3 -16  -1   10.05    5.23
   3 -16  -1    7.05    3.34
   3 -16  -1    7.29    2.60
   2 -16  -1   17.34    3.04
   2 -16  -1   13.37    2.51
   1 -16  -1    3.04    4.70
   1 -16  -1    1.47    2.06
   1 -16  -1    0.57    1.72
   0 -16  -1  112.94   11.62
   0 -16  -1  117.46    6.06
   0 -16  -1  116.13    6.49
  -1 -16  -1   13.13    4.72
  -1 -16  -1   11.45    1.47
  -1 -16  -1   11.43    1.63
  -2 -16  -1   41.00    2.62
  -2 -16  -1   50.49    6.51
  -2 -16  -1   43.72    2.43
  -3 -16  -1    0.13    4.23
  -4 -16  -1  127.33   10.07
  -5 -16  -1   10.02    3.91
  -5 -16  -1    7.88    1.16
  -5 -16  -1    8.68    1.38
  -6 -16  -1   54.69    4.01
  -6 -16  -1   67.66    7.41
  -6 -16  -1   50.19    3.48
  -7 -16  -1    4.00    2.79
  -7 -16  -1    9.24    2.41
  -7 -16  -1    4.31    1.82
   5 -17  -1    8.39    3.93
   5 -17  -1   20.23    7.48
   5 -17  -1    6.48    4.96
   4 -17  -1   -1.81    6.21
   4 -17  -1   -0.12    2.98
   4 -17  -1   -0.97    3.91
   3 -17  -1   49.06    5.64
   3 -17  -1   45.13    6.15
   3 -17  -1   38.69    7.75
   2 -17  -1   14.31    5.72
   2 -17  -1   13.84    3.14
   2 -17  -1   15.81    2.86
   1 -17  -1    0.22    2.35
   1 -17  -1    1.69    5.57
   1 -17  -1    1.50    1.90
  -1 -17  -1   88.46    5.09
  -1 -17  -1   98.91   11.14
  -1 -17  -1   90.62    4.73
  -2 -17  -1   14.97    5.65
  -2 -17  -1    5.76    1.15
  -3 -17  -1   32.19    6.30
  -4 -17  -1   49.69    6.67
  -5 -17  -1   40.89    5.87
   1 -18  -1    6.84    6.56
   0 -18  -1   15.53    3.70
   0 -18  -1   16.64    6.28
   0 -18  -1   19.37    3.28
  -1 -18  -1    6.96    6.00
  -3 -17   2    2.94    5.45
  -3 -17   2    0.56    1.78
  -3 -17   2   -0.43    1.59
  -2 -17   2    7.91    1.83
  -2 -17   2    2.84    5.64
  -2 -17   2    9.29    2.07
  -1 -17   2    1.40    2.00
  -1 -17   2   -1.46    5.52
  -1 -17   2    0.67    1.77
   0 -17   2    6.20    2.45
   1 -17   2   -2.04    6.20
   1 -17   2    7.99    2.77
   1 -17   2    4.41    2.46
   2 -17   2   22.39    7.02
   2 -17   2   28.39    4.14
   2 -17   2   27.17    3.59
   3 -17   2   -0.30    6.51
   3 -17   2   13.08    3.25
   4 -17   2    7.52    7.06
   4 -17   2    7.24    3.48
  -6 -16   2   28.12    3.89
  -6 -16   2   26.37    3.66
  -6 -16   2   30.80    4.64
  -5 -16   2  134.53    7.33
  -5 -16   2  165.21    9.78
  -5 -16   2  134.99    7.74
  -4 -16   2    4.65    1.73
  -4 -16   2    6.21    4.10
  -4 -16   2    5.49    1.84
  -3 -16   2   14.05    4.91
  -3 -16   2   12.40    1.92
  -3 -16   2   13.92    2.02
  -2 -16   2    0.32    1.46
  -2 -16   2   -0.05    4.65
  -2 -16   2    3.10    1.66
  -1 -16   2   29.37    6.35
  -1 -16   2   28.86    3.63
  -1 -16   2   23.01    3.10
   0 -16   2    5.10    5.53
   0 -16   2   10.69    2.44
   0 -16   2    9.71    1.99
   1 -16   2   50.80    4.63
   1 -16   2   53.96    5.34
   2 -16   2   -2.93    5.08
   2 -16   2   -2.75    2.17
   3 -16   2  143.18   12.18
   3 -16   2  149.72    8.82
   4 -16   2   53.87    7.07
   4 -16   2   46.24    5.85
   4 -16   2   39.67    7.51
   5 -16   2   90.09   11.30
   5 -16   2   79.56    8.78
   5 -16   2   74.43    7.30
   6 -16   2    0.79    4.67
   6 -16   2   -8.57    6.70
   6 -16   2    5.69    3.81
  -8 -15   2    1.62    2.82
  -8 -15   2    1.20    3.20
  -7 -15   2   21.54    3.39
  -7 -15   2   18.15    2.78
  -7 -15   2   19.41    2.83
  -6 -15   2   14.30    2.34
  -6 -15   2    7.34    2.60
  -6 -15   2   11.44    2.55
  -5 -15   2   -0.43    1.76
  -5 -15   2    1.24    2.99
  -5 -15   2    3.78    1.99
  -4 -15   2    5.04    3.34
  -4 -15   2    4.30    1.65
  -4 -15   2    1.37    1.54
  -3 -15   2   56.49    3.82
  -3 -15   2   58.48    7.52
  -3 -15   2   55.05    3.90
  -2 -15   2   19.44    2.65
  -2 -15   2   16.06    4.31
  -2 -15   2   15.52    2.35
  -1 -15   2   24.24    2.72
  -1 -15   2   24.54    5.20
  -1 -15   2   23.94    3.14
   0 -15   2   69.30    4.90
   0 -15   2   66.49    4.39
   0 -15   2   79.28    8.96
   1 -15   2   40.82    6.48
   1 -15   2   25.68    3.49
   2 -15   2   33.32    3.96
   2 -15   2   30.79    6.12
   3 -15   2  161.37    8.89
   3 -15   2  153.53    9.59
   4 -15   2   18.30    3.79
   4 -15   2   19.08    5.66
   4 -15   2   21.21    3.34
   5 -15   2   -1.65    2.67
   5 -15   2   17.65    5.15
   5 -15   2   -2.74    3.30
   6 -15   2   -2.94    4.08
   6 -15   2   -1.09    2.98
   6 -15   2    0.27    5.51
   7 -15   2   19.53    5.66
   7 -15   2   12.84    4.06
   7 -15   2   26.50    6.77
   8 -15   2    3.51    3.97
   8 -15   2    2.69    5.20
  -9 -14   2   89.20    7.31
  -9 -14   2   89.84    8.03
  -8 -14   2   15.00    3.02
  -8 -14   2    7.43    3.14
  -7 -14   2   19.43    2.48
  -7 -14   2   23.95    3.36
  -7 -14   2   25.40    3.92
  -6 -14   2   56.36    4.40
  -6 -14   2   54.59    4.88
  -6 -14   2   58.13    4.68
  -5 -14   2   25.72    3.49
  -5 -14   2   25.69    3.16
  -5 -14   2   28.53    3.34
  -4 -14   2   21.25    2.79
  -4 -14   2   19.07    2.68
  -4 -14   2   16.39    3.78
  -3 -14   2    4.43    1.29
  -3 -14   2    4.68    3.03
  -3 -14   2    0.87    1.12
  -2 -14   2   -1.36    3.17
  -2 -14   2    2.02    1.09
  -2 -14   2   -1.42    1.11
  -1 -14   2   13.83    1.94
  -1 -14   2   13.40    2.13
  -1 -14   2   10.60    3.76
   0 -14   2    5.09    1.43
   0 -14   2    4.18    3.46
   0 -14   2    2.17    1.72
   1 -14   2  138.33   10.10
   1 -14   2  123.99    6.75
   2 -14   2   22.77    2.88
   2 -14   2   26.98    3.84
   2 -14   2   35.29    5.81
   3 -14   2    1.80    1.88
   3 -14   2    4.06    4.91
   3 -14   2    6.02    2.40
   4 -14   2    4.68    4.35
   4 -14   2    5.18    2.36
   4 -14   2   -1.17    2.41
   5 -14   2  131.34    8.16
   5 -14   2  126.66    9.22
   6 -14   2    7.37    5.28
   6 -14   2    2.32    3.60
   6 -14   2    3.48    2.75
   7 -14   2   32.71    5.55
   7 -14   2   23.61    4.21
   7 -14   2   17.63    6.24
   8 -14   2   -2.13    5.84
   8 -14   2   -2.66    3.19
   8 -14   2    4.40    4.89
   9 -14   2   31.24    7.92
   9 -14   2   21.11    4.79
   9 -14   2   33.76    6.22
 -10 -13   2    5.50    4.07
 -10 -13   2    0.42    3.46
  -9 -13   2   54.46    6.38
  -9 -13   2   41.08    5.54
  -8 -13   2    8.53    2.87
  -8 -13   2    2.82    2.37
  -7 -13   2   14.38    2.89
  -7 -13   2   21.60    2.74
  -7 -13   2   20.88    1.86
  -6 -13   2   16.71    2.36
  -6 -13   2   14.91    2.52
  -6 -13   2   16.22    2.30
  -5 -13   2   70.33    5.38
  -5 -13   2   62.72    4.49
  -5 -13   2   70.92    4.41
  -4 -13   2    5.49    1.39
  -4 -13   2    1.51    1.31
  -4 -13   2    7.25    2.52
  -3 -13   2    2.41    2.73
  -3 -13   2    3.75    1.22
  -3 -13   2    2.97    1.22
  -2 -13   2   -1.07    2.36
  -2 -13   2    0.87    1.04
  -2 -13   2    0.42    1.06
  -1 -13   2  115.43    8.11
  -1 -13   2  100.43    5.23
  -1 -13   2  102.49    5.47
   0 -13   2   96.54    7.92
   0 -13   2   93.15    5.01
   1 -13   2   22.11    2.68
   1 -13   2   28.71    4.60
   1 -13   2   18.66    2.97
   2 -13   2   -0.21    1.39
   2 -13   2   -0.90    1.64
   2 -13   2    5.60    3.64
   3 -13   2  342.39   18.72
   3 -13   2  344.80   16.58
   3 -13   2  357.36   16.06
   4 -13   2   75.92    8.33
   4 -13   2   65.49    5.29
   4 -13   2   72.09    6.30
   5 -13   2    0.67    2.66
   5 -13   2    0.55    4.23
   5 -13   2   -2.10    2.04
   7 -13   2    0.98    2.76
   7 -13   2    0.79    3.66
   7 -13   2    4.51    4.62
   8 -13   2    7.53    5.34
   8 -13   2    1.47    3.00
   8 -13   2   -1.10    4.69
  -9  13  -2  148.92    7.92
  -9  13  -2  159.43    7.97
   9 -13   2  151.75   10.64
   9 -13   2  165.11   13.43
 -10  13  -2   -3.58    2.29
  10 -13   2    7.77    6.62
  10 -13   2    8.05    5.54
  10 -13   2    1.39    4.04
 -11 -12   2    6.94    4.35
 -11 -12   2    7.79    4.11
 -10 -12   2    5.50    3.36
 -10 -12   2    8.80    3.18
  -9 -12   2    9.04    2.97
  -9 -12   2   12.23    2.84
  -8 -12   2   32.43    4.25
  -8 -12   2   22.67    3.33
  -7 -12   2   -3.16    1.62
  -6 -12   2  147.61    7.64
  -6 -12   2  135.20    7.75
  -6 -12   2  149.81    7.32
  -5 -12   2  116.70    6.16
  -5 -12   2  120.19    6.80
  -5 -12   2  112.00    6.25
  -4 -12   2    7.80    1.37
  -4 -12   2    6.73    2.13
  -4 -12   2    8.88    1.38
  -3 -12   2   20.11    2.05
  -3 -12   2   18.72    3.09
  -3 -12   2   14.90    2.14
  -2 -12   2   11.05    2.98
  -2 -12   2   12.35    1.81
  -2 -12   2   11.86    1.89
  -1 -12   2  202.06    9.14
  -1 -12   2  193.43   11.17
  -1 -12   2  205.72    9.27
   0 -12   2  158.78    9.64
   0 -12   2  143.38    7.07
   1 -12   2  353.00   15.64
   1 -12   2  363.48   18.28
   1 -12   2  352.43   16.06
   2 -12   2   -0.14    1.59
   2 -12   2    0.72    1.27
   2 -12   2    0.27    2.77
   3 -12   2  135.61    7.86
   3 -12   2  137.70    9.80
   4 -12   2    3.02    1.84
   4 -12   2    1.46    2.03
   4 -12   2    3.88    3.49
   5 -12   2   -3.48    3.37
   5 -12   2    0.66    2.08
   5 -12   2   -0.69    1.78
   6 -12   2   70.82    9.11
   6 -12   2   57.90    5.34
   6 -12   2   58.96    6.41
  -7  12  -2    3.11    1.02
  -7  12  -2    5.58    1.13
   7 -12   2    5.59    3.39
   7 -12   2    1.77    3.89
   7 -12   2    3.47    2.64
  -8  12  -2   35.75    3.92
  -8  12  -2   46.31    3.76
   8 -12   2   42.76    5.97
   8 -12   2   37.63    5.71
   8 -12   2   59.69    7.60
  -9  12  -2   24.99    3.84
   9 -12   2   14.60    5.46
   9 -12   2   19.48    5.23
   9 -12   2   18.64    3.97
 -10  12  -2   12.14    3.29
 -10  12  -2   15.69    2.79
  10 -12   2    5.19    3.90
  10 -12   2   16.89    5.94
  10 -12   2   10.26    5.36
 -11  12  -2    1.36    3.61
 -11  12  -2    4.03    3.30
  11 -12   2    8.42    4.65
  11 -12   2    1.87    6.58
  11 -12   2   14.16    6.01
 -12 -11   2   68.31    9.09
 -12 -11   2   57.69    8.58
 -11 -11   2   18.82    4.39
 -11 -11   2   15.91    4.20
 -10 -11   2   21.94    3.86
 -10 -11   2   20.36    3.91
  -9 -11   2   20.07    3.12
  -9 -11   2   19.02    3.55
  -8 -11   2  344.79   16.56
  -8 -11   2  340.12   16.11
  -7 -11   2   29.13    3.70
  -6 -11   2   48.56    3.21
  -6 -11   2   44.65    4.00
  -6 -11   2   48.33    3.83
  -5 -11   2   47.33    3.49
  -5 -11   2   44.61    3.58
  -5 -11   2   48.19    3.91
  -4 -11   2   38.72    3.03
  -4 -11   2   40.14    2.86
  -4 -11   2   48.01    4.12
  -3 -11   2   93.55    4.66
  -3 -11   2   86.93    6.08
  -3 -11   2   89.16    4.72
  -2 -11   2   85.31    4.55
  -2 -11   2   88.20    4.47
  -2 -11   2   90.22    6.21
  -1 -11   2  557.38   22.88
  -1 -11   2  512.36   24.59
  -1 -11   2  540.77   22.79
   0 -11   2  647.28   29.17
   0 -11   2  632.65   26.96
   1 -11   2    4.32    1.13
   1 -11   2    2.63    2.47
   1 -11   2    0.93    1.29
   2 -11   2  289.26   13.37
   2 -11   2  301.78   13.92
   2 -11   2  301.98   15.68
   3 -11   2   40.81    5.52
   3 -11   2   35.20    3.74
   3 -11   2   31.61    3.14
   4 -11   2   -1.83    1.35
   4 -11   2    0.88    1.80
   4 -11   2    0.18    2.97
   5 -11   2   76.91    5.51
   5 -11   2   78.81    7.73
   5 -11   2   76.52    6.32
  -6  11  -2    1.75    0.99
  -6  11  -2    0.00    0.95
   6 -11   2    6.97    3.55
   6 -11   2    3.18    2.52
   6 -11   2    2.11    1.94
  -7  11  -2    6.12    1.61
  -7  11  -2    4.99    1.61
   7 -11   2   14.55    4.55
   7 -11   2    0.04    2.69
   7 -11   2    3.00    2.46
  -8  11  -2   32.80    3.52
  -8  11  -2   23.84    3.26
   8 -11   2   27.87    5.40
   8 -11   2   26.13    3.96
   8 -11   2   26.36    4.69
  -9  11  -2   -1.44    2.38
  -9  11  -2    0.62    2.16
   9 -11   2    3.12    2.73
   9 -11   2    4.98    4.49
   9 -11   2    3.91    4.23
 -11  11  -2    4.39    3.11
 -11  11  -2    6.78    3.78
  11 -11   2   16.86    5.22
  11 -11   2    5.17    5.74
  11 -11   2    6.38    4.21
 -12  11  -2    7.36    3.65
 -12  11  -2    5.44    4.47
  12 -11   2   22.69    5.90
  12 -11   2   10.50    4.99
  12 -11   2    3.82    6.46
 -13 -10   2   18.42    5.53
 -13 -10   2    9.51    4.54
 -12 -10   2   40.76    5.86
 -11 -10   2    5.40    3.65
 -11 -10   2    6.00    3.31
 -10 -10   2  173.88   10.85
 -10 -10   2  180.07   10.41
  -9 -10   2   43.18    4.74
  -9 -10   2   43.38    5.54
  -8 -10   2   -0.32    1.76
  -8 -10   2    1.09    2.09
  -7 -10   2   -0.64    1.40
  -6 -10   2  290.79   12.51
  -6 -10   2  305.24   13.35
  -6 -10   2  267.59   13.41
  -5 -10   2    1.67    1.24
  -5 -10   2    1.69    1.16
  -5 -10   2    1.85    1.22
  -4 -10   2   17.96    2.77
  -4 -10   2   16.97    1.89
  -4 -10   2   20.56    2.16
  -3 -10   2  151.52    8.34
  -3 -10   2  157.47    7.22
  -3 -10   2  156.73    7.29
  -2 -10   2  938.19   40.92
  -2 -10   2  960.21   39.55
  -2 -10   2  950.80   39.45
  -1 -10   2   49.59    3.10
  -1 -10   2   60.78    4.92
  -1 -10   2   50.56    3.11
   0 -10   2  624.23   26.79
   0 -10   2  669.35   27.04
   0 -10   2  614.85   28.56
   1 -10   2  711.92   29.85
   1 -10   2  690.51   31.42
   1 -10   2  694.06   29.45
  -2  10  -2 1770.38   73.44
   2 -10   2 1682.13   71.92
   2 -10   2 1667.28   71.46
   2 -10   2 1787.23   73.63
  -3  10  -2   76.22    6.34
   3 -10   2   80.08    6.81
   3 -10   2   76.31    4.67
   3 -10   2   69.31    5.02
  -4  10  -2  396.56   19.40
   4 -10   2  371.88   17.55
   4 -10   2  394.51   19.59
   4 -10   2  398.66   18.19
  -5  10  -2   20.98    3.64
  -5  10  -2   21.58    2.00
  -5  10  -2   21.05    1.98
   5 -10   2   22.38    3.19
   5 -10   2   28.58    4.43
   5 -10   2   26.92    4.05
  -6  10  -2    4.68    3.27
  -6  10  -2   18.02    2.28
  -6  10  -2   12.63    1.92
   6 -10   2    8.70    2.74
   6 -10   2   12.39    2.45
   6 -10   2    8.64    3.71
  -7  10  -2   33.59    3.77
  -7  10  -2   34.78    3.29
   7 -10   2   31.30    4.44
   7 -10   2   39.40    4.46
   7 -10   2   28.90    5.41
  -8  10  -2   10.03    2.59
  -8  10  -2   20.14    3.09
   8 -10   2   21.21    4.82
   8 -10   2    9.74    3.51
   8 -10   2   14.27    3.12
  -9  10  -2   77.35    5.64
  -9  10  -2   76.64    6.48
   9 -10   2   93.82    9.15
   9 -10   2   84.17    7.16
   9 -10   2   89.71    8.47
 -10  10  -2  159.13   10.13
 -10  10  -2  164.35    9.36
  10 -10   2  144.93   10.07
  10 -10   2  181.26   12.34
 -11  10  -2   32.65    4.35
 -11  10  -2   34.27    5.23
  11 -10   2   38.19    6.53
  11 -10   2   36.59    6.08
  11 -10   2   27.23    4.90
 -12  10  -2   65.83    8.34
 -12  10  -2   54.29    7.27
  12 -10   2   46.97    7.64
  12 -10   2   71.91   10.15
  12 -10   2   58.93    8.12
 -13  10  -2   -3.73    4.76
  13 -10   2    2.17    5.38
  13 -10   2   -1.00    6.06
  13 -10   2    2.53    6.04
 -13  -9   2   33.60    6.43
 -12  -9   2   76.42    8.47
 -12  -9   2   74.95    8.69
 -11  -9   2    9.21    3.87
 -11  -9   2    4.88    3.45
 -10  -9   2   28.33    4.38
 -10  -9   2   37.68    5.09
  -9  -9   2    4.74    2.02
  -9  -9   2    3.72    2.63
  -8  -9   2  158.56    9.20
  -8  -9   2  163.68    8.77
  -7  -9   2    5.28    1.91
  -7  -9   2    3.17    1.56
  -6  -9   2    9.49    1.74
  -6  -9   2    8.57    1.08
  -6  -9   2    5.79    1.68
  -5  -9   2    0.15    1.03
  -5  -9   2    1.48    1.13
  -5  -9   2    1.40    0.99
  -4  -9   2  287.19   13.29
  -4  -9   2  315.63   13.72
  -4  -9   2  298.45   13.23
  -3  -9   2   38.81    3.43
  -3  -9   2   39.67    2.51
  -3  -9   2   39.69    2.61
  -2  -9   2   53.04    2.84
  -2  -9   2   50.34    4.07
  -2  -9   2   51.03    2.92
  -1  -9   2  114.22    6.88
  -1  -9   2  116.92    5.54
  -1  -9   2  117.68    5.54
   0  -9   2  538.59   24.02
   0  -9   2  528.09   22.34
   0  -9   2  520.76   22.49
  -1   9  -2   86.91    6.23
   1  -9   2   85.80    4.49
   1  -9   2   83.33    4.80
   1  -9   2   93.19    6.44
  -2   9  -2 1701.90   70.25
   2  -9   2 1654.59   68.88
   2  -9   2 1619.04   68.42
   2  -9   2 1637.33   70.24
  -3   9  -2  259.85   13.89
   3  -9   2  270.04   12.31
   3  -9   2  276.32   14.08
   3  -9   2  267.58   12.80
  -4   9  -2  330.64   16.67
  -4   9  -2  328.59   14.05
  -4   9  -2  339.49   14.04
   4  -9   2  307.57   15.43
   4  -9   2  341.11   16.82
   4  -9   2  321.10   14.96
  -5   9  -2  254.74   10.86
  -5   9  -2  239.03   13.16
  -5   9  -2  240.02   11.00
   5  -9   2  232.48   12.17
   5  -9   2  218.15   11.45
   5  -9   2  237.48   13.28
  -6   9  -2   27.38    3.13
  -6   9  -2   34.58    5.22
  -6   9  -2   26.50    2.74
   6  -9   2   29.39    4.40
   6  -9   2   21.51    4.13
   6  -9   2   24.18    3.48
  -7   9  -2  170.30    9.34
  -7   9  -2  182.55   11.10
  -7   9  -2  166.19    8.71
   7  -9   2  169.38    9.62
   7  -9   2  181.90   11.36
   7  -9   2  173.85   10.46
  -8   9  -2   41.60    4.52
  -8   9  -2   35.50    5.16
  -8   9  -2   34.75    3.91
   8  -9   2   32.46    5.67
   8  -9   2   37.33    4.74
   8  -9   2   42.88    5.89
  -9   9  -2    2.15    1.86
  -9   9  -2    1.01    2.31
   9  -9   2    0.33    2.42
   9  -9   2    0.91    3.73
   9  -9   2   -4.18    3.29
 -10   9  -2    4.64    2.99
 -10   9  -2    6.64    2.52
  10  -9   2   21.96    5.25
  10  -9   2    2.97    2.96
  10  -9   2    8.70    4.23
 -11   9  -2  242.75   12.22
 -11   9  -2  204.65   12.96
  11  -9   2  199.30   12.54
 -12   9  -2    3.10    3.63
 -12   9  -2    4.15    3.83
  12  -9   2   -6.72    4.61
  12  -9   2    1.37    3.69
  12  -9   2   -1.44    4.38
 -13   9  -2   -3.23    4.44
  13  -9   2   -1.87    4.15
  13  -9   2    3.17    5.58
  13  -9   2   -8.29    5.49
  14   8  -2    6.42    1.66
 -14  -8   2   15.36    4.82
 -14  -8   2   25.57    6.08
  13   8  -2   -1.68    1.25
  13   8  -2   -2.04    1.17
 -13  -8   2   -5.90    4.25
  12   8  -2   26.92    2.02
  12   8  -2   29.55    2.83
 -12  -8   2   48.05    6.96
 -12  -8   2   17.43    4.53
 -11  -8   2   19.40    3.82
 -11  -8   2   27.97    4.44
 -10  -8   2   60.25    6.44
 -10  -8   2   69.49    6.03
  -9  -8   2    5.45    2.44
  -9  -8   2    7.28    2.12
  -8  -8   2   -0.99    1.49
  -8  -8   2   -0.33    1.84
  -7  -8   2   19.13    2.79
  -7  -8   2   18.38    2.62
  -6  -8   2   37.19    3.21
  -6  -8   2   41.61    3.54
  -5  -8   2   41.78    2.95
  -5  -8   2   34.98    2.38
  -5  -8   2   37.37    3.00
  -4  -8   2    7.23    1.23
  -4  -8   2    7.89    1.24
  -4  -8   2    8.12    1.29
  -3  -8   2   59.41    3.24
  -3  -8   2   58.95    3.30
  -3  -8   2   60.06    3.92
  -2  -8   2  260.63   12.09
  -2  -8   2  250.81   11.07
  -2  -8   2  252.46   10.98
   1   8  -2  313.54   14.89
  -1  -8   2  321.94   13.78
  -1  -8   2  327.36   15.03
  -1  -8   2  320.91   13.76
   0   8  -2 1195.29   53.57
   0  -8   2 1299.75   53.80
   0  -8   2 1254.89   52.42
   0  -8   2 1311.73   52.35
  -1   8  -2    0.44    1.45
   1  -8   2    2.34    1.47
   1  -8   2    1.42    0.98
   1  -8   2    2.91    0.81
  -2   8  -2  321.16   15.83
   2  -8   2  325.71   14.34
   2  -8   2  336.62   15.95
   2  -8   2  327.02   14.74
  -3   8  -2  151.31    6.45
  -3   8  -2  148.87    6.45
  -3   8  -2  139.60    8.58
   3  -8   2  149.86    7.75
   3  -8   2  153.23    7.31
   3  -8   2  137.65    8.62
  -4   8  -2  155.04    9.18
  -4   8  -2  149.85    7.20
  -4   8  -2  141.92    6.98
   4  -8   2  150.47    8.10
   4  -8   2  159.07    9.24
   4  -8   2  147.19    7.60
  -5   8  -2    0.85    0.91
  -5   8  -2   -0.85    2.00
  -5   8  -2    0.12    1.11
   5  -8   2   -1.32    1.49
   5  -8   2   -2.10    1.85
   5  -8   2   -1.24    1.23
  -6   8  -2    7.28    1.87
  -6   8  -2   10.31    2.94
  -6   8  -2    9.02    1.66
   6  -8   2    4.16    2.84
   6  -8   2    4.27    2.28
   6  -8   2    7.46    1.84
  -7   8  -2  141.64    8.90
  -7   8  -2  167.82   10.34
  -7   8  -2  172.80    8.42
   7  -8   2  156.85    9.44
   7  -8   2  159.54   10.35
   7  -8   2  170.05    9.01
  -8   8  -2  130.31    8.06
  -8   8  -2  129.18    7.38
  -8   8  -2  129.15    9.30
   8  -8   2  110.36    9.46
   8  -8   2  140.40    8.86
   8  -8   2  123.22    7.97
  -9   8  -2   24.96    4.71
  -9   8  -2   36.16    4.89
  -9   8  -2   32.64    3.97
   9  -8   2   33.70    5.39
   9  -8   2   31.90    4.71
   9  -8   2   35.89    5.11
 -10   8  -2   93.18    7.89
 -10   8  -2  107.22    7.01
  10  -8   2   95.43    7.80
  10  -8   2  104.50    9.20
  10  -8   2  102.75    9.23
 -11   8  -2  112.69    9.07
 -11   8  -2  115.48    8.16
  11  -8   2  131.86    9.83
  11  -8   2  129.70   10.52
  11  -8   2  102.60    8.40
 -12   8  -2   91.88    7.96
 -12   8  -2   79.54    8.52
  12  -8   2  110.74    8.74
  12  -8   2   93.15   10.09
 -13   8  -2   73.81    9.38
  13  -8   2   85.45    9.05
  13  -8   2   90.18    9.84
  13  -8   2   86.85   10.38
 -14   8  -2  148.73   10.42
 -14   8  -2  134.31   12.23
  14  -8   2  146.79   12.03
  14  -8   2  140.12   12.90
  14  -8   2  106.57   11.23
  14   7  -2    5.00    2.75
  14   7  -2   11.84    3.01
 -14  -7   2    7.00    5.06
 -14  -7   2   16.35    4.15
  13   7  -2   12.21    2.53
  13   7  -2    4.21    2.61
 -13  -7   2   17.85    4.90
  12   7  -2   63.05    4.84
  12   7  -2   64.61    4.89
 -12  -7   2   83.23    7.65
 -12  -7   2   51.59    7.51
  11   7  -2   -0.74    1.45
  11   7  -2    2.42    1.51
 -11  -7   2   -2.44    2.59
 -11  -7   2    4.46    3.03
  10   7  -2   41.09    3.25
  10   7  -2   42.75    3.10
 -10  -7   2   42.09    5.05
 -10  -7   2   41.36    5.55
   9   7  -2    1.41    0.98
   9   7  -2    1.59    0.92
  -9  -7   2    1.11    2.22
  -9  -7   2    1.83    1.97
   8   7  -2  150.72    6.45
   8   7  -2  147.91    6.40
  -8  -7   2  136.67    8.41
  -8  -7   2  152.16    8.15
  -7  -7   2   11.20    2.16
  -7  -7   2   10.17    1.82
  -6  -7   2    6.18    1.63
  -6  -7   2    7.37    1.51
  -5  -7   2    2.16    0.56
  -5  -7   2    0.60    0.98
  -5  -7   2    0.78    0.96
  -4  -7   2  262.19   11.94
  -4  -7   2  281.87   11.91
  -4  -7   2  263.06   12.05
  -3  -7   2   27.19    2.27
  -3  -7   2   26.77    1.90
  -3  -7   2   25.36    1.99
   2   7  -2   94.04    5.49
  -2  -7   2  106.30    4.82
  -2  -7   2  108.99    5.70
  -2  -7   2  102.70    4.89
   1   7  -2   21.23    2.42
  -1  -7   2   20.13    2.36
  -1  -7   2   20.50    1.56
  -1  -7   2   19.55    1.51
   0   7  -2  442.24   19.97
   0  -7   2  437.15   18.81
   0  -7   2  446.81   20.02
   0  -7   2  451.85   18.90
  -1   7  -2  489.97   22.23
   1  -7   2  507.93   21.19
   1  -7   2  480.55   20.90
   1  -7   2  499.71   22.30
  -2   7  -2  624.91   27.55
   2  -7   2  614.91   26.16
   2  -7   2  627.20   26.56
   2  -7   2  610.32   27.52
  -3   7  -2  232.75   12.06
  -3   7  -2  236.32   10.35
  -3   7  -2  240.47   10.45
   3  -7   2  236.80   12.07
   3  -7   2  215.79   10.66
   3  -7   2  249.14   11.24
  -4   7  -2   36.48    2.58
  -4   7  -2   31.98    4.01
  -4   7  -2   37.02    2.83
   4  -7   2   45.46    4.25
   4  -7   2   39.47    3.03
   4  -7   2   40.15    3.41
  -5   7  -2   -2.05    1.04
  -5   7  -2   -1.49    1.53
  -5   7  -2   -0.74    0.90
   5  -7   2    1.51    1.44
   5  -7   2   -2.52    1.85
  -6   7  -2   51.35    3.42
  -6   7  -2   38.78    4.71
  -6   7  -2   43.70    3.95
   6  -7   2   45.72    3.83
   6  -7   2   44.04    4.82
   6  -7   2   44.15    4.17
  -7   7  -2    1.36    1.80
  -7   7  -2    8.00    2.59
   7  -7   2    4.38    1.86
   7  -7   2    4.82    2.58
   7  -7   2    4.66    1.84
  -8   7  -2   -1.83    1.91
  -8   7  -2    0.96    1.68
   8  -7   2   -3.91    2.13
   8  -7   2   -2.29    2.56
   8  -7   2   -0.51    1.89
  -9   7  -2  118.35    8.25
  -9   7  -2  125.07    9.06
  -9   7  -2  126.25    7.53
   9  -7   2  136.17    9.62
   9  -7   2  123.09    9.10
   9  -7   2  132.30    8.35
 -10   7  -2   80.47    6.23
 -10   7  -2   70.92    7.39
 -10   7  -2   80.87    7.28
  10  -7   2   87.50    8.53
  10  -7   2   80.07    8.18
  10  -7   2   82.02    6.73
 -11   7  -2    9.04    3.10
 -11   7  -2   11.93    3.92
  11  -7   2    9.13    3.34
  11  -7   2   12.85    4.59
  11  -7   2    6.87    4.71
 -12   7  -2  181.41   12.79
 -12   7  -2  213.22   12.31
  12  -7   2  198.28   12.68
  12  -7   2  222.63   14.12
  12  -7   2  239.01   14.61
 -13   7  -2   16.20    4.58
  13  -7   2    2.60    4.89
  13  -7   2    6.85    3.82
 -14   7  -2    4.47    4.99
 -14   7  -2    6.94    4.16
  14  -7   2   12.02    5.00
  14  -7   2   -0.48    4.96
  14  -7   2   14.17    5.31
  15   6  -2   15.51    4.07
  15   6  -2    3.87    3.57
 -15  -6   2    3.25    4.96
 -15  -6   2   12.06    6.40
  14   6  -2   -1.45    3.27
  14   6  -2    4.10    2.94
 -14  -6   2   -2.68    3.90
 -14  -6   2    3.65    4.89
  13   6  -2   58.98    5.82
  13   6  -2   62.58    5.61
 -13  -6   2   42.90    6.11
  12   6  -2   -1.41    2.33
  12   6  -2    1.60    2.09
 -12  -6   2    5.77    3.43
 -12  -6   2   -2.15    3.56
 -11  -6   2    0.25    2.50
 -11  -6   2   -2.92    2.68
  10   6  -2   24.42    3.19
 -10  -6   2   26.90    3.73
 -10  -6   2   25.51    3.91
   9   6  -2    2.16    1.25
  -9  -6   2   -1.49    1.98
  -9  -6   2   -2.75    1.77
   8   6  -2    4.87    1.18
  -8  -6   2    3.18    1.88
  -8  -6   2    4.64    1.79
   7   6  -2   -0.28    0.69
  -7  -6   2    0.08    1.07
  -7  -6   2   -1.69    1.34
   6   6  -2   89.22    4.16
   6   6  -2   88.33    4.12
  -6  -6   2   90.03    5.44
  -6  -6   2   92.99    5.23
  -5  -6   2   69.13    4.20
  -5  -6   2   63.96    3.95
  -4  -6   2  236.09   10.40
  -4  -6   2  225.92   10.01
  -4  -6   2  228.68   10.51
   3   6  -2   74.16    3.98
  -3  -6   2   70.10    3.78
  -3  -6   2   73.45    3.97
  -3  -6   2   76.80    3.90
   2   6  -2  285.83   13.19
  -2  -6   2  291.70   12.70
  -2  -6   2  303.63   13.24
  -2  -6   2  300.08   12.63
   1   6  -2  478.95   21.01
  -1  -6   2  488.50   20.16
  -1  -6   2  495.91   21.05
  -1  -6   2  460.28   20.18
   0   6  -2  444.53   20.05
   0  -6   2  454.29   20.04
   0  -6   2  447.86   19.05
   0  -6   2  459.16   19.11
  -1   6  -2  972.41   42.23
   1  -6   2  986.11   41.32
   1  -6   2  972.06   42.21
   1  -6   2 1031.92   41.14
  -2   6  -2  251.51   10.46
  -2   6  -2  252.92   10.43
  -2   6  -2  211.90   11.70
   2  -6   2  224.29   10.65
   2  -6   2  254.43   11.08
   2  -6   2  250.05   11.96
  -3   6  -2  129.37    6.01
  -3   6  -2  120.22    7.31
  -3   6  -2  121.60    6.16
   3  -6   2  123.17    6.60
   3  -6   2  133.17    7.40
   3  -6   2  130.01    6.27
  -4   6  -2  409.69   17.46
  -4   6  -2  401.70   17.10
   4  -6   2  372.95   18.34
   4  -6   2  394.42   17.83
   4  -6   2  384.43   17.31
  -5   6  -2    1.35    1.19
  -5   6  -2    0.80    0.83
  -5   6  -2   -1.22    1.43
   5  -6   2   -0.77    1.27
   5  -6   2    0.65    1.63
   5  -6   2   -1.74    0.94
  -6   6  -2    0.62    1.88
  -6   6  -2   -0.38    0.99
  -6   6  -2   -1.13    1.39
   6  -6   2    0.58    1.92
   6  -6   2   -2.77    1.35
   6  -6   2   -1.87    1.21
  -7   6  -2   11.61    1.97
  -7   6  -2   10.50    2.26
  -7   6  -2    8.41    2.61
   7  -6   2   11.27    2.32
   7  -6   2   14.41    2.82
   7  -6   2   12.89    2.92
  -8   6  -2   61.51    6.06
  -8   6  -2   63.64    5.43
  -8   6  -2   63.76    4.72
   8  -6   2   62.52    5.01
   8  -6   2   66.07    5.85
   8  -6   2   66.93    5.88
  -9   6  -2   39.17    4.13
  -9   6  -2   29.97    4.67
  -9   6  -2   42.26    4.87
   9  -6   2   33.65    4.77
   9  -6   2   33.13    4.74
   9  -6   2   38.85    4.36
 -10   6  -2    2.33    3.36
 -10   6  -2    4.88    2.90
 -10   6  -2   10.05    2.60
  10  -6   2    7.40    3.65
  10  -6   2    5.61    3.30
  10  -6   2    2.42    2.83
 -11   6  -2    2.80    3.38
 -11   6  -2    3.96    2.64
 -11   6  -2    4.14    3.56
  11  -6   2    6.67    2.88
  11  -6   2   -2.63    3.41
  11  -6   2    1.45    3.68
 -12   6  -2   83.75    7.14
 -12   6  -2   70.63    7.83
  12  -6   2   88.99    7.45
  12  -6   2   87.00    8.95
 -13   6  -2   -1.43    4.18
  13  -6   2    2.98    4.33
  13  -6   2   -3.22    4.44
  13  -6   2   -0.18    3.37
 -14   6  -2  106.11   10.75
 -14   6  -2  120.52    9.26
  14  -6   2  107.87    9.75
  14  -6   2  112.74   11.55
 -15   6  -2    5.52    5.75
 -15   6  -2   -1.48    4.17
  15  -6   2   -1.63    5.35
  15  -6   2    2.62    5.24
  15  -6   2   -7.01    6.09
  15   5  -2   10.10    4.03
  15   5  -2    0.78    4.29
 -15  -5   2    0.70    4.21
 -15  -5   2   11.31    5.68
  14   5  -2   -3.05    3.18
 -14  -5   2    8.81    3.77
 -14  -5   2    4.46    4.82
  13   5  -2    2.79    2.76
 -13  -5   2    9.99    3.34
 -13  -5   2    5.80    3.89
  12   5  -2   10.07    2.55
 -12  -5   2    9.66    3.52
 -12  -5   2    9.73    3.96
  11   5  -2  162.38    9.23
  11   5  -2  164.47    8.97
 -11  -5   2  150.87    9.66
 -11  -5   2  153.74   10.27
  10   5  -2    9.75    2.15
 -10  -5   2   14.15    3.12
 -10  -5   2   12.34    3.34
   9   5  -2  126.06    7.19
   9   5  -2  126.70    7.13
  -9  -5   2  135.95    8.39
  -9  -5   2  126.06    7.55
   8   5  -2   85.05    5.18
   8   5  -2   90.10    5.36
  -8  -5   2   90.68    5.73
  -8  -5   2   90.41    6.21
   7   5  -2  155.71    7.27
   7   5  -2  148.05    7.35
  -7  -5   2  136.39    7.98
  -7  -5   2  142.01    7.66
   6   5  -2   37.60    2.63
   6   5  -2   44.58    2.72
  -6  -5   2   33.19    3.02
  -6  -5   2   41.55    3.44
   5   5  -2   40.33    2.46
   5   5  -2   43.72    2.45
  -5  -5   2   44.15    3.21
  -5  -5   2   39.96    2.99
   4   5  -2  839.91   35.74
  -4  -5   2  855.26   36.63
  -4  -5   2  875.35   35.90
  -4  -5   2  911.82   36.56
   3   5  -2  133.86    6.29
  -3  -5   2  138.75    6.25
  -3  -5   2  143.26    6.38
  -3  -5   2  127.63    6.39
   2   5  -2    0.07    0.65
  -2  -5   2    0.31    0.45
  -2  -5   2    0.95    0.59
  -2  -5   2    0.12    0.43
   1   5  -2  195.87    9.28
  -1  -5   2  200.70    9.24
  -1  -5   2  194.35    8.66
  -1  -5   2  202.44    8.62
   0   5  -2  769.72   32.47
   0  -5   2  739.66   31.63
   0  -5   2  775.03   32.44
  -1   5  -2  627.94   27.30
  -1   5  -2  616.97   26.01
  -1   5  -2  620.82   26.01
   1  -5   2  608.22   26.32
   1  -5   2  651.14   27.32
   1  -5   2  654.81   26.56
  -2   5  -2   52.80    4.14
  -2   5  -2   59.00    3.15
  -2   5  -2   58.57    3.05
   2  -5   2   57.19    3.15
   2  -5   2   55.59    4.02
   2  -5   2   54.61    3.33
  -3   5  -2   12.43    1.67
  -3   5  -2   10.35    1.96
  -3   5  -2   11.62    1.33
   3  -5   2    9.48    1.54
   3  -5   2   10.67    2.01
   3  -5   2   15.36    1.62
  -4   5  -2   22.75    2.93
  -4   5  -2   23.71    2.04
  -4   5  -2   25.81    2.43
   4  -5   2   25.69    2.57
   4  -5   2   18.52    2.80
   4  -5   2   23.07    2.24
  -5   5  -2   15.95    2.39
  -5   5  -2   15.47    1.92
   5  -5   2   13.63    2.18
   5  -5   2   12.06    2.30
   5  -5   2   15.07    2.06
  -6   5  -2  357.74   16.46
  -6   5  -2  367.01   17.63
  -6   5  -2  362.53   17.11
   6  -5   2  359.37   17.25
   6  -5   2  366.79   17.61
   6  -5   2  392.46   16.90
  -7   5  -2  290.30   13.69
  -7   5  -2  283.30   14.69
  -7   5  -2  292.49   14.43
   7  -5   2  293.70   14.67
   7  -5   2  302.48   14.09
   7  -5   2  295.21   14.86
  -8   5  -2   66.30    5.35
  -8   5  -2   64.35    4.68
  -8   5  -2   64.06    5.82
   8  -5   2   61.47    4.88
   8  -5   2   65.91    5.35
   8  -5   2   59.96    5.39
  -9   5  -2   34.80    4.92
  -9   5  -2   40.08    5.25
  -9   5  -2   39.95    4.06
   9  -5   2   38.36    4.34
   9  -5   2   42.55    5.20
   9  -5   2   39.20    4.82
 -10   5  -2  229.30   13.52
 -10   5  -2  255.36   12.80
 -10   5  -2  241.34   13.59
  10  -5   2  258.82   13.42
  10  -5   2  249.41   14.01
  10  -5   2  262.37   14.33
 -11   5  -2   57.98    6.83
 -11   5  -2   52.77    5.59
 -11   5  -2   44.62    6.32
  11  -5   2   42.36    6.57
  11  -5   2   44.96    6.47
  11  -5   2   51.20    5.68
 -12   5  -2   24.82    4.11
 -12   5  -2   29.01    4.90
  12  -5   2   21.83    5.20
  12  -5   2   20.03    4.38
  12  -5   2   17.57    3.72
  13  -5   2    4.56    4.25
  13  -5   2    3.15    4.24
 -14   5  -2   12.33    5.33
 -14   5  -2   29.18    4.28
  14  -5   2   24.79    5.65
  14  -5   2   31.83    5.69
  14  -5   2   21.69    4.78
 -15   5  -2   19.92    6.38
 -15   5  -2   23.88    5.06
  15  -5   2   19.93    5.44
  15  -5   2   18.44    6.21
  15   4  -2    3.51    4.02
 -15  -4   2    7.08    5.46
 -15  -4   2    3.00    4.26
  14   4  -2   82.60    8.41
  14   4  -2   73.00    7.50
 -14  -4   2   80.32    7.65
 -14  -4   2   70.66    9.20
  13   4  -2  186.80   11.25
  13   4  -2  168.42   10.56
 -13  -4   2  185.31   12.30
 -13  -4   2  176.33   10.98
  12   4  -2   12.57    2.94
  12   4  -2   20.45    3.61
 -12  -4   2   17.00    4.18
 -12  -4   2   14.72    3.62
  11   4  -2    0.40    2.15
  11   4  -2   -0.50    1.95
 -11  -4   2   -1.28    2.57
 -11  -4   2    4.78    2.63
  10   4  -2   74.25    5.51
  10   4  -2   69.74    5.85
 -10  -4   2   83.00    6.35
 -10  -4   2   73.67    6.72
   9   4  -2  230.29   11.53
  -9  -4   2  227.63   12.26
  -9  -4   2  223.79   11.64
   8   4  -2   99.05    6.06
   8   4  -2  105.17    6.32
  -8  -4   2  109.83    6.42
  -8  -4   2  111.74    6.98
   7   4  -2   90.28    5.22
   7   4  -2   89.68    5.02
  -7  -4   2   87.44    5.27
  -7  -4   2   71.47    5.50
   6   4  -2  204.51    9.84
   6   4  -2  220.54   10.08
  -6  -4   2  207.64   10.42
  -6  -4   2  215.88   10.18
   5   4  -2  474.93   20.28
   5   4  -2  468.23   20.15
  -5  -4   2  461.28   20.45
  -5  -4   2  478.62   20.71
   4   4  -2  915.10   37.11
   4   4  -2  876.62   36.56
   4   4  -2  886.53   36.98
  -4  -4   2  862.98   37.45
  -4  -4   2  908.37   37.36
   3   4  -2    0.01    0.46
   3   4  -2    0.53    0.35
   3   4  -2    0.29    0.39
  -3  -4   2    0.99    0.65
  -3  -4   2   -0.27    0.53
  -3  -4   2    0.38    0.38
   2   4  -2   10.47    1.22
  -2  -4   2   10.58    1.15
  -2  -4   2    9.13    1.05
  -2  -4   2    9.81    1.15
   1   4  -2  334.23   14.75
  -1  -4   2  346.79   14.74
  -1  -4   2  335.19   14.27
  -1  -4   2  335.33   14.35
   0   4  -2 1214.01   49.60
   0   4  -2 1188.00   48.62
   0   4  -2 1101.95   48.60
   0  -4   2 1170.07   48.98
   0  -4   2 1201.31   49.56
   0  -4   2 1248.60   49.01
  -1   4  -2 3433.37  144.81
   1  -4   2 3604.20  144.84
  -2   4  -2 1853.32   76.31
  -2   4  -2 1941.52   77.10
  -2   4  -2 1769.68   76.09
   2  -4   2 1940.36   76.50
   2  -4   2 1706.60   76.11
   2  -4   2 1890.77   77.00
  -3   4  -2  819.12   34.50
  -3   4  -2  843.81   35.12
  -3   4  -2  835.39   34.17
   3  -4   2  765.56   34.20
   3  -4   2  824.89   35.05
   3  -4   2  810.48   34.60
  -4   4  -2    2.72    1.15
  -4   4  -2    3.55    0.95
  -4   4  -2    3.14    1.42
   4  -4   2    2.91    0.89
   4  -4   2    1.96    1.10
   4  -4   2    3.81    1.35
  -5   4  -2  132.21    6.58
  -5   4  -2  129.25    7.39
  -5   4  -2  121.77    6.99
   5  -4   2  134.17    7.41
   5  -4   2  127.61    7.13
   5  -4   2  128.15    6.71
  -6   4  -2   11.05    2.22
  -6   4  -2    8.32    2.47
  -6   4  -2   15.32    2.19
   6  -4   2   12.59    2.21
   6  -4   2   11.86    2.24
  -7   4  -2    5.02    1.60
  -7   4  -2    4.54    2.02
  -7   4  -2    4.34    1.97
   7  -4   2    4.24    1.80
   7  -4   2    4.15    1.91
   7  -4   2    2.55    1.53
  -8   4  -2   16.88    3.06
  -8   4  -2   16.44    3.00
  -8   4  -2   15.36    2.50
   8  -4   2   19.81    3.18
   8  -4   2   15.57    2.51
   8  -4   2   18.56    2.95
  -9   4  -2   22.09    3.54
  -9   4  -2   19.93    3.14
  -9   4  -2   20.35    3.37
   9  -4   2   22.56    3.67
   9  -4   2   19.26    3.38
   9  -4   2   20.51    3.11
 -10   4  -2   58.59    6.03
 -10   4  -2   57.39    6.07
 -10   4  -2   64.95    5.41
  10  -4   2   58.54    6.59
  10  -4   2   56.23    5.96
  10  -4   2   63.24    5.73
 -11   4  -2   -3.87    2.68
 -11   4  -2   -1.40    2.60
 -11   4  -2   -1.95    2.25
  11  -4   2   -2.76    2.99
  11  -4   2   -0.54    2.54
  11  -4   2   -5.12    2.67
 -12   4  -2    3.03    2.65
 -12   4  -2   -3.01    3.11
 -12   4  -2   -3.22    2.61
  12  -4   2    0.05    4.11
  12  -4   2    3.76    3.28
  12  -4   2    4.54    2.82
 -13   4  -2   25.41    5.13
  13  -4   2   41.67    5.95
  13  -4   2   30.29    5.08
 -14   4  -2   12.86    3.76
 -14   4  -2   20.51    5.30
  14  -4   2   18.84    5.30
  14  -4   2   18.28    5.27
  14  -4   2   15.54    4.06
 -15   4  -2    3.67    5.88
 -15   4  -2   -0.27    4.16
  15  -4   2    6.69    5.60
  15  -4   2    5.48    5.01
  15  -4   2    8.96    4.52
  15   3  -2    8.86    3.88
  15   3  -2    8.56    4.65
 -15  -3   2   13.07    5.45
 -15  -3   2    8.86    4.45
  14   3  -2   -1.15    4.21
  14   3  -2    1.68    3.37
 -14  -3   2   -0.29    4.19
 -14  -3   2    5.65    3.65
  13   3  -2   30.53    4.64
  13   3  -2   42.20    6.67
 -13  -3   2   47.53    5.83
 -13  -3   2   35.21    5.33
  12   3  -2  151.89    9.66
  12   3  -2  140.89    8.99
 -12  -3   2  137.33    9.15
 -12  -3   2  130.73   10.25
  11   3  -2  216.09   11.66
  11   3  -2  204.23    9.24
  11   3  -2  232.77   12.14
 -11  -3   2  219.32   11.98
 -11  -3   2  225.70   12.72
  10   3  -2    5.73    0.70
  10   3  -2    1.47    2.45
  10   3  -2    5.88    2.11
 -10  -3   2    6.21    2.46
 -10  -3   2    3.64    2.51
   9   3  -2   30.48    3.57
   9   3  -2   28.65    1.57
  -9  -3   2   32.15    3.92
  -9  -3   2   25.38    4.05
   8   3  -2  405.72   17.93
   8   3  -2  368.95   16.16
   8   3  -2  375.58   18.08
  -8  -3   2  402.52   18.57
  -8  -3   2  407.48   18.12
   7   3  -2  177.59    8.69
   7   3  -2  181.41    8.97
  -7  -3   2  177.08    8.81
  -7  -3   2  150.57    9.07
   6   3  -2  134.04    7.20
   6   3  -2  153.57    7.58
  -6  -3   2  138.09    7.36
  -6  -3   2  153.34    7.83
   5   3  -2  140.24    6.69
   5   3  -2  133.91    6.83
  -5  -3   2  130.27    6.78
  -5  -3   2  135.61    7.04
   4   3  -2  160.72    7.35
   4   3  -2  164.47    7.22
   4   3  -2  153.71    6.50
  -4  -3   2  141.62    7.26
  -4  -3   2  147.59    7.45
   3   3  -2   50.32    2.79
   3   3  -2   46.00    2.41
   3   3  -2   47.97    2.67
  -3  -3   2   50.14    2.85
  -3  -3   2   52.08    3.00
   2   3  -2   96.19    4.63
   2   3  -2   98.09    4.59
   2   3  -2  100.26    4.52
  -2  -3   2  103.33    4.80
  -2  -3   2   94.38    4.69
  -2  -3   2  104.65    4.59
   1   3  -2   34.32    1.77
   1   3  -2   33.23    1.79
   1   3  -2   33.33    2.17
  -1  -3   2   34.63    1.92
  -1  -3   2   34.28    1.99
  -1  -3   2   34.24    2.13
   0   3  -2 3039.47  124.88
  -1   3  -2  597.54   25.05
  -1   3  -2  611.93   25.14
  -1   3  -2  614.91   25.66
   1  -3   2  644.16   25.68
   1  -3   2  535.25   25.00
  -2   3  -2  645.22   26.85
  -2   3  -2  620.42   26.14
  -2   3  -2  621.18   26.38
   2  -3   2  624.62   26.43
   2  -3   2  617.51   26.75
   2  -3   2  618.42   26.16
  -3   3  -2  222.02    9.54
  -3   3  -2  204.65    9.81
  -3   3  -2  204.35   10.13
   3  -3   2  223.37   10.20
   3  -3   2  217.51    9.92
   3  -3   2  203.60    9.54
  -4   3  -2    0.08    0.96
  -4   3  -2   -0.36    0.67
  -4   3  -2    0.09    0.85
   4  -3   2    0.66    0.86
   4  -3   2   -0.04    0.70
   4  -3   2   -1.67    0.91
  -5   3  -2   16.91    1.98
  -5   3  -2   16.66    2.33
  -5   3  -2   18.07    2.68
   5  -3   2   19.76    2.17
   5  -3   2   18.06    2.45
   5  -3   2   19.52    2.44
  -6   3  -2  367.99   16.42
  -6   3  -2  366.80   17.07
  -6   3  -2  368.06   17.12
   6  -3   2  357.26   16.95
   6  -3   2  371.91   16.60
   6  -3   2  361.82   17.02
  -7   3  -2   90.92    5.60
  -7   3  -2   78.43    6.00
  -7   3  -2   99.02    6.38
   7  -3   2   95.60    6.13
   7  -3   2  105.75    6.31
   7  -3   2   98.28    5.83
  -8   3  -2   72.80    5.23
  -8   3  -2   66.97    5.55
  -8   3  -2   81.31    5.68
   8  -3   2   71.92    5.40
   8  -3   2   70.96    5.66
   8  -3   2   76.04    5.27
  -9   3  -2    1.44    1.64
  -9   3  -2    1.43    2.06
  -9   3  -2    3.13    2.08
   9  -3   2    0.55    1.99
   9  -3   2   -0.52    1.78
   9  -3   2    1.58    2.17
 -10   3  -2  160.55    9.32
 -10   3  -2  153.19    8.98
 -10   3  -2  154.28   10.01
  10  -3   2  148.05    9.11
  10  -3   2  142.30    9.00
  10  -3   2  160.92   10.09
 -11   3  -2   22.23    4.41
 -11   3  -2   28.07    4.05
 -11   3  -2   22.95    3.70
  11  -3   2   26.74    4.18
  11  -3   2   25.61    3.71
  11  -3   2   25.46    4.43
 -12   3  -2    6.36    3.79
 -12   3  -2   12.68    3.28
 -12   3  -2   13.78    3.63
  12  -3   2   16.71    3.67
  12  -3   2    8.89    3.25
  12  -3   2   16.66    4.13
 -13   3  -2    9.96    3.92
  13  -3   2    7.92    3.68
  13  -3   2   13.05    3.67
 -14   3  -2   78.52    9.29
 -14   3  -2   74.48    7.25
  14  -3   2   70.02    7.92
  14  -3   2   65.43    7.61
  14  -3   2   58.24    9.01
 -15   3  -2   52.86    7.63
 -15   3  -2   50.64    7.36
  15  -3   2   57.88    8.30
  15  -3   2   53.04    7.56
  15  -3   2   44.82    6.59
 -16   3  -2    0.15    5.25
  16  -3   2   -4.06    5.17
  16  -3   2   -1.34    4.98
  15   2  -2    0.41    3.88
  15   2  -2    1.22    1.21
 -15  -2   2   -7.83    3.86
 -15  -2   2    8.71    5.70
  14   2  -2   -0.71    3.30
  14   2  -2    1.01    1.32
  14   2  -2   -2.95    4.26
 -14  -2   2   -2.70    3.36
 -14  -2   2    2.27    4.27
  13   2  -2   30.66    4.63
  13   2  -2   30.56    2.84
  13   2  -2   25.74    5.22
 -13  -2   2   24.41    4.89
  12   2  -2  131.29    8.95
  12   2  -2  113.63    5.85
 -12  -2   2  110.10    8.36
 -12  -2   2   95.11    8.59
  11   2  -2   69.03    5.89
  11   2  -2   68.91    6.58
  11   2  -2   64.11    3.90
 -11  -2   2   68.70    6.23
 -11  -2   2   64.15    6.75
  10   2  -2   44.77    3.09
  10   2  -2   40.80    4.85
  10   2  -2   48.34    4.77
 -10  -2   2   51.41    5.19
 -10  -2   2   47.12    5.67
   9   2  -2   52.00    5.12
   9   2  -2   57.88    3.37
   9   2  -2   54.10    4.61
  -9  -2   2   57.44    5.49
  -9  -2   2   52.26    4.75
   8   2  -2  213.19   10.69
   8   2  -2  196.21    9.00
  -8  -2   2  197.25   10.27
  -8  -2   2  197.33   10.70
   7   2  -2   31.95    2.05
   7   2  -2   25.56    2.90
   7   2  -2   33.04    3.36
  -7  -2   2   31.06    3.13
   6   2  -2   18.23    1.46
   6   2  -2   19.95    2.55
   6   2  -2   25.73    2.47
  -6  -2   2   21.35    2.37
  -6  -2   2   20.64    2.76
   5   2  -2   18.52    1.23
   5   2  -2   16.35    1.99
   5   2  -2   18.95    2.21
  -5  -2   2   15.92    2.07
  -5  -2   2   15.16    2.27
   4   2  -2  352.57   15.62
   4   2  -2  369.89   15.83
  -4  -2   2  370.31   15.92
  -4  -2   2  341.69   15.67
   3   2  -2    4.34    0.58
   3   2  -2    2.95    0.70
   3   2  -2    5.11    0.96
  -3  -2   2    3.98    0.83
  -3  -2   2    2.46    0.79
   2   2  -2 1221.45   49.69
   2   2  -2 1208.45   49.86
   2   2  -2 1215.75   49.94
  -2  -2   2 1138.32   49.98
  -2  -2   2 1255.81   49.97
   1   2  -2    4.14    0.67
   1   2  -2    5.51    0.76
   1   2  -2    6.08    0.90
  -1  -2   2    6.67    0.88
  -1  -2   2    5.34    0.82
  -1  -2   2    6.54    0.92
  -1   2  -2   62.97    3.08
  -1   2  -2   53.55    3.27
  -1   2  -2   55.24    2.93
   1  -2   2   57.76    3.30
   1  -2   2   57.78    3.06
   1  -2   2   59.68    2.95
  -2   2  -2 1475.52   60.31
  -2   2  -2 1484.77   60.55
  -2   2  -2 1278.53   59.98
   2  -2   2 1527.50   60.33
   2  -2   2 1528.50   60.56
   2  -2   2 1448.97   60.06
  -3   2  -2  266.06   11.32
  -3   2  -2  259.47   11.81
  -3   2  -2  254.72   11.65
   3  -2   2  265.45   11.78
   3  -2   2  264.83   11.65
   3  -2   2  231.91   11.26
  -4   2  -2  499.25   20.38
  -4   2  -2  470.22   20.77
  -4   2  -2  464.98   20.82
   4  -2   2  471.91   20.74
   4  -2   2  460.89   20.37
   4  -2   2  473.61   20.78
  -5   2  -2   18.56    2.33
  -5   2  -2   15.64    1.94
  -5   2  -2   15.60    2.32
   5  -2   2   15.51    2.18
   5  -2   2   18.63    2.00
   5  -2   2   18.66    2.24
  -6   2  -2  278.57   12.72
  -6   2  -2  258.87   12.79
  -6   2  -2  261.99   12.21
   6  -2   2  249.00   12.62
   6  -2   2  267.29   12.58
   6  -2   2  261.93   12.29
  -7   2  -2   21.76    3.33
  -7   2  -2   22.24    3.21
  -7   2  -2   24.84    2.62
   7  -2   2   25.22    3.17
   7  -2   2   24.45    2.87
   7  -2   2   23.57    2.85
  -8   2  -2   85.55    6.14
  -8   2  -2   91.10    5.47
  -8   2  -2   78.92    5.57
   8  -2   2   80.21    5.46
   8  -2   2   81.35    5.51
   8  -2   2   80.86    6.00
  -9   2  -2   19.67    2.79
  -9   2  -2   15.97    3.18
  -9   2  -2   13.61    2.79
   9  -2   2   13.12    2.42
   9  -2   2   18.00    3.16
   9  -2   2   15.96    2.84
 -10   2  -2  164.64   10.23
 -10   2  -2  171.38    9.32
 -10   2  -2  174.69    9.64
  10  -2   2  154.36    9.23
  10  -2   2  160.04   10.01
  10  -2   2  153.10    9.31
 -11   2  -2   69.20    5.97
 -11   2  -2   75.97    6.10
 -11   2  -2   61.68    6.64
  11  -2   2   66.77    6.95
  11  -2   2   56.70    5.81
  11  -2   2   58.45    5.37
 -12   2  -2    9.20    3.91
 -12   2  -2    8.49    3.22
 -12   2  -2    6.34    2.82
  12  -2   2   12.10    2.94
  12  -2   2    7.50    3.57
  12  -2   2    7.43    3.18
 -13   2  -2    4.57    3.91
 -13   2  -2   -0.07    2.81
  13  -2   2   -0.73    2.64
  13  -2   2    6.38    3.99
  13  -2   2   -0.27    2.69
 -14   2  -2  133.37   11.25
 -14   2  -2  163.56   10.33
  14  -2   2  149.28    9.93
  14  -2   2  143.73   11.03
  14  -2   2  136.94   10.09
 -15   2  -2    9.46    4.39
 -15   2  -2   14.62    5.38
  15  -2   2   12.55    5.37
  15  -2   2   15.43    4.43
  15  -2   2   11.20    4.31
 -16   2  -2    1.20    7.71
 -16   2  -2   -0.44    4.92
  16  -2   2    9.24    4.90
  16  -2   2    3.05    5.02
  16   1  -2   10.71    5.31
  16   1  -2   17.79    5.66
  16   1  -2   15.32    2.54
 -16  -1   2   13.11    6.39
  15   1  -2   41.47    6.53
  15   1  -2   46.08    7.38
  15   1  -2   47.03    4.65
 -15  -1   2   61.23    9.48
 -15  -1   2   50.71    6.45
  14   1  -2    4.91    3.47
  14   1  -2    2.41    2.03
  14   1  -2    3.96    4.48
 -14  -1   2    7.43    3.70
 -14  -1   2    4.48    4.37
  13   1  -2   55.73    4.33
  13   1  -2   49.06    7.09
  13   1  -2   50.91    6.19
 -13  -1   2   48.81    6.06
 -13  -1   2   40.15    5.92
  12   1  -2  149.12    9.62
  12   1  -2  144.47    7.87
  12   1  -2  159.39   10.50
 -12  -1   2  152.32    9.81
 -12  -1   2  146.04   10.59
  11   1  -2    1.13    2.81
  11   1  -2    4.92    2.75
  11   1  -2    5.02    1.65
 -11  -1   2    1.85    3.11
 -11  -1   2    5.65    2.73
  10   1  -2   19.98    2.59
  10   1  -2   14.19    2.92
  10   1  -2   13.85    3.10
 -10  -1   2   17.37    3.31
 -10  -1   2   11.94    3.38
   9   1  -2  474.55   22.79
   9   1  -2  505.04   21.88
   9   1  -2  508.52   23.39
  -9  -1   2  513.93   22.92
  -9  -1   2  513.44   23.57
   8   1  -2   73.45    5.24
   8   1  -2   84.80    4.42
   8   1  -2   73.50    5.47
  -8  -1   2   67.72    5.51
  -8  -1   2   83.34    5.53
   7   1  -2  269.55   14.16
   7   1  -2  321.98   13.60
   7   1  -2  320.77   14.78
  -7  -1   2  316.20   14.39
   6   1  -2  472.47   19.46
   6   1  -2  464.63   20.47
   6   1  -2  452.08   20.10
  -6  -1   2  439.58   20.40
  -6  -1   2  444.23   20.07
   5   1  -2  696.14   30.14
   5   1  -2  661.27   30.68
   5   1  -2  765.02   31.15
  -5  -1   2  741.20   30.82
  -5  -1   2  750.94   31.12
   4   1  -2   40.33    2.85
   4   1  -2   32.86    2.48
  -4  -1   2   37.63    2.59
  -4  -1   2   36.14    2.79
   3   1  -2  194.31    8.52
   3   1  -2  190.24    8.63
  -3  -1   2  168.37    8.56
  -3  -1   2  192.99    8.53
   2   1  -2  308.07   13.19
   2   1  -2  284.92   13.20
  -2  -1   2  334.97   13.37
  -2  -1   2  297.42   13.18
   1   1  -2 2066.99   83.07
  -1  -1   2 1981.49   83.13
   0   1  -2   42.43    2.25
   0   1  -2   39.76    2.19
   0   1  -2   42.94    2.29
   0  -1   2   42.99    2.27
   0  -1   2   44.78    2.25
   0  -1   2   41.39    2.25
  -1   1  -2 1907.89   75.81
  -1   1  -2 1749.65   75.87
   1  -1   2 1873.99   75.90
  -2   1  -2 1326.71   58.15
  -2   1  -2 1461.70   58.43
  -2   1  -2 1454.17   58.51
   2  -1   2 1409.73   58.38
   2  -1   2 1379.66   58.17
   2  -1   2 1440.24   58.46
  -3   1  -2   25.24    2.11
  -3   1  -2   24.54    2.10
  -3   1  -2   28.03    1.89
   3  -1   2   26.24    1.89
   3  -1   2   28.03    2.10
   3  -1   2   27.41    2.11
  -4   1  -2   -0.39    0.55
  -4   1  -2    0.96    0.82
  -4   1  -2   -0.61    0.72
   4  -1   2    0.18    0.73
   4  -1   2   -0.62    0.69
   4  -1   2   -0.32    0.57
  -5   1  -2    7.92    1.64
  -5   1  -2   12.78    1.61
  -5   1  -2    9.59    1.59
   5  -1   2    6.34    1.28
   5  -1   2    9.40    1.57
   5  -1   2   10.74    1.73
  -6   1  -2  304.18   14.49
  -6   1  -2  318.92   14.32
  -6   1  -2  321.21   14.92
   6  -1   2  315.01   14.36
   6  -1   2  313.64   14.44
   6  -1   2  316.85   14.78
  -7   1  -2   46.03    3.81
  -7   1  -2   50.45    3.68
   7  -1   2   42.90    3.65
   7  -1   2   45.62    4.05
  -8   1  -2    1.51    1.42
  -8   1  -2    2.49    1.76
  -8   1  -2    0.29    1.39
   8  -1   2   -0.47    1.52
   8  -1   2    2.51    1.49
   8  -1   2    1.16    1.33
  -9   1  -2  106.55    6.45
  -9   1  -2   98.96    7.18
  -9   1  -2  100.62    6.55
   9  -1   2  108.67    6.60
   9  -1   2  101.19    6.84
   9  -1   2   98.72    6.26
 -10   1  -2   -2.18    1.89
 -10   1  -2   -2.69    2.28
 -10   1  -2   -1.18    1.77
  10  -1   2    1.95    2.29
  10  -1   2   -2.87    1.77
  10  -1   2   -0.56    1.59
 -11   1  -2    4.81    2.92
 -11   1  -2    6.09    2.41
 -11   1  -2   -0.02    2.23
  11  -1   2   -0.32    1.90
  11  -1   2    1.29    2.84
  11  -1   2    2.25    2.48
 -12   1  -2   33.13    5.27
 -12   1  -2   32.35    5.06
 -12   1  -2   31.60    4.93
  12  -1   2   39.35    5.39
  12  -1   2   50.57    6.64
  12  -1   2   35.54    4.57
 -13   1  -2    7.03    2.83
 -13   1  -2    4.97    3.65
  13  -1   2    3.96    2.60
  13  -1   2    7.13    3.18
  13  -1   2    5.01    4.01
 -14   1  -2   28.80    5.69
 -14   1  -2   42.64    5.80
  14  -1   2   28.10    4.71
  14  -1   2   32.02    4.45
 -15   1  -2   -5.68    4.86
 -15   1  -2    0.48    3.85
  15  -1   2   -0.47    3.43
  15  -1   2   -4.19    3.87
 -16   1  -2   -1.69    6.03
 -16   1  -2    7.90    5.19
  16  -1   2    8.94    4.88
  16  -1   2   -2.68    4.05
  16   0  -2   21.25    5.64
  16   0  -2   13.79    6.29
  16   0  -2   16.29    3.30
 -16   0   2   13.21    5.55
  15   0  -2   13.72    5.04
  15   0  -2   16.42    4.39
  15   0  -2   16.09    3.14
 -15   0   2   21.17    5.85
 -15   0   2   13.23    4.46
  14   0  -2   -0.43    3.36
  14   0  -2    1.79    2.42
 -14   0   2    0.86    4.14
 -14   0   2    0.21    3.30
  13   0  -2   23.04    3.06
  13   0  -2   28.42    5.31
  13   0  -2   25.02    4.27
 -13   0   2   21.56    4.09
 -13   0   2   20.14    4.76
  12   0  -2  125.21    8.94
  12   0  -2   98.67    7.93
  12   0  -2   99.39    6.49
 -12   0   2   97.17    8.88
 -12   0   2  114.31    8.15
  11   0  -2    6.36    3.23
  11   0  -2   13.56    2.21
  11   0  -2    4.78    2.48
 -11   0   2   11.29    3.07
 -11   0   2    9.72    3.49
  10   0  -2    6.50    2.49
  10   0  -2    8.73    2.06
  10   0  -2    9.84    3.04
 -10   0   2   11.18    2.68
 -10   0   2    7.55    3.13
   9   0  -2   77.63    5.80
   9   0  -2   70.54    4.85
   9   0  -2   86.42    6.39
  -9   0   2   72.36    6.01
  -9   0   2   77.02    5.48
   8   0  -2    6.96    1.57
   8   0  -2    9.39    2.12
   8   0  -2    8.37    2.31
  -8   0   2    9.75    2.27
  -8   0   2    9.28    2.14
   7   0  -2  128.11    6.49
   7   0  -2  130.87    7.42
   7   0  -2  117.09    6.95
  -7   0   2  108.80    7.21
  -7   0   2  138.00    7.03
   6   0  -2  607.10   26.25
   6   0  -2  616.07   25.78
   6   0  -2  620.16   26.66
  -6   0   2  574.54   26.12
  -6   0   2  600.37   26.56
   5   0  -2  424.24   17.67
   5   0  -2  406.36   16.84
   5   0  -2  384.95   17.22
  -5   0   2  381.77   17.48
  -5   0   2  346.90   17.06
   4   0  -2  222.97   10.00
   4   0  -2  199.94    9.66
  -4   0   2  225.19    9.76
  -4   0   2  193.16    9.81
   3   0  -2 1342.09   54.50
   3   0  -2 1283.11   54.32
  -3   0   2 1254.55   54.28
  -3   0   2 1360.88   54.52
   2   0  -2 2304.68   87.87
   2   0  -2 2012.91   87.68
  -2   0   2 2123.93   87.82
  -2   0   2 2093.88   87.70
   1   0  -2  138.71    6.26
   1   0  -2  143.51    6.22
  -1   0   2  140.07    6.28
  -1   0   2  130.25    6.18
   0   0  -2  377.31   16.13
   0   0  -2  389.26   16.12
   0   0  -2  388.91   16.12
   0   0   2  373.52   16.11
   0   0   2  386.84   16.12
  -1   0  -2   19.15    1.23
  -1   0  -2   18.66    1.32
  -1   0  -2   17.55    1.25
   1   0   2   17.92    1.28
   1   0   2   18.68    1.27
   1   0   2   17.92    1.20
  -2   0  -2 2621.83  107.62
  -3   0  -2  872.51   33.57
  -3   0  -2  816.12   33.68
  -3   0  -2  777.48   33.76
   3   0   2  788.80   33.71
   3   0   2  788.22   33.49
   3   0   2  774.95   33.57
  -4   0  -2  530.96   23.37
  -4   0  -2  525.62   23.59
  -4   0  -2  555.90   23.27
   4   0   2  560.13   23.34
   4   0   2  561.84   23.56
   4   0   2  546.19   23.28
  -5   0  -2   90.24    5.24
  -5   0  -2   82.58    4.77
  -5   0  -2   85.52    4.77
   5   0   2   94.24    4.83
   5   0   2   79.81    4.72
   5   0   2   93.36    5.17
  -6   0  -2  159.06    8.16
  -6   0  -2  163.43    8.27
  -6   0  -2  178.94    8.89
   6   0   2  165.06    8.26
   6   0   2  163.93    8.56
   6   0   2  171.89    8.21
  -7   0  -2   62.04    4.02
  -7   0  -2   56.38    4.04
   7   0   2   57.01    4.32
   7   0   2   51.50    3.90
   7   0   2   58.45    3.88
  -8   0  -2  261.86   12.06
  -8   0  -2  238.87   12.69
  -8   0  -2  251.44   12.02
   8   0   2  247.57   11.80
   8   0   2  232.35   11.95
   8   0   2  247.25   12.41
  -9   0  -2    6.00    1.92
  -9   0  -2   12.03    2.25
  -9   0  -2    9.33    2.71
   9   0   2    9.27    2.18
   9   0   2    5.81    1.80
   9   0   2   10.37    2.68
 -10   0  -2   54.42    4.75
 -10   0  -2   53.17    4.52
 -10   0  -2   45.13    5.73
  10   0   2   46.65    5.23
  10   0   2   49.73    4.69
  10   0   2   51.72    4.17
 -11   0  -2  296.21   16.03
 -11   0  -2  335.90   17.45
 -11   0  -2  334.20   15.89
  11   0   2  314.53   15.52
  11   0   2  354.22   17.02
  11   0   2  333.37   16.24
 -12   0  -2   42.81    4.87
 -12   0  -2   46.43    5.28
 -12   0  -2   40.02    6.08
  12   0   2   45.97    5.43
  12   0   2   41.70    4.58
  12   0   2   54.30    6.57
 -13   0  -2   34.11    5.29
 -13   0  -2   32.63    5.80
  13   0   2   43.35    6.59
  13   0   2   38.58    4.89
  13   0   2   33.58    4.74
 -14   0  -2    0.46    3.16
 -14   0  -2    5.59    4.11
  14   0   2    1.41    3.13
  14   0   2    0.33    2.66
 -15   0  -2   10.44    3.82
 -15   0  -2    9.16    5.19
  15   0   2    0.73    3.59
 -16   0  -2    6.28    6.49
 -16   0  -2    1.14    4.68
  16   0   2    4.82    5.51
  16   0   2   10.59    3.69
  16   0   2    2.94    4.72
  16  -1  -2   11.50    5.41
  16  -1  -2   16.35    4.10
  16  -1  -2   17.87    6.25
 -16   1   2   18.78    6.34
  15  -1  -2   12.62    5.63
  15  -1  -2    2.63    4.26
  15  -1  -2    4.98    3.18
 -15   1   2   -2.95    5.04
 -15   1   2   -1.52    4.05
  14  -1  -2   -3.96    3.30
  14  -1  -2    1.05    4.54
  14  -1  -2   -1.68    2.70
 -14   1   2   -3.05    3.91
 -14   1   2    1.02    3.53
  13  -1  -2    6.94    3.31
  13  -1  -2    5.53    2.69
  13  -1  -2    5.48    3.93
 -13   1   2    1.79    3.39
  12  -1  -2   22.98    4.70
  12  -1  -2   18.88    3.02
  12  -1  -2   22.13    4.20
 -12   1   2   16.70    3.77
 -12   1   2   17.88    4.08
  11  -1  -2  171.50   11.85
  11  -1  -2  199.63   10.39
  11  -1  -2  198.66   11.19
 -11   1   2  182.99   11.60
 -11   1   2  218.88   11.26
  10  -1  -2  139.76    8.76
  10  -1  -2  151.72    9.74
  10  -1  -2  138.44    8.10
 -10   1   2  158.56    8.97
 -10   1   2  142.69    9.31
   9  -1  -2 1051.92   46.56
   9  -1  -2 1202.63   47.38
   9  -1  -2  995.68   47.42
  -9   1   2 1114.74   47.02
  -9   1   2 1106.45   47.69
   8  -1  -2   94.97    6.71
   8  -1  -2   95.02    6.04
   8  -1  -2   87.80    5.64
  -8   1   2  101.23    6.08
  -8   1   2   98.03    6.47
   7  -1  -2  163.52    8.15
   7  -1  -2  164.53    8.87
   7  -1  -2  147.39    8.41
  -7   1   2  160.56    8.35
  -7   1   2  163.51    8.86
   6  -1  -2    7.10    1.82
   6  -1  -2    9.04    1.54
   6  -1  -2    5.65    1.47
  -6   1   2    6.33    1.52
  -6   1   2    6.30    1.64
   5  -1  -2 1557.42   67.54
   5  -1  -2 1583.09   67.80
   5  -1  -2 1748.29   68.27
  -5   1   2 1707.58   67.83
  -5   1   2 1549.19   68.01
   4  -1  -2  324.09   13.83
   4  -1  -2  308.67   14.01
  -4   1   2  303.45   13.94
  -4   1   2  299.45   13.69
   3  -1  -2 1760.01   69.78
   3  -1  -2 1712.98   69.58
  -3   1   2 1584.91   69.65
  -3   1   2 1673.20   69.51
   2  -1  -2 9632.12  392.52
  -2   1   2 8684.51  388.98
   1  -1  -2  420.01   17.40
   1  -1  -2  411.81   17.32
  -1   1   2  399.54   17.37
  -1   1   2  411.16   17.31
   0  -1  -2   28.65    1.64
   0  -1  -2   28.63    1.64
   0   1   2   29.47    1.63
   0   1   2   27.42    1.59
  -1  -1  -2  475.96   20.89
  -1  -1  -2  517.99   20.98
   1   1   2  507.69   20.89
   1   1   2  507.69   20.97
  -3  -1  -2  617.72   25.77
  -3  -1  -2  611.16   25.96
  -3  -1  -2  637.46   25.75
   3   1   2  604.47   25.71
   3   1   2  617.17   25.89
   3   1   2  592.71   25.71
  -4  -1  -2  152.67    6.97
  -4  -1  -2  141.18    6.92
  -4  -1  -2  127.03    7.10
   4   1   2  156.16    6.90
   4   1   2  152.02    6.96
   4   1   2  156.13    7.20
  -5  -1  -2 1394.61   56.20
  -5  -1  -2 1309.56   55.66
  -5  -1  -2 1304.63   55.62
   5   1   2 1336.69   55.67
   5   1   2 1343.31   55.51
  -6  -1  -2  653.92   29.27
  -6  -1  -2  691.45   29.24
  -6  -1  -2  696.27   29.90
   6   1   2  714.21   29.69
   6   1   2  696.65   29.09
   6   1   2  658.46   29.27
  -7  -1  -2   56.11    3.82
  -7  -1  -2   56.43    3.94
   7   1   2   55.80    4.28
   7   1   2   58.00    3.97
   7   1   2   63.16    3.71
  -8  -1  -2   49.49    4.65
  -8  -1  -2   48.19    4.01
  -8  -1  -2   47.60    3.72
   8   1   2   47.61    4.32
   8   1   2   48.47    3.46
   8   1   2   46.77    3.92
  -9  -1  -2  560.70   25.58
  -9  -1  -2  581.81   26.54
  -9  -1  -2  596.23   25.40
   9   1   2  565.34   25.64
   9   1   2  563.16   26.06
   9   1   2  587.69   25.15
 -10  -1  -2   93.30    5.98
 -10  -1  -2   98.32    6.49
 -10  -1  -2   89.05    7.24
  10   1   2   96.77    6.81
  10   1   2   92.63    5.66
  10   1   2   89.33    6.36
 -11  -1  -2   34.81    4.51
 -11  -1  -2   32.89    5.26
 -11  -1  -2   38.82    4.06
  11   1   2   41.14    5.04
  11   1   2   35.45    4.37
  11   1   2   38.48    3.71
 -12  -1  -2  161.78   11.07
 -12  -1  -2  162.63    9.81
  12   1   2  164.31    9.87
  12   1   2  165.52    8.84
 -13  -1  -2    8.42    3.63
 -13  -1  -2   12.85    3.67
  13   1   2    9.17    2.38
  13   1   2    5.55    3.00
 -14  -1  -2   11.17    3.54
 -14  -1  -2    9.36    4.47
  14   1   2   10.57    2.80
  14   1   2    6.99    3.34
 -15  -1  -2   28.94    4.85
 -15  -1  -2   31.46    6.23
  15   1   2   23.01    3.72
  15   1   2   22.90    4.84
  15   1   2   14.78    5.36
 -16  -1  -2   35.56    5.63
 -16  -1  -2    9.16    6.60
  16   1   2   20.21    3.52
  16   1   2   26.85    5.14
  16   1   2   14.01    5.92
  16  -2  -2   -0.28    5.37
 -16   2   2   11.00    8.17
  15  -2  -2   -3.02    5.15
  15  -2  -2    2.21    4.27
  15  -2  -2    8.25    3.77
 -15   2   2   -0.11    4.04
 -15   2   2    6.46    5.16
  14  -2  -2   18.14    4.48
  14  -2  -2   17.00    4.90
  14  -2  -2   19.72    4.04
 -14   2   2   12.58    3.85
 -14   2   2   15.86    4.95
  13  -2  -2    3.34    4.36
  13  -2  -2    2.43    2.56
  13  -2  -2    0.35    3.02
 -13   2   2   -0.09    3.41
  12  -2  -2    4.62    2.62
  12  -2  -2    3.91    2.74
  12  -2  -2   -0.90    3.70
 -12   2   2    1.36    2.71
 -12   2   2    3.52    3.21
  11  -2  -2   67.06    6.49
  11  -2  -2   78.66    5.97
  11  -2  -2   72.98    7.57
 -11   2   2   71.86    6.50
 -11   2   2   77.66    7.27
  10  -2  -2  279.74   14.43
  10  -2  -2  250.25   12.90
  10  -2  -2  224.57   13.07
 -10   2   2  254.26   13.93
 -10   2   2  269.61   13.31
   9  -2  -2    5.74    2.31
   9  -2  -2    8.69    2.35
   9  -2  -2    6.15    1.89
  -9   2   2    9.53    2.64
  -9   2   2    7.97    2.06
   8  -2  -2    2.09    1.95
   8  -2  -2    2.45    1.68
   8  -2  -2    0.97    1.51
  -8   2   2   -2.08    1.51
  -8   2   2    1.31    1.64
   7  -2  -2   15.72    2.57
   7  -2  -2   18.70    2.72
   7  -2  -2   18.24    2.56
  -7   2   2   16.03    2.57
  -7   2   2   13.08    2.12
   6  -2  -2   75.40    5.10
   6  -2  -2   61.27    4.42
   6  -2  -2   75.30    4.64
  -6   2   2   78.16    4.97
  -6   2   2   72.37    4.54
   5  -2  -2  297.59   13.69
   5  -2  -2  286.03   13.31
   5  -2  -2  291.45   13.33
  -5   2   2  302.85   13.32
  -5   2   2  279.70   13.52
   4  -2  -2    7.46    1.24
   4  -2  -2    9.00    1.54
  -4   2   2    8.61    1.47
  -4   2   2    5.72    1.13
   3  -2  -2 2713.85  109.99
   3  -2  -2 2663.52  110.17
  -3   2   2 2812.20  110.19
  -3   2   2 2504.70  109.86
   2  -2  -2  618.02   26.67
   2  -2  -2  659.56   26.85
  -2   2   2  624.93   26.61
  -2   2   2  640.34   26.80
   1  -2  -2 1558.43   62.30
   1  -2  -2 1448.09   62.17
  -1   2   2 1585.45   62.27
  -1   2   2 1454.48   62.13
   0  -2  -2  238.81   10.26
   0  -2  -2  231.45   10.24
   0   2   2  249.56   10.19
   0   2   2  241.88   10.21
  -1  -2  -2  536.80   22.14
  -1  -2  -2  527.06   22.06
   1   2   2  539.21   22.01
   1   2   2  524.53   22.08
  -2  -2  -2  109.14    5.09
  -2  -2  -2  110.06    5.01
   2   2   2  114.80    5.04
   2   2   2  107.50    4.95
  -3  -2  -2 2047.68   85.15
  -3  -2  -2 2107.14   85.39
  -3  -2  -2 2012.62   85.16
   3   2   2 2134.52   85.24
   3   2   2 2062.41   85.14
  -4  -2  -2   60.22    3.21
  -4  -2  -2   56.39    3.07
  -4  -2  -2   54.35    3.39
   4   2   2   50.92    3.07
   4   2   2   54.47    3.21
   4   2   2   56.73    3.01
  -5  -2  -2  161.13    8.02
  -5  -2  -2  173.30    7.90
  -5  -2  -2  171.55    8.49
   5   2   2  153.63    7.94
   5   2   2  181.23    8.31
   5   2   2  178.48    7.79
  -6  -2  -2  485.43   21.35
  -6  -2  -2  467.58   22.03
  -6  -2  -2  516.13   21.68
   6   2   2  516.73   21.88
   6   2   2  474.68   21.52
   6   2   2  520.40   21.26
  -7  -2  -2   18.35    2.41
  -7  -2  -2   17.26    2.75
  -7  -2  -2   21.10    2.18
   7   2   2   20.44    1.84
   7   2   2   13.82    2.12
  -8  -2  -2  228.91   11.04
  -8  -2  -2  228.10   10.61
  -8  -2  -2  240.84   11.89
   8   2   2  233.67   10.40
   8   2   2  189.55   10.76
  -9  -2  -2  322.02   14.71
  -9  -2  -2  320.69   16.03
  -9  -2  -2  335.38   15.29
   9   2   2  308.01   15.08
   9   2   2  314.87   14.40
 -10  -2  -2  177.34   10.42
 -10  -2  -2  157.93    8.48
 -10  -2  -2  161.32    9.19
  10   2   2  163.10    9.10
  10   2   2  163.70    8.25
 -11  -2  -2    1.92    1.59
 -11  -2  -2    3.05    2.32
 -11  -2  -2    1.29    2.93
  11   2   2    4.42    2.22
  11   2   2    3.90    1.48
 -12  -2  -2  108.12    7.70
 -12  -2  -2   97.08    8.44
  12   2   2   87.90    5.74
  12   2   2   89.41    7.46
  12   2   2   92.63    6.82
 -13  -2  -2  117.24    9.78
 -13  -2  -2  116.58    8.47
  13   2   2  109.05    8.23
  13   2   2  117.76    9.02
  13   2   2  113.17    6.70
 -14  -2  -2   22.12    4.31
 -14  -2  -2   20.69    4.64
  14   2   2   16.72    3.71
  14   2   2   16.43    5.11
  14   2   2   15.84    2.65
 -15  -2  -2    5.96    5.38
 -15  -2  -2   -1.44    3.64
  15   2   2    4.34    3.76
  15   2   2    1.33    2.31
 -16  -2  -2   -0.88    6.11
 -16  -2  -2   -0.88    4.54
  16   2   2    2.38    5.05
  16   2   2   -1.53    4.29
  15  -3  -2    0.67    4.31
  15  -3  -2   17.98    6.14
  15  -3  -2   10.47    4.79
 -15   3   2    6.37    5.17
 -15   3   2   14.89    4.68
  14  -3  -2   15.71    4.57
  14  -3  -2   15.77    4.86
  14  -3  -2    8.47    3.81
 -14   3   2   21.66    4.27
 -14   3   2   12.28    4.54
  13  -3  -2   94.67    7.97
  13  -3  -2  102.21    8.57
 -13   3   2   98.79    9.04
  12  -3  -2   30.67    4.63
  12  -3  -2   38.79    5.34
  12  -3  -2   38.42    6.15
 -12   3   2   38.75    5.97
 -12   3   2   37.75    5.05
  11  -3  -2  154.54    9.42
  11  -3  -2  158.82    9.87
  11  -3  -2  159.69   11.01
 -11   3   2  163.50    9.83
 -11   3   2  142.39   10.00
  10  -3  -2  264.11   13.81
  10  -3  -2  270.88   14.82
  10  -3  -2  257.96   13.92
 -10   3   2  267.73   14.50
 -10   3   2  284.81   13.90
   9  -3  -2  975.45   41.59
   9  -3  -2  951.58   42.21
   9  -3  -2  996.87   41.61
  -9   3   2  946.43   41.29
  -9   3   2  898.89   41.83
   8  -3  -2   -0.28    1.42
   8  -3  -2    3.62    1.77
   8  -3  -2    1.08    1.89
  -8   3   2    2.76    1.66
  -8   3   2   -1.09    1.68
   7  -3  -2  117.40    6.84
   7  -3  -2  119.07    6.80
   7  -3  -2  111.75    7.23
  -7   3   2  128.07    6.77
  -7   3   2  103.72    6.90
   6  -3  -2    0.03    1.07
   6  -3  -2    0.17    1.25
   6  -3  -2    0.70    1.19
  -6   3   2    0.39    1.24
  -6   3   2   -0.38    1.05
   5  -3  -2 1412.10   56.43
   5  -3  -2 1345.12   56.16
   5  -3  -2 1262.33   56.42
  -5   3   2 1330.46   56.36
  -5   3   2 1352.36   56.02
   4  -3  -2   83.80    4.81
   4  -3  -2   95.09    5.14
   4  -3  -2   87.78    5.09
  -4   3   2   89.96    4.75
  -4   3   2   90.10    5.06
   3  -3  -2  232.73   10.46
   3  -3  -2  215.91   10.18
  -3   3   2  230.64   10.14
  -3   3   2  226.05   10.36
   2  -3  -2 1454.07   60.21
   2  -3  -2 1528.05   60.41
  -2   3   2 1424.32   60.28
  -2   3   2 1426.57   60.12
   1  -3  -2  229.89   10.11
   1  -3  -2  233.51   10.01
  -1   3   2  235.32   10.00
  -1   3   2  226.95    9.90
   0  -3  -2  822.61   33.18
   0  -3  -2  813.80   33.16
   0   3   2  809.08   33.00
   0   3   2  767.32   33.00
  -1  -3  -2 1239.09   61.44
   1   3   2 1326.80   62.93
  -2  -3  -2  102.07    4.69
  -2  -3  -2  104.58    4.64
   2   3   2  104.72    4.55
   2   3   2  100.02    4.50
  -3  -3  -2  921.75   37.75
  -3  -3  -2  907.35   37.88
   3   3   2  918.53   37.63
   3   3   2  894.02   37.67
  -4  -3  -2  852.80   36.21
  -4  -3  -2  877.70   36.00
  -4  -3  -2  853.10   35.82
   4   3   2  870.53   35.88
   4   3   2  854.54   35.93
  -5  -3  -2 2467.47  100.94
  -5  -3  -2 2265.05  101.46
  -5  -3  -2 2515.25  101.25
   5   3   2 2580.26  101.27
   5   3   2 2451.49  101.10
  -6  -3  -2    5.99    1.08
  -6  -3  -2    4.49    1.27
  -6  -3  -2    6.02    1.55
   6   3   2    1.94    1.06
   6   3   2    3.94    1.09
  -7  -3  -2    7.58    1.20
  -7  -3  -2    7.24    1.47
  -7  -3  -2    7.18    1.85
   7   3   2    7.20    1.50
   7   3   2    7.26    1.46
  -8  -3  -2  259.96   12.19
  -8  -3  -2  265.62   13.50
  -8  -3  -2  279.48   12.90
   8   3   2  269.51   12.69
   8   3   2  271.29   12.96
  -9  -3  -2 1510.05   61.58
  -9  -3  -2 1418.83   59.83
  -9  -3  -2 1455.70   60.65
   9   3   2 1423.74   60.42
   9   3   2 1409.86   60.70
   9   3   2 1391.32   59.59
 -10  -3  -2   88.07    5.37
 -10  -3  -2  102.68    6.67
 -10  -3  -2   94.98    7.43
  10   3   2   95.31    6.75
  10   3   2   93.63    6.15
  10   3   2   93.31    5.21
 -11  -3  -2   14.61    2.18
 -11  -3  -2   19.05    3.29
 -11  -3  -2   16.78    3.83
  11   3   2   12.66    2.67
  11   3   2   16.63    2.40
  11   3   2   13.44    2.72
 -12  -3  -2  170.18   10.28
 -12  -3  -2  188.79   11.79
  12   3   2  177.41   10.53
  12   3   2  164.91    9.93
 -13  -3  -2    4.03    3.66
 -13  -3  -2    1.96    3.05
  13   3   2    4.83    3.23
  13   3   2    2.38    2.68
 -14  -3  -2    0.56    4.25
 -14  -3  -2    0.22    3.30
  14   3   2    0.12    3.77
  14   3   2    0.59    3.14
 -15  -3  -2   15.93    4.24
 -15  -3  -2   18.83    5.66
  15   3   2   10.49    4.44
  15   3   2    6.59    3.62
 -16  -3  -2   23.87    7.43
 -16  -3  -2   23.23    5.62
  16   3   2   27.04    5.36
  16   3   2   27.61    5.61
  15  -4  -2   31.84    6.63
  15  -4  -2   26.19    5.64
  15  -4  -2   34.68    6.01
 -15   4   2   29.67    6.45
 -15   4   2   32.64    5.73
  14  -4  -2  158.85   11.23
  14  -4  -2  146.18   11.22
  14  -4  -2  170.09   12.48
 -14   4   2  162.62   10.77
 -14   4   2  155.79   12.33
  12  -4  -2   11.69    3.46
  12  -4  -2   11.64    3.44
  12  -4  -2   11.88    4.80
 -12   4   2    9.37    3.83
 -12   4   2   13.40    3.74
  11  -4  -2   71.46    6.84
  11  -4  -2   80.96    8.35
  11  -4  -2   73.83    6.61
 -11   4   2   75.22    6.65
 -11   4   2   63.98    6.84
  10  -4  -2  161.76   10.44
  10  -4  -2  137.22    9.03
  10  -4  -2  137.30    8.92
 -10   4   2  145.37    9.53
 -10   4   2  147.79    8.83
   9  -4  -2   25.15    3.74
   9  -4  -2   26.49    3.96
   9  -4  -2   18.28    3.37
  -9   4   2   19.32    2.83
  -9   4   2   22.25    3.61
   8  -4  -2  288.42   14.57
   8  -4  -2  283.19   13.95
   8  -4  -2  278.59   14.20
  -8   4   2  298.74   13.80
  -8   4   2  263.05   14.08
   7  -4  -2  241.05   12.32
   7  -4  -2  237.20   11.96
   7  -4  -2  250.82   12.68
  -7   4   2  247.82   12.31
  -7   4   2  241.57   11.75
   6  -4  -2  177.23    9.51
   6  -4  -2  180.06    9.60
  -6   4   2  178.82    9.39
  -6   4   2  190.88    9.09
   5  -4  -2   28.01    3.08
   5  -4  -2   30.98    3.05
   5  -4  -2   30.77    2.80
  -5   4   2   28.83    2.82
  -5   4   2   31.41    2.70
   4  -4  -2  143.38    7.08
   4  -4  -2  135.72    6.73
   4  -4  -2  137.44    7.19
  -4   4   2  127.67    6.80
  -4   4   2  124.40    6.51
   3  -4  -2  235.00   10.64
   3  -4  -2  247.27   10.94
  -3   4   2  218.03   10.67
  -3   4   2  244.43   10.52
   2  -4  -2  407.29   17.77
   2  -4  -2  424.10   17.98
  -2   4   2  424.19   17.83
  -2   4   2  412.33   17.63
   1  -4  -2  334.09   13.82
   1  -4  -2  320.07   13.66
  -1   4   2  314.36   13.52
  -1   4   2  316.95   13.46
   0  -4  -2   54.95    2.75
   0  -4  -2   61.97    2.81
  -1  -4  -2    0.23    0.24
  -2  -4  -2  477.85   19.87
  -2  -4  -2  475.60   19.80
  -3  -4  -2    0.11    0.39
  -3  -4  -2    0.24    0.45
   3   4   2    0.45    0.25
   3   4   2    0.46    0.23
  -4  -4  -2   18.08    1.54
   4   4   2   16.79    1.33
   4   4   2   17.88    1.32
  -5  -4  -2   65.56    3.62
  -5  -4  -2   60.76    3.28
  -5  -4  -2   60.15    3.84
   5   4   2   64.88    3.42
   5   4   2   57.27    3.31
  -6  -4  -2   40.75    3.42
  -6  -4  -2   41.85    3.02
  -6  -4  -2   43.54    2.66
   6   4   2   48.33    3.01
   6   4   2   40.47    2.79
  -7  -4  -2  112.22    6.27
  -7  -4  -2  117.43    6.87
  -7  -4  -2  112.32    5.70
   7   4   2  115.66    6.20
   7   4   2  127.47    6.18
  -8  -4  -2    3.22    1.07
  -8  -4  -2    3.93    1.78
  -8  -4  -2    3.68    1.45
   8   4   2    5.32    1.49
   8   4   2    3.14    1.26
  -9  -4  -2  276.19   14.68
  -9  -4  -2  276.35   12.93
  -9  -4  -2  286.84   14.03
   9   4   2  310.73   13.94
   9   4   2  298.75   13.72
 -10  -4  -2  322.69   16.02
 -10  -4  -2  318.27   15.04
 -10  -4  -2  304.03   13.66
  10   4   2  291.83   14.70
  10   4   2  296.04   14.55
 -11  -4  -2  226.27   10.36
 -11  -4  -2  235.68   12.12
 -11  -4  -2  207.39   12.80
  11   4   2  219.79   11.52
  11   4   2  227.54   11.75
 -12  -4  -2   19.12    3.62
 -12  -4  -2   10.34    3.66
  12   4   2   14.84    3.00
  12   4   2   14.64    2.88
 -13  -4  -2   66.54    7.77
 -13  -4  -2   86.73    7.74
  13   4   2   86.87    7.00
  13   4   2   84.26    6.77
 -14  -4  -2    5.38    3.57
 -14  -4  -2    7.49    4.40
  14   4   2    0.19    2.95
  14   4   2   10.94    3.68
 -15  -4  -2   21.84    4.82
 -15  -4  -2   17.18    6.14
  15   4   2   25.76    5.16
  15   4   2   20.17    4.17
  15  -5  -2   33.46    5.85
  15  -5  -2   19.73    6.65
  15  -5  -2   18.47    6.19
 -15   5   2   30.17    5.29
 -15   5   2   31.26    6.62
  14  -5  -2   11.65    4.57
  14  -5  -2    6.78    5.41
  14  -5  -2   10.65    4.56
 -14   5   2   13.01    3.87
 -14   5   2    0.96    4.85
  13  -5  -2  123.95   10.15
  13  -5  -2  141.84   11.63
  13  -5  -2  124.56   10.02
 -13   5   2  124.83   10.58
  12  -5  -2    1.66    2.99
  12  -5  -2   -0.89    3.17
  12  -5  -2   -3.58    3.72
 -12   5   2    0.65    3.17
 -12   5   2    2.99    3.25
  11  -5  -2   11.83    3.21
  11  -5  -2    9.01    3.72
  11  -5  -2   17.65    3.91
 -11   5   2   13.55    3.65
 -11   5   2   12.77    3.39
  10  -5  -2  762.83   32.48
  10  -5  -2  620.21   30.99
  10  -5  -2  698.19   31.68
 -10   5   2  685.71   31.62
 -10   5   2  687.98   30.82
   9  -5  -2  453.94   22.03
   9  -5  -2  454.87   21.58
   9  -5  -2  428.41   21.08
  -9   5   2  452.96   20.81
  -9   5   2  466.67   21.62
   8  -5  -2   27.45    3.73
   8  -5  -2   28.43    4.34
   8  -5  -2   19.59    3.49
  -8   5   2   28.62    3.49
  -8   5   2   29.41    3.95
   7  -5  -2   -1.78    1.54
   7  -5  -2   -1.98    1.25
   7  -5  -2    0.98    1.82
  -7   5   2   -0.68    1.20
  -7   5   2   -1.05    1.56
   6  -5  -2   56.31    4.64
   6  -5  -2   56.56    4.58
   6  -5  -2   57.26    4.19
  -6   5   2   54.92    3.86
  -6   5   2   59.36    4.43
   5  -5  -2  283.02   13.62
   5  -5  -2  295.53   13.48
   5  -5  -2  267.75   12.90
  -5   5   2  274.80   13.08
  -5   5   2  272.19   12.67
   4  -5  -2  541.51   24.26
   4  -5  -2  577.21   25.04
   4  -5  -2  593.42   24.71
  -4   5   2  541.35   24.34
  -4   5   2  564.91   24.07
   3  -5  -2  269.37   12.16
   3  -5  -2  243.05   11.80
   3  -5  -2  283.75   12.68
  -3   5   2  275.52   11.66
  -3   5   2  256.46   11.86
   2  -5  -2  977.43   38.41
   2  -5  -2  910.02   38.15
  -2   5   2  915.85   38.04
  -2   5   2  860.74   37.84
   1  -5  -2  201.93    8.38
   1  -5  -2  202.88    8.24
  -1   5   2  168.83    7.74
  -1   5   2  175.18    7.88
   0  -5  -2  915.14   37.52
   0  -5  -2  907.98   37.55
  -1  -5  -2  600.55   24.14
  -1  -5  -2  572.77   24.10
  -2  -5  -2  246.24   10.22
  -2  -5  -2  237.91   10.16
  -3  -5  -2    7.42    0.96
  -3  -5  -2    6.52    0.87
  -5  -5  -2  236.55   11.14
  -5  -5  -2  255.40   10.96
  -5  -5  -2  232.07   10.62
   5   5   2  247.46   10.46
   5   5   2  243.58   10.44
  -6  -5  -2   71.97    3.76
  -6  -5  -2   68.34    4.55
  -6  -5  -2   73.29    4.25
   6   5   2   78.01    3.91
   6   5   2   74.65    3.88
  -7  -5  -2   29.61    2.15
  -7  -5  -2   32.02    3.32
  -7  -5  -2   28.34    2.75
   7   5   2   28.35    2.35
   7   5   2   32.33    2.45
  -8  -5  -2    8.03    2.29
  -8  -5  -2   10.34    1.98
  -8  -5  -2    9.53    1.33
   8   5   2   10.03    1.62
   8   5   2   10.52    1.70
  -9  -5  -2  859.39   36.98
  -9  -5  -2  874.08   35.71
  -9  -5  -2  845.11   37.69
   9   5   2  857.81   36.57
   9   5   2  835.59   36.48
 -10  -5  -2    5.45    1.14
 -10  -5  -2    8.10    2.86
 -10  -5  -2    7.38    2.30
  10   5   2    7.42    1.87
  10   5   2    2.00    1.88
 -11  -5  -2  104.90    7.21
 -11  -5  -2   83.97    7.93
  11   5   2  105.45    6.62
  11   5   2   91.56    6.21
 -12  -5  -2    3.52    3.65
 -12  -5  -2    5.55    2.87
  12   5   2    3.58    2.17
  12   5   2    3.58    2.18
 -13  -5  -2    3.87    3.31
 -13  -5  -2   12.56    4.25
  13   5   2    2.14    2.91
  13   5   2    2.13    2.36
 -14  -5  -2   -1.75    3.54
 -14  -5  -2    0.68    4.42
  14   5   2    0.42    3.23
  14   5   2   -1.22    2.74
 -15  -5  -2   34.48    6.85
 -15  -5  -2   46.63    6.41
  15   5   2   40.84    5.44
  15   5   2   34.12    4.88
  15  -6  -2   41.90    7.27
  15  -6  -2   54.92   10.68
  15  -6  -2   66.90    9.13
 -15   6   2   74.52   11.11
 -15   6   2   69.97    8.71
  14  -6  -2   46.33    6.52
  14  -6  -2   41.79    7.17
  14  -6  -2   46.66    6.72
 -14   6   2   43.76    6.85
 -14   6   2   61.29    7.20
  13  -6  -2   15.04    5.30
  13  -6  -2   17.09    4.35
  13  -6  -2   16.15    4.87
 -13   6   2   17.17    4.84
  12  -6  -2  142.37   10.16
  12  -6  -2  151.94   11.11
 -12   6   2  143.66   10.51
 -12   6   2  141.39    9.81
  11  -6  -2    7.36    3.55
  11  -6  -2    2.68    2.96
  11  -6  -2    4.23    3.86
 -11   6   2    4.48    3.26
 -11   6   2    9.29    2.95
  10  -6  -2  215.78   12.53
  10  -6  -2  214.43   12.12
  10  -6  -2  221.50   13.34
 -10   6   2  217.93   11.43
 -10   6   2  195.79   12.01
   9  -6  -2   14.64    3.36
   9  -6  -2   14.99    2.89
   9  -6  -2    5.92    3.12
  -9   6   2    7.60    2.23
  -9   6   2    9.59    2.87
   8  -6  -2   52.14    4.66
   8  -6  -2   48.82    5.52
   8  -6  -2   49.34    5.39
  -8   6   2   55.84    4.51
  -8   6   2   54.92    5.14
   7  -6  -2   35.83    4.80
   7  -6  -2   31.20    3.43
   7  -6  -2   34.12    4.29
  -7   6   2   23.74    3.52
  -7   6   2   32.44    3.14
   6  -6  -2   73.39    5.72
   6  -6  -2   72.34    5.00
   6  -6  -2   77.40    5.61
  -6   6   2   72.48    5.08
  -6   6   2   78.41    4.64
   5  -6  -2   60.86    4.18
   5  -6  -2   56.32    4.73
   5  -6  -2   58.50    4.48
  -5   6   2   59.40    4.15
  -5   6   2   60.03    3.73
   4  -6  -2  502.99   23.44
   4  -6  -2  513.22   22.60
   4  -6  -2  526.96   22.98
  -4   6   2  546.89   22.29
  -4   6   2  512.79   22.58
   3  -6  -2  114.21    6.13
   3  -6  -2  136.84    7.23
   3  -6  -2  124.51    6.47
  -3   6   2  122.16    6.07
  -3   6   2  128.26    5.85
   2  -6  -2  341.33   14.76
   2  -6  -2  330.83   15.47
   2  -6  -2  338.49   14.54
  -2   6   2  328.96   14.05
  -2   6   2  337.50   14.17
   1  -6  -2  509.58   21.70
   1  -6  -2  525.67   21.86
   0  -6  -2 3360.77  147.34
   0  -6  -2 3396.45  149.59
  -1  -6  -2  531.67   22.15
  -1  -6  -2  549.69   22.17
  -2  -6  -2  205.62    8.49
  -2  -6  -2  201.04    8.52
  -3  -6  -2    9.30    0.94
  -3  -6  -2    7.51    0.88
  -4  -6  -2  181.16    8.16
  -4  -6  -2  184.61    8.32
  -5  -6  -2  300.62   13.27
  -5  -6  -2  291.11   13.01
  -6  -6  -2   16.57    2.28
  -6  -6  -2   16.04    2.01
  -6  -6  -2   16.45    1.51
   6   6   2   15.05    1.04
   6   6   2   14.97    1.03
  -7  -6  -2   14.29    2.31
  -7  -6  -2   14.18    2.20
  -7  -6  -2   15.97    1.58
   7   6   2   17.75    1.59
   7   6   2   17.26    1.59
  -8  -6  -2   20.10    1.80
  -8  -6  -2   19.24    3.02
  -8  -6  -2   19.13    2.80
   8   6   2   17.15    2.08
   8   6   2   20.99    2.16
  -9  -6  -2   99.16    6.50
  -9  -6  -2  102.49    4.73
  -9  -6  -2  107.78    7.32
   9   6   2   96.84    5.55
   9   6   2   97.64    5.55
 -10  -6  -2  231.62   12.30
 -10  -6  -2  246.85   13.35
  10   6   2  250.44   11.70
  10   6   2  244.86   11.60
 -11  -6  -2  208.72   12.78
 -11  -6  -2  238.50   12.18
  11   6   2  217.46   11.14
  11   6   2  231.89   11.16
 -12  -6  -2   26.53    4.66
 -12  -6  -2   24.85    4.25
  12   6   2   30.39    3.84
  12   6   2   21.91    3.16
 -13  -6  -2   82.61    9.01
 -13  -6  -2  115.12    8.60
  13   6   2   89.40    6.64
  13   6   2   88.61    6.64
 -14  -6  -2   20.93    4.38
 -14  -6  -2   16.65    5.18
  14   6   2   17.11    3.60
  14   6   2   16.97    3.25
 -15  -6  -2   12.59    4.54
 -15  -6  -2   -9.59    5.51
  15   6   2    3.18    3.73
  15   6   2    7.07    3.54
  14  -7  -2   37.28    6.88
  14  -7  -2   54.79    8.62
  14  -7  -2   40.37    7.43
 -14   7   2   50.76    6.85
 -14   7   2   27.98    6.26
  13  -7  -2   35.68    6.08
  13  -7  -2   38.03    5.78
 -13   7   2   32.43    5.69
  12  -7  -2   62.62    8.05
  12  -7  -2   51.82    7.04
 -12   7   2   53.63    6.90
 -12   7   2   58.35    7.59
  11  -7  -2   67.58    7.47
  11  -7  -2   53.14    7.34
  11  -7  -2   58.83    6.57
 -11   7   2   58.60    6.16
 -11   7   2   57.57    6.99
  10  -7  -2  257.24   15.24
  10  -7  -2  268.51   14.98
  10  -7  -2  247.42   13.93
 -10   7   2  269.40   13.36
 -10   7   2  252.07   14.04
   9  -7  -2   36.92    5.81
   9  -7  -2   29.09    4.04
   9  -7  -2   32.82    4.86
  -9   7   2   37.57    4.81
  -9   7   2   33.03    4.09
   8  -7  -2    3.91    2.16
   8  -7  -2    0.32    2.84
   8  -7  -2    3.97    2.65
  -8   7   2    4.44    2.31
  -8   7   2    5.99    1.95
   7  -7  -2  151.68    8.92
   7  -7  -2  175.16   10.14
   7  -7  -2  158.58    9.54
  -7   7   2  162.96    9.15
  -7   7   2  180.02    8.70
   6  -7  -2  530.11   23.58
   6  -7  -2  533.73   24.73
   6  -7  -2  528.25   24.10
  -6   7   2  526.21   23.06
  -6   7   2  526.50   23.57
   5  -7  -2  335.36   16.66
   5  -7  -2  331.71   15.97
   5  -7  -2  329.53   15.55
  -5   7   2  341.58   15.07
  -5   7   2  359.13   15.59
   4  -7  -2  176.26    8.70
   4  -7  -2  176.00    9.77
   4  -7  -2  175.56    9.03
  -4   7   2  181.91    8.54
  -4   7   2  180.66    8.22
   3  -7  -2  193.41   10.14
   3  -7  -2  201.83    9.09
   3  -7  -2  184.85    9.28
  -3   7   2  195.51    8.69
  -3   7   2  189.69    8.46
   2  -7  -2  472.91   21.24
   2  -7  -2  492.26   20.28
   2  -7  -2  441.46   19.97
   1  -7  -2  395.79   17.28
   1  -7  -2  422.35   17.49
   1  -7  -2  407.53   18.58
   0  -7  -2  488.55   20.24
   0  -7  -2  482.65   20.16
  -3  -7  -2  115.84    5.10
  -3  -7  -2  115.10    5.14
  -4  -7  -2  149.41    6.68
  -4  -7  -2  145.85    6.79
  -5  -7  -2   54.38    3.19
  -6  -7  -2    0.42    1.06
  -6  -7  -2   -0.44    0.87
  -6  -7  -2    1.92    0.74
  -7  -7  -2    8.70    1.64
  -7  -7  -2    7.77    1.88
  -7  -7  -2    8.50    1.31
  -8  -7  -2  563.70   25.82
  -8  -7  -2  574.09   25.19
  -8  -7  -2  575.17   24.00
   8   7   2  583.43   23.73
  -9  -7  -2   37.67    4.84
  -9  -7  -2   38.30    4.20
   9   7   2   36.39    2.56
   9   7   2   35.97    2.57
 -10  -7  -2   34.35    4.14
 -10  -7  -2   26.85    4.20
  10   7   2   33.92    2.78
  10   7   2   27.79    2.67
 -11  -7  -2   -0.98    2.80
 -11  -7  -2    3.42    2.39
  11   7   2   -0.84    1.33
  11   7   2   -0.53    1.40
 -12  -7  -2   22.85    3.98
 -12  -7  -2   28.25    5.08
  12   7   2   17.72    2.47
  12   7   2   22.03    3.38
 -13  -7  -2   33.14    4.91
 -13  -7  -2   30.30    5.31
  13   7   2   28.13    4.15
 -14  -7  -2   -2.28    3.76
 -14  -7  -2    4.05    4.84
  14   7   2    0.46    2.75
  14   7   2    3.32    2.49
 -15  -7  -2  122.41   10.09
 -15  -7  -2   79.21    9.85
  15   7   2   96.74    7.11
  15   7   2   92.34    7.16
  14  -8  -2   20.26    6.51
  14  -8  -2   23.30    6.08
  14  -8  -2   12.83    5.84
 -14   8   2   17.99    6.01
 -14   8   2   17.86    4.88
  13  -8  -2   29.78    6.14
  13  -8  -2   25.51    5.18
  13  -8  -2   20.33    5.39
 -13   8   2   20.60    5.12
 -13   8   2   22.43    4.56
  12  -8  -2  115.84    9.28
  12  -8  -2  133.95   10.60
  12  -8  -2  125.07   11.43
 -12   8   2  118.18    9.82
 -12   8   2  121.75    9.29
  11  -8  -2   60.46    8.18
  11  -8  -2   72.72    8.92
  11  -8  -2   62.07    6.54
 -11   8   2   62.05    7.14
 -11   8   2   65.02    6.19
  10  -8  -2  124.42    8.64
  10  -8  -2  129.94   10.18
  10  -8  -2  116.35   10.53
 -10   8   2  123.04    7.78
 -10   8   2  121.59    8.78
   9  -8  -2   36.73    5.33
   9  -8  -2   44.20    6.48
  -9   8   2   41.48    4.17
  -9   8   2   33.67    4.94
   8  -8  -2  204.11   11.88
   8  -8  -2  185.27   11.48
   8  -8  -2  190.16   10.51
  -8   8   2  187.50   10.51
  -8   8   2  186.17    9.79
   7  -8  -2   26.22    3.89
   7  -8  -2   19.91    3.02
   7  -8  -2   31.04    4.53
  -7   8   2   22.91    2.91
  -7   8   2   21.20    3.08
   6  -8  -2    7.54    2.47
   6  -8  -2    5.54    2.21
   6  -8  -2    2.90    1.67
  -6   8   2   -0.13    1.40
  -6   8   2    3.56    1.29
   5  -8  -2   17.71    3.20
   5  -8  -2   16.99    2.56
   5  -8  -2   12.73    2.20
  -5   8   2   19.26    2.43
  -5   8   2   16.56    1.97
   4  -8  -2   17.32    2.67
   4  -8  -2   17.38    2.38
   4  -8  -2   19.82    3.25
  -4   8   2   17.23    1.55
  -4   8   2   16.61    1.89
   3  -8  -2   68.46    5.31
   3  -8  -2   71.78    4.52
   3  -8  -2   68.47    4.13
  -3   8   2   70.54    3.25
  -3   8   2   69.41    3.18
   2  -8  -2  233.26   12.02
   2  -8  -2  240.42   10.91
   2  -8  -2  239.30   10.67
   1  -8  -2   15.89    1.66
   1  -8  -2   14.62    2.42
   1  -8  -2   13.79    1.45
   0  -8  -2  200.68    8.62
   0  -8  -2  194.07   10.03
   0  -8  -2  201.12    8.53
  -1  -8  -2   92.26    5.51
  -3  -8  -2    1.21    0.39
  -3  -8  -2    0.41    0.38
  -4  -8  -2   54.36    3.06
  -4  -8  -2   58.77    3.00
  -5  -8  -2   29.80    2.20
  -6  -8  -2  119.37    6.47
  -6  -8  -2  123.64    6.18
  -7  -8  -2   10.48    2.08
  -7  -8  -2    8.87    1.64
  -7  -8  -2    9.65    1.24
  -8  -8  -2    2.02    1.57
  -8  -8  -2    0.98    2.03
  -9  -8  -2    6.84    2.19
  -9  -8  -2    7.32    2.72
 -10  -8  -2   29.65    4.17
 -10  -8  -2   19.99    3.79
 -11  -8  -2   13.48    3.75
 -11  -8  -2   12.45    2.93
 -12  -8  -2   18.36    4.40
 -12  -8  -2   11.90    3.56
  12   8   2   24.18    2.25
  12   8   2   19.82    2.11
 -13  -8  -2   97.15    8.42
 -13  -8  -2   68.31    8.69
  13   8   2   96.33    5.06
  13   8   2   88.65    4.92
 -14  -8  -2    4.87    4.24
 -14  -8  -2   -1.50    4.79
  14   8   2    2.88    1.82
  14   8   2    1.16    1.69
  13  -9  -2   21.01    5.83
  13  -9  -2   28.77    6.81
  13  -9  -2   17.77    5.43
 -13   9   2   17.37    5.03
  12  -9  -2   18.58    4.67
  12  -9  -2   22.72    5.26
  12  -9  -2   26.65    6.19
 -12   9   2   23.66    4.70
 -12   9   2   29.76    4.71
  11  -9  -2   12.13    4.70
  10  -9  -2  286.65   16.65
  10  -9  -2  262.38   14.75
  10  -9  -2  266.94   15.86
 -10   9   2  276.17   13.71
 -10   9   2  266.70   14.65
   9  -9  -2    0.27    2.61
   9  -9  -2   -2.19    3.03
   9  -9  -2    0.85    3.51
  -9   9   2   -1.95    1.80
  -9   9   2    2.74    2.39
   8  -9  -2   71.65    6.63
   8  -9  -2   73.71    7.63
   8  -9  -2   61.78    5.83
  -8   9   2   67.16    5.64
  -8   9   2   71.92    5.09
   7  -9  -2  533.17   24.39
   7  -9  -2  512.08   23.55
   7  -9  -2  534.19   25.31
  -7   9   2  529.90   22.65
  -7   9   2  470.56   23.11
   6  -9  -2   63.67    4.96
   6  -9  -2   63.31    6.50
   6  -9  -2   57.82    5.69
  -6   9   2   56.25    4.38
  -6   9   2   66.09    3.98
   5  -9  -2  236.33   11.41
   5  -9  -2  232.02   11.92
   5  -9  -2  236.05   12.91
  -5   9   2  226.28   10.73
  -5   9   2  228.65   10.40
   4  -9  -2    3.60    1.69
   4  -9  -2    3.42    1.42
   4  -9  -2    7.46    2.45
  -4   9   2    4.54    0.85
  -4   9   2    4.83    0.77
   3  -9  -2   85.94    6.49
   3  -9  -2   78.49    4.66
   3  -9  -2   79.61    5.02
   2  -9  -2   12.58    2.72
   2  -9  -2    9.82    1.58
   2  -9  -2    9.16    1.34
   1  -9  -2   54.40    4.65
   1  -9  -2   50.24    2.95
   1  -9  -2   55.54    3.21
   0  -9  -2    1.07    0.54
   0  -9  -2    0.58    0.47
   0  -9  -2   -0.28    1.31
  -1  -9  -2   25.76    3.09
  -1  -9  -2   30.01    1.35
  -2  -9  -2   78.26    5.10
  -3  -9  -2   64.92    2.96
  -3  -9  -2   66.85    4.46
  -3  -9  -2   63.49    2.91
  -4  -9  -2  311.42   13.32
  -4  -9  -2  304.95   13.23
  -4  -9  -2  316.86   14.32
  -5  -9  -2    1.44    1.17
  -5  -9  -2    1.62    0.83
  -6  -9  -2   -0.44    1.08
  -6  -9  -2    0.01    1.13
  -6  -9  -2   -1.42    0.91
  -7  -9  -2  237.60   11.21
  -7  -9  -2  225.67   10.60
  -7  -9  -2  240.42   11.71
  -7  -9  -2  254.28   10.85
  -8  -9  -2  588.58   24.49
  -8  -9  -2  596.68   25.64
  -8  -9  -2  580.63   24.42
  -8  -9  -2  577.30   26.26
  -9  -9  -2   76.32    6.43
  -9  -9  -2   80.29    5.63
 -10  -9  -2  134.49    8.09
 -10  -9  -2  132.26    9.06
 -11  -9  -2   29.08    4.94
 -11  -9  -2   34.90    5.24
 -12  -9  -2   51.87    7.62
 -12  -9  -2   47.64    6.55
 -13  -9  -2    7.35    3.92
 -13  -9  -2    8.21    4.52
 -14  -9  -2   15.29    5.58
 -14  -9  -2   -0.20    4.04
  13 -10  -2   65.92   10.14
  13 -10  -2   78.97   11.68
  13 -10  -2   70.78    9.15
 -13  10   2   78.62    9.53
  12 -10  -2    8.23    5.57
  12 -10  -2   -3.25    5.16
  12 -10  -2    7.66    4.19
 -12  10   2    3.46    3.74
 -12  10   2    4.65    4.24
  11 -10  -2  165.05   12.40
  11 -10  -2  115.92   10.14
  11 -10  -2  153.70   12.37
 -11  10   2  152.30   10.42
 -11  10   2  157.63    9.45
  10 -10  -2   33.57    5.97
  10 -10  -2   40.28    6.03
 -10  10   2   36.56    4.79
 -10  10   2   39.40    5.89
   9 -10  -2   -0.80    3.34
   9 -10  -2    9.47    5.18
   9 -10  -2    2.10    2.99
  -9  10   2    5.77    2.65
  -9  10   2    0.45    1.92
   8 -10  -2   17.91    4.47
   8 -10  -2   22.50    3.67
   8 -10  -2   25.74    4.59
  -8  10   2   26.13    3.26
  -8  10   2   23.04    3.29
   7 -10  -2   29.62    5.25
   7 -10  -2   25.46    4.29
   7 -10  -2   23.85    3.49
  -7  10   2   21.16    2.75
  -7  10   2   22.00    3.48
   6 -10  -2   20.19    4.65
   6 -10  -2   21.21    3.09
   6 -10  -2   29.01    4.33
  -6  10   2   21.76    2.31
  -6  10   2   24.86    2.81
   5 -10  -2    5.61    1.98
   5 -10  -2    4.94    3.13
   5 -10  -2    5.79    2.27
  -5  10   2    4.71    1.13
  -5  10   2    7.04    1.05
   4 -10  -2   13.18    3.35
   4 -10  -2   12.94    2.10
   4 -10  -2   10.44    2.20
   3 -10  -2   17.83    3.48
   3 -10  -2   16.74    2.42
   3 -10  -2   17.06    2.15
   2 -10  -2  137.81    8.57
   2 -10  -2  140.35    7.10
   2 -10  -2  136.61    6.78
   1 -10  -2  106.14    5.49
   1 -10  -2  103.04    5.24
   1 -10  -2  119.70    7.40
   0 -10  -2    2.54    0.63
   0 -10  -2    2.67    0.76
   0 -10  -2    3.08    1.77
  -1 -10  -2    1.04    0.37
  -1 -10  -2    1.08    0.36
  -1 -10  -2   -0.05    1.66
  -2 -10  -2   96.71    6.14
  -3 -10  -2   17.95    1.02
  -3 -10  -2   14.47    2.43
  -3 -10  -2   17.62    1.05
  -4 -10  -2   94.59    4.50
  -4 -10  -2   97.18    4.59
  -4 -10  -2   98.16    5.94
  -5 -10  -2   29.37    3.29
  -5 -10  -2   28.07    2.21
  -6 -10  -2  306.37   13.76
  -6 -10  -2  315.30   14.15
  -6 -10  -2  309.84   14.20
  -7 -10  -2    5.31    1.89
  -7 -10  -2    9.59    1.46
  -7 -10  -2    6.86    1.63
  -8 -10  -2    3.99    1.68
  -8 -10  -2    2.28    2.19
  -8 -10  -2    6.34    1.04
  -8 -10  -2    5.33    1.09
  -9 -10  -2    1.84    2.53
  -9 -10  -2    0.38    2.01
 -10 -10  -2   14.25    3.71
 -10 -10  -2   19.92    3.12
 -11 -10  -2    8.43    3.77
 -11 -10  -2   16.73    3.43
 -12 -10  -2    8.64    4.25
 -12 -10  -2    5.34    3.43
 -13 -10  -2   -1.25    4.48
  12 -11  -2    9.49    6.39
  12 -11  -2    4.15    4.61
  12 -11  -2   15.72    5.73
 -12  11   2    7.28    3.52
 -12  11   2    0.02    4.17
  11 -11  -2   86.30   10.51
  11 -11  -2   74.63    8.36
  11 -11  -2   62.32    9.79
 -11  11   2   54.42    7.52
 -11  11   2   70.73    6.54
  10 -11  -2   20.43    5.80
  10 -11  -2   25.63    4.60
 -10  11   2   20.50    3.23
 -10  11   2   17.67    3.95
   9 -11  -2   14.22    4.57
   9 -11  -2   20.18    3.93
  -9  11   2   14.12    2.54
  -9  11   2   18.29    3.22
   8 -11  -2   -0.64    4.39
   8 -11  -2   -1.03    3.36
   8 -11  -2    3.23    2.86
  -8  11   2   -3.52    2.02
  -8  11   2    2.25    1.50
   7 -11  -2    8.94    3.21
   7 -11  -2    6.94    2.62
   7 -11  -2    9.30    4.30
  -7  11   2    6.82    1.82
  -7  11   2    9.67    1.58
   6 -11  -2   57.79    5.06
   6 -11  -2   47.63    7.15
   6 -11  -2   60.35    5.85
  -6  11   2   59.83    3.28
  -6  11   2   58.37    3.56
   5 -11  -2   77.53    7.36
   5 -11  -2   70.12    5.99
   5 -11  -2   70.27    5.21
   4 -11  -2  162.41    8.92
   4 -11  -2  168.47   10.72
   4 -11  -2  153.27    8.40
   3 -11  -2   16.01    2.50
   3 -11  -2   12.37    2.29
   3 -11  -2   21.72    3.84
   2 -11  -2   -0.64    1.17
   2 -11  -2    0.74    1.06
   2 -11  -2   -0.50    2.45
   1 -11  -2    2.21    2.36
   1 -11  -2   -0.76    0.80
   1 -11  -2    0.95    0.89
   0 -11  -2  105.75    7.62
   0 -11  -2  108.67    5.13
   0 -11  -2  100.41    4.92
  -1 -11  -2   29.07    1.70
  -1 -11  -2   27.54    1.61
  -1 -11  -2   37.81    4.47
  -2 -11  -2    5.51    2.18
  -3 -11  -2   13.10    2.43
  -4 -11  -2  515.73   23.25
  -4 -11  -2  518.79   21.61
  -4 -11  -2  513.68   21.53
  -5 -11  -2   52.11    4.50
  -5 -11  -2   52.69    3.08
  -6 -11  -2   48.13    3.95
  -6 -11  -2   39.84    3.43
  -6 -11  -2   46.13    3.13
  -7 -11  -2  133.12    6.90
  -7 -11  -2  124.08    7.32
  -7 -11  -2  131.49    6.78
  -8 -11  -2   21.90    2.23
  -8 -11  -2   20.50    3.11
  -8 -11  -2   20.92    2.03
  -8 -11  -2   17.22    2.40
  -9 -11  -2  145.64    9.04
  -9 -11  -2  142.71    8.27
 -10 -11  -2   49.76    6.44
 -10 -11  -2   58.85    5.39
 -11 -11  -2   94.69    8.70
 -11 -11  -2   98.84    7.67
 -12 -11  -2   39.26    5.93
 -12 -11  -2   45.05    5.68
 -13 -11  -2    7.06    5.21
  12 -12  -2    8.23    5.55
  12 -12  -2   -1.43    7.10
  12 -12  -2   19.11    6.63
 -12  12   2   -0.35    4.21
 -12  12   2   -0.05    3.45
  11 -12  -2   37.46    6.09
  11 -12  -2   47.83    7.93
  11 -12  -2   50.09    7.78
 -11  12   2   34.91    4.99
 -11  12   2   35.07    5.63
  10 -12  -2    7.00    5.62
  10 -12  -2    0.02    3.67
  10 -12  -2   -6.09    4.77
 -10  12   2   -0.53    2.90
 -10  12   2    1.94    2.25
   9 -12  -2    9.24    5.36
   9 -12  -2    6.52    3.39
   9 -12  -2    5.57    4.94
  -9  12   2    1.31    1.85
  -9  12   2    0.70    2.48
   8 -12  -2   24.20    3.94
   8 -12  -2   23.68    5.23
  -8  12   2   22.29    2.78
  -8  12   2   23.88    2.95
   7 -12  -2    2.26    4.19
   7 -12  -2    0.96    3.20
   7 -12  -2    0.16    2.36
  -7  12   2    0.27    0.94
  -7  12   2   -1.94    1.11
   6 -12  -2   76.71    7.11
   6 -12  -2   68.55    5.80
   6 -12  -2   86.26    8.68
   5 -12  -2   41.67    4.32
   5 -12  -2   44.95    6.09
   5 -12  -2   44.93    5.37
   4 -12  -2   49.83    4.25
   4 -12  -2   48.62    4.86
   4 -12  -2   71.26    7.68
   3 -12  -2   18.55    4.35
   3 -12  -2   10.46    1.99
   3 -12  -2   13.84    2.41
   2 -12  -2  102.68    5.94
   2 -12  -2  112.39    8.26
   2 -12  -2   97.97    5.60
   1 -12  -2    1.62    2.61
   1 -12  -2    0.39    1.12
   1 -12  -2   -0.04    0.89
   0 -12  -2   77.80    6.75
   0 -12  -2   82.16    4.22
   0 -12  -2   76.53    4.02
  -1 -12  -2  174.10    7.77
  -1 -12  -2  180.04    7.66
  -1 -12  -2  175.14   10.16
  -2 -12  -2  180.53   10.46
  -3 -12  -2   39.23    4.72
  -4 -12  -2   49.29    2.64
  -4 -12  -2   50.69    4.88
  -4 -12  -2   53.06    2.80
  -5 -12  -2  137.86    7.92
  -5 -12  -2  132.71    6.52
  -5 -12  -2  133.79    6.27
  -6 -12  -2   48.33    3.68
  -6 -12  -2   46.15    3.23
  -6 -12  -2   49.22    4.58
  -7 -12  -2    0.30    1.69
  -7 -12  -2   -0.45    1.31
  -8 -12  -2   14.23    2.27
  -8 -12  -2   16.78    2.35
  -8 -12  -2   12.44    2.84
  -8 -12  -2   12.26    1.59
  -9 -12  -2   22.09    3.69
  -9 -12  -2   21.41    3.14
 -10 -12  -2   14.36    3.91
 -10 -12  -2    8.73    2.83
 -11 -12  -2    2.33    3.78
 -11 -12  -2   -4.63    2.89
 -12 -12  -2   85.35    9.88
 -12 -12  -2  101.24    9.03
  11 -13  -2   34.62    8.52
  11 -13  -2   28.09    5.92
  11 -13  -2   47.06    7.81
 -11  13   2   30.58    4.02
 -11  13   2   36.65    4.58
  10 -13  -2   13.27    4.53
  10 -13  -2   15.65    5.64
  10 -13  -2   12.74    6.95
 -10  13   2    9.56    2.97
 -10  13   2    8.40    2.51
   9 -13  -2   -6.59    5.37
  -9  13   2    2.68    2.03
  -9  13   2   -1.81    1.66
   8 -13  -2    3.22    3.04
   8 -13  -2   -5.87    4.39
   8 -13  -2    3.82    5.34
  -8  13   2    0.14    0.96
  -8  13   2   -0.97    0.98
   7 -13  -2  105.96    7.84
   7 -13  -2  105.67   10.31
   7 -13  -2  100.19    9.20
   6 -13  -2  165.39    9.67
   6 -13  -2  169.21   11.99
   6 -13  -2  170.75   10.88
   5 -13  -2   45.84    5.42
   5 -13  -2   54.05    7.33
   5 -13  -2   46.90    4.69
   4 -13  -2    9.99    5.09
   4 -13  -2   11.55    2.67
   4 -13  -2   16.51    2.55
   3 -13  -2   55.76    7.22
   3 -13  -2   53.52    4.67
   2 -13  -2    5.85    1.79
   2 -13  -2    6.72    3.42
   2 -13  -2    5.27    1.59
   1 -13  -2   -0.36    1.21
   1 -13  -2   -1.22    1.02
   1 -13  -2   -3.26    2.96
   0 -13  -2   28.66    4.58
   0 -13  -2   37.60    2.47
   0 -13  -2   31.89    2.71
  -1 -13  -2   49.22    2.88
  -1 -13  -2   59.72    6.12
  -1 -13  -2   50.48    2.75
  -2 -13  -2   -0.34    2.54
  -2 -13  -2    0.73    0.46
  -2 -13  -2    1.33    0.50
  -3 -13  -2    3.06    2.63
  -4 -13  -2  325.40   16.02
  -4 -13  -2  319.16   13.57
  -4 -13  -2  314.12   13.45
  -5 -13  -2   14.91    2.92
  -5 -13  -2   10.58    1.68
  -5 -13  -2   12.98    2.05
  -6 -13  -2    1.26    1.08
  -6 -13  -2   -0.68    1.35
  -6 -13  -2   -0.29    2.09
  -7 -13  -2   25.22    3.89
  -7 -13  -2   26.91    3.04
  -7 -13  -2   21.80    2.96
  -8 -13  -2   17.38    2.46
  -8 -13  -2   12.97    2.27
  -8 -13  -2   15.29    1.90
  -8 -13  -2   14.62    2.88
  -9 -13  -2   80.91    7.01
  -9 -13  -2   78.81    6.09
 -10 -13  -2    0.86    3.32
 -10 -13  -2    4.33    2.82
 -11 -13  -2   34.08    5.58
  10 -14  -2   17.86    5.19
  10 -14  -2    6.88    7.54
  10 -14  -2   12.97    6.13
 -10  14   2    2.16    1.80
   9 -14  -2   47.15    7.43
   9 -14  -2   45.70    6.26
   9 -14  -2   50.50    8.09
   8 -14  -2   34.25    6.33
   8 -14  -2   37.32    5.14
   8 -14  -2   30.78    6.98
   7 -14  -2    9.46    5.38
   7 -14  -2    7.35    3.19
   7 -14  -2   12.96    4.92
   6 -14  -2   63.25    6.13
   6 -14  -2   58.31    8.84
   6 -14  -2   54.14    7.41
   4 -14  -2   14.07    2.71
   4 -14  -2   22.46    5.34
   4 -14  -2   17.49    3.53
   3 -14  -2   56.56    8.50
   3 -14  -2   50.52    4.95
   3 -14  -2   50.74    4.44
   2 -14  -2   34.22    3.49
   2 -14  -2   32.68    3.98
   2 -14  -2   48.46    6.48
   1 -14  -2    0.22    3.57
   1 -14  -2    3.14    1.66
   1 -14  -2    2.00    1.27
   0 -14  -2    0.58    1.07
   0 -14  -2   -0.11    3.50
   0 -14  -2    2.19    0.98
  -1 -14  -2   23.02    4.22
  -1 -14  -2   17.39    1.95
  -1 -14  -2   18.35    1.75
  -2 -14  -2   60.68    6.66
  -2 -14  -2   50.40    2.71
  -2 -14  -2   52.15    2.61
  -3 -14  -2    6.47    3.12
  -4 -14  -2    2.72    2.73
  -4 -14  -2    4.92    0.78
  -5 -14  -2   16.30    3.73
  -5 -14  -2   17.74    2.31
  -5 -14  -2   19.37    1.93
  -6 -14  -2  137.40    7.21
  -6 -14  -2  141.00    8.63
  -6 -14  -2  138.35    6.78
  -7 -14  -2   -1.61    2.25
  -7 -14  -2   -1.21    2.08
  -7 -14  -2    0.18    1.52
  -8 -14  -2   62.92    6.11
  -8 -14  -2   74.51    4.91
  -8 -14  -2   72.62    5.16
  -9 -14  -2   55.05    5.48
  -9 -14  -2   39.60    4.87
 -10 -14  -2    0.86    3.77
 -10 -14  -2    0.63    2.94
   8 -15  -2   12.99    4.26
   8 -15  -2   19.04    7.13
   7 -15  -2   93.24    8.38
   7 -15  -2  109.93   10.96
   7 -15  -2  101.26   11.58
   6 -15  -2   80.05    7.20
   6 -15  -2   80.16   10.53
   6 -15  -2   71.37    8.80
   5 -15  -2   10.48    5.59
   5 -15  -2    0.05    2.55
   5 -15  -2    3.39    3.54
   4 -15  -2  261.43   13.73
   4 -15  -2  282.14   14.56
   4 -15  -2  303.88   17.58
   3 -15  -2  101.42    6.41
   3 -15  -2   91.85    7.11
   2 -15  -2   43.81    6.65
   2 -15  -2   49.07    4.85
   1 -15  -2    0.08    1.73
   1 -15  -2   -0.58    1.45
   1 -15  -2   -1.30    4.07
   0 -15  -2   42.72    3.55
   0 -15  -2   46.68    6.61
   0 -15  -2   41.99    3.12
  -1 -15  -2   11.44    1.52
  -1 -15  -2   10.85    4.58
  -1 -15  -2   12.86    1.86
  -2 -15  -2   24.22    1.93
  -2 -15  -2   25.87    1.80
  -2 -15  -2   26.28    5.04
  -3 -15  -2  229.74   13.64
  -4 -15  -2  104.12    8.67
  -4 -15  -2  101.99    4.59
  -4 -15  -2  101.20    4.78
  -5 -15  -2   22.28    3.72
  -5 -15  -2   21.59    2.60
  -5 -15  -2   22.69    1.98
  -6 -15  -2   54.09    3.61
  -6 -15  -2   58.38    6.48
  -6 -15  -2   53.98    4.17
  -7 -15  -2   26.83    3.34
  -7 -15  -2   28.10    3.32
  -7 -15  -2   26.97    3.72
  -8 -15  -2   -0.87    2.05
  -8 -15  -2    0.33    1.94
  -8 -15  -2   -1.98    2.67
  -9 -15  -2    4.51    2.66
  -9 -15  -2    7.05    3.43
   7 -16  -2    0.79    3.80
   7 -16  -2    2.38    7.19
   7 -16  -2    3.67    5.64
   6 -16  -2   10.99    3.78
   6 -16  -2   14.89    5.24
   6 -16  -2    5.66    6.42
   5 -16  -2   59.10    6.47
   5 -16  -2   58.76    8.14
   5 -16  -2   58.17    8.51
   4 -16  -2   -1.52    3.38
   4 -16  -2    0.80    2.65
   4 -16  -2    3.92    5.79
   3 -16  -2  183.55   10.38
   3 -16  -2  226.49   15.11
   3 -16  -2  193.08   11.40
   2 -16  -2   99.55    6.50
   2 -16  -2  110.29    7.18
   1 -16  -2   25.23    3.96
   1 -16  -2   20.28    2.58
   1 -16  -2   22.29    5.61
   0 -16  -2    9.95    1.75
   0 -16  -2   17.27    6.05
   0 -16  -2    9.64    2.13
  -1 -16  -2   34.70    6.66
  -1 -16  -2   37.71    2.81
  -1 -16  -2   36.76    3.21
  -2 -16  -2   88.39    9.47
  -2 -16  -2   71.33    3.68
  -2 -16  -2   71.59    3.82
  -3 -16  -2   79.40    9.06
  -4 -16  -2    2.07    3.86
  -5 -16  -2   18.21    2.49
  -5 -16  -2   20.34    1.94
  -5 -16  -2   20.78    4.67
  -6 -16  -2   51.72    6.83
  -6 -16  -2   43.74    3.14
  -6 -16  -2   44.60    3.76
  -7 -16  -2   16.34    2.77
  -7 -16  -2   14.43    3.45
  -7 -16  -2   19.32    3.04
   5 -17  -2   -1.23    6.69
   5 -17  -2   -1.31    3.60
   5 -17  -2    2.44    4.75
   4 -17  -2   16.33    7.03
   4 -17  -2    8.87    3.21
   4 -17  -2   13.21    4.49
   3 -17  -2   -3.89    5.65
   3 -17  -2    7.21    2.94
   3 -17  -2    1.37    3.15
   2 -17  -2   27.32    3.90
   2 -17  -2   30.69    6.75
   2 -17  -2   33.84    4.65
   1 -17  -2   91.06   12.11
   1 -17  -2  123.55    7.23
   1 -17  -2  104.26    6.72
   0 -17  -2    4.53    1.78
   0 -17  -2    7.02    2.18
  -1 -17  -2   -2.86    5.36
  -1 -17  -2    1.07    1.30
  -1 -17  -2    5.28    1.76
  -2 -17  -2    1.66    1.22
  -2 -17  -2    6.47    6.23
  -2 -17  -2    4.17    1.07
  -3 -17  -2  384.92   21.12
  -4 -17  -2   93.69   10.41
  -5 -17  -2    0.96    4.57
   1 -18  -2   24.76    3.15
   1 -18  -2   19.53    3.47
   1 -18  -2   22.40    7.32
   0 -18  -2    3.38    2.20
   0 -18  -2    5.19    2.73
   0 -18  -2   11.02    5.96
  -1 -18  -2  123.88   13.18
  -2 -17   3   -3.56    6.47
  -2 -17   3    1.26    2.04
  -2 -17   3    0.38    2.31
  -1 -17   3   11.40    2.54
   0 -17   3    9.01    2.44
   0 -17   3    2.34    5.93
   0 -17   3    6.08    2.77
   1 -17   3   28.61    6.77
   1 -17   3   31.09    3.79
   1 -17   3   41.00    6.05
   2 -17   3    8.70    3.12
   2 -17   3   -8.48    5.96
   2 -17   3    0.61    3.37
  -5 -16   3   -5.53    3.21
  -5 -16   3    2.62    2.14
  -5 -16   3   -2.65    2.38
  -4 -16   3   19.51    2.79
  -4 -16   3   17.86    2.58
  -4 -16   3   12.06    4.57
  -3 -16   3  107.22    6.20
  -3 -16   3  113.35    9.98
  -3 -16   3   93.80    6.17
  -2 -16   3    4.20    1.93
  -2 -16   3    8.53    5.06
  -2 -16   3    3.60    2.12
  -1 -16   3   32.42    4.27
  -1 -16   3   34.38    3.89
  -1 -16   3   49.08    6.98
   0 -16   3    2.05    2.31
   0 -16   3    1.53    1.98
   0 -16   3   -1.14    5.22
   1 -16   3   48.74    5.62
   1 -16   3   50.56    4.85
   2 -16   3   56.31    6.19
   2 -16   3   45.55    5.29
   2 -16   3   45.67    7.64
   3 -16   3   95.40   10.70
   3 -16   3  101.18    7.56
   3 -16   3  120.60    8.93
   4 -16   3  183.35   10.68
   4 -16   3  171.93   13.97
   5 -16   3    0.65    6.33
   5 -16   3    1.77    3.43
   6 -16   3   -5.33    7.05
   6 -16   3   -3.11    3.64
  -7 -15   3    9.56    2.80
  -7 -15   3    5.92    3.21
  -6 -15   3   43.76    5.26
  -6 -15   3   32.47    4.60
  -6 -15   3   30.69    4.55
  -5 -15   3   -0.81    2.98
  -5 -15   3    2.80    2.44
  -5 -15   3    2.19    1.94
  -4 -15   3   -1.11    3.18
  -4 -15   3    1.41    1.94
  -4 -15   3   -2.40    1.94
  -3 -15   3    1.65    3.65
  -3 -15   3    1.01    1.77
  -3 -15   3   -3.23    1.66
  -2 -15   3   12.78    2.20
  -2 -15   3   15.32    2.15
  -2 -15   3   16.04    4.69
  -1 -15   3   16.88    2.44
  -1 -15   3   19.87    5.03
  -1 -15   3   20.02    3.03
   0 -15   3  129.56   11.19
   0 -15   3  127.67    7.28
   0 -15   3  119.27    6.81
   1 -15   3  153.60    8.14
   1 -15   3  160.34   12.68
   1 -15   3  148.85    8.66
   2 -15   3   10.14    2.93
   2 -15   3    1.70    4.78
   2 -15   3    3.27    2.08
   3 -15   3  153.36    8.77
   4 -15   3    3.90    2.68
   4 -15   3   -0.64    5.29
   5 -15   3   92.54    7.46
   5 -15   3   93.81   11.03
   6 -15   3   22.57    4.20
   6 -15   3   19.30    6.66
   6 -15   3   25.32    4.89
   7 -15   3    1.97    3.56
   7 -15   3   10.30    4.84
   7 -15   3   -4.94    6.48
  -9 -14   3   -0.36    3.27
  -9 -14   3    0.34    3.60
  -8 -14   3   62.78    5.95
  -8 -14   3   77.29    7.29
  -7 -14   3    4.41    2.77
  -7 -14   3   -0.81    2.31
  -6 -14   3   35.71    4.22
  -6 -14   3   31.59    4.17
  -5 -14   3    1.82    2.06
  -5 -14   3   -1.41    1.71
  -5 -14   3   -1.03    2.27
  -4 -14   3   33.77    4.54
  -4 -14   3   30.07    3.72
  -4 -14   3   34.35    3.52
  -3 -14   3    5.41    2.97
  -3 -14   3    3.81    1.66
  -3 -14   3    1.51    1.52
  -2 -14   3    1.64    1.43
  -2 -14   3   -1.22    1.42
  -2 -14   3   -0.32    3.36
  -1 -14   3  211.31   12.77
  -1 -14   3  214.43   10.22
  -1 -14   3  207.39    9.98
   0 -14   3   11.04    1.83
   0 -14   3    8.01    2.07
   0 -14   3   16.25    4.50
   1 -14   3  171.26    9.29
   1 -14   3  185.00   12.13
   2 -14   3  150.05   11.61
   2 -14   3  140.85    7.93
   2 -14   3  152.57    8.67
   3 -14   3   33.48    4.29
   3 -14   3   36.50    6.06
   4 -14   3   36.69    4.75
   5 -14   3    7.49    2.78
   5 -14   3    4.66    4.56
   5 -14   3   -0.86    3.08
   6 -14   3   11.69    5.22
   6 -14   3   11.87    3.87
   6 -14   3   11.02    3.28
   7 -14   3   12.48    4.88
   7 -14   3   15.99    5.99
   7 -14   3   16.65    4.03
   8 -14   3    8.50    3.89
   8 -14   3    6.89    6.73
   9 -14   3    9.14    4.40
   9 -14   3    7.08    5.28
   9 -14   3   13.63    7.40
 -10 -13   3   15.41    4.60
 -10 -13   3   20.53    4.67
  -9 -13   3   10.31    3.66
  -9 -13   3    6.91    3.11
  -8 -13   3    3.16    2.99
  -8 -13   3    5.69    2.39
  -7 -13   3  107.54    6.79
  -7 -13   3  102.84    7.15
  -6 -13   3   64.71    4.48
  -6 -13   3   60.69    4.83
  -5 -13   3   41.96    3.91
  -5 -13   3   42.00    4.45
  -5 -13   3   38.62    4.05
  -4 -13   3    2.98    2.38
  -4 -13   3    2.74    1.55
  -4 -13   3    2.68    1.59
  -3 -13   3   38.08    5.49
  -3 -13   3   27.49    3.17
  -3 -13   3   31.21    3.11
  -2 -13   3  366.11   16.25
  -2 -13   3  358.15   18.03
  -2 -13   3  372.45   16.26
  -1 -13   3   -0.87    3.25
  -1 -13   3   -0.65    1.46
  -1 -13   3    0.45    1.27
   0 -13   3   67.87    7.14
   0 -13   3   59.27    4.46
   0 -13   3   65.29    4.20
   1 -13   3   48.26    4.34
   1 -13   3   42.94    6.37
   1 -13   3   50.44    3.80
   2 -13   3   88.06    8.64
   2 -13   3   78.24    5.24
   3 -13   3   61.37    7.44
   3 -13   3   63.35    4.85
   4 -13   3   73.10    5.57
   4 -13   3   59.51    8.35
   4 -13   3   76.03    6.07
   5 -13   3   11.79    2.83
   5 -13   3   10.68    3.19
   5 -13   3    5.48    4.35
   6 -13   3   35.43    4.99
   6 -13   3   30.56    4.85
   7 -13   3   21.18    4.68
   7 -13   3   19.78    3.81
   7 -13   3   31.94    6.10
   8 -13   3   -6.76    5.16
   8 -13   3    4.17    3.27
   8 -13   3    0.22    4.28
  -9  13  -3   47.40    4.12
  -9  13  -3   33.53    4.02
   9 -13   3   44.14    6.92
   9 -13   3   40.16    6.43
 -10  13  -3   51.98    5.39
  10 -13   3   56.77    8.42
  10 -13   3   58.32    7.65
 -11 -12   3    1.32    4.41
 -11 -12   3    5.50    4.26
 -10 -12   3   22.31    4.12
 -10 -12   3   18.11    4.17
  -9 -12   3    9.12    3.24
  -9 -12   3    8.85    3.04
  -8 -12   3  145.67    9.05
  -8 -12   3  146.08    8.65
  -7 -12   3    2.27    1.99
  -7 -12   3   -1.10    2.10
  -6 -12   3  130.94    6.64
  -6 -12   3  120.93    7.51
  -6 -12   3  138.49    7.32
  -5 -12   3    2.02    1.69
  -5 -12   3    1.13    1.55
  -5 -12   3    0.12    1.77
  -4 -12   3  236.63   10.62
  -4 -12   3  228.53   11.39
  -4 -12   3  206.24   10.59
  -3 -12   3    7.93    2.58
  -3 -12   3   10.44    1.74
  -3 -12   3    7.43    1.63
  -2 -12   3   48.28    3.55
  -2 -12   3   58.65    3.72
  -2 -12   3   51.67    5.64
  -1 -12   3   14.07    1.95
  -1 -12   3   14.33    2.28
  -1 -12   3   19.02    3.39
   0 -12   3    1.56    1.34
   0 -12   3    1.91    1.23
   0 -12   3    3.36    2.76
   1 -12   3  112.65    8.61
   1 -12   3  105.63    5.84
   1 -12   3  105.96    6.28
   2 -12   3   62.87    7.03
   2 -12   3   55.14    4.09
   3 -12   3    2.43    3.28
   3 -12   3    3.65    2.00
   3 -12   3    3.46    1.61
   4 -12   3    1.19    1.66
   4 -12   3   -0.43    2.25
   4 -12   3    6.12    3.68
   5 -12   3    1.29    3.44
   5 -12   3    3.45    2.17
   5 -12   3    6.61    2.69
   6 -12   3    9.65    3.26
   6 -12   3    7.00    4.50
   6 -12   3    4.72    2.39
  -7  12  -3   82.04    4.44
  -7  12  -3   85.03    4.51
   7 -12   3   86.63    8.21
   7 -12   3   86.47    6.94
  -8  12  -3   19.97    2.65
  -8  12  -3   26.96    3.48
   8 -12   3   24.37    5.44
   8 -12   3   17.54    3.92
   8 -12   3   19.60    5.08
  -9  12  -3  128.43    7.32
  -9  12  -3   96.01    7.58
   9 -12   3  113.04    8.77
   9 -12   3  157.06   12.69
 -10  12  -3    5.21    2.81
 -10  12  -3    7.10    3.31
  10 -12   3   24.78    6.55
  10 -12   3    5.41    4.94
  10 -12   3    7.34    4.02
 -11  12  -3    2.22    3.20
 -11  12  -3    0.24    3.73
  11 -12   3  -11.70    6.44
  11 -12   3   -5.84    4.28
 -12 -11   3   63.53    9.05
 -11 -11   3   -3.74    3.67
 -11 -11   3   -1.89    3.88
 -10 -11   3   70.64    7.09
 -10 -11   3   52.28    7.04
  -9 -11   3   26.94    4.20
  -9 -11   3   27.64    3.83
  -8 -11   3    7.38    2.69
  -8 -11   3    1.44    2.50
  -7 -11   3    4.64    2.00
  -7 -11   3    3.39    2.11
  -6 -11   3  113.93    6.51
  -6 -11   3  101.56    6.63
  -6 -11   3  117.87    5.69
  -5 -11   3   55.69    4.30
  -5 -11   3   56.17    4.14
  -5 -11   3   52.87    4.04
  -4 -11   3    2.55    1.31
  -4 -11   3    0.89    1.68
  -4 -11   3   -0.40    1.29
  -3 -11   3  206.23    9.33
  -3 -11   3  192.08    9.35
  -3 -11   3  192.63   10.36
  -2 -11   3  124.88    6.16
  -2 -11   3  120.82    7.69
  -2 -11   3  117.63    6.18
  -1 -11   3   35.20    2.80
  -1 -11   3   35.64    4.83
  -1 -11   3   34.24    2.90
   0 -11   3   17.95    2.26
   0 -11   3   14.35    3.16
   0 -11   3   21.38    2.53
  -1  11  -3  240.66   12.46
   1 -11   3  225.65   10.44
   1 -11   3  208.97   12.21
  -2  11  -3  178.63   10.56
   2 -11   3  175.54    8.59
   2 -11   3  165.79   10.60
  -3  11  -3   16.07    3.65
   3 -11   3   15.64    2.38
   3 -11   3   25.05    4.38
   3 -11   3   15.95    2.48
  -4  11  -3   78.67    7.12
   4 -11   3   71.52    5.06
   4 -11   3   72.73    5.71
   4 -11   3   80.95    7.77
  -5  11  -3   88.24    7.90
   5 -11   3   89.84    6.60
   5 -11   3   87.64    6.02
   5 -11   3   91.49    8.27
  -6  11  -3   28.37    5.06
  -6  11  -3   25.93    2.41
  -6  11  -3   25.34    2.41
   6 -11   3   20.27    3.79
   6 -11   3   25.78    5.20
   6 -11   3   28.09    4.12
  -7  11  -3   23.22    3.14
  -7  11  -3   20.13    2.95
  -7  11  -3   10.06    3.84
   7 -11   3   19.18    3.14
   7 -11   3   12.85    4.78
   7 -11   3   23.77    4.34
  -8  11  -3    2.42    3.60
  -8  11  -3    8.68    2.07
  -8  11  -3   -3.26    2.23
   8 -11   3    3.38    2.81
   8 -11   3    4.30    3.91
  -9  11  -3    2.22    2.23
  -9  11  -3    4.36    2.54
   9 -11   3    2.05    4.16
   9 -11   3    4.70    2.98
   9 -11   3    6.17    5.11
 -10  11  -3   60.96    6.14
 -10  11  -3   70.68    6.91
  10 -11   3   57.46    8.10
  10 -11   3   60.06    7.15
 -11  11  -3   51.77    7.42
 -11  11  -3   48.14    6.53
  11 -11   3   51.05    7.62
  11 -11   3   75.07    9.43
  11 -11   3   49.93    7.72
 -12  11  -3   36.60    5.25
 -12  11  -3   47.03    6.33
  12 -11   3   48.54    7.14
  12 -11   3   32.56    8.05
  12 -11   3   38.81    6.39
 -12 -10   3   15.18    4.91
 -12 -10   3   13.93    4.70
 -11 -10   3    5.01    3.65
 -11 -10   3    5.75    3.77
 -10 -10   3   86.15    7.20
 -10 -10   3   67.01    7.24
  -9 -10   3   24.23    3.87
  -8 -10   3  291.99   14.73
  -8 -10   3  297.32   14.44
  -7 -10   3    1.10    1.63
  -7 -10   3    1.49    1.98
  -6 -10   3   22.30    3.31
  -6 -10   3   24.00    3.13
  -6 -10   3   23.51    2.01
  -5 -10   3    0.78    1.39
  -5 -10   3    1.23    1.26
  -5 -10   3    1.23    1.22
  -4 -10   3  164.19    8.48
  -4 -10   3  161.49    8.06
  -4 -10   3  170.25    8.26
  -3 -10   3    0.18    1.61
  -3 -10   3    1.27    1.03
  -3 -10   3    2.83    1.16
  -2 -10   3    1.04    0.97
  -2 -10   3   -1.26    0.82
  -2 -10   3   -0.87    1.61
   1  10  -3   99.48    6.75
  -1 -10   3  105.78    6.85
  -1 -10   3  102.28    5.42
  -1 -10   3  111.56    5.51
   0  10  -3 1628.65   66.14
   0 -10   3 1507.34   64.33
   0 -10   3 1557.48   66.06
   0 -10   3 1518.50   64.52
  -1  10  -3  433.51   20.58
   1 -10   3  442.50   20.73
   1 -10   3  415.74   18.67
  -2  10  -3  202.80   11.44
   2 -10   3  203.03    9.59
   2 -10   3  213.52   11.62
   2 -10   3  189.27    9.91
  -3  10  -3   46.94    5.40
   3 -10   3   47.80    4.10
   3 -10   3   49.73    3.71
   3 -10   3   49.60    5.49
  -4  10  -3   -2.31    2.52
   4 -10   3   -0.41    1.65
   4 -10   3   -0.88    1.31
   4 -10   3    0.08    2.58
  -5  10  -3  230.36   10.18
  -5  10  -3  221.67   10.22
  -5  10  -3  233.50   13.25
   5 -10   3  220.03   12.04
   5 -10   3  228.92   13.38
   5 -10   3  225.87   11.31
  -6  10  -3   15.52    3.93
  -6  10  -3   14.81    1.93
  -6  10  -3   13.48    2.00
   6 -10   3   13.55    3.79
   6 -10   3   11.76    2.48
   6 -10   3   13.55    2.85
  -7  10  -3   62.18    7.01
  -7  10  -3   63.38    4.44
  -7  10  -3   60.12    4.78
   7 -10   3   60.52    7.37
   7 -10   3   59.63    5.23
   7 -10   3   65.57    6.50
  -8  10  -3    9.05    2.44
  -8  10  -3    7.26    2.09
  -8  10  -3    8.34    3.76
   8 -10   3   10.65    3.73
   8 -10   3    9.00    3.06
   8 -10   3    5.48    4.84
  -9  10  -3   53.76    4.83
  -9  10  -3   50.69    7.01
  -9  10  -3   48.23    5.53
   9 -10   3   51.89    7.81
   9 -10   3   53.30    8.01
   9 -10   3   50.80    6.08
 -10  10  -3   -3.52    2.28
 -10  10  -3    2.57    3.13
  10 -10   3   -1.00    4.45
  10 -10   3   -3.37    3.67
  10 -10   3    3.18    2.98
 -11  10  -3    6.24    3.08
 -11  10  -3    3.22    3.58
  11 -10   3    4.87    3.77
  11 -10   3   13.24    4.82
  11 -10   3    7.04    4.89
 -12  10  -3   -4.19    4.11
 -12  10  -3    2.36    3.98
  12 -10   3   -1.28    5.92
  12 -10   3    3.01    4.10
  12 -10   3    3.28    5.06
 -13  10  -3    0.51    5.02
 -13  10  -3   -1.96    4.06
  13 -10   3   11.58    6.52
  13 -10   3   -5.58    6.28
  13 -10   3    7.04    5.11
 -13  -9   3    9.88    4.98
 -13  -9   3    1.30    4.27
 -12  -9   3    2.65    3.83
 -12  -9   3    3.38    4.26
 -11  -9   3   -2.06    3.29
 -11  -9   3    3.72    3.40
 -10  -9   3  110.33    7.75
 -10  -9   3   87.18    7.73
  -9  -9   3    0.59    2.44
  -9  -9   3    1.54    2.18
  -8  -9   3    0.52    1.90
  -8  -9   3   -2.29    1.92
  -7  -9   3   44.86    3.92
  -7  -9   3   32.78    4.03
  -6  -9   3    3.87    1.49
  -6  -9   3    2.91    1.66
  -5  -9   3   45.71    2.90
  -5  -9   3   41.34    3.43
  -5  -9   3   40.08    3.48
  -4  -9   3   10.36    1.69
  -4  -9   3   10.92    1.63
  -4  -9   3   11.61    1.83
  -3  -9   3   29.36    2.44
  -3  -9   3   30.87    3.16
  -3  -9   3   29.22    2.51
   2   9  -3  157.38    8.41
  -2  -9   3  158.80    8.48
  -2  -9   3  153.66    7.52
  -2  -9   3  159.91    7.41
   1   9  -3  333.57   16.43
  -1  -9   3  338.27   15.29
  -1  -9   3  371.53   15.31
  -1  -9   3  354.61   16.56
   0   9  -3  271.56   13.97
   0  -9   3  270.90   12.51
   0  -9   3  291.01   14.02
   0  -9   3  295.34   12.76
  -1   9  -3   28.77    3.88
   1  -9   3   32.88    2.60
   1  -9   3   29.26    4.09
  -2   9  -3  438.13   20.61
   2  -9   3  433.98   20.56
   2  -9   3  424.41   18.74
   2  -9   3  422.65   19.15
  -3   9  -3   50.51    5.51
   3  -9   3   49.48    4.11
   3  -9   3   52.25    3.71
   3  -9   3   48.16    5.00
  -4   9  -3  805.10   32.95
  -4   9  -3  769.55   35.42
  -4   9  -3  818.39   32.99
   4  -9   3  767.04   33.73
   4  -9   3  776.54   35.42
   4  -9   3  782.06   34.32
  -5   9  -3   66.35    3.96
  -5   9  -3   60.05    4.01
  -5   9  -3   58.13    6.41
   5  -9   3   55.34    4.53
   5  -9   3   63.08    5.39
   5  -9   3   71.09    6.49
  -6   9  -3   17.71    2.48
  -6   9  -3   21.43    2.65
  -6   9  -3   12.77    3.49
   6  -9   3   14.21    3.61
   6  -9   3   16.83    2.67
   6  -9   3   18.78    3.13
  -7   9  -3   66.26    7.00
  -7   9  -3   70.32    4.68
   7  -9   3   59.65    5.47
   7  -9   3   68.45    6.52
   7  -9   3   64.36    7.13
  -8   9  -3   29.99    3.74
  -8   9  -3   16.01    4.10
  -8   9  -3   20.24    3.31
   8  -9   3   19.63    4.10
   8  -9   3   17.41    4.47
   8  -9   3   17.26    3.17
  -9   9  -3   31.22    4.94
  -9   9  -3   28.21    5.16
  -9   9  -3   31.68    4.12
   9  -9   3   30.28    6.00
   9  -9   3   33.23    5.24
   9  -9   3   31.48    4.71
 -10   9  -3   20.59    3.26
 -10   9  -3   15.25    4.38
 -10   9  -3   16.73    3.94
  10  -9   3   20.07    3.87
  10  -9   3   14.04    4.71
  10  -9   3   25.73    5.54
 -11   9  -3   60.34    7.58
 -11   9  -3   71.29    6.63
  11  -9   3   58.54    7.23
  11  -9   3   81.30    9.05
  11  -9   3   70.54    8.93
 -12   9  -3   60.30    8.15
 -12   9  -3   77.88    7.57
  12  -9   3   61.72    8.02
  12  -9   3   68.75    8.94
  12  -9   3   74.79    8.92
 -13   9  -3   11.34    4.10
 -13   9  -3    9.72    5.01
  13  -9   3   21.37    5.19
  13  -9   3   13.66    6.18
  13  -9   3   19.89    6.17
 -14  -8   3   13.46    5.28
 -14  -8   3   12.45    6.06
 -13  -8   3    4.47    4.19
 -13  -8   3    7.33    4.79
  12   8  -3    2.59    1.16
  12   8  -3    4.09    1.05
 -12  -8   3    4.06    3.95
 -12  -8   3    2.51    3.94
 -11  -8   3   16.55    3.72
 -11  -8   3    7.84    3.58
 -10  -8   3   19.44    3.52
 -10  -8   3   15.08    3.43
  -9  -8   3  146.34    9.07
  -9  -8   3  146.01    8.64
  -8  -8   3   43.54    4.49
  -8  -8   3   38.65    4.62
  -7  -8   3   70.21    4.96
  -7  -8   3   70.28    5.30
  -6  -8   3   14.52    2.13
  -6  -8   3   13.29    2.14
  -5  -8   3    2.18    0.82
  -5  -8   3    2.48    1.19
  -5  -8   3    2.69    1.28
  -4  -8   3  176.99    8.24
  -4  -8   3  160.08    8.22
  -4  -8   3  171.48    8.10
   3   8  -3   20.34    2.45
  -3  -8   3   20.09    2.02
  -3  -8   3   20.87    2.46
  -3  -8   3   21.19    2.09
   2   8  -3  191.13    9.82
  -2  -8   3  196.24    9.86
  -2  -8   3  203.00    9.09
  -2  -8   3  205.81    9.22
   1   8  -3   57.58    4.36
  -1  -8   3   57.44    3.36
  -1  -8   3   54.61    3.40
  -1  -8   3   60.19    4.42
   0   8  -3 1352.03   57.27
   0  -8   3 1323.56   56.05
   0  -8   3 1387.66   56.01
   0  -8   3 1332.37   57.20
   1  -8   3  235.28   10.52
   1  -8   3  228.50   11.82
  -2   8  -3   68.40    5.51
   2  -8   3   71.97    4.10
   2  -8   3   70.44    4.45
   2  -8   3   70.79    5.46
  -3   8  -3   91.69    6.69
  -3   8  -3   96.05    4.61
  -3   8  -3   96.32    4.63
   3  -8   3   91.48    6.70
   3  -8   3   98.64    5.29
   3  -8   3   92.57    5.67
  -4   8  -3  290.38   12.94
  -4   8  -3  277.82   14.87
  -4   8  -3  286.46   13.05
   4  -8   3  302.47   14.94
   4  -8   3  306.26   14.04
   4  -8   3  278.18   13.39
  -5   8  -3    4.01    2.49
  -5   8  -3    6.10    1.36
  -5   8  -3    6.38    1.60
   5  -8   3    5.41    2.54
   5  -8   3    7.23    2.06
   5  -8   3    5.89    1.73
  -6   8  -3  492.02   23.39
  -6   8  -3  467.56   21.67
  -6   8  -3  464.47   21.18
   6  -8   3  487.78   22.51
   6  -8   3  495.34   23.35
   6  -8   3  491.18   21.82
  -7   8  -3   18.42    3.65
  -7   8  -3   16.90    2.41
  -7   8  -3   16.92    2.82
   7  -8   3   11.03    3.53
   7  -8   3   17.95    3.42
   7  -8   3   15.59    2.79
  -8   8  -3   26.58    3.53
  -8   8  -3   29.09    4.68
  -8   8  -3   19.78    3.23
   8  -8   3   22.58    3.98
   8  -8   3   26.46    4.19
   8  -8   3   25.07    4.80
  -9   8  -3   63.83    7.31
  -9   8  -3   81.09    5.71
  -9   8  -3   71.90    6.39
   9  -8   3   65.64    6.07
   9  -8   3   86.71    7.87
   9  -8   3   72.18    8.59
 -10   8  -3  118.05    9.90
 -10   8  -3  130.23    8.27
 -10   8  -3  126.11    9.31
  10  -8   3  124.02   10.58
  10  -8   3  143.07    9.20
  10  -8   3  140.42   10.67
 -11   8  -3    6.21    3.92
 -11   8  -3   -4.39    3.32
 -11   8  -3    1.96    2.82
  11  -8   3    2.62    2.97
  11  -8   3   11.38    4.53
 -12   8  -3   57.61    7.88
 -12   8  -3   68.36    7.17
  12  -8   3   56.22    7.68
  12  -8   3   68.85    7.63
  12  -8   3   58.18    8.76
 -13   8  -3    6.00    3.73
 -13   8  -3   -0.68    4.49
  13  -8   3   15.47    5.15
  13  -8   3    7.71    4.99
  13  -8   3   10.37    4.23
 -14   8  -3   58.16    6.81
 -14   8  -3   66.15   10.13
  14  -8   3   81.37   12.05
  14  -8   3   63.95    8.62
  14   7  -3   11.56    3.08
  14   7  -3    1.91    2.69
 -14  -7   3   -1.39    4.95
 -14  -7   3    1.58    4.32
  13   7  -3    9.65    2.69
 -13  -7   3    8.28    4.79
  12   7  -3   -0.67    1.96
  12   7  -3   -0.69    1.86
 -12  -7   3    0.96    3.97
 -12  -7   3   -0.95    3.66
  11   7  -3   14.06    2.30
  11   7  -3   16.06    2.19
 -11  -7   3   12.61    3.87
 -11  -7   3   20.89    3.84
  10   7  -3   18.21    2.31
  10   7  -3   20.22    2.64
 -10  -7   3   23.72    3.58
 -10  -7   3   21.53    3.81
   9   7  -3    0.67    1.00
   9   7  -3   -0.63    1.06
  -9  -7   3    0.28    2.11
  -9  -7   3    0.59    1.87
   8   7  -3   14.36    1.49
   8   7  -3   13.41    1.61
  -8  -7   3   12.24    2.68
  -8  -7   3   13.29    2.52
  -7  -7   3    3.50    1.58
  -7  -7   3    2.84    1.80
  -6  -7   3    7.24    1.70
  -6  -7   3    7.18    1.65
  -5  -7   3    3.84    1.25
  -5  -7   3    4.69    1.25
   4   7  -3  183.75    8.56
  -4  -7   3  186.54    8.77
  -4  -7   3  181.33    8.85
  -4  -7   3  184.57    8.46
   3   7  -3    0.42    0.96
  -3  -7   3   -0.34    0.65
  -3  -7   3   -1.86    0.79
  -3  -7   3    0.21    0.76
   2   7  -3   91.96    5.49
  -2  -7   3  104.86    5.55
  -2  -7   3  100.87    4.89
  -2  -7   3   92.05    4.95
   1   7  -3   -0.41    1.09
  -1  -7   3    2.69    1.20
  -1  -7   3    1.10    0.66
  -1  -7   3   -0.21    0.70
   0   7  -3  203.68   10.39
   0  -7   3  205.43    9.36
   0  -7   3  203.64   10.28
   0  -7   3  206.52    9.33
  -1   7  -3  362.27   17.08
   1  -7   3  358.62   15.77
   1  -7   3  369.82   17.01
  -2   7  -3  471.87   24.87
  -2   7  -3  582.80   23.28
  -2   7  -3  565.05   23.26
   2  -7   3  573.57   24.17
   2  -7   3  576.48   25.16
   2  -7   3  567.15   23.79
  -3   7  -3   15.53    1.80
  -3   7  -3   11.48    2.56
  -3   7  -3   15.89    1.64
   3  -7   3   11.15    2.48
   3  -7   3   11.16    1.66
   3  -7   3   12.72    1.95
  -4   7  -3   64.11    4.10
  -4   7  -3   62.16    5.34
  -4   7  -3   68.03    3.91
   4  -7   3   66.14    4.64
   4  -7   3   68.13    4.25
   4  -7   3   63.49    5.37
  -5   7  -3   10.21    1.87
  -5   7  -3    8.86    2.64
  -5   7  -3    9.82    1.55
   5  -7   3   10.31    2.14
   5  -7   3    9.36    1.82
   5  -7   3   10.62    2.60
  -6   7  -3    4.43    1.42
  -6   7  -3    2.51    1.55
  -6   7  -3    3.41    2.28
   6  -7   3    5.24    2.12
   6  -7   3    4.96    2.19
   6  -7   3    4.03    1.67
  -7   7  -3   45.85    4.48
  -7   7  -3   42.22    3.69
  -7   7  -3   45.23    5.67
   7  -7   3   42.44    5.31
   7  -7   3   38.92    4.08
   7  -7   3   50.83    5.00
  -8   7  -3  279.88   13.95
  -8   7  -3  284.08   15.66
  -8   7  -3  297.71   14.91
   8  -7   3  295.59   15.42
   8  -7   3  295.25   14.65
   8  -7   3  310.45   15.94
  -9   7  -3   35.11    5.01
  -9   7  -3   20.33    4.24
  -9   7  -3   32.25    4.04
   9  -7   3   28.87    4.30
   9  -7   3   26.28    4.48
   9  -7   3   29.16    5.01
 -10   7  -3   55.04    5.45
 -10   7  -3   32.20    5.54
 -10   7  -3   50.73    6.20
  10  -7   3   46.00    5.50
  10  -7   3   43.91    6.95
  10  -7   3   56.37    7.35
 -11   7  -3   45.48    5.56
 -11   7  -3   39.45    5.91
 -11   7  -3   49.15    6.73
  11  -7   3   41.24    6.31
  11  -7   3   49.68    6.00
  11  -7   3   36.15    5.93
 -12   7  -3   52.87    6.71
 -12   7  -3   59.28    7.83
 -12   7  -3   40.27    6.34
  12  -7   3   46.75    6.46
  12  -7   3   59.24    7.63
  12  -7   3   37.22    5.99
 -13   7  -3    0.80    3.49
 -13   7  -3   10.94    4.70
  13  -7   3    6.93    4.78
  13  -7   3   11.50    4.67
  13  -7   3    9.75    4.08
 -14   7  -3    1.77    4.02
 -14   7  -3    3.27    5.21
  14  -7   3    2.02    4.84
  14  -7   3    7.74    5.50
  14  -7   3    7.58    5.34
  14   6  -3   10.46    3.84
  14   6  -3   21.80    3.79
 -14  -6   3   11.11    5.27
 -14  -6   3   20.15    4.85
  13   6  -3    0.12    2.60
 -13  -6   3   -0.07    3.86
  12   6  -3    0.47    2.20
 -12  -6   3   -0.49    3.41
 -12  -6   3    4.87    3.33
  11   6  -3   -3.20    2.01
 -11  -6   3   -1.78    2.93
 -11  -6   3    6.39    3.07
  10   6  -3    2.58    1.74
  10   6  -3    5.27    1.79
 -10  -6   3    9.25    2.83
 -10  -6   3    0.92    2.52
   9   6  -3  292.70   13.65
   9   6  -3  302.01   13.79
  -9  -6   3  303.91   14.57
  -9  -6   3  284.94   14.95
   8   6  -3   66.23    4.15
   8   6  -3   71.58    4.36
  -8  -6   3   72.20    5.56
  -8  -6   3   64.04    5.14
   7   6  -3  193.03    8.91
   7   6  -3  196.25    8.98
  -7  -6   3  196.53    9.87
  -7  -6   3  186.38   10.11
   6   6  -3   98.83    4.85
   6   6  -3  100.71    4.77
  -6  -6   3   98.28    5.97
  -6  -6   3   99.51    5.74
   5   6  -3    0.38    0.36
  -5  -6   3   -0.03    0.93
  -5  -6   3   -0.47    1.01
   4   6  -3  441.87   19.16
  -4  -6   3  465.87   19.06
  -4  -6   3  462.84   19.56
  -4  -6   3  422.99   19.57
   3   6  -3   17.73    1.85
  -3  -6   3   14.28    1.63
  -3  -6   3   12.99    1.65
  -3  -6   3   13.91    1.75
   2   6  -3   49.25    3.52
  -2  -6   3   55.95    3.12
  -2  -6   3   54.59    3.21
  -2  -6   3   54.62    3.48
   1   6  -3  476.76   21.35
  -1  -6   3  480.36   21.26
  -1  -6   3  496.03   20.74
  -1  -6   3  486.94   20.62
   0   6  -3 1097.90   47.70
   0  -6   3 1152.77   46.89
   0  -6   3 1175.02   47.73
   0  -6   3 1080.88   46.82
  -1   6  -3  169.33    9.05
  -1   6  -3  170.73    7.39
  -1   6  -3  172.76    7.40
   1  -6   3  167.60    7.89
   1  -6   3  172.71    8.95
  -2   6  -3  145.52    8.19
  -2   6  -3  148.36    6.81
  -2   6  -3  149.64    6.87
   2  -6   3  149.72    7.00
   2  -6   3  143.31    8.04
   2  -6   3  141.37    7.26
  -3   6  -3   12.31    1.56
  -3   6  -3   12.07    1.73
  -3   6  -3   10.43    2.33
   3  -6   3    8.02    1.37
   3  -6   3   11.88    2.20
   3  -6   3    8.85    1.55
  -4   6  -3  278.23   12.28
  -4   6  -3  275.87   13.72
  -4   6  -3  264.71   12.56
   4  -6   3  253.76   13.40
   4  -6   3  286.41   12.53
   4  -6   3  264.73   12.87
  -5   6  -3    1.56    0.96
  -5   6  -3    0.49    1.17
  -5   6  -3    0.14    1.67
   5  -6   3   -1.31    1.13
   5  -6   3   -2.97    1.57
  -6   6  -3  542.36   26.11
  -6   6  -3  552.62   25.31
  -6   6  -3  573.13   24.75
   6  -6   3  589.86   25.75
   6  -6   3  574.77   25.09
   6  -6   3  572.87   26.17
  -7   6  -3   34.57    3.17
  -7   6  -3   32.89    3.94
  -7   6  -3   28.33    4.42
   7  -6   3   28.83    4.33
   7  -6   3   30.38    4.07
   7  -6   3   27.40    3.55
  -8   6  -3   35.54    4.90
  -8   6  -3   23.07    3.60
  -8   6  -3   30.02    3.24
   8  -6   3   30.96    4.50
   8  -6   3   27.69    4.30
   8  -6   3   29.12    3.74
  -9   6  -3   82.69    5.60
  -9   6  -3   77.58    6.66
  -9   6  -3   78.45    6.89
   9  -6   3   66.46    6.04
   9  -6   3   79.01    6.86
   9  -6   3   81.06    6.81
 -10   6  -3  875.68   41.31
 -10   6  -3  881.27   40.97
 -10   6  -3  976.89   40.25
  10  -6   3  912.41   41.45
  10  -6   3  932.08   41.52
  10  -6   3  931.69   40.66
 -11   6  -3  269.82   16.03
 -11   6  -3  285.54   15.97
 -11   6  -3  308.27   14.96
  11  -6   3  252.45   14.91
  11  -6   3  297.82   16.44
  11  -6   3  305.52   16.48
 -12   6  -3   87.50    7.46
 -12   6  -3   77.22    7.95
 -12   6  -3   74.16    8.35
  12  -6   3   74.73    7.59
  12  -6   3   63.36    8.75
 -13   6  -3   -1.26    2.99
 -13   6  -3    0.80    4.06
  13  -6   3    0.83    4.18
  13  -6   3    1.05    3.51
  13  -6   3    1.51    4.31
 -14   6  -3   17.77    5.32
 -14   6  -3   19.08    4.52
  14  -6   3   27.67    5.86
  14  -6   3   21.20    5.97
  14  -6   3   22.69    5.00
 -15   6  -3    4.06    5.72
 -15   6  -3    5.30    4.37
  15  -6   3   -6.50    5.30
  15  -6   3    3.70    7.28
  15   5  -3   13.32    4.25
 -15  -5   3    6.41    4.69
 -15  -5   3   15.35    6.03
  14   5  -3   20.78    4.05
 -14  -5   3   24.31    5.94
 -14  -5   3   20.58    4.70
  13   5  -3   40.90    6.09
  13   5  -3   46.74    5.92
 -13  -5   3   34.39    6.00
  12   5  -3   68.68    5.93
  12   5  -3   60.65    5.69
 -12  -5   3   59.77    7.00
 -12  -5   3   49.53    7.40
  11   5  -3    1.75    2.05
  11   5  -3   -0.64    2.32
 -11  -5   3   -1.55    2.93
 -11  -5   3   -0.32    2.63
  10   5  -3   51.08    4.82
  10   5  -3   52.20    4.55
 -10  -5   3   51.95    5.85
 -10  -5   3   58.21    5.54
   9   5  -3   44.85    4.05
   9   5  -3   49.48    4.37
  -9  -5   3   54.23    4.77
  -9  -5   3   50.99    5.33
   8   5  -3  135.93    7.55
   8   5  -3  148.05    7.84
  -8  -5   3  154.90    8.38
  -8  -5   3  148.67    8.68
   7   5  -3   92.86    5.14
   7   5  -3   92.81    5.28
  -7  -5   3   94.69    5.70
  -7  -5   3   78.82    5.82
   6   5  -3   11.11    1.60
   6   5  -3   11.51    1.64
  -6  -5   3    9.03    1.83
  -6  -5   3    9.99    1.76
   5   5  -3   31.23    1.71
   5   5  -3   29.56    2.17
   5   5  -3   31.39    2.31
  -5  -5   3   32.67    2.74
  -5  -5   3   28.07    2.84
   4   5  -3   59.41    3.30
   4   5  -3   63.83    3.22
   4   5  -3   63.17    3.37
  -4  -5   3   64.48    3.83
  -4  -5   3   67.28    3.99
   3   5  -3   -0.85    0.38
   3   5  -3    0.05    0.68
  -3  -5   3   -0.68    0.51
  -3  -5   3   -0.47    0.67
  -3  -5   3   -0.42    0.60
   2   5  -3  355.46   16.07
  -2  -5   3  356.84   15.95
  -2  -5   3  394.55   15.88
  -2  -5   3  356.98   15.89
   1   5  -3  144.84    7.40
  -1  -5   3  145.10    6.95
  -1  -5   3  153.01    6.87
  -1  -5   3  149.75    7.33
   0   5  -3  111.50    6.27
   0   5  -3  117.96    5.20
   0   5  -3  115.87    5.17
   0  -5   3  109.43    5.59
   0  -5   3  119.81    6.22
   0  -5   3  122.13    5.65
  -1   5  -3  772.18   32.75
  -1   5  -3  743.92   33.75
  -1   5  -3  775.68   32.78
   1  -5   3  792.26   32.96
   1  -5   3  833.51   33.86
   1  -5   3  801.52   33.13
  -2   5  -3  503.94   21.14
  -2   5  -3  512.94   21.04
  -2   5  -3  484.06   22.03
   2  -5   3  489.11   21.97
   2  -5   3  473.18   21.02
  -3   5  -3   26.22    2.39
  -3   5  -3   20.45    2.90
  -3   5  -3   26.50    2.17
   3  -5   3   25.22    2.23
   3  -5   3   31.59    2.64
  -4   5  -3   43.74    3.99
  -4   5  -3   41.77    3.35
  -4   5  -3   44.94    3.01
   4  -5   3   45.35    3.93
   4  -5   3   48.14    3.53
   4  -5   3   38.03    3.07
  -5   5  -3    4.50    1.25
  -5   5  -3    4.70    1.58
  -5   5  -3    5.93    1.99
   5  -5   3    4.76    1.88
   5  -5   3    4.52    1.43
   5  -5   3    4.39    1.46
  -6   5  -3   70.04    5.57
  -6   5  -3   64.39    4.99
  -6   5  -3   72.84    4.55
   6  -5   3   77.07    5.37
   6  -5   3   67.24    4.68
   6  -5   3   69.83    5.51
  -7   5  -3   -0.38    1.62
  -7   5  -3    2.47    1.44
  -7   5  -3    1.07    2.22
   7  -5   3   -1.60    2.11
   7  -5   3    1.28    1.97
   7  -5   3    0.51    1.55
  -8   5  -3  102.06    6.00
  -8   5  -3   97.27    6.84
  -8   5  -3   93.19    7.31
   8  -5   3   87.46    6.70
   8  -5   3  104.55    7.05
   8  -5   3   90.49    6.30
  -9   5  -3   19.21    2.90
  -9   5  -3   14.33    3.40
  -9   5  -3   13.81    3.28
   9  -5   3   14.03    3.38
   9  -5   3   18.62    3.01
   9  -5   3   19.67    3.76
 -10   5  -3  130.70    9.32
 -10   5  -3  129.32    8.06
 -10   5  -3  130.06    9.13
  10  -5   3  131.79    9.50
  10  -5   3  124.35    8.31
  10  -5   3  131.45    8.96
 -11   5  -3   62.06    7.25
 -11   5  -3   60.99    6.70
 -11   5  -3   76.15    6.40
  11  -5   3   53.10    5.97
  11  -5   3   50.10    7.38
  11  -5   3   63.49    6.63
 -12   5  -3   66.96    6.97
 -12   5  -3   65.71    7.91
 -12   5  -3   67.95    7.71
  12  -5   3   68.91    7.45
  12  -5   3   71.50    7.94
  12  -5   3   69.80    6.87
 -13   5  -3    3.37    4.09
 -13   5  -3   -6.25    3.72
  13  -5   3   -1.66    4.09
  13  -5   3    4.16    3.56
  13  -5   3    3.80    4.31
 -14   5  -3    7.07    3.84
 -14   5  -3    6.43    5.09
  14  -5   3   15.28    5.03
  14  -5   3    1.90    4.34
  14  -5   3   10.32    4.49
 -15   5  -3   -1.94    4.05
 -15   5  -3   -4.72    5.71
  15  -5   3   -5.23    5.01
  15  -5   3    3.70    5.16
  15   4  -3  108.57   10.69
  15   4  -3  101.93    9.28
 -15  -4   3   73.63   11.13
 -15  -4   3  104.05    9.88
  14   4  -3   10.06    3.83
  14   4  -3   14.20    4.54
 -14  -4   3    6.84    5.10
 -14  -4   3   16.80    4.18
  13   4  -3    5.52    2.84
  13   4  -3    1.58    3.32
 -13  -4   3    9.74    4.11
  12   4  -3   89.13    7.16
  12   4  -3   85.39    7.56
 -12  -4   3  104.84    8.66
 -12  -4   3  107.83    7.97
  11   4  -3  146.64    8.76
  11   4  -3  121.06    8.13
 -11  -4   3  148.09    9.40
 -11  -4   3  128.88    9.54
  10   4  -3   12.52    2.84
  10   4  -3   12.51    2.61
 -10  -4   3   16.77    3.14
 -10  -4   3    8.95    3.04
   9   4  -3  585.14   26.69
   9   4  -3  630.10   27.07
  -9  -4   3  618.48   27.67
  -9  -4   3  578.69   26.97
   8   4  -3   65.41    4.73
   8   4  -3   65.85    4.56
  -8  -4   3   61.94    4.93
  -8  -4   3   59.68    5.19
   7   4  -3    9.59    1.85
   7   4  -3   11.57    1.88
  -7  -4   3    8.36    2.15
  -7  -4   3   11.12    2.02
   6   4  -3   11.99    1.91
   6   4  -3   12.25    1.88
  -6  -4   3   11.41    1.87
  -6  -4   3   17.37    2.62
   5   4  -3  179.11    8.48
   5   4  -3  187.42    8.69
   5   4  -3  182.74    7.77
  -5  -4   3  184.78    8.85
  -5  -4   3  168.78    8.93
   4   4  -3  193.18    8.82
   4   4  -3  183.51    8.37
   4   4  -3  198.10    8.71
  -4  -4   3  189.75    9.14
  -4  -4   3  187.72    9.00
   3   4  -3   37.07    2.37
   3   4  -3   38.22    2.29
   3   4  -3   38.65    2.44
  -3  -4   3   39.82    2.24
  -3  -4   3   37.63    2.58
  -3  -4   3   37.96    2.71
   2   4  -3    8.50    0.98
   2   4  -3    9.39    1.36
   2   4  -3    7.68    1.07
  -2  -4   3    8.83    1.22
  -2  -4   3    6.91    1.03
  -2  -4   3    7.39    1.12
   1   4  -3  818.79   34.74
   1   4  -3  816.06   34.14
  -1  -4   3  808.74   34.35
  -1  -4   3  835.46   34.48
  -1  -4   3  838.24   34.65
   0   4  -3   74.38    3.49
   0   4  -3   68.74    3.43
   0   4  -3   63.69    4.06
   0  -4   3   67.28    4.07
   0  -4   3   59.26    3.55
   0  -4   3   70.51    3.62
  -1   4  -3  574.81   25.00
  -1   4  -3  578.31   25.06
  -1   4  -3  563.68   25.71
   1  -4   3  607.66   25.10
   1  -4   3  613.15   25.74
   1  -4   3  628.21   25.27
  -2   4  -3 1234.80   51.81
  -2   4  -3 1284.99   51.65
  -2   4  -3 1250.87   52.48
   2  -4   3 1195.58   51.59
   2  -4   3 1254.69   52.39
  -3   4  -3  404.39   17.49
  -3   4  -3  394.81   17.13
  -3   4  -3  413.70   18.16
   3  -4   3  392.29   17.52
   3  -4   3  384.26   17.93
   3  -4   3  381.38   17.13
  -4   4  -3   24.68    2.89
  -4   4  -3   22.30    2.59
  -4   4  -3   25.25    2.24
   4  -4   3   21.41    2.36
   4  -4   3   20.36    2.24
   4  -4   3   22.70    2.74
  -5   4  -3  381.87   16.94
  -5   4  -3  385.91   17.92
  -5   4  -3  401.68   17.62
   5  -4   3  340.41   16.95
   5  -4   3  391.01   17.84
   5  -4   3  392.60   17.58
  -6   4  -3  193.26   10.52
  -6   4  -3  200.51    9.88
  -6   4  -3  211.67   11.02
   6  -4   3  204.85   10.78
   6  -4   3  213.24   10.17
   6  -4   3  203.62   10.58
  -7   4  -3  105.18    7.08
  -7   4  -3  123.85    6.57
  -7   4  -3  102.31    7.23
   7  -4   3  116.85    7.33
   7  -4   3  112.28    6.62
   7  -4   3  111.41    7.16
  -8   4  -3   79.49    6.22
  -8   4  -3   80.52    5.37
  -8   4  -3   72.34    5.96
   8  -4   3   80.67    5.53
   8  -4   3   77.08    6.00
   8  -4   3   80.26    5.94
  -9   4  -3    8.31    2.18
  -9   4  -3    4.79    2.81
  -9   4  -3   12.18    2.99
   9  -4   3    7.36    2.38
   9  -4   3    7.92    2.73
   9  -4   3    7.88    2.77
 -10   4  -3  376.62   17.20
 -10   4  -3  369.33   18.26
 -10   4  -3  356.27   18.18
  10  -4   3  368.54   17.94
  10  -4   3  309.81   17.89
  10  -4   3  351.08   17.42
 -11   4  -3   10.85    3.76
 -11   4  -3   11.38    3.74
 -11   4  -3   20.97    3.55
  11  -4   3   12.83    3.88
  11  -4   3   14.09    3.38
  11  -4   3   14.77    3.48
 -12   4  -3   40.25    6.09
 -12   4  -3   50.47    6.65
 -12   4  -3   45.26    6.66
  12  -4   3   36.00    5.71
  12  -4   3   42.33    5.83
  12  -4   3   39.01    5.70
 -13   4  -3   24.72    4.92
 -13   4  -3   20.55    4.95
  13  -4   3   17.54    4.30
  13  -4   3   15.78    4.57
  13  -4   3   23.65    4.69
 -14   4  -3   93.20   10.57
 -14   4  -3  108.35    8.55
  14  -4   3  101.79   10.69
  14  -4   3  104.05    9.30
  14  -4   3  102.11    9.85
 -15   4  -3   -2.28    5.49
 -15   4  -3   -4.43    3.80
  15  -4   3   -2.24    4.26
  15   3  -3    0.27    3.96
 -15  -3   3    3.68    4.38
 -15  -3   3   -0.84    5.04
  14   3  -3    0.93    4.19
  14   3  -3    5.36    3.48
 -14  -3   3    5.73    3.65
 -14  -3   3    2.92    4.53
  13   3  -3   37.81    5.23
  13   3  -3   30.90    4.43
 -13  -3   3   31.24    5.59
  12   3  -3  184.72   11.08
  12   3  -3  170.36   10.45
 -12  -3   3  197.30   11.36
 -12  -3   3  160.23   11.64
  11   3  -3   16.62    3.22
  11   3  -3   23.85    3.99
 -11  -3   3   24.66    4.05
 -11  -3   3   23.51    4.31
  10   3  -3   62.26    5.17
  10   3  -3   60.46    5.48
  10   3  -3   57.07    2.80
 -10  -3   3   62.59    6.11
 -10  -3   3   56.66    5.42
   9   3  -3   28.13    1.65
   9   3  -3   31.10    4.15
   9   3  -3   30.70    3.66
  -9  -3   3   26.22    3.83
  -9  -3   3   32.14    4.48
   8   3  -3  154.33    8.92
   8   3  -3  141.44    8.61
   8   3  -3  170.96    7.13
  -8  -3   3  176.42    9.53
  -8  -3   3  176.89    9.02
   7   3  -3  153.22    6.41
   7   3  -3  133.27    7.90
   7   3  -3  147.82    6.46
   7   3  -3  151.66    7.84
  -7  -3   3  155.12    8.03
  -7  -3   3  145.47    8.32
   6   3  -3  230.27    9.78
   6   3  -3  246.50   11.18
   6   3  -3  230.13    9.74
   6   3  -3  222.94   10.85
  -6  -3   3  232.41   11.35
  -6  -3   3  214.88   10.93
   5   3  -3   33.50    2.84
   5   3  -3   33.85    1.79
   5   3  -3   28.05    2.49
  -5  -3   3   29.94    2.87
  -5  -3   3   28.91    2.67
   4   3  -3  164.97    7.35
   4   3  -3  167.71    8.03
   4   3  -3  165.74    7.88
  -4  -3   3  163.58    8.17
  -4  -3   3  173.37    8.09
   3   3  -3    4.11    0.85
   3   3  -3    4.14    0.70
   3   3  -3    3.10    0.84
  -3  -3   3    3.98    0.95
  -3  -3   3    4.43    1.04
   2   3  -3  530.05   22.20
   2   3  -3  496.08   22.14
   2   3  -3  509.08   22.06
  -2  -3   3  536.63   22.31
  -2  -3   3  514.45   22.07
  -2  -3   3  559.72   22.44
   1   3  -3  137.64    6.40
   1   3  -3  138.42    6.48
   1   3  -3  140.47    6.74
  -1  -3   3  130.20    6.60
  -1  -3   3  156.24    6.63
  -1  -3   3  146.69    6.66
   0   3  -3  307.14   13.28
   0   3  -3  305.86   13.70
   0   3  -3  323.94   13.35
   0  -3   3  312.04   13.36
   0  -3   3  305.40   13.60
   0  -3   3  294.05   13.36
  -1   3  -3  199.76    9.05
  -1   3  -3  196.16    8.98
  -1   3  -3  203.33    9.54
   1  -3   3  208.74    9.13
   1  -3   3  212.10    9.03
   1  -3   3  183.26    9.34
  -2   3  -3  952.51   39.41
  -2   3  -3  968.67   40.12
  -2   3  -3  907.81   39.57
   2  -3   3  954.67   39.97
   2  -3   3  956.71   39.66
   2  -3   3  928.81   39.37
  -3   3  -3  390.38   16.70
  -3   3  -3  378.17   17.37
  -3   3  -3  372.19   16.99
   3  -3   3  403.85   17.39
   3  -3   3  379.34   16.69
  -4   3  -3    8.41    1.81
  -4   3  -3   10.73    1.53
  -4   3  -3   10.84    1.70
   4  -3   3    8.43    1.53
   4  -3   3    7.91    1.36
   4  -3   3    9.25    1.78
  -5   3  -3   22.20    2.79
  -5   3  -3   24.97    2.96
  -5   3  -3   23.86    2.24
   5  -3   3   18.23    2.21
   5  -3   3   24.78    2.74
   5  -3   3   17.74    2.63
  -6   3  -3  428.08   20.11
  -6   3  -3  475.09   21.05
  -6   3  -3  435.32   20.77
   6  -3   3  470.95   20.88
   6  -3   3  478.74   20.91
  -7   3  -3  137.23    8.27
  -7   3  -3  144.69    8.36
  -7   3  -3  150.73    7.75
   7  -3   3  138.96    7.80
   7  -3   3  147.46    8.28
   7  -3   3  142.40    8.14
  -8   3  -3  138.69    7.71
  -8   3  -3  134.61    8.45
  -8   3  -3  138.40    8.60
   8  -3   3  140.69    8.18
   8  -3   3  159.21    8.53
   8  -3   3  121.47    7.67
  -9   3  -3    0.67    1.74
  -9   3  -3    5.56    2.53
  -9   3  -3    2.63    2.44
   9  -3   3    4.10    2.00
   9  -3   3    3.08    2.14
   9  -3   3   -0.40    2.28
 -10   3  -3   38.67    5.29
 -10   3  -3   36.09    5.29
 -10   3  -3   45.88    4.57
  10  -3   3   41.78    4.92
  10  -3   3   43.64    4.89
  10  -3   3   37.49    5.04
 -11   3  -3  313.79   16.51
 -11   3  -3  338.72   16.27
 -11   3  -3  320.75   17.29
  11  -3   3  309.21   16.43
  11  -3   3  301.32   16.27
  11  -3   3  352.61   17.47
 -12   3  -3   13.95    3.39
 -12   3  -3   17.74    3.72
 -12   3  -3    6.26    3.78
  12  -3   3    8.48    3.26
  12  -3   3   13.61    3.52
  12  -3   3   13.14    4.21
 -13   3  -3   10.88    4.04
 -13   3  -3    4.09    3.82
  13  -3   3   11.01    3.67
  13  -3   3    5.42    3.27
 -14   3  -3    4.40    3.23
 -14   3  -3    9.32    4.89
  14  -3   3    6.38    3.77
  14  -3   3    6.44    3.80
 -15   3  -3   -5.61    3.91
 -15   3  -3   -3.25    5.25
  15  -3   3    0.36    4.19
  15  -3   3   -2.93    4.97
  15   2  -3   74.51    3.99
  15   2  -3  108.22    9.21
  15   2  -3   83.38   10.01
 -15  -2   3   87.98   10.76
  14   2  -3    1.12    1.18
  14   2  -3    4.00    4.33
  14   2  -3   -1.63    3.20
 -14  -2   3    1.90    4.35
 -14  -2   3    6.09    3.34
  13   2  -3   37.01    5.41
  13   2  -3   40.53    5.83
  13   2  -3   40.81    3.05
 -13  -2   3   37.32    5.72
  12   2  -3   44.66    6.18
  12   2  -3   23.23    3.88
  12   2  -3   29.71    2.64
 -12  -2   3   24.54    4.27
 -12  -2   3   43.06    6.50
  11   2  -3   21.07    3.44
  11   2  -3   22.93    2.35
  11   2  -3   26.95    4.22
 -11  -2   3   24.23    4.17
 -11  -2   3   35.05    5.14
  10   2  -3  141.52    8.45
  10   2  -3  138.66    6.77
  10   2  -3  136.41    8.92
 -10  -2   3  124.95    8.93
 -10  -2   3  145.19    8.69
   9   2  -3  844.04   35.04
   9   2  -3  835.64   36.88
   9   2  -3  842.00   36.45
  -9  -2   3  862.16   36.55
  -9  -2   3  787.28   36.90
   8   2  -3  150.91    7.04
   8   2  -3  146.83    8.19
   8   2  -3  151.74    8.68
  -8  -2   3  143.01    8.61
  -8  -2   3  155.67    8.53
   7   2  -3    8.88    1.85
   7   2  -3    9.27    1.36
   7   2  -3    8.86    1.83
  -7  -2   3    9.90    2.23
  -7  -2   3   12.29    2.00
   6   2  -3  266.23   12.55
   6   2  -3  267.50   12.30
  -6  -2   3  265.40   12.35
  -6  -2   3  242.65   12.50
   5   2  -3 1159.23   49.36
   5   2  -3 1211.09   49.64
  -5  -2   3 1075.09   49.34
  -5  -2   3 1262.90   49.81
   4   2  -3   59.72    3.81
   4   2  -3   67.37    4.07
  -4  -2   3   69.91    4.18
  -4  -2   3   69.47    4.01
   3   2  -3  631.63   26.82
   3   2  -3  624.89   26.31
   3   2  -3  602.74   26.66
  -3  -2   3  657.22   26.84
  -3  -2   3  637.57   26.93
   2   2  -3    8.35    1.02
   2   2  -3    6.35    0.96
   2   2  -3    8.56    1.21
  -2  -2   3    5.67    1.02
  -2  -2   3    5.68    0.93
   1   2  -3  184.39    8.30
   1   2  -3  202.61    8.47
   1   2  -3  180.34    8.37
  -1  -2   3  187.74    8.35
  -1  -2   3  183.74    8.39
  -1  -2   3  179.26    8.45
   0   2  -3   26.09    1.80
   0   2  -3   26.94    2.02
   0   2  -3   28.76    1.92
   0  -2   3   27.43    1.95
   0  -2   3   27.90    1.87
   0  -2   3   22.13    1.83
  -1   2  -3 1912.02   80.32
  -1   2  -3 1840.05   80.54
  -1   2  -3 2045.13   80.33
   1  -2   3 1927.72   80.31
   1  -2   3 2052.46   80.58
   1  -2   3 1918.73   80.23
  -2   2  -3 1967.56   82.97
  -2   2  -3 2027.47   83.20
  -2   2  -3 2050.94   83.49
   2  -2   3 2040.55   83.38
   2  -2   3 1959.22   82.93
   2  -2   3 2043.12   83.20
  -3   2  -3 1505.67   63.06
  -3   2  -3 1496.42   62.71
  -3   2  -3 1533.12   63.28
   3  -2   3 1535.41   63.05
   3  -2   3 1461.98   63.13
   3  -2   3 1556.59   62.76
  -4   2  -3  318.97   13.72
  -4   2  -3  305.68   13.78
  -4   2  -3  283.75   13.10
   4  -2   3  294.34   13.18
   4  -2   3  273.08   13.50
  -5   2  -3  263.86   12.74
  -5   2  -3  287.19   12.87
  -5   2  -3  254.81   12.12
   5  -2   3  262.02   12.57
   5  -2   3  275.60   12.66
   5  -2   3  256.49   12.19
  -6   2  -3    7.34    1.98
  -6   2  -3    9.02    1.64
  -6   2  -3    6.60    1.83
   6  -2   3    7.58    1.79
   6  -2   3    7.80    1.86
   6  -2   3    6.55    1.53
  -7   2  -3    0.48    1.22
  -7   2  -3   -1.13    1.55
  -7   2  -3   -0.10    1.37
   7  -2   3   -0.31    1.30
   7  -2   3   -0.08    1.10
   7  -2   3    1.00    1.45
  -8   2  -3    6.23    1.88
  -8   2  -3    4.43    2.15
  -8   2  -3    4.90    2.18
   8  -2   3    4.55    1.82
   8  -2   3    2.61    2.00
   8  -2   3    4.04    1.74
  -9   2  -3  360.05   17.62
  -9   2  -3  371.02   18.20
  -9   2  -3  387.05   17.27
   9  -2   3  344.35   17.22
   9  -2   3  354.04   17.37
   9  -2   3  366.44   17.88
 -10   2  -3   36.62    5.73
 -10   2  -3   42.40    5.06
 -10   2  -3   50.42    4.90
  10  -2   3   39.87    4.56
  10  -2   3   40.88    4.88
  10  -2   3   52.09    5.43
 -11   2  -3   33.17    4.84
 -11   2  -3   35.18    4.99
 -11   2  -3   25.58    4.09
  11  -2   3   30.66    4.79
  11  -2   3   34.36    4.55
  11  -2   3   31.51    4.62
 -12   2  -3   17.84    4.32
 -12   2  -3   14.27    3.47
 -12   2  -3   25.96    4.14
  12  -2   3   18.16    3.67
  12  -2   3   20.65    4.43
  12  -2   3   11.83    3.46
 -13   2  -3   25.53    4.53
 -13   2  -3   26.97    4.93
  13  -2   3   22.84    4.06
  13  -2   3   26.17    4.52
 -14   2  -3   24.97    5.78
 -14   2  -3   25.45    4.54
  14  -2   3   21.89    4.28
  14  -2   3   18.72    4.63
 -15   2  -3   15.21    5.57
 -15   2  -3   18.16    4.88
  15  -2   3   23.56    5.03
  15  -2   3   16.48    4.86
 -16   2  -3   41.80    6.57
  16  -2   3   68.91    9.68
  16  -2   3   38.17    7.74
  16  -2   3   54.78    7.61
  15   1  -3   94.00    5.79
  15   1  -3   79.71    8.92
  15   1  -3   81.96   10.41
 -15  -1   3   96.00    8.82
 -15  -1   3   87.70   10.72
  14   1  -3   48.35    4.42
  14   1  -3   48.34    6.83
 -14  -1   3   49.47    6.91
 -14  -1   3   39.14    6.48
  13   1  -3   60.14    6.92
  13   1  -3   66.66    8.49
  13   1  -3   71.83    4.98
 -13  -1   3   63.68    7.87
  12   1  -3   -1.14    3.37
  12   1  -3    5.48    1.76
  12   1  -3    4.74    2.82
 -12  -1   3    4.73    3.35
 -12  -1   3    1.56    2.89
  11   1  -3   50.38    6.30
  11   1  -3   52.87    3.90
  11   1  -3   44.60    5.37
 -11  -1   3   57.19    5.86
 -11  -1   3   45.26    6.31
  10   1  -3  393.83   20.07
  10   1  -3  423.37   18.97
  10   1  -3  434.04   20.85
 -10  -1   3  441.52   20.30
 -10  -1   3  447.32   21.00
   9   1  -3  120.86    7.95
   9   1  -3  122.30    6.52
   9   1  -3  113.35    7.55
  -9  -1   3  131.92    7.75
  -9  -1   3  133.66    8.34
   8   1  -3  148.33    7.33
   8   1  -3  151.58    8.32
   8   1  -3  156.90    8.74
  -8  -1   3  146.59    8.76
  -8  -1   3  141.15    8.24
   7   1  -3  163.49    8.75
   7   1  -3  161.05    7.53
   7   1  -3  141.51    8.20
  -7  -1   3  160.97    8.36
  -7  -1   3  155.62    8.72
   6   1  -3   31.90    3.39
   6   1  -3   29.39    2.87
  -6  -1   3   34.14    3.35
  -6  -1   3   30.14    2.97
   5   1  -3  120.37    6.41
   5   1  -3  110.95    6.07
  -5  -1   3  126.01    6.25
  -5  -1   3   99.62    6.20
   4   1  -3  317.35   13.71
   4   1  -3  308.22   13.50
  -4  -1   3  254.80   13.50
  -4  -1   3  319.87   13.58
   3   1  -3  468.38   22.33
   3   1  -3  537.26   22.36
  -3  -1   3  557.73   22.43
  -3  -1   3  522.91   22.50
   2   1  -3  539.76   23.23
   2   1  -3  550.99   23.34
  -2  -1   3  543.78   23.28
  -2  -1   3  558.13   23.40
   1   1  -3 1358.23   54.54
   1   1  -3 1276.33   54.42
   1   1  -3 1289.67   54.35
  -1  -1   3 1283.92   54.46
  -1  -1   3 1374.53   54.59
   0   1  -3  629.23   25.54
   0   1  -3  581.18   25.47
   0   1  -3  590.50   25.41
   0  -1   3  603.30   25.47
   0  -1   3  629.47   25.52
   0  -1   3  602.01   25.45
  -1   1  -3 1633.54   66.18
  -1   1  -3 1616.55   66.35
  -1   1  -3 1617.56   66.21
   1  -1   3 1649.89   66.22
   1  -1   3 1446.89   66.05
   1  -1   3 1661.35   66.32
  -2   1  -3   95.72    5.43
  -2   1  -3  102.09    5.37
  -2   1  -3  112.02    5.27
   2  -1   3  114.92    5.51
   2  -1   3  109.71    5.23
   2  -1   3  119.17    5.46
  -3   1  -3 1528.84   59.18
  -3   1  -3 1430.89   59.50
  -3   1  -3 1358.54   59.37
   3  -1   3 1497.30   59.44
   3  -1   3 1425.71   59.40
   3  -1   3 1323.44   59.05
  -4   1  -3  200.90    9.36
  -4   1  -3  207.74    9.80
  -4   1  -3  192.12    9.69
   4  -1   3  208.16    9.77
   4  -1   3  203.89    9.42
   4  -1   3  208.30    9.70
  -5   1  -3  182.79    9.43
  -5   1  -3  189.46    9.40
  -5   1  -3  192.10    9.00
   5  -1   3  185.85    9.01
   5  -1   3  191.67    9.23
  -6   1  -3  294.71   14.19
  -6   1  -3  301.64   13.63
  -6   1  -3  307.00   14.07
   6  -1   3  297.84   14.05
   6  -1   3  292.76   13.79
   6  -1   3  286.06   13.64
  -7   1  -3   25.73    3.34
  -7   1  -3   28.75    3.27
  -7   1  -3   29.86    2.88
   7  -1   3   29.93    2.98
   7  -1   3   29.98    3.41
   7  -1   3   30.58    3.08
  -8   1  -3   97.98    6.17
  -8   1  -3   94.69    6.79
  -8   1  -3  102.58    6.41
   8  -1   3  107.03    6.31
   8  -1   3  105.77    6.81
   8  -1   3   91.82    5.97
  -9   1  -3   58.67    4.61
  -9   1  -3   47.88    5.19
  -9   1  -3   48.16    4.88
   9  -1   3   60.80    4.64
   9  -1   3   61.23    5.24
   9  -1   3   59.41    4.88
 -10   1  -3   27.44    4.13
 -10   1  -3   31.62    4.05
 -10   1  -3   24.59    4.09
  10  -1   3   31.33    4.32
  10  -1   3   28.64    4.55
  10  -1   3   30.34    3.73
 -11   1  -3  199.24   10.59
 -11   1  -3  178.11   11.44
 -11   1  -3  178.80   10.44
  11  -1   3  163.43   10.87
  11  -1   3  182.91   10.50
  11  -1   3  186.13   10.31
 -12   1  -3   97.01    7.64
 -12   1  -3  101.26    7.86
 -12   1  -3  105.29    8.92
  12  -1   3  108.74    7.18
  12  -1   3   89.29    7.30
 -13   1  -3    3.36    3.70
 -13   1  -3    5.90    3.00
 -13   1  -3    4.35    3.09
  13  -1   3    0.71    2.77
  13  -1   3    0.11    3.02
 -14   1  -3    0.32    3.36
 -14   1  -3   -6.25    3.96
  14  -1   3   -0.01    3.36
  14  -1   3    4.53    3.06
 -15   1  -3   -4.23    5.27
 -15   1  -3   -3.48    3.85
  15  -1   3    1.33    3.86
  15  -1   3   -7.86    4.65
  15  -1   3   -2.06    3.59
 -16   1  -3    1.07    5.24
  16  -1   3   11.69    6.05
  16  -1   3    8.53    4.70
  16  -1   3    6.92    4.42
  15   0  -3   18.81    5.31
  15   0  -3    8.43    3.02
  15   0  -3   10.22    4.52
 -15   0   3   14.06    5.35
 -15   0   3   11.77    4.70
  14   0  -3   84.43    8.53
  14   0  -3   99.21    6.65
 -14   0   3   92.23    7.97
 -14   0   3   93.88    9.36
  13   0  -3  115.79   10.35
  13   0  -3   97.78    8.25
  13   0  -3   99.19    6.73
 -13   0   3  104.68    8.96
  12   0  -3   13.03    2.37
  12   0  -3    8.25    3.31
  12   0  -3   18.58    4.50
 -12   0   3   14.98    3.92
 -12   0   3   18.35    3.90
  11   0  -3  172.30   10.99
  11   0  -3  168.89    9.00
 -11   0   3  169.83   10.94
 -11   0   3  167.26   10.25
  10   0  -3  490.05   21.95
  10   0  -3  444.45   20.76
  10   0  -3  455.57   22.30
 -10   0   3  477.33   21.79
 -10   0   3  452.19   22.30
   9   0  -3  736.34   33.26
   9   0  -3  784.73   34.21
   9   0  -3  796.89   34.75
  -9   0   3  816.75   34.83
  -9   0   3  742.93   34.00
   8   0  -3  129.20    7.70
   8   0  -3  136.81    7.02
   8   0  -3  133.68    8.33
  -8   0   3  133.69    7.74
  -8   0   3  127.18    7.99
   7   0  -3   66.84    5.17
   7   0  -3   88.51    4.87
   7   0  -3   92.31    5.97
  -7   0   3   86.95    5.36
  -7   0   3   84.91    5.79
   6   0  -3   43.71    3.64
   6   0  -3   55.80    4.26
  -6   0   3   48.18    3.98
  -6   0   3   55.28    3.85
   5   0  -3 2706.97  124.10
   5   0  -3 2871.90  123.96
  -5   0   3 3195.71  124.05
  -5   0   3 3242.76  124.39
   4   0  -3  214.08   10.09
   4   0  -3  208.51    9.86
  -4   0   3  199.36    9.79
  -4   0   3  218.79   10.13
   3   0  -3  194.54    9.20
   3   0  -3  201.99    9.38
  -3   0   3  202.98    9.25
  -3   0   3  199.23    9.37
   2   0  -3 1021.79   44.56
   2   0  -3 1064.57   44.69
  -2   0   3 1144.24   44.78
  -2   0   3 1053.32   44.58
   1   0  -3 4717.21  213.31
  -1   0   3 4745.33  212.65
   0   0  -3   90.75    4.44
   0   0  -3   91.19    4.48
   0   0  -3   90.19    4.42
   0   0   3   85.48    4.42
   0   0   3   92.77    4.45
  -1   0  -3  245.80   11.12
  -1   0  -3  260.19   11.11
  -1   0  -3  265.21   11.07
   1   0   3  256.87   11.09
   1   0   3  262.47   11.16
   1   0   3  228.27   10.93
  -2   0  -3  359.47   15.40
  -2   0  -3  352.62   15.56
  -2   0  -3  354.40   15.55
   2   0   3  367.64   15.54
   2   0   3  371.15   15.57
   2   0   3  348.26   15.34
  -3   0  -3   85.07    4.17
  -3   0  -3   71.71    4.25
   3   0   3   80.89    4.32
   3   0   3   82.26    4.27
   3   0   3   79.86    4.12
  -4   0  -3  214.13    9.91
  -4   0  -3  221.84   10.17
  -4   0  -3  210.06   10.26
   4   0   3  208.74    9.89
   4   0   3  233.26   10.29
   4   0   3  218.61   10.05
  -5   0  -3  688.01   30.39
  -5   0  -3  717.76   29.95
  -5   0  -3  705.07   30.18
   5   0   3  686.56   29.92
   5   0   3  700.14   30.00
   5   0   3  719.67   30.30
  -6   0  -3  339.37   14.94
  -6   0  -3  323.98   15.23
  -6   0  -3  307.67   14.57
   6   0   3  303.18   14.60
   6   0   3  339.65   14.72
  -7   0  -3   70.04    4.67
  -7   0  -3   65.05    4.34
  -7   0  -3   62.29    4.89
   7   0   3   65.95    4.37
  -8   0  -3   27.98    3.41
  -8   0  -3   29.35    3.17
  -8   0  -3   28.74    3.80
   8   0   3   27.23    3.23
   8   0   3   33.45    3.16
  -9   0  -3 1194.96   53.72
  -9   0  -3 1304.58   54.78
  -9   0  -3 1300.37   53.78
   9   0   3 1239.75   53.51
   9   0   3 1280.50   53.87
 -10   0  -3  145.64    8.08
 -10   0  -3  115.92    7.83
 -10   0  -3  130.25    8.86
  10   0   3  118.57    7.74
  10   0   3  135.94    7.52
 -11   0  -3   18.50    3.15
 -11   0  -3   21.39    3.29
 -11   0  -3   14.48    3.95
  11   0   3   16.13    3.13
  11   0   3   17.15    2.84
 -12   0  -3   24.27    3.91
 -12   0  -3   22.46    3.59
 -12   0  -3   18.26    4.29
  12   0   3   21.82    3.90
  12   0   3   20.09    3.26
 -13   0  -3   66.93    7.41
 -13   0  -3   64.82    6.36
 -13   0  -3   63.03    6.44
  13   0   3   56.06    7.25
  13   0   3   54.36    5.33
  13   0   3   53.01    6.35
 -14   0  -3   62.81    8.54
 -14   0  -3   58.90    7.10
  14   0   3   43.10    5.75
  14   0   3   49.49    5.91
 -15   0  -3  109.99    9.48
 -15   0  -3   74.89   10.24
  15   0   3   87.47    8.80
  15   0   3   97.69   10.36
  15   0   3   91.60    7.74
 -16   0  -3   42.98    8.72
 -16   0  -3   75.22    9.48
  16   0   3   68.33   10.28
  16   0   3   69.28    8.99
  16   0   3   61.31    7.60
  15  -1  -3   89.60   11.60
  15  -1  -3  112.49    7.89
  15  -1  -3   95.38    9.84
 -15   1   3  104.58   11.20
 -15   1   3  103.25    9.74
  14  -1  -3   11.45    4.11
  14  -1  -3   23.68    5.53
  14  -1  -3   19.05    3.60
 -14   1   3   13.97    3.76
 -14   1   3   14.22    4.52
  13  -1  -3   24.74    5.57
  13  -1  -3   19.07    3.33
  13  -1  -3   16.47    4.08
 -13   1   3   22.37    4.36
  12  -1  -3  142.92   10.32
  12  -1  -3  113.02    7.48
  12  -1  -3  120.81    8.50
 -12   1   3  106.04    8.62
 -12   1   3  116.77    9.18
  11  -1  -3   14.97    3.92
  11  -1  -3    6.80    2.78
  11  -1  -3   10.26    2.27
 -11   1   3   10.36    2.97
 -11   1   3    9.91    3.41
  10  -1  -3  141.17    8.07
  10  -1  -3  137.21    8.87
  10  -1  -3  143.15    9.50
 -10   1   3  156.06    8.79
 -10   1   3  143.28    9.24
   9  -1  -3    0.30    1.60
   9  -1  -3    4.66    2.11
   9  -1  -3    3.23    2.30
  -9   1   3    0.90    2.04
  -9   1   3    4.43    1.89
   8  -1  -3  464.34   20.42
   8  -1  -3  428.37   20.77
   8  -1  -3  482.39   21.62
  -8   1   3  484.22   20.94
  -8   1   3  415.56   21.08
   7  -1  -3  319.64   14.61
   7  -1  -3  296.67   14.84
   7  -1  -3  297.49   14.03
  -7   1   3  312.98   14.87
  -7   1   3  299.51   14.33
   6  -1  -3  358.12   15.05
   6  -1  -3  331.71   15.34
   6  -1  -3  331.44   15.66
  -6   1   3  308.63   15.48
  -6   1   3  330.31   15.24
   5  -1  -3   50.20    3.67
   5  -1  -3   58.10    4.03
  -5   1   3   53.59    3.64
  -5   1   3   52.29    3.90
   4  -1  -3  293.23   14.12
   4  -1  -3  311.79   14.39
  -4   1   3  333.73   14.45
  -4   1   3  323.78   14.16
   3  -1  -3   78.55    4.45
   3  -1  -3   82.43    4.64
  -3   1   3   95.42    4.63
  -3   1   3   79.32    4.59
   2  -1  -3   36.55    2.53
   2  -1  -3   35.53    2.47
  -2   1   3   41.52    2.69
  -2   1   3   38.34    2.47
   1  -1  -3  413.50   17.56
   1  -1  -3  397.25   17.45
  -1   1   3  422.59   17.47
  -1   1   3  399.48   17.50
   0   1   3 3358.18  154.86
  -1  -1  -3    0.21    0.52
  -1  -1  -3    0.49    0.53
   1   1   3    0.15    0.51
  -2  -1  -3  239.99   10.14
  -2  -1  -3  223.62   10.24
  -2  -1  -3  227.74   10.25
   2   1   3  244.44   10.25
   2   1   3  217.75   10.04
  -3  -1  -3  175.23    8.31
  -3  -1  -3  176.88    8.18
  -3  -1  -3  181.10    8.46
   3   1   3  194.28    8.41
   3   1   3  171.90    8.15
   3   1   3  187.58    8.34
  -4  -1  -3  112.62    5.75
  -4  -1  -3  104.02    5.86
  -4  -1  -3  120.87    5.72
   4   1   3  114.88    5.66
   4   1   3  116.21    5.88
   4   1   3  114.29    5.63
  -5  -1  -3   22.26    2.49
  -5  -1  -3   23.96    2.24
  -5  -1  -3   21.67    2.21
   5   1   3   21.19    2.16
   5   1   3   22.28    2.44
   5   1   3   22.92    2.05
  -6  -1  -3  978.41   42.06
  -6  -1  -3  990.89   42.17
  -6  -1  -3  983.58   42.67
   6   1   3 1027.45   42.02
   6   1   3  996.95   42.10
   6   1   3 1005.87   42.44
  -7  -1  -3   61.40    4.00
  -7  -1  -3   55.35    3.98
   7   1   3   53.65    3.98
   7   1   3   56.44    3.74
   7   1   3   50.89    4.18
  -8  -1  -3   77.91    5.27
  -8  -1  -3   76.05    5.09
  -8  -1  -3   78.36    5.91
   8   1   3   75.61    5.52
   8   1   3   73.83    5.08
   8   1   3   84.79    4.90
  -9  -1  -3   35.00    4.68
  -9  -1  -3   29.59    3.64
  -9  -1  -3   32.50    3.70
   9   1   3   30.14    3.25
   9   1   3   36.69    4.27
   9   1   3   32.73    3.84
 -10  -1  -3  196.61   10.61
 -10  -1  -3  201.04   11.91
 -10  -1  -3  209.03   11.06
  10   1   3  212.06   11.41
  10   1   3  194.30   10.71
  10   1   3  211.17   10.33
 -11  -1  -3  158.38    9.35
 -11  -1  -3  173.29   10.82
  11   1   3  134.91    9.06
  11   1   3  155.86    8.53
  11   1   3  169.46    9.99
 -12  -1  -3    9.66    2.75
 -12  -1  -3   18.61    4.35
 -12  -1  -3   19.09    3.24
  12   1   3   15.14    3.86
  12   1   3   12.82    2.44
  12   1   3   12.53    3.15
 -13  -1  -3  196.43   12.77
 -13  -1  -3  176.02   10.58
 -13  -1  -3  216.02   11.54
  13   1   3  180.33   11.18
  13   1   3  190.22   12.17
  13   1   3  176.49   10.20
 -14  -1  -3   -0.10    4.15
 -14  -1  -3   -2.72    3.00
  14   1   3    2.65    2.98
  14   1   3   -4.31    2.37
  14   1   3    2.43    4.01
 -15  -1  -3    6.17    5.24
 -15  -1  -3   13.15    4.03
  15   1   3   14.82    3.24
  15   1   3    9.47    3.83
  15   1   3    8.19    4.38
 -16  -1  -3   -1.35    6.79
 -16  -1  -3    9.91    5.12
  16   1   3    3.64    3.47
  16   1   3   10.32    4.67
  15  -2  -3    3.05    4.31
  15  -2  -3   15.86    5.51
  15  -2  -3   -0.41    3.78
 -15   2   3    0.54    4.12
 -15   2   3   -6.67    5.00
  14  -2  -3    6.82    4.04
  14  -2  -3   10.11    4.65
  14  -2  -3    1.98    3.23
 -14   2   3    7.12    4.50
 -14   2   3    1.01    3.36
  13  -2  -3   88.71    7.16
  13  -2  -3   85.53    7.72
  13  -2  -3   92.46    9.04
 -13   2   3   88.37    8.87
  12  -2  -3   37.42    5.35
  12  -2  -3   36.97    5.74
  12  -2  -3   47.68    6.00
 -12   2   3   39.31    5.54
 -12   2   3   40.70    5.81
  11  -2  -3    6.05    2.78
  11  -2  -3   16.51    4.08
  11  -2  -3   10.28    2.55
 -11   2   3    7.57    3.24
 -11   2   3    7.23    2.92
  10  -2  -3  391.51   18.57
  10  -2  -3  414.00   19.99
  10  -2  -3  377.03   19.02
 -10   2   3  395.67   19.58
 -10   2   3  391.36   18.82
   9  -2  -3  140.12    8.63
   9  -2  -3  134.89    8.09
   9  -2  -3  120.44    7.49
  -9   2   3  118.99    8.14
  -9   2   3  123.80    7.67
   8  -2  -3    0.94    1.46
   8  -2  -3    0.93    1.53
   8  -2  -3    5.55    2.19
  -8   2   3    2.44    1.81
  -8   2   3    0.36    1.51
   7  -2  -3   84.52    5.11
   7  -2  -3   67.05    4.93
   7  -2  -3   78.97    5.61
  -7   2   3   78.06    5.53
  -7   2   3   70.69    4.93
   6  -2  -3    0.21    1.15
   6  -2  -3    0.24    1.08
   6  -2  -3    0.85    1.28
  -6   2   3   -0.76    0.94
  -6   2   3   -1.74    1.10
   5  -2  -3 1016.32   40.87
   5  -2  -3  909.33   40.39
  -5   2   3 1036.79   40.48
  -5   2   3  850.05   40.50
   4  -2  -3  177.41    8.76
   4  -2  -3  199.00    9.15
  -4   2   3  166.04    8.85
  -4   2   3  188.83    8.75
   3  -2  -3 1136.84   50.13
   3  -2  -3 1317.60   50.48
  -3   2   3 1268.04   50.16
  -3   2   3 1089.21   50.22
   2  -2  -3   73.33    4.19
   2  -2  -3   77.83    4.16
  -2   2   3   81.88    4.29
  -2   2   3   82.14    4.14
   1  -2  -3  644.28   28.26
   1  -2  -3  703.36   28.24
  -1   2   3  644.37   28.13
  -1   2   3  695.46   28.26
   0  -2  -3   96.21    4.67
   0  -2  -3  100.06    4.71
   0   2   3   92.58    4.56
   0   2   3   98.50    4.64
  -1  -2  -3 1711.33   70.28
  -1  -2  -3 1724.15   70.20
   1   2   3 1684.13   70.23
  -2  -2  -3  127.60    5.88
  -2  -2  -3  123.15    5.97
   2   2   3  133.34    5.97
   2   2   3  126.80    5.82
  -3  -2  -3    6.46    1.04
  -3  -2  -3    8.45    1.06
  -3  -2  -3   10.35    1.33
   3   2   3    7.41    1.16
   3   2   3    4.72    0.80
  -4  -2  -3    2.07    0.84
  -4  -2  -3    2.34    0.85
   4   2   3    1.97    0.74
   4   2   3    1.39    0.85
  -5  -2  -3 4322.83  176.61
  -5  -2  -3 4263.66  176.15
   5   2   3 4290.41  176.32
  -6  -2  -3   88.95    5.08
  -6  -2  -3   89.54    5.65
  -6  -2  -3   93.81    5.07
   6   2   3   93.90    4.90
   6   2   3   89.10    5.22
   6   2   3   88.78    5.08
  -7  -2  -3  145.57    7.39
  -7  -2  -3  143.97    7.53
   7   2   3  137.32    7.65
   7   2   3  146.93    7.50
   7   2   3  144.76    7.18
  -8  -2  -3   28.35    3.01
  -8  -2  -3   27.76    3.92
  -8  -2  -3   31.05    3.29
   8   2   3   29.55    3.33
   8   2   3   26.68    2.64
  -9  -2  -3  838.97   37.04
  -9  -2  -3  928.12   37.55
  -9  -2  -3  800.58   38.09
   9   2   3  860.81   36.79
   9   2   3  867.60   37.69
   9   2   3  884.32   37.38
 -10  -2  -3  116.72    7.32
 -10  -2  -3  134.74    8.91
 -10  -2  -3  132.54    7.97
  10   2   3  128.63    7.03
  10   2   3  136.27    8.10
  10   2   3  127.41    7.77
 -11  -2  -3    1.49    1.94
 -11  -2  -3    2.69    2.67
 -11  -2  -3   -1.83    2.15
  11   2   3   -2.66    1.90
  11   2   3    0.14    1.43
  11   2   3    1.11    2.26
 -12  -2  -3   66.18    7.36
 -12  -2  -3   38.56    4.58
 -12  -2  -3   52.69    5.93
  12   2   3   44.87    5.36
  12   2   3   57.94    4.46
  12   2   3   64.71    6.53
 -13  -2  -3  152.21   11.56
 -13  -2  -3  175.35   10.53
 -13  -2  -3  149.27    9.16
  13   2   3  154.55    8.74
  13   2   3  166.22   10.84
  13   2   3  164.92   10.08
 -14  -2  -3    6.15    3.30
 -14  -2  -3   -4.42    4.00
  14   2   3    1.78    2.28
  14   2   3    1.91    4.37
  14   2   3    6.47    3.12
 -15  -2  -3  131.53    9.60
 -15  -2  -3  140.76   12.09
  15   2   3  119.13    8.10
  15   2   3  107.21    9.25
 -16  -2  -3    0.36    6.62
 -16  -2  -3    0.47    4.80
  16   2   3    2.40    4.61
  16   2   3   -1.37    4.72
  15  -3  -3    6.69    5.61
  15  -3  -3   13.57    4.61
  15  -3  -3    2.23    4.67
 -15   3   3    3.52    4.60
 -15   3   3    5.14    5.46
  14  -3  -3   70.17    8.68
  14  -3  -3   72.38    8.94
  14  -3  -3   81.24    8.00
 -14   3   3   64.65    9.59
 -14   3   3   79.83    7.68
  12  -3  -3   66.77    6.97
  12  -3  -3   72.95    6.49
  12  -3  -3   75.37    8.57
 -12   3   3   79.18    7.56
 -12   3   3   69.83    7.24
  11  -3  -3   18.12    3.54
  11  -3  -3   22.24    4.69
  11  -3  -3   17.77    3.33
 -11   3   3   15.37    3.74
 -11   3   3   24.45    3.83
  10  -3  -3    4.73    2.81
  10  -3  -3   -2.46    2.03
  10  -3  -3    0.07    2.38
 -10   3   3    5.42    2.41
 -10   3   3   -3.51    2.25
   9  -3  -3  100.70    6.76
   9  -3  -3   94.50    6.72
   9  -3  -3   88.13    7.56
  -9   3   3   93.35    7.01
  -9   3   3  110.38    6.92
   8  -3  -3  204.51   11.53
   8  -3  -3  226.24   11.57
   8  -3  -3  232.63   12.36
  -8   3   3  239.29   11.54
  -8   3   3  235.68   12.17
   7  -3  -3   48.93    3.89
   7  -3  -3   43.68    3.98
   7  -3  -3   51.54    4.40
  -7   3   3   40.95    4.13
  -7   3   3   47.36    3.80
   6  -3  -3  150.93    8.02
   6  -3  -3  148.29    8.36
  -6   3   3  162.66    8.02
  -6   3   3  145.11    8.24
   5  -3  -3   67.13    4.47
   5  -3  -3   73.48    4.80
  -5   3   3   78.62    4.48
  -5   3   3   67.30    4.63
   4  -3  -3  284.28   13.18
   4  -3  -3  301.32   13.52
  -4   3   3  283.60   13.35
  -4   3   3  290.85   13.09
   3  -3  -3   54.41    3.40
   3  -3  -3   57.67    3.63
  -3   3   3   56.00    3.28
  -3   3   3   53.31    3.39
   2  -3  -3  779.80   32.83
   2  -3  -3  762.21   32.66
  -2   3   3  806.30   32.59
  -2   3   3  761.95   32.72
   1  -3  -3  420.83   17.82
   1  -3  -3  400.10   17.69
  -1   3   3  406.07   17.65
  -1   3   3  431.54   17.63
   0  -3  -3  673.22   27.15
   0  -3  -3  629.76   27.09
   0   3   3  631.40   26.94
   0   3   3  656.79   27.00
  -1  -3  -3    0.28    0.45
  -1  -3  -3    0.61    0.41
   1   3   3    1.79    0.44
   1   3   3    0.54    0.41
  -2  -3  -3    0.73    0.49
  -2  -3  -3    0.54    0.45
   2   3   3    0.87    0.41
   2   3   3    0.93    0.46
  -3  -3  -3  870.66   36.61
  -3  -3  -3  869.64   36.76
   3   3   3  885.68   36.52
   3   3   3  892.23   36.62
  -4  -3  -3    9.80    1.37
  -4  -3  -3   11.29    1.43
  -4  -3  -3    8.20    1.33
   4   3   3    7.78    1.25
   4   3   3    9.69    1.29
  -5  -3  -3  451.86   19.57
  -5  -3  -3  455.28   20.03
  -5  -3  -3  465.66   19.71
   5   3   3  442.22   19.67
   5   3   3  455.65   19.56
  -6  -3  -3   62.02    4.41
  -6  -3  -3   63.63    3.80
  -6  -3  -3   67.80    4.05
   6   3   3   63.59    4.01
   6   3   3   57.02    3.79
  -7  -3  -3  507.65   24.21
  -7  -3  -3  537.11   23.43
  -7  -3  -3  529.69   23.64
   7   3   3  591.75   23.69
   7   3   3  539.58   23.76
  -8  -3  -3  285.55   13.25
  -8  -3  -3  298.66   13.63
  -8  -3  -3  273.74   14.24
   8   3   3  280.36   13.42
   8   3   3  296.02   13.70
  -9  -3  -3   56.40    4.59
  -9  -3  -3   57.28    5.49
  -9  -3  -3   48.54    4.10
   9   3   3   64.71    4.85
   9   3   3   58.45    4.46
 -10  -3  -3   77.72    5.25
 -10  -3  -3   86.34    7.00
 -10  -3  -3   77.41    5.83
  10   3   3   78.69    5.62
  10   3   3   84.53    6.14
 -11  -3  -3   10.09    3.30
 -11  -3  -3   11.67    2.92
 -11  -3  -3   10.50    2.30
  11   3   3   14.14    2.99
  11   3   3   13.46    2.70
 -12  -3  -3    6.88    3.43
 -12  -3  -3    0.20    1.95
 -12  -3  -3    8.71    2.74
  12   3   3    1.90    2.26
  12   3   3    0.89    2.44
 -13  -3  -3   53.66    7.93
 -13  -3  -3   60.17    6.64
 -13  -3  -3   55.36    5.01
  13   3   3   57.45    5.89
  13   3   3   70.20    6.81
 -14  -3  -3    9.68    4.63
 -14  -3  -3    3.80    3.40
  14   3   3    5.83    3.84
  14   3   3    6.09    3.32
 -15  -3  -3   11.86    4.03
 -15  -3  -3    5.20    5.41
  15   3   3    5.79    4.21
  15   3   3    8.22    3.70
 -16  -3  -3   62.10   10.08
  16   3   3  103.69    9.51
  16   3   3   95.90   10.26
  15  -4  -3    1.01    5.02
  15  -4  -3    0.63    4.67
  15  -4  -3   -7.43    5.67
 -15   4   3    0.01    4.50
 -15   4   3    1.73    5.30
  14  -4  -3    5.31    5.29
  14  -4  -3   24.22    5.19
  14  -4  -3    8.61    4.41
 -14   4   3   18.90    4.49
 -14   4   3   19.85    5.34
  13  -4  -3   -1.95    3.05
  13  -4  -3   -6.16    4.33
  13  -4  -3    1.05    3.76
 -13   4   3    1.61    3.83
  12  -4  -3    3.02    4.22
  12  -4  -3    4.41    2.90
  12  -4  -3    3.30    3.01
 -12   4   3    5.15    3.29
 -12   4   3   -2.27    3.16
  11  -4  -3  124.08    8.56
  11  -4  -3  104.50    8.17
  11  -4  -3  135.53    9.98
 -11   4   3  105.03    9.03
 -11   4   3  128.19    8.33
  10  -4  -3  156.70   10.68
  10  -4  -3  139.64    9.47
  10  -4  -3  185.62   10.05
 -10   4   3  137.28    9.94
 -10   4   3  178.59    9.64
   9  -4  -3    1.29    2.48
   9  -4  -3    5.27    2.26
   9  -4  -3    4.18    2.50
  -9   4   3    2.77    2.44
  -9   4   3    2.73    2.13
   8  -4  -3    2.50    1.87
   8  -4  -3    0.16    1.99
   8  -4  -3    1.91    1.83
  -8   4   3   -1.67    1.71
  -8   4   3    0.20    1.40
   7  -4  -3   11.10    2.24
   7  -4  -3   11.65    2.19
   7  -4  -3    9.81    2.50
  -7   4   3   12.86    2.19
  -7   4   3   12.60    2.53
   6  -4  -3   73.49    5.05
   6  -4  -3   72.45    5.23
   6  -4  -3   70.13    4.92
  -6   4   3   77.46    4.74
  -6   4   3   70.22    5.04
   5  -4  -3   63.50    4.35
   5  -4  -3   53.68    3.98
  -5   4   3   57.16    4.18
  -5   4   3   57.66    3.82
   4  -4  -3  831.63   32.85
   4  -4  -3  707.90   32.32
  -4   4   3  710.84   32.45
  -4   4   3  790.03   32.28
   3  -4  -3    0.77    0.86
   3  -4  -3    0.02    0.71
  -3   4   3    0.99    0.82
  -3   4   3   -0.43    0.61
   2  -4  -3  143.11    6.63
   2  -4  -3  128.43    6.36
  -2   4   3  130.92    6.21
  -2   4   3  129.85    6.38
   1  -4  -3    0.01    0.50
   1  -4  -3   -0.39    0.51
  -1   4   3   -0.45    0.41
  -1   4   3    0.09    0.42
   0  -4  -3   31.23    1.94
   0  -4  -3   31.10    1.96
   0   4   3   31.88    1.70
   0   4   3   30.48    1.72
  -1  -4  -3   29.04    1.66
  -1  -4  -3   26.16    1.68
   1   4   3   24.18    1.40
   1   4   3   25.57    1.36
  -2  -4  -3   60.15    2.98
  -2  -4  -3   56.98    3.07
   2   4   3   59.00    2.80
   2   4   3   58.68    2.74
  -3  -4  -3  138.25    6.31
  -3  -4  -3  130.93    6.40
   3   4   3  139.83    6.18
   3   4   3  139.56    6.10
  -4  -4  -3   23.98    1.89
  -4  -4  -3   24.33    2.06
   4   4   3   20.84    1.73
   4   4   3   24.00    1.70
  -5  -4  -3  134.53    6.62
  -5  -4  -3  137.34    6.52
   5   4   3  140.12    6.48
   5   4   3  128.10    6.38
  -6  -4  -3  225.33   10.13
  -6  -4  -3  223.53   10.37
  -6  -4  -3  221.60   10.81
   6   4   3  220.61   10.16
   6   4   3  216.05   10.22
  -7  -4  -3   17.90    2.07
  -7  -4  -3   21.47    2.95
  -7  -4  -3   18.15    2.40
   7   4   3   18.86    2.41
   7   4   3   20.21    2.22
  -8  -4  -3   -0.31    1.46
  -8  -4  -3    0.12    1.19
   8   4   3    1.08    1.19
   8   4   3   -1.52    1.03
  -9  -4  -3   84.73    6.42
  -9  -4  -3   82.32    5.09
  -9  -4  -3   88.04    5.72
   9   4   3   83.56    5.57
 -10  -4  -3  107.63    6.94
 -10  -4  -3  114.53    7.95
 -10  -4  -3  105.94    6.02
  10   4   3  101.44    6.43
  10   4   3   97.45    6.69
 -11  -4  -3   12.92    2.20
 -11  -4  -3   12.84    3.39
 -11  -4  -3   17.43    3.24
  11   4   3   10.21    2.43
  11   4   3   12.00    2.43
 -12  -4  -3   44.05    6.78
 -12  -4  -3   39.99    5.16
 -12  -4  -3   37.96    3.78
  12   4   3   32.62    4.47
  12   4   3   36.08    5.06
 -13  -4  -3   50.83    7.34
 -13  -4  -3   66.28    6.78
  13   4   3   54.53    6.35
  13   4   3   58.24    5.81
 -14  -4  -3    9.61    4.60
 -14  -4  -3    0.21    3.52
  14   4   3    1.23    3.55
  14   4   3   10.57    3.40
 -15  -4  -3  153.37   12.57
 -15  -4  -3  153.38   10.71
  15   4   3  161.47   11.54
  15   4   3  142.81   10.31
  15  -5  -3   -2.47    6.43
  15  -5  -3    5.08    5.08
  15  -5  -3    7.47    5.61
 -15   5   3    2.27    4.18
 -15   5   3    5.70    5.58
  14  -5  -3  107.35   10.38
  14  -5  -3  105.76   10.17
  14  -5  -3  106.80   11.82
 -14   5   3   99.92    8.85
 -14   5   3  116.85   10.53
  13  -5  -3    0.30    3.59
  13  -5  -3   -0.79    4.83
  13  -5  -3   10.45    4.02
 -13   5   3    4.10    4.29
 -13   5   3    6.39    3.52
  12  -5  -3  147.01   11.08
  12  -5  -3  116.40    9.33
  12  -5  -3  131.94    9.29
 -12   5   3  134.29    9.41
 -12   5   3  116.85    9.52
  11  -5  -3   53.70    6.31
  11  -5  -3   55.12    7.21
  11  -5  -3   43.64    6.34
 -11   5   3   58.40    6.89
 -11   5   3   51.59    6.15
  10  -5  -3   32.36    4.83
  10  -5  -3   36.09    5.32
  10  -5  -3   36.53    5.68
 -10   5   3   31.36    5.01
 -10   5   3   39.85    5.03
   9  -5  -3   68.09    6.21
   9  -5  -3   62.97    5.66
   9  -5  -3   69.01    6.46
  -9   5   3   69.62    5.36
  -9   5   3   67.88    6.29
   8  -5  -3  183.01   10.48
   8  -5  -3  179.77    9.93
   8  -5  -3  184.36   10.38
  -8   5   3  179.24   10.22
  -8   5   3  173.51    9.44
   7  -5  -3  103.19    6.82
   7  -5  -3   97.18    6.51
   7  -5  -3  108.28    7.26
  -7   5   3  112.99    6.33
  -7   5   3  101.84    6.78
   6  -5  -3   31.43    3.75
   6  -5  -3   38.03    3.81
   6  -5  -3   31.96    3.22
  -6   5   3   34.46    2.97
  -6   5   3   34.99    3.64
   5  -5  -3   41.48    3.45
   5  -5  -3   42.06    3.86
   5  -5  -3   47.39    3.88
  -5   5   3   38.56    3.56
  -5   5   3   42.92    3.23
   4  -5  -3  213.39   10.50
   4  -5  -3  212.75   10.20
  -4   5   3  211.13    9.93
  -4   5   3  220.48   10.31
   3  -5  -3  150.51    7.61
   3  -5  -3  149.86    7.37
  -3   5   3  148.20    7.36
  -3   5   3  155.07    7.14
   2  -5  -3   99.00    5.17
   2  -5  -3  105.18    5.40
  -2   5   3  103.58    5.10
  -2   5   3  104.05    4.93
   1  -5  -3    1.01    0.68
   1  -5  -3    0.42    0.57
  -1   5   3    0.42    0.40
  -1   5   3    0.31    0.39
   0  -5  -3  573.03   23.82
   0  -5  -3  561.77   23.79
  -1  -5  -3   74.21    3.72
  -1  -5  -3   78.96    3.66
  -2  -5  -3    1.70    0.58
  -2  -5  -3    2.56    0.54
  -3  -5  -3   93.45    4.44
  -3  -5  -3   90.74    4.53
  -4  -5  -3   38.25    2.55
  -4  -5  -3   37.20    2.32
   4   5   3   33.76    1.93
   4   5   3   35.39    1.91
  -5  -5  -3    4.79    1.03
  -5  -5  -3    5.27    0.99
   5   5   3    5.00    0.86
   5   5   3    4.10    0.82
  -6  -5  -3   27.15    2.22
  -6  -5  -3   29.02    2.50
  -6  -5  -3   23.20    2.77
   6   5   3   29.86    2.11
   6   5   3   27.34    2.12
  -7  -5  -3   32.26    2.54
  -7  -5  -3   32.13    3.36
  -7  -5  -3   35.64    2.96
   7   5   3   35.45    2.62
   7   5   3   31.17    2.58
  -8  -5  -3  117.03    7.13
  -8  -5  -3  110.96    5.85
  -8  -5  -3  110.49    6.44
   8   5   3   99.78    5.91
   8   5   3  119.98    6.19
[truncated: 1,008,286 more chars]
