# Supplementary material for: Straightforward Access to Multifunctional π‐Conjugated P‐Heterocycles Featuring an Internal Ylidic Bond
Source: Angew Chem Int Ed Engl. 2022 Jun 23;61(31):e202205548. doi: 10.1002/anie.202205548 (PMC9400969; doi:10.1002/anie.202205548)
Supplement: Supplementary file 7 — Supporting Information [file ANIE-61-0-s005.cif]

################################################################################
#                                                                              #
#------------------------------------------------------------------------------#
#                                                                              #
#           CIF file created and formatted by CRYSCALC (ver. 20-01)            #
#                                                                              #
#------------------------------------------------------------------------------#
#                                                                              #
# Date of archive creation: 03-02-2020 at 17:29:27                             #
#                                                                              #
# Input CIF files:                                                             #
#  1. sqz.cif                                                                  #
#  2. import.cif                                                               #
#                                                                              #
#------------------------------------------------------------------------------#
#                                                                              #
# Date of experiment: 03 fevrier 2020                                          #
# Experimenter      : Thierry Roisnel                                          #
#                                                                              #
# Instrument        : D8 VENTURE Bruker AXS                                    #
# Laboratory        : CDIFX/ISCR (UMR6226 Rennes)                              #
# CDIFX ID          : D20-0069                                                 #
# Sample ID         : DT540                                                    #
# Proposer          : PA. Bouit [OMC/ISCR]                                     #
#                                                                              #
#------------------------------------------------------------------------------#
#                                                                              #
# Please use the following crystallographer details for CIF file deposition    #
# at CCDC or FIZ Karsruhe :                                                    #
#                                                                              #
# Crystallographer name : Thierry ROISNEL                                      #
# Publishing name :       Thierry ROISNEL                                      #
# Email adress :          thierry.roisnel@univ-rennes1.fr                      #
# Affiliation :           CDIFX ISCR CNRS Univ Rennes                          #
# Country :               France                                               #
# ORCID ID :              0000-0002-6088-4472                                  #
#                                                                              #
# Please use the following address for further publication:                    #
#                                                                              #
# Thierry Roisnel                                                              #
# Univ Rennes, CNRS, ISCR (Institut des Sciences Chimiques de Rennes) UMR 6226 #
# F-35000 Rennes, France                                                       #
#                                                                              #
################################################################################


data_DT540

#------------------------------------------------------------------------------#
# Date of experiment: 03 fevrier 2020                                          #
#------------------------------------------------------------------------------#


#------------------------------------------------------------------------------#
#                             CHEMICAL INFORMATION                             #
#------------------------------------------------------------------------------#
 

_chemical_name_systematic
;
 ?
;
_chemical_formula_moiety              'C32 H23 O P'
_chemical_formula_sum                 'C32 H23 O P'
_chemical_formula_weight               454.47
_chemical_compound_source             'synthesis as described'

#------------------------------------------------------------------------------#
#                            UNIT CELL INFORMATION                             #
#------------------------------------------------------------------------------#
 

_space_group_crystal_system              triclinic
_space_group_name_H-M_alt                'P -1'
_space_group_name_Hall                   '-P 1'
_space_group_IT_number                     2
loop_
  _space_group_symop_operation_xyz
 'x, y, z'
 '-x, -y, -z'

_cell_length_a                         10.1144(8)
_cell_length_b                         14.5902(12)
_cell_length_c                         17.2815(12)
_cell_angle_alpha                      90.342(3)
_cell_angle_beta                       97.270(3)
_cell_angle_gamma                      103.927(3)
_cell_volume                           2453.6(3)
_cell_formula_units_Z                 4
_cell_measurement_temperature         150
_cell_measurement_reflns_used          9804
_cell_measurement_theta_min            2.5398
_cell_measurement_theta_max            27.5266
_cell_measurement_wavelength        0.710730


#------------------------------------------------------------------------------#
#                              ORIENTATION MATRIX                              #
#------------------------------------------------------------------------------#
 
_diffrn_orient_matrix_UB_11  -0.0540633
_diffrn_orient_matrix_UB_21  -0.0700850
_diffrn_orient_matrix_UB_31   0.0522006
_diffrn_orient_matrix_UB_12  -0.0580747
_diffrn_orient_matrix_UB_22   0.0347385
_diffrn_orient_matrix_UB_32   0.0203521
_diffrn_orient_matrix_UB_13  -0.0309140
_diffrn_orient_matrix_UB_23  -0.0208822
_diffrn_orient_matrix_UB_33  -0.0449003


#------------------------------------------------------------------------------#
#                             CRYSTAL INFORMATION                              #
#------------------------------------------------------------------------------#
 
_exptl_crystal_description             prism
_exptl_crystal_colour                  colourless
_exptl_crystal_size_max                 0.280
_exptl_crystal_size_mid                 0.230
_exptl_crystal_size_min                 0.090
_exptl_crystal_density_meas           ?                               
_exptl_crystal_density_diffrn         1.230                           
_exptl_crystal_density_method         ?                               
_exptl_crystal_F_000                  952                             
_exptl_special_details
;
 ?
;

#------------------------------------------------------------------------------#
#                            ABSORPTION CORRECTION                             #
#------------------------------------------------------------------------------#
 
_exptl_absorpt_coefficient_mu                         0.134
_exptl_absorpt_correction_type                       multi-scan
_exptl_absorpt_process_details
;
  [Sheldrick, G.M. (2014). SADABS Bruker AXS Inc., Madison, Wisconsin, USA]
;
_exptl_absorpt_correction_T_min                         0.877
_exptl_absorpt_correction_T_max                         0.988

#------------------------------------------------------------------------------#
#                               DATA COLLECTION                                #
#------------------------------------------------------------------------------#
 
_diffrn_measurement_device_type         'D8 VENTURE Bruker AXS'
_diffrn_measurement_method              'rotation images'
_diffrn_detector                        '(CMOS) PHOTON 100'
_diffrn_detector_area_resol_mean        10.4167
_diffrn_ambient_temperature             150
_diffrn_radiation_wavelength            0.71073
_diffrn_radiation_type                  MoK\a
_diffrn_radiation_probe                 x-ray
_diffrn_radiation_source                'Incoatec microfocus sealed tube'
_diffrn_radiation_monochromator         'multilayer monochromator'
_diffrn_source_current                  1.0
_diffrn_source_voltage                  50.0
_diffrn_reflns_av_r_equivalents         0.0552
_diffrn_reflns_av_uneti/neti            0.0495
_diffrn_reflns_number                   42583
_diffrn_reflns_limit_h_min              -13
_diffrn_reflns_limit_h_max              13
_diffrn_reflns_limit_k_min              -18
_diffrn_reflns_limit_k_max              18
_diffrn_reflns_limit_l_min              -21
_diffrn_reflns_limit_l_max              22
_diffrn_reflns_theta_min                2.267
_diffrn_reflns_theta_max                27.566
_diffrn_reflns_theta_full               25.242
_diffrn_measured_fraction_theta_full    0.990
_diffrn_measured_fraction_theta_max     0.986
_reflns_number_total                    11188
_reflns_number_gt                       8699
_reflns_threshold_expression            >2sigma(I)
_reflns_Friedel_coverage                0.000
_reflns_Friedel_fraction_max            .
_reflns_Friedel_fraction_full           .

_reflns_special_details
;
Reflections were merged by SHELXL according to the crystal
class for the calculation of statistics and refinement.

_reflns_Friedel_fraction is defined as the number of unique
Friedel pairs measured divided by the number that would be
possible theoretically, ignoring centric projections and
systematic absences.
;

#------------------------------------------------------------------------------#
#                            COMPUTER PROGRAMS USED                            #
#------------------------------------------------------------------------------#
 
_computing_data_collection       'SAINT (Bruker, 2014)'
_computing_cell_refinement       'APEX3 (Bruker, 2015)'
_computing_data_reduction        'SAINT (Bruker, 2014)'
_computing_structure_solution    'SHELXT (G. Sheldrick, 2015)'
_computing_structure_refinement  'SHELXL-2018_3 (Sheldrick, 2018)'
_computing_molecular_graphics    
;
   'SXGRAPH (L. Farrugia, 1999), Mercury (CSD, 2016)'
;
_computing_publication_material  'CRYSCALC (T. Roisnel, local program, 2019)'

#------------------------------------------------------------------------------#
#                            REFINEMENT INFORMATION                            #
#------------------------------------------------------------------------------#
 
_refine_special_details
;
Refinement of F^2^ against ALL reflections.  The weighted R-factor wR and
goodness of fit S are based on F^2^, conventional R-factors R are based
on F, with F set to zero for negative F^2^. The threshold expression of
F^2^ > 2sigma(F^2^) is used only for calculating R-factors(gt) etc. and is
not relevant to the choice of reflections for refinement.  R-factors based
on F^2^ are statistically about twice as large as those based on F, and R-
factors based on ALL data will be even larger.
;
_refine_ls_structure_factor_coef        Fsqd
_refine_ls_matrix_type                  full
_refine_ls_weighting_scheme             calc
_refine_ls_weighting_details            
        'w=1/[\s^2^(Fo^2^)+(0.0353P)^2^+2.6574P] where P=(Fo^2^+2Fc^2^)/3'
_atom_sites_solution_primary            dual
_atom_sites_solution_secondary          difmap
_atom_sites_solution_hydrogens          geom
_refine_ls_hydrogen_treatment           constr
_refine_ls_extinction_method            none
_refine_ls_extinction_coef              .
_refine_ls_number_reflns                11188
_refine_ls_number_parameters            613
_refine_ls_number_restraints            0
_refine_ls_R_factor_all                 0.0723
_refine_ls_R_factor_gt                  0.0521
_refine_ls_wR_factor_ref                0.1288
_refine_ls_wR_factor_gt                 0.1182
_refine_ls_goodness_of_fit_ref          1.030
_refine_ls_restrained_S_all             1.030
_refine_ls_shift/su_max                 0.001
_refine_ls_shift/su_mean                0.000
_refine_diff_density_max                0.363
_refine_diff_density_min                -0.387
_refine_diff_density_rms                0.055

#------------------------------------------------------------------------------#
#               ATOMIC TYPES, COORDINATES AND THERMAL PARAMETERS               #
#------------------------------------------------------------------------------#
 
loop_
    _atom_type_symbol
    _atom_type_description
    _atom_type_scat_dispersion_real
    _atom_type_scat_dispersion_imag
    _atom_type_scat_source
C   C    0.0033  0.0016  'International Tables Vol C Tables 4.2.6.8 and 6.1.1.4'
H   H    0.0000  0.0000  'International Tables Vol C Tables 4.2.6.8 and 6.1.1.4'
O   O    0.0106  0.0060  'International Tables Vol C Tables 4.2.6.8 and 6.1.1.4'
P   P    0.1023  0.0942  'International Tables Vol C Tables 4.2.6.8 and 6.1.1.4'

loop_
    _atom_site_label
    _atom_site_type_symbol
    _atom_site_fract_x
    _atom_site_fract_y
    _atom_site_fract_z
    _atom_site_U_iso_or_equiv
    _atom_site_adp_type
    _atom_site_occupancy
    _atom_site_site_symmetry_order
    _atom_site_calc_flag
    _atom_site_refinement_flags_posn
    _atom_site_refinement_flags_adp
    _atom_site_refinement_flags_occupancy
    _atom_site_disorder_assembly
    _atom_site_disorder_group
P1   P   0.38840(5)   0.72605(3)   0.75964(3)   0.02160(12) Uani 1 1 d    .     .  . . . 
C1   C   0.4547(2)    0.68079(15)  0.84962(12)  0.0263(4)   Uani 1 1 d    .     .  . . . 
C2   C   0.4528(3)    0.72630(18)  0.92041(14)  0.0383(5)   Uani 1 1 d    .     .  . . . 
H2   H   0.413327     0.779104     0.921295     0.046       Uiso 1 1 calc R     U  . . . 
C3   C   0.5083(3)    0.6947(2)    0.98934(14)  0.0453(6)   Uani 1 1 d    .     .  . . . 
H3   H   0.505235     0.724845     1.037718     0.054       Uiso 1 1 calc R     U  . . . 
C4   C   0.5684(3)    0.61890(19)  0.98787(15)  0.0455(6)   Uani 1 1 d    .     .  . . . 
H4   H   0.607959     0.598103     1.035304     0.055       Uiso 1 1 calc R     U  . . . 
C5   C   0.5713(3)    0.57343(17)  0.91819(15)  0.0422(6)   Uani 1 1 d    .     .  . . . 
H5   H   0.611818     0.521081     0.917761     0.051       Uiso 1 1 calc R     U  . . . 
C6   C   0.5150(2)    0.60422(15)  0.84866(13)  0.0305(5)   Uani 1 1 d    .     .  . . . 
H6   H   0.517528     0.573288     0.800528     0.037       Uiso 1 1 calc R     U  . . . 
C7   C   0.3674(2)    0.63459(14)  0.68484(12)  0.0219(4)   Uani 1 1 d    .     .  . . . 
C8   C   0.2846(2)    0.54423(14)  0.69355(13)  0.0270(4)   Uani 1 1 d    .     .  . . . 
H8   H   0.240674     0.530599     0.739033     0.032       Uiso 1 1 calc R     U  . . . 
C9   C   0.2672(2)    0.47517(15)  0.63564(14)  0.0303(5)   Uani 1 1 d    .     .  . . . 
H9   H   0.212763     0.413543     0.642056     0.036       Uiso 1 1 calc R     U  . . . 
C10  C   0.3283(2)    0.49466(16)  0.56837(13)  0.0326(5)   Uani 1 1 d    .     .  . . . 
H10  H   0.315194     0.446650     0.528805     0.039       Uiso 1 1 calc R     U  . . . 
C11  C   0.4083(3)    0.58391(17)  0.55874(14)  0.0385(6)   Uani 1 1 d    .     .  . . . 
H11  H   0.449588     0.597594     0.512393     0.046       Uiso 1 1 calc R     U  . . . 
C12  C   0.4281(2)    0.65371(15)  0.61720(13)  0.0315(5)   Uani 1 1 d    .     .  . . . 
H12  H   0.483663     0.714968     0.610731     0.038       Uiso 1 1 calc R     U  . . . 
C21  C   0.5172(2)    0.82742(14)  0.73817(12)  0.0233(4)   Uani 1 1 d    .     .  . . . 
C22  C   0.6562(2)    0.82674(16)  0.75725(13)  0.0293(5)   Uani 1 1 d    .     .  . . . 
H22  H   0.679687     0.770601     0.775325     0.035       Uiso 1 1 calc R     U  . . . 
C23  C   0.7590(2)    0.90637(17)  0.75010(14)  0.0336(5)   Uani 1 1 d    .     .  . . . 
H23  H   0.852704     0.905337     0.763047     0.040       Uiso 1 1 calc R     U  . . . 
C24  C   0.7238(2)    0.98808(16)  0.72374(14)  0.0344(5)   Uani 1 1 d    .     .  . . . 
H24  H   0.794119     1.043502     0.719417     0.041       Uiso 1 1 calc R     U  . . . 
C25  C   0.5878(2)    0.98983(15)  0.70370(14)  0.0301(5)   Uani 1 1 d    .     .  . . . 
H25  H   0.566337     1.046521     0.685468     0.036       Uiso 1 1 calc R     U  . . . 
C26  C   0.4801(2)    0.90950(14)  0.70969(12)  0.0227(4)   Uani 1 1 d    .     .  . . . 
C27  C   0.3351(2)    0.91286(13)  0.68808(12)  0.0214(4)   Uani 1 1 d    .     .  . . . 
C28  C   0.3034(2)    0.98076(13)  0.63669(12)  0.0235(4)   Uani 1 1 d    .     .  . . . 
H28  H   0.375795     1.023021     0.615590     0.028       Uiso 1 1 calc R     U  . . . 
C29  C   0.1702(2)    0.98807(14)  0.61583(13)  0.0268(4)   Uani 1 1 d    .     .  . . . 
H29  H   0.151575     1.035156     0.581280     0.032       Uiso 1 1 calc R     U  . . . 
C30  C   0.0637(2)    0.92609(15)  0.64574(13)  0.0276(4)   Uani 1 1 d    .     .  . . . 
H30  H  -0.028223     0.931151     0.632380     0.033       Uiso 1 1 calc R     U  . . . 
C31  C   0.0915(2)    0.85731(14)  0.69477(12)  0.0255(4)   Uani 1 1 d    .     .  . . . 
H31  H   0.017050     0.814253     0.713499     0.031       Uiso 1 1 calc R     U  . . . 
C32  C   0.2266(2)    0.84822(13)  0.71838(12)  0.0218(4)   Uani 1 1 d    .     .  . . . 
C33  C   0.2485(2)    0.77205(14)  0.76870(12)  0.0240(4)   Uani 1 1 d    .     .  . . . 
C34  C   0.1527(2)    0.71980(14)  0.81630(12)  0.0251(4)   Uani 1 1 d    .     .  . . . 
O35  O   0.14768(16)  0.63585(10)  0.83152(10)  0.0345(4)   Uani 1 1 d    .     .  . . . 
C36  C   0.0673(2)    0.77047(15)  0.85721(12)  0.0267(4)   Uani 1 1 d    .     .  . . . 
C37  C   0.1184(3)    0.86342(17)  0.88537(14)  0.0365(5)   Uani 1 1 d    .     .  . . . 
H37  H   0.206234     0.897802     0.874669     0.044       Uiso 1 1 calc R     U  . . . 
C38  C   0.0425(3)    0.9063(2)    0.92889(16)  0.0480(7)   Uani 1 1 d    .     .  . . . 
H38  H   0.078632     0.969564     0.948333     0.058       Uiso 1 1 calc R     U  . . . 
C39  C  -0.0851(3)    0.8572(2)    0.94395(16)  0.0489(7)   Uani 1 1 d    .     .  . . . 
H39  H  -0.136760     0.886770     0.973962     0.059       Uiso 1 1 calc R     U  . . . 
C40  C  -0.1381(3)    0.7660(2)    0.91593(15)  0.0426(6)   Uani 1 1 d    .     .  . . . 
H40  H  -0.226941     0.732828     0.925990     0.051       Uiso 1 1 calc R     U  . . . 
C41  C  -0.0624(2)    0.72184(17)  0.87281(13)  0.0325(5)   Uani 1 1 d    .     .  . . . 
H41  H  -0.099157     0.658347     0.853955     0.039       Uiso 1 1 calc R     U  . . . 
P2   P   0.73951(5)   0.35150(3)   0.69376(3)   0.02075(12) Uani 1 1 d    .     .  . . . 
C51  C   0.8027(2)    0.46522(14)  0.65228(12)  0.0228(4)   Uani 1 1 d    .     .  . . . 
C52  C   0.9170(2)    0.48236(16)  0.61272(14)  0.0327(5)   Uani 1 1 d    .     .  . . . 
H52  H   0.959499     0.432611     0.603682     0.039       Uiso 1 1 calc R     U  . . . 
C53  C   0.9694(2)    0.57185(17)  0.58630(15)  0.0383(6)   Uani 1 1 d    .     .  . . . 
H53  H   1.048326     0.583277     0.559901     0.046       Uiso 1 1 calc R     U  . . . 
C54  C   0.9076(3)    0.64366(16)  0.59818(14)  0.0368(6)   Uani 1 1 d    .     .  . . . 
H54  H   0.944342     0.704897     0.580450     0.044       Uiso 1 1 calc R     U  . . . 
C55  C   0.7928(3)    0.62748(16)  0.63562(15)  0.0417(6)   Uani 1 1 d    .     .  . . . 
H55  H   0.749794     0.677472     0.642975     0.050       Uiso 1 1 calc R     U  . . . 
C56  C   0.7384(3)    0.53820(16)  0.66300(14)  0.0358(5)   Uani 1 1 d    .     .  . . . 
H56  H   0.658621     0.527229     0.688648     0.043       Uiso 1 1 calc R     U  . . . 
C57  C   0.8194(2)    0.36109(14)  0.79388(12)  0.0251(4)   Uani 1 1 d    .     .  . . . 
C58  C   0.7765(3)    0.28737(17)  0.84289(14)  0.0368(5)   Uani 1 1 d    .     .  . . . 
H58  H   0.706032     0.233526     0.823675     0.044       Uiso 1 1 calc R     U  . . . 
C59  C   0.8372(3)    0.2931(2)    0.91988(15)  0.0470(7)   Uani 1 1 d    .     .  . . . 
H59  H   0.807442     0.243475     0.953737     0.056       Uiso 1 1 calc R     U  . . . 
C60  C   0.9413(3)    0.3711(2)    0.94764(15)  0.0489(7)   Uani 1 1 d    .     .  . . . 
H60  H   0.981924     0.374970     1.000585     0.059       Uiso 1 1 calc R     U  . . . 
C61  C   0.9859(3)    0.44277(17)  0.89893(14)  0.0416(6)   Uani 1 1 d    .     .  . . . 
H61  H   1.058552     0.495382     0.918007     0.050       Uiso 1 1 calc R     U  . . . 
C71  C   0.80245(19)  0.26474(13)  0.64522(12)  0.0204(4)   Uani 1 1 d    .     .  . . . 
C72  C   0.9386(2)    0.25946(14)  0.66694(12)  0.0251(4)   Uani 1 1 d    .     .  . . . 
H72  H   0.995355     0.302055     0.706283     0.030       Uiso 1 1 calc R     U  . . . 
C62  C   0.9250(2)    0.43862(15)  0.82177(13)  0.0312(5)   Uani 1 1 d    .     .  . . . 
H62  H   0.955400     0.488531     0.788263     0.037       Uiso 1 1 calc R     U  . . . 
C73  C   0.9915(2)    0.19332(15)  0.63204(13)  0.0284(5)   Uani 1 1 d    .     .  . . . 
H73  H   1.084073     0.190392     0.646753     0.034       Uiso 1 1 calc R     U  . . . 
C74  C   0.9073(2)    0.13137(16)  0.57525(13)  0.0301(5)   Uani 1 1 d    .     .  . . . 
H74  H   0.943056     0.086437     0.549983     0.036       Uiso 1 1 calc R     U  . . . 
C75  C   0.7716(2)    0.13399(15)  0.55480(12)  0.0263(4)   Uani 1 1 d    .     .  . . . 
H75  H   0.715429     0.089450     0.516628     0.032       Uiso 1 1 calc R     U  . . . 
C76  C   0.71425(19)  0.20064(13)  0.58881(11)  0.0198(4)   Uani 1 1 d    .     .  . . . 
C77  C   0.56780(19)  0.20083(13)  0.56658(11)  0.0197(4)   Uani 1 1 d    .     .  . . . 
C78  C   0.4951(2)    0.15130(14)  0.49809(12)  0.0234(4)   Uani 1 1 d    .     .  . . . 
H78  H   0.541724     0.119061     0.466890     0.028       Uiso 1 1 calc R     U  . . . 
C79  C   0.3581(2)    0.14791(15)  0.47459(12)  0.0263(4)   Uani 1 1 d    .     .  . . . 
H79  H   0.311064     0.113005     0.428511     0.032       Uiso 1 1 calc R     U  . . . 
C80  C   0.2904(2)    0.19631(14)  0.51938(12)  0.0260(4)   Uani 1 1 d    .     .  . . . 
H80  H   0.196718     0.195522     0.503458     0.031       Uiso 1 1 calc R     U  . . . 
C81  C   0.3586(2)    0.24545(14)  0.58678(12)  0.0247(4)   Uani 1 1 d    .     .  . . . 
H81  H   0.310299     0.278242     0.616431     0.030       Uiso 1 1 calc R     U  . . . 
C82  C   0.49763(19)  0.24892(13)  0.61348(12)  0.0205(4)   Uani 1 1 d    .     .  . . . 
C83  C   0.5640(2)    0.30466(14)  0.68432(12)  0.0236(4)   Uani 1 1 d    .     .  . . . 
C84  C   0.4986(2)    0.33550(14)  0.74536(12)  0.0246(4)   Uani 1 1 d    .     .  . . . 
O85  O   0.55343(16)  0.41052(10)  0.78411(10)  0.0330(4)   Uani 1 1 d    .     .  . . . 
C86  C   0.3711(2)    0.27332(15)  0.77107(12)  0.0243(4)   Uani 1 1 d    .     .  . . . 
C87  C   0.3446(2)    0.17548(15)  0.76603(13)  0.0297(5)   Uani 1 1 d    .     .  . . . 
H87  H   0.403545     0.146342     0.741344     0.036       Uiso 1 1 calc R     U  . . . 
C88  C   0.2335(3)    0.11974(17)  0.79648(14)  0.0367(5)   Uani 1 1 d    .     .  . . . 
H88  H   0.216691     0.052828     0.792871     0.044       Uiso 1 1 calc R     U  . . . 
C89  C   0.1464(3)    0.16210(19)  0.83243(14)  0.0403(6)   Uani 1 1 d    .     .  . . . 
H89  H   0.069504     0.124202     0.853045     0.048       Uiso 1 1 calc R     U  . . . 
C90  C   0.1723(2)    0.25964(19)  0.83800(14)  0.0372(5)   Uani 1 1 d    .     .  . . . 
H90  H   0.113157     0.288639     0.862664     0.045       Uiso 1 1 calc R     U  . . . 
C91  C   0.2841(2)    0.31531(16)  0.80776(12)  0.0289(5)   Uani 1 1 d    .     .  . . . 
H91  H   0.301567     0.382216     0.812050     0.035       Uiso 1 1 calc R     U  . . . 

loop_
    _atom_site_aniso_label
    _atom_site_aniso_U_11
    _atom_site_aniso_U_22
    _atom_site_aniso_U_33
    _atom_site_aniso_U_23
    _atom_site_aniso_U_13
    _atom_site_aniso_U_12
P1   0.0242(3)    0.0162(2)    0.0257(3)    0.00183(19)  0.0050(2)    0.00656(19) 
C1   0.0297(11)   0.0237(10)   0.0247(10)   0.0026(8)    0.0029(8)    0.0053(8)   
C2   0.0449(14)   0.0405(14)   0.0326(13)  -0.0024(10)   0.0058(11)   0.0159(11)  
C3   0.0520(16)   0.0568(17)   0.0246(12)  -0.0022(11)   0.0030(11)   0.0096(13)  
C4   0.0584(17)   0.0410(14)   0.0300(13)   0.0108(11)  -0.0057(12)   0.0042(12)  
C5   0.0570(16)   0.0268(12)   0.0391(14)   0.0062(10)  -0.0082(12)   0.0103(11)  
C6   0.0396(12)   0.0204(10)   0.0295(11)   0.0014(8)   -0.0030(9)    0.0071(9)   
C7   0.0210(9)    0.0204(9)    0.0254(10)   0.0015(8)   -0.0005(8)    0.0088(7)   
C8   0.0253(10)   0.0218(10)   0.0343(12)  -0.0002(8)    0.0056(9)    0.0061(8)   
C9   0.0240(10)   0.0245(11)   0.0411(13)  -0.0054(9)   -0.0007(9)    0.0060(8)   
C10  0.0364(12)   0.0317(12)   0.0306(12)  -0.0087(9)   -0.0041(9)    0.0147(10)  
C11  0.0530(15)   0.0370(13)   0.0291(12)   0.0006(10)   0.0120(11)   0.0149(11)  
C12  0.0423(13)   0.0235(11)   0.0308(12)   0.0059(9)    0.0090(10)   0.0095(9)   
C21  0.0238(10)   0.0219(10)   0.0251(10)   0.0011(8)    0.0060(8)    0.0056(8)   
C22  0.0260(11)   0.0307(11)   0.0334(12)   0.0054(9)    0.0050(9)    0.0105(9)   
C23  0.0206(10)   0.0403(13)   0.0394(13)   0.0037(10)   0.0037(9)    0.0067(9)   
C24  0.0255(11)   0.0307(12)   0.0418(13)   0.0048(10)   0.0048(10)  -0.0037(9)   
C25  0.0279(11)   0.0218(10)   0.0391(13)   0.0051(9)    0.0045(9)    0.0027(8)   
C26  0.0239(10)   0.0192(9)    0.0254(10)   0.0008(8)    0.0056(8)    0.0050(8)   
C27  0.0238(10)   0.0152(9)    0.0257(10)  -0.0023(7)    0.0036(8)    0.0057(7)   
C28  0.0270(10)   0.0156(9)    0.0280(11)   0.0001(8)    0.0065(8)    0.0038(8)   
C29  0.0317(11)   0.0217(10)   0.0291(11)   0.0022(8)    0.0027(9)    0.0111(8)   
C30  0.0238(10)   0.0280(11)   0.0323(11)  -0.0037(9)    0.0013(9)    0.0104(8)   
C31  0.0234(10)   0.0210(10)   0.0310(11)  -0.0030(8)    0.0033(8)    0.0037(8)   
C32  0.0249(10)   0.0150(9)    0.0260(10)  -0.0025(7)    0.0042(8)    0.0053(7)   
C33  0.0226(10)   0.0181(9)    0.0322(11)   0.0003(8)    0.0071(8)    0.0049(8)   
C34  0.0267(10)   0.0176(9)    0.0292(11)  -0.0001(8)    0.0030(8)    0.0023(8)   
O35  0.0371(9)    0.0193(7)    0.0481(10)   0.0068(7)    0.0120(7)    0.0052(6)   
C36  0.0277(11)   0.0274(11)   0.0263(11)   0.0024(8)    0.0046(8)    0.0084(8)   
C37  0.0387(13)   0.0311(12)   0.0398(13)  -0.0044(10)   0.0082(10)   0.0072(10)  
C38  0.0572(17)   0.0421(15)   0.0474(16)  -0.0139(12)   0.0040(13)   0.0194(13)  
C39  0.0515(16)   0.0663(19)   0.0388(15)  -0.0051(13)   0.0099(12)   0.0318(15)  
C40  0.0298(12)   0.0642(18)   0.0379(14)   0.0074(12)   0.0080(10)   0.0171(12)  
C41  0.0269(11)   0.0381(13)   0.0324(12)   0.0042(10)   0.0051(9)    0.0073(9)   
P2   0.0211(2)    0.0164(2)    0.0252(3)   -0.00116(19)  0.0030(2)    0.00532(19) 
C51  0.0224(9)    0.0190(9)    0.0248(10)   0.0003(8)   -0.0026(8)    0.0039(7)   
C52  0.0259(11)   0.0281(11)   0.0453(14)   0.0096(10)   0.0055(10)   0.0082(9)   
C53  0.0311(12)   0.0323(12)   0.0483(15)   0.0137(11)   0.0036(11)   0.0023(10)  
C54  0.0443(14)   0.0220(11)   0.0366(13)   0.0061(9)   -0.0056(11)  -0.0009(10)  
C55  0.0653(17)   0.0217(11)   0.0428(14)   0.0035(10)   0.0101(13)   0.0182(11)  
C56  0.0457(14)   0.0259(11)   0.0402(13)   0.0023(10)   0.0127(11)   0.0137(10)  
C57  0.0296(11)   0.0242(10)   0.0242(10)  -0.0001(8)    0.0042(8)    0.0113(8)   
C58  0.0423(13)   0.0323(12)   0.0360(13)   0.0064(10)   0.0085(10)   0.0077(10)  
C59  0.0660(18)   0.0506(16)   0.0313(13)   0.0134(12)   0.0123(12)   0.0238(14)  
C60  0.079(2)     0.0495(16)   0.0235(12)  -0.0034(11)  -0.0024(12)   0.0304(15)  
C61  0.0628(17)   0.0321(13)   0.0284(12)  -0.0083(10)  -0.0071(11)   0.0156(12)  
C71  0.0194(9)    0.0191(9)    0.0248(10)   0.0020(7)    0.0057(7)    0.0071(7)   
C72  0.0205(10)   0.0242(10)   0.0295(11)  -0.0004(8)    0.0009(8)    0.0045(8)   
C62  0.0429(13)   0.0224(10)   0.0271(11)  -0.0024(8)   -0.0015(10)   0.0091(9)   
C73  0.0216(10)   0.0331(11)   0.0336(12)   0.0027(9)    0.0038(9)    0.0125(9)   
C74  0.0303(11)   0.0324(12)   0.0329(12)  -0.0030(9)    0.0056(9)    0.0173(9)   
C75  0.0262(10)   0.0264(10)   0.0281(11)  -0.0036(8)    0.0023(8)    0.0110(8)   
C76  0.0217(9)    0.0175(9)    0.0215(9)    0.0032(7)    0.0032(7)    0.0072(7)   
C77  0.0207(9)    0.0151(9)    0.0237(10)   0.0037(7)    0.0034(7)    0.0047(7)   
C78  0.0253(10)   0.0220(10)   0.0240(10)   0.0012(8)    0.0028(8)    0.0084(8)   
C79  0.0257(10)   0.0273(11)   0.0238(10)   0.0022(8)   -0.0017(8)    0.0047(8)   
C80  0.0190(9)    0.0269(10)   0.0317(11)   0.0087(9)    0.0005(8)    0.0060(8)   
C81  0.0244(10)   0.0209(10)   0.0314(11)   0.0042(8)    0.0055(8)    0.0099(8)   
C82  0.0212(9)    0.0152(9)    0.0258(10)   0.0033(7)    0.0035(8)    0.0056(7)   
C83  0.0225(10)   0.0192(9)    0.0302(11)  -0.0021(8)    0.0049(8)    0.0066(8)   
C84  0.0247(10)   0.0197(10)   0.0315(11)  -0.0027(8)    0.0027(8)    0.0102(8)   
O85  0.0328(8)    0.0230(8)    0.0432(9)   -0.0115(7)    0.0046(7)    0.0072(6)   
C86  0.0233(10)   0.0279(10)   0.0231(10)  -0.0026(8)    0.0028(8)    0.0093(8)   
C87  0.0327(11)   0.0276(11)   0.0298(11)  -0.0018(9)    0.0066(9)    0.0081(9)   
C88  0.0441(14)   0.0309(12)   0.0316(12)   0.0010(10)   0.0061(10)   0.0018(10)  
C89  0.0352(13)   0.0511(15)   0.0312(13)   0.0038(11)   0.0072(10)   0.0025(11)  
C90  0.0336(12)   0.0544(16)   0.0277(12)  -0.0022(11)   0.0056(10)   0.0181(11)  
C91  0.0304(11)   0.0327(11)   0.0270(11)  -0.0025(9)    0.0023(9)    0.0149(9)   


#------------------------------------------------------------------------------#
#                              MOLECULAR GEOMETRY                              #
#------------------------------------------------------------------------------#
 
_geom_special_details
;
 All esds (except the esd in the dihedral angle between two l.s. planes)
 are estimated using the full covariance matrix.  The cell esds are taken
 into account individually in the estimation of esds in distances, angles
 and torsion angles; correlations between esds in cell parameters are only
 used when they are defined by crystal symmetry.  An approximate (isotropic)
 treatment of cell esds is used for estimating esds involving l.s. planes.
;
loop_
    _geom_bond_atom_site_label_1
    _geom_bond_atom_site_label_2
    _geom_bond_distance
    _geom_bond_site_symmetry_2
    _geom_bond_publ_flag
P1   C33  1.729(2)    .           ?           
P1   C21  1.795(2)    .           ?           
P1   C1   1.807(2)    .           ?           
P1   C7   1.808(2)    .           ?           
C1   C2   1.393(3)    .           ?           
C1   C6   1.397(3)    .           ?           
C2   C3   1.382(3)    .           ?           
C2   H2   0.9500      .           ?           
C3   C4   1.385(4)    .           ?           
C3   H3   0.9500      .           ?           
C4   C5   1.378(4)    .           ?           
C4   H4   0.9500      .           ?           
C5   C6   1.388(3)    .           ?           
C5   H5   0.9500      .           ?           
C6   H6   0.9500      .           ?           
C7   C12  1.387(3)    .           ?           
C7   C8   1.402(3)    .           ?           
C8   C9   1.381(3)    .           ?           
C8   H8   0.9500      .           ?           
C9   C10  1.384(3)    .           ?           
C9   H9   0.9500      .           ?           
C10  C11  1.381(3)    .           ?           
C10  H10  0.9500      .           ?           
C11  C12  1.391(3)    .           ?           
C11  H11  0.9500      .           ?           
C12  H12  0.9500      .           ?           
C21  C22  1.406(3)    .           ?           
C21  C26  1.412(3)    .           ?           
C22  C23  1.378(3)    .           ?           
C22  H22  0.9500      .           ?           
C23  C24  1.387(3)    .           ?           
C23  H23  0.9500      .           ?           
C24  C25  1.382(3)    .           ?           
C24  H24  0.9500      .           ?           
C25  C26  1.409(3)    .           ?           
C25  H25  0.9500      .           ?           
C26  C27  1.480(3)    .           ?           
C27  C28  1.402(3)    .           ?           
C27  C32  1.422(3)    .           ?           
C28  C29  1.380(3)    .           ?           
C28  H28  0.9500      .           ?           
C29  C30  1.386(3)    .           ?           
C29  H29  0.9500      .           ?           
C30  C31  1.375(3)    .           ?           
C30  H30  0.9500      .           ?           
C31  C32  1.414(3)    .           ?           
C31  H31  0.9500      .           ?           
C32  C33  1.457(3)    .           ?           
C33  C34  1.432(3)    .           ?           
C34  O35  1.245(2)    .           ?           
C34  C36  1.500(3)    .           ?           
C36  C37  1.391(3)    .           ?           
C36  C41  1.393(3)    .           ?           
C37  C38  1.385(3)    .           ?           
C37  H37  0.9500      .           ?           
C38  C39  1.374(4)    .           ?           
C38  H38  0.9500      .           ?           
C39  C40  1.370(4)    .           ?           
C39  H39  0.9500      .           ?           
C40  C41  1.391(3)    .           ?           
C40  H40  0.9500      .           ?           
C41  H41  0.9500      .           ?           
P2   C83  1.728(2)    .           ?           
P2   C71  1.795(2)    .           ?           
P2   C57  1.804(2)    .           ?           
P2   C51  1.815(2)    .           ?           
C51  C52  1.389(3)    .           ?           
C51  C56  1.397(3)    .           ?           
C52  C53  1.389(3)    .           ?           
C52  H52  0.9500      .           ?           
C53  C54  1.370(3)    .           ?           
C53  H53  0.9500      .           ?           
C54  C55  1.372(4)    .           ?           
C54  H54  0.9500      .           ?           
C55  C56  1.397(3)    .           ?           
C55  H55  0.9500      .           ?           
C56  H56  0.9500      .           ?           
C57  C62  1.391(3)    .           ?           
C57  C58  1.394(3)    .           ?           
C58  C59  1.386(4)    .           ?           
C58  H58  0.9500      .           ?           
C59  C60  1.386(4)    .           ?           
C59  H59  0.9500      .           ?           
C60  C61  1.373(4)    .           ?           
C60  H60  0.9500      .           ?           
C61  C62  1.391(3)    .           ?           
C61  H61  0.9500      .           ?           
C71  C72  1.401(3)    .           ?           
C71  C76  1.410(3)    .           ?           
C72  C73  1.380(3)    .           ?           
C72  H72  0.9500      .           ?           
C62  H62  0.9500      .           ?           
C73  C74  1.383(3)    .           ?           
C73  H73  0.9500      .           ?           
C74  C75  1.383(3)    .           ?           
C74  H74  0.9500      .           ?           
C75  C76  1.407(3)    .           ?           
C75  H75  0.9500      .           ?           
C76  C77  1.483(3)    .           ?           
C77  C78  1.406(3)    .           ?           
C77  C82  1.425(3)    .           ?           
C78  C79  1.382(3)    .           ?           
C78  H78  0.9500      .           ?           
C79  C80  1.388(3)    .           ?           
C79  H79  0.9500      .           ?           
C80  C81  1.377(3)    .           ?           
C80  H80  0.9500      .           ?           
C81  C82  1.413(3)    .           ?           
C81  H81  0.9500      .           ?           
C82  C83  1.459(3)    .           ?           
C83  C84  1.438(3)    .           ?           
C84  O85  1.249(2)    .           ?           
C84  C86  1.506(3)    .           ?           
C86  C87  1.388(3)    .           ?           
C86  C91  1.395(3)    .           ?           
C87  C88  1.384(3)    .           ?           
C87  H87  0.9500      .           ?           
C88  C89  1.393(4)    .           ?           
C88  H88  0.9500      .           ?           
C89  C90  1.384(4)    .           ?           
C89  H89  0.9500      .           ?           
C90  C91  1.387(3)    .           ?           
C90  H90  0.9500      .           ?           
C91  H91  0.9500      .           ?           

loop_
    _geom_angle_atom_site_label_1
    _geom_angle_atom_site_label_2
    _geom_angle_atom_site_label_3
    _geom_angle
    _geom_angle_site_symmetry_1
    _geom_angle_site_symmetry_3
    _geom_angle_publ_flag
C33  P1   C21  103.17(9)    .       .       ?       
C33  P1   C1   113.03(10)   .       .       ?       
C21  P1   C1   107.06(10)   .       .       ?       
C33  P1   C7   117.40(10)   .       .       ?       
C21  P1   C7   109.15(9)    .       .       ?       
C1   P1   C7   106.55(9)    .       .       ?       
C2   C1   C6   119.7(2)     .       .       ?       
C2   C1   P1   119.49(17)   .       .       ?       
C6   C1   P1   120.74(17)   .       .       ?       
C3   C2   C1   120.0(2)     .       .       ?       
C3   C2   H2   120.0        .       .       ?       
C1   C2   H2   120.0        .       .       ?       
C4   C3   C2   120.0(2)     .       .       ?       
C4   C3   H3   120.0        .       .       ?       
C2   C3   H3   120.0        .       .       ?       
C5   C4   C3   120.6(2)     .       .       ?       
C5   C4   H4   119.7        .       .       ?       
C3   C4   H4   119.7        .       .       ?       
C4   C5   C6   119.9(2)     .       .       ?       
C4   C5   H5   120.0        .       .       ?       
C6   C5   H5   120.0        .       .       ?       
C5   C6   C1   119.8(2)     .       .       ?       
C5   C6   H6   120.1        .       .       ?       
C1   C6   H6   120.1        .       .       ?       
C12  C7   C8   119.31(19)   .       .       ?       
C12  C7   P1   120.73(16)   .       .       ?       
C8   C7   P1   119.91(16)   .       .       ?       
C9   C8   C7   119.6(2)     .       .       ?       
C9   C8   H8   120.2        .       .       ?       
C7   C8   H8   120.2        .       .       ?       
C8   C9   C10  120.8(2)     .       .       ?       
C8   C9   H9   119.6        .       .       ?       
C10  C9   H9   119.6        .       .       ?       
C11  C10  C9   120.0(2)     .       .       ?       
C11  C10  H10  120.0        .       .       ?       
C9   C10  H10  120.0        .       .       ?       
C10  C11  C12  119.7(2)     .       .       ?       
C10  C11  H11  120.1        .       .       ?       
C12  C11  H11  120.1        .       .       ?       
C7   C12  C11  120.6(2)     .       .       ?       
C7   C12  H12  119.7        .       .       ?       
C11  C12  H12  119.7        .       .       ?       
C22  C21  C26  120.48(19)   .       .       ?       
C22  C21  P1   118.54(16)   .       .       ?       
C26  C21  P1   120.71(15)   .       .       ?       
C23  C22  C21  120.9(2)     .       .       ?       
C23  C22  H22  119.5        .       .       ?       
C21  C22  H22  119.5        .       .       ?       
C22  C23  C24  119.2(2)     .       .       ?       
C22  C23  H23  120.4        .       .       ?       
C24  C23  H23  120.4        .       .       ?       
C25  C24  C23  120.8(2)     .       .       ?       
C25  C24  H24  119.6        .       .       ?       
C23  C24  H24  119.6        .       .       ?       
C24  C25  C26  121.5(2)     .       .       ?       
C24  C25  H25  119.2        .       .       ?       
C26  C25  H25  119.2        .       .       ?       
C25  C26  C21  117.07(18)   .       .       ?       
C25  C26  C27  120.73(18)   .       .       ?       
C21  C26  C27  122.20(18)   .       .       ?       
C28  C27  C32  119.09(18)   .       .       ?       
C28  C27  C26  119.67(18)   .       .       ?       
C32  C27  C26  121.24(17)   .       .       ?       
C29  C28  C27  121.98(19)   .       .       ?       
C29  C28  H28  119.0        .       .       ?       
C27  C28  H28  119.0        .       .       ?       
C28  C29  C30  119.40(19)   .       .       ?       
C28  C29  H29  120.3        .       .       ?       
C30  C29  H29  120.3        .       .       ?       
C31  C30  C29  119.87(19)   .       .       ?       
C31  C30  H30  120.1        .       .       ?       
C29  C30  H30  120.1        .       .       ?       
C30  C31  C32  122.48(19)   .       .       ?       
C30  C31  H31  118.8        .       .       ?       
C32  C31  H31  118.8        .       .       ?       
C31  C32  C27  117.15(18)   .       .       ?       
C31  C32  C33  119.67(18)   .       .       ?       
C27  C32  C33  123.12(18)   .       .       ?       
C34  C33  C32  125.88(18)   .       .       ?       
C34  C33  P1   115.06(15)   .       .       ?       
C32  C33  P1   118.17(15)   .       .       ?       
O35  C34  C33  122.18(19)   .       .       ?       
O35  C34  C36  118.27(19)   .       .       ?       
C33  C34  C36  119.13(17)   .       .       ?       
C37  C36  C41  118.7(2)     .       .       ?       
C37  C36  C34  121.4(2)     .       .       ?       
C41  C36  C34  119.66(19)   .       .       ?       
C38  C37  C36  120.5(2)     .       .       ?       
C38  C37  H37  119.7        .       .       ?       
C36  C37  H37  119.7        .       .       ?       
C39  C38  C37  120.0(3)     .       .       ?       
C39  C38  H38  120.0        .       .       ?       
C37  C38  H38  120.0        .       .       ?       
C38  C39  C40  120.4(2)     .       .       ?       
C38  C39  H39  119.8        .       .       ?       
C40  C39  H39  119.8        .       .       ?       
C39  C40  C41  120.2(2)     .       .       ?       
C39  C40  H40  119.9        .       .       ?       
C41  C40  H40  119.9        .       .       ?       
C40  C41  C36  120.2(2)     .       .       ?       
C40  C41  H41  119.9        .       .       ?       
C36  C41  H41  119.9        .       .       ?       
C83  P2   C71  103.88(9)    .       .       ?       
C83  P2   C57  112.77(10)   .       .       ?       
C71  P2   C57  106.68(9)    .       .       ?       
C83  P2   C51  118.29(9)    .       .       ?       
C71  P2   C51  108.30(9)    .       .       ?       
C57  P2   C51  106.30(9)    .       .       ?       
C52  C51  C56  119.3(2)     .       .       ?       
C52  C51  P2   121.35(16)   .       .       ?       
C56  C51  P2   119.34(17)   .       .       ?       
C53  C52  C51  120.4(2)     .       .       ?       
C53  C52  H52  119.8        .       .       ?       
C51  C52  H52  119.8        .       .       ?       
C54  C53  C52  120.2(2)     .       .       ?       
C54  C53  H53  119.9        .       .       ?       
C52  C53  H53  119.9        .       .       ?       
C53  C54  C55  120.2(2)     .       .       ?       
C53  C54  H54  119.9        .       .       ?       
C55  C54  H54  119.9        .       .       ?       
C54  C55  C56  120.6(2)     .       .       ?       
C54  C55  H55  119.7        .       .       ?       
C56  C55  H55  119.7        .       .       ?       
C55  C56  C51  119.3(2)     .       .       ?       
C55  C56  H56  120.4        .       .       ?       
C51  C56  H56  120.4        .       .       ?       
C62  C57  C58  120.0(2)     .       .       ?       
C62  C57  P2   121.31(16)   .       .       ?       
C58  C57  P2   118.69(17)   .       .       ?       
C59  C58  C57  119.6(2)     .       .       ?       
C59  C58  H58  120.2        .       .       ?       
C57  C58  H58  120.2        .       .       ?       
C60  C59  C58  120.2(2)     .       .       ?       
C60  C59  H59  119.9        .       .       ?       
C58  C59  H59  119.9        .       .       ?       
C61  C60  C59  120.3(2)     .       .       ?       
C61  C60  H60  119.9        .       .       ?       
C59  C60  H60  119.9        .       .       ?       
C60  C61  C62  120.2(2)     .       .       ?       
C60  C61  H61  119.9        .       .       ?       
C62  C61  H61  119.9        .       .       ?       
C72  C71  C76  120.91(18)   .       .       ?       
C72  C71  P2   118.73(15)   .       .       ?       
C76  C71  P2   120.30(14)   .       .       ?       
C73  C72  C71  121.00(19)   .       .       ?       
C73  C72  H72  119.5        .       .       ?       
C71  C72  H72  119.5        .       .       ?       
C61  C62  C57  119.7(2)     .       .       ?       
C61  C62  H62  120.1        .       .       ?       
C57  C62  H62  120.1        .       .       ?       
C72  C73  C74  118.79(19)   .       .       ?       
C72  C73  H73  120.6        .       .       ?       
C74  C73  H73  120.6        .       .       ?       
C73  C74  C75  120.84(19)   .       .       ?       
C73  C74  H74  119.6        .       .       ?       
C75  C74  H74  119.6        .       .       ?       
C74  C75  C76  121.97(19)   .       .       ?       
C74  C75  H75  119.0        .       .       ?       
C76  C75  H75  119.0        .       .       ?       
C75  C76  C71  116.44(17)   .       .       ?       
C75  C76  C77  120.77(17)   .       .       ?       
C71  C76  C77  122.78(17)   .       .       ?       
C78  C77  C82  118.82(17)   .       .       ?       
C78  C77  C76  119.45(17)   .       .       ?       
C82  C77  C76  121.72(17)   .       .       ?       
C79  C78  C77  122.27(19)   .       .       ?       
C79  C78  H78  118.9        .       .       ?       
C77  C78  H78  118.9        .       .       ?       
C78  C79  C80  118.96(19)   .       .       ?       
C78  C79  H79  120.5        .       .       ?       
C80  C79  H79  120.5        .       .       ?       
C81  C80  C79  120.22(19)   .       .       ?       
C81  C80  H80  119.9        .       .       ?       
C79  C80  H80  119.9        .       .       ?       
C80  C81  C82  122.42(19)   .       .       ?       
C80  C81  H81  118.8        .       .       ?       
C82  C81  H81  118.8        .       .       ?       
C81  C82  C77  117.28(18)   .       .       ?       
C81  C82  C83  119.25(18)   .       .       ?       
C77  C82  C83  123.39(17)   .       .       ?       
C84  C83  C82  127.42(18)   .       .       ?       
C84  C83  P2   113.90(15)   .       .       ?       
C82  C83  P2   118.28(15)   .       .       ?       
O85  C84  C83  120.80(19)   .       .       ?       
O85  C84  C86  117.59(19)   .       .       ?       
C83  C84  C86  121.22(18)   .       .       ?       
C87  C86  C91  119.0(2)     .       .       ?       
C87  C86  C84  121.90(18)   .       .       ?       
C91  C86  C84  118.80(19)   .       .       ?       
C88  C87  C86  120.9(2)     .       .       ?       
C88  C87  H87  119.5        .       .       ?       
C86  C87  H87  119.5        .       .       ?       
C87  C88  C89  119.8(2)     .       .       ?       
C87  C88  H88  120.1        .       .       ?       
C89  C88  H88  120.1        .       .       ?       
C90  C89  C88  119.7(2)     .       .       ?       
C90  C89  H89  120.1        .       .       ?       
C88  C89  H89  120.1        .       .       ?       
C89  C90  C91  120.4(2)     .       .       ?       
C89  C90  H90  119.8        .       .       ?       
C91  C90  H90  119.8        .       .       ?       
C90  C91  C86  120.2(2)     .       .       ?       
C90  C91  H91  119.9        .       .       ?       
C86  C91  H91  119.9        .       .       ?       

loop_
    _geom_torsion_atom_site_label_1
    _geom_torsion_atom_site_label_2
    _geom_torsion_atom_site_label_3
    _geom_torsion_atom_site_label_4
    _geom_torsion
    _geom_torsion_site_symmetry_1
    _geom_torsion_site_symmetry_2
    _geom_torsion_site_symmetry_3
    _geom_torsion_site_symmetry_4
    _geom_torsion_publ_flag
C33  P1   C1   C2    -35.4(2)     .       .       .       .       ?       
C21  P1   C1   C2     77.5(2)     .       .       .       .       ?       
C7   P1   C1   C2   -165.83(18)   .       .       .       .       ?       
C33  P1   C1   C6    148.33(18)   .       .       .       .       ?       
C21  P1   C1   C6    -98.75(19)   .       .       .       .       ?       
C7   P1   C1   C6     17.9(2)     .       .       .       .       ?       
C6   C1   C2   C3     -1.1(4)     .       .       .       .       ?       
P1   C1   C2   C3   -177.4(2)     .       .       .       .       ?       
C1   C2   C3   C4      1.3(4)     .       .       .       .       ?       
C2   C3   C4   C5     -1.2(4)     .       .       .       .       ?       
C3   C4   C5   C6      0.7(4)     .       .       .       .       ?       
C4   C5   C6   C1     -0.5(4)     .       .       .       .       ?       
C2   C1   C6   C5      0.7(3)     .       .       .       .       ?       
P1   C1   C6   C5    176.88(19)   .       .       .       .       ?       
C33  P1   C7   C12   106.56(18)   .       .       .       .       ?       
C21  P1   C7   C12   -10.3(2)     .       .       .       .       ?       
C1   P1   C7   C12  -125.58(17)   .       .       .       .       ?       
C33  P1   C7   C8    -70.89(18)   .       .       .       .       ?       
C21  P1   C7   C8    172.26(16)   .       .       .       .       ?       
C1   P1   C7   C8     56.97(18)   .       .       .       .       ?       
C12  C7   C8   C9      1.5(3)     .       .       .       .       ?       
P1   C7   C8   C9    178.96(16)   .       .       .       .       ?       
C7   C8   C9   C10    -1.4(3)     .       .       .       .       ?       
C8   C9   C10  C11     0.3(3)     .       .       .       .       ?       
C9   C10  C11  C12     0.6(4)     .       .       .       .       ?       
C8   C7   C12  C11    -0.6(3)     .       .       .       .       ?       
P1   C7   C12  C11  -178.03(18)   .       .       .       .       ?       
C10  C11  C12  C7     -0.5(4)     .       .       .       .       ?       
C33  P1   C21  C22   154.81(17)   .       .       .       .       ?       
C1   P1   C21  C22    35.3(2)     .       .       .       .       ?       
C7   P1   C21  C22   -79.63(18)   .       .       .       .       ?       
C33  P1   C21  C26   -19.23(19)   .       .       .       .       ?       
C1   P1   C21  C26  -138.71(17)   .       .       .       .       ?       
C7   P1   C21  C26   106.33(17)   .       .       .       .       ?       
C26  C21  C22  C23     1.3(3)     .       .       .       .       ?       
P1   C21  C22  C23  -172.76(18)   .       .       .       .       ?       
C21  C22  C23  C24     0.1(4)     .       .       .       .       ?       
C22  C23  C24  C25    -0.9(4)     .       .       .       .       ?       
C23  C24  C25  C26     0.4(4)     .       .       .       .       ?       
C24  C25  C26  C21     0.9(3)     .       .       .       .       ?       
C24  C25  C26  C27   179.9(2)     .       .       .       .       ?       
C22  C21  C26  C25    -1.7(3)     .       .       .       .       ?       
P1   C21  C26  C25   172.18(16)   .       .       .       .       ?       
C22  C21  C26  C27   179.29(19)   .       .       .       .       ?       
P1   C21  C26  C27    -6.8(3)     .       .       .       .       ?       
C25  C26  C27  C28    22.9(3)     .       .       .       .       ?       
C21  C26  C27  C28  -158.18(19)   .       .       .       .       ?       
C25  C26  C27  C32  -157.2(2)     .       .       .       .       ?       
C21  C26  C27  C32    21.7(3)     .       .       .       .       ?       
C32  C27  C28  C29     1.4(3)     .       .       .       .       ?       
C26  C27  C28  C29  -178.75(19)   .       .       .       .       ?       
C27  C28  C29  C30    -0.6(3)     .       .       .       .       ?       
C28  C29  C30  C31    -1.0(3)     .       .       .       .       ?       
C29  C30  C31  C32     1.9(3)     .       .       .       .       ?       
C30  C31  C32  C27    -1.1(3)     .       .       .       .       ?       
C30  C31  C32  C33  -178.26(19)   .       .       .       .       ?       
C28  C27  C32  C31    -0.5(3)     .       .       .       .       ?       
C26  C27  C32  C31   179.61(18)   .       .       .       .       ?       
C28  C27  C32  C33   176.57(19)   .       .       .       .       ?       
C26  C27  C32  C33    -3.3(3)     .       .       .       .       ?       
C31  C32  C33  C34   -19.4(3)     .       .       .       .       ?       
C27  C32  C33  C34   163.6(2)     .       .       .       .       ?       
C31  C32  C33  P1    149.26(16)   .       .       .       .       ?       
C27  C32  C33  P1    -27.7(3)     .       .       .       .       ?       
C21  P1   C33  C34  -154.87(16)   .       .       .       .       ?       
C1   P1   C33  C34   -39.60(19)   .       .       .       .       ?       
C7   P1   C33  C34    85.08(18)   .       .       .       .       ?       
C21  P1   C33  C32    35.27(18)   .       .       .       .       ?       
C1   P1   C33  C32   150.55(16)   .       .       .       .       ?       
C7   P1   C33  C32   -84.77(18)   .       .       .       .       ?       
C32  C33  C34  O35   149.5(2)     .       .       .       .       ?       
P1   C33  C34  O35   -19.5(3)     .       .       .       .       ?       
C32  C33  C34  C36   -38.1(3)     .       .       .       .       ?       
P1   C33  C34  C36   152.91(16)   .       .       .       .       ?       
O35  C34  C36  C37   138.6(2)     .       .       .       .       ?       
C33  C34  C36  C37   -34.1(3)     .       .       .       .       ?       
O35  C34  C36  C41   -36.5(3)     .       .       .       .       ?       
C33  C34  C36  C41   150.8(2)     .       .       .       .       ?       
C41  C36  C37  C38     0.8(4)     .       .       .       .       ?       
C34  C36  C37  C38  -174.3(2)     .       .       .       .       ?       
C36  C37  C38  C39    -0.6(4)     .       .       .       .       ?       
C37  C38  C39  C40    -0.2(4)     .       .       .       .       ?       
C38  C39  C40  C41     0.8(4)     .       .       .       .       ?       
C39  C40  C41  C36    -0.7(4)     .       .       .       .       ?       
C37  C36  C41  C40    -0.1(3)     .       .       .       .       ?       
C34  C36  C41  C40   175.1(2)     .       .       .       .       ?       
C83  P2   C51  C52  -138.64(18)   .       .       .       .       ?       
C71  P2   C51  C52   -20.9(2)     .       .       .       .       ?       
C57  P2   C51  C52    93.38(19)   .       .       .       .       ?       
C83  P2   C51  C56    43.9(2)     .       .       .       .       ?       
C71  P2   C51  C56   161.63(17)   .       .       .       .       ?       
C57  P2   C51  C56   -84.05(19)   .       .       .       .       ?       
C56  C51  C52  C53     2.0(3)     .       .       .       .       ?       
P2   C51  C52  C53  -175.40(18)   .       .       .       .       ?       
C51  C52  C53  C54    -0.9(4)     .       .       .       .       ?       
C52  C53  C54  C55    -0.6(4)     .       .       .       .       ?       
C53  C54  C55  C56     0.9(4)     .       .       .       .       ?       
C54  C55  C56  C51     0.3(4)     .       .       .       .       ?       
C52  C51  C56  C55    -1.8(3)     .       .       .       .       ?       
P2   C51  C56  C55   175.72(19)   .       .       .       .       ?       
C83  P2   C57  C62  -141.03(18)   .       .       .       .       ?       
C71  P2   C57  C62   105.55(18)   .       .       .       .       ?       
C51  P2   C57  C62    -9.9(2)     .       .       .       .       ?       
C83  P2   C57  C58    41.1(2)     .       .       .       .       ?       
C71  P2   C57  C58   -72.31(19)   .       .       .       .       ?       
C51  P2   C57  C58   172.27(18)   .       .       .       .       ?       
C62  C57  C58  C59     1.7(4)     .       .       .       .       ?       
P2   C57  C58  C59   179.57(19)   .       .       .       .       ?       
C57  C58  C59  C60    -0.9(4)     .       .       .       .       ?       
C58  C59  C60  C61    -0.6(4)     .       .       .       .       ?       
C59  C60  C61  C62     1.3(4)     .       .       .       .       ?       
C83  P2   C71  C72  -154.85(16)   .       .       .       .       ?       
C57  P2   C71  C72   -35.49(18)   .       .       .       .       ?       
C51  P2   C71  C72    78.58(18)   .       .       .       .       ?       
C83  P2   C71  C76    22.40(18)   .       .       .       .       ?       
C57  P2   C71  C76   141.76(16)   .       .       .       .       ?       
C51  P2   C71  C76  -104.18(16)   .       .       .       .       ?       
C76  C71  C72  C73     2.0(3)     .       .       .       .       ?       
P2   C71  C72  C73   179.26(16)   .       .       .       .       ?       
C60  C61  C62  C57    -0.5(4)     .       .       .       .       ?       
C58  C57  C62  C61    -1.0(3)     .       .       .       .       ?       
P2   C57  C62  C61  -178.80(18)   .       .       .       .       ?       
C71  C72  C73  C74    -0.5(3)     .       .       .       .       ?       
C72  C73  C74  C75    -1.4(3)     .       .       .       .       ?       
C73  C74  C75  C76     1.7(3)     .       .       .       .       ?       
C74  C75  C76  C71    -0.2(3)     .       .       .       .       ?       
C74  C75  C76  C77  -179.1(2)     .       .       .       .       ?       
C72  C71  C76  C75    -1.7(3)     .       .       .       .       ?       
P2   C71  C76  C75  -178.86(15)   .       .       .       .       ?       
C72  C71  C76  C77   177.20(18)   .       .       .       .       ?       
P2   C71  C76  C77     0.0(3)     .       .       .       .       ?       
C75  C76  C77  C78   -16.2(3)     .       .       .       .       ?       
C71  C76  C77  C78   164.96(18)   .       .       .       .       ?       
C75  C76  C77  C82   162.87(18)   .       .       .       .       ?       
C71  C76  C77  C82   -16.0(3)     .       .       .       .       ?       
C82  C77  C78  C79     0.2(3)     .       .       .       .       ?       
C76  C77  C78  C79   179.31(18)   .       .       .       .       ?       
C77  C78  C79  C80     1.1(3)     .       .       .       .       ?       
C78  C79  C80  C81    -1.1(3)     .       .       .       .       ?       
C79  C80  C81  C82    -0.2(3)     .       .       .       .       ?       
C80  C81  C82  C77     1.5(3)     .       .       .       .       ?       
C80  C81  C82  C83   178.30(19)   .       .       .       .       ?       
C78  C77  C82  C81    -1.5(3)     .       .       .       .       ?       
C76  C77  C82  C81   179.47(17)   .       .       .       .       ?       
C78  C77  C82  C83  -178.13(18)   .       .       .       .       ?       
C76  C77  C82  C83     2.8(3)     .       .       .       .       ?       
C81  C82  C83  C84    20.4(3)     .       .       .       .       ?       
C77  C82  C83  C84  -163.02(19)   .       .       .       .       ?       
C81  C82  C83  P2   -151.87(16)   .       .       .       .       ?       
C77  C82  C83  P2     24.7(3)     .       .       .       .       ?       
C71  P2   C83  C84   152.98(15)   .       .       .       .       ?       
C57  P2   C83  C84    37.86(18)   .       .       .       .       ?       
C51  P2   C83  C84   -87.01(17)   .       .       .       .       ?       
C71  P2   C83  C82   -33.76(18)   .       .       .       .       ?       
C57  P2   C83  C82  -148.87(15)   .       .       .       .       ?       
C51  P2   C83  C82    86.26(17)   .       .       .       .       ?       
C82  C83  C84  O85  -150.0(2)     .       .       .       .       ?       
P2   C83  C84  O85    22.5(3)     .       .       .       .       ?       
C82  C83  C84  C86    37.4(3)     .       .       .       .       ?       
P2   C83  C84  C86  -150.07(16)   .       .       .       .       ?       
O85  C84  C86  C87  -143.6(2)     .       .       .       .       ?       
C83  C84  C86  C87    29.3(3)     .       .       .       .       ?       
O85  C84  C86  C91    30.2(3)     .       .       .       .       ?       
C83  C84  C86  C91  -156.9(2)     .       .       .       .       ?       
C91  C86  C87  C88     0.3(3)     .       .       .       .       ?       
C84  C86  C87  C88   174.1(2)     .       .       .       .       ?       
C86  C87  C88  C89     0.3(4)     .       .       .       .       ?       
C87  C88  C89  C90    -0.5(4)     .       .       .       .       ?       
C88  C89  C90  C91     0.2(4)     .       .       .       .       ?       
C89  C90  C91  C86     0.3(3)     .       .       .       .       ?       
C87  C86  C91  C90    -0.6(3)     .       .       .       .       ?       
C84  C86  C91  C90  -174.6(2)     .       .       .       .       ?       

#------------------------------------------------------------------------------#
#                                EMBEDDED FILES                                #
#------------------------------------------------------------------------------#
#                                                                              #

#...............................................................................
# .RES SHELXL file: sqz.res
#...............................................................................

_shelx_res_file
;
TITL DT540 [Space group= P-1]
    sqz.res
    created by SHELXL-2018/3 at 17:29:06 on 03-Feb-2020
CELL  0.71073  10.1144  14.5902  17.2815   90.342   97.270  103.927
ZERR     4.00   0.0008   0.0012   0.0012    0.003    0.003    0.003
LATT   1
SFAC  C    H    O    P
UNIT  128  92   4    4
MERG   2
FMAP   2
PLAN   20
SIZE     0.09   0.23   0.28
OMIT 0 -1 2
ACTA
BOND   $H
CONF
WPDB  -2
L.S.   5    0   24
ABIN
TEMP  -123.00
WGHT    0.035300    2.657400
FVAR       0.49492
MOLE    1
P1    4    0.388398    0.726049    0.759639    11.00000    0.02421    0.01620 =
         0.02568    0.00183    0.00495    0.00656
C1    1    0.454710    0.680790    0.849622    11.00000    0.02967    0.02365 =
         0.02470    0.00260    0.00289    0.00527
C2    1    0.452794    0.726304    0.920409    11.00000    0.04485    0.04048 =
         0.03263   -0.00244    0.00581    0.01587
AFIX  43
H2    2    0.413327    0.779104    0.921295    11.00000   -1.20000
AFIX   0
C3    1    0.508296    0.694662    0.989343    11.00000    0.05203    0.05680 =
         0.02457   -0.00215    0.00297    0.00962
AFIX  43
H3    2    0.505235    0.724845    1.037718    11.00000   -1.20000
AFIX   0
C4    1    0.568403    0.618901    0.987870    11.00000    0.05838    0.04103 =
         0.02997    0.01084   -0.00568    0.00416
AFIX  43
H4    2    0.607959    0.598103    1.035304    11.00000   -1.20000
AFIX   0
C5    1    0.571324    0.573431    0.918190    11.00000    0.05698    0.02685 =
         0.03914    0.00616   -0.00818    0.01031
AFIX  43
H5    2    0.611818    0.521081    0.917761    11.00000   -1.20000
AFIX   0
C6    1    0.515036    0.604217    0.848661    11.00000    0.03959    0.02045 =
         0.02951    0.00139   -0.00296    0.00711
AFIX  43
H6    2    0.517528    0.573288    0.800528    11.00000   -1.20000
AFIX   0
C7    1    0.367421    0.634590    0.684840    11.00000    0.02097    0.02044 =
         0.02543    0.00151   -0.00051    0.00883
C8    1    0.284602    0.544230    0.693550    11.00000    0.02530    0.02184 =
         0.03433   -0.00019    0.00556    0.00610
AFIX  43
H8    2    0.240674    0.530599    0.739033    11.00000   -1.20000
AFIX   0
C9    1    0.267248    0.475167    0.635644    11.00000    0.02404    0.02448 =
         0.04114   -0.00541   -0.00073    0.00600
AFIX  43
H9    2    0.212763    0.413543    0.642056    11.00000   -1.20000
AFIX   0
C10   1    0.328299    0.494664    0.568371    11.00000    0.03643    0.03169 =
         0.03057   -0.00873   -0.00405    0.01474
AFIX  43
H10   2    0.315194    0.446650    0.528805    11.00000   -1.20000
AFIX   0
C11   1    0.408276    0.583912    0.558743    11.00000    0.05300    0.03703 =
         0.02915    0.00056    0.01200    0.01489
AFIX  43
H11   2    0.449588    0.597594    0.512393    11.00000   -1.20000
AFIX   0
C12   1    0.428101    0.653707    0.617199    11.00000    0.04225    0.02347 =
         0.03082    0.00589    0.00902    0.00955
AFIX  43
H12   2    0.483663    0.714968    0.610731    11.00000   -1.20000
AFIX   0
C21   1    0.517156    0.827418    0.738170    11.00000    0.02380    0.02191 =
         0.02509    0.00114    0.00599    0.00563
C22   1    0.656238    0.826739    0.757251    11.00000    0.02596    0.03069 =
         0.03337    0.00535    0.00496    0.01050
AFIX  43
H22   2    0.679687    0.770601    0.775325    11.00000   -1.20000
AFIX   0
C23   1    0.758961    0.906367    0.750096    11.00000    0.02063    0.04028 =
         0.03937    0.00370    0.00371    0.00666
AFIX  43
H23   2    0.852704    0.905337    0.763047    11.00000   -1.20000
AFIX   0
C24   1    0.723820    0.988077    0.723743    11.00000    0.02550    0.03068 =
         0.04184    0.00480    0.00483   -0.00367
AFIX  43
H24   2    0.794119    1.043502    0.719417    11.00000   -1.20000
AFIX   0
C25   1    0.587763    0.989832    0.703704    11.00000    0.02788    0.02179 =
         0.03909    0.00510    0.00453    0.00275
AFIX  43
H25   2    0.566337    1.046521    0.685468    11.00000   -1.20000
AFIX   0
C26   1    0.480096    0.909500    0.709691    11.00000    0.02389    0.01919 =
         0.02539    0.00081    0.00560    0.00498
C27   1    0.335085    0.912860    0.688084    11.00000    0.02381    0.01524 =
         0.02569   -0.00232    0.00355    0.00571
C28   1    0.303381    0.980762    0.636692    11.00000    0.02697    0.01564 =
         0.02801    0.00010    0.00651    0.00382
AFIX  43
H28   2    0.375795    1.023021    0.615590    11.00000   -1.20000
AFIX   0
C29   1    0.170184    0.988075    0.615831    11.00000    0.03170    0.02171 =
         0.02907    0.00221    0.00273    0.01114
AFIX  43
H29   2    0.151575    1.035156    0.581280    11.00000   -1.20000
AFIX   0
C30   1    0.063722    0.926094    0.645743    11.00000    0.02382    0.02800 =
         0.03231   -0.00375    0.00130    0.01039
AFIX  43
H30   2   -0.028223    0.931151    0.632380    11.00000   -1.20000
AFIX   0
C31   1    0.091478    0.857310    0.694774    11.00000    0.02344    0.02105 =
         0.03097   -0.00301    0.00334    0.00370
AFIX  43
H31   2    0.017050    0.814253    0.713499    11.00000   -1.20000
AFIX   0
C32   1    0.226579    0.848224    0.718384    11.00000    0.02495    0.01495 =
         0.02595   -0.00254    0.00425    0.00532
C33   1    0.248489    0.772051    0.768699    11.00000    0.02256    0.01811 =
         0.03221    0.00032    0.00707    0.00494
C34   1    0.152709    0.719796    0.816302    11.00000    0.02665    0.01759 =
         0.02921   -0.00010    0.00304    0.00225
O35   3    0.147681    0.635853    0.831520    11.00000    0.03715    0.01925 =
         0.04813    0.00676    0.01196    0.00519
C36   1    0.067255    0.770466    0.857210    11.00000    0.02773    0.02735 =
         0.02627    0.00244    0.00456    0.00837
C37   1    0.118449    0.863415    0.885372    11.00000    0.03866    0.03106 =
         0.03981   -0.00435    0.00821    0.00725
AFIX  43
H37   2    0.206234    0.897802    0.874669    11.00000   -1.20000
AFIX   0
C38   1    0.042493    0.906251    0.928889    11.00000    0.05718    0.04213 =
         0.04743   -0.01395    0.00398    0.01945
AFIX  43
H38   2    0.078632    0.969564    0.948333    11.00000   -1.20000
AFIX   0
C39   1   -0.085058    0.857241    0.943950    11.00000    0.05151    0.06626 =
         0.03884   -0.00510    0.00989    0.03182
AFIX  43
H39   2   -0.136760    0.886770    0.973962    11.00000   -1.20000
AFIX   0
C40   1   -0.138139    0.766010    0.915934    11.00000    0.02980    0.06421 =
         0.03786    0.00738    0.00802    0.01708
AFIX  43
H40   2   -0.226941    0.732828    0.925990    11.00000   -1.20000
AFIX   0
C41   1   -0.062382    0.721838    0.872811    11.00000    0.02691    0.03814 =
         0.03245    0.00423    0.00509    0.00727
AFIX  43
H41   2   -0.099157    0.658347    0.853955    11.00000   -1.20000
AFIX   0
MOLE    2
P2    4    0.739506    0.351499    0.693763    11.00000    0.02109    0.01635 =
         0.02515   -0.00116    0.00297    0.00532
C51   1    0.802691    0.465223    0.652275    11.00000    0.02238    0.01903 =
         0.02480    0.00031   -0.00263    0.00393
C52   1    0.916950    0.482360    0.612721    11.00000    0.02585    0.02805 =
         0.04535    0.00962    0.00546    0.00823
AFIX  43
H52   2    0.959499    0.432611    0.603682    11.00000   -1.20000
AFIX   0
C53   1    0.969377    0.571854    0.586295    11.00000    0.03113    0.03227 =
         0.04827    0.01365    0.00357    0.00228
AFIX  43
H53   2    1.048326    0.583277    0.559901    11.00000   -1.20000
AFIX   0
C54   1    0.907582    0.643665    0.598182    11.00000    0.04427    0.02200 =
         0.03660    0.00607   -0.00562   -0.00091
AFIX  43
H54   2    0.944342    0.704897    0.580450    11.00000   -1.20000
AFIX   0
C55   1    0.792752    0.627476    0.635616    11.00000    0.06528    0.02170 =
         0.04275    0.00347    0.01006    0.01815
AFIX  43
H55   2    0.749794    0.677472    0.642975    11.00000   -1.20000
AFIX   0
C56   1    0.738412    0.538203    0.663005    11.00000    0.04566    0.02592 =
         0.04017    0.00226    0.01273    0.01372
AFIX  43
H56   2    0.658621    0.527229    0.688648    11.00000   -1.20000
AFIX   0
C57   1    0.819373    0.361094    0.793884    11.00000    0.02961    0.02421 =
         0.02416   -0.00014    0.00421    0.01128
C58   1    0.776456    0.287371    0.842894    11.00000    0.04233    0.03231 =
         0.03597    0.00636    0.00853    0.00770
AFIX  43
H58   2    0.706032    0.233526    0.823675    11.00000   -1.20000
AFIX   0
C59   1    0.837220    0.293133    0.919885    11.00000    0.06598    0.05055 =
         0.03126    0.01342    0.01233    0.02382
AFIX  43
H59   2    0.807442    0.243475    0.953737    11.00000   -1.20000
AFIX   0
C60   1    0.941280    0.371106    0.947636    11.00000    0.07882    0.04953 =
         0.02345   -0.00336   -0.00236    0.03039
AFIX  43
H60   2    0.981924    0.374970    1.000585    11.00000   -1.20000
AFIX   0
C61   1    0.985856    0.442768    0.898934    11.00000    0.06282    0.03209 =
         0.02839   -0.00825   -0.00712    0.01561
AFIX  43
H61   2    1.058552    0.495382    0.918007    11.00000   -1.20000
AFIX   0
C71   1    0.802446    0.264742    0.645218    11.00000    0.01938    0.01911 =
         0.02482    0.00201    0.00566    0.00714
C72   1    0.938605    0.259458    0.666938    11.00000    0.02050    0.02415 =
         0.02948   -0.00039    0.00089    0.00446
AFIX  43
H72   2    0.995355    0.302055    0.706283    11.00000   -1.20000
AFIX   0
C62   1    0.924981    0.438625    0.821773    11.00000    0.04290    0.02242 =
         0.02711   -0.00239   -0.00148    0.00906
AFIX  43
H62   2    0.955400    0.488531    0.788263    11.00000   -1.20000
AFIX   0
C73   1    0.991489    0.193320    0.632042    11.00000    0.02165    0.03310 =
         0.03356    0.00274    0.00381    0.01249
AFIX  43
H73   2    1.084073    0.190392    0.646753    11.00000   -1.20000
AFIX   0
C74   1    0.907250    0.131367    0.575254    11.00000    0.03027    0.03243 =
         0.03294   -0.00305    0.00558    0.01732
AFIX  43
H74   2    0.943056    0.086437    0.549983    11.00000   -1.20000
AFIX   0
C75   1    0.771589    0.133993    0.554798    11.00000    0.02625    0.02642 =
         0.02812   -0.00363    0.00229    0.01102
AFIX  43
H75   2    0.715429    0.089450    0.516628    11.00000   -1.20000
AFIX   0
C76   1    0.714249    0.200643    0.588814    11.00000    0.02169    0.01750 =
         0.02150    0.00319    0.00325    0.00716
C77   1    0.567802    0.200833    0.566582    11.00000    0.02072    0.01506 =
         0.02375    0.00367    0.00344    0.00471
C78   1    0.495097    0.151303    0.498088    11.00000    0.02534    0.02203 =
         0.02401    0.00117    0.00276    0.00835
AFIX  43
H78   2    0.541724    0.119061    0.466890    11.00000   -1.20000
AFIX   0
C79   1    0.358120    0.147911    0.474587    11.00000    0.02569    0.02735 =
         0.02376    0.00217   -0.00166    0.00471
AFIX  43
H79   2    0.311064    0.113005    0.428511    11.00000   -1.20000
AFIX   0
C80   1    0.290407    0.196314    0.519378    11.00000    0.01895    0.02687 =
         0.03171    0.00868    0.00046    0.00605
AFIX  43
H80   2    0.196718    0.195522    0.503458    11.00000   -1.20000
AFIX   0
C81   1    0.358567    0.245454    0.586783    11.00000    0.02435    0.02094 =
         0.03145    0.00421    0.00546    0.00992
AFIX  43
H81   2    0.310299    0.278242    0.616431    11.00000   -1.20000
AFIX   0
C82   1    0.497633    0.248917    0.613484    11.00000    0.02118    0.01518 =
         0.02582    0.00335    0.00349    0.00558
C83   1    0.563993    0.304656    0.684321    11.00000    0.02254    0.01921 =
         0.03022   -0.00208    0.00492    0.00664
C84   1    0.498564    0.335496    0.745357    11.00000    0.02471    0.01970 =
         0.03148   -0.00273    0.00265    0.01019
O85   3    0.553427    0.410515    0.784108    11.00000    0.03278    0.02301 =
         0.04318   -0.01153    0.00457    0.00719
C86   1    0.371105    0.273322    0.771066    11.00000    0.02326    0.02786 =
         0.02310   -0.00259    0.00284    0.00925
C87   1    0.344599    0.175481    0.766034    11.00000    0.03271    0.02765 =
         0.02981   -0.00180    0.00657    0.00814
AFIX  43
H87   2    0.403545    0.146342    0.741344    11.00000   -1.20000
AFIX   0
C88   1    0.233480    0.119737    0.796482    11.00000    0.04408    0.03086 =
         0.03162    0.00099    0.00607    0.00184
AFIX  43
H88   2    0.216691    0.052828    0.792871    11.00000   -1.20000
AFIX   0
C89   1    0.146369    0.162098    0.832435    11.00000    0.03519    0.05110 =
         0.03125    0.00382    0.00717    0.00252
AFIX  43
H89   2    0.069504    0.124202    0.853045    11.00000   -1.20000
AFIX   0
C90   1    0.172287    0.259643    0.838000    11.00000    0.03360    0.05439 =
         0.02772   -0.00217    0.00562    0.01806
AFIX  43
H90   2    0.113157    0.288639    0.862664    11.00000   -1.20000
AFIX   0
C91   1    0.284137    0.315310    0.807760    11.00000    0.03038    0.03271 =
         0.02697   -0.00247    0.00235    0.01489
AFIX  43
H91   2    0.301567    0.382216    0.812050    11.00000   -1.20000
AFIX   0
HKLF    4


REM  DT540 [Space group= P-1]
REM wR2 = 0.1288, GooF = S = 1.030, Restrained GooF = 1.030 for all data
REM R1 = 0.0521 for 8699 Fo > 4sig(Fo) and 0.0723 for all 11188 data
REM 613 parameters refined using 0 restraints

END

WGHT      0.0191      2.7040

REM Highest difference peak  0.363,  deepest hole -0.387,  1-sigma level  0.055
Q1    1   0.7481  0.3461  0.7496  11.00000  0.05    0.36
Q2    1   0.7871  0.3080  0.6674  11.00000  0.05    0.29
Q3    1   0.2827  0.8768  0.6969  11.00000  0.05    0.28
Q4    1   0.4204  0.6955  0.8140  11.00000  0.05    0.28
Q5    1   0.3050  0.6018  0.6785  11.00000  0.05    0.27
Q6    1   0.5355  0.3008  0.6398  11.00000  0.05    0.26
Q7    1   0.5365  0.2299  0.5861  11.00000  0.05    0.26
Q8    1   0.7683  0.4150  0.6683  11.00000  0.05    0.26
Q9    1   0.3610  0.6736  0.7080  11.00000  0.05    0.26
Q10   1   0.3273  0.7693  0.7754  11.00000  0.05    0.25
Q11   1   0.1634  0.8682  0.7182  11.00000  0.05    0.24
Q12   1   0.0684  0.8685  0.6410  11.00000  0.05    0.24
Q13   1   0.3215  0.9576  0.6774  11.00000  0.05    0.24
Q14   1   0.6407  0.2117  0.5685  11.00000  0.05    0.24
Q15   1   0.4620  0.7818  0.7485  11.00000  0.05    0.24
Q16   1   0.4933  0.4107  0.8408  11.00000  0.05    0.24
Q17   1   0.7594  0.1857  0.5545  11.00000  0.05    0.23
Q18   1   0.1837  0.7334  0.7738  11.00000  0.05    0.23
Q19   1   0.5220  0.3292  0.6967  11.00000  0.05    0.23
Q20   1   0.5151  0.1620  0.5532  11.00000  0.05    0.22
;

_shelx_res_checksum              54031

# ............... End of .RES file ........................................... #
#------------------------------------------------------------------------------#

#...............................................................................
# .HKL SHELXL file: sqz.hkl
#...............................................................................

_shelx_hkl_file
;
  -2   0   0  148.14    6.72
  -2   0   0  129.89    6.44
  -2   0   0  138.28    6.52
   2   0   0  137.89    6.65
   2   0   0  133.96    6.44
   2   0   0  142.74    6.50
  -3   0   0  315.55   14.79
  -3   0   0  330.70   15.02
  -3   0   0  325.21   14.72
   3   0   0  315.03   14.93
   3   0   0  329.27   14.74
   3   0   0  337.03   14.70
  -4   0   0  340.09   15.88
  -4   0   0  341.56   16.10
  -4   0   0  342.94   15.72
   4   0   0  342.08   16.05
   4   0   0  340.58   15.70
   4   0   0  348.11   15.68
  -5   0   0  131.85    7.36
  -5   0   0  152.94    7.31
  -5   0   0  134.54    7.76
   5   0   0  140.88    7.16
   5   0   0  119.28    7.01
   5   0   0  126.89    7.59
  -6   0   0  179.56    9.37
  -6   0   0  147.78    8.91
  -6   0   0  176.63    9.78
   6   0   0  175.71    9.57
   6   0   0  176.47    8.94
   6   0   0  177.14    8.99
  -7   0   0   66.42    5.47
  -7   0   0   61.65    4.88
  -7   0   0   64.33    5.43
   7   0   0   60.03    5.37
   7   0   0   55.77    4.58
   7   0   0   64.29    4.58
  -8   0   0   26.88    4.22
  -8   0   0   25.88    4.90
  -8   0   0   28.23    4.09
   8   0   0   23.64    4.17
   8   0   0   28.34    3.65
   8   0   0   27.25    3.92
  -9   0   0  165.24   11.38
  -9   0   0  165.88   10.77
  -9   0   0  139.97    9.56
   9   0   0  157.57    9.26
   9   0   0  159.42   10.64
   9   0   0  163.00    9.15
 -10   0   0    9.91    3.50
 -10   0   0   16.57    4.91
 -10   0   0   11.62    4.98
  10   0   0   16.72    4.56
  10   0   0   21.70    3.56
  10   0   0   11.68    3.00
 -11   0   0   21.24    4.36
 -11   0   0   15.22    5.91
  11   0   0   16.74    5.28
  11   0   0   16.81    3.69
  11   0   0   27.64    4.68
 -12   0   0   32.91    7.80
 -12   0   0   35.23    6.00
 -12   0   0   46.94    7.48
  12   0   0   54.92    9.25
  12   0   0   52.18    7.11
  12  -1   0    1.69    3.73
  12  -1   0    7.48    4.56
 -12   1   0    7.81    6.34
 -12   1   0    1.67    4.18
 -12   1   0    3.23    6.93
  11  -1   0   23.88    5.82
  11  -1   0   33.40    5.65
 -11   1   0   27.96    6.37
 -11   1   0   24.98    4.74
  10  -1   0    7.98    4.23
  10  -1   0   17.61    3.20
  10  -1   0    8.89    2.85
 -10   1   0    6.19    4.34
 -10   1   0   15.57    5.84
 -10   1   0    3.03    2.96
   9  -1   0   35.19    4.29
   9  -1   0   32.99    4.36
   9  -1   0   38.62    5.91
  -9   1   0   44.60    6.45
  -9   1   0   42.06    6.06
  -9   1   0   30.09    4.92
   8  -1   0   21.78    3.00
   8  -1   0   15.18    3.32
   8  -1   0   12.13    2.50
  -8   1   0   19.04    3.80
  -8   1   0   14.53    2.97
  -8   1   0   17.06    4.00
   7  -1   0    0.29    1.69
   7  -1   0    2.33    2.01
   7  -1   0    3.67    1.58
  -7   1   0    1.34    1.73
  -7   1   0    3.52    2.35
  -7   1   0    0.45    1.66
   6  -1   0   20.75    2.72
   6  -1   0   17.54    2.59
   6  -1   0   16.90    2.77
  -6   1   0   13.10    2.20
  -6   1   0   17.87    2.92
  -6   1   0   16.92    2.97
   5  -1   0 1377.90   59.69
   5  -1   0 1366.76   60.16
   5  -1   0 1338.68   59.72
  -5   1   0 1355.17   59.94
  -5   1   0 1373.07   60.19
  -5   1   0 1379.52   59.79
   4  -1   0  176.09    8.92
   4  -1   0  172.61    8.58
   4  -1   0  179.10    8.56
  -4   1   0  177.54    8.98
  -4   1   0  186.58    8.82
  -4   1   0  167.17    8.56
   3  -1   0  248.16   11.88
   3  -1   0  259.36   11.67
   3  -1   0  251.25   11.71
  -3   1   0  262.61   11.93
  -3   1   0  243.42   11.66
  -3   1   0  265.30   11.82
   2  -1   0  360.24   15.57
   2  -1   0  363.58   15.67
   2  -1   0  331.88   15.49
  -2   1   0  370.63   15.68
  -2   1   0  316.94   15.49
  -2   1   0  359.13   15.59
  -1  -1   0  843.64   36.10
  -1  -1   0  848.68   36.02
   1   1   0  800.71   36.06
  -2  -1   0   24.48    1.98
  -2  -1   0   25.88    1.84
  -2  -1   0   23.31    2.16
   2   1   0   24.64    1.81
   2   1   0   23.43    2.01
   2   1   0   25.62    1.87
  -3  -1   0  273.68   12.53
  -3  -1   0  279.56   12.90
  -3  -1   0  277.70   12.66
   3   1   0  277.35   12.51
   3   1   0  267.21   12.51
   3   1   0  260.53   12.77
  -4  -1   0  768.71   37.11
  -4  -1   0  862.35   37.67
  -4  -1   0  884.95   37.44
   4   1   0  869.83   37.23
   4   1   0  862.89   37.63
   4   1   0  809.99   37.12
  -5  -1   0  334.25   16.70
  -5  -1   0  386.75   16.35
  -5  -1   0  339.41   16.44
   5   1   0  321.88   16.53
   5   1   0  367.59   16.19
   5   1   0  323.66   16.07
  -6  -1   0  100.89    6.64
  -6  -1   0   93.70    6.32
   6   1   0   94.60    5.81
   6   1   0   91.83    6.37
   6   1   0  106.32    5.82
  -7  -1   0  224.97   12.17
  -7  -1   0  208.07   11.53
  -7  -1   0  243.11   12.63
   7   1   0  216.36   11.42
   7   1   0  221.53   11.30
   7   1   0  225.77   12.18
  -8  -1   0   75.49    7.04
  -8  -1   0   69.12    5.94
  -8  -1   0   83.34    7.28
   8   1   0   76.29    5.51
   8   1   0   76.21    5.70
   8   1   0   79.23    6.68
  -9  -1   0   -3.14    4.04
  -9  -1   0   -0.19    2.44
  -9  -1   0   -2.52    3.44
   9   1   0   -2.91    2.18
   9   1   0   -1.33    3.11
   9   1   0   -1.17    2.21
 -10  -1   0   -0.71    4.14
 -10  -1   0   -3.49    4.48
 -10  -1   0   -2.18    2.73
  10   1   0    4.11    2.98
  10   1   0   -5.30    3.50
  10   1   0   -1.33    2.58
 -11  -1   0   55.56    7.48
 -11  -1   0   48.85    8.53
  11   1   0   69.04    6.43
  11   1   0   62.41    8.92
 -12  -1   0    7.37    4.77
 -12  -1   0   -2.99    6.60
  12   1   0    2.16    3.94
  12   1   0   -0.47    4.28
  12   1   0   -3.97    5.39
  12  -2   0   17.90    4.33
  12  -2   0   24.91    4.70
 -12   2   0   22.83    7.23
 -12   2   0   23.04    6.19
 -12   2   0   25.76    5.72
  11  -2   0   40.21    6.04
  11  -2   0   43.66    6.15
 -11   2   0   54.89    6.78
 -11   2   0   51.60    8.66
  10  -2   0   10.14    3.17
  10  -2   0    5.33    2.79
 -10   2   0   10.24    4.53
 -10   2   0    8.89    3.41
 -10   2   0   17.50    5.05
   9  -2   0  210.79   12.54
   9  -2   0  210.63   11.30
   9  -2   0  197.34   11.33
  -9   2   0  213.56   12.76
  -9   2   0  207.95   11.84
  -9   2   0  210.96   12.16
   8  -2   0   14.49    2.62
   8  -2   0    1.78    1.86
   8  -2   0    9.48    2.84
  -8   2   0    7.61    3.15
  -8   2   0    6.08    2.42
  -8   2   0    6.94    2.33
   7  -2   0   21.59    3.10
   7  -2   0   22.12    3.62
   7  -2   0   27.41    3.16
  -7   2   0   26.81    4.31
  -7   2   0   27.27    3.73
  -7   2   0   32.35    3.58
   6  -2   0   38.05    3.27
   6  -2   0   35.45    3.29
   6  -2   0   26.76    3.71
  -6   2   0   32.43    3.53
  -6   2   0   35.23    3.45
  -6   2   0   35.94    3.80
   5  -2   0  243.95   10.83
   5  -2   0  214.68   11.10
   5  -2   0  202.66   10.72
  -5   2   0  213.13   11.14
  -5   2   0  219.75   10.99
  -5   2   0  225.63   10.84
   4  -2   0   78.30    4.67
   4  -2   0   70.18    4.24
   4  -2   0   70.72    4.31
  -4   2   0   77.65    4.64
  -4   2   0   71.17    4.32
  -4   2   0   78.62    4.56
   3  -2   0  615.15   25.96
   3  -2   0  554.01   25.96
  -3   2   0  571.01   26.02
  -3   2   0  607.43   26.13
  -3   2   0  587.89   25.99
   2  -2   0  544.84   24.81
   2  -2   0  557.41   24.84
  -2   2   0  573.03   24.89
  -2   2   0  584.04   24.88
   1  -2   0 1216.49   54.43
   1  -2   0 1325.22   54.54
  -1   2   0 1215.56   54.43
  -1   2   0 1282.13   54.55
   0  -2   0 1960.53   97.83
   0   2   0 2279.75   98.80
  -1  -2   0  375.74   16.32
  -1  -2   0  360.98   16.17
   1   2   0  370.01   16.26
   1   2   0  356.49   16.31
   1   2   0  361.93   16.15
  -2  -2   0  122.05    5.79
  -2  -2   0  115.03    6.05
  -2  -2   0  117.50    5.93
   2   2   0  121.57    5.75
   2   2   0  108.58    5.95
   2   2   0  113.33    5.79
  -3  -2   0  305.17   13.66
  -3  -2   0  279.00   13.40
  -3  -2   0  291.54   13.78
   3   2   0  293.53   13.76
   3   2   0  281.79   13.34
   3   2   0  294.93   13.43
  -4  -2   0  725.20   34.30
  -4  -2   0  785.64   34.88
  -4  -2   0  777.95   34.61
   4   2   0  776.88   34.34
   4   2   0  777.60   34.78
   4   2   0  803.15   34.34
  -5  -2   0   18.20    3.15
  -5  -2   0   19.91    3.13
   5   2   0   17.92    2.57
  -6  -2   0   17.94    3.38
  -6  -2   0   17.47    2.94
  -6  -2   0   15.18    2.55
   6   2   0   18.12    2.70
   6   2   0   18.87    3.09
   6   2   0   17.35    2.84
  -7  -2   0   89.16    7.19
  -7  -2   0  104.21    6.65
  -7  -2   0   95.96    7.23
   7   2   0   99.76    6.21
   7   2   0   92.81    7.19
  -8  -2   0  214.81   13.05
  -8  -2   0  211.09   11.89
  -8  -2   0  218.22   12.83
   8   2   0  222.68   12.74
   8   2   0  218.34   11.56
  -9  -2   0    4.94    3.96
  -9  -2   0    7.33    2.94
  -9  -2   0    9.69    4.74
   9   2   0   11.11    3.76
   9   2   0    8.30    2.68
 -10  -2   0   51.67    6.53
 -10  -2   0   48.53    7.64
  10   2   0   49.18    5.64
  10   2   0   41.74    7.28
  10   2   0   35.74    5.52
 -11  -2   0   14.11    4.30
 -11  -2   0    8.10    5.51
 -11  -2   0   21.66    6.55
  11   2   0   14.59    5.52
  11   2   0   17.03    4.27
 -12  -2   0    8.17    6.97
  12   2   0   -6.42    6.25
  12   2   0    1.79    3.89
  12   2   0    9.89    4.51
  12  -3   0   20.53    4.58
  12  -3   0   16.65    4.31
 -12   3   0   21.41    6.05
 -12   3   0   11.35    4.71
 -12   3   0    7.24    6.39
  11  -3   0   13.67    3.54
  11  -3   0   17.73    4.04
 -11   3   0    7.18    4.83
 -11   3   0   13.65    4.10
  10  -3   0   -0.60    2.64
  10  -3   0   -0.43    2.51
 -10   3   0   -6.17    3.42
 -10   3   0   -3.15    4.16
 -10   3   0   -0.39    2.97
   9  -3   0  178.62   10.45
   9  -3   0  197.93   10.30
  -9   3   0  159.55   11.64
  -9   3   0  181.57   11.11
  -9   3   0  185.11   10.88
   8  -3   0    4.19    2.07
   8  -3   0   10.15    2.67
  -8   3   0    6.53    2.54
  -8   3   0    8.51    3.26
  -8   3   0    8.82    2.55
   7  -3   0   10.61    2.07
  -7   3   0    9.17    2.41
  -7   3   0   12.05    2.34
  -7   3   0    6.64    2.53
   6  -3   0    5.93    1.78
   6  -3   0    6.07    1.67
  -6   3   0    3.98    1.95
  -6   3   0    2.28    1.65
   5  -3   0  728.70   33.54
   5  -3   0  771.37   33.50
  -5   3   0  725.68   33.58
  -5   3   0  767.39   33.74
  -5   3   0  762.67   33.81
   4  -3   0  655.63   29.99
   4  -3   0  683.96   29.95
  -4   3   0  656.94   30.09
  -4   3   0  675.66   30.07
  -4   3   0  696.24   30.19
   3  -3   0 1618.87   71.46
   3  -3   0 1651.18   71.43
  -3   3   0 1681.72   71.52
  -3   3   0 1597.37   71.50
  -3   3   0 1679.98   71.50
   2  -3   0   11.06    1.43
   2  -3   0   12.63    1.70
  -2   3   0    9.54    1.33
  -2   3   0   11.18    1.58
   1  -3   0 1505.12   69.72
   1  -3   0 1711.12   69.96
  -1   3   0 1671.59   69.96
  -1   3   0 1563.53   69.73
   0  -3   0  154.35    7.45
   0  -3   0  167.95    7.73
   0   3   0  154.17    7.43
   0   3   0  158.62    7.68
  -1  -3   0  871.25   38.60
  -1  -3   0  929.00   38.85
   1   3   0  864.20   38.71
   1   3   0  872.35   38.56
  -2  -3   0  379.25   17.75
  -2  -3   0  410.50   18.02
   2   3   0  391.35   18.05
   2   3   0  387.00   17.83
   2   3   0  403.84   17.77
  -3  -3   0  173.30    8.81
  -3  -3   0  159.29    8.27
  -3  -3   0  173.24    8.63
   3   3   0  170.91    8.72
   3   3   0  167.74    8.25
   3   3   0  161.83    8.31
  -4  -3   0  292.53   14.00
  -4  -3   0  294.46   14.32
  -4  -3   0  291.80   14.55
   4   3   0  287.51   14.43
   4   3   0  302.41   13.94
   4   3   0  302.27   13.98
  -5  -3   0   14.47    2.82
  -5  -3   0    7.95    2.06
   5   3   0   12.25    2.61
   5   3   0   15.14    2.44
  -6  -3   0   74.44    5.96
  -6  -3   0   87.74    5.56
  -6  -3   0   76.41    5.91
   6   3   0   75.18    5.20
   6   3   0   73.14    6.12
  -7  -3   0  274.64   15.31
  -7  -3   0  287.70   14.29
  -7  -3   0  274.68   14.74
   7   3   0  276.48   15.02
   7   3   0  277.34   13.89
  -8  -3   0   32.81    5.47
  -8  -3   0   39.36    6.32
  -8  -3   0   34.75    4.84
   8   3   0   26.15    3.60
   8   3   0   32.30    5.10
   8   3   0   30.73    4.27
  -9  -3   0  111.91    9.80
  -9  -3   0  105.51    9.92
  -9  -3   0  100.75    8.04
   9   3   0  102.44    7.05
   9   3   0  102.68    7.32
   9   3   0  111.51    8.90
 -10  -3   0   39.04    7.05
 -10  -3   0   36.72    6.60
 -10  -3   0   22.51    4.42
  10   3   0   23.39    5.24
  10   3   0   33.56    4.48
  10   3   0   27.33    3.98
 -11  -3   0    6.06    5.99
 -11  -3   0   -6.96    5.61
 -11  -3   0    1.44    4.02
  11   3   0   -1.82    3.28
  11   3   0   -0.68    3.82
  11   3   0    0.05    5.25
 -12  -3   0   -6.17    4.99
  13  -4   0    8.45    4.97
  13  -4   0   13.13    6.23
 -13   4   0   18.37    7.52
 -13   4   0    7.71    7.31
 -13   4   0    7.84    5.94
  12  -4   0    6.08    4.65
  12  -4   0    9.77    4.38
 -12   4   0   25.68    5.76
 -12   4   0   18.73    6.07
 -12   4   0   12.54    4.53
  11  -4   0    2.73    3.31
  11  -4   0    1.65    3.41
 -11   4   0    5.12    3.45
 -11   4   0   11.21    4.22
  10  -4   0   61.98    6.06
  10  -4   0   54.00    5.96
 -10   4   0   71.38    8.21
 -10   4   0   41.40    6.29
 -10   4   0   71.20    7.24
   9  -4   0  469.21   22.92
   9  -4   0  484.32   22.76
  -9   4   0  462.90   23.81
  -9   4   0  487.99   23.62
   8  -4   0   61.13    5.22
   8  -4   0   66.42    5.23
  -8   4   0   55.26    5.85
  -8   4   0   58.48    5.37
  -8   4   0   57.39    5.65
   7  -4   0    7.51    2.21
   7  -4   0    8.53    2.17
  -7   4   0    6.60    2.35
  -7   4   0    4.20    1.88
  -7   4   0    7.30    2.52
   6  -4   0   77.73    5.36
   6  -4   0   88.18    5.35
  -6   4   0   81.78    5.52
  -6   4   0   81.93    5.62
  -6   4   0   84.03    5.64
   5  -4   0  466.57   22.43
   5  -4   0  520.81   22.46
  -5   4   0  487.00   22.62
  -5   4   0  499.22   22.63
  -5   4   0  475.67   22.57
   4  -4   0    4.87    1.42
   4  -4   0    7.52    1.63
  -4   4   0    4.92    1.50
  -4   4   0    3.48    1.42
  -4   4   0    7.69    1.77
   3  -4   0  117.35    6.00
   3  -4   0  107.87    5.89
  -3   4   0  107.89    6.06
  -3   4   0  110.88    5.93
   2  -4   0   15.71    1.93
   2  -4   0   15.32    1.81
  -2   4   0   15.14    1.81
  -2   4   0   15.06    2.10
   1  -4   0 1093.24   45.54
   1  -4   0  982.54   45.22
  -1   4   0  990.77   45.21
  -1   4   0 1078.87   45.55
   0  -4   0   21.47    2.35
   0  -4   0   16.40    1.77
   0   4   0   20.88    1.87
   0   4   0   18.87    2.28
  -1  -4   0  146.02    7.56
  -1  -4   0  159.59    7.91
   1   4   0  166.05    7.62
   1   4   0  150.50    7.77
  -2  -4   0  734.46   31.82
   2   4   0  716.47   31.44
   2   4   0  705.75   31.78
   2   4   0  683.56   31.53
  -3  -4   0  507.19   23.57
  -3  -4   0  523.71   23.93
   3   4   0  535.25   23.55
   3   4   0  511.87   23.60
   3   4   0  527.84   23.99
  -4  -4   0  209.60   11.01
  -4  -4   0  233.55   11.58
   4   4   0  223.52   11.66
   4   4   0  227.63   11.09
   4   4   0  224.35   11.00
  -5  -4   0   -2.20    1.39
  -5  -4   0   -1.59    2.05
  -5  -4   0    1.38    1.81
   5   4   0   -1.21    1.76
   5   4   0   -1.66    1.24
   5   4   0    1.99    1.40
  -6  -4   0   15.76    3.62
  -6  -4   0   14.99    2.73
  -6  -4   0   16.83    3.54
   6   4   0   16.20    2.51
   6   4   0   15.79    3.30
   6   4   0   18.18    3.08
  -7  -4   0   92.76    7.40
  -7  -4   0   90.15    6.56
  -7  -4   0   83.51    7.83
   7   4   0   87.29    6.25
   7   4   0   84.69    6.03
   7   4   0   89.90    7.23
  -8  -4   0   28.36    4.73
  -8  -4   0   27.25    5.06
  -8  -4   0   27.12    4.87
   8   4   0   31.84    4.28
   8   4   0   27.75    4.88
   8   4   0   28.48    4.39
  -9  -4   0    4.62    3.27
  -9  -4   0   -0.90    4.28
  -9  -4   0    3.29    4.42
   9   4   0    6.41    4.05
   9   4   0    2.82    2.66
 -10  -4   0    6.96    4.97
 -10  -4   0    3.14    3.38
 -10  -4   0   11.80    5.56
  10   4   0   15.63    5.04
  10   4   0    7.88    3.13
  10   4   0    7.06    3.40
 -11  -4   0   -2.55    4.22
 -11  -4   0    6.48    6.35
  11   4   0   -6.68    3.56
  11   4   0    3.47    3.77
  11   4   0   11.70    5.78
  13  -5   0    7.28    5.85
  13  -5   0    6.32    5.00
 -13   5   0    8.65    5.63
 -13   5   0   -2.00    6.54
 -13   5   0   18.63    7.38
  12  -5   0   62.18    8.44
  12  -5   0   66.20    7.98
 -12   5   0   61.10    7.47
 -12   5   0   61.58   10.14
 -12   5   0   60.95    8.55
  11  -5   0   11.88    3.79
  11  -5   0   19.39    4.17
 -11   5   0   17.18    4.17
 -11   5   0   15.46    4.58
  10  -5   0   14.92    3.40
  10  -5   0    9.10    3.24
 -10   5   0   10.15    4.16
 -10   5   0   11.41    3.67
 -10   5   0   11.55    4.53
   9  -5   0  174.73    9.88
   9  -5   0  155.14    9.65
  -9   5   0  143.45   10.04
  -9   5   0  189.33   11.11
  -9   5   0  160.32   10.68
   8  -5   0    0.95    2.05
   8  -5   0    4.09    2.19
  -8   5   0    2.74    2.37
  -8   5   0    5.42    2.60
  -8   5   0    5.46    2.88
   7  -5   0   37.53    3.94
   7  -5   0   37.05    3.85
  -7   5   0   37.91    4.38
  -7   5   0   35.30    4.36
  -7   5   0   31.74    4.22
   6  -5   0    5.78    1.74
  -6   5   0    9.26    2.19
  -6   5   0    4.71    1.81
  -6   5   0    4.06    1.89
   5  -5   0   24.90    2.97
   5  -5   0   28.23    3.08
  -5   5   0   28.18    3.22
  -5   5   0   31.66    3.35
  -5   5   0   22.73    3.19
   4  -5   0   69.41    4.59
   4  -5   0   70.05    4.58
  -4   5   0   78.38    4.75
  -4   5   0   60.88    4.65
   3  -5   0   43.11    3.32
   3  -5   0   50.82    3.56
  -3   5   0   43.30    3.29
  -3   5   0   45.01    3.58
   2  -5   0   97.60    5.63
   2  -5   0  116.40    6.02
  -2   5   0  101.97    5.66
  -2   5   0  104.72    6.02
   1  -5   0  142.92    7.30
   1  -5   0  131.64    6.88
  -1   5   0  134.88    6.89
  -1   5   0  131.88    7.19
   0  -5   0   38.94    3.35
   0  -5   0   35.34    2.75
   0   5   0   39.83    2.84
   0   5   0   39.53    3.16
  -1  -5   0  114.75    6.00
  -1  -5   0  114.51    6.45
   1   5   0  108.01    5.92
   1   5   0  112.89    6.20
  -2  -5   0   16.96    2.36
   2   5   0   27.88    2.99
   2   5   0   24.64    2.73
   2   5   0   20.00    2.35
  -3  -5   0  366.40   17.27
  -3  -5   0  334.02   16.70
   3   5   0  359.64   16.82
   3   5   0  366.92   16.71
   3   5   0  361.04   17.22
  -4  -5   0   40.37    3.63
  -4  -5   0   45.95    4.34
   4   5   0   41.24    4.21
   4   5   0   42.22    3.42
   4   5   0   47.61    3.85
  -5  -5   0    0.56    2.13
  -5  -5   0    2.11    1.62
   5   5   0    2.31    1.40
   5   5   0    1.94    1.35
   5   5   0   -3.34    1.93
  -6  -5   0  126.46    7.49
  -6  -5   0  111.62    7.88
   6   5   0  111.75    6.86
   6   5   0  100.85    7.97
  -7  -5   0  487.07   23.96
  -7  -5   0  451.67   22.92
   7   5   0  497.15   24.04
   7   5   0  485.20   22.70
   7   5   0  469.67   22.56
  -8  -5   0   60.77    7.94
  -8  -5   0   57.01    6.13
   8   5   0   65.52    7.40
   8   5   0   62.84    5.31
   8   5   0   57.22    5.51
  -9  -5   0   50.51    6.55
  -9  -5   0   55.51    9.48
   9   5   0   59.02    5.35
   9   5   0   45.69    6.77
   9   5   0   53.80    5.50
 -10  -5   0    1.75    3.79
  10   5   0    5.78    3.32
  10   5   0    7.44    3.33
  10   5   0    2.11    5.02
 -11  -5   0   22.59    5.85
 -11  -5   0   17.10    7.83
  11   5   0   27.72    4.58
  11   5   0   32.09    6.86
  11   5   0   25.17    4.56
 -13   6   0   30.49    7.21
 -13   6   0   25.50    7.30
  12  -6   0    0.27    4.26
  12  -6   0    0.95    4.35
 -12   6   0    3.45    5.49
 -12   6   0    0.55    4.99
 -12   6   0    3.60    4.43
  11  -6   0  238.81   13.99
  11  -6   0  238.12   14.06
 -11   6   0  213.14   14.50
 -11   6   0  297.40   16.21
  10  -6   0   29.43    4.29
  10  -6   0   33.81    5.60
 -10   6   0   32.38    5.50
 -10   6   0   36.04    5.69
 -10   6   0   47.39    6.52
   9  -6   0   20.96    3.79
   9  -6   0   19.38    3.57
  -9   6   0   24.59    4.36
  -9   6   0   17.51    3.86
  -9   6   0   19.01    4.06
   8  -6   0   16.62    2.90
   8  -6   0   15.06    3.25
  -8   6   0   19.71    3.69
  -8   6   0   14.38    3.36
  -8   6   0   15.23    3.31
   7  -6   0   61.89    5.26
   7  -6   0   71.14    5.35
  -7   6   0   60.39    5.23
  -7   6   0   67.87    5.57
  -7   6   0   61.30    5.56
   6  -6   0   17.70    2.76
   6  -6   0   13.85    2.53
  -6   6   0   15.78    2.86
  -6   6   0   17.33    2.85
  -6   6   0   13.61    2.46
   5  -6   0  572.66   26.19
   5  -6   0  609.41   26.39
  -5   6   0  491.03   26.34
  -5   6   0  615.72   26.47
   4  -6   0  170.51    8.86
   4  -6   0  161.23    8.80
  -4   6   0  168.67    8.85
  -4   6   0  168.89    9.16
   3  -6   0  253.18   11.93
   3  -6   0  238.02   11.73
  -3   6   0  236.79   11.68
  -3   6   0  226.86   12.00
   2  -6   0  335.24   16.17
   2  -6   0  361.40   16.52
  -2   6   0  343.36   16.17
  -2   6   0  346.05   16.58
   1  -6   0   26.42    2.55
   1  -6   0   24.75    2.96
  -1   6   0   27.91    2.64
  -1   6   0   26.60    3.01
   0  -6   0   47.93    3.49
   0  -6   0   49.55    4.08
   0   6   0   51.40    3.93
   0   6   0   49.02    3.50
  -1  -6   0   21.68    2.43
  -1  -6   0   26.09    3.16
   1   6   0   20.93    2.49
   1   6   0   23.02    2.86
  -2  -6   0  804.80   36.33
  -2  -6   0  826.76   36.84
   2   6   0  786.94   36.43
   2   6   0  821.95   36.25
   2   6   0  826.00   36.69
  -3  -6   0  245.63   12.45
  -3  -6   0  225.22   11.80
   3   6   0  244.67   11.77
   3   6   0  230.72   11.91
   3   6   0  241.65   12.33
  -4  -6   0  238.22   12.72
  -4  -6   0  237.15   12.09
   4   6   0  232.25   11.84
   4   6   0  241.46   12.10
   4   6   0  242.15   12.70
  -5  -6   0   86.51    5.80
  -5  -6   0   78.65    6.82
   5   6   0   84.72    5.44
   5   6   0   62.83    5.50
   5   6   0   83.82    6.58
  -6  -6   0    6.52    2.54
  -6  -6   0   10.94    3.43
   6   6   0    7.97    3.45
   6   6   0    4.39    2.04
   6   6   0    5.31    2.36
  -7  -6   0   65.37    6.02
  -7  -6   0   69.96    7.87
   7   6   0   68.74    5.73
   7   6   0   72.17    5.76
   7   6   0   68.19    7.13
  -8  -6   0   78.92    7.45
  -8  -6   0   85.85    9.76
   8   6   0   87.70    6.88
   8   6   0   98.10    8.68
   8   6   0   95.30    6.58
  -9  -6   0   91.24   10.70
  -9  -6   0   78.14    7.77
   9   6   0   83.12    6.86
   9   6   0   82.39    8.84
   9   6   0   83.54    7.01
 -10  -6   0    8.64    6.60
 -10  -6   0   -1.89    4.07
  10   6   0   -0.16    3.37
  10   6   0    5.12    5.99
  10   6   0   -0.37    3.68
 -11  -6   0    8.59    8.82
 -11  -6   0    2.23    5.16
  12  -7   0   42.26    6.03
  12  -7   0   55.90    8.68
 -12   7   0   41.13    6.62
 -12   7   0   66.89    9.54
 -12   7   0   58.86    9.14
  11  -7   0    3.01    3.58
  11  -7   0    6.80    3.72
 -11   7   0   -0.23    3.48
 -11   7   0    1.29    3.89
  10  -7   0    5.90    3.41
  10  -7   0    7.95    3.26
 -10   7   0   11.94    5.32
 -10   7   0   10.00    3.97
 -10   7   0   20.64    4.81
   9  -7   0   12.91    3.48
   9  -7   0   16.35    3.65
  -9   7   0   14.14    3.86
  -9   7   0    8.60    3.51
  -9   7   0   15.60    4.15
   8  -7   0   -4.37    2.02
   8  -7   0   -0.88    2.15
  -8   7   0   -0.04    2.48
  -8   7   0    0.70    2.62
  -8   7   0    1.44    2.55
   7  -7   0   46.18    4.85
   7  -7   0   63.69    4.93
  -7   7   0   47.35    4.90
  -7   7   0   51.77    5.24
  -7   7   0   51.15    5.17
   6  -7   0   -1.74    1.55
   6  -7   0   -1.72    1.58
  -6   7   0    0.91    2.04
  -6   7   0   -0.19    1.77
  -6   7   0   -0.87    1.68
   5  -7   0  138.70    8.00
   5  -7   0  136.47    7.97
  -5   7   0  146.77    8.12
  -5   7   0  133.97    8.37
   4  -7   0    5.16    1.78
   4  -7   0    3.93    1.69
  -4   7   0    6.34    1.85
   3  -7   0   -0.63    1.39
   3  -7   0    0.46    1.30
  -3   7   0    0.63    1.29
  -3   7   0    0.92    1.79
   2  -7   0   48.19    4.17
   2  -7   0   51.37    3.87
  -2   7   0   53.33    3.86
  -2   7   0   42.90    4.23
   1  -7   0    7.62    2.18
   1  -7   0    7.16    1.68
  -1   7   0    8.42    2.12
  -1   7   0    8.15    1.69
   0  -7   0  390.97   18.36
   0  -7   0  400.19   18.93
   0   7   0  390.37   18.76
   0   7   0  389.11   18.27
  -1  -7   0  166.85    9.25
  -1  -7   0  158.38    8.62
   1   7   0  168.29    8.64
   1   7   0  162.76    8.99
  -2  -7   0  394.15   19.12
  -2  -7   0  380.84   18.49
   2   7   0  392.44   18.40
   2   7   0  391.46   18.88
   2   7   0  401.94   18.75
  -3  -7   0  174.56   10.26
   3   7   0  180.28    9.47
   3   7   0  187.43   10.13
   3   7   0  174.96    9.64
  -4  -7   0  343.23   15.99
  -4  -7   0  321.29   16.63
   4   7   0  286.34   15.72
   4   7   0  329.61   15.69
   4   7   0  326.60   16.48
  -5  -7   0  160.08    9.45
  -5  -7   0  174.30   10.40
   5   7   0  160.40    9.14
   5   7   0  164.60    9.34
   5   7   0  153.21    9.96
  -6  -7   0    0.29    2.28
  -6  -7   0   -2.62    3.29
   6   7   0    0.15    1.88
   6   7   0    1.59    2.19
   6   7   0   -2.31    2.93
  -7  -7   0    5.06    2.84
  -7  -7   0   10.65    4.45
   7   7   0   10.90    4.24
   7   7   0    8.70    2.57
   7   7   0   10.83    3.03
  -8  -7   0    7.81    5.35
  -8  -7   0   -1.56    3.03
   8   7   0    4.81    2.89
   8   7   0    6.69    2.99
   8   7   0    0.16    4.08
  -9  -7   0    2.47    3.55
   9   7   0    5.58    3.53
   9   7   0    4.98    3.27
   9   7   0    4.00    5.15
 -10  -7   0   43.23    9.11
 -10  -7   0   69.99    9.26
  10   7   0   74.18    8.05
  10   7   0   77.94   10.13
  10   7   0   55.04    7.27
  12  -8   0   57.09    8.00
  12  -8   0   73.18    8.49
 -12   8   0   81.63   10.22
 -12   8   0   63.02    9.48
 -12   8   0   75.82    9.26
  11  -8   0   31.85    5.23
  11  -8   0   39.20    5.28
 -11   8   0   44.64    6.25
 -11   8   0   30.42    5.63
  10  -8   0   41.47    6.52
  10  -8   0   47.86    6.32
 -10   8   0   66.87    7.51
 -10   8   0   55.42    7.65
 -10   8   0   40.33    6.66
   9  -8   0    1.95    2.79
   9  -8   0   -0.65    2.53
  -9   8   0    1.11    3.40
  -9   8   0    1.40    3.15
  -9   8   0    2.11    3.01
   8  -8   0   21.79    3.87
   8  -8   0   23.11    3.59
  -8   8   0   24.58    4.09
  -8   8   0   22.64    4.19
  -8   8   0   20.53    4.04
   7  -8   0   28.71    4.36
   7  -8   0   35.92    4.31
  -7   8   0   33.40    4.92
  -7   8   0   37.56    4.14
  -7   8   0   21.67    3.83
   6  -8   0   37.64    4.34
   6  -8   0   43.86    4.42
  -6   8   0   45.98    4.53
  -6   8   0   37.51    4.98
   5  -8   0   86.42    6.03
   5  -8   0   85.48    5.98
  -5   8   0   75.99    6.23
  -5   8   0   94.58    6.23
   4  -8   0   25.34    3.27
   4  -8   0   20.02    3.32
  -4   8   0   24.83    3.58
  -4   8   0   21.53    3.27
   3  -8   0   65.32    5.10
  -3   8   0   66.45    4.80
   2  -8   0  463.07   23.09
   2  -8   0  538.52   23.73
  -2   8   0  505.13   23.13
  -2   8   0  490.12   23.68
   1  -8   0  233.94   12.27
   1  -8   0  232.35   11.80
  -1   8   0  227.86   12.17
  -1   8   0  235.18   11.69
   0  -8   0  352.32   17.48
   0  -8   0  375.68   18.15
   0   8   0  372.27   17.43
   0   8   0  367.67   17.95
  -1  -8   0   15.23    2.92
  -1  -8   0   18.49    2.80
   1   8   0   21.54    2.88
   1   8   0   20.89    3.30
  -2  -8   0  137.32    8.54
  -2  -8   0  137.84    7.80
   2   8   0  128.42    8.11
   2   8   0  135.96    7.62
   2   8   0  127.75    7.92
  -3  -8   0   84.15    6.80
   3   8   0   83.71    6.38
   3   8   0   83.48    5.72
  -4  -8   0  388.31   18.83
  -4  -8   0  386.96   19.61
   4   8   0  346.22   18.56
   4   8   0  428.14   18.79
   4   8   0  370.98   19.28
  -5  -8   0   18.94    4.71
  -5  -8   0   16.71    3.14
   5   8   0   10.41    3.10
   5   8   0   16.76    3.13
   5   8   0   16.61    3.76
  -6  -8   0    7.34    4.44
  -6  -8   0    7.37    2.99
   6   8   0    5.42    2.56
   6   8   0    6.19    2.35
   6   8   0    2.07    3.43
  -7  -8   0  183.70   11.99
  -7  -8   0  211.48   14.19
   7   8   0  209.61   11.46
   7   8   0  204.19   11.46
   7   8   0  203.16   13.32
  -8  -8   0   18.99    4.20
  -8  -8   0   31.44    6.66
   8   8   0   21.24    4.09
   8   8   0   21.70    5.78
  -9  -8   0   68.48    8.43
  -9  -8   0  104.61   11.87
   9   8   0   80.80    7.53
   9   8   0   72.30   10.29
   9   8   0   82.59    8.13
 -10  -8   0    7.18    8.48
 -10  -8   0    8.06    4.92
  10   8   0   11.30    4.73
  10   8   0   20.52    4.25
  10   8   0   20.20    7.62
  12  -9   0   29.72    5.27
 -12   9   0   29.32    6.35
 -12   9   0   27.00    6.23
 -12   9   0   17.82    5.74
  11  -9   0    7.70    3.93
  11  -9   0   -3.67    3.85
 -11   9   0   -3.65    4.37
 -11   9   0   -7.60    3.91
  10  -9   0    4.56    3.30
  10  -9   0   10.43    3.57
 -10   9   0    7.22    4.01
 -10   9   0    2.35    3.56
 -10   9   0    6.07    3.98
   9  -9   0    8.91    3.44
   9  -9   0   10.23    3.48
  -9   9   0    6.90    3.96
  -9   9   0    4.41    3.31
  -9   9   0   12.71    4.15
   8  -9   0    5.24    2.52
   8  -9   0    6.36    2.73
  -8   9   0    1.03    3.04
  -8   9   0    4.39    2.97
  -8   9   0    1.80    2.93
   7  -9   0  568.88   24.93
   7  -9   0  469.08   24.62
  -7   9   0  520.37   25.00
  -7   9   0  493.82   24.57
  -7   9   0  524.54   25.57
   6  -9   0  171.90   10.10
   6  -9   0  179.56   10.05
  -6   9   0  177.50   10.30
  -6   9   0  158.49   10.46
   5  -9   0  105.15    6.91
   5  -9   0  101.73    6.94
  -5   9   0   92.84    7.45
  -5   9   0  103.12    6.66
   4  -9   0  191.85   11.10
   4  -9   0  210.00   11.12
  -4   9   0  223.47   11.14
  -4   9   0  194.55   11.58
   3  -9   0  319.20   15.85
   3  -9   0  333.30   16.21
  -3   9   0  315.15   15.72
  -3   9   0  312.67   16.41
   2  -9   0  674.99   30.85
   2  -9   0  646.65   30.33
  -2   9   0  667.82   30.27
  -2   9   0  653.11   30.88
   1  -9   0    0.24    2.06
   1  -9   0    1.37    1.62
  -1   9   0    0.11    1.85
  -1   9   0    1.56    1.61
   0  -9   0   59.82    4.59
   0  -9   0   61.57    5.59
   0   9   0   46.53    5.02
   0   9   0   59.40    4.59
  -1  -9   0  377.60   18.22
  -1  -9   0  383.72   18.95
   1   9   0  378.93   18.01
   1   9   0  359.68   18.41
  -2  -9   0   18.55    2.86
  -2  -9   0   23.26    4.17
   2   9   0   22.11    3.57
   2   9   0   20.89    3.36
   2   9   0   18.06    3.24
  -3  -9   0   62.45    6.25
   3   9   0   50.92    5.58
   3   9   0   59.79    4.94
   3   9   0   60.48    5.29
  -4  -9   0  418.20   21.06
  -4  -9   0  401.22   19.84
   4   9   0  395.73   20.38
   4   9   0  391.54   19.71
   4   9   0  401.53   19.53
  -5  -9   0   47.78    6.90
  -5  -9   0   41.13    5.12
   5   9   0   37.01    4.73
   5   9   0   51.73    6.47
   5   9   0   41.29    5.30
  -6  -9   0   29.81    6.37
  -6  -9   0   21.42    3.72
   6   9   0   26.80    3.98
   6   9   0   19.16    3.48
   6   9   0   15.84    4.32
  -7  -9   0   24.26    7.15
  -7  -9   0   14.63    3.82
   7   9   0   10.49    4.98
   7   9   0   15.76    3.85
   7   9   0   17.80    3.40
  -8  -9   0    1.30    3.58
   8   9   0   -4.42    3.68
   8   9   0   -0.47    3.41
   8   9   0    3.86    4.78
  -9  -9   0    3.29    7.84
  -9  -9   0   -5.43    4.61
   9   9   0    2.51    3.85
   9   9   0    0.26    4.16
   9   9   0   14.25    6.01
  12 -10   0   18.50    5.19
  12 -10   0   44.32    6.25
 -12  10   0   34.97    6.48
 -12  10   0   32.21    6.11
 -12  10   0   27.52    6.40
  11 -10   0    9.53    4.00
 -11  10   0    7.44    5.14
 -11  10   0    8.37    4.46
  10 -10   0    8.15    4.00
  10 -10   0    8.75    3.83
 -10  10   0    2.04    4.06
 -10  10   0    7.85    4.37
   9 -10   0   41.22    6.13
   9 -10   0   37.81    5.32
  -9  10   0   30.10    5.40
  -9  10   0   41.15    5.83
  -9  10   0   36.19    5.78
   8 -10   0    8.38    2.88
   8 -10   0    7.66    3.20
  -8  10   0    8.69    3.73
  -8  10   0    4.67    2.98
  -8  10   0    7.99    3.60
   7 -10   0  135.96    8.93
   7 -10   0  147.05    8.97
  -7  10   0  108.74    8.99
  -7  10   0  137.69    9.91
  -7  10   0  134.04    8.67
   6 -10   0  201.04   11.37
   6 -10   0  182.90   11.15
  -6  10   0  195.99   11.45
  -6  10   0  199.67   12.08
   5 -10   0    6.80    2.69
   5 -10   0    1.91    2.44
  -5  10   0    3.32    2.85
  -5  10   0    2.34    2.28
   4 -10   0    5.70    2.28
   4 -10   0    6.15    2.55
  -4  10   0    5.55    2.51
  -4  10   0    6.02    2.75
   3 -10   0  100.57    7.35
   3 -10   0  103.60    7.04
  -3  10   0  112.36    7.03
  -3  10   0  108.50    7.85
   2 -10   0   66.93    5.38
   2 -10   0   56.59    5.79
  -2  10   0   66.01    5.70
  -2  10   0   66.39    5.33
   1 -10   0  101.98    7.55
   1 -10   0   98.51    6.79
  -1  10   0  107.00    6.79
  -1  10   0   99.22    7.39
   0 -10   0  126.95    7.98
   0 -10   0  136.81    9.02
   0  10   0  128.37    8.51
   0  10   0  129.57    7.89
  -1 -10   0  184.36   10.77
  -1 -10   0  165.91    9.79
   1  10   0  169.75    9.67
   1  10   0  164.77   10.07
  -2 -10   0   38.68    5.45
  -2 -10   0   34.17    4.41
   2  10   0   35.82    4.38
   2  10   0   38.93    4.85
   2  10   0   31.07    4.72
  -3 -10   0    3.43    3.36
   3  10   0   -3.53    1.87
   3  10   0   -0.64    2.37
   3  10   0    1.51    2.62
  -4 -10   0   28.99    4.88
  -4 -10   0   23.79    5.05
   4  10   0   26.67    4.25
   4  10   0   21.52    3.87
   4  10   0   29.71    5.02
  -5 -10   0   34.22    5.26
  -5 -10   0   48.08    8.07
   5  10   0   29.25    4.43
   5  10   0   35.63    5.80
   5  10   0   38.28    4.98
  -6 -10   0   11.85    3.45
  -6 -10   0   19.09    6.05
   6  10   0   14.42    3.60
   6  10   0   20.36    5.34
   6  10   0   19.71    3.76
  -7 -10   0   75.73    7.95
   7  10   0   76.87    9.50
   7  10   0   97.14    8.00
   7  10   0   98.03    7.63
  -8 -10   0  152.40   12.24
  -8 -10   0  226.07   15.70
   8  10   0  175.12   14.38
   8  10   0  179.79   11.56
   8  10   0  203.08   11.98
  -9 -10   0   12.18    9.62
  -9 -10   0    9.61    5.27
   9  10   0    7.47    4.31
   9  10   0   21.37    7.60
   9  10   0   17.61    4.77
  12 -11   0    6.27    5.22
  12 -11   0    9.51    5.41
 -12  11   0   24.83    9.89
 -12  11   0   14.21    6.43
 -12  11   0    3.00    5.39
  11 -11   0   -2.24    4.25
  11 -11   0   -2.68    4.13
 -11  11   0    8.80    4.38
 -11  11   0    2.51    5.33
 -11  11   0   13.42    4.97
  10 -11   0    8.40    3.72
  10 -11   0    9.29    4.05
 -10  11   0   10.17    5.05
 -10  11   0   13.07    4.53
 -10  11   0    8.08    4.39
   9 -11   0  218.62   12.79
   9 -11   0  190.16   12.32
  -9  11   0  182.28   13.15
  -9  11   0  200.74   12.73
  -9  11   0  199.54   12.57
   8 -11   0   29.74    4.91
   8 -11   0   14.92    3.73
  -8  11   0   22.33    4.74
  -8  11   0   25.29    4.37
  -8  11   0   21.33    5.35
   7 -11   0   59.21    6.40
   7 -11   0   55.93    6.37
  -7  11   0   51.26    7.13
  -7  11   0   67.80    6.85
   6 -11   0   26.49    4.19
   6 -11   0   34.62    5.35
  -6  11   0   29.34    4.85
  -6  11   0   34.20    5.34
   5 -11   0  747.27   34.91
   5 -11   0  740.86   34.72
  -5  11   0  781.84   34.81
  -5  11   0  705.34   35.40
   4 -11   0    0.75    2.35
   4 -11   0   -0.50    2.65
  -4  11   0    1.40    2.35
  -4  11   0    0.03    2.87
   3 -11   0   -0.73    2.60
   3 -11   0    5.54    2.61
  -3  11   0    4.36    2.18
  -3  11   0    2.81    2.92
   2 -11   0  136.57    8.78
   2 -11   0  143.20    9.47
  -2  11   0  147.29    9.67
  -2  11   0  151.86    8.83
   1 -11   0   21.36    3.99
   1 -11   0   22.71    3.76
  -1  11   0   22.32    3.25
  -1  11   0   22.09    4.10
   0 -11   0  569.91   27.67
   0 -11   0  573.40   26.85
   0  11   0  583.00   26.63
   0  11   0  536.07   27.20
  -1 -11   0    1.05    2.18
  -1 -11   0    1.49    3.23
   1  11   0    1.27    2.65
   1  11   0    3.72    2.05
  -2 -11   0   91.17    8.47
  -2 -11   0   97.30    7.24
   2  11   0   99.47    6.91
   2  11   0   97.39    7.72
   2  11   0  100.60    7.66
  -3 -11   0  253.07   14.56
   3  11   0  226.97   12.43
   3  11   0  207.30   12.78
   3  11   0  234.59   13.49
  -4 -11   0   38.58    6.03
  -4 -11   0   43.33    5.74
   4  11   0   35.62    6.21
   4  11   0   47.43    5.67
   4  11   0   39.50    5.41
  -5 -11   0   16.60    3.86
  -5 -11   0   18.19    6.41
   5  11   0    8.62    4.51
   5  11   0    8.36    3.38
   5  11   0   16.30    3.48
  -6 -11   0    5.68    3.35
  -6 -11   0   15.61    6.26
   6  11   0   -0.85    4.38
   6  11   0    7.11    3.32
   6  11   0    4.83    3.71
  -7 -11   0   38.09    8.58
  -7 -11   0   29.81    5.19
   7  11   0   49.04    7.34
   7  11   0   49.39    6.63
   7  11   0   31.72    5.37
  -8 -11   0    5.37    5.01
  -8 -11   0    2.75    7.85
   8  11   0    8.43    4.62
   8  11   0    1.77    5.92
   8  11   0    5.06    4.47
  11 -12   0   52.65    8.92
  11 -12   0   82.48    8.82
 -11  12   0   60.53    9.02
 -11  12   0   90.85   10.28
 -11  12   0   71.93   10.28
  10 -12   0   11.28    4.28
 -10  12   0   10.89    4.38
 -10  12   0    5.99    4.84
 -10  12   0   11.15    5.65
   9 -12   0   57.64    7.25
   9 -12   0   67.89    7.52
  -9  12   0   50.63    7.30
  -9  12   0   73.12    8.59
  -9  12   0   51.86    8.37
   8 -12   0  169.70   10.96
   8 -12   0  137.90   10.44
  -8  12   0  159.05   10.29
  -8  12   0  151.54   11.10
  -8  12   0  144.81   11.30
   7 -12   0   47.07    6.55
   7 -12   0   45.69    6.76
  -7  12   0   59.80    7.58
  -7  12   0   59.95    7.08
   6 -12   0   93.42    8.11
   6 -12   0   89.05    7.73
  -6  12   0   84.43    8.71
  -6  12   0   96.54    8.05
   5 -12   0    0.19    2.54
   5 -12   0    1.58    3.35
  -5  12   0    3.84    3.32
  -5  12   0    0.61    2.72
   4 -12   0   14.62    3.63
   4 -12   0   10.06    2.89
  -4  12   0   13.97    3.27
  -4  12   0   13.75    4.12
   3 -12   0   20.45    4.26
   3 -12   0   14.59    3.30
  -3  12   0   26.31    4.59
  -3  12   0   22.39    4.08
   2 -12   0  388.83   20.57
   2 -12   0  393.83   19.78
  -2  12   0  389.93   20.51
  -2  12   0  402.03   19.66
   1 -12   0  508.65   24.46
   1 -12   0  507.01   25.34
  -1  12   0  513.24   24.26
  -1  12   0  482.44   24.95
   0 -12   0    3.21    3.37
   0 -12   0    2.93    2.18
   0  12   0    2.57    2.90
   0  12   0    5.43    2.63
  -1 -12   0    1.42    3.95
  -1 -12   0    3.23    2.63
   1  12   0   -0.60    2.83
   1  12   0    4.02    2.52
  -2 -12   0    7.82    4.51
  -2 -12   0   -0.51    2.48
   2  12   0   -1.26    3.02
   2  12   0    3.12    3.23
   2  12   0    0.63    2.58
  -3 -12   0    1.07    4.30
   3  12   0    0.54    2.78
   3  12   0    6.08    3.42
   3  12   0    2.65    2.93
  -4 -12   0    7.09    3.61
  -4 -12   0   11.26    5.10
   4  12   0    4.27    3.43
   4  12   0   -2.78    2.78
   4  12   0    4.03    3.66
  -5 -12   0   65.16    7.03
  -5 -12   0   58.18    9.76
   5  12   0   75.25    7.26
   5  12   0   69.65    7.10
   5  12   0   54.98    8.26
  -6 -12   0   41.94    8.41
  -6 -12   0   18.70    4.46
   6  12   0   29.99    4.78
   6  12   0   19.43    4.90
   6  12   0   19.89    5.75
  -7 -12   0   23.73    5.52
  -7 -12   0   21.59    8.09
   7  12   0   23.35    4.81
   7  12   0   28.34    7.41
   7  12   0   21.27    4.90
  11 -13   0   14.06    5.83
  11 -13   0   25.48    5.79
 -11  13   0   21.22    7.24
 -11  13   0   10.54    5.28
 -11  13   0   24.59    6.26
  10 -13   0   23.85    5.67
  10 -13   0   36.83    6.03
 -10  13   0   32.36    7.43
 -10  13   0   26.02    5.84
   9 -13   0  100.58    9.36
  -9  13   0   82.50   10.10
  -9  13   0  116.25    9.61
  -9  13   0   99.92    9.18
   8 -13   0    1.32    3.98
  -8  13   0    3.56    4.22
   7 -13   0  212.77   13.26
   7 -13   0  200.44   12.65
  -7  13   0  222.53   13.46
  -7  13   0  181.66   13.44
   6 -13   0   19.74    4.23
   6 -13   0   19.22    4.56
  -6  13   0   17.57    4.88
  -6  13   0   16.89    4.54
   5 -13   0  152.97   10.44
   5 -13   0  166.10   11.16
  -5  13   0  155.02   10.45
  -5  13   0  141.17   11.15
   4 -13   0   17.27    3.94
  -4  13   0   21.37    4.14
  -4  13   0   25.81    4.87
   3 -13   0   61.65    6.46
   3 -13   0   80.97    7.68
  -3  13   0   59.28    6.46
  -3  13   0   61.96    7.36
   2 -13   0    1.38    3.58
   2 -13   0    0.15    2.25
  -2  13   0    4.90    2.72
  -2  13   0    5.21    3.25
   1 -13   0  287.17   15.61
   1 -13   0  289.44   16.68
  -1  13   0  289.30   15.35
  -1  13   0  293.75   16.37
   0 -13   0   34.30    5.15
   0  13   0   41.24    6.22
   0  13   0   29.35    4.32
  -1 -13   0  122.37   10.73
  -1 -13   0  109.76    8.44
   1  13   0  112.85    8.04
   1  13   0  108.37    8.86
  -2 -13   0   -2.76    3.01
  -2 -13   0    4.91    4.49
   2  13   0    4.81    2.77
   2  13   0    2.41    3.28
   2  13   0   -0.66    3.24
  -3 -13   0    9.85    5.98
   3  13   0    8.29    3.54
   3  13   0    2.28    3.66
   3  13   0   10.96    3.84
  -4 -13   0   11.78    5.34
  -4 -13   0    5.16    3.51
   4  13   0   12.17    3.72
   4  13   0    3.39    3.95
   4  13   0   11.87    4.71
  -5 -13   0   13.72    4.29
  -5 -13   0    5.62    6.23
   5  13   0   11.86    4.06
   5  13   0    8.62    4.30
   5  13   0   16.07    5.75
  -6 -13   0   13.31    4.65
  -6 -13   0   20.74    7.08
   6  13   0   19.71    4.95
   6  13   0    8.17    5.12
   6  13   0    3.81    6.16
  -7 -13   0    4.08    7.56
  -7 -13   0   -0.10    5.00
   7  13   0   18.70    5.06
   7  13   0  -10.56    6.41
   7  13   0   14.16    5.08
  10 -14   0    0.11    4.75
  10 -14   0    7.61    4.86
 -10  14   0   10.37    4.93
 -10  14   0   -9.97    4.87
 -10  14   0    1.15    5.76
   9 -14   0    6.47    4.58
   9 -14   0    4.36    4.35
  -9  14   0   13.18    5.12
  -9  14   0    2.78    5.12
  -9  14   0   13.88    4.38
   8 -14   0   14.60    4.57
  -8  14   0    6.99    4.89
  -8  14   0   13.56    4.73
   7 -14   0   57.70    7.52
   7 -14   0   73.23    7.86
  -7  14   0   52.11    8.29
   6 -14   0  136.89   10.79
   6 -14   0  137.45   10.31
  -6  14   0  131.00   11.21
  -6  14   0  141.25   10.46
   5 -14   0   55.13    8.00
   5 -14   0   54.47    7.18
  -5  14   0   63.45    8.75
  -5  14   0   62.79    7.30
   4 -14   0  277.21   16.17
   4 -14   0  294.85   16.93
  -4  14   0  288.74   16.95
  -4  14   0  298.24   16.05
   3 -14   0   43.25    7.12
   3 -14   0   37.31    5.67
  -3  14   0   37.13    6.07
  -3  14   0   36.78    5.67
   2 -14   0   69.01    6.66
   2 -14   0   75.19    8.52
  -2  14   0   77.11    7.22
  -2  14   0   81.26    8.48
   1 -14   0  116.89   10.36
   1 -14   0  119.49    8.63
  -1  14   0  111.18    9.74
  -1  14   0  124.48    8.96
   0 -14   0  255.60   15.80
   0 -14   0  243.40   14.01
   0  14   0  215.24   14.30
   0  14   0  250.61   13.85
  -1 -14   0    7.09    3.70
  -1 -14   0   14.44    6.19
   1  14   0    3.79    4.14
   1  14   0    8.78    3.64
  -2 -14   0    6.41    3.53
  -2 -14   0    5.29    5.00
   2  14   0   12.42    3.78
   2  14   0    8.88    3.87
   2  14   0    9.07    3.99
  -4 -14   0    2.75    5.52
  -4 -14   0    5.92    4.02
   4  14   0    1.54    4.56
   4  14   0    9.31    4.40
   4  14   0    7.16    3.99
  -5 -14   0   12.44    4.62
  -5 -14   0   -8.14    6.05
   5  14   0   -2.45    4.63
   5  14   0    5.09    4.64
   5  14   0   -3.73    5.06
  -6 -14   0   62.14    8.76
  -6 -14   0   64.83    9.97
   6  14   0   57.03    8.55
   6  14   0   45.20    6.95
  10 -15   0  130.51   11.74
  10 -15   0  126.27   11.38
 -10  15   0  133.53   11.19
 -10  15   0  119.08   19.93
 -10  15   0  106.58   11.88
   9 -15   0   68.63    9.36
   9 -15   0   58.04    9.16
  -9  15   0   72.69    9.72
  -9  15   0   54.84    8.50
   8 -15   0   -0.40    4.48
  -8  15   0   -2.40    5.02
  -8  15   0   -3.23    4.46
   7 -15   0   33.40    5.75
   7 -15   0   15.83    5.07
  -7  15   0   22.58    5.63
  -7  15   0   22.65    5.34
   6 -15   0   43.51    6.29
  -6  15   0   39.52    7.32
   5 -15   0    3.87    3.62
   5 -15   0    0.80    3.48
  -5  15   0   -3.38    4.31
  -5  15   0    0.13    3.42
   4 -15   0   29.39    5.87
   4 -15   0   21.75    4.56
  -4  15   0   27.22    5.31
  -4  15   0   31.76    5.49
   3 -15   0   10.60    4.76
   3 -15   0    2.32    3.08
  -3  15   0    8.09    3.64
  -3  15   0    9.01    4.75
   2 -15   0   11.97    3.51
   2 -15   0    6.21    4.58
  -2  15   0   10.71    4.15
  -2  15   0   13.63    4.80
   1 -15   0  385.08   20.98
   1 -15   0  373.04   19.42
  -1  15   0  367.60   19.25
  -1  15   0  327.99   20.05
   0 -15   0   28.36    6.27
   0 -15   0   16.96    3.93
   0  15   0   24.20    5.37
   0  15   0   19.22    4.01
  -1 -15   0   88.70    8.38
   1  15   0   88.09    9.13
   1  15   0   92.63    8.43
  -2 -15   0    8.29    4.11
  -2 -15   0   12.61    5.89
   2  15   0   14.19    4.35
   2  15   0   17.75    4.82
   2  15   0    8.09    4.92
  -3 -15   0    2.56    4.09
  -3 -15   0   16.23    6.36
   3  15   0    5.46    4.41
   3  15   0    6.96    4.44
   3  15   0    7.33    4.79
  -4 -15   0   21.87    7.27
  -4 -15   0    9.66    4.61
   4  15   0   13.43    5.98
   4  15   0    8.39    5.13
   4  15   0   12.39    5.28
  -5 -15   0   -1.94    7.11
  -5 -15   0   14.52    5.31
   5  15   0    3.70    6.91
   5  15   0   11.66    5.15
   5  15   0   -3.78    5.35
   9 -16   0   46.28    6.99
   9 -16   0   64.79    9.82
  -9  16   0   45.19    9.02
  -9  16   0   73.81   10.19
  -9  16   0   75.46    9.20
   8 -16   0    3.98    4.95
   8 -16   0   -2.55    4.73
  -8  16   0    0.69    5.80
  -8  16   0    5.90    5.26
   7 -16   0   13.84    5.01
   7 -16   0    3.31    4.72
  -7  16   0    9.79    6.66
  -7  16   0    9.67    4.98
   6 -16   0   25.22    5.22
   6 -16   0   16.32    5.32
  -6  16   0   29.23    5.52
  -6  16   0   14.80    5.86
   5 -16   0    4.70    4.25
   5 -16   0   -1.80    4.43
  -5  16   0    0.90    3.79
  -5  16   0    0.43    4.65
   3 -16   0   13.72    3.73
   3 -16   0   16.03    5.18
  -3  16   0   10.61    3.98
  -3  16   0    7.36    4.80
   2 -16   0   37.57    6.40
  -2  16   0   47.00    7.18
  -2  16   0   34.86    5.29
   1 -16   0   -2.55    4.89
   1 -16   0    2.07    3.65
  -1  16   0    9.07    4.90
  -1  16   0   -4.43    3.73
   0 -16   0   53.13    7.13
   0 -16   0   48.82    8.06
   0  16   0   34.95    5.35
   0  16   0   32.83    6.06
  -1 -16   0   59.37    8.02
  -1 -16   0   71.99   10.29
   1  16   0   66.98    8.55
   1  16   0   67.44    8.13
   1  16   0   54.34    7.43
  -2 -16   0   28.60    7.62
   2  16   0    3.19    4.83
   2  16   0   12.47    5.41
   2  16   0   12.77    4.44
  -3 -16   0   37.59    7.88
  -3 -16   0   16.90    5.14
   3  16   0   30.89    6.02
   3  16   0   25.44    5.61
  -4 -16   0   -6.42    5.00
  -4 -16   0    2.89    7.77
   4  16   0   -8.81    6.45
   8 -17   0   57.21    9.69
   8 -17   0   70.55    9.93
  -8  17   0   67.32   10.29
  -8  17   0   57.20    9.90
   7 -17   0   -2.47    4.68
   7 -17   0   -5.06    4.92
  -7  17   0    6.31    5.26
  -7  17   0   -0.96    6.13
   6 -17   0   13.70    5.41
   6 -17   0    3.03    4.76
  -6  17   0    5.34    4.86
  -6  17   0    1.46    5.87
   5 -17   0    4.82    5.38
   5 -17   0   -1.57    4.05
  -5  17   0    1.86    5.68
  -5  17   0   -6.79    4.24
   4 -17   0    5.66    3.96
   4 -17   0   -6.10    4.52
  -4  17   0   -5.87    5.29
   3 -17   0   51.26    7.29
   3 -17   0   50.26    7.47
  -3  17   0   50.70    7.97
  -3  17   0   43.22    7.24
   2 -17   0  174.41   13.65
   2 -17   0  172.30   12.08
  -2  17   0  173.78   13.83
  -2  17   0  165.60   12.10
   1 -17   0   -2.60    5.02
   1 -17   0    8.99    4.39
  -1  17   0    1.11    4.03
  -1  17   0    1.31    5.35
   0 -17   0   -0.27    4.60
   0 -17   0   -4.51    5.64
   0  17   0   -2.55    5.23
   0  17   0    2.62    4.16
  -1 -17   0    6.33    4.47
  -1 -17   0   11.53    6.47
   1  17   0    6.43    5.16
   1  17   0    9.22    4.76
   1  17   0    6.59    5.41
  -2 -17   0    0.87    6.70
   2  17   0   -5.88    5.64
   2  17   0    4.27    5.51
   2  17   0    6.18    4.80
   7 -18   0    0.20    6.44
   6 -18   0   10.97    5.48
   6 -18   0   18.54    6.07
  -6  18   0   34.31    6.10
  -6  18   0   28.51    7.42
   5 -18   0    0.23    4.48
   5 -18   0    6.40    5.60
  -5  18   0   -1.46    6.67
  -5  18   0    6.54    5.08
   4 -18   0    8.67    5.75
   4 -18   0    3.81    4.43
  -4  18   0   10.98    5.03
  -4  18   0    9.84    7.00
   3 -18   0   67.38    8.50
   3 -18   0   82.57   10.69
  -3  18   0   64.99    9.08
  -3  18   0   77.43    9.22
   2 -18   0    0.76    4.40
   2 -18   0    4.70    5.71
  -2  18   0    9.51    6.44
  -2  18   0    8.17    4.86
   1 -18   0   28.95    5.98
   1 -18   0   46.80    7.64
  -1  18   0   32.07    5.38
  -1  18   0   33.84    6.86
   0 -18   0   33.84    6.43
   0  18   0   31.69    5.54
   0  18   0   40.56    7.86
   1  18  -1    5.03    6.67
   1  18  -1   11.04    5.14
   0  18  -1   68.27    8.86
   0  18  -1   71.62   10.67
   0  18  -1   63.86    9.89
   0 -18   1   89.69   12.25
   0 -18   1   73.98    9.83
  -1  18  -1   42.45    7.26
  -1  18  -1   48.35    6.45
   1 -18   1   55.22    8.53
   1 -18   1   74.08   11.36
  -2  18  -1    1.63    6.33
  -2  18  -1    3.51    4.25
   2 -18   1    5.17    5.63
   2 -18   1    0.27    4.29
  -3  18  -1    5.13    4.64
   3 -18   1   -1.23    5.08
   3 -18   1    3.87    4.46
  -4  18  -1   16.64    6.62
  -4  18  -1    5.07    4.86
   4 -18   1    2.62    5.35
   4 -18   1    5.63    4.33
  -5  18  -1   13.20    7.00
  -5  18  -1    0.60    5.16
   5 -18   1    3.18    4.65
   5 -18   1    3.83    5.71
  -6  18  -1   17.02    5.69
  -6  18  -1    6.14    6.46
   6 -18   1   -0.99    5.40
   6 -18   1    6.77    5.82
  -2 -17   1   32.87    8.63
   1  17  -1   47.40    7.01
   1  17  -1   39.99    7.17
  -1 -17   1   75.40   12.11
  -1 -17   1   52.58    8.92
   0  17  -1   18.04    5.84
   0 -17   1    1.28    5.64
   0 -17   1   11.35    4.50
  -1  17  -1   25.40    5.96
   1 -17   1   19.99    6.29
   1 -17   1   24.23    4.99
  -2  17  -1    8.25    5.17
   2 -17   1    6.83    5.32
   2 -17   1   10.59    3.98
  -3  17  -1    0.08    4.09
  -3  17  -1   10.67    6.29
   3 -17   1   -0.08    3.96
   3 -17   1    0.49    4.88
  -4  17  -1   -3.54    4.15
  -4  17  -1    2.01    5.39
   4 -17   1    2.08    4.01
   4 -17   1   -5.62    4.40
  -5  17  -1   -1.38    5.88
  -5  17  -1    0.75    4.47
   5 -17   1   -3.46    5.05
   5 -17   1    2.46    4.78
  -6  17  -1  154.04   11.83
  -6  17  -1  130.73   13.08
   6 -17   1  145.12   12.27
   6 -17   1  146.88   11.86
  -7  17  -1    4.30    5.07
  -7  17  -1  -10.79    6.47
   7 -17   1    6.02    4.91
   7 -17   1   -3.19    4.82
  -8  17  -1    1.31    5.61
  -8  17  -1   14.01    7.72
   8 -17   1   -1.62    5.63
   8 -17   1    8.07    5.73
   4  16  -1   -0.52    6.15
   4  16  -1   -1.65    5.40
   4  16  -1    0.16    5.04
  -4 -16   1   -2.19    5.36
  -4 -16   1    6.49    8.10
   3  16  -1   68.03    9.24
   3  16  -1   55.24    9.14
   3  16  -1   61.70    8.96
  -3 -16   1   97.00   13.03
   2  16  -1  128.97   10.84
   2  16  -1  147.75   11.10
  -2 -16   1  144.11   13.85
  -2 -16   1  132.97   11.27
   1  16  -1   59.24    8.14
   1  16  -1   76.35    8.28
   1  16  -1   54.04    8.59
  -1 -16   1   53.52    8.03
  -1 -16   1   60.83   10.39
   0  16  -1   61.02    8.56
   0  16  -1   74.22    8.27
   0 -16   1   64.17   10.13
   0 -16   1   67.69    7.64
  -1  16  -1    9.27    4.54
  -1  16  -1   13.54    4.57
   1 -16   1   12.61    3.77
   1 -16   1    8.87    5.35
  -2  16  -1    3.77    4.74
  -2  16  -1   11.10    4.16
   2 -16   1    2.99    3.61
   2 -16   1    0.89    4.34
  -3  16  -1   52.93    7.54
  -3  16  -1   53.88    7.13
   3 -16   1   50.07    7.28
   3 -16   1   45.47    6.80
  -4  16  -1   17.16    5.54
   4 -16   1   15.24    4.58
   4 -16   1   15.20    5.11
  -5  16  -1   -0.84    3.76
  -5  16  -1   -0.84    4.75
   5 -16   1   -3.18    4.56
   5 -16   1   -1.68    3.83
  -6  16  -1  110.28    9.95
  -6  16  -1  111.39   11.75
   6 -16   1   92.26    9.67
   6 -16   1   92.98    9.86
  -7  16  -1   68.91    9.47
  -7  16  -1   82.77   11.20
   7 -16   1   80.66    9.71
   7 -16   1   90.56    9.90
  -8  16  -1    3.29    5.77
  -8  16  -1   12.23    5.63
   8 -16   1   -6.00    4.75
   8 -16   1   -7.09    4.95
  -9  16  -1   20.67    5.64
  -9  16  -1   11.04    6.85
   9 -16   1   18.22    5.85
   9 -16   1    9.33    5.38
   5  15  -1    6.29    4.75
   5  15  -1   -6.16    5.08
   5  15  -1   -7.14    6.16
  -5 -15   1    3.86    7.90
  -5 -15   1    0.86    4.54
   4  15  -1   54.94    7.60
   4  15  -1   35.65    6.71
   4  15  -1   28.85    5.83
  -4 -15   1   35.82    6.15
  -4 -15   1   50.12    9.67
   3  15  -1   -0.82    4.27
   3  15  -1   -7.60    4.05
   3  15  -1    3.21    3.72
  -3 -15   1    3.96    6.09
   2  15  -1   66.92    8.24
   2  15  -1   74.68    7.67
   2  15  -1   55.20    8.44
  -2 -15   1   93.98   11.59
  -2 -15   1   65.02    7.87
   1  15  -1   38.11    6.15
   1  15  -1   24.91    4.78
  -1 -15   1   23.65    4.59
   0  15  -1    5.23    4.34
   0  15  -1    5.08    3.65
   0 -15   1    5.31    3.18
   0 -15   1    1.69    4.70
  -1  15  -1   21.90    4.86
  -1  15  -1   10.03    3.55
   1 -15   1    5.56    3.19
   1 -15   1   20.33    5.35
  -2  15  -1   34.43    4.99
  -2  15  -1   28.91    5.76
   2 -15   1   27.81    4.63
   2 -15   1   23.48    5.67
  -3  15  -1   51.66    7.52
  -3  15  -1   41.55    6.80
   3 -15   1   51.68    7.37
   3 -15   1   63.29    7.06
  -4  15  -1  108.34   10.10
  -4  15  -1  119.81    9.57
   4 -15   1  105.17    9.05
   4 -15   1   92.59    9.66
  -5  15  -1   17.87    4.78
  -5  15  -1   12.59    5.31
   5 -15   1   16.05    4.41
  -6  15  -1   68.39    9.50
   6 -15   1   53.82    7.91
   6 -15   1   84.11    9.31
  -7  15  -1  106.24   10.11
  -7  15  -1  113.59   11.22
   7 -15   1  107.83    9.92
   7 -15   1  136.07   10.62
  -8  15  -1    9.40    5.40
  -8  15  -1   20.86    5.71
  -8  15  -1    7.94    4.50
   8 -15   1   14.90    5.05
   8 -15   1    6.60    4.52
  -9  15  -1   -1.32    5.09
  -9  15  -1    5.41    4.39
  -9  15  -1    4.03    5.51
   9 -15   1    3.29    5.10
   9 -15   1    5.89    4.83
 -10  15  -1    8.70    4.76
 -10  15  -1    5.56    6.44
  10 -15   1   -4.59    5.00
  10 -15   1   -1.99    4.99
   6  14  -1   11.82    4.78
   6  14  -1  -11.80    6.34
   6  14  -1    4.09    4.38
  -6 -14   1    4.87    4.46
  -6 -14   1    2.05    7.51
   5  14  -1   27.09    5.49
   5  14  -1   31.74    5.19
   5  14  -1   21.28    5.98
  -5 -14   1   32.36    7.92
  -5 -14   1   25.39    5.14
   4  14  -1  114.31    9.56
   4  14  -1  137.45    9.39
   4  14  -1  115.43   10.65
  -4 -14   1  108.21   12.31
  -4 -14   1  112.41    9.87
   3  14  -1   43.58    7.24
   3  14  -1   59.69    7.54
   3  14  -1   60.66    6.86
   2  14  -1   39.37    5.69
   2  14  -1   30.81    5.21
   2  14  -1   33.03    5.29
  -2 -14   1   29.97    4.73
  -2 -14   1   38.76    7.21
   1  14  -1   44.96    6.10
   1  14  -1   49.29    6.00
  -1 -14   1   40.16    7.19
  -1 -14   1   46.21    6.40
   0  14  -1  157.43   10.32
   0  14  -1  158.05   11.15
   0 -14   1  154.77   10.38
   0 -14   1  169.30   12.48
  -1  14  -1    4.23    2.77
  -1  14  -1   10.02    4.11
   1 -14   1   16.10    4.68
   1 -14   1    5.38    3.09
  -2  14  -1  155.22   10.11
  -2  14  -1  152.72   11.21
   2 -14   1  137.88    9.92
   2 -14   1  162.65   11.56
  -3  14  -1    1.47    3.02
  -3  14  -1    5.32    4.08
   3 -14   1    5.52    3.83
   3 -14   1    2.04    2.95
  -4  14  -1   73.88    7.68
  -4  14  -1   58.29    6.88
   4 -14   1   55.57    7.07
   4 -14   1   68.07    7.88
  -5  14  -1  388.28   19.64
  -5  14  -1  338.90   20.39
   5 -14   1  346.85   19.45
   5 -14   1  392.25   20.36
  -6  14  -1    5.65    3.88
  -6  14  -1    0.92    4.18
   6 -14   1    5.15    3.99
   6 -14   1    1.74    3.22
  -8  14  -1    0.99    3.81
  -8  14  -1    0.96    3.99
  -8  14  -1    1.07    5.07
   8 -14   1   -1.15    3.96
   8 -14   1   -3.38    4.07
  -9  14  -1    8.27    5.62
  -9  14  -1   -1.11    4.35
  -9  14  -1    1.44    4.79
   9 -14   1    2.44    4.30
   9 -14   1    4.03    4.67
 -10  14  -1    4.02    5.06
 -10  14  -1   -4.46    5.65
  10 -14   1    7.78    5.26
  10 -14   1    7.16    5.43
   7  13  -1    1.50    6.26
   7  13  -1    6.63    4.33
   7  13  -1   -1.33    4.32
  -7 -13   1   10.33    5.58
  -7 -13   1   11.41    8.68
   6  13  -1   -7.35    5.07
   6  13  -1   -7.54    3.83
   6  13  -1   -3.36    3.91
  -6 -13   1    4.55    7.10
  -6 -13   1   -2.54    3.85
   5  13  -1   39.87    6.46
   5  13  -1   29.87    6.01
   5  13  -1   21.64    4.69
  -5 -13   1   36.64    5.22
  -5 -13   1   41.49    7.65
   4  13  -1    7.00    4.48
   4  13  -1   -0.34    3.48
   4  13  -1    4.86    3.18
  -4 -13   1    3.91    3.43
  -4 -13   1   -5.04    4.87
   3  13  -1   80.88    6.96
   3  13  -1   69.59    7.38
   3  13  -1   83.36    8.12
  -3 -13   1   88.23   10.56
   2  13  -1  239.98   14.09
   2  13  -1  257.90   13.67
   2  13  -1  222.18   14.04
  -2 -13   1  249.46   15.83
  -2 -13   1  256.20   14.19
   1  13  -1   46.64    5.61
   1  13  -1   46.26    6.47
  -1 -13   1   56.40    8.29
  -1 -13   1   45.13    5.73
   0  13  -1   23.28    4.02
   0  13  -1   15.84    3.88
   0 -13   1   18.51    5.34
   0 -13   1   18.32    3.64
  -1  13  -1   48.26    6.60
  -1  13  -1   42.24    5.45
   1 -13   1   58.56    7.22
   1 -13   1   30.17    4.89
  -2  13  -1  204.90   11.83
  -2  13  -1  204.02   12.88
   2 -13   1  218.72   13.23
   2 -13   1  201.86   12.15
  -3  13  -1    8.61    3.47
  -3  13  -1    8.93    3.36
   3 -13   1    8.30    3.85
   3 -13   1    7.25    2.91
  -4  13  -1  379.73   20.88
  -4  13  -1  374.80   19.74
   4 -13   1  389.09   20.10
   4 -13   1  411.39   20.71
  -5  13  -1   12.92    4.29
  -5  13  -1   18.48    4.22
   5 -13   1   13.89    3.89
   5 -13   1   20.71    4.63
  -6  13  -1   56.86    7.93
  -6  13  -1   61.34    7.44
   6 -13   1   65.83    7.89
   6 -13   1   55.55    6.76
  -7  13  -1  167.18   12.69
  -7  13  -1  209.94   12.77
   7 -13   1  180.36   12.06
   7 -13   1  188.33   12.64
  -8  13  -1    9.22    4.87
  -8  13  -1   -1.19    3.28
   8 -13   1    7.60    3.81
  -9  13  -1   16.36    4.14
  -9  13  -1   14.04    5.22
  -9  13  -1   23.86    4.81
   9 -13   1   19.36    4.70
   9 -13   1   14.65    4.67
 -10  13  -1   -0.70    4.67
 -10  13  -1   -4.42    5.40
 -10  13  -1   -0.24    4.12
  10 -13   1    4.60    4.83
  10 -13   1    8.31    4.17
 -11  13  -1   20.36    5.27
 -11  13  -1   13.80    6.65
 -11  13  -1   21.63    5.86
  11 -13   1   20.82    5.71
   7  12  -1   -3.75    6.13
   7  12  -1   15.87    4.13
   7  12  -1    4.94    4.07
  -7 -12   1    1.02    4.75
  -7 -12   1   -2.19    7.60
   6  12  -1   -1.43    4.70
   6  12  -1   -0.19    3.50
   6  12  -1    5.32    3.72
  -6 -12   1    3.07    3.43
  -6 -12   1    3.73    6.26
   5  12  -1   22.40    4.31
   5  12  -1   26.49    5.36
  -5 -12   1   17.85    3.77
  -5 -12   1   29.04    6.91
   4  12  -1   63.89    7.63
   4  12  -1   63.45    6.25
   4  12  -1   57.80    6.41
  -4 -12   1   51.32    7.41
  -4 -12   1   55.23    6.63
   3  12  -1   59.20    5.61
   3  12  -1   39.46    6.11
   3  12  -1   44.75    5.96
  -3 -12   1   49.55    7.12
  -3 -12   1   46.55    6.16
   2  12  -1   16.43    3.81
   2  12  -1   15.35    3.63
   2  12  -1   20.44    3.28
  -2 -12   1   21.14    3.99
  -2 -12   1   17.71    5.04
   1  12  -1  126.02    7.89
   1  12  -1  124.28    8.70
  -1 -12   1  119.88    8.25
  -1 -12   1  110.16    9.51
   0  12  -1   11.17    2.65
   0  12  -1    7.88    3.35
   0 -12   1    6.81    2.97
   0 -12   1   10.32    3.99
  -1  12  -1   71.98    7.04
  -1  12  -1   69.77    5.84
   1 -12   1   76.81    7.42
   1 -12   1   60.00    5.95
  -2  12  -1   38.53    4.81
  -2  12  -1   36.60    5.64
   2 -12   1   29.00    5.00
   2 -12   1   43.81    6.21
  -3  12  -1   22.82    3.81
  -3  12  -1   20.78    4.29
   3 -12   1   21.08    3.88
   3 -12   1   22.73    4.58
  -4  12  -1  121.05    9.62
  -4  12  -1  131.10    8.70
   4 -12   1  125.40    8.82
   4 -12   1  142.39    9.51
  -5  12  -1   10.71    3.65
  -5  12  -1    7.39    3.60
   5 -12   1    3.46    3.06
   5 -12   1    7.46    3.12
  -6  12  -1    0.71    3.07
  -6  12  -1   -0.26    3.79
   6 -12   1   -0.84    3.06
   6 -12   1    0.36    2.99
  -7  12  -1  299.90   16.28
  -7  12  -1  256.98   16.61
   7 -12   1  312.19   16.24
   7 -12   1  277.17   15.86
  -8  12  -1   40.18    6.76
  -8  12  -1   25.28    5.02
  -8  12  -1   24.80    4.45
   8 -12   1   27.58    4.73
   8 -12   1   28.13    5.51
  -9  12  -1    1.05    3.42
  -9  12  -1    0.31    4.14
  -9  12  -1    3.64    4.09
   9 -12   1    1.64    3.31
 -10  12  -1   58.49    8.20
 -10  12  -1   55.14    7.62
 -10  12  -1   31.97    6.48
  10 -12   1   39.25    6.08
  10 -12   1   54.85    8.06
 -11  12  -1   21.53    5.64
 -11  12  -1   25.10    5.40
  11 -12   1   16.19    5.55
  11 -12   1   19.49    4.99
   8  11  -1    6.44    3.89
   8  11  -1    5.89    6.55
   8  11  -1   14.98    4.37
  -8 -11   1   13.40    5.30
  -8 -11   1    7.99    8.09
   7  11  -1   41.28    7.02
   7  11  -1   32.47    4.75
   7  11  -1   46.62    6.20
  -7 -11   1   28.16    5.23
  -7 -11   1   35.11    7.58
   6  11  -1    4.76    4.26
   6  11  -1   10.32    3.21
   6  11  -1   12.94    3.51
  -6 -11   1    2.18    5.89
  -6 -11   1    5.87    3.30
   5  11  -1  138.56    8.82
   5  11  -1  136.44    9.20
   5  11  -1  146.55   10.66
  -5 -11   1  153.00   12.14
  -5 -11   1  129.40    9.36
   4  11  -1    9.59    2.95
   4  11  -1    4.59    3.30
   4  11  -1    5.39    2.63
  -4 -11   1   10.02    4.77
  -4 -11   1    7.69    3.12
   3  11  -1  317.94   16.29
   3  11  -1  316.77   16.80
   3  11  -1  343.83   17.36
  -3 -11   1  317.02   16.94
  -3 -11   1  334.18   18.08
   2  11  -1  204.25   11.98
   2  11  -1  220.13   12.23
   2  11  -1  206.59   11.36
  -2 -11   1  201.21   12.91
  -2 -11   1  217.96   12.04
   1  11  -1   29.75    4.07
   1  11  -1   30.58    4.81
  -1 -11   1   29.02    4.10
  -1 -11   1   32.09    5.08
   0  11  -1    6.80    2.27
   0  11  -1    8.29    2.86
   0 -11   1    3.00    2.15
   0 -11   1    6.79    2.95
  -1  11  -1   48.80    4.70
  -1  11  -1   46.95    5.57
   1 -11   1   44.18    5.66
   1 -11   1   44.54    4.88
  -2  11  -1  224.54   12.08
  -2  11  -1  209.79   12.85
   2 -11   1  235.61   12.47
   2 -11   1  239.99   13.07
  -3  11  -1  468.04   22.28
  -3  11  -1  469.32   23.25
   3 -11   1  453.81   22.41
   3 -11   1  458.60   22.84
  -4  11  -1   24.77    4.28
  -4  11  -1   33.30    4.49
   4 -11   1   30.17    4.18
   4 -11   1   34.04    4.92
  -5  11  -1  265.15   14.82
  -5  11  -1  270.71   15.64
   5 -11   1  272.84   14.86
   5 -11   1  296.82   15.26
  -6  11  -1   48.86    6.05
  -6  11  -1   46.92    6.55
   6 -11   1   56.88    6.39
   6 -11   1   48.09    5.72
  -7  11  -1    5.64    3.99
  -7  11  -1    0.09    3.25
  -7  11  -1    1.54    2.53
   7 -11   1    3.40    3.06
   7 -11   1    2.20    2.80
  -8  11  -1   26.39    4.74
  -8  11  -1   27.45    5.25
  -8  11  -1   26.42    4.11
   8 -11   1   22.80    4.39
   8 -11   1   27.43    4.68
  -9  11  -1   44.50    6.62
   9 -11   1   39.84    6.54
 -10  11  -1   24.34    5.29
 -10  11  -1   12.45    5.25
 -10  11  -1   32.88    6.02
  10 -11   1   18.74    4.41
 -11  11  -1    2.42    5.11
 -11  11  -1   11.49    5.18
 -11  11  -1   14.67    4.95
  11 -11   1   17.08    4.85
  11 -11   1   12.85    4.88
 -12  11  -1    1.94    6.33
 -12  11  -1   -7.69    5.20
  12 -11   1    1.58    5.25
  12 -11   1    1.49    5.46
   9  10  -1    5.76    6.26
   9  10  -1   -3.69    3.60
  -9 -10   1   -3.27    4.45
  -9 -10   1    2.32    8.51
   8  10  -1    9.30    5.78
   8  10  -1   11.53    3.77
   8  10  -1   11.53    3.62
  -8 -10   1   14.47    7.59
  -8 -10   1   10.32    4.45
   7  10  -1   31.47    5.24
   7  10  -1   22.86    5.73
   7  10  -1   19.35    3.52
  -7 -10   1   29.75    6.64
  -7 -10   1   14.46    4.01
   6  10  -1    2.70    4.22
   6  10  -1   -3.05    2.42
   6  10  -1   -0.10    2.49
  -6 -10   1    0.99    4.71
  -6 -10   1    0.18    2.99
   5  10  -1    8.50    2.65
   5  10  -1   12.77    4.01
   5  10  -1    5.74    2.90
  -5 -10   1    1.99    4.30
  -5 -10   1    2.96    2.60
   4  10  -1   15.71    3.30
   4  10  -1   18.39    3.14
   4  10  -1   22.37    4.32
  -4 -10   1   27.34    5.53
  -4 -10   1   21.86    3.70
   3  10  -1   52.86    5.05
   3  10  -1   49.59    5.63
   3  10  -1   52.29    5.37
  -3 -10   1   45.59    6.62
  -3 -10   1   55.44    5.51
   2  10  -1   78.18    6.42
   2  10  -1   83.66    6.36
   2  10  -1   84.07    5.97
  -2 -10   1   76.74    6.96
  -2 -10   1   85.52    6.32
   1  10  -1    5.02    2.36
   1  10  -1    4.68    1.86
  -1 -10   1    4.07    2.79
  -1 -10   1    1.75    1.79
   0  10  -1    9.50    2.15
   0  10  -1   14.63    3.01
   0 -10   1   10.91    3.22
   0 -10   1    9.43    2.48
  -1  10  -1  130.86    7.77
  -1  10  -1  121.14    8.40
   1 -10   1  132.85    8.03
   1 -10   1  130.83    8.78
  -2  10  -1    1.13    1.81
  -2  10  -1    3.27    2.26
   2 -10   1    0.18    1.82
   2 -10   1    2.12    2.40
  -3  10  -1  376.02   19.42
  -3  10  -1  371.03   18.62
   3 -10   1  409.52   19.24
   3 -10   1  378.05   18.79
  -4  10  -1  178.68    9.74
  -4  10  -1  163.40   10.52
   4 -10   1  169.14    9.90
   4 -10   1  167.89   10.01
  -5  10  -1   -1.28    2.19
  -5  10  -1    1.51    2.89
   5 -10   1   -1.15    2.19
   5 -10   1   -0.70    2.38
  -6  10  -1   18.76    3.84
  -6  10  -1   16.83    4.03
   6 -10   1   26.95    4.03
   6 -10   1   18.16    3.46
  -7  10  -1   63.60    7.13
  -7  10  -1   83.22    6.97
  -7  10  -1   67.92    5.80
   7 -10   1   57.20    6.16
   7 -10   1   65.18    6.53
  -8  10  -1   -1.32    3.19
  -8  10  -1    5.54    3.16
  -8  10  -1    1.88    3.53
   8 -10   1    8.78    3.27
   8 -10   1    4.31    3.06
  -9  10  -1    2.72    3.77
  -9  10  -1    1.31    3.70
  -9  10  -1    7.41    3.52
   9 -10   1    4.44    3.40
   9 -10   1    3.88    3.04
 -10  10  -1   33.33    5.92
 -10  10  -1   28.56    6.17
 -10  10  -1   45.92    6.25
  10 -10   1   33.15    5.33
  10 -10   1   27.46    5.07
 -11  10  -1    4.72    4.76
 -11  10  -1    5.74    5.15
  11 -10   1    3.66    3.74
 -12  10  -1   -0.61    5.92
 -12  10  -1    6.32    5.52
 -12  10  -1    3.60    5.49
  12 -10   1    6.23    4.78
  12 -10   1   10.89    5.02
   9   9  -1   60.07    6.51
   9   9  -1   68.84    7.05
   9   9  -1   54.10    8.50
  -9  -9   1   61.13    8.74
  -9  -9   1   78.81   10.07
   8   9  -1   24.86    6.01
   8   9  -1   15.61    3.53
  -8  -9   1   19.69    4.54
   7   9  -1   41.23    6.51
   7   9  -1   32.11    5.06
   7   9  -1   43.11    4.96
  -7  -9   1   40.92    7.46
  -7  -9   1   34.40    5.82
   6   9  -1    2.21    2.48
   6   9  -1    0.46    2.09
   6   9  -1   -7.18    3.24
  -6  -9   1    1.98    2.76
  -6  -9   1   -1.21    4.48
   5   9  -1   72.08    6.03
   5   9  -1   73.90    5.94
   5   9  -1   77.17    7.28
  -5  -9   1   75.34    6.09
  -5  -9   1   71.37    8.16
   4   9  -1  120.72    8.51
   4   9  -1  118.51    7.64
   4   9  -1  109.71    7.19
  -4  -9   1  132.61    9.14
  -4  -9   1  104.06    7.64
   3   9  -1  255.76   12.65
   3   9  -1  230.12   12.85
   3   9  -1  247.54   13.34
  -3  -9   1  258.00   13.09
  -3  -9   1  241.16   13.74
   2   9  -1  155.89    8.95
   2   9  -1  146.12    8.30
  -2  -9   1  145.38    9.43
  -2  -9   1  148.98    8.70
   1   9  -1  165.14    8.82
  -1  -9   1  158.58    9.83
  -1  -9   1  158.74    8.93
   0   9  -1   50.54    4.03
   0   9  -1   41.13    4.86
   0  -9   1   41.69    4.07
   0  -9   1   43.70    5.01
  -1   9  -1    6.19    1.95
   1  -9   1    5.55    2.55
   1  -9   1    5.29    1.85
  -2   9  -1  412.51   19.73
  -2   9  -1  408.36   20.38
   2  -9   1  412.76   20.31
   2  -9   1  431.22   19.97
  -3   9  -1    9.11    2.56
  -3   9  -1   14.52    2.69
   3  -9   1   11.37    2.47
   3  -9   1   12.53    2.79
  -4   9  -1  144.17    8.51
  -4   9  -1  152.25    9.34
   4  -9   1  138.83    8.57
   4  -9   1  156.22    8.96
  -5   9  -1  148.37    8.71
  -5   9  -1  155.91    9.61
   5  -9   1  150.92    8.77
   5  -9   1  127.49    8.61
  -6   9  -1   25.33    3.95
  -6   9  -1   16.05    3.49
   6  -9   1   25.25    4.25
   6  -9   1   24.66    3.80
  -7   9  -1  427.89   19.63
  -7   9  -1  369.55   19.70
  -7   9  -1  386.83   18.82
   7  -9   1  376.79   19.14
   7  -9   1  343.18   18.90
  -8   9  -1  133.68    9.10
  -8   9  -1  132.60    8.40
  -8   9  -1  114.43    9.08
   8  -9   1  112.80    8.42
   8  -9   1   95.53    8.19
  -9   9  -1    2.95    2.81
  -9   9  -1    1.78    3.49
  -9   9  -1   -1.58    3.25
   9  -9   1    3.55    3.26
   9  -9   1    1.14    3.36
 -10   9  -1   45.21    7.07
  10  -9   1   40.08    5.61
  10  -9   1   29.68    5.08
 -12   9  -1   20.29    6.81
 -12   9  -1   33.29    6.38
 -12   9  -1   43.68    7.39
  12  -9   1   34.64    6.12
  12  -9   1   38.81    6.54
  10   8  -1    7.29    6.59
  10   8  -1    4.76    3.58
  10   8  -1   13.62    3.68
 -10  -8   1    8.63    7.76
 -10  -8   1    2.21    5.00
   9   8  -1   59.86    9.51
   9   8  -1   53.71    6.12
   9   8  -1   71.28    6.59
  -9  -8   1   50.88    7.82
  -9  -8   1   50.39    8.27
   8   8  -1   17.98    3.25
   8   8  -1   15.78    3.25
   8   8  -1   17.38    5.53
  -8  -8   1   30.88    7.65
  -8  -8   1   16.20    3.97
   7   8  -1   72.93    6.31
   7   8  -1   81.98    8.38
   7   8  -1   84.43    6.28
  -7  -8   1   87.68    9.58
  -7  -8   1   69.39    7.03
   6   8  -1   71.50    7.21
   6   8  -1   71.40    5.55
   6   8  -1   70.53    5.84
  -6  -8   1   74.89    8.34
  -6  -8   1   82.29    6.38
   5   8  -1   16.65    3.12
   5   8  -1   23.95    3.31
   5   8  -1   19.07    4.05
  -5  -8   1   26.46    4.87
  -5  -8   1   21.37    3.36
   4   8  -1   21.33    3.74
   4   8  -1   16.24    3.08
   4   8  -1   15.94    2.56
  -4  -8   1   31.43    5.17
  -4  -8   1   15.56    2.93
   3   8  -1   10.74    2.01
   3   8  -1    9.73    2.24
   3   8  -1   10.33    2.71
  -3  -8   1   13.94    3.23
  -3  -8   1   12.70    2.58
   2   8  -1    2.59    1.89
   2   8  -1    2.56    1.34
   2   8  -1   -0.57    2.06
  -2  -8   1    2.65    2.28
  -2  -8   1    2.41    1.40
   1   8  -1    0.62    1.46
   1   8  -1    1.74    1.29
  -1  -8   1   -3.61    1.67
   0   8  -1    4.05    1.90
   0  -8   1    3.90    1.56
   0  -8   1    2.94    2.02
  -1   8  -1  104.23    6.07
  -1   8  -1   96.68    6.51
   1  -8   1   98.26    6.66
   1  -8   1   99.95    6.13
  -2   8  -1   21.77    3.56
  -2   8  -1   21.56    2.98
   2  -8   1   16.30    2.60
   2  -8   1   28.88    3.58
  -3   8  -1  333.06   15.64
   3  -8   1  306.94   15.64
   3  -8   1  323.28   15.91
  -4   8  -1    3.46    1.90
  -4   8  -1    7.22    2.01
   4  -8   1    3.75    1.63
   4  -8   1    2.99    1.86
  -5   8  -1    2.13    2.16
  -5   8  -1    1.15    1.91
   5  -8   1   -0.29    1.78
   5  -8   1    1.29    1.91
  -6   8  -1    1.15    1.78
  -6   8  -1    1.24    1.89
  -6   8  -1    3.03    2.45
   6  -8   1    2.36    1.68
   6  -8   1   -0.65    2.01
  -7   8  -1  166.32   10.02
  -7   8  -1  167.02    9.63
  -7   8  -1  160.08   10.30
   7  -8   1  151.77    9.55
   7  -8   1  170.21    9.88
  -8   8  -1   15.06    3.76
  -8   8  -1   14.18    3.56
  -8   8  -1   14.11    3.58
   8  -8   1   12.98    3.26
   8  -8   1   13.43    3.26
  -9   8  -1   87.02    7.92
  -9   8  -1  114.42    8.98
  -9   8  -1   96.00    8.35
   9  -8   1  108.66    8.19
   9  -8   1  110.16    8.19
 -10   8  -1   53.84    7.33
 -10   8  -1   45.17    7.77
 -10   8  -1   56.03    7.29
  10  -8   1   65.64    7.05
  10  -8   1   52.34    6.93
 -11   8  -1    0.81    4.23
 -11   8  -1    2.57    4.09
  11  -8   1   -4.28    3.81
  11  -8   1    2.86    4.32
 -12   8  -1    1.62    5.19
 -12   8  -1   18.46    6.01
 -12   8  -1    8.49    5.23
  12  -8   1    8.73    4.67
  10   7  -1   -0.83    3.22
  10   7  -1    6.75    3.53
  10   7  -1    1.21    5.61
 -10  -7   1    6.71    4.66
 -10  -7   1    3.81    6.42
   9   7  -1    6.23    2.93
   9   7  -1   10.54    5.07
  -9  -7   1    2.78    3.74
  -9  -7   1    7.42    5.81
   8   7  -1  109.24    9.74
   8   7  -1  105.25    7.38
   8   7  -1  120.71    7.86
  -8  -7   1  115.95   10.60
  -8  -7   1  112.36    8.50
   7   7  -1  154.33    8.69
   7   7  -1  147.17    8.68
   7   7  -1  134.12   10.37
  -7  -7   1  128.74    9.27
  -7  -7   1  151.08   11.05
   6   7  -1   11.67    2.79
   6   7  -1   15.55    2.70
   6   7  -1   20.72    4.09
  -6  -7   1   15.05    3.25
  -6  -7   1   14.81    4.34
   5   7  -1    5.18    2.12
   5   7  -1    2.20    2.82
   5   7  -1    0.94    1.62
  -5  -7   1    2.35    2.93
  -5  -7   1   -2.10    1.75
   4   7  -1   43.14    4.75
   4   7  -1   41.30    3.79
   4   7  -1   45.59    4.11
  -4  -7   1   39.73    4.03
  -4  -7   1   45.32    4.96
   3   7  -1   84.82    5.14
   3   7  -1   83.92    5.40
   3   7  -1   68.37    5.61
  -3  -7   1   80.41    5.99
   2   7  -1   25.83    3.22
   2   7  -1   34.74    3.51
   2   7  -1   38.86    3.19
  -2  -7   1   28.19    3.79
  -2  -7   1   27.54    3.10
   1   7  -1  291.11   13.54
   1   7  -1  275.30   13.83
  -1  -7   1  281.46   13.63
  -1  -7   1  279.79   14.16
   0   7  -1    1.28    1.27
   0   7  -1    1.46    1.48
   0  -7   1    0.55    1.23
   0  -7   1   -0.92    1.60
  -1   7  -1   14.96    2.43
  -1   7  -1   17.04    2.45
   1  -7   1   18.01    3.04
   1  -7   1   14.93    2.49
  -2   7  -1    7.33    1.71
  -2   7  -1    5.25    2.02
   2  -7   1    5.57    1.58
   2  -7   1    6.38    1.82
  -3   7  -1  100.78    6.49
  -3   7  -1   97.78    5.97
   3  -7   1   99.59    6.26
   3  -7   1   99.73    6.02
  -4   7  -1    0.35    1.52
   4  -7   1    1.14    1.62
  -5   7  -1  217.42   11.46
  -5   7  -1  217.97   11.83
   5  -7   1  227.15   11.54
   5  -7   1  218.16   11.46
  -6   7  -1    6.74    2.44
  -6   7  -1    0.29    2.00
  -6   7  -1    4.54    1.91
   6  -7   1    4.51    2.17
   6  -7   1    2.60    2.07
  -7   7  -1   54.81    5.57
  -7   7  -1   56.85    5.51
  -7   7  -1   50.98    5.00
   7  -7   1   50.89    5.11
   7  -7   1   56.05    4.90
  -8   7  -1    1.66    2.73
  -8   7  -1   -0.81    2.25
   8  -7   1   -4.93    2.25
   8  -7   1   -0.48    2.35
  -9   7  -1   27.60    4.49
  -9   7  -1   32.39    4.91
  -9   7  -1   27.67    4.84
   9  -7   1   31.60    4.74
   9  -7   1   30.04    5.06
 -10   7  -1   52.37    6.91
 -10   7  -1   32.05    5.16
 -10   7  -1   29.20    5.58
  10  -7   1   46.37    5.64
  10  -7   1   34.62    5.41
 -11   7  -1  103.65   10.02
 -11   7  -1   97.42    9.48
  11  -7   1   97.99    8.91
  11  -7   1  120.21    9.33
 -12   7  -1    8.49    5.56
 -12   7  -1    4.57    5.13
  12  -7   1    4.07    4.57
  11   6  -1    3.34    3.57
  11   6  -1    2.56    3.09
 -11  -6   1    5.76    7.95
 -11  -6   1    0.19    5.17
  10   6  -1   67.63    9.41
  10   6  -1   69.62    6.70
  10   6  -1   63.25    6.29
 -10  -6   1   53.52    8.18
 -10  -6   1   50.75    8.54
   9   6  -1    6.87    4.68
   9   6  -1   11.00    3.23
   9   6  -1    3.75    2.63
  -9  -6   1    4.69    3.30
  -9  -6   1    1.33    6.06
   8   6  -1   55.36    5.12
   8   6  -1   45.22    4.88
   8   6  -1   50.57    7.04
  -8  -6   1   54.38    7.11
  -8  -6   1   39.90    5.86
   7   6  -1  244.95   13.32
   7   6  -1  271.38   13.30
   7   6  -1  255.64   14.93
  -7  -6   1  268.08   14.05
  -7  -6   1  266.85   15.17
   6   6  -1  256.57   13.13
   6   6  -1  283.78   14.62
   6   6  -1  267.98   13.27
  -6  -6   1  248.56   13.61
  -6  -6   1  264.86   14.46
   5   6  -1    5.06    1.70
   5   6  -1    4.60    1.72
   5   6  -1    0.84    2.35
  -5  -6   1   10.21    2.94
  -5  -6   1    2.02    1.72
   4   6  -1   22.48    3.68
   4   6  -1   19.07    2.73
   4   6  -1   18.84    2.97
  -4  -6   1   18.68    3.08
   3   6  -1   42.88    3.42
   3   6  -1   42.91    3.58
   3   6  -1   41.77    4.00
  -3  -6   1   43.47    4.18
   2   6  -1   32.93    3.14
  -2  -6   1   35.93    3.69
  -2  -6   1   33.19    3.06
   1   6  -1  366.08   17.46
   1   6  -1  381.23   17.19
  -1  -6   1  387.50   17.81
  -1  -6   1  357.64   17.25
   0   6  -1  337.62   15.55
   0   6  -1  326.95   15.91
   0  -6   1  338.64   15.67
   0  -6   1  338.05   16.08
  -1   6  -1   32.40    2.71
  -1   6  -1   26.00    3.07
   1  -6   1   33.86    3.25
   1  -6   1   26.72    2.71
  -2   6  -1   24.98    3.00
  -2   6  -1   22.64    2.52
   2  -6   1   25.68    2.82
   2  -6   1   20.90    2.47
  -3   6  -1   54.50    3.82
  -3   6  -1   49.31    4.18
   3  -6   1   56.16    4.06
   3  -6   1   53.32    3.92
  -4   6  -1  331.56   15.77
  -4   6  -1  326.22   16.05
   4  -6   1  327.27   15.76
   4  -6   1  330.33   15.75
  -5   6  -1   10.14    2.53
  -5   6  -1    6.96    1.92
  -5   6  -1    7.73    2.00
   5  -6   1   10.67    2.09
  -6   6  -1   32.23    4.04
  -6   6  -1   28.82    3.93
  -6   6  -1   29.13    3.40
   6  -6   1   34.15    3.70
   6  -6   1   19.69    3.46
  -7   6  -1    0.89    2.01
  -7   6  -1   -2.33    1.90
  -7   6  -1    0.93    2.17
   7  -6   1   -1.98    1.99
   7  -6   1   -1.60    1.63
  -8   6  -1   -1.85    2.77
  -8   6  -1    0.07    2.35
  -8   6  -1   -3.14    2.14
   8  -6   1   -0.39    2.29
   8  -6   1    0.13    1.99
  -9   6  -1   79.90    7.30
  -9   6  -1   87.16    7.47
  -9   6  -1   74.51    7.60
   9  -6   1   77.69    6.74
   9  -6   1   75.65    6.80
 -10   6  -1   99.92    8.87
 -10   6  -1   92.27    8.39
 -10   6  -1   80.30    8.91
  10  -6   1   91.17    7.89
  10  -6   1   93.50    7.89
 -11   6  -1   27.28    5.30
 -11   6  -1   13.52    4.66
  11  -6   1   41.47    6.65
  11  -6   1   22.50    4.42
 -12   6  -1    2.67    4.77
 -12   6  -1    2.74    5.91
  12  -6   1    4.19    4.48
  12  -6   1    0.49    4.35
  11   5  -1   -4.80    3.29
  11   5  -1    0.97    3.07
  11   5  -1    0.45    5.89
 -11  -5   1  -12.92    6.61
 -11  -5   1   -1.60    4.65
  10   5  -1   50.10    5.58
  10   5  -1   38.44    5.43
  10   5  -1   53.67    8.47
 -10  -5   1   48.28    7.35
   9   5  -1   -0.42    2.45
   9   5  -1   -0.51    3.82
   9   5  -1    0.84    2.56
  -9  -5   1    3.07    3.14
  -9  -5   1   -3.45    4.47
   8   5  -1   79.11    5.89
   8   5  -1   74.17    5.72
   8   5  -1   82.76    7.83
  -8  -5   1   86.97    8.34
  -8  -5   1   80.45    8.32
  -8  -5   1   84.69    6.90
   7   5  -1    8.89    1.99
   7   5  -1    4.66    2.25
   7   5  -1   11.25    3.34
  -7  -5   1    8.31    3.82
  -7  -5   1    9.78    3.33
  -7  -5   1    8.76    2.60
   6   5  -1  238.56   12.14
   6   5  -1  243.85   13.32
   6   5  -1  250.97   12.30
  -6  -5   1  255.74   13.49
  -6  -5   1  240.49   13.56
  -6  -5   1  235.59   12.62
   5   5  -1   41.66    3.55
   5   5  -1   43.59    4.75
   5   5  -1   50.71    3.77
  -5  -5   1   43.51    3.96
  -5  -5   1   41.76    4.62
   4   5  -1   36.25    3.03
   4   5  -1   35.12    3.28
  -4  -5   1   36.17    3.24
  -4  -5   1   38.24    3.99
   3   5  -1  437.43   20.36
   3   5  -1  416.97   19.85
   3   5  -1  445.34   19.81
  -3  -5   1  435.59   20.34
   2   5  -1 1711.45   75.38
   2   5  -1 1738.07   74.99
   2   5  -1 1710.95   75.15
  -2  -5   1 1764.80   75.50
  -2  -5   1 1703.11   75.12
   1   5  -1   20.20    2.28
   1   5  -1   19.92    2.03
  -1  -5   1   17.08    1.93
  -1  -5   1   18.81    2.59
   0   5  -1   75.80    4.74
   0   5  -1   80.98    4.42
   0  -5   1   76.10    4.44
   0  -5   1   82.28    4.93
  -1   5  -1  509.27   23.16
  -1   5  -1  508.24   23.48
   1  -5   1  517.61   23.21
   1  -5   1  532.02   23.53
  -2   5  -1  482.41   21.58
  -2   5  -1  481.99   21.90
   2  -5   1  459.70   21.57
   2  -5   1  484.94   21.79
  -3   5  -1   49.64    3.62
  -3   5  -1   49.12    3.80
   3  -5   1   51.49    3.64
   3  -5   1   50.33    3.56
  -4   5  -1   31.37    2.96
  -4   5  -1   23.86    2.62
  -4   5  -1   25.11    3.03
   4  -5   1   26.02    2.90
   4  -5   1   26.59    2.93
  -5   5  -1  641.10   28.79
  -5   5  -1  596.97   28.94
  -5   5  -1  676.86   29.05
   5  -5   1  629.46   28.87
   5  -5   1  626.80   28.77
  -6   5  -1   41.14    3.85
  -6   5  -1   41.60    4.25
  -6   5  -1   39.79    4.22
   6  -5   1   44.81    4.15
   6  -5   1   41.26    3.90
  -7   5  -1   68.29    5.82
  -7   5  -1   82.25    6.01
  -7   5  -1   79.34    6.03
   7  -5   1   78.91    5.85
   7  -5   1   85.62    5.80
  -8   5  -1   11.26    3.11
  -8   5  -1   14.03    3.17
  -8   5  -1   12.14    3.04
   8  -5   1   11.57    2.63
   8  -5   1   14.66    3.05
  -9   5  -1  190.25   12.31
  -9   5  -1  216.73   12.25
  -9   5  -1  211.30   12.45
   9  -5   1  189.32   11.62
   9  -5   1  229.70   11.90
 -10   5  -1    5.93    3.58
 -10   5  -1   16.50    4.32
 -10   5  -1    2.99    3.78
  10  -5   1   10.36    3.39
  10  -5   1    1.75    3.13
 -11   5  -1   32.56    5.24
  11  -5   1   35.35    5.15
  11  -5   1   28.92    5.10
 -12   5  -1   11.75    4.75
 -12   5  -1   29.30    6.42
  12  -5   1   19.61    5.38
  11   4  -1    0.80    3.06
  11   4  -1   -6.83    5.18
  11   4  -1   -2.97    3.17
 -11  -4   1   -7.48    6.02
 -11  -4   1   -2.62    4.28
 -11  -4   1   -5.65    6.17
  10   4  -1   60.31    5.41
  10   4  -1   43.60    5.54
  10   4  -1   53.42    7.92
 -10  -4   1   48.69    7.65
 -10  -4   1   53.98    6.87
 -10  -4   1   45.50    7.14
   9   4  -1   29.62    4.11
   9   4  -1   19.99    4.60
   9   4  -1   27.12    4.25
  -9  -4   1   20.62    5.30
  -9  -4   1   19.93    5.31
  -9  -4   1   34.98    5.54
   8   4  -1   19.45    4.36
   8   4  -1   11.48    2.79
   8   4  -1   17.38    2.73
  -8  -4   1   13.55    4.20
  -8  -4   1   24.51    4.00
  -8  -4   1   10.25    4.26
   7   4  -1    2.41    1.72
   7   4  -1    0.12    2.80
   7   4  -1    2.65    1.72
  -7  -4   1    0.33    2.57
  -7  -4   1    1.32    2.10
   6   4  -1   20.17    2.64
   6   4  -1   24.41    3.87
   6   4  -1   21.99    2.99
  -6  -4   1   24.70    3.96
  -6  -4   1   20.34    3.40
  -6  -4   1   19.65    3.24
   5   4  -1   17.00    2.39
   5   4  -1   14.83    2.82
   5   4  -1   17.88    2.51
  -5  -4   1   15.85    3.00
  -5  -4   1   17.54    2.91
  -5  -4   1   15.72    2.40
   4   4  -1  598.22   27.59
   4   4  -1  637.38   27.63
   4   4  -1  593.64   28.23
  -4  -4   1  618.80   28.14
  -4  -4   1  635.33   27.84
  -4  -4   1  614.36   28.38
   3   4  -1  286.57   14.07
   3   4  -1  286.08   13.62
   3   4  -1  284.91   13.52
  -3  -4   1  309.35   14.08
  -3  -4   1  293.69   13.73
   2   4  -1 1237.29   53.70
   2   4  -1 1220.41   53.30
   2   4  -1 1194.40   53.41
  -2  -4   1 1246.05   53.68
  -2  -4   1 1222.28   53.42
   1   4  -1    7.36    1.14
   1   4  -1    9.29    1.40
  -1  -4   1    7.07    1.14
  -1  -4   1    7.64    1.52
   0   4  -1   29.36    2.24
   0   4  -1   32.95    2.65
   0  -4   1   33.07    2.71
   0  -4   1   32.65    2.33
  -1   4  -1  161.90    8.03
  -1   4  -1  155.57    7.71
   1  -4   1  174.93    8.09
   1  -4   1  149.78    7.71
  -2   4  -1    1.19    1.15
  -2   4  -1    0.64    0.86
   2  -4   1    0.04    0.99
   2  -4   1    0.19    0.86
  -3   4  -1  298.79   13.26
  -3   4  -1  267.29   13.26
   3  -4   1  277.96   13.18
   3  -4   1  278.61   13.19
  -4   4  -1   10.05    1.88
  -4   4  -1   13.05    2.04
  -4   4  -1   12.05    1.93
   4  -4   1   14.62    2.08
   4  -4   1   10.91    1.86
  -5   4  -1  213.24   10.68
  -5   4  -1  204.13   10.59
  -5   4  -1  217.77   10.59
   5  -4   1  201.25   10.36
   5  -4   1  201.34   10.49
  -6   4  -1   -0.04    1.47
  -6   4  -1   -0.06    1.46
  -6   4  -1    0.33    1.70
   6  -4   1   -0.46    1.25
  -7   4  -1   57.77    4.94
  -7   4  -1   50.02    4.77
  -7   4  -1   50.62    4.88
   7  -4   1   47.84    4.44
   7  -4   1   46.52    4.45
  -8   4  -1   20.26    3.41
  -8   4  -1   14.13    3.37
  -8   4  -1   16.62    3.45
   8  -4   1   19.19    3.16
   8  -4   1   20.61    3.00
  -9   4  -1  115.49    8.37
  -9   4  -1  119.27    9.17
   9  -4   1  125.76    8.05
   9  -4   1  109.18    8.02
 -10   4  -1  208.65   12.94
 -10   4  -1  219.72   13.40
 -10   4  -1  198.19   12.38
  10  -4   1  191.83   11.89
  10  -4   1  205.05   11.87
 -12   4  -1    5.60    4.42
 -12   4  -1    2.18    6.37
 -12   4  -1   12.11    5.86
  12  -4   1   -4.83    4.17
  12  -4   1  -10.20    5.13
  12   3  -1   19.45    3.77
 -12  -3   1   16.07    5.02
 -12  -3   1    4.58    7.68
 -12  -3   1   16.17    9.11
  11   3  -1   15.00    5.66
  11   3  -1   21.05    3.61
  11   3  -1   20.56    3.60
 -11  -3   1   36.39    7.30
 -11  -3   1   10.27    4.51
  10   3  -1   35.33    4.83
  10   3  -1   28.75    4.82
  10   3  -1   28.57    5.41
 -10  -3   1   24.21    4.46
 -10  -3   1   26.81    6.25
 -10  -3   1   37.93    6.71
   9   3  -1   23.20    4.52
   9   3  -1   26.42    4.10
   9   3  -1   21.99    3.31
  -9  -3   1   18.05    3.62
  -9  -3   1   23.28    5.37
   8   3  -1    0.87    1.83
   8   3  -1   -1.36    2.81
  -8  -3   1    1.62    2.52
  -8  -3   1    7.09    3.45
  -8  -3   1    0.92    3.21
   7   3  -1  110.10    6.57
   7   3  -1  110.88    6.63
   7   3  -1  110.39    7.74
  -7  -3   1  117.17    7.92
  -7  -3   1  110.34    8.19
  -7  -3   1   98.30    6.91
   6   3  -1  268.11   13.16
   6   3  -1  284.99   14.34
   6   3  -1  268.50   13.18
  -6  -3   1  258.79   13.42
  -6  -3   1  283.67   14.48
  -6  -3   1  273.53   13.92
   5   3  -1    0.42    1.20
   5   3  -1   -0.64    1.58
   5   3  -1    0.73    1.12
  -5  -3   1    0.63    1.23
  -5  -3   1   -0.02    1.71
  -5  -3   1    1.05    1.60
   4   3  -1  566.10   25.81
   4   3  -1  595.79   25.86
   4   3  -1  577.75   26.49
  -4  -3   1  548.79   26.43
  -4  -3   1  596.69   26.01
  -4  -3   1  579.32   26.24
   3   3  -1  563.05   25.87
   3   3  -1  599.94   25.88
   3   3  -1  596.88   26.40
  -3  -3   1  577.68   25.96
  -3  -3   1  584.20   26.18
  -3  -3   1  577.76   26.42
   2   3  -1  968.43   42.39
   2   3  -1  969.59   42.46
   2   3  -1  962.31   42.74
  -2  -3   1  953.53   42.47
  -2  -3   1  995.14   42.67
  -2  -3   1  990.49   42.80
   1   3  -1  307.87   13.82
   1   3  -1  300.10   13.94
   1   3  -1  305.96   14.01
  -1  -3   1  318.55   14.09
  -1  -3   1  311.40   13.88
   0   3  -1 4717.25  214.03
   0  -3   1 4779.78  214.12
  -1   3  -1 1296.70   54.50
  -1   3  -1 1224.23   54.28
   1  -3   1 1204.26   54.29
   1  -3   1 1283.76   54.46
  -2   3  -1 1207.78   52.41
  -2   3  -1 1194.06   52.50
   2  -3   1 1179.62   52.39
   2  -3   1 1234.59   52.47
  -3   3  -1  752.40   32.83
  -3   3  -1  732.10   32.79
  -3   3  -1  726.09   32.64
   3  -3   1  706.02   32.72
   3  -3   1  787.52   32.79
  -4   3  -1   43.11    3.38
  -4   3  -1   44.54    3.55
  -4   3  -1   47.65    3.44
   4  -3   1   51.27    3.44
   4  -3   1   44.38    3.43
  -5   3  -1  877.84   38.84
  -5   3  -1  846.20   38.69
  -5   3  -1  882.22   38.88
   5  -3   1  822.32   38.65
   5  -3   1  916.42   38.68
  -6   3  -1  255.31   12.45
  -6   3  -1  242.13   12.33
  -6   3  -1  230.17   12.07
   6  -3   1  239.41   11.95
   6  -3   1  235.59   12.06
  -7   3  -1    9.43    2.61
  -7   3  -1   10.09    2.88
  -7   3  -1    6.86    2.21
   7  -3   1    7.28    2.11
   7  -3   1    7.60    2.10
   7  -3   1    6.75    2.66
  -8   3  -1   47.09    5.28
  -8   3  -1   43.57    4.81
  -8   3  -1   31.82    5.14
   8  -3   1   38.76    4.33
   8  -3   1   43.36    4.37
  -9   3  -1   13.74    3.79
  -9   3  -1   11.68    3.29
  -9   3  -1   17.95    4.22
   9  -3   1   13.34    2.92
   9  -3   1   16.02    3.15
 -10   3  -1    0.55    4.48
 -10   3  -1   -1.02    4.56
 -10   3  -1    2.82    3.32
  10  -3   1    0.20    2.87
  10  -3   1    0.67    2.83
 -11   3  -1   20.47    4.60
  11  -3   1   26.55    4.49
  11  -3   1   19.93    4.72
 -12   3  -1   36.87    7.27
 -12   3  -1   36.66    7.32
  12  -3   1   55.76    7.62
  12  -3   1   20.76    5.00
  12   2  -1    9.93    3.82
  12   2  -1   18.83    3.79
  12   2  -1    7.13    6.55
 -12  -2   1   14.09    7.07
 -12  -2   1    1.36    6.45
 -12  -2   1   13.62    5.10
  11   2  -1   28.29    6.04
  11   2  -1   29.66    4.05
  11   2  -1   24.80    3.74
 -11  -2   1   37.65    5.57
 -11  -2   1   34.38    6.88
  10   2  -1   20.33    4.73
  10   2  -1   21.79    3.27
  10   2  -1   18.36    3.38
 -10  -2   1   20.83    4.23
 -10  -2   1   26.60    5.70
   9   2  -1   28.44    3.57
   9   2  -1   32.32    5.39
   9   2  -1   26.72    3.48
  -9  -2   1   37.73    5.55
  -9  -2   1   30.73    5.92
  -9  -2   1   23.73    3.82
   8   2  -1   87.59    7.18
   8   2  -1   73.22    5.81
  -8  -2   1   89.90    6.42
   7   2  -1  355.33   17.12
   7   2  -1  360.28   18.22
  -7  -2   1  353.35   17.52
  -7  -2   1  362.87   18.02
  -7  -2   1  377.52   18.56
   6   2  -1    0.85    1.27
   6   2  -1    2.94    2.00
  -6  -2   1    4.23    2.41
  -6  -2   1    3.24    1.95
   5   2  -1  138.24    8.42
   5   2  -1  145.65    7.65
  -5  -2   1  163.79    7.97
  -5  -2   1  154.75    8.63
  -5  -2   1  148.40    8.19
   4   2  -1  143.75    8.19
   4   2  -1  143.43    7.58
  -4  -2   1  166.37    8.05
  -4  -2   1  152.22    7.75
  -4  -2   1  161.86    8.31
   3   2  -1  902.69   39.44
   3   2  -1  887.42   38.95
   3   2  -1  895.79   38.94
  -3  -2   1  908.17   39.17
  -3  -2   1  871.85   39.41
  -3  -2   1  883.17   39.03
   2   2  -1 1393.35   60.81
   2   2  -1 1395.66   60.47
   2   2  -1 1392.47   60.50
  -2  -2   1 1395.07   60.63
  -2  -2   1 1418.07   60.85
   1   2  -1  170.84    7.91
   1   2  -1  171.27    7.83
   1   2  -1  169.34    8.04
  -1  -2   1  172.43    8.06
  -1  -2   1  183.64    8.02
  -1  -2   1  175.65    7.89
   0   2  -1  162.88    7.43
   0   2  -1  163.88    7.56
   0  -2   1  173.96    7.61
   0  -2   1  159.80    7.44
  -1   2  -1  481.41   21.84
  -1   2  -1  509.73   21.95
   1  -2   1  479.27   21.85
   1  -2   1  523.87   21.94
   2  -2   1 5042.92  227.10
  -3   2  -1  160.00    7.94
  -3   2  -1  152.54    7.80
  -3   2  -1  172.32    7.90
   3  -2   1  151.88    7.81
   3  -2   1  161.23    7.85
   3  -2   1  168.60    7.84
  -4   2  -1 2250.36   95.48
  -4   2  -1 2219.23   95.48
  -4   2  -1 2211.07   95.35
   4  -2   1 2121.73   95.32
   4  -2   1 2220.47   95.46
   4  -2   1 2166.52   95.25
  -5   2  -1   17.70    2.48
  -5   2  -1   17.22    2.57
  -5   2  -1   12.19    1.98
   5  -2   1   11.06    2.00
   5  -2   1   14.86    2.18
   5  -2   1   13.15    2.25
  -6   2  -1  155.18    8.53
  -6   2  -1  145.11    8.21
  -6   2  -1  157.69    8.69
   6  -2   1  151.87    8.12
   6  -2   1  154.88    8.25
   6  -2   1  142.64    8.54
  -7   2  -1   30.74    3.71
  -7   2  -1   34.69    4.27
  -7   2  -1   37.21    4.54
   7  -2   1   32.76    4.34
   7  -2   1   33.89    3.74
   7  -2   1   40.16    3.91
  -8   2  -1   12.72    3.69
  -8   2  -1   14.86    2.90
  -8   2  -1    9.77    3.06
   8  -2   1   10.70    3.14
   8  -2   1   14.81    2.93
   8  -2   1   13.55    2.96
  -9   2  -1    5.56    3.79
  -9   2  -1    9.08    3.12
  -9   2  -1    9.49    3.93
   9  -2   1    3.00    2.39
   9  -2   1    9.76    3.61
   9  -2   1    9.28    2.79
 -10   2  -1   46.79    7.59
 -10   2  -1   28.59    4.52
 -10   2  -1   36.57    6.35
  10  -2   1   21.52    3.82
  10  -2   1   36.87    6.36
  10  -2   1   32.83    4.68
 -12   2  -1   10.12    5.06
 -12   2  -1   21.34    6.83
 -12   2  -1    6.99    6.39
  12  -2   1   19.07    4.97
  12  -2   1   15.77    5.00
  12   1  -1    7.41    3.89
  12   1  -1   15.00    6.43
  12   1  -1    4.82    3.51
 -12  -1   1    5.14    6.31
 -12  -1   1   -1.29    6.52
 -12  -1   1    7.80    4.42
  11   1  -1    3.00    2.91
  11   1  -1    5.77    4.69
  11   1  -1    2.72    3.04
 -11  -1   1    0.82    4.68
 -11  -1   1   -2.34    3.44
  10   1  -1   -2.19    2.21
  10   1  -1   -4.58    3.65
 -10  -1   1   -7.87    4.02
 -10  -1   1   -2.50    4.31
 -10  -1   1   -1.84    2.87
   9   1  -1   15.38    3.78
   9   1  -1   12.73    2.65
  -9  -1   1   19.85    4.48
  -9  -1   1   18.44    3.64
  -9  -1   1   28.21    5.39
   8   1  -1  143.60    8.11
   8   1  -1  133.01    9.27
  -8  -1   1  148.65    9.27
  -8  -1   1  141.74    8.64
  -8  -1   1  154.04   10.20
   7   1  -1   65.90    4.56
   7   1  -1   66.07    4.66
   7   1  -1   61.50    5.66
  -7  -1   1   68.41    5.63
  -7  -1   1   68.68    6.12
  -7  -1   1   60.84    4.96
   6   1  -1  145.01    7.66
   6   1  -1  147.27    8.46
   6   1  -1  138.26    7.61
  -6  -1   1  134.87    7.82
  -6  -1   1  161.98    8.85
  -6  -1   1  150.91    8.24
   5   1  -1  531.65   24.43
   5   1  -1  552.38   24.46
   5   1  -1  548.92   25.17
  -5  -1   1  579.35   24.89
  -5  -1   1  557.67   25.25
  -5  -1   1  498.02   24.50
   4   1  -1  297.05   13.14
   4   1  -1  274.52   13.11
   4   1  -1  272.05   13.62
  -4  -1   1  283.12   13.76
  -4  -1   1  289.33   13.23
  -4  -1   1  295.60   13.42
   3   1  -1   31.82    2.30
   3   1  -1   37.08    2.39
   3   1  -1   36.00    2.89
  -3  -1   1   40.14    3.05
  -3  -1   1   29.95    2.34
  -3  -1   1   39.91    2.60
   2   1  -1  361.52   15.96
   2   1  -1  366.03   16.31
  -2  -1   1  356.98   16.29
  -2  -1   1  372.35   16.02
  -2  -1   1  355.38   16.03
   1   1  -1  601.64   26.25
   1   1  -1  600.69   26.02
   1   1  -1  567.21   26.02
  -1  -1   1  630.79   26.07
  -1  -1   1  600.01   26.08
  -1  -1   1  617.89   26.27
  -1   1  -1  435.98   20.07
  -1   1  -1  481.79   20.12
  -1   1  -1  449.24   19.99
   1  -1   1  462.36   19.98
   1  -1   1  442.97   20.07
   1  -1   1  486.97   20.12
  -2   1  -1 1432.57   62.99
  -2   1  -1 1459.96   62.95
  -2   1  -1 1469.69   62.94
   2  -1   1 1502.55   62.94
   2  -1   1 1408.64   62.96
  -3   1  -1  395.43   18.37
  -3   1  -1  416.03   18.41
  -3   1  -1  411.26   18.29
   3  -1   1  395.55   18.36
   3  -1   1  396.72   18.33
   3  -1   1  426.85   18.30
  -4   1  -1  767.98   33.56
  -4   1  -1  755.24   33.60
   4  -1   1  743.78   33.54
   4  -1   1  727.62   33.38
   4  -1   1  770.57   33.35
  -5   1  -1  444.97   20.96
  -5   1  -1  448.69   20.82
   5  -1   1  485.54   20.63
   5  -1   1  431.00   20.81
   5  -1   1  430.25   20.59
  -6   1  -1   93.79    6.14
  -6   1  -1  106.16    6.63
  -6   1  -1   91.28    5.93
   6  -1   1   99.46    5.89
   6  -1   1   96.32    5.99
   6  -1   1   96.92    6.29
  -7   1  -1   24.44    3.95
  -7   1  -1   21.78    3.56
  -7   1  -1   18.58    3.16
   7  -1   1   22.04    3.75
   7  -1   1   17.50    2.69
   7  -1   1   16.67    2.75
  -8   1  -1    0.21    2.83
  -8   1  -1    0.93    2.19
  -8   1  -1    4.06    2.92
   8  -1   1    0.16    2.13
   8  -1   1    3.31    2.11
   8  -1   1   -0.11    2.47
  -9   1  -1   17.88    4.35
  -9   1  -1   30.72    4.37
  -9   1  -1   19.07    5.01
   9  -1   1   20.86    3.56
   9  -1   1   25.83    4.76
   9  -1   1   26.73    3.77
 -10   1  -1    8.48    5.64
 -10   1  -1    2.72    4.45
 -10   1  -1   -0.85    2.98
  10  -1   1    0.08    3.02
  10  -1   1    1.95    2.64
  10  -1   1    0.76    3.56
 -11   1  -1  108.38   10.15
 -11   1  -1   86.89    8.69
  11  -1   1  116.26    8.42
  11  -1   1  104.33    9.84
  11  -1   1   99.40    8.09
 -12   1  -1   -0.29    6.55
 -12   1  -1   -4.89    5.88
 -12   1  -1    8.15    4.53
  12  -1   1    5.68    4.67
  12  -1   1    7.78    4.26
  12   0  -1   38.38    6.14
 -12   0   1   34.99    5.94
 -12   0   1   22.45    7.22
 -12   0   1   25.84    6.95
  11   0  -1   86.26    9.49
  11   0  -1   84.44    6.90
 -11   0   1   84.13    9.78
 -11   0   1   87.68   10.00
 -11   0   1   71.01    7.62
  10   0  -1    2.28    3.81
  10   0  -1   10.34    2.98
  10   0  -1    8.56    2.66
 -10   0   1    2.85    4.70
 -10   0   1    7.15    3.21
 -10   0   1    5.67    4.94
   9   0  -1   21.41    3.48
   9   0  -1   19.44    4.36
   9   0  -1   13.46    2.47
  -9   0   1   16.24    3.11
  -9   0   1   16.83    4.35
  -9   0   1   18.84    4.37
   8   0  -1   17.25    2.87
   8   0  -1   15.30    3.73
   8   0  -1   17.57    2.74
  -8   0   1   19.40    4.67
  -8   0   1   26.99    4.02
  -8   0   1   17.86    2.98
   7   0  -1   66.89    4.67
   7   0  -1   62.10    4.44
   7   0  -1   65.62    5.60
  -7   0   1   71.57    5.42
  -7   0   1   56.84    4.78
  -7   0   1   70.24    5.54
   6   0  -1    6.60    1.51
   6   0  -1    5.32    1.45
   6   0  -1    5.29    1.88
  -6   0   1   13.17    2.57
  -6   0   1    5.61    1.63
  -6   0   1    8.51    1.81
   5   0  -1 1444.23   62.78
   5   0  -1 1407.11   62.11
   5   0  -1 1456.76   62.14
  -5   0   1 1434.84   62.81
  -5   0   1 1367.22   62.19
  -5   0   1 1438.78   62.41
   4   0  -1  346.59   16.66
   4   0  -1  350.51   16.19
   4   0  -1  372.25   16.21
  -4   0   1  357.26   16.39
  -4   0   1  365.63   16.77
  -4   0   1  355.37   16.26
   3   0  -1 1954.82   81.97
   3   0  -1 1852.84   82.32
   3   0  -1 1902.55   81.96
  -3   0   1 1928.44   82.39
  -3   0   1 1854.35   82.06
   2   0  -1 3537.93  156.46
  -2   0   1 3437.71  156.05
  -1   0   1    2.83    0.55
  -1   0   1    2.90    0.31
  -1   0   1    2.91    0.32
  -1   0  -1  442.78   19.75
  -1   0  -1  477.83   19.78
  -1   0  -1  445.03   19.68
   1   0   1  451.90   19.72
   1   0   1  439.41   19.69
  -2   0  -1  286.88   13.57
  -2   0  -1  323.71   13.76
  -2   0  -1  311.90   13.77
   2   0   1  297.71   13.59
   2   0   1  305.44   13.69
   2   0   1  293.49   13.70
  -3   0  -1  474.35   21.05
  -3   0  -1  453.25   20.88
  -3   0  -1  469.85   21.15
   3   0   1  463.73   21.09
   3   0   1  461.62   20.98
   3   0   1  484.60   20.92
  -4   0  -1   60.52    4.15
  -4   0  -1   64.80    4.41
  -4   0  -1   65.82    3.95
   4   0   1   69.14    4.00
   4   0   1   58.65    3.96
   4   0   1   57.58    4.08
  -5   0  -1  858.76   38.30
  -5   0  -1  840.09   38.02
  -5   0  -1  861.73   38.48
   5   0   1  877.29   38.11
   5   0   1  821.48   38.30
   5   0   1  871.59   38.03
  -6   0  -1   32.16    3.82
  -6   0  -1   29.93    4.04
  -6   0  -1   34.91    3.51
   6   0   1   31.12    3.71
   6   0   1   30.89    3.31
   6   0   1   32.72    3.35
  -7   0  -1    0.89    2.20
  -7   0  -1    2.83    1.78
  -7   0  -1    2.12    2.41
   7   0   1    2.03    1.84
   7   0   1   -0.26    1.76
   7   0   1    2.27    2.23
  -8   0  -1    9.59    3.72
  -8   0  -1   11.97    3.85
  -8   0  -1    7.25    2.73
   8   0   1    9.95    2.72
   8   0   1   10.56    3.07
   8   0   1    9.31    2.59
  -9   0  -1   18.34    4.54
  -9   0  -1   23.14    4.62
  -9   0  -1   18.90    3.61
   9   0   1   28.97    4.26
   9   0   1   21.03    4.40
   9   0   1   16.63    3.38
 -10   0  -1   52.09    6.69
 -10   0  -1   64.53    9.22
 -10   0  -1   67.23    8.45
  10   0   1   61.51    6.42
  10   0   1   67.02    7.29
  10   0   1   75.73    6.38
 -11   0  -1   -0.31    3.45
 -11   0  -1  -10.82    4.94
 -11   0  -1    5.84    5.52
  11   0   1   -5.86    4.51
  11   0   1    1.14    3.67
  11   0   1    3.36    3.18
 -12   0  -1   82.80   12.11
 -12   0  -1   77.89   11.52
 -12   0  -1   77.93    9.80
  12   0   1  118.95   10.58
  12   0   1  105.16    8.86
  12   0   1   89.61   10.46
  12  -1  -1    2.76    3.47
 -12   1   1    7.21    4.34
 -12   1   1    0.82    5.85
 -12   1   1    6.34    6.30
  11  -1  -1   46.65    5.65
  11  -1  -1   46.50    5.97
 -11   1   1   38.67    5.57
 -11   1   1   56.19    9.43
 -11   1   1   43.66    6.55
  10  -1  -1    3.33    3.82
  10  -1  -1    1.71    2.50
  10  -1  -1    1.77    2.24
 -10   1   1    2.90    4.11
 -10   1   1   -1.93    4.76
 -10   1   1    0.77    2.76
   9  -1  -1    6.85    3.50
   9  -1  -1    4.18    2.19
   9  -1  -1    2.14    2.05
  -9   1   1   11.07    4.14
  -9   1   1    2.23    2.28
  -9   1   1    7.01    3.55
   8  -1  -1   50.96    5.61
   8  -1  -1   65.02    4.59
  -8   1   1   52.60    5.06
  -8   1   1   56.44    5.03
  -8   1   1   44.23    6.20
   7  -1  -1   54.21    4.10
   7  -1  -1   51.88    4.04
   7  -1  -1   55.80    5.00
  -7   1   1   55.80    5.22
  -7   1   1   48.57    4.25
  -7   1   1   51.74    4.57
   6  -1  -1  113.48    6.02
   6  -1  -1  104.00    5.97
   6  -1  -1   99.67    6.57
  -6   1   1  104.30    6.83
  -6   1   1  107.44    6.39
  -6   1   1  110.19    6.20
   5  -1  -1    4.87    1.94
   5  -1  -1    3.88    1.27
   5  -1  -1    6.03    1.45
  -5   1   1    6.91    1.51
  -5   1   1    9.35    2.15
   4  -1  -1  141.86    6.49
   4  -1  -1  123.99    6.49
   4  -1  -1  127.95    6.94
  -4   1   1  124.70    6.88
  -4   1   1  123.51    6.63
  -4   1   1  139.19    6.58
   3  -1  -1   18.19    1.66
   3  -1  -1   16.66    1.59
   3  -1  -1   19.86    2.05
  -3   1   1   17.92    1.99
  -3   1   1   18.14    1.78
  -3   1   1   16.68    1.63
   2  -1  -1 4369.88  194.61
   1  -1  -1    9.93    0.97
  -1   1   1    9.61    0.77
  -1   1   1    9.77    0.74
  -1  -1  -1  385.57   16.21
  -1  -1  -1  346.27   16.06
   1   1   1  371.06   16.19
   1   1   1  368.54   16.16
   1   1   1  351.58   16.07
  -2  -1  -1   13.76    1.59
  -2  -1  -1   12.73    1.87
  -2  -1  -1   14.38    1.81
   2   1   1   11.87    1.50
   2   1   1   15.14    1.75
   2   1   1   13.94    1.84
  -3  -1  -1   78.12    4.40
  -3  -1  -1   88.62    4.83
  -3  -1  -1   87.35    4.73
   3   1   1   73.19    4.58
   3   1   1   76.30    4.37
   3   1   1   76.64    4.46
  -4  -1  -1  573.07   26.01
  -4  -1  -1  562.78   26.11
  -4  -1  -1  570.70   25.77
   4   1   1  575.14   25.82
   4   1   1  559.29   26.06
   4   1   1  601.16   25.80
  -5  -1  -1   12.89    2.58
  -5  -1  -1   15.51    2.30
  -5  -1  -1   14.20    2.40
   5   1   1   12.96    2.22
   5   1   1   13.14    2.08
   5   1   1   13.97    2.48
  -6  -1  -1   31.86    4.12
  -6  -1  -1   27.76    3.31
  -6  -1  -1   30.81    3.90
   6   1   1   27.21    3.21
   6   1   1   28.07    3.85
   6   1   1   34.17    3.24
  -7  -1  -1  185.91   10.13
  -7  -1  -1  187.80   10.88
  -7  -1  -1  187.38   10.72
   7   1   1  194.52   10.00
   7   1   1  171.80    9.93
   7   1   1  182.28   10.68
  -8  -1  -1   92.14    6.79
  -8  -1  -1   81.82    7.57
  -8  -1  -1   86.47    7.70
   8   1   1   95.19    7.41
   8   1   1   95.58    6.34
   8   1   1   84.88    6.54
  -9  -1  -1   16.24    4.70
  -9  -1  -1   20.56    5.00
  -9  -1  -1   10.59    3.36
   9   1   1   13.85    3.98
   9   1   1   14.19    3.15
   9   1   1   12.91    3.10
 -10  -1  -1   14.56    6.02
 -10  -1  -1   17.90    4.99
 -10  -1  -1    7.60    3.38
  10   1   1   18.51    4.01
  10   1   1    9.25    4.28
  10   1   1   11.49    3.44
 -11  -1  -1   31.09    5.27
 -11  -1  -1   12.07    5.74
 -11  -1  -1   22.56    5.74
  11   1   1   29.07    5.50
  11   1   1   19.75    4.19
 -12  -1  -1   -6.16    4.55
  12   1   1    5.86    4.24
  12  -2  -1   88.41    7.92
  12  -2  -1   92.34    8.22
 -12   2   1   99.90   11.73
 -12   2   1   78.23   10.58
 -12   2   1   89.73    9.05
  11  -2  -1    4.74    2.93
  11  -2  -1    2.84    2.99
 -11   2   1    7.92    5.00
 -11   2   1    6.55    5.48
 -11   2   1    2.26    3.23
  10  -2  -1   12.91    2.97
  10  -2  -1   15.33    2.77
 -10   2   1   14.74    5.43
 -10   2   1   14.61    4.41
 -10   2   1   15.09    3.62
   9  -2  -1   41.44    4.62
   9  -2  -1   42.17    4.56
  -9   2   1   39.43    5.79
  -9   2   1   36.95    5.01
  -9   2   1   55.57    7.08
   8  -2  -1   12.64    2.48
   8  -2  -1    3.28    2.12
  -8   2   1    8.08    2.32
  -8   2   1    6.42    2.27
  -8   2   1    2.08    3.00
   7  -2  -1   11.47    2.04
   7  -2  -1   14.15    3.09
   7  -2  -1   15.32    2.53
  -7   2   1   14.82    2.76
  -7   2   1   14.49    3.15
  -7   2   1   10.65    2.27
   6  -2  -1  167.26    8.59
   6  -2  -1  173.99    8.55
   6  -2  -1  171.77    9.33
  -6   2   1  161.27    9.13
  -6   2   1  159.84    8.66
  -6   2   1  163.36    8.89
   5  -2  -1  271.36   12.72
   5  -2  -1  274.44   12.82
  -5   2   1  270.59   13.24
  -5   2   1  248.82   12.76
  -5   2   1  285.91   13.07
   4  -2  -1  335.74   15.53
   4  -2  -1  349.28   15.46
  -4   2   1  341.90   15.88
  -4   2   1  337.05   15.56
  -4   2   1  335.67   15.64
   3  -2  -1 1215.36   49.91
   3  -2  -1 1111.19   49.92
  -3   2   1 1152.07   49.99
  -3   2   1 1150.78   50.18
  -3   2   1 1110.51   49.94
  -2   2   1 2522.05  117.88
   1  -2  -1    5.72    0.78
   1  -2  -1    6.27    1.05
  -1   2   1    4.96    0.85
  -1   2   1    4.99    0.88
   0  -2  -1 1843.94   79.74
   0   2   1 1848.02   79.73
  -1  -2  -1 3992.35  166.28
   1   2   1 3021.51  159.32
  -2  -2  -1   36.73    2.63
  -2  -2  -1   44.86    3.01
   2   2   1   40.38    2.92
   2   2   1   40.91    2.70
   2   2   1   43.21    2.89
  -3  -2  -1   80.52    5.11
  -3  -2  -1   88.36    5.16
  -3  -2  -1   93.39    4.96
   3   2   1   84.07    5.15
   3   2   1   82.42    4.88
   3   2   1   96.83    4.94
  -4  -2  -1   50.36    3.59
  -4  -2  -1   51.79    3.94
  -4  -2  -1   49.89    4.14
   4   2   1   48.36    3.62
   4   2   1   52.57    3.54
   4   2   1   39.61    3.68
  -5  -2  -1  246.41   12.01
  -5  -2  -1  257.50   12.45
  -5  -2  -1  248.98   12.59
   5   2   1  242.62   11.91
   5   2   1  202.56   12.20
   5   2   1  257.15   12.09
  -6  -2  -1   24.32    3.56
  -6  -2  -1   25.34    4.02
  -6  -2  -1   13.38    2.39
   6   2   1   18.99    2.98
   6   2   1   17.32    2.74
   6   2   1   22.89    3.81
  -7  -2  -1  153.37    9.92
  -7  -2  -1  142.69    8.90
  -7  -2  -1  151.22    9.48
   7   2   1  174.72    8.95
   7   2   1  153.94    9.70
   7   2   1  155.09    8.86
  -8  -2  -1    9.39    4.05
  -8  -2  -1   17.02    4.14
  -8  -2  -1   14.47    3.16
   8   2   1   10.90    3.66
   8   2   1   13.48    2.98
   8   2   1   15.37    2.88
  -9  -2  -1   -0.60    4.16
  -9  -2  -1    2.22    2.90
  -9  -2  -1   -0.56    4.23
   9   2   1    1.06    2.59
   9   2   1    0.26    3.34
   9   2   1    4.27    2.77
 -10  -2  -1   39.58    6.41
 -10  -2  -1   42.27    6.68
  10   2   1   43.11    7.08
  10   2   1   48.53    5.99
 -11  -2  -1    0.08    5.48
 -11  -2  -1    2.16    5.62
 -11  -2  -1    6.03    4.47
  11   2   1    9.17    5.11
  11   2   1   -0.76    3.63
  11   2   1    7.08    4.15
 -12  -2  -1   -9.72    6.82
 -12  -2  -1    6.11    7.03
 -12  -2  -1   -1.36    4.69
  12   2   1    0.65    6.98
  12   2   1   13.04    4.42
  12   2   1    3.63    4.97
  13  -3  -1   36.72    5.21
 -13   3   1   48.25    8.92
 -13   3   1   38.19    8.32
  12  -3  -1    1.39    3.56
  12  -3  -1    6.24    3.84
 -12   3   1    0.23    4.10
 -12   3   1   -4.79    5.66
 -12   3   1   11.32    6.06
  11  -3  -1   30.33    4.19
  11  -3  -1   28.38    4.11
 -11   3   1   24.20    4.44
 -11   3   1   29.57    5.92
  10  -3  -1    5.31    2.60
  10  -3  -1    3.71    2.61
 -10   3   1   -2.78    3.28
 -10   3   1   -2.37    4.14
 -10   3   1    4.09    2.85
   9  -3  -1   27.21    4.26
   9  -3  -1   26.62    3.72
  -9   3   1   28.42    5.00
  -9   3   1   25.41    4.69
  -9   3   1   34.07    4.92
   8  -3  -1   12.65    2.34
   8  -3  -1   12.06    2.51
  -8   3   1    9.74    2.63
  -8   3   1   14.83    2.89
  -8   3   1   13.79    3.41
   7  -3  -1  168.94    9.52
   7  -3  -1  192.14    9.54
  -7   3   1  186.41   10.05
  -7   3   1  178.40   10.40
  -7   3   1  190.20    9.91
   6  -3  -1  118.93    6.84
   6  -3  -1  120.35    6.70
  -6   3   1  131.83    7.05
  -6   3   1  123.25    7.35
  -6   3   1  117.95    7.06
   5  -3  -1  333.29   16.19
   5  -3  -1  389.56   16.24
  -5   3   1  369.03   16.40
  -5   3   1  325.28   16.52
  -5   3   1  324.03   16.32
   4  -3  -1    2.26    0.98
   4  -3  -1    2.34    1.12
  -4   3   1    3.15    1.46
  -4   3   1    2.06    1.26
  -4   3   1    1.33    1.05
   3  -3  -1  448.12   18.57
   3  -3  -1  376.13   18.49
  -3   3   1  398.86   18.56
  -3   3   1  425.56   18.68
   2  -3  -1    2.87    0.84
   2  -3  -1    1.24    0.85
  -2   3   1    1.75    1.01
  -2   3   1    2.61    0.95
   1  -3  -1   37.45    2.61
   1  -3  -1   35.06    2.31
  -1   3   1   35.17    2.61
  -1   3   1   37.12    2.37
   0  -3  -1  387.73   18.10
   0  -3  -1  427.49   18.41
   0   3   1  414.59   18.37
   0   3   1  397.41   18.10
  -1  -3  -1 1874.25   77.62
   1   3   1 1748.29   77.49
   1   3   1 1737.03   77.33
  -2  -3  -1  297.01   13.79
  -2  -3  -1  301.45   13.55
   2   3   1  283.42   13.76
   2   3   1  296.76   13.53
   2   3   1  283.22   13.61
  -3  -3  -1  134.11    7.10
  -3  -3  -1  124.20    6.67
   3   3   1  124.81    6.79
   3   3   1  126.14    7.04
  -4  -3  -1  150.48    8.32
  -4  -3  -1  149.51    8.13
  -4  -3  -1  140.99    7.73
   4   3   1  147.56    8.21
   4   3   1  137.59    7.73
  -5  -3  -1  217.10   11.59
  -5  -3  -1  204.54   11.34
   5   3   1  226.26   11.54
   5   3   1  215.67   10.94
  -6  -3  -1   -2.09    1.84
  -6  -3  -1    1.49    1.95
  -6  -3  -1   -0.42    1.52
   6   3   1    4.24    2.42
  -7  -3  -1  158.87   10.41
  -7  -3  -1  141.29    9.33
  -7  -3  -1  171.86   10.24
   7   3   1  189.99   10.73
   7   3   1  162.20    9.36
  -8  -3  -1   41.45    6.66
  -8  -3  -1   37.07    6.06
  -8  -3  -1   30.67    5.00
   8   3   1   34.33    5.41
   8   3   1   38.56    4.78
  -9  -3  -1    4.14    2.93
  -9  -3  -1    5.63    4.36
  -9  -3  -1    3.88    5.09
   9   3   1    3.23    2.80
   9   3   1    5.14    2.92
   9   3   1   11.61    4.16
 -10  -3  -1    4.35    4.90
 -10  -3  -1   -2.28    3.30
  10   3   1   -0.17    4.26
  10   3   1   -1.00    3.04
  10   3   1    3.55    3.51
 -11  -3  -1   49.44    8.17
 -11  -3  -1   45.71    7.04
  11   3   1   48.10    6.02
  11   3   1   41.29    5.59
  11   3   1   51.30    7.52
  13  -4  -1   55.95    8.54
  13  -4  -1   60.22    8.20
 -13   4   1   90.39   12.55
 -13   4   1   43.92    7.11
 -13   4   1   79.69   11.85
  12  -4  -1    3.41    4.02
  12  -4  -1    6.25    3.93
 -12   4   1    1.25    4.47
 -12   4   1   -1.81    5.07
 -12   4   1   -4.94    5.70
  10  -4  -1   12.43    3.12
  10  -4  -1   15.99    3.18
 -10   4   1   22.02    4.15
 -10   4   1   11.53    3.96
 -10   4   1    7.86    4.50
   9  -4  -1   62.43    5.18
   9  -4  -1   48.26    5.34
  -9   4   1   56.54    5.86
  -9   4   1   62.48    6.97
  -9   4   1   58.66    6.14
   8  -4  -1   59.89    4.60
   8  -4  -1   47.56    4.53
  -8   4   1   42.91    4.87
  -8   4   1   46.09    5.62
  -8   4   1   49.01    5.04
   7  -4  -1    2.70    1.57
  -7   4   1   -1.59    1.84
  -7   4   1   -0.02    1.78
  -7   4   1    1.99    1.96
   6  -4  -1   28.48    3.08
   6  -4  -1   26.64    2.91
  -6   4   1   27.90    3.34
  -6   4   1   26.15    3.39
   5  -4  -1   20.18    2.57
  -5   4   1   20.39    2.87
  -5   4   1   16.62    2.81
  -5   4   1   19.45    2.93
   4  -4  -1 1379.73   63.07
   4  -4  -1 1485.64   63.08
  -4   4   1 1491.34   63.22
  -4   4   1 1423.37   63.25
   3  -4  -1  220.46   10.59
   3  -4  -1  227.35   10.66
  -3   4   1  206.28   10.73
  -3   4   1  236.41   10.72
   2  -4  -1   35.44    2.59
   2  -4  -1   38.49    2.78
  -2   4   1   38.95    2.63
  -2   4   1   35.12    2.87
   1  -4  -1  698.42   29.33
   1  -4  -1  611.54   28.98
  -1   4   1  675.13   29.35
  -1   4   1  643.71   29.00
   0  -4  -1   61.78    3.64
   0  -4  -1   66.30    3.95
   0   4   1   61.80    3.65
   0   4   1   62.93    4.01
  -1  -4  -1   24.77    2.22
  -1  -4  -1   29.12    2.78
   1   4   1   31.57    2.41
   1   4   1   28.48    2.64
  -2  -4  -1  509.39   22.55
  -2  -4  -1  483.50   22.15
   2   4   1  492.50   22.49
   2   4   1  483.72   22.14
   2   4   1  482.70   22.30
  -3  -4  -1  133.67    7.16
  -3  -4  -1  141.45    7.64
   3   4   1  127.63    7.49
   3   4   1  139.06    7.19
   3   4   1  128.59    7.23
  -4  -4  -1    2.60    1.73
  -4  -4  -1    5.14    1.65
   4   4   1    1.10    1.57
   4   4   1    2.96    1.36
   4   4   1   -1.63    1.87
  -5  -4  -1   11.78    2.31
  -5  -4  -1   17.51    3.23
   5   4   1   12.86    2.14
   5   4   1   19.57    3.33
   5   4   1   15.62    2.64
  -6  -4  -1   56.69    5.70
  -6  -4  -1   56.45    4.86
   6   4   1   49.49    5.62
   6   4   1   53.12    4.57
   6   4   1   56.77    4.80
  -7  -4  -1  123.91    8.41
  -7  -4  -1  142.79    9.69
  -7  -4  -1  129.29    9.27
   7   4   1  131.25    8.22
   7   4   1  141.25    8.39
   7   4   1  141.55    9.38
  -8  -4  -1  174.96   11.78
  -8  -4  -1  170.61   10.41
   8   4   1  165.72    9.75
   8   4   1  161.39   11.06
   8   4   1  170.49    9.93
  -9  -4  -1   12.87    4.88
  -9  -4  -1    9.47    3.44
   9   4   1    2.80    3.01
   9   4   1   11.60    4.33
   9   4   1    5.88    3.10
 -10  -4  -1   29.45    5.09
  10   4   1   27.45    5.67
  10   4   1   22.48    4.43
  10   4   1   32.04    4.71
 -11  -4  -1   -5.01    6.19
 -11  -4  -1   -5.46    4.51
  11   4   1    1.03    4.10
  11   4   1   -1.95    4.26
  11   4   1    1.83    5.12
  13  -5  -1   -3.98    4.42
  13  -5  -1   12.80    5.24
 -13   5   1   -1.58    5.38
 -13   5   1    0.66    6.94
  12  -5  -1    8.38    4.50
  12  -5  -1    5.81    3.87
 -12   5   1    2.69    4.86
 -12   5   1   -2.55    4.20
 -12   5   1    9.96    5.95
  11  -5  -1   77.20    6.96
  11  -5  -1   76.02    7.00
 -11   5   1   69.30    7.50
 -11   5   1   61.76    8.25
  10  -5  -1   15.61    3.39
  10  -5  -1   20.68    3.44
 -10   5   1   14.53    4.13
 -10   5   1   16.17    4.80
 -10   5   1   21.06    4.28
   9  -5  -1  180.35   10.48
   9  -5  -1  197.75   10.25
  -9   5   1  177.53   10.88
  -9   5   1  190.36   11.24
  -9   5   1  147.03   11.18
   8  -5  -1    9.85    2.64
   8  -5  -1   12.79    2.79
  -8   5   1   14.30    3.24
  -8   5   1   17.28    3.34
  -8   5   1   10.49    3.24
   7  -5  -1  132.34    7.14
   7  -5  -1  109.37    7.09
  -7   5   1  118.44    7.68
  -7   5   1  117.33    7.49
  -7   5   1  114.65    7.48
   6  -5  -1    0.57    1.58
   6  -5  -1    0.85    1.38
  -6   5   1    2.15    1.59
  -6   5   1    0.54    1.50
  -6   5   1    1.82    1.75
   5  -5  -1   49.13    3.98
   5  -5  -1   60.98    4.10
  -5   5   1   53.34    4.29
  -5   5   1   50.29    4.18
  -5   5   1   55.74    4.17
   4  -5  -1  899.71   38.38
   4  -5  -1  859.44   38.35
  -4   5   1  865.68   38.42
  -4   5   1  827.84   38.55
   3  -5  -1   61.07    3.88
   3  -5  -1   55.53    3.91
  -3   5   1   54.78    4.16
  -3   5   1   57.06    3.84
   2  -5  -1   13.16    1.92
   2  -5  -1   17.86    2.32
  -2   5   1   15.42    2.40
  -2   5   1   16.82    2.06
   1  -5  -1  240.75   11.70
   1  -5  -1  257.02   12.10
  -1   5   1  256.06   11.76
  -1   5   1  238.19   12.05
   0  -5  -1  195.58    9.53
   0  -5  -1  180.89    9.06
   0   5   1  178.90    9.38
   0   5   1  187.41    9.09
  -1  -5  -1   20.48    2.29
  -1  -5  -1   23.69    2.82
   1   5   1   21.48    2.28
   1   5   1   20.29    2.58
  -2  -5  -1 1102.07   47.87
   2   5   1 1081.65   47.78
   2   5   1 1060.15   47.38
   2   5   1 1057.88   47.59
  -3  -5  -1  819.18   37.42
  -3  -5  -1  829.84   37.00
   3   5   1  806.23   37.07
   3   5   1  854.03   37.00
   3   5   1  827.21   37.39
  -4  -5  -1   75.96    5.57
   4   5   1   63.66    5.21
   4   5   1   65.37    4.91
   4   5   1   72.08    4.82
  -5  -5  -1    3.85    2.41
  -5  -5  -1    2.82    1.73
   5   5   1    1.63    2.14
   5   5   1   -1.48    1.65
  -6  -5  -1  100.61    7.06
  -6  -5  -1  109.85    8.07
   6   5   1  105.20    8.05
   6   5   1  104.72    6.94
   6   5   1  116.76    7.05
  -7  -5  -1  469.75   23.05
  -7  -5  -1  437.91   21.93
   7   5   1  440.15   21.59
   7   5   1  446.17   21.70
   7   5   1  459.68   22.84
  -8  -5  -1   88.34    7.42
  -8  -5  -1   87.82    9.36
   8   5   1   93.16    8.24
   8   5   1   86.54    6.88
   8   5   1   90.32    6.82
  -9  -5  -1  147.65   10.47
  -9  -5  -1  161.79   13.14
   9   5   1  161.24   11.65
   9   5   1  152.00    9.99
   9   5   1  156.31    9.94
 -10  -5  -1   23.75    7.10
 -10  -5  -1   22.20    4.96
  10   5   1   22.06    4.43
  10   5   1   22.94    6.20
  10   5   1   26.67    4.53
 -11  -5  -1   19.87    5.57
 -11  -5  -1   16.70    8.40
  11   5   1   26.89    7.06
  11   5   1   19.14    4.78
  13  -6  -1   19.24    6.34
  13  -6  -1   21.72    4.89
 -13   6   1   20.95    7.25
 -13   6   1    9.76    6.44
 -13   6   1    8.63    5.53
  12  -6  -1    2.95    4.10
  12  -6  -1   -1.64    4.02
 -12   6   1   -5.01    5.28
 -12   6   1   -9.08    4.35
 -12   6   1   10.29    4.55
  11  -6  -1    7.26    3.55
  11  -6  -1    5.49    3.48
 -11   6   1    3.92    3.32
  10  -6  -1   16.44    3.52
  10  -6  -1   17.88    3.86
 -10   6   1   17.25    4.19
 -10   6   1   12.77    3.97
 -10   6   1   19.95    4.99
   9  -6  -1   32.47    4.38
   9  -6  -1   27.75    4.45
  -9   6   1   25.72    4.44
  -9   6   1   24.08    4.63
  -9   6   1   32.32    5.38
   8  -6  -1  293.27   14.37
   8  -6  -1  283.60   14.60
  -8   6   1  275.87   14.97
  -8   6   1  278.47   15.05
  -8   6   1  286.05   15.04
   7  -6  -1   33.01    3.95
   7  -6  -1   28.73    3.65
  -7   6   1   30.01    4.18
  -7   6   1   42.97    4.49
  -7   6   1   41.12    4.33
   6  -6  -1    0.62    1.40
   6  -6  -1   -2.85    1.53
  -6   6   1   -0.72    1.66
  -6   6   1    0.44    1.85
  -6   6   1    0.21    1.68
   5  -6  -1   24.12    2.92
   5  -6  -1   18.53    2.87
  -5   6   1   19.80    2.85
   4  -6  -1   13.87    2.16
   4  -6  -1   18.22    2.73
  -4   6   1   15.58    2.54
  -4   6   1   14.68    2.41
   3  -6  -1   59.62    4.28
   3  -6  -1   72.84    4.72
  -3   6   1   67.67    4.92
  -3   6   1   62.93    4.34
   2  -6  -1  712.92   33.03
   2  -6  -1  762.54   33.39
  -2   6   1  744.46   33.08
  -2   6   1  742.75   33.48
   1  -6  -1    2.04    1.56
   1  -6  -1    2.65    1.18
  -1   6   1    1.60    1.16
  -1   6   1   -0.61    1.16
   0  -6  -1  669.92   29.54
   0  -6  -1  647.56   29.05
   0   6   1  630.71   28.97
   0   6   1  637.38   29.40
  -1  -6  -1  188.36   10.04
  -1  -6  -1  189.06    9.54
   1   6   1  182.68    9.80
   1   6   1  192.90    9.55
  -2  -6  -1 1267.47   55.02
   2   6   1 1236.16   54.39
   2   6   1 1200.09   54.62
  -3  -6  -1   30.74    3.80
  -3  -6  -1   22.65    3.20
   3   6   1   23.97    3.26
   3   6   1   31.07    3.09
  -4  -6  -1    1.98    1.45
  -4  -6  -1    3.60    2.22
   4   6   1    1.39    1.88
   4   6   1   -0.19    1.39
   4   6   1    2.75    2.09
  -5  -6  -1   -0.45    1.79
  -5  -6  -1    1.43    2.46
   5   6   1   -0.03    1.51
   5   6   1   -0.11    1.99
   5   6   1   -2.36    2.19
  -6  -6  -1    3.07    3.44
  -6  -6  -1    1.67    2.33
   6   6   1    2.27    3.34
   6   6   1   -0.33    1.94
   6   6   1    4.71    2.18
  -7  -6  -1   51.48    5.91
  -7  -6  -1   69.41    8.23
   7   6   1   72.49    7.49
   7   6   1   58.53    5.28
   7   6   1   64.66    5.85
  -8  -6  -1    6.57    3.30
  -8  -6  -1    8.75    4.82
   8   6   1    7.36    4.59
   8   6   1    9.80    2.89
   8   6   1   11.69    3.20
  -9  -6  -1  167.14   13.69
  -9  -6  -1  115.59    9.63
   9   6   1  145.02    9.12
   9   6   1  129.72   11.17
   9   6   1  121.23    9.20
 -10  -6  -1    9.92    4.53
 -10  -6  -1   21.22    7.39
  10   6   1   12.42    4.12
  10   6   1    5.26    5.59
  12  -7  -1    6.34    3.74
  12  -7  -1    5.41    4.47
 -12   7   1    4.52    4.98
 -12   7   1    5.37    4.79
 -11   7   1   31.94    6.74
  10  -7  -1   21.75    3.85
 -10   7   1   30.17    4.89
 -10   7   1   24.35    4.93
 -10   7   1   22.52    4.80
   9  -7  -1   10.79    3.28
   9  -7  -1   15.38    2.97
  -9   7   1   13.98    3.66
  -9   7   1   12.21    3.88
  -9   7   1    8.30    3.30
   8  -7  -1    4.16    2.54
   8  -7  -1    4.96    2.17
  -8   7   1    0.83    2.74
  -8   7   1    4.19    2.81
  -8   7   1    0.71    2.59
   7  -7  -1  449.91   21.05
   7  -7  -1  445.00   21.17
  -7   7   1  425.92   21.60
  -7   7   1  435.19   21.30
  -7   7   1  448.40   21.43
   6  -7  -1   18.79    3.11
   6  -7  -1   12.02    2.49
  -6   7   1   18.85    3.18
  -6   7   1   19.24    3.31
  -6   7   1   18.02    3.24
   5  -7  -1    7.42    2.12
  -5   7   1    6.74    2.28
  -5   7   1    6.96    2.01
   4  -7  -1   37.53    3.47
   4  -7  -1   39.61    3.75
  -4   7   1   39.91    3.71
  -4   7   1   27.82    3.80
   3  -7  -1  320.20   15.78
   3  -7  -1  337.83   16.05
  -3   7   1  329.54   15.81
  -3   7   1  333.42   16.32
   2  -7  -1    5.37    1.96
   2  -7  -1    1.53    1.30
  -2   7   1    3.14    1.46
  -2   7   1    2.50    1.87
   1  -7  -1  110.05    6.78
   1  -7  -1  110.32    6.27
  -1   7   1  109.28    6.22
  -1   7   1  104.85    6.74
   0  -7  -1  633.07   28.08
   0  -7  -1  618.83   28.56
   0   7   1  600.73   28.42
   0   7   1  617.25   28.00
  -1  -7  -1  159.39    8.52
  -1  -7  -1  157.83    9.02
   1   7   1  155.57    8.41
   1   7   1  156.44    8.79
  -2  -7  -1    3.50    2.00
   2   7   1    4.85    1.97
   2   7   1    2.98    1.60
  -3  -7  -1   57.96    4.66
  -3  -7  -1   56.86    5.39
   3   7   1   57.43    4.50
   3   7   1   61.33    5.18
  -4  -7  -1   11.27    2.24
  -4  -7  -1   16.45    3.64
   4   7   1   11.85    2.32
   4   7   1   14.87    3.15
   4   7   1   11.22    2.53
  -5  -7  -1   64.75    5.45
  -5  -7  -1   74.04    6.85
   5   7   1   60.61    6.26
   5   7   1   60.12    5.35
   5   7   1   56.07    5.38
  -6  -7  -1   20.51    3.71
  -6  -7  -1   24.70    5.17
   6   7   1   19.46    4.22
   6   7   1   17.95    3.34
   6   7   1   16.39    2.94
  -7  -7  -1   68.88    8.77
  -7  -7  -1   55.84    6.24
   7   7   1   52.20    7.40
   7   7   1   58.60    5.82
   7   7   1   72.12    5.92
  -8  -7  -1   50.25    6.55
  -8  -7  -1   57.64    8.58
   8   7   1   57.90    7.74
   8   7   1   46.51    6.16
   8   7   1   49.06    6.33
  -9  -7  -1    6.97    6.53
  -9  -7  -1   -3.07    3.64
   9   7   1   -2.00    3.62
   9   7   1    2.66    3.75
   9   7   1   -0.65    4.59
 -10  -7  -1   31.17    8.12
 -10  -7  -1   17.11    5.25
  10   7   1    9.95    5.92
  10   7   1   17.91    4.65
  10   7   1   16.91    4.98
  12  -8  -1   52.43    8.33
  12  -8  -1   59.26    7.93
 -12   8   1   44.80    7.26
 -12   8   1   68.09    9.72
 -12   8   1   54.39    9.09
  10  -8  -1  154.16   10.01
  10  -8  -1  142.41    9.88
 -10   8   1  156.26   10.95
 -10   8   1  169.97   11.70
 -10   8   1  145.04   10.98
   9  -8  -1   -2.96    2.51
   9  -8  -1   -1.20    2.52
  -9   8   1    1.44    3.01
  -9   8   1    0.62    2.89
  -9   8   1   -3.58    2.88
   8  -8  -1  124.74    8.07
   8  -8  -1  126.37    7.96
  -8   8   1   98.47    8.50
  -8   8   1  119.60    8.37
  -8   8   1  124.81    8.57
   7  -8  -1  125.86    7.84
   7  -8  -1  114.07    7.39
  -7   8   1  124.82    8.16
  -7   8   1  110.92    8.21
  -7   8   1  118.74    7.80
   6  -8  -1    3.57    1.93
   6  -8  -1    3.55    2.03
  -6   8   1    2.65    2.42
  -6   8   1    3.45    1.80
   5  -8  -1  162.86    9.07
   5  -8  -1  155.48    9.00
  -5   8   1  161.68    9.15
  -5   8   1  160.63    9.69
   4  -8  -1   47.39    4.26
   4  -8  -1   47.50    4.48
  -4   8   1   52.58    4.35
  -4   8   1   48.94    4.76
   3  -8  -1   22.26    3.27
  -3   8   1   18.81    2.91
  -3   8   1   15.21    3.09
   2  -8  -1  174.47    9.93
   2  -8  -1  194.92   10.41
  -2   8   1  194.01    9.94
  -2   8   1  193.70   10.69
   1  -8  -1   92.82    6.36
   1  -8  -1   84.18    5.70
  -1   8   1   93.75    5.78
  -1   8   1   87.73    6.33
   0  -8  -1  126.03    7.87
   0   8   1  125.69    7.10
   0   8   1  112.70    7.46
  -1  -8  -1  178.89   10.01
  -1  -8  -1  182.93    9.44
   1   8   1  144.66    9.51
   1   8   1  176.31    9.22
  -2  -8  -1   12.75    2.45
  -2  -8  -1   11.98    2.76
   2   8   1   12.02    2.39
   2   8   1   12.54    2.79
  -3  -8  -1   27.84    3.75
  -3  -8  -1   30.95    4.92
   3   8   1   32.37    4.44
   3   8   1   31.47    4.09
   3   8   1   32.91    3.92
  -4  -8  -1   86.38    6.43
  -4  -8  -1   97.68    7.73
   4   8   1   97.90    6.87
   4   8   1   94.06    6.61
   4   8   1   92.05    7.10
  -5  -8  -1   33.04    5.40
  -5  -8  -1   33.31    4.56
   5   8   1   26.28    4.20
   5   8   1   39.20    5.72
   5   8   1   29.05    4.83
  -6  -8  -1    8.15    4.51
  -6  -8  -1   11.56    3.27
   6   8   1   11.56    3.19
   6   8   1    8.05    2.81
   6   8   1    5.28    3.86
  -7  -8  -1   42.48    7.55
  -7  -8  -1   36.89    5.11
   7   8   1   42.73    5.46
   7   8   1   41.55    5.79
   7   8   1   33.33    5.85
  -8  -8  -1   62.96    7.41
   8   8   1   67.83    7.07
   8   8   1   44.64    7.13
   8   8   1   80.33    7.29
  -9  -8  -1  131.00   11.20
  -9  -8  -1  180.32   13.70
   9   8   1  121.78   10.26
   9   8   1  145.61   12.82
   9   8   1  158.43   10.74
 -10  -8  -1   12.94    8.11
 -10  -8  -1   11.64    5.62
  10   8   1    2.77    5.23
  10   8   1   13.95    4.94
  12  -9  -1    6.03    4.71
  12  -9  -1    2.54    4.17
 -12   9   1   14.16    5.75
 -12   9   1    0.97    5.11
 -12   9   1   -4.23    4.80
  11  -9  -1   -0.74    3.69
  11  -9  -1   -4.77    3.77
 -11   9   1   -7.61    4.32
 -11   9   1   -3.33    4.18
 -11   9   1   -1.11    4.19
  10  -9  -1   27.52    4.79
  10  -9  -1   25.32    4.43
 -10   9   1   27.75    5.30
 -10   9   1   33.05    5.45
 -10   9   1   31.36    5.68
   9  -9  -1    2.65    3.12
   9  -9  -1    5.76    3.08
  -9   9   1    7.04    3.49
  -9   9   1    5.70    3.81
  -9   9   1    8.56    3.91
   8  -9  -1  105.43    8.08
   8  -9  -1  123.42    8.26
  -8   9   1  128.87    8.96
  -8   9   1  113.17    8.93
  -8   9   1  119.12    8.47
   7  -9  -1  911.78   42.97
   7  -9  -1  950.19   42.92
  -7   9   1  993.54   43.35
  -7   9   1  905.65   43.68
  -7   9   1  955.98   43.09
   6  -9  -1  166.41    9.82
   6  -9  -1  168.22    9.72
  -6   9   1  189.71   10.19
  -6   9   1  152.03   10.38
   5  -9  -1   59.91    5.20
   5  -9  -1   52.79    4.89
  -5   9   1   57.12    5.65
  -5   9   1   50.88    4.72
   4  -9  -1  120.07    7.68
   4  -9  -1  134.08    8.08
  -4   9   1  125.76    8.36
  -4   9   1  119.94    7.65
   3  -9  -1   -0.94    1.68
   3  -9  -1    1.29    1.87
  -3   9   1   -1.86    1.82
  -3   9   1   -0.91    1.46
   2  -9  -1   34.40    4.25
   2  -9  -1   32.19    3.52
  -2   9   1   35.86    3.71
  -2   9   1   28.49    4.12
   1  -9  -1  273.08   14.28
   1  -9  -1  272.36   13.68
  -1   9   1  262.64   14.20
  -1   9   1  280.03   13.74
   0  -9  -1   74.55    6.29
   0  -9  -1   68.18    5.08
   0   9   1   69.94    5.77
   0   9   1   77.71    5.39
  -1  -9  -1   23.24    3.39
  -1  -9  -1   20.87    3.54
   1   9   1   28.72    3.92
   1   9   1   21.15    3.41
  -2  -9  -1    2.84    1.95
  -2  -9  -1    3.77    2.64
   2   9   1    2.10    1.97
   2   9   1    1.87    2.10
  -3  -9  -1    7.98    3.11
  -3  -9  -1   -0.87    2.03
   3   9   1    0.47    2.56
   3   9   1    1.42    2.04
   3   9   1    1.08    2.13
  -4  -9  -1   86.06    8.53
  -4  -9  -1   90.09    6.84
   4   9   1  104.24    7.39
   4   9   1   97.18    6.72
   4   9   1   93.94    7.58
  -5  -9  -1   10.82    4.15
  -5  -9  -1    8.81    2.90
   5   9   1    6.36    2.59
   5   9   1    6.09    3.59
   5   9   1    2.14    2.79
  -6  -9  -1   -1.74    2.88
  -6  -9  -1   -4.54    4.66
   6   9   1    1.87    2.94
   6   9   1    1.07    3.90
   6   9   1    5.62    3.16
  -7  -9  -1    9.58    5.96
  -7  -9  -1    8.51    3.60
   7   9   1   12.31    3.45
   7   9   1   13.24    4.57
   7   9   1    4.65    3.33
  -8  -9  -1   20.64    4.62
  -8  -9  -1   34.41    7.42
   8   9   1   42.25    7.03
   8   9   1   18.19    6.25
   8   9   1   26.73    4.85
  -9  -9  -1   14.13    7.58
  -9  -9  -1    8.36    4.62
   9   9   1   -1.85    6.24
   9   9   1    8.24    4.80
   9   9   1    0.76    4.91
  12 -10  -1    4.99    4.65
 -12  10   1    1.13    5.36
 -12  10   1    2.82    4.85
 -12  10   1    5.08    5.79
  11 -10  -1   10.37    4.27
  11 -10  -1    4.34    4.08
 -11  10   1   12.23    4.79
 -11  10   1    0.24    5.05
 -11  10   1    7.46    4.69
  10 -10  -1   18.91    4.09
  10 -10  -1   24.24    4.54
 -10  10   1   16.04    4.78
 -10  10   1   29.23    5.37
   9 -10  -1   75.90    7.33
   9 -10  -1   60.52    7.11
  -9  10   1   61.64    7.98
  -9  10   1   87.75    7.75
  -9  10   1   80.91    8.53
   8 -10  -1  255.24   13.90
  -8  10   1  237.09   14.61
  -8  10   1  242.50   13.85
  -8  10   1  257.86   14.36
   7 -10  -1  430.33   20.24
   7 -10  -1  407.65   20.17
  -7  10   1  405.53   21.10
  -7  10   1  367.12   20.25
   6 -10  -1   53.17    5.53
   6 -10  -1   47.76    5.36
  -6  10   1   51.44    5.68
  -6  10   1   46.46    6.32
   5 -10  -1    2.05    2.21
   5 -10  -1    2.79    2.35
  -5  10   1   -0.73    2.52
  -5  10   1    4.26    2.36
   4 -10  -1  121.72    7.84
   4 -10  -1  114.34    7.57
  -4  10   1  116.19    7.35
  -4  10   1  109.27    8.16
   3 -10  -1   -1.04    1.64
   3 -10  -1    1.43    2.13
  -3  10   1    1.34    1.90
  -3  10   1   -2.36    2.40
   2 -10  -1   18.56    3.59
   2 -10  -1   16.85    2.86
  -2  10   1   21.60    3.12
  -2  10   1   18.47    3.35
   1 -10  -1  129.06    8.69
   1 -10  -1  129.73    7.85
  -1  10   1  122.80    8.50
  -1  10   1  134.64    8.02
   0 -10  -1  125.10    8.42
   0 -10  -1  114.18    7.33
   0  10   1  111.92    8.06
   0  10   1  117.66    7.46
  -1 -10  -1  325.28   16.17
  -1 -10  -1  326.75   17.04
   1  10   1  302.77   16.42
   1  10   1  316.48   15.95
  -2 -10  -1  119.72    8.86
  -2 -10  -1  114.63    7.91
   2  10   1  127.18    7.71
   2  10   1  121.14    8.27
  -3 -10  -1   69.17    7.57
  -3 -10  -1   47.01    5.63
   3  10   1   57.24    5.38
   3  10   1   64.43    6.06
   3  10   1   60.66    6.33
  -4 -10  -1  104.88   10.06
  -4 -10  -1  108.93    8.02
   4  10   1  117.86    7.98
   4  10   1  116.11    8.28
   4  10   1  116.86    8.61
  -5 -10  -1   -0.42    2.64
  -5 -10  -1   -8.08    4.37
   5  10   1   -2.45    2.74
   5  10   1   -0.85    3.79
   5  10   1    1.24    2.94
  -6 -10  -1   42.26    6.28
  -6 -10  -1   45.42    7.86
   6  10   1   26.88    5.61
   6  10   1   24.68    4.53
   6  10   1   33.71    4.64
  -7 -10  -1   61.02    7.78
   7  10   1   85.17    7.30
   7  10   1   69.29    9.38
   7  10   1   70.09    8.02
  -8 -10  -1   47.74    8.09
  -8 -10  -1   51.13    9.50
   8  10   1   53.82    8.10
   8  10   1   50.97    8.44
   8  10   1   77.25   10.54
  12 -11  -1   29.01    5.80
  12 -11  -1   38.26    6.56
 -12  11   1   41.67    8.01
 -12  11   1   28.47    6.61
 -12  11   1   22.41    5.95
  11 -11  -1   12.01    4.20
 -11  11   1   14.57    5.26
 -11  11   1   25.34    5.71
 -11  11   1   20.01    6.34
  10 -11  -1    2.46    3.63
  10 -11  -1    1.65    4.22
 -10  11   1   -2.67    3.82
 -10  11   1   -1.46    4.27
 -10  11   1   -5.24    3.90
   9 -11  -1   89.17    8.14
   9 -11  -1   89.86    8.03
  -9  11   1   85.95    8.00
  -9  11   1   73.39    8.77
  -9  11   1   91.28    8.86
   8 -11  -1  140.69   10.04
   8 -11  -1  150.80   10.25
  -8  11   1  169.18   10.88
  -8  11   1  134.58   11.00
  -8  11   1  158.92   10.14
   7 -11  -1   12.30    3.42
   7 -11  -1   17.77    3.98
  -7  11   1   16.41    4.58
  -7  11   1   11.35    3.87
   6 -11  -1   10.64    3.34
   6 -11  -1    5.63    3.04
  -6  11   1    6.58    3.34
  -6  11   1   10.47    3.49
   5 -11  -1  520.80   25.87
   5 -11  -1  543.47   26.16
  -5  11   1  535.31   26.80
  -5  11   1  559.00   26.06
   4 -11  -1    3.60    2.85
   4 -11  -1    1.69    2.30
  -4  11   1   -0.32    2.98
  -4  11   1   -0.91    2.20
   3 -11  -1   48.17    5.14
   3 -11  -1   43.81    5.76
  -3  11   1   43.55    5.86
  -3  11   1   51.83    5.10
   2 -11  -1  283.39   15.37
   2 -11  -1  291.64   14.75
  -2  11   1  268.34   15.32
  -2  11   1  280.43   14.54
   1 -11  -1   52.00    6.13
   1 -11  -1   48.10    4.85
  -1  11   1   39.09    5.68
  -1  11   1   48.86    4.81
   0 -11  -1   50.90    5.18
   0  11   1   58.26    6.05
   0  11   1   48.47    4.98
  -1 -11  -1   14.27    3.85
  -1 -11  -1    9.03    2.88
   1  11   1    9.24    2.59
   1  11   1    9.73    3.19
  -2 -11  -1    3.27    3.24
  -2 -11  -1    8.69    2.81
   2  11   1    7.39    2.84
   2  11   1   12.73    3.45
  -3 -11  -1  145.56   10.94
  -3 -11  -1  121.53    9.18
   3  11   1  154.69   10.03
   3  11   1  135.88    9.46
   3  11   1  148.47    9.28
  -4 -11  -1   93.04    7.66
  -4 -11  -1  101.69   10.12
   4  11   1   94.11    8.36
   4  11   1  104.14    8.21
   4  11   1  110.51    8.00
  -5 -11  -1   38.24    7.19
  -5 -11  -1   27.34    4.48
   5  11   1   32.39    4.83
   5  11   1   35.65    5.86
   5  11   1   34.91    6.33
  -7 -11  -1    7.37    4.33
  -7 -11  -1    6.92    6.31
   7  11   1    9.64    4.20
   7  11   1    6.67    4.31
   7  11   1    4.68    5.47
  -8 -11  -1    4.13    4.39
  -8 -11  -1  -13.44    8.09
   8  11   1   -5.43    6.46
   8  11   1    6.45    4.93
   8  11   1    9.40    5.34
  11 -12  -1   39.65    6.22
  11 -12  -1   53.82    8.50
 -11  12   1   52.33    7.52
 -11  12   1   31.32    7.07
 -11  12   1   25.90    5.68
  10 -12  -1   30.49    5.28
 -10  12   1   18.32    4.69
 -10  12   1   31.17    6.04
   9 -12  -1  130.45   10.33
   9 -12  -1  146.73   10.95
  -9  12   1  133.86   11.50
  -9  12   1  154.71   10.65
   8 -12  -1   37.79    6.45
   8 -12  -1   45.43    6.75
  -8  12   1   43.27    6.53
  -8  12   1   46.71    7.20
  -8  12   1   48.49    6.73
   7 -12  -1   37.95    6.08
   7 -12  -1   49.68    6.54
  -7  12   1   35.62    5.94
  -7  12   1   41.06    6.55
   6 -12  -1  133.33    9.48
   6 -12  -1  119.81    8.96
  -6  12   1  129.81    9.10
  -6  12   1  127.49   10.15
   5 -12  -1   12.37    3.62
   5 -12  -1   21.04    4.45
  -5  12   1   13.97    3.98
  -5  12   1   21.90    3.86
   4 -12  -1  207.53   12.43
   4 -12  -1  198.81   11.87
  -4  12   1  203.75   11.80
  -4  12   1  205.71   12.99
   3 -12  -1   13.58    3.83
   3 -12  -1   14.04    3.28
  -3  12   1   20.47    4.05
  -3  12   1   16.17    4.30
   2 -12  -1  457.16   23.43
   2 -12  -1  497.31   24.40
  -2  12   1  512.43   23.63
  -2  12   1  465.31   24.31
   1 -12  -1  172.14   10.22
   1 -12  -1  177.45   11.58
  -1  12   1  161.48   11.15
  -1  12   1  176.15   10.36
   0 -12  -1   51.50    7.12
   0 -12  -1   60.60    5.79
   0  12   1   56.02    6.44
   0  12   1   53.51    5.78
  -1 -12  -1   82.44    6.80
  -1 -12  -1   66.68    8.31
   1  12   1   75.97    6.80
   1  12   1   73.84    7.17
  -2 -12  -1    3.46    4.51
  -2 -12  -1    0.29    2.82
   2  12   1   -3.82    3.06
   2  12   1   -1.84    3.01
   2  12   1    0.43    2.70
  -3 -12  -1   -0.41    3.87
  -3 -12  -1    1.26    3.04
   3  12   1    4.56    2.91
   3  12   1   -2.12    3.27
   3  12   1    0.72    3.68
  -4 -12  -1  111.25   11.77
  -4 -12  -1  114.33    8.57
   4  12   1  109.80    8.86
   4  12   1  116.51    9.46
   4  12   1  104.77    8.43
  -5 -12  -1   11.19    3.87
   5  12   1   16.73    4.28
   5  12   1   13.05    4.37
   5  12   1   17.29    5.73
  -6 -12  -1   14.53    6.87
  -6 -12  -1   11.27    4.07
   6  12   1   10.14    4.29
   6  12   1   17.91    5.74
   6  12   1    9.86    4.71
  -7 -12  -1    5.93    4.98
  -7 -12  -1   15.02    8.53
   7  12   1    7.40    5.06
   7  12   1   -1.20    5.86
   7  12   1   12.21    4.54
  11 -13  -1   56.64    9.02
 -11  13   1   34.29    7.90
 -11  13   1   39.37    6.52
 -11  13   1   39.77    6.42
  10 -13  -1   11.97    4.80
  10 -13  -1   13.73    4.89
 -10  13   1   14.24    4.80
 -10  13   1   16.08    5.99
   9 -13  -1   16.99    4.59
  -9  13   1   22.07    4.72
  -9  13   1   14.18    5.15
  -9  13   1   27.59    5.35
   8 -13  -1   23.52    4.49
   8 -13  -1   16.51    4.49
  -8  13   1   20.68    5.14
   7 -13  -1   42.39    6.97
   7 -13  -1   44.06    6.46
  -7  13   1   28.16    5.26
  -7  13   1   51.15    7.48
   6 -13  -1   13.77    3.96
   6 -13  -1    7.36    3.76
  -6  13   1   16.21    4.41
  -6  13   1   13.23    4.68
   5 -13  -1  373.80   19.36
   5 -13  -1  354.20   18.92
  -5  13   1  393.66   19.08
  -5  13   1  314.67   19.63
   4 -13  -1  341.92   18.41
   4 -13  -1  360.83   19.15
  -4  13   1  326.64   19.17
  -4  13   1  378.70   18.66
   3 -13  -1  130.93   10.11
   3 -13  -1  130.45    9.10
  -3  13   1  130.14   10.06
  -3  13   1  141.56    9.39
   2 -13  -1    2.14    2.59
   2 -13  -1    1.29    3.60
  -2  13   1    0.80    3.35
  -2  13   1    4.80    3.40
   1 -13  -1    8.18    3.90
   1 -13  -1    5.91    2.49
  -1  13   1    6.68    3.60
  -1  13   1   11.26    3.36
   0 -13  -1   17.07    5.06
   0 -13  -1   17.21    3.70
   0  13   1   12.14    3.91
   0  13   1   14.21    3.70
  -1 -13  -1   53.70    8.46
  -1 -13  -1   48.31    6.07
   1  13   1   32.81    5.31
   1  13   1   52.58    6.16
  -2 -13  -1   31.01    7.04
   2  13   1   32.95    5.41
   2  13   1   19.18    4.00
   2  13   1   21.33    4.46
  -3 -13  -1   31.36    4.90
   3  13   1   34.36    5.78
   3  13   1   40.09    6.50
   3  13   1   29.06    4.89
  -5 -13  -1  105.16   12.32
  -5 -13  -1  100.52    9.52
   5  13   1  108.83    9.72
   5  13   1  125.63    9.70
   5  13   1  105.94   11.02
  -6 -13  -1   28.97    7.44
  -6 -13  -1   26.48    5.43
   6  13   1   33.97    5.84
   6  13   1   21.39    5.71
   6  13   1   34.09    7.30
  10 -14  -1   16.90    4.98
  10 -14  -1   20.69    5.08
 -10  14   1   14.55    5.59
 -10  14   1   15.50    6.11
   9 -14  -1   -3.79    4.15
   9 -14  -1   -7.01    4.24
  -9  14   1   -3.69    5.03
  -9  14   1   -3.81    4.46
  -9  14   1   -0.24    3.97
   7 -14  -1   22.51    4.79
   7 -14  -1   28.60    5.13
  -7  14   1   15.98    4.98
   6 -14  -1  101.26    9.44
   6 -14  -1   83.47    8.21
  -6  14   1   86.67    9.62
  -6  14   1   87.47    8.51
   5 -14  -1   82.07    8.78
   5 -14  -1   77.17    7.62
  -5  14   1   75.12    9.26
  -5  14   1   82.57    8.13
   4 -14  -1  116.46   10.14
   4 -14  -1  109.96    8.89
  -4  14   1  121.25    9.20
  -4  14   1  127.36   10.02
   3 -14  -1  145.61   11.29
   3 -14  -1  156.29   10.35
  -3  14   1  156.31   11.64
  -3  14   1  169.75   10.75
   2 -14  -1   12.71    4.54
   2 -14  -1   18.00    3.97
  -2  14   1   13.95    3.98
  -2  14   1   20.33    4.81
   1 -14  -1    4.54    4.13
   1 -14  -1   -0.67    2.68
  -1  14   1    0.19    3.26
  -1  14   1    3.13    4.02
   0 -14  -1  323.73   18.59
   0 -14  -1  296.14   16.79
   0  14   1  318.46   16.79
   0  14   1  295.36   17.51
  -1 -14  -1   10.01    3.68
  -1 -14  -1   16.75    6.02
   1  14   1   14.12    4.40
   1  14   1   13.30    4.03
  -2 -14  -1  121.84   11.40
   2  14   1   98.43    8.72
   2  14   1   92.92    9.30
   2  14   1  111.28    9.40
  -3 -14  -1   66.16    7.93
   3  14   1   76.70    8.51
   3  14   1   66.80    8.31
  -4 -14  -1  180.58   12.15
  -4 -14  -1  153.55   14.07
   4  14   1  202.90   13.09
   4  14   1  188.88   13.25
   4  14   1  183.81   12.82
  -5 -14  -1    5.29    4.47
  -5 -14  -1   11.05    7.25
   5  14   1    5.41    5.06
   5  14   1   18.34    5.32
   5  14   1    1.31    5.94
  -6 -14  -1   80.26   13.64
  -6 -14  -1   87.48   10.27
   6  14   1   72.31   11.36
   6  14   1   60.77    7.76
  10 -15  -1   15.46    5.43
  10 -15  -1   24.12    6.25
 -10  15   1   17.73    5.10
 -10  15   1   20.69    6.13
 -10  15   1    4.61    6.89
   9 -15  -1   18.74    5.26
   9 -15  -1   19.65    5.28
  -9  15   1    6.25    5.27
  -9  15   1   12.00    6.15
   8 -15  -1   -0.16    4.65
   8 -15  -1    7.80    4.64
  -8  15   1    6.41    4.73
  -8  15   1    1.31    5.15
   7 -15  -1    7.34    4.12
   7 -15  -1   -1.80    3.94
  -7  15   1   13.58    4.62
  -7  15   1    1.45    5.14
   5 -15  -1    0.90    3.21
   5 -15  -1    7.02    3.97
  -5  15   1   -0.46    4.06
  -5  15   1   -0.12    3.36
   4 -15  -1   86.18    9.54
   4 -15  -1   84.45    7.66
  -4  15   1   99.98    8.75
  -4  15   1   84.28    9.18
   3 -15  -1   39.15    6.15
   3 -15  -1   46.95    8.01
  -3  15   1   43.23    6.68
  -3  15   1   59.60    8.36
   2 -15  -1    6.55    4.44
   2 -15  -1    6.78    3.32
  -2  15   1    2.38    3.48
  -2  15   1    1.01    4.51
   1 -15  -1   21.41    4.57
   1 -15  -1   25.72    5.55
  -1  15   1   22.11    5.35
  -1  15   1   19.32    4.37
   0 -15  -1  253.39   14.69
   0  15   1  263.11   14.86
   0  15   1  222.46   15.15
  -1 -15  -1   28.49    5.17
   1  15   1   26.29    5.39
   1  15   1   27.96    5.13
  -2 -15  -1    1.66    5.79
   2  15   1    5.85    4.70
   2  15   1    7.02    4.56
   2  15   1    0.19    4.45
  -3 -15  -1   -4.59    3.95
  -3 -15  -1    5.70    6.16
   3  15   1    0.98    4.22
   3  15   1    6.15    4.68
   3  15   1    2.97    4.94
  -4 -15  -1   16.04    7.74
  -4 -15  -1   -7.68    4.10
   4  15   1    4.27    5.01
   4  15   1   -1.48    5.23
   4  15   1    4.52    4.65
   9 -16  -1   35.38    6.55
   9 -16  -1   28.81    6.17
  -9  16   1   41.20    6.45
  -9  16   1   35.00    6.50
  -9  16   1   32.82    8.00
   8 -16  -1   -1.85    4.68
   8 -16  -1    4.85    4.89
  -8  16   1    3.97    6.19
  -8  16   1    2.12    4.91
   7 -16  -1   11.68    4.67
   7 -16  -1    9.84    4.62
  -7  16   1   -3.88    4.45
  -7  16   1    4.51    6.36
   6 -16  -1  108.78    9.72
   6 -16  -1  108.50    9.94
  -6  16   1   92.42    9.29
  -6  16   1   92.96   11.84
   5 -16  -1    3.35    3.76
   5 -16  -1    9.90    4.65
  -5  16   1    1.11    4.05
  -5  16   1   13.28    5.55
   4 -16  -1   10.05    5.26
   4 -16  -1    6.76    3.63
  -4  16   1    8.33    4.97
   3 -16  -1   22.42    5.46
   3 -16  -1   24.48    4.56
  -3  16   1   19.28    5.55
   2 -16  -1   55.50    8.77
   2 -16  -1   38.76    5.75
  -2  16   1   36.04    6.09
  -2  16   1   57.73    7.35
   1 -16  -1   58.15    9.22
   1 -16  -1   27.86    5.27
  -1  16   1   33.28    5.18
  -1  16   1   34.55    6.20
   0 -16  -1   75.54   10.15
   0 -16  -1   60.29    8.03
   0  16   1   58.87    8.66
   0  16   1   60.95    7.66
  -1 -16  -1    7.76    4.22
  -1 -16  -1   14.12    5.64
   1  16   1    3.65    4.91
  -2 -16  -1   10.08    6.28
   2  16   1   -1.10    5.16
   2  16   1    7.46    5.02
  -3 -16  -1   57.35    9.00
   3  16   1   79.57   10.03
   3  16   1   60.79    9.59
  -4 -16  -1    5.95    8.47
  -4 -16  -1    5.50    7.23
   4  16   1   -8.39    4.99
   8 -17  -1   -0.99    4.86
   8 -17  -1    2.22    5.31
  -8  17   1    2.34    7.10
   7 -17  -1   38.03    7.12
   7 -17  -1   26.65    6.17
  -7  17   1   31.42    6.54
  -7  17   1   14.96    6.73
   6 -17  -1   13.58    5.25
   6 -17  -1    1.68    4.50
  -6  17   1    0.94    4.77
  -6  17   1    5.00    5.92
   5 -17  -1    8.08    4.26
   5 -17  -1   11.23    5.63
  -5  17   1   14.82    5.07
  -5  17   1    4.08    5.63
   4 -17  -1    4.06    4.93
   4 -17  -1    1.88    3.83
  -4  17   1    4.81    5.62
  -4  17   1    1.54    3.97
   3 -17  -1   13.50    5.57
   3 -17  -1    9.09    3.98
  -3  17   1    3.54    5.83
  -3  17   1   10.91    4.50
   2 -17  -1   22.86    6.00
   2 -17  -1   29.89    5.32
  -2  17   1   21.59    5.49
  -2  17   1   24.95    6.47
   1 -17  -1    6.84    4.15
   1 -17  -1   -7.21    5.31
  -1  17   1    8.66    4.45
  -1  17   1    9.22    5.67
   0 -17  -1   26.14    6.71
   0 -17  -1   16.38    5.05
   0  17   1   17.78    6.30
   0  17   1   29.85    5.24
  -1 -17  -1  132.73   13.64
   1  17   1  125.71   11.18
   1  17   1   97.82   10.18
   1  17   1   92.20   11.65
  -2 -17  -1    8.61    5.70
  -2 -17  -1   15.29    7.45
   2  17   1    4.51    6.27
   2  17   1   20.50    5.12
   7 -18  -1    0.23    5.76
   7 -18  -1    5.88    5.00
  -7  18   1    6.65    6.27
   6 -18  -1   35.13    6.49
  -6  18   1   39.73    7.98
  -6  18   1   25.26    5.74
   5 -18  -1    3.26    4.38
   5 -18  -1    4.26    5.34
  -5  18   1   12.89    6.79
  -5  18   1    5.88    5.33
   4 -18  -1  106.40    9.43
   4 -18  -1   93.17   11.67
  -4  18   1  102.18   10.39
  -4  18   1  106.52   13.04
   3 -18  -1   -1.57    5.84
   3 -18  -1   -3.13    4.04
  -3  18   1   -6.67    6.62
  -3  18   1    2.64    4.66
   2 -18  -1    0.35    5.74
   2 -18  -1   11.75    4.45
  -2  18   1   -4.38    5.93
  -2  18   1   10.72    4.91
   1 -18  -1   63.53    8.76
   1 -18  -1   42.06    6.65
  -1  18   1   56.53    9.19
  -1  18   1   74.38   11.18
   0 -18  -1  124.85   12.19
   0 -18  -1  157.96   14.30
   0  18   1  151.67   11.65
   0  18   1  115.11   12.89
   0  18  -2   45.60    7.49
   0  18  -2   59.34    8.75
   0  18  -2   73.54    9.23
   0 -18   2   44.25    8.00
   0 -18   2   43.61    7.02
  -1  18  -2    8.54    5.82
  -1  18  -2   16.58    4.76
   1 -18   2   10.37    6.77
   1 -18   2   11.13    4.84
  -2  18  -2   11.77    6.54
  -2  18  -2   23.54    5.05
   2 -18   2   35.60    7.11
   2 -18   2   20.34    4.72
  -3  18  -2   34.48    5.17
  -3  18  -2   31.79    7.43
   3 -18   2   16.98    6.19
   3 -18   2   28.06    5.38
  -4  18  -2   35.61    6.22
  -4  18  -2   27.83    7.61
   4 -18   2   36.53    5.84
   4 -18   2   61.26   10.15
  -5  18  -2   -2.11    6.82
  -5  18  -2   -5.40    5.00
   5 -18   2   -0.93    5.46
   5 -18   2   -2.09    5.13
  -6  18  -2   16.94    6.71
  -6  18  -2    2.92    5.33
   6 -18   2   -0.53    5.53
   6 -18   2  -10.92    6.01
   2  17  -2    9.53    5.10
   2  17  -2   -1.50    4.46
   2  17  -2   -5.24    5.11
  -2 -17   2    3.63    7.50
  -2 -17   2   -0.05    4.61
   1  17  -2    3.63    4.34
   1  17  -2    8.25    5.35
   1  17  -2    4.28    4.72
  -1 -17   2    0.75    4.81
  -1 -17   2   10.73    6.59
   0  17  -2    6.07    5.25
   0  17  -2   12.24    4.76
   0  17  -2   11.38    4.41
   0 -17   2   20.64    5.17
   0 -17   2   18.38    6.81
  -1  17  -2    6.75    5.07
  -1  17  -2    3.93    3.94
   1 -17   2    7.67    4.20
   1 -17   2   -0.10    5.44
  -2  17  -2   64.68    9.54
   2 -17   2   59.67    8.13
   2 -17   2   77.75   10.12
  -3  17  -2    2.64    3.81
  -3  17  -2    1.25    5.66
   3 -17   2   -3.09    5.00
   3 -17   2    2.13    3.91
  -4  17  -2    6.01    4.33
  -4  17  -2   14.15    6.18
   4 -17   2    5.76    4.90
   4 -17   2    1.60    4.45
  -5  17  -2   -6.05    4.13
  -5  17  -2   -1.36    5.44
   5 -17   2   -2.07    5.23
   5 -17   2   -1.43    4.61
  -6  17  -2   18.03    5.11
  -6  17  -2   14.33    6.31
   6 -17   2   18.74    5.35
   6 -17   2   13.39    5.59
  -7  17  -2    0.26    5.11
  -7  17  -2    0.16    6.39
   7 -17   2    7.89    5.02
   7 -17   2    5.55    4.89
  -8  17  -2    7.67    4.70
  -8  17  -2    6.82    5.77
  -8  17  -2   -1.23    7.33
   8 -17   2   -0.78    6.19
   8 -17   2   -2.89    6.11
   4  16  -2   -1.16    6.19
   4  16  -2    0.91    4.32
   4  16  -2    3.94    4.99
  -4 -16   2   10.65    8.01
  -4 -16   2  -10.56    4.83
   3  16  -2   45.69    7.31
   3  16  -2   55.60    8.72
   3  16  -2   59.47    8.09
  -3 -16   2   44.42    9.44
   2  16  -2   13.87    5.02
   2  16  -2   17.20    4.38
   2  16  -2   30.59    5.20
  -2 -16   2   18.46    5.13
  -2 -16   2   26.03    7.19
   1  16  -2   10.25    4.36
   1  16  -2   14.40    4.49
   1  16  -2   18.09    4.97
  -1 -16   2    8.14    4.40
  -1 -16   2   12.57    5.91
   0  16  -2   97.01    9.45
   0  16  -2   95.44    8.53
   0 -16   2  117.34   11.27
   0 -16   2   81.37    8.69
  -1  16  -2   37.72    5.29
  -1  16  -2   27.84    5.61
   1 -16   2   27.12    4.73
   1 -16   2   35.94    6.73
  -2  16  -2   12.57    5.01
  -2  16  -2   11.06    4.64
   2 -16   2   13.63    5.09
   2 -16   2    4.74    3.42
  -3  16  -2    5.40    5.03
  -3  16  -2    4.33    3.49
   3 -16   2    0.46    3.83
   3 -16   2    8.21    4.48
  -4  16  -2    0.06    4.57
   4 -16   2   -5.87    3.74
   4 -16   2    3.39    4.36
  -5  16  -2   20.92    5.36
  -5  16  -2   20.75    4.86
   5 -16   2    5.91    4.77
   5 -16   2    7.65    4.47
  -6  16  -2    2.64    5.76
  -6  16  -2   13.41    4.62
   6 -16   2   10.18    4.68
   6 -16   2    2.15    4.39
  -7  16  -2   13.60    6.17
  -7  16  -2   18.42    5.16
   7 -16   2   20.27    5.24
   7 -16   2   12.13    4.84
  -8  16  -2   -0.94    5.07
  -8  16  -2   -8.90    5.86
  -8  16  -2   10.23    4.73
   8 -16   2   -3.55    5.09
  -9  16  -2    5.38    5.59
  -9  16  -2    9.90    7.42
   9 -16   2    5.21    6.00
   9 -16   2   11.84    5.71
   5  15  -2    1.24    4.13
   5  15  -2    5.77    6.14
   5  15  -2   -0.34    4.71
  -5 -15   2    6.09    8.44
  -5 -15   2   -2.04    4.76
   4  15  -2   33.43    5.67
   4  15  -2   48.31    7.37
   4  15  -2   55.43    7.60
  -4 -15   2   31.77    6.17
  -4 -15   2   53.78    9.62
   3  15  -2    9.45    4.75
   3  15  -2    5.70    4.27
   3  15  -2    5.24    3.92
  -3 -15   2   17.07    6.79
   2  15  -2   52.09    7.26
   2  15  -2   35.19    5.45
  -2 -15   2   26.94    5.26
   1  15  -2   52.42    6.55
   1  15  -2   41.95    6.77
   1  15  -2   47.16    7.37
  -1 -15   2   45.74    6.70
   0  15  -2    6.88    3.23
   0  15  -2   12.20    4.35
   0 -15   2   11.13    3.43
   0 -15   2    6.45    4.75
  -1  15  -2  372.90   21.33
  -1  15  -2  420.43   20.59
   1 -15   2  383.66   20.65
   1 -15   2  416.83   22.43
  -2  15  -2  262.60   14.30
  -2  15  -2  236.83   15.33
   2 -15   2  233.56   14.48
   2 -15   2  256.58   15.92
  -3  15  -2    4.53    3.76
  -3  15  -2   -0.01    4.36
   3 -15   2    3.29    4.28
   3 -15   2    7.55    3.59
  -4  15  -2   38.38    6.01
  -4  15  -2   26.42    5.38
   4 -15   2   26.27    4.79
   4 -15   2   27.56    5.36
  -5  15  -2   56.70    7.60
  -5  15  -2   44.10    6.91
   5 -15   2   49.55    6.68
  -7  15  -2   -0.28    5.12
  -7  15  -2    8.76    4.44
   7 -15   2    7.99    4.47
   7 -15   2    0.30    4.03
  -8  15  -2    9.81    4.91
  -8  15  -2   14.53    4.13
  -8  15  -2   17.17    5.84
   8 -15   2    3.18    4.83
  -9  15  -2   35.25    7.15
  -9  15  -2   22.91    6.03
  -9  15  -2   27.41    5.30
   9 -15   2   24.86    6.16
   9 -15   2   23.60    6.02
 -10  15  -2   26.66    7.48
  10 -15   2   39.78    7.54
   6  14  -2  104.01    8.02
   6  14  -2   98.46   11.95
   6  14  -2  104.56    8.68
  -6 -14   2   97.47   12.30
  -6 -14   2   82.85   10.03
   5  14  -2    0.45    4.19
   5  14  -2    1.25    5.07
   5  14  -2   -3.61    3.34
  -5 -14   2    3.73    5.96
  -5 -14   2    1.72    4.36
   4  14  -2    7.27    3.45
   4  14  -2    5.91    3.90
   4  14  -2    4.89    4.18
  -4 -14   2    1.25    4.23
  -4 -14   2   12.99    6.55
   3  14  -2    2.44    3.60
   3  14  -2    2.77    3.37
   3  14  -2    1.70    2.97
  -3 -14   2    0.00    3.34
  -3 -14   2   10.90    5.78
   2  14  -2   54.37    7.33
   2  14  -2   73.56    6.58
   2  14  -2   70.77    7.34
  -2 -14   2   67.97   10.54
  -2 -14   2   72.20    7.43
   1  14  -2   13.09    4.11
   1  14  -2   19.60    3.44
   1  14  -2   23.71    4.44
  -1 -14   2   24.12    4.39
  -1 -14   2   15.88    5.33
   0  14  -2  282.53   14.50
   0  14  -2  249.12   15.16
   0 -14   2  255.68   14.83
   0 -14   2  274.56   16.58
  -1  14  -2   58.54    6.22
  -1  14  -2   35.95    5.60
   1 -14   2   56.59    8.18
   1 -14   2   43.90    5.76
  -2  14  -2  157.32   11.40
  -2  14  -2  161.91   10.22
   2 -14   2  153.90   10.59
   2 -14   2  166.47   11.75
  -3  14  -2   28.57    5.29
  -3  14  -2   45.31    5.99
   3 -14   2   55.38    7.01
   3 -14   2   39.64    6.26
  -4  14  -2   -5.56    3.46
  -4  14  -2   -0.26    3.21
   4 -14   2    0.49    3.00
   4 -14   2    0.60    3.55
  -5  14  -2   26.10    5.63
   5 -14   2   24.89    5.36
   5 -14   2   27.11    4.76
  -6  14  -2   -1.69    3.83
  -6  14  -2   -2.13    3.78
   6 -14   2    7.22    4.46
   6 -14   2    3.33    3.39
  -7  14  -2  113.88   10.36
   7 -14   2   78.98    9.78
  -8  14  -2   62.73    8.16
  -8  14  -2   53.66    6.96
  -8  14  -2   35.51    7.20
   8 -14   2   60.36    8.18
   8 -14   2   45.19    7.70
  -9  14  -2  127.34   12.91
  -9  14  -2  158.60   11.85
  -9  14  -2  152.69   11.02
   9 -14   2  138.15   11.78
   9 -14   2  144.53   11.72
 -10  14  -2   12.36    5.61
 -10  14  -2   -2.78    5.90
  10 -14   2    4.48    5.18
  10 -14   2    8.12    5.31
   7  13  -2  236.28   13.61
   7  13  -2  224.33   17.14
   7  13  -2  260.23   13.71
  -7 -13   2  255.29   15.67
  -7 -13   2  273.45   19.69
   6  13  -2    5.72    5.14
   6  13  -2   10.74    3.52
   6  13  -2    9.28    3.77
  -6 -13   2   12.19    6.46
  -6 -13   2    9.71    4.29
   5  13  -2   11.78    4.03
   5  13  -2   17.85    3.76
   5  13  -2   22.26    5.59
  -5 -13   2   18.10    4.36
   4  13  -2    4.25    3.41
   4  13  -2    6.43    4.34
   4  13  -2    8.43    3.20
  -4 -13   2    0.59    5.19
   3  13  -2    1.57    2.72
   3  13  -2    0.82    3.12
   3  13  -2    3.85    3.34
  -3 -13   2   13.83    5.80
  -3 -13   2   -2.18    2.85
   2  13  -2  105.12    8.24
   2  13  -2   96.23    7.46
   2  13  -2   94.43    7.91
  -2 -13   2  100.22    8.16
  -2 -13   2  112.69   10.58
   1  13  -2  161.55    9.84
   1  13  -2  160.07   10.41
   1  13  -2  168.49   10.68
  -1 -13   2  156.82   10.27
  -1 -13   2  165.72   12.12
   0  13  -2   32.07    4.88
   0  13  -2   30.96    4.79
   0 -13   2   29.22    4.87
   0 -13   2   35.20    5.60
  -1  13  -2  241.20   12.94
  -1  13  -2  217.80   13.58
   1 -13   2  225.66   13.16
   1 -13   2  245.02   14.58
  -2  13  -2   52.75    5.67
  -2  13  -2   48.41    6.81
   2 -13   2   41.72    5.78
   2 -13   2   51.89    7.08
  -3  13  -2    5.86    3.07
  -3  13  -2    9.50    3.14
   3 -13   2    6.25    3.87
   3 -13   2    7.99    3.13
  -4  13  -2   54.30    7.43
  -4  13  -2   70.46    6.54
   4 -13   2   61.17    7.26
   4 -13   2   45.52    6.09
  -5  13  -2   52.46    7.75
  -5  13  -2   61.56    7.02
   5 -13   2   60.54    6.81
   5 -13   2   56.88    7.05
  -6  13  -2   -1.43    3.46
  -6  13  -2    6.06    4.17
   6 -13   2    4.28    3.36
   6 -13   2   10.47    3.96
  -7  13  -2  160.24   10.26
  -7  13  -2  143.78   11.85
  -7  13  -2  164.63   11.54
   7 -13   2  178.20   11.74
   7 -13   2  170.87   11.20
  -8  13  -2   35.71    6.35
  -8  13  -2   40.86    6.15
   8 -13   2   32.22    5.35
  -9  13  -2  207.10   15.11
  -9  13  -2  225.86   13.36
  -9  13  -2  225.45   14.01
   9 -13   2  214.40   13.86
   9 -13   2  199.26   13.73
 -10  13  -2  104.58   10.69
 -10  13  -2   96.58    9.31
 -10  13  -2   75.91   11.29
  10 -13   2   93.72    9.84
  10 -13   2   84.40    9.90
 -11  13  -2   -4.80    4.83
 -11  13  -2   -1.52    6.12
  11 -13   2    0.35    5.32
  11 -13   2    4.42    5.31
   7  12  -2   34.34    6.75
   7  12  -2   44.87    6.08
   7  12  -2   35.54    6.04
  -7 -12   2   51.08    8.13
  -7 -12   2   42.68    7.70
   5  12  -2   42.59    5.94
   5  12  -2   42.33    5.41
   5  12  -2   47.95    7.47
  -5 -12   2   57.22    8.82
  -5 -12   2   50.31    6.48
   4  12  -2   41.07    6.88
   4  12  -2   44.22    5.83
   4  12  -2   48.86    5.08
  -4 -12   2   46.13    6.83
   3  12  -2   59.35    5.33
   3  12  -2   55.56    6.30
   3  12  -2   53.60    5.95
  -3 -12   2   64.08    8.15
  -3 -12   2   62.50    6.41
   2  12  -2  121.18    7.93
   2  12  -2  128.49    8.98
   2  12  -2  127.45    8.73
  -2 -12   2  139.90   10.68
  -2 -12   2  133.17    8.95
   1  12  -2   61.16    6.09
   1  12  -2   62.50    5.27
  -1 -12   2   59.25    5.52
  -1 -12   2   57.07    7.59
   0  12  -2  149.55    8.81
   0  12  -2  139.54    9.55
   0 -12   2  145.24   10.65
   0 -12   2  144.94    9.10
  -1  12  -2   16.34    3.63
  -1  12  -2   14.78    2.91
   1 -12   2   16.96    4.34
   1 -12   2   11.96    3.18
  -2  12  -2   18.53    3.76
  -2  12  -2   23.30    3.64
   2 -12   2   22.54    4.65
   2 -12   2   16.33    3.48
  -3  12  -2   -2.31    2.67
  -3  12  -2   -1.21    2.26
   3 -12   2    2.50    2.62
   3 -12   2   -3.05    2.55
  -4  12  -2   35.93    5.11
  -4  12  -2   36.46    6.09
   4 -12   2   35.26    5.94
   4 -12   2   22.63    3.96
  -5  12  -2   61.59    7.37
  -5  12  -2   61.51    6.79
   5 -12   2   65.19    6.88
   5 -12   2   76.23    6.84
  -6  12  -2   -0.55    3.03
  -6  12  -2   -3.56    3.36
   6 -12   2    3.08    3.12
   6 -12   2    7.23    3.66
  -7  12  -2    7.85    4.11
  -7  12  -2    5.67    2.79
  -7  12  -2   11.50    3.80
   7 -12   2    4.16    3.33
   7 -12   2    6.22    3.99
  -8  12  -2  273.25   17.29
  -8  12  -2  293.73   15.62
  -8  12  -2  287.60   16.52
   8 -12   2  279.71   16.34
   8 -12   2  326.42   16.94
  -9  12  -2   20.16    5.59
  -9  12  -2   24.57    4.37
  -9  12  -2   18.17    4.79
   9 -12   2   21.59    4.57
 -10  12  -2  108.80   10.41
 -10  12  -2  103.95   11.21
 -10  12  -2  109.45   10.03
  10 -12   2  110.41   10.08
  10 -12   2  124.36    9.92
 -11  12  -2   35.14    6.03
 -11  12  -2   30.40    5.92
 -11  12  -2   37.04    6.86
  11 -12   2   50.80    8.36
  11 -12   2   39.15    6.67
   8  11  -2  142.44   13.39
   8  11  -2  150.37    9.02
   8  11  -2  132.80    8.77
  -8 -11   2  134.98   11.43
  -8 -11   2  122.78   14.40
   7  11  -2   16.01    3.50
   7  11  -2   15.14    5.66
   7  11  -2   14.21    3.19
  -7 -11   2    5.70    4.24
   6  11  -2   -1.28    2.50
   6  11  -2   -1.58    4.04
   6  11  -2    6.83    2.71
  -6 -11   2    0.44    6.61
  -6 -11   2   -2.60    3.00
   5  11  -2   13.69    3.19
   5  11  -2   19.54    4.59
   5  11  -2   15.65    3.24
  -5 -11   2   13.44    3.70
  -5 -11   2   17.08    5.95
   4  11  -2  162.95   10.66
   4  11  -2  172.97    9.44
   4  11  -2  161.83    9.59
  -4 -11   2  126.25   11.40
   3  11  -2   33.52    4.74
   3  11  -2   26.41    4.18
  -3 -11   2   41.95    6.94
   2  11  -2  237.94   12.98
   2  11  -2  245.17   13.18
   2  11  -2  229.36   12.40
  -2 -11   2  231.31   12.93
  -2 -11   2  241.12   14.24
   1  11  -2  242.82   13.43
   1  11  -2  245.48   13.00
  -1 -11   2  254.72   13.38
  -1 -11   2  259.13   14.51
   0  11  -2  341.35   16.75
   0  11  -2  332.95   17.41
   0 -11   2  357.25   17.98
   0 -11   2  323.04   16.99
  -1  11  -2   88.63    6.18
  -1  11  -2   84.27    6.96
   1 -11   2   82.26    6.53
   1 -11   2   90.26    7.23
  -2  11  -2  262.17   13.31
  -2  11  -2  258.22   14.18
   2 -11   2  257.19   14.18
   2 -11   2  246.38   13.50
  -3  11  -2   16.56    3.53
   3 -11   2   11.13    2.78
   3 -11   2    8.42    3.01
  -4  11  -2    7.00    2.72
  -4  11  -2   -2.09    2.58
   4 -11   2    0.83    2.49
   4 -11   2    6.65    2.73
  -5  11  -2  227.17   13.68
  -5  11  -2  238.99   13.07
   5 -11   2  232.87   12.97
   5 -11   2  221.80   12.99
  -6  11  -2   48.40    6.20
  -6  11  -2   45.57    6.51
   6 -11   2   50.77    5.92
   6 -11   2   46.91    6.16
  -7  11  -2  200.05   11.00
  -7  11  -2  207.82   12.22
  -7  11  -2  172.29   12.49
   7 -11   2  190.66   11.84
   7 -11   2  180.67   11.64
  -8  11  -2   96.81    9.48
  -8  11  -2  131.91    9.87
  -8  11  -2  112.66    8.34
   8 -11   2  115.75    9.17
   8 -11   2  113.73    8.90
  -9  11  -2   96.95    8.34
  -9  11  -2  100.11    9.56
   9 -11   2   89.66    8.50
   9 -11   2  119.09    9.14
 -10  11  -2   15.27    4.53
 -10  11  -2    4.89    4.85
 -10  11  -2    7.76    4.08
  10 -11   2    7.28    4.15
 -11  11  -2   41.47    6.57
 -11  11  -2   28.82    6.45
  11 -11   2   28.60    5.51
  11 -11   2   22.32    4.96
   9  10  -2   -9.06    6.07
   9  10  -2    0.19    2.95
  -9 -10   2   -0.40    4.98
  -9 -10   2    2.35    8.28
   8  10  -2   20.89    6.24
   8  10  -2   31.34    4.17
   8  10  -2   26.93    3.72
  -8 -10   2   18.54    4.74
  -8 -10   2   36.53    8.35
   7  10  -2   23.95    5.38
   7  10  -2   39.52    5.05
  -7 -10   2   25.23    4.52
  -7 -10   2   29.46    7.21
   6  10  -2    0.64    2.28
   6  10  -2   -4.56    3.88
   6  10  -2    1.49    2.40
  -6 -10   2   -2.23    2.66
  -6 -10   2  -10.37    4.97
   5  10  -2   42.83    4.65
   5  10  -2   39.10    4.87
   5  10  -2   40.22    6.28
  -5 -10   2   34.08    5.44
  -5 -10   2   48.38    7.27
   4  10  -2   36.69    5.30
   4  10  -2   26.10    4.36
   4  10  -2   23.72    3.92
  -4 -10   2   29.38    5.36
   3  10  -2   67.73    6.08
   3  10  -2   59.68    5.59
   3  10  -2   67.58    5.22
  -3 -10   2   68.33    5.85
  -3 -10   2   63.35    6.87
   2  10  -2   20.04    3.44
   2  10  -2   21.43    3.31
   2  10  -2   24.45    3.48
  -2 -10   2   19.77    3.49
  -2 -10   2   23.79    3.49
   1  10  -2  263.23   14.28
   1  10  -2  285.56   13.92
  -1 -10   2  284.34   14.27
  -1 -10   2  278.14   15.14
   0  10  -2   17.66    3.32
   0  10  -2   21.07    3.29
   0 -10   2   18.68    3.85
   0 -10   2   19.04    2.88
  -1  10  -2  130.91    8.61
  -1  10  -2  138.02    7.97
   1 -10   2  139.50    9.04
   1 -10   2  139.01    8.36
  -2  10  -2  212.66   11.38
  -2  10  -2  207.06   11.96
   2 -10   2  218.85   12.17
   2 -10   2  223.70   11.73
  -3  10  -2   34.94    4.92
  -3  10  -2   36.40    4.21
   3 -10   2   35.46    4.45
   3 -10   2   35.36    4.38
  -4  10  -2   68.32    6.36
  -4  10  -2   79.61    5.73
   4 -10   2   62.02    5.68
   4 -10   2   70.27    5.83
  -5  10  -2   16.01    3.48
  -5  10  -2   12.45    3.67
   5 -10   2   12.76    3.49
   5 -10   2   13.25    3.25
  -6  10  -2   96.68    7.36
  -6  10  -2   86.19    7.87
   6 -10   2   91.97    7.34
   6 -10   2   93.22    7.56
  -7  10  -2   17.93    3.03
  -7  10  -2   11.97    4.11
  -7  10  -2   18.62    4.17
   7 -10   2   18.45    3.85
   7 -10   2   13.45    3.53
  -8  10  -2   14.29    3.80
  -8  10  -2   12.79    4.31
  -8  10  -2   11.92    3.23
   8 -10   2   22.14    4.45
   8 -10   2    8.40    3.51
  -9  10  -2    5.72    3.87
  -9  10  -2    2.94    3.11
  -9  10  -2    5.79    3.67
   9 -10   2    5.11    3.57
   9 -10   2    6.98    3.79
 -10  10  -2    3.50    4.28
 -10  10  -2    3.88    4.00
 -10  10  -2    3.85    3.94
  10 -10   2    3.23    3.96
  10 -10   2    5.44    3.94
 -12  10  -2   26.54    6.47
 -12  10  -2   49.54    7.47
 -12  10  -2   25.52    7.29
  12 -10   2   38.02    6.57
  12 -10   2   32.54    6.66
   9   9  -2   31.58    5.27
   9   9  -2   14.87    3.36
   9   9  -2   26.15    6.84
  -9  -9   2   19.47    5.11
  -9  -9   2   37.78    8.42
   8   9  -2   27.62    4.81
   8   9  -2   40.93    5.21
   8   9  -2   39.49    6.93
  -8  -9   2   43.48    7.44
  -8  -9   2   27.57    4.86
   7   9  -2    3.69    2.50
   7   9  -2    4.56    2.42
   7   9  -2    4.58    4.45
  -7  -9   2    5.88    5.23
  -7  -9   2    3.36    3.14
   6   9  -2    1.68    2.15
   6   9  -2    1.00    3.71
  -6  -9   2    0.09    4.72
  -6  -9   2   -2.95    2.51
   5   9  -2    6.54    2.17
   5   9  -2    5.61    3.29
  -5  -9   2    2.89    2.67
  -5  -9   2    5.41    3.97
   4   9  -2  472.96   23.39
   4   9  -2  432.93   22.38
   4   9  -2  489.50   22.33
  -4  -9   2  513.84   24.04
   3   9  -2   69.86    5.11
   3   9  -2   73.71    5.96
   3   9  -2   77.96    5.55
  -3  -9   2   74.34    6.74
  -3  -9   2   79.27    5.87
   2   9  -2    7.21    1.74
   2   9  -2    5.74    2.06
   2   9  -2    9.80    2.48
  -2  -9   2    4.94    2.49
  -2  -9   2    6.38    2.04
   1   9  -2   29.92    3.76
   1   9  -2   31.22    3.27
  -1  -9   2   28.05    3.33
  -1  -9   2   31.45    4.59
   0   9  -2   80.91    5.93
   0   9  -2   86.14    5.43
   0  -9   2   77.10    6.26
   0  -9   2   82.69    5.66
  -1   9  -2  489.12   22.32
  -1   9  -2  448.09   22.84
   1  -9   2  493.71   23.12
   1  -9   2  485.08   22.54
  -2   9  -2    3.89    1.71
  -2   9  -2    3.35    2.14
   2  -9   2    7.34    2.06
   2  -9   2    1.19    2.12
  -3   9  -2   63.74    5.49
  -3   9  -2   64.94    4.86
   3  -9   2   69.02    5.20
   3  -9   2   59.51    5.36
  -4   9  -2   75.96    5.58
  -4   9  -2   66.28    6.03
   4  -9   2   70.74    5.74
   4  -9   2   69.21    5.51
  -5   9  -2  187.18   11.43
  -5   9  -2  197.16   10.74
   5  -9   2  180.09   10.69
   5  -9   2  206.44   11.00
  -6   9  -2   83.28    6.58
  -6   9  -2   80.32    6.98
  -6   9  -2   78.43    5.80
   6  -9   2   76.60    6.52
   6  -9   2   72.35    6.38
  -7   9  -2  441.03   25.61
  -7   9  -2  578.84   25.91
  -7   9  -2  530.41   25.07
   7  -9   2  555.04   25.68
   7  -9   2  534.27   25.47
  -8   9  -2   50.97    6.53
  -8   9  -2   66.25    7.14
  -8   9  -2   47.57    5.81
   8  -9   2   55.59    6.24
   8  -9   2   63.43    6.48
  -9   9  -2    2.76    3.19
  -9   9  -2   -2.94    3.83
  -9   9  -2   -1.97    3.39
   9  -9   2   -0.07    3.28
   9  -9   2    2.04    3.28
 -10   9  -2   24.85    4.81
 -10   9  -2   35.59    6.07
  10  -9   2   25.82    4.98
  10  -9   2   32.08    5.17
 -11   9  -2   31.81    6.08
 -11   9  -2   27.75    5.49
  11  -9   2   32.19    5.76
 -12   9  -2   -0.22    5.31
 -12   9  -2    3.10    5.52
 -12   9  -2   -8.45    4.97
  12  -9   2    3.80    5.13
  10   8  -2    6.76    2.74
  10   8  -2    2.25    6.47
 -10  -8   2   -7.92    7.32
 -10  -8   2    4.25    4.96
   9   8  -2  179.46    9.34
   9   8  -2  168.66   12.68
   9   8  -2  129.39    8.98
  -9  -8   2  153.60   11.05
   8   8  -2   12.46    2.86
   8   8  -2   14.40    5.13
   8   8  -2    5.06    2.80
  -8  -8   2   14.67    4.03
  -8  -8   2   12.65    5.81
   7   8  -2    0.11    3.82
   7   8  -2    2.33    2.07
  -7  -8   2    5.54    4.73
  -7  -8   2    3.24    2.59
   6   8  -2    5.08    2.29
   6   8  -2    6.66    3.69
   6   8  -2   11.49    2.41
  -6  -8   2   11.35    4.52
  -6  -8   2    9.08    2.95
   5   8  -2  101.70    7.79
   5   8  -2   96.82    6.37
   5   8  -2  100.54    6.21
  -5  -8   2  100.63    6.91
  -5  -8   2   91.58    8.01
   4   8  -2    2.89    1.91
   4   8  -2    1.76    1.57
   4   8  -2    2.68    2.54
  -4  -8   2    6.52    3.06
   3   8  -2  124.47    7.94
   3   8  -2  135.03    7.31
   3   8  -2  125.97    7.49
  -3  -8   2  124.24    8.38
  -3  -8   2  141.05    7.78
   2   8  -2   31.63    3.66
   2   8  -2   32.19    3.58
   2   8  -2   33.58    3.17
  -2  -8   2   30.56    4.06
   1   8  -2   30.87    3.01
   1   8  -2   28.72    3.45
  -1  -8   2   32.19    3.95
  -1  -8   2   27.81    3.20
   0   8  -2  175.76    9.78
   0   8  -2  181.42    9.28
   0  -8   2  179.95   10.03
   0  -8   2  183.13    9.52
  -1   8  -2   35.69    3.78
  -1   8  -2   31.97    3.23
   1  -8   2   32.41    3.92
   1  -8   2   31.65    3.41
  -2   8  -2 1380.82   60.78
  -2   8  -2 1406.96   60.22
   2  -8   2 1281.01   60.24
   2  -8   2 1396.16   60.70
  -3   8  -2  235.77   11.94
   3  -8   2  236.38   12.28
   3  -8   2  233.62   12.02
  -4   8  -2  123.50    7.33
  -4   8  -2  117.91    7.78
   4  -8   2  119.53    7.25
   4  -8   2  120.05    7.40
  -5   8  -2    8.33    2.69
  -5   8  -2    9.40    2.68
   5  -8   2    7.31    2.35
   5  -8   2    7.92    2.44
  -6   8  -2  349.04   16.36
  -6   8  -2  325.63   15.72
  -6   8  -2  303.48   16.53
   6  -8   2  312.07   16.16
   6  -8   2  302.09   15.94
  -7   8  -2  554.60   25.69
  -7   8  -2  541.86   25.07
  -7   8  -2  492.58   25.67
   7  -8   2  522.73   25.38
   7  -8   2  529.73   25.24
  -8   8  -2   50.03    6.51
  -8   8  -2   62.80    5.91
  -8   8  -2   70.00    6.86
   8  -8   2   62.17    6.18
   8  -8   2   63.27    6.31
  -9   8  -2    2.48    3.83
  -9   8  -2    8.29    3.74
  -9   8  -2    4.69    3.06
   9  -8   2   10.93    3.83
   9  -8   2    0.99    3.49
 -10   8  -2    1.44    3.69
 -10   8  -2   -0.51    3.26
 -10   8  -2    9.29    3.79
  10  -8   2   -0.98    3.46
  10  -8   2    0.11    3.89
 -11   8  -2    3.64    4.24
 -11   8  -2    9.67    4.32
  11  -8   2    9.25    4.23
  11  -8   2    5.57    4.20
 -12   8  -2   44.20    7.08
 -12   8  -2   28.93    5.92
  12  -8   2   40.12    6.08
  12  -8   2   39.99    6.22
  10   7  -2   83.30   10.55
  10   7  -2   67.78    6.00
  10   7  -2   93.45    6.43
 -10  -7   2   75.36    8.78
 -10  -7   2   76.89   10.31
   9   7  -2   21.12    3.22
   9   7  -2   14.18    4.94
  -9  -7   2   22.42    6.29
  -9  -7   2   18.32    4.37
   8   7  -2   18.97    4.98
   8   7  -2   16.85    2.84
   8   7  -2    8.57    2.81
  -8  -7   2   21.02    5.76
  -8  -7   2   13.96    3.69
   7   7  -2   21.33    3.57
   7   7  -2   15.57    2.78
   7   7  -2   18.06    4.26
  -7  -7   2   24.87    5.32
  -7  -7   2   27.17    4.56
   6   7  -2    0.33    1.72
   6   7  -2    0.31    1.65
   6   7  -2    1.16    2.90
  -6  -7   2   -1.63    2.95
  -6  -7   2    1.55    2.05
   5   7  -2    4.81    1.73
   5   7  -2    1.74    1.49
   5   7  -2    2.12    2.60
  -5  -7   2    4.87    2.10
  -5  -7   2    4.26    3.06
   4   7  -2  251.63   12.24
   4   7  -2  251.00   12.38
   4   7  -2  253.16   13.27
  -4  -7   2  244.50   13.29
   3   7  -2    3.11    1.33
   3   7  -2    1.89    1.43
   3   7  -2   -0.20    1.90
  -3  -7   2   -0.39    1.86
  -3  -7   2    1.16    1.43
   2   7  -2   42.69    3.28
   2   7  -2   36.45    3.49
   2   7  -2   45.03    3.84
  -2  -7   2   43.49    3.48
  -2  -7   2   40.98    4.17
   1   7  -2  117.26    6.81
   1   7  -2  120.46    6.47
  -1  -7   2  120.31    6.69
  -1  -7   2  118.31    7.18
   0   7  -2  216.96   11.16
   0   7  -2  226.59   10.75
   0  -7   2  217.91   11.35
   0  -7   2  210.86   10.82
  -1   7  -2  101.45    6.29
  -1   7  -2  102.90    5.92
   1  -7   2  108.46    6.56
   1  -7   2  102.34    6.01
  -2   7  -2   17.99    2.43
  -2   7  -2   15.17    2.51
   2  -7   2   15.50    2.59
   2  -7   2   21.02    2.96
  -3   7  -2  172.80    9.47
  -3   7  -2  168.74    8.97
   3  -7   2  167.54    9.17
   3  -7   2  169.56    9.04
  -4   7  -2  179.82    9.27
   4  -7   2  160.04    9.20
   4  -7   2  170.18    9.29
  -5   7  -2    6.52    2.44
  -5   7  -2    4.80    1.97
  -5   7  -2    4.36    1.53
   5  -7   2    4.15    1.89
   5  -7   2    3.75    1.91
  -6   7  -2   56.22    5.41
  -6   7  -2   57.01    4.56
  -6   7  -2   58.31    4.87
   6  -7   2   52.53    4.95
   6  -7   2   54.36    4.93
  -7   7  -2   -1.91    2.43
  -7   7  -2   -0.32    2.22
  -7   7  -2   -2.15    1.92
   7  -7   2   -1.44    2.16
   7  -7   2   -0.04    2.31
  -8   7  -2    3.54    2.65
  -8   7  -2   -0.86    2.67
  -8   7  -2    5.79    2.76
   8  -7   2    1.76    2.90
   8  -7   2    1.37    2.67
  -9   7  -2   51.29    6.73
  -9   7  -2   60.11    6.35
  -9   7  -2   44.20    6.54
   9  -7   2   47.52    6.12
   9  -7   2   53.93    6.43
 -10   7  -2    2.04    3.45
 -10   7  -2    1.95    3.44
 -10   7  -2   -5.20    3.41
  10  -7   2   -2.26    3.39
  10  -7   2   -3.82    3.10
 -11   7  -2   87.54    9.25
 -11   7  -2   90.71    9.03
  11  -7   2   83.18    8.39
  11  -7   2   84.68    8.89
 -12   7  -2   37.13    7.64
 -12   7  -2   62.75    9.59
 -12   7  -2   44.90    7.14
  12  -7   2   55.71    8.28
  12  -7   2   63.14    8.97
  11   6  -2   10.37    6.97
  11   6  -2   10.94    2.69
  11   6  -2    8.22    2.81
 -11  -6   2    9.64    8.00
 -11  -6   2   15.61    5.52
  10   6  -2    0.51    2.72
  10   6  -2   -5.36    2.49
  10   6  -2    0.67    4.95
 -10  -6   2    5.63    4.06
   9   6  -2  106.64    9.52
   9   6  -2   62.96    5.88
   9   6  -2   88.37    6.21
  -9  -6   2  101.35   10.90
  -9  -6   2   77.12    7.67
   8   6  -2   51.14    7.06
   8   6  -2   58.79    4.82
   8   6  -2   59.91    4.67
  -8  -6   2   47.39    5.78
  -8  -6   2   43.36    6.63
   7   6  -2   44.45    4.30
   7   6  -2   58.88    6.65
   7   6  -2   51.80    4.37
  -7  -6   2   44.85    5.12
  -7  -6   2   45.08    6.93
   6   6  -2  181.55   10.99
   6   6  -2  171.14    9.36
   6   6  -2  180.81    9.43
  -6  -6   2  179.30   10.89
  -6  -6   2  185.15   10.12
   5   6  -2   68.27    6.05
   5   6  -2   76.89    4.89
   5   6  -2   70.48    4.69
  -5  -6   2   67.47    6.06
  -5  -6   2   80.64    5.36
   4   6  -2   34.09    2.96
   4   6  -2   33.36    3.11
   4   6  -2   30.45    3.81
  -4  -6   2   37.08    4.09
  -4  -6   2   28.40    3.26
   3   6  -2  142.00    8.39
   3   6  -2  155.15    7.97
   3   6  -2  157.73    7.80
  -3  -6   2  156.26    8.14
  -3  -6   2  153.97    8.59
   2   6  -2   33.53    2.86
   2   6  -2   30.15    3.10
   2   6  -2   30.41    2.67
  -2  -6   2   30.14    2.77
  -2  -6   2   32.73    3.48
   1   6  -2  122.38    6.73
   1   6  -2  125.30    6.48
  -1  -6   2  131.14    7.19
  -1  -6   2  120.51    6.64
   0   6  -2   66.61    4.23
   0   6  -2   72.46    4.68
   0  -6   2   76.76    4.99
   0  -6   2   69.03    4.38
  -1   6  -2  268.99   12.37
  -1   6  -2  245.07   12.66
   1  -6   2  262.37   12.42
   1  -6   2  261.00   12.76
  -2   6  -2    7.72    1.65
  -2   6  -2    8.40    2.05
   2  -6   2    7.67    1.64
   2  -6   2    8.05    1.82
  -3   6  -2    3.02    1.70
  -3   6  -2    5.05    1.54
   3  -6   2    2.46    1.49
   3  -6   2    4.00    1.48
  -4   6  -2    0.08    1.34
  -4   6  -2   -0.78    1.35
   4  -6   2    0.14    1.35
   4  -6   2    0.29    1.31
  -5   6  -2   45.57    4.38
  -5   6  -2   45.45    3.65
  -5   6  -2   43.31    4.18
   5  -6   2   37.25    4.11
   5  -6   2   45.58    4.16
  -6   6  -2  152.93    9.22
  -6   6  -2  171.53    9.41
  -6   6  -2  158.46    8.77
   6  -6   2  154.87    9.00
   6  -6   2  163.47    9.18
  -7   6  -2   50.51    5.10
  -7   6  -2   38.16    4.86
  -7   6  -2   46.09    4.71
   7  -6   2   37.63    4.78
   7  -6   2   47.07    4.61
  -8   6  -2   44.96    5.25
  -8   6  -2   51.83    5.71
  -8   6  -2   56.01    5.73
   8  -6   2   49.79    5.31
   8  -6   2   41.97    5.24
  -9   6  -2   55.82    6.28
  -9   6  -2   47.82    6.23
  -9   6  -2   41.09    6.49
   9  -6   2   49.62    6.17
   9  -6   2   40.66    5.78
 -10   6  -2   -2.66    3.10
 -10   6  -2    0.67    3.70
 -10   6  -2    3.74    3.72
  10  -6   2   -1.88    3.14
  10  -6   2    1.90    3.67
 -11   6  -2   41.39    6.75
 -11   6  -2   46.00    7.54
  11  -6   2   61.02    8.01
  11  -6   2   47.08    7.12
 -12   6  -2   22.36    5.72
 -12   6  -2   17.79    6.23
 -12   6  -2   16.01    6.27
  12  -6   2   12.68    4.73
  11   5  -2    9.09    5.78
  11   5  -2    7.39    2.86
  11   5  -2    5.34    2.69
 -11  -5   2    4.96    4.47
 -11  -5   2   -0.77    6.15
  10   5  -2   -0.32    4.74
  10   5  -2    3.58    2.59
  10   5  -2   -4.51    2.40
 -10  -5   2    5.06    4.82
 -10  -5   2    4.94    3.62
 -10  -5   2   -3.36    5.51
   9   5  -2    4.22    2.24
   9   5  -2    2.71    3.90
   9   5  -2    3.89    2.22
  -9  -5   2    8.32    4.64
  -9  -5   2    5.61    4.86
  -9  -5   2    5.14    3.25
   8   5  -2   23.88    4.44
   8   5  -2   27.70    3.54
   8   5  -2   27.60    3.63
  -8  -5   2   26.93    5.20
  -8  -5   2   19.77    5.20
  -8  -5   2   20.89    3.52
   7   5  -2   85.24    5.54
   7   5  -2   84.39    5.53
   7   5  -2   96.92    7.56
  -7  -5   2   84.21    6.27
  -7  -5   2   82.05    7.79
  -7  -5   2   85.58    7.18
   6   5  -2  118.31    6.56
   6   5  -2  113.56    8.10
   6   5  -2  116.66    6.52
  -6  -5   2  120.30    7.19
  -6  -5   2  105.23    8.14
  -6  -5   2  112.17    7.84
   5   5  -2  205.76    9.80
   5   5  -2  198.64   10.95
   5   5  -2  212.72    9.81
  -5  -5   2  199.72   10.69
  -5  -5   2  195.88   11.14
  -5  -5   2  162.10   10.00
   4   5  -2  454.07   22.74
   4   5  -2  490.44   21.99
   4   5  -2  495.35   21.97
  -4  -5   2  476.89   22.27
  -4  -5   2  512.88   22.77
   3   5  -2   12.06    1.88
   3   5  -2   15.28    2.09
   2   5  -2   48.24    3.04
  -2  -5   2   51.43    3.77
  -2  -5   2   43.98    3.18
   1   5  -2   44.39    3.05
   1   5  -2   42.20    3.07
   1   5  -2   42.64    2.79
  -1  -5   2   38.97    2.87
  -1  -5   2   42.99    3.42
   0   5  -2  439.49   19.76
   0   5  -2  443.09   20.09
   0  -5   2  412.26   19.81
   0  -5   2  467.47   20.28
  -1   5  -2  291.57   13.47
  -1   5  -2  285.17   13.78
   1  -5   2  297.22   13.85
   1  -5   2  289.50   13.54
  -2   5  -2   30.61    2.76
  -2   5  -2   32.14    3.05
   2  -5   2   38.28    3.05
   2  -5   2   31.97    2.78
  -3   5  -2   19.03    2.41
  -3   5  -2   11.92    2.06
   3  -5   2   14.89    2.21
   3  -5   2   14.86    2.39
  -4   5  -2   -0.03    1.20
  -4   5  -2   -0.74    0.94
   4  -5   2   -0.78    1.27
   4  -5   2    2.15    1.43
  -5   5  -2  156.38    8.56
  -5   5  -2  165.26    8.26
   5  -5   2  134.95    8.33
  -6   5  -2    0.71    1.70
  -6   5  -2    0.16    1.80
  -6   5  -2    0.73    1.95
   6  -5   2    0.52    1.65
   6  -5   2   -0.29    1.63
  -7   5  -2   28.59    4.13
  -7   5  -2   38.12    4.46
  -7   5  -2   28.74    4.35
   7  -5   2   29.58    4.14
   7  -5   2   36.46    3.95
  -8   5  -2    7.62    3.26
  -8   5  -2    5.96    2.88
  -8   5  -2    7.86    2.85
   8  -5   2    1.67    2.34
   8  -5   2   10.18    2.88
  -9   5  -2   37.20    6.21
  -9   5  -2   47.34    6.34
  -9   5  -2   43.38    5.87
   9  -5   2   32.94    5.16
   9  -5   2   37.11    5.31
 -10   5  -2  120.23    9.61
 -10   5  -2   97.32    8.55
 -10   5  -2   88.20    9.66
  10  -5   2  114.95    8.78
  10  -5   2   99.31    8.20
 -11   5  -2   -2.85    4.82
 -11   5  -2    1.75    3.75
  11  -5   2    0.55    3.91
  11  -5   2    3.79    3.73
 -12   5  -2  155.65   12.34
 -12   5  -2  188.16   14.32
 -12   5  -2  154.39   13.27
  12  -5   2  152.77   11.27
  11   4  -2    0.99    2.79
  11   4  -2    0.55    5.53
 -11  -4   2    6.60    6.42
 -11  -4   2   -3.21    5.71
 -11  -4   2   -0.35    4.07
  10   4  -2   33.10    5.67
  10   4  -2   27.75    3.60
  10   4  -2   33.56    4.47
 -10  -4   2   44.44    7.06
 -10  -4   2   41.05    7.38
 -10  -4   2   42.28    6.55
   9   4  -2   82.38    7.43
   9   4  -2   80.33    5.42
   9   4  -2   66.11    5.40
  -9  -4   2   71.25    6.89
  -9  -4   2   74.49    8.35
  -9  -4   2   78.75    8.40
   8   4  -2   32.72    5.27
   8   4  -2   35.30    3.79
   8   4  -2   32.87    3.57
  -8  -4   2   46.01    6.40
  -8  -4   2   30.12    4.72
  -8  -4   2   36.93    5.87
   7   4  -2    0.04    2.56
   7   4  -2   -0.44    1.59
   7   4  -2    0.87    1.53
  -7  -4   2    2.05    2.18
  -7  -4   2   -1.23    3.20
  -7  -4   2    2.59    2.97
   6   4  -2    2.07    1.39
   6   4  -2    3.26    1.37
   6   4  -2    3.15    2.43
  -6  -4   2    2.51    1.79
  -6  -4   2   -1.48    1.97
  -6  -4   2    3.81    2.25
   5   4  -2   55.30    3.69
   5   4  -2   57.25    4.87
   5   4  -2   58.58    3.76
  -5  -4   2   56.78    4.12
  -5  -4   2   49.27    4.81
  -5  -4   2   61.66    4.67
   4   4  -2  755.08   32.85
   4   4  -2  763.37   33.70
   4   4  -2  760.56   32.82
  -4  -4   2  754.50   33.42
  -4  -4   2  739.58   33.73
  -4  -4   2  685.20   33.03
   3   4  -2 1724.70   74.15
   3   4  -2 1688.55   74.18
   3   4  -2 1697.89   74.76
  -3  -4   2 1690.76   74.81
  -3  -4   2 1751.78   74.64
  -3  -4   2 1713.06   74.37
   2   4  -2  399.83   18.09
   2   4  -2  402.27   18.54
   2   4  -2  404.53   18.20
  -2  -4   2  398.79   18.26
  -2  -4   2  423.97   18.55
   1   4  -2  238.02   10.59
   1   4  -2  219.17   10.71
   1   4  -2  226.00   10.78
  -1  -4   2  240.05   11.00
  -1  -4   2  231.46   10.69
   0   4  -2  288.07   12.96
   0   4  -2  290.70   13.22
   0  -4   2  295.85   13.32
   0  -4   2  267.38   12.98
  -1   4  -2  337.29   14.78
  -1   4  -2  319.83   14.98
   1  -4   2  321.25   14.97
   1  -4   2  320.75   14.79
  -2   4  -2  656.30   29.24
  -2   4  -2  661.49   29.43
   2  -4   2  636.30   29.22
   2  -4   2  682.84   29.38
  -3   4  -2  397.28   18.04
  -3   4  -2  392.22   18.45
  -3   4  -2  416.77   18.41
   3  -4   2  387.90   18.32
   3  -4   2  405.69   18.37
  -4   4  -2   32.20    3.12
  -4   4  -2   27.24    3.04
  -4   4  -2   32.14    2.72
   4  -4   2   30.75    3.01
   4  -4   2   30.56    3.04
  -5   4  -2   15.40    2.40
  -5   4  -2   13.81    2.34
  -5   4  -2   11.07    2.35
   5  -4   2   12.54    2.36
   5  -4   2   14.37    2.34
  -6   4  -2  302.31   14.65
  -6   4  -2  283.24   14.37
  -6   4  -2  276.92   14.28
   6  -4   2  293.16   14.26
   6  -4   2  289.94   14.34
  -7   4  -2   70.35    5.55
  -7   4  -2   62.83    5.46
  -7   4  -2   53.40    5.14
   7  -4   2   71.16    5.25
   7  -4   2   61.09    5.14
  -8   4  -2   -0.52    2.50
  -8   4  -2   -0.23    2.63
  -8   4  -2    3.28    2.39
   8  -4   2    3.58    2.19
   8  -4   2    0.73    2.13
  -9   4  -2    8.92    3.77
  -9   4  -2   -2.14    2.75
  -9   4  -2    0.85    3.34
   9  -4   2   -0.52    2.74
   9  -4   2    0.27    2.63
 -10   4  -2  362.62   18.30
 -10   4  -2  272.45   16.89
 -10   4  -2  337.74   18.22
  10  -4   2  325.56   16.91
  10  -4   2  294.25   16.66
 -11   4  -2   12.31    5.21
  11  -4   2    5.11    3.99
 -12   4  -2   -0.60    6.02
 -12   4  -2   -6.06    4.09
 -12   4  -2   13.39    6.02
  12  -4   2    5.56    5.17
  12  -4   2    1.92    4.15
  12   3  -2   24.29    3.40
 -12  -3   2   19.17    8.56
 -12  -3   2   30.19    6.14
 -12  -3   2   36.07    8.24
  11   3  -2    3.01    2.65
  11   3  -2   13.79    5.80
 -11  -3   2    6.15    5.95
 -11  -3   2   -0.68    4.06
  10   3  -2    3.21    4.15
  10   3  -2    5.06    2.19
 -10  -3   2    7.75    5.21
 -10  -3   2    5.35    4.92
 -10  -3   2    6.98    3.54
   9   3  -2   66.58    5.02
   9   3  -2   65.31    7.38
   9   3  -2   78.81    5.01
  -9  -3   2   60.06    6.21
  -9  -3   2   54.49    8.03
  -9  -3   2   72.82    8.04
   8   3  -2   11.35    3.45
   8   3  -2    7.25    1.98
   8   3  -2    5.31    1.95
  -8  -3   2    7.82    3.30
  -8  -3   2    9.48    2.70
  -8  -3   2    7.11    3.61
   7   3  -2   64.38    4.45
   7   3  -2   61.16    4.36
   7   3  -2   66.78    6.14
  -7  -3   2   50.46    6.39
  -7  -3   2   71.03    5.24
  -7  -3   2   64.96    5.85
   6   3  -2  524.84   22.71
   6   3  -2  505.46   23.85
   6   3  -2  495.93   22.61
  -6  -3   2  510.87   23.45
  -6  -3   2  519.46   24.08
  -6  -3   2  441.16   22.92
   5   3  -2    2.31    1.86
   5   3  -2    3.46    1.11
   5   3  -2    0.55    0.95
  -5  -3   2    1.65    1.25
  -5  -3   2    1.71    1.78
  -5  -3   2    2.62    1.73
   4   3  -2   10.77    1.62
  -4  -3   2    6.17    1.41
   3   3  -2  326.68   14.92
   3   3  -2  314.10   15.52
   3   3  -2  349.08   14.99
  -3  -3   2  341.80   15.67
  -3  -3   2  332.01   15.30
   2   3  -2   10.66    1.21
   2   3  -2   14.39    1.41
   2   3  -2   11.27    1.79
  -2  -3   2   11.74    1.38
  -2  -3   2   15.80    1.76
   1   3  -2  364.37   16.64
   1   3  -2  372.27   16.42
   1   3  -2  364.21   16.51
  -1  -3   2  392.08   16.73
  -1  -3   2  370.42   16.53
   0   3  -2 6472.95  287.97
   0  -3   2 6502.39  288.23
  -1   3  -2    4.74    0.97
  -1   3  -2    3.30    1.20
   1  -3   2    3.22    0.89
   1  -3   2    5.29    1.23
  -2   3  -2  863.76   38.60
  -2   3  -2  902.51   38.94
  -2   3  -2  850.28   38.97
   2  -3   2  902.83   38.94
   2  -3   2  920.33   38.98
  -3   3  -2  445.90   20.82
  -3   3  -2  475.11   20.89
  -3   3  -2  464.59   20.60
   3  -3   2  465.20   20.82
   3  -3   2  449.91   20.77
  -4   3  -2   32.93    3.09
  -4   3  -2   37.26    3.16
  -4   3  -2   34.31    2.87
   4  -3   2   32.99    2.87
   4  -3   2   27.37    2.88
  -5   3  -2   30.25    3.27
  -5   3  -2   31.73    3.35
   5  -3   2   33.96    3.33
   5  -3   2   33.92    3.34
  -6   3  -2  204.49   11.03
  -6   3  -2  192.36   11.04
  -6   3  -2  230.37   11.09
   6  -3   2  186.31   10.86
   6  -3   2  241.08   11.06
  -7   3  -2   11.37    2.92
  -7   3  -2   10.87    2.56
  -7   3  -2   12.78    2.80
   7  -3   2   16.40    2.85
   7  -3   2   13.22    3.08
   7  -3   2    9.44    2.52
  -8   3  -2    5.55    2.98
  -8   3  -2    5.60    2.73
  -8   3  -2    5.09    2.42
   8  -3   2    6.54    2.27
   8  -3   2    2.99    2.80
   8  -3   2    2.58    2.24
  -9   3  -2  172.59   10.82
  -9   3  -2  132.38   10.37
  -9   3  -2  147.16    9.89
   9  -3   2  149.09    9.44
   9  -3   2  173.79   10.65
   9  -3   2  151.32    9.58
 -10   3  -2   13.57    4.98
 -10   3  -2    9.41    3.99
 -10   3  -2   17.85    5.29
  10  -3   2    8.15    3.42
 -11   3  -2   50.30    7.23
 -11   3  -2   46.37    7.59
  11  -3   2   53.60    7.67
  11  -3   2   48.47    6.51
 -12   3  -2  112.10   12.16
 -12   3  -2   86.33    9.93
 -12   3  -2   86.06   10.72
  12  -3   2  109.49    9.99
  12  -3   2   95.47    9.17
  12   2  -2   -5.42    3.00
  12   2  -2    7.74    2.86
  12   2  -2   -1.05    6.27
 -12  -2   2    1.05    4.63
 -12  -2   2    7.11    7.02
 -12  -2   2  -12.12    6.82
  11   2  -2   28.44    4.70
  11   2  -2   25.80    3.74
  11   2  -2   45.20    7.11
 -11  -2   2   17.25    4.26
 -11  -2   2   43.81    7.20
  10   2  -2    1.42    2.18
  10   2  -2    5.42    3.73
 -10  -2   2    2.34    3.16
 -10  -2   2    2.66    4.82
   9   2  -2   21.40    3.44
   9   2  -2   14.64    4.24
   9   2  -2   14.38    2.37
  -9  -2   2   25.61    4.80
  -9  -2   2   19.11    4.88
  -9  -2   2   21.19    3.41
   8   2  -2   86.17    7.91
   8   2  -2  123.49    6.61
   8   2  -2  101.91    6.42
  -8  -2   2  115.08    8.95
  -8  -2   2  109.05    7.80
  -8  -2   2  119.04    7.39
   7   2  -2   25.68    4.47
   7   2  -2   32.31    3.05
   7   2  -2   24.69    2.85
  -7  -2   2   24.10    3.64
  -7  -2   2   27.88    4.24
   6   2  -2  227.24   11.17
   6   2  -2  235.82   12.37
   6   2  -2  236.77   11.23
  -6  -2   2  237.39   11.61
  -6  -2   2  229.86   11.91
  -6  -2   2  234.13   12.57
   5   2  -2 1144.05   49.04
   5   2  -2 1120.64   49.00
   5   2  -2 1104.49   49.91
  -5  -2   2 1118.04   50.00
  -5  -2   2 1139.44   49.51
  -5  -2   2 1102.05   49.27
   4   2  -2 1205.08   52.45
   4   2  -2 1223.58   52.48
   4   2  -2 1223.20   53.25
  -4  -2   2 1185.96   52.67
  -4  -2   2 1207.48   52.81
  -4  -2   2 1196.67   53.25
   3   2  -2  989.06   43.66
   3   2  -2 1008.78   44.32
   3   2  -2 1011.91   43.67
  -3  -2   2 1003.93   43.94
  -3  -2   2 1006.17   43.86
  -3  -2   2 1021.65   44.36
   2   2  -2   62.72    3.12
   2   2  -2   63.21    3.70
   2   2  -2   65.73    3.15
  -2  -2   2   67.76    3.42
  -2  -2   2   64.36    3.74
  -2  -2   2   64.43    3.31
   1   2  -2 6440.77  281.44
  -1  -2   2 6382.29  281.18
   0   2  -2 1111.62   47.57
   0  -2   2 1088.31   47.60
  -1   2  -2 1031.81   43.77
  -1   2  -2  994.00   43.69
   1  -2   2 1006.91   43.74
   1  -2   2  994.98   43.70
  -2   2  -2  920.30   40.14
  -2   2  -2  846.09   40.31
  -2   2  -2  998.03   40.46
   2  -2   2  990.20   40.43
   2  -2   2  872.30   40.31
   2  -2   2  916.33   40.15
  -3   2  -2  401.58   18.95
  -3   2  -2  432.82   19.12
  -3   2  -2  414.76   18.90
   3  -2   2  415.53   19.02
   3  -2   2  446.63   19.03
   3  -2   2  408.58   18.87
  -4   2  -2   21.74    2.64
  -4   2  -2   23.64    2.63
   4  -2   2   23.11    2.53
   4  -2   2   23.28    2.67
  -5   2  -2   57.44    4.31
  -5   2  -2   59.07    4.18
  -5   2  -2   53.87    4.34
   5  -2   2   60.66    4.15
   5  -2   2   51.73    4.13
   5  -2   2   56.73    4.19
  -6   2  -2   32.80    3.91
  -6   2  -2   29.83    3.82
  -6   2  -2   34.80    3.56
   6  -2   2   24.24    3.64
   6  -2   2   41.92    3.62
  -7   2  -2   81.92    6.34
  -7   2  -2   74.45    5.68
  -7   2  -2   81.52    5.70
   7  -2   2   76.71    5.67
   7  -2   2   80.99    5.70
   7  -2   2   66.66    5.75
  -8   2  -2   21.98    4.06
  -8   2  -2   20.98    3.55
  -8   2  -2   17.36    3.91
   8  -2   2   20.08    3.71
   8  -2   2   19.58    3.31
   8  -2   2   19.92    3.35
  -9   2  -2   24.08    3.90
  -9   2  -2   27.29    5.28
  -9   2  -2   22.68    4.90
   9  -2   2   21.83    3.70
   9  -2   2   18.60    3.62
   9  -2   2   25.48    4.57
 -10   2  -2   72.81    7.34
 -10   2  -2   85.99    9.60
 -10   2  -2   92.89    9.83
  10  -2   2   74.92    7.02
  10  -2   2   68.93    8.03
  10  -2   2   74.55    7.17
 -11   2  -2   56.28    8.02
 -11   2  -2   55.29    7.43
 -11   2  -2   60.41    9.73
  11  -2   2   73.39    7.73
  11  -2   2   52.07    8.41
  11  -2   2   54.93    6.90
 -12   2  -2    8.19    6.80
 -12   2  -2   29.16    5.88
 -12   2  -2   16.80    6.50
  12  -2   2   39.51    6.08
  12  -2   2   23.49    5.06
  12   1  -2   17.72    5.75
  12   1  -2    0.22    3.09
  12   1  -2    4.91    3.09
 -12  -1   2   -3.70    6.45
 -12  -1   2    3.12    5.74
 -12  -1   2    4.71    4.44
  11   1  -2   16.28    3.08
  11   1  -2    8.37    5.20
  11   1  -2   12.80    3.08
 -11  -1   2   13.25    6.05
 -11  -1   2   15.25    4.29
 -11  -1   2   10.90    5.50
  10   1  -2    6.43    4.25
 -10  -1   2    3.97    4.57
 -10  -1   2   -5.56    2.63
 -10  -1   2   -3.02    4.31
   9   1  -2   78.85    5.70
   9   1  -2   90.96    8.07
  -9  -1   2   87.49    8.10
  -9  -1   2   87.40    6.93
  -9  -1   2  103.57    8.94
   8   1  -2   22.01    3.02
   8   1  -2   13.61    3.55
  -8  -1   2   18.29    4.34
   7   1  -2  246.01   12.34
   7   1  -2  257.39   13.77
  -7  -1   2  255.83   13.70
  -7  -1   2  259.02   13.27
  -7  -1   2  265.77   12.91
   6   1  -2   63.05    4.01
   6   1  -2   59.09    3.99
   6   1  -2   65.49    5.08
  -6  -1   2   71.39    5.47
  -6  -1   2   62.75    4.40
  -6  -1   2   63.11    4.64
   5   1  -2  504.57   24.19
   5   1  -2  545.31   23.39
   5   1  -2  520.96   23.34
  -5  -1   2  514.42   23.74
  -5  -1   2  543.33   24.37
  -5  -1   2  513.49   23.58
   4   1  -2  266.07   11.94
   4   1  -2  256.88   12.64
  -4  -1   2  247.05   12.09
  -4  -1   2  272.51   12.25
  -4  -1   2  268.62   12.75
   3   1  -2  986.62   43.70
   3   1  -2  995.40   43.09
   3   1  -2  992.67   43.07
  -3  -1   2  980.57   43.27
  -3  -1   2 1020.83   43.77
  -3  -1   2  995.35   43.24
   2   1  -2 1042.99   51.74
   2   1  -2 1276.10   52.38
  -2  -1   2 1228.24   51.95
  -2  -1   2 1273.45   52.38
   1   1  -2  397.47   17.29
  -1  -1   2  391.13   17.29
   0   1  -2  882.66   38.05
  -1   1  -2  189.63    8.73
  -1   1  -2  197.53    8.54
  -1   1  -2  189.88    8.69
   1  -1   2  187.09    8.69
   1  -1   2  193.62    8.52
   1  -1   2  194.25    8.74
  -2   1  -2    5.68    1.05
  -2   1  -2    5.54    1.08
  -2   1  -2    5.08    1.21
   2  -1   2    6.72    1.06
   2  -1   2    3.96    1.14
   2  -1   2    7.38    1.20
  -3   1  -2   15.43    1.88
  -3   1  -2   16.69    1.78
  -3   1  -2   12.46    1.92
   3  -1   2   13.95    1.79
   3  -1   2   14.57    1.92
   3  -1   2   17.56    1.92
  -4   1  -2   -1.66    1.19
  -4   1  -2   -0.68    1.05
  -4   1  -2    0.78    1.02
   4  -1   2   -0.60    1.28
   4  -1   2   -0.25    1.02
   4  -1   2    0.07    1.19
  -5   1  -2    3.49    1.49
  -5   1  -2    2.90    1.91
  -5   1  -2    6.68    1.63
   5  -1   2    4.01    1.63
   5  -1   2    5.45    1.65
   5  -1   2    6.24    1.57
  -6   1  -2   17.28    2.91
  -6   1  -2   21.36    3.55
  -6   1  -2   23.79    3.67
   6  -1   2   20.15    2.91
   6  -1   2   18.11    3.16
  -7   1  -2   29.46    3.99
  -7   1  -2   49.15    4.78
  -7   1  -2   44.23    4.71
   7  -1   2   41.20    4.35
   7  -1   2   39.54    4.48
   7  -1   2   36.61    4.17
  -8   1  -2   92.32    7.17
  -8   1  -2  117.00    8.47
  -8   1  -2  106.52    7.99
   8  -1   2  101.45    7.24
   8  -1   2  106.98    7.04
   8  -1   2   98.91    7.62
  -9   1  -2   25.83    5.07
  -9   1  -2   34.22    5.64
  -9   1  -2   21.58    3.69
   9  -1   2   19.66    4.12
   9  -1   2   28.04    4.15
   9  -1   2   27.42    4.10
 -10   1  -2   14.84    3.65
 -10   1  -2   14.77    5.72
 -10   1  -2   27.81    5.81
  10  -1   2   19.15    4.32
  10  -1   2   21.01    4.93
  10  -1   2   13.10    3.85
 -11   1  -2   54.19    9.07
 -11   1  -2   56.76    8.18
 -11   1  -2   62.42    7.51
  11  -1   2   45.45    7.13
  11  -1   2   46.41    6.76
 -12   1  -2   14.30    6.75
 -12   1  -2   10.75    4.91
 -12   1  -2   -2.61    6.57
  12  -1   2    8.45    4.55
  12  -1   2   12.52    5.85
  12  -1   2   19.02    5.19
  12   0  -2   50.90    5.63
  12   0  -2   46.40    5.94
 -12   0   2   36.86    7.75
 -12   0   2   28.84    5.60
 -12   0   2   51.19    8.27
  11   0  -2   10.18    2.90
 -11   0   2   13.29    5.54
 -11   0   2   16.16    6.16
 -11   0   2   16.57    4.15
  10   0  -2   18.65    3.13
  10   0  -2   15.44    4.29
 -10   0   2   20.54    4.06
 -10   0   2   28.55    5.99
 -10   0   2   23.10    5.18
   9   0  -2   23.07    4.61
   9   0  -2   22.22    3.03
   9   0  -2   22.03    3.36
  -9   0   2   28.30    5.41
  -9   0   2   17.26    3.40
  -9   0   2   30.24    4.65
   8   0  -2  270.57   12.89
   8   0  -2  260.95   14.43
   8   0  -2  260.58   12.85
  -8   0   2  245.86   14.61
  -8   0   2  274.29   13.53
  -8   0   2  255.17   13.82
   7   0  -2   87.10    5.05
   7   0  -2   83.93    5.05
   7   0  -2   82.14    6.34
  -7   0   2   71.75    5.55
  -7   0   2   80.96    6.13
  -7   0   2   86.96    5.60
   6   0  -2   62.07    4.80
   6   0  -2   59.65    3.85
   6   0  -2   68.01    3.99
  -6   0   2   62.45    4.25
  -6   0   2   61.30    4.94
  -6   0   2   61.37    4.40
   5   0  -2  407.63   20.13
   5   0  -2  416.29   19.34
   5   0  -2  427.93   19.33
  -5   0   2  405.72   19.49
  -5   0   2  454.48   20.31
  -5   0   2  470.82   19.79
   4   0  -2    2.58    0.85
   4   0  -2    2.77    1.35
   4   0  -2    2.89    0.80
  -4   0   2    3.91    1.03
  -4   0   2    0.93    1.47
  -4   0   2    2.97    0.95
   3   0  -2   86.19    4.57
   3   0  -2   96.09    4.62
   3   0  -2   91.65    5.26
  -3   0   2  103.04    4.83
  -3   0   2  107.67    5.37
   2   0  -2  212.93    9.72
   2   0  -2  190.67    9.14
  -2   0   2  219.04    9.72
  -2   0   2  215.61    9.25
  -2   0   2  209.89    9.26
   0   0   2 3482.98  153.13
  -1   0  -2  866.07   36.28
  -1   0  -2  752.65   36.11
   1   0   2  844.02   36.18
   1   0   2  812.50   36.15
   1   0   2  892.25   36.29
  -2   0  -2 5595.79  251.91
  -3   0  -2   34.23    2.56
  -3   0  -2   39.52    2.96
  -3   0  -2   40.30    2.93
   3   0   2   38.60    2.81
   3   0   2   36.51    2.79
   3   0   2   35.59    2.67
  -4   0  -2  292.85   13.94
  -4   0  -2  269.92   13.56
  -4   0  -2  309.30   13.99
   4   0   2  293.41   13.88
   4   0   2  284.05   13.63
   4   0   2  288.69   13.76
  -5   0  -2   44.70    4.14
  -5   0  -2   50.27    3.73
  -5   0  -2   46.93    4.08
   5   0   2   39.96    3.89
   5   0   2   42.99    3.78
   5   0   2   51.87    3.78
  -6   0  -2   46.45    4.13
   6   0   2   57.25    4.63
   6   0   2   45.59    4.04
  -7   0  -2    2.43    1.91
  -7   0  -2    5.44    2.59
  -7   0  -2    3.91    2.10
   7   0   2    5.09    2.18
   7   0   2    5.51    2.34
   7   0   2    4.98    2.05
  -8   0  -2   44.56    5.99
  -8   0  -2   41.54    6.43
  -8   0  -2   42.51    5.08
   8   0   2   42.20    4.76
   8   0   2   40.69    5.17
   8   0   2   49.68    5.36
  -9   0  -2  103.43    9.31
  -9   0  -2   99.03    9.01
  -9   0  -2   89.84    7.50
   9   0   2   89.68    7.32
   9   0   2  100.53    8.21
   9   0   2   99.12    7.18
 -10   0  -2   13.06    3.60
 -10   0  -2   15.75    5.38
 -10   0  -2   16.39    5.35
  10   0   2   12.39    3.60
  10   0   2   17.96    3.73
  10   0   2   17.32    4.76
 -11   0  -2   -1.39    3.58
 -11   0  -2    3.62    5.76
 -11   0  -2   -0.33    5.16
  11   0   2    6.26    4.78
  11   0   2   -5.79    3.91
  11   0   2    1.63    3.76
 -12   0  -2    8.43    6.82
 -12   0  -2    8.51    4.73
 -12   0  -2    5.12    6.36
  12   0   2    7.02    5.54
  12   0   2   18.35    4.61
  12   0   2    7.07    6.11
  12  -1  -2   19.70    3.78
 -12   1   2   20.90    7.22
 -12   1   2   17.57    4.64
 -12   1   2   32.86    7.86
  11  -1  -2   21.00    3.50
  11  -1  -2   32.25    5.26
 -11   1   2   18.18    6.01
 -11   1   2   21.55    6.35
 -11   1   2   22.65    4.39
  10  -1  -2   32.31    4.22
  10  -1  -2   25.92    4.21
 -10   1   2   38.06    6.69
 -10   1   2   28.01    4.19
   9  -1  -2   10.61    2.23
   9  -1  -2    9.62    3.51
  -9   1   2   11.43    3.29
  -9   1   2   10.09    4.04
  -9   1   2    5.37    2.49
   8  -1  -2    7.20    2.02
   8  -1  -2    8.49    1.91
   8  -1  -2    6.70    3.26
  -8   1   2    6.57    2.65
  -8   1   2    9.49    2.39
  -8   1   2    1.55    3.21
   7  -1  -2   57.42    4.06
   7  -1  -2   52.48    5.11
   7  -1  -2   61.77    4.02
  -7   1   2   57.80    4.42
  -7   1   2   57.65    5.22
  -7   1   2   43.41    4.34
   6  -1  -2   60.01    3.86
   6  -1  -2   56.79    3.78
   6  -1  -2   52.38    4.65
  -6   1   2   66.46    4.41
  -6   1   2   61.39    4.94
  -6   1   2   53.40    3.98
   5  -1  -2   19.67    2.81
   5  -1  -2   19.31    2.04
   5  -1  -2   17.17    2.11
  -5   1   2   20.76    2.91
  -5   1   2   17.14    2.25
  -5   1   2   20.72    2.46
   4  -1  -2   34.72    2.35
   4  -1  -2   33.45    3.02
   4  -1  -2   31.91    2.23
  -4   1   2   33.63    2.87
  -4   1   2   29.75    2.35
  -4   1   2   35.35    2.50
   3  -1  -2   49.08    2.59
   3  -1  -2   43.04    2.59
  -3   1   2   45.10    2.74
  -3   1   2   48.68    2.68
  -3   1   2   46.75    3.15
   2  -1  -2   90.51    4.26
   2  -1  -2   92.94    4.22
  -2   1   2   92.01    4.32
  -2   1   2   90.63    4.34
   1  -1  -2  742.68   33.04
  -1   1   2  789.24   33.12
   0  -1  -2  452.98   22.15
   0  -1  -2  556.01   22.35
   0   1   2  498.62   22.19
   0   1   2  532.01   22.34
  -1  -1  -2  949.76   41.72
  -1  -1  -2  967.83   41.89
   1   1   2  951.94   41.74
   1   1   2  974.79   41.87
  -2  -1  -2 1298.93   55.35
  -2  -1  -2 1232.12   55.12
  -2  -1  -2 1306.21   55.35
   2   1   2 1300.44   55.29
   2   1   2 1254.39   55.28
   2   1   2 1220.56   55.13
  -3  -1  -2   16.92    2.29
  -3  -1  -2   11.48    1.82
  -3  -1  -2   15.79    2.23
   3   1   2   15.22    1.95
   3   1   2   17.93    2.12
   3   1   2   14.09    1.93
  -4  -1  -2    5.72    1.69
  -4  -1  -2    3.30    1.63
  -4  -1  -2    3.78    1.32
   4   1   2    5.42    1.48
   4   1   2    4.52    1.43
   4   1   2    3.97    1.73
  -5  -1  -2   27.16    3.02
  -5  -1  -2   21.79    3.27
  -5  -1  -2   27.63    3.52
   5   1   2   23.81    3.17
   5   1   2   18.61    2.93
   5   1   2   26.60    2.96
  -6  -1  -2    3.50    2.13
  -6  -1  -2    1.88    1.75
  -6  -1  -2    1.32    1.95
   6   1   2    2.11    1.91
   6   1   2    1.72    1.44
   6   1   2   -1.55    1.65
  -7  -1  -2   26.72    4.22
  -7  -1  -2   17.34    3.16
  -7  -1  -2   22.11    4.01
   7   1   2   21.97    3.73
   7   1   2   22.87    3.69
   7   1   2   25.51    3.61
  -8  -1  -2    1.90    2.68
  -8  -1  -2    4.15    3.33
  -8  -1  -2    4.95    3.47
   8   1   2    1.02    2.72
   8   1   2    1.06    2.40
   8   1   2    2.30    2.05
  -9  -1  -2   24.97    5.54
  -9  -1  -2   26.00    4.45
  -9  -1  -2   23.52    4.65
   9   1   2   33.48    4.90
   9   1   2   14.81    3.49
   9   1   2   17.58    4.21
 -10  -1  -2  105.26   10.32
 -10  -1  -2  103.44    8.54
  10   1   2  120.01    8.66
  10   1   2  101.90    8.32
  10   1   2  104.84    9.21
 -11  -1  -2   18.80    6.34
 -11  -1  -2   10.83    4.36
 -11  -1  -2   -1.97    5.51
  11   1   2    9.49    4.45
  11   1   2   13.16    4.60
  11   1   2    9.20    5.29
 -12  -1  -2   -6.14    4.52
 -12  -1  -2    3.27    7.35
 -12  -1  -2    7.62    6.32
  12   1   2    2.09    6.69
  12   1   2    4.85    4.56
  13  -2  -2    5.00    3.33
 -13   2   2    1.55    4.68
 -13   2   2   17.43   12.60
 -13   2   2   -0.44    7.40
  12  -2  -2    9.60    3.32
  12  -2  -2    9.81    3.43
 -12   2   2    9.26    6.32
 -12   2   2    8.84    6.19
 -12   2   2    5.07    4.33
  11  -2  -2    8.08    2.58
  11  -2  -2   -2.65    2.62
 -11   2   2    0.73    5.15
 -11   2   2    1.90    3.23
 -11   2   2    0.29    5.36
  10  -2  -2  128.48    7.85
  10  -2  -2  126.06    7.78
 -10   2   2  122.46    9.23
 -10   2   2  120.37    8.79
 -10   2   2  136.76   10.93
   9  -2  -2  159.31   10.14
   9  -2  -2  204.91   10.24
  -9   2   2  192.52   10.93
  -9   2   2  208.66   12.10
  -9   2   2  200.33   11.36
   8  -2  -2  119.16    7.27
   8  -2  -2  136.43    7.31
  -8   2   2  118.85    8.89
  -8   2   2  113.88    7.99
  -8   2   2  140.30    7.95
   7  -2  -2   19.64    2.73
   7  -2  -2   20.93    2.59
  -7   2   2   17.49    3.43
  -7   2   2   18.93    2.89
  -7   2   2   18.48    2.99
   6  -2  -2    3.62    1.24
   6  -2  -2    2.75    1.32
  -6   2   2    6.82    1.82
  -6   2   2    4.64    2.10
  -6   2   2    2.65    1.40
   5  -2  -2   15.83    2.04
   5  -2  -2   12.05    1.95
  -5   2   2   16.61    2.49
  -5   2   2   14.05    2.38
  -5   2   2   13.68    2.16
   4  -2  -2    9.93    1.60
   4  -2  -2    8.53    1.46
  -4   2   2    9.41    1.47
  -4   2   2   10.56    1.81
   3  -2  -2   23.99    1.98
  -3   2   2   35.25    2.20
  -3   2   2   25.99    2.14
   2  -2  -2   51.49    2.70
   2  -2  -2   43.11    2.64
  -2   2   2   54.02    2.80
  -2   2   2   43.65    2.76
   1  -2  -2 1234.36   50.31
   1  -2  -2 1126.88   50.16
  -1   2   2 1182.39   50.34
  -1   2   2 1096.50   50.17
   0  -2  -2  142.18    6.98
   0  -2  -2  163.26    7.27
   0   2   2  153.98    7.25
   0   2   2  142.42    6.99
  -1  -2  -2  910.06   38.42
  -1  -2  -2  859.89   38.19
   1   2   2  836.40   38.17
   1   2   2  892.44   38.38
  -2  -2  -2   40.33    3.01
  -2  -2  -2   37.66    2.67
   2   2   2   39.21    2.89
   2   2   2   34.30    2.78
   2   2   2   38.47    2.66
  -3  -2  -2   98.34    5.38
  -3  -2  -2   97.99    5.71
   3   2   2   88.42    5.43
   3   2   2   95.46    5.63
   3   2   2  104.25    5.43
  -4  -2  -2  402.31   19.21
  -4  -2  -2  409.32   18.80
  -4  -2  -2  405.28   19.11
   4   2   2  408.46   19.15
   4   2   2  398.53   18.84
   4   2   2  409.35   18.79
  -5  -2  -2   99.92    6.46
  -5  -2  -2  105.97    6.56
   5   2   2   97.01    6.48
   5   2   2   91.32    5.82
   5   2   2  101.46    6.12
  -6  -2  -2  116.35    7.79
  -6  -2  -2  106.09    6.93
  -6  -2  -2  111.14    7.61
   6   2   2  112.28    7.36
   6   2   2  122.55    6.98
   6   2   2  113.24    7.04
  -7  -2  -2  242.63   13.06
  -7  -2  -2  254.43   14.07
  -7  -2  -2  251.59   13.76
   7   2   2  251.26   13.72
   7   2   2  245.42   13.07
   7   2   2  251.99   12.96
  -8  -2  -2   39.36    6.48
  -8  -2  -2   26.49    4.16
  -8  -2  -2   39.70    6.48
   8   2   2   40.02    5.55
   8   2   2   39.21    4.66
   8   2   2   32.77    4.68
  -9  -2  -2    6.24    4.06
  -9  -2  -2   -1.85    2.85
  -9  -2  -2   -7.52    3.73
   9   2   2   -0.62    3.28
   9   2   2    1.07    3.25
   9   2   2   -2.82    2.69
 -10  -2  -2   14.61    5.44
 -10  -2  -2    4.89    3.26
 -10  -2  -2    5.30    4.95
  10   2   2    3.33    4.27
  10   2   2   10.53    3.96
  10   2   2    3.11    3.63
 -11  -2  -2    5.58    5.41
 -11  -2  -2   21.80    6.33
 -11  -2  -2   12.39    4.54
  11   2   2   20.03    4.66
  11   2   2   19.11    5.96
 -12  -2  -2   11.60    7.29
 -12  -2  -2   28.77    6.55
  12   2   2   24.99    5.93
  13  -3  -2   13.10    4.26
  13  -3  -2    2.07    3.47
 -13   3   2    6.97    5.34
 -13   3   2   17.26    7.76
 -13   3   2    0.32    7.16
  12  -3  -2   19.33    3.73
  12  -3  -2   25.32    3.95
 -12   3   2   10.49    6.69
 -12   3   2   18.94    4.73
 -12   3   2   23.50    6.54
  11  -3  -2   22.94    3.60
  11  -3  -2   19.80    3.57
 -11   3   2   21.20    4.15
 -11   3   2   20.34    5.74
  10  -3  -2   13.53    2.88
  10  -3  -2    8.99    2.77
 -10   3   2   12.09    4.69
 -10   3   2   13.17    3.27
 -10   3   2    6.59    3.82
   9  -3  -2    4.27    2.13
   9  -3  -2    3.58    2.32
  -9   3   2    4.72    2.87
  -9   3   2    2.86    2.30
  -9   3   2    3.18    3.50
   8  -3  -2  260.89   13.64
   8  -3  -2  289.22   13.61
  -8   3   2  270.14   14.88
  -8   3   2  264.78   14.27
  -8   3   2  297.73   14.25
   7  -3  -2   33.58    3.37
   7  -3  -2   30.18    3.13
  -7   3   2   43.03    4.62
  -7   3   2   36.52    4.00
  -7   3   2   28.86    3.50
   6  -3  -2    3.83    1.47
   6  -3  -2    2.50    1.27
  -6   3   2    2.97    1.83
  -6   3   2    3.68    1.63
  -6   3   2    2.93    1.48
   5  -3  -2  204.71   10.26
   5  -3  -2  225.33   10.48
  -5   3   2  222.57   10.65
  -5   3   2  201.43   10.49
  -5   3   2  219.41   11.01
   4  -3  -2    2.92    1.01
   4  -3  -2    1.10    0.89
  -4   3   2    2.86    1.15
  -4   3   2    3.22    1.40
  -4   3   2    1.93    1.06
   3  -3  -2  983.20   43.08
   3  -3  -2  986.14   43.12
  -3   3   2 1019.25   43.21
  -3   3   2  960.71   43.23
   2  -3  -2 1234.58   55.83
   2  -3  -2 1299.88   55.91
  -2   3   2 1310.71   56.05
  -2   3   2 1303.20   55.90
   1  -3  -2   77.66    4.21
   1  -3  -2   82.20    4.49
  -1   3   2   83.17    4.59
  -1   3   2   83.35    4.30
   0  -3  -2 1032.44   48.39
   0  -3  -2 1205.08   48.79
   0   3   2 1130.44   48.72
   0   3   2 1085.22   48.45
  -1  -3  -2   97.65    5.16
  -1  -3  -2   88.81    4.85
   1   3   2   87.24    4.80
   1   3   2   90.04    5.11
  -2  -3  -2 1038.27   43.43
  -2  -3  -2  927.23   43.01
   2   3   2  974.96   43.33
   2   3   2  980.72   43.24
  -3  -3  -2   25.40    2.58
  -3  -3  -2   24.12    2.98
   3   3   2   27.03    2.64
   3   3   2   22.85    2.80
   3   3   2   25.51    2.79
  -4  -3  -2   45.58    4.23
  -4  -3  -2   46.28    3.69
   4   3   2   47.12    4.13
   4   3   2   45.94    3.89
   4   3   2   43.33    3.68
  -5  -3  -2   24.57    3.52
  -5  -3  -2   24.97    3.81
  -5  -3  -2   24.87    3.23
   5   3   2   28.52    3.20
   5   3   2   25.52    3.59
   5   3   2   26.16    3.19
  -6  -3  -2   33.13    3.89
  -6  -3  -2   29.39    4.35
  -6  -3  -2   36.63    4.95
   6   3   2   39.04    4.11
   6   3   2   36.64    4.37
   6   3   2   40.96    4.00
  -7  -3  -2  657.26   31.39
  -7  -3  -2  648.03   30.45
  -7  -3  -2  658.26   31.17
   7   3   2  621.70   30.28
   7   3   2  665.73   30.31
   7   3   2  666.04   31.17
  -8  -3  -2    3.48    3.43
  -8  -3  -2   -2.36    3.20
  -8  -3  -2    5.66    2.97
   8   3   2    0.11    2.69
   8   3   2    5.16    3.68
  -9  -3  -2   79.75    9.09
  -9  -3  -2   76.21    7.24
  -9  -3  -2   71.05    9.21
   9   3   2   80.41    6.96
   9   3   2   71.13    7.66
 -10  -3  -2    3.92    3.96
  10   3   2    6.73    4.10
  10   3   2   16.03    5.16
 -11  -3  -2    7.38    6.36
 -11  -3  -2    8.37    4.97
  11   3   2   12.41    4.49
  11   3   2   12.45    5.04
  11   3   2   10.77    5.59
  13  -4  -2    1.93    3.96
  13  -4  -2    0.51    3.67
 -13   4   2    3.93    7.26
 -13   4   2    3.13    7.28
 -13   4   2    4.00    4.98
  12  -4  -2    8.37    3.45
  12  -4  -2   10.68    3.67
 -12   4   2    7.40    5.75
 -12   4   2    1.76    4.17
  10  -4  -2   10.28    2.82
  10  -4  -2    2.26    2.35
 -10   4   2    3.37    3.00
 -10   4   2   -1.62    3.29
 -10   4   2    5.13    4.31
   9  -4  -2  398.98   19.03
   9  -4  -2  383.86   18.81
  -9   4   2  397.73   19.91
  -9   4   2  383.46   19.54
  -9   4   2  398.04   20.41
   8  -4  -2    2.27    1.75
  -8   4   2    0.50    1.86
  -8   4   2   -3.57    2.38
  -8   4   2   -3.07    1.86
   7  -4  -2   60.24    4.65
   7  -4  -2   71.32    4.59
  -7   4   2   59.84    4.98
  -7   4   2   58.16    5.40
  -7   4   2   69.89    5.11
   6  -4  -2   94.67    5.35
   6  -4  -2   86.55    5.44
  -6   4   2   92.20    5.73
  -6   4   2   88.28    6.02
  -6   4   2   86.32    5.67
   5  -4  -2 1238.59   54.89
   5  -4  -2 1263.84   54.79
  -5   4   2 1249.98   55.31
  -5   4   2 1236.58   55.09
  -5   4   2 1266.82   55.07
   4  -4  -2  212.03    9.07
   4  -4  -2  160.15    8.88
  -4   4   2  156.72    8.95
  -4   4   2  199.74    9.31
   3  -4  -2  965.75   42.40
   3  -4  -2  954.57   42.36
  -3   4   2  959.84   42.60
  -3   4   2  982.12   42.45
   2  -4  -2  783.76   31.79
   2  -4  -2  669.36   31.51
  -2   4   2  693.58   31.57
  -2   4   2  715.28   31.86
   1  -4  -2   35.49    2.51
   1  -4  -2   37.18    2.82
  -1   4   2   34.23    2.48
  -1   4   2   33.56    2.94
   0  -4  -2  125.84    6.49
   0  -4  -2  131.57    6.89
   0   4   2  130.70    6.87
   0   4   2  127.20    6.49
  -1  -4  -2  884.88   37.98
   1   4   2  840.96   37.59
   1   4   2  829.68   37.79
  -2  -4  -2  143.28    7.62
  -2  -4  -2  132.49    7.18
   2   4   2  140.31    7.26
   2   4   2  137.84    7.46
  -3  -4  -2   24.94    2.69
  -3  -4  -2   26.22    3.33
   3   4   2   28.91    3.06
   3   4   2   22.41    2.68
   3   4   2   25.64    3.04
  -4  -4  -2   38.31    3.76
  -4  -4  -2   52.52    4.54
   4   4   2   34.72    4.15
   4   4   2   48.40    4.03
  -5  -4  -2   11.12    2.76
  -5  -4  -2    6.51    2.00
   5   4   2    4.73    2.24
   5   4   2    3.33    1.96
  -6  -4  -2  201.04   11.27
  -6  -4  -2  179.48   10.33
   6   4   2  178.73   11.05
   6   4   2  196.18   10.42
  -7  -4  -2   10.41    2.93
  -7  -4  -2    7.86    3.81
   7   4   2    7.76    3.21
   7   4   2    8.01    2.91
  -8  -4  -2   12.56    3.28
  -8  -4  -2    6.24    4.37
   8   4   2    8.11    3.11
   8   4   2    9.12    3.12
   8   4   2   14.47    3.88
  -9  -4  -2   17.52    6.01
  -9  -4  -2   17.85    3.82
   9   4   2   12.70    3.68
   9   4   2   15.16    4.36
   9   4   2   10.91    3.44
 -10  -4  -2   -4.60    5.39
 -10  -4  -2    2.97    3.57
  10   4   2   -1.40    4.96
  10   4   2   -1.01    3.87
  10   4   2    1.68    3.77
 -11  -4  -2    2.46    7.07
 -11  -4  -2    1.45    5.02
  11   4   2    7.28    4.96
  11   4   2    2.97    5.38
  11   4   2    7.12    4.52
  13  -5  -2    4.10    4.12
  13  -5  -2   -4.11    3.78
 -13   5   2   17.48    6.59
 -13   5   2   -8.54    5.93
 -13   5   2   -6.01    5.04
  12  -5  -2   40.32    5.23
  12  -5  -2   39.97    5.96
 -12   5   2   32.10    5.91
 -12   5   2   35.62    7.42
 -12   5   2   32.80    5.66
  11  -5  -2   34.70    5.41
  11  -5  -2   42.61    5.55
 -11   5   2   30.50    5.32
 -11   5   2   41.55    6.54
  10  -5  -2    8.03    2.73
  10  -5  -2    9.46    2.45
 -10   5   2    4.12    2.84
 -10   5   2   15.11    4.71
 -10   5   2   13.23    4.28
   9  -5  -2   68.61    5.52
   9  -5  -2   59.70    5.50
  -9   5   2   60.64    6.19
  -9   5   2   60.43    6.59
  -9   5   2   81.25    7.26
   8  -5  -2   24.51    3.46
   8  -5  -2   25.99    3.74
  -8   5   2   27.02    4.33
  -8   5   2   29.16    4.06
  -8   5   2   24.17    4.18
   7  -5  -2  391.78   19.62
   7  -5  -2  418.30   19.48
  -7   5   2  410.74   20.00
  -7   5   2  431.95   20.13
  -7   5   2  427.76   20.33
   6  -5  -2   65.11    4.52
   6  -5  -2   64.64    4.35
  -6   5   2   66.47    4.78
  -6   5   2   65.64    4.95
  -6   5   2   48.76    4.67
   5  -5  -2    7.63    1.67
  -5   5   2    6.74    1.90
  -5   5   2   10.20    1.96
   4  -5  -2    5.86    1.53
   4  -5  -2    2.87    1.28
  -4   5   2    7.60    1.95
  -4   5   2    5.15    1.51
   3  -5  -2 1063.33   46.27
   3  -5  -2 1047.77   46.18
  -3   5   2 1034.69   46.21
  -3   5   2 1052.88   46.53
   2  -5  -2  192.88    9.31
   2  -5  -2  180.60    8.99
  -2   5   2  173.33    9.31
  -2   5   2  184.59    9.04
   1  -5  -2   56.53    3.68
   1  -5  -2   65.33    4.23
  -1   5   2   58.87    3.74
  -1   5   2   58.39    4.08
   0  -5  -2   41.08    3.55
   0  -5  -2   43.66    3.16
   0   5   2   48.20    3.26
   0   5   2   46.67    3.59
  -1  -5  -2   69.36    4.83
   1   5   2   72.80    4.40
   1   5   2   64.22    4.56
  -2  -5  -2    2.74    1.58
  -2  -5  -2    1.32    1.24
   2   5   2    2.20    1.44
   2   5   2    1.73    1.29
  -3  -5  -2   67.77    4.77
  -3  -5  -2   70.96    5.41
   3   5   2   66.62    5.00
   3   5   2   78.86    5.29
   3   5   2   68.99    4.76
  -4  -5  -2  181.51    9.90
  -4  -5  -2  199.45   10.68
   4   5   2  176.26   10.05
   4   5   2  186.94   10.37
   4   5   2  190.62    9.90
  -5  -5  -2   17.69    2.92
  -5  -5  -2   26.80    4.18
   5   5   2   22.63    3.70
   5   5   2   25.91    3.42
   5   5   2   21.59    3.61
  -6  -5  -2   74.15    7.22
  -6  -5  -2   70.77    5.85
   6   5   2   67.90    5.75
   6   5   2   69.20    5.63
   6   5   2   68.49    6.70
  -7  -5  -2   61.09    7.78
  -7  -5  -2   53.15    5.90
   7   5   2   74.16    5.81
   7   5   2   66.41    5.99
   7   5   2   67.40    6.69
  -8  -5  -2   64.64    6.54
  -8  -5  -2   65.11    8.45
   8   5   2   62.05    7.72
   8   5   2   60.59    6.48
   8   5   2   61.05    6.40
  -9  -5  -2   10.95    5.36
  -9  -5  -2    9.66    3.64
   9   5   2    2.60    3.45
   9   5   2   15.16    4.83
   9   5   2    8.44    3.61
 -10  -5  -2    8.06    6.04
 -10  -5  -2   -1.92    4.19
  10   5   2   -0.08    4.03
  10   5   2   -4.94    4.17
  10   5   2    9.16    5.16
 -11  -5  -2   11.40    5.42
 -11  -5  -2    0.17    8.08
  11   5   2   23.41   10.08
  11   5   2   25.93    5.28
  11   5   2   17.65    5.95
  13  -6  -2   72.26    8.84
  13  -6  -2   45.82    5.83
 -13   6   2   60.88    9.97
 -13   6   2   65.68   11.08
 -13   6   2   31.94    7.24
  12  -6  -2    4.43    3.85
  12  -6  -2    9.82    3.69
 -12   6   2   -2.97    5.02
 -12   6   2    5.86    4.64
 -12   6   2    2.06    5.28
  11  -6  -2    7.70    3.30
  11  -6  -2    5.94    3.07
 -11   6   2    9.72    4.03
 -11   6   2   12.18    4.00
  10  -6  -2   39.02    4.94
 -10   6   2   34.71    5.76
 -10   6   2   39.20    6.06
 -10   6   2   28.70    4.92
   9  -6  -2    5.17    2.59
   9  -6  -2   10.88    2.51
  -9   6   2    8.87    3.47
  -9   6   2   10.29    3.26
  -9   6   2   12.46    3.67
   8  -6  -2   77.14    5.81
   8  -6  -2   79.43    5.87
  -8   6   2   71.39    6.48
  -8   6   2   87.20    6.60
  -8   6   2   81.86    7.01
   7  -6  -2  190.04    9.76
   7  -6  -2  175.12    9.79
  -7   6   2  178.85   10.16
  -7   6   2  182.09   10.34
  -7   6   2  177.50   10.24
   6  -6  -2    3.48    1.72
   6  -6  -2    4.47    1.66
  -6   6   2    6.67    2.20
  -6   6   2    4.85    2.05
  -6   6   2    5.24    2.18
   5  -6  -2    1.65    1.33
   5  -6  -2    0.34    1.26
  -5   6   2   -0.64    1.26
  -5   6   2   -1.26    1.70
   4  -6  -2  449.44   21.28
   4  -6  -2  478.54   21.40
  -4   6   2  454.53   21.37
  -4   6   2  465.80   21.75
   3  -6  -2 1264.93   53.95
   3  -6  -2 1229.40   53.76
  -3   6   2 1165.02   53.73
  -3   6   2 1228.17   54.20
   2  -6  -2  694.11   31.54
   2  -6  -2  728.28   31.90
  -2   6   2  672.89   31.94
  -2   6   2  724.05   31.62
   1  -6  -2   13.78    2.12
   1  -6  -2   17.38    2.52
  -1   6   2   14.20    2.31
  -1   6   2   14.10    2.38
   0  -6  -2    1.44    1.08
   0  -6  -2    1.03    1.58
   0   6   2    0.03    1.19
   0   6   2    0.60    1.38
  -1  -6  -2   12.90    2.49
  -1  -6  -2    8.69    1.80
   1   6   2    6.49    1.88
   1   6   2    9.45    1.88
  -2  -6  -2    3.74    1.94
  -2  -6  -2    3.11    1.59
   2   6   2    4.49    1.81
   2   6   2    3.27    1.55
  -3  -6  -2  123.12    7.98
  -3  -6  -2  120.29    7.27
   3   6   2  130.87    7.31
   3   6   2  128.14    7.61
   3   6   2  134.76    7.99
  -4  -6  -2  186.64   10.83
  -4  -6  -2  174.25    9.89
   4   6   2  186.05    9.94
   4   6   2  187.60   10.50
   4   6   2  186.26   10.20
  -5  -6  -2   25.98    4.26
  -5  -6  -2   13.55    2.69
   5   6   2   15.83    2.84
   5   6   2   14.65    3.10
   5   6   2   17.45    3.55
  -6  -6  -2   28.41    5.06
  -6  -6  -2   22.53    3.73
   6   6   2   13.13    3.13
   6   6   2   23.08    4.39
   6   6   2   18.36    3.34
  -7  -6  -2  200.74   11.84
  -7  -6  -2  212.69   13.45
   7   6   2  205.36   11.62
   7   6   2  199.44   11.53
   7   6   2  193.77   12.85
  -8  -6  -2   95.30    8.31
  -8  -6  -2  115.99   11.21
   8   6   2  108.43    9.58
   8   6   2  106.28    7.88
   8   6   2  111.99    8.34
  -9  -6  -2    7.91    3.76
   9   6   2    4.61    3.52
   9   6   2    5.38    3.71
   9   6   2    0.82    4.59
 -10  -6  -2    2.56    4.43
 -10  -6  -2   -1.32    6.90
  10   6   2    5.27    4.29
  10   6   2    3.90    4.32
  10   6   2   -8.05    5.66
  13  -7  -2   11.76    5.65
  13  -7  -2    9.98    4.50
 -13   7   2    2.44    5.78
 -13   7   2   30.15    7.32
 -13   7   2   19.44    6.70
  12  -7  -2   43.90    6.88
  12  -7  -2   46.55    7.11
 -12   7   2   55.88    9.26
 -12   7   2   33.80    6.23
 -12   7   2   27.27    5.80
  11  -7  -2   36.92    5.78
  11  -7  -2   30.69    4.27
 -11   7   2   18.49    4.83
  10  -7  -2   41.80    5.33
  10  -7  -2   33.68    5.29
 -10   7   2   42.69    6.53
 -10   7   2   47.18    7.13
 -10   7   2   45.63    6.22
   9  -7  -2  125.62    7.77
   9  -7  -2  115.56    8.01
  -9   7   2  128.07    8.96
  -9   7   2  111.38    8.77
  -9   7   2  118.96    9.00
   8  -7  -2  167.44    9.19
   8  -7  -2  156.55    9.36
  -8   7   2  168.08   10.19
  -8   7   2  151.43    9.89
  -8   7   2  151.43    9.95
   7  -7  -2  188.44   10.31
   7  -7  -2  185.33   10.40
  -7   7   2  198.23   11.11
  -7   7   2  191.73   10.67
  -7   7   2  186.66   10.70
   6  -7  -2  122.73    7.58
   6  -7  -2  136.26    7.77
  -6   7   2  145.40    8.15
  -6   7   2  122.42    8.18
   5  -7  -2   15.41    2.52
   5  -7  -2   12.56    2.40
  -5   7   2   17.56    3.06
  -5   7   2   14.54    2.56
   4  -7  -2  326.03   15.15
   4  -7  -2  310.96   15.13
  -4   7   2  287.60   15.52
  -4   7   2  319.02   15.14
   3  -7  -2  802.08   35.84
   3  -7  -2  760.49   35.54
  -3   7   2  800.50   36.13
  -3   7   2  808.61   35.65
   2  -7  -2  453.47   21.37
   2  -7  -2  457.16   21.00
  -2   7   2  447.09   20.99
  -2   7   2  453.57   21.53
   1  -7  -2  100.69    6.12
   1  -7  -2  109.84    6.78
  -1   7   2  113.39    6.29
  -1   7   2  101.09    6.71
   0  -7  -2   71.77    5.45
   0  -7  -2   71.74    4.75
   0   7   2   68.72    4.75
   0   7   2   67.89    5.27
  -1  -7  -2   31.04    3.94
  -1  -7  -2   32.88    3.27
   1   7   2   34.67    3.38
   1   7   2   31.10    3.71
  -2  -7  -2  287.50   15.22
  -2  -7  -2  295.18   14.58
   2   7   2  303.04   14.54
  -3  -7  -2   20.87    3.15
  -3  -7  -2   22.38    3.70
   3   7   2   19.49    3.17
   3   7   2   22.41    3.62
   3   7   2   26.40    4.01
  -4  -7  -2   68.92    5.47
  -4  -7  -2   74.03    6.16
   4   7   2   63.72    5.96
   4   7   2   74.67    5.86
   4   7   2   68.71    5.43
  -5  -7  -2  629.14   30.36
  -5  -7  -2  650.17   31.38
   5   7   2  651.20   30.46
   5   7   2  664.94   30.23
   5   7   2  655.72   31.07
  -6  -7  -2  119.88    9.69
  -6  -7  -2   81.80    7.28
   6   7   2   95.52    8.46
   6   7   2  102.98    7.04
   6   7   2   97.88    7.29
  -7  -7  -2    8.39    3.10
  -7  -7  -2   18.05    5.43
   7   7   2    2.45    2.81
   7   7   2    7.87    4.11
   7   7   2   13.08    3.22
  -8  -7  -2   72.60    9.87
   8   7   2   46.47    6.14
   8   7   2   51.69    8.17
   8   7   2   52.19    6.78
  -9  -7  -2   -1.96    3.77
  -9  -7  -2   -3.69    6.16
   9   7   2    2.32    3.85
   9   7   2   -4.32    4.20
   9   7   2   -1.89    5.50
 -10  -7  -2    4.47    4.59
 -10  -7  -2    5.37    8.25
  10   7   2   10.02    6.83
  10   7   2    4.57    4.82
  10   7   2   13.90    5.04
  12  -8  -2   13.60    4.26
  12  -8  -2   10.13    4.32
 -12   8   2   10.20    5.01
 -12   8   2    6.80    4.94
 -12   8   2   12.64    5.09
  11  -8  -2   46.49    6.64
  11  -8  -2   38.38    6.22
 -11   8   2   54.05    7.70
  10  -8  -2    8.78    3.06
  10  -8  -2    8.13    2.99
 -10   8   2    7.47    3.69
 -10   8   2    8.89    4.21
 -10   8   2    6.06    4.25
   9  -8  -2   22.83    3.74
   9  -8  -2   27.78    4.09
  -9   8   2   29.06    5.01
  -9   8   2   25.51    4.83
  -9   8   2   19.48    4.11
   8  -8  -2   13.58    2.99
   8  -8  -2   11.52    2.37
  -8   8   2   13.15    3.31
  -8   8   2    5.76    2.77
  -8   8   2   13.86    3.36
   7  -8  -2    5.36    2.20
   7  -8  -2   10.55    2.36
  -7   8   2    9.00    2.92
  -7   8   2    5.63    2.42
  -7   8   2    6.94    2.90
   6  -8  -2   55.30    4.89
   6  -8  -2   53.26    4.80
  -6   8   2   52.81    5.52
  -6   8   2   56.30    4.76
   5  -8  -2   71.78    5.17
   5  -8  -2   60.53    4.88
  -5   8   2   65.42    5.20
  -5   8   2   58.38    5.70
   4  -8  -2   12.37    2.38
   4  -8  -2   11.62    2.41
  -4   8   2    9.89    2.10
  -4   8   2    6.32    2.27
   3  -8  -2  161.72    9.13
  -3   8   2  165.94    8.90
  -3   8   2  158.91    9.49
   2  -8  -2  473.63   24.08
   2  -8  -2  534.53   24.66
  -2   8   2  559.17   24.31
   1  -8  -2   43.83    4.01
  -1   8   2   50.53    4.93
   0  -8  -2   67.31    5.59
   0  -8  -2   63.18    4.79
   0   8   2   67.83    4.83
  -1  -8  -2  162.34    9.65
  -1  -8  -2  161.81    8.96
   1   8   2  153.49    9.26
   1   8   2  167.81    9.00
  -2  -8  -2  188.89   10.74
   2   8   2  175.00    9.70
   2   8   2  166.12    9.98
  -3  -8  -2   79.09    6.73
  -3  -8  -2   81.00    5.84
   3   8   2   81.20    5.97
   3   8   2   77.04    6.16
   3   8   2   79.59    6.34
  -4  -8  -2   85.56    6.29
  -4  -8  -2   88.46    7.68
   4   8   2   68.71    6.60
   4   8   2   78.31    6.49
   4   8   2   86.03    5.98
  -5  -8  -2   27.96    4.58
  -5  -8  -2   19.50    4.45
   5   8   2   14.20    2.88
   5   8   2   12.84    3.75
   5   8   2   16.28    3.64
  -6  -8  -2    1.05    4.43
  -6  -8  -2    0.22    2.66
   6   8   2   -1.64    2.68
   6   8   2    1.99    3.68
   6   8   2    1.92    2.98
  -7  -8  -2    6.35    3.38
  -7  -8  -2   14.49    5.79
   7   8   2    8.60    4.31
   7   8   2   15.78    3.69
   7   8   2    9.06    3.08
  -8  -8  -2    4.62    3.87
   8   8   2    8.08    5.15
   8   8   2    4.14    3.89
   8   8   2    8.02    3.78
  -9  -8  -2   16.07    4.98
  -9  -8  -2   42.60    8.35
   9   8   2   27.57    5.06
   9   8   2   20.65    5.07
   9   8   2   27.73    6.78
  12  -9  -2   30.76    5.70
  12  -9  -2   26.61    5.05
 -12   9   2   19.13    5.80
 -12   9   2   19.26    6.23
 -12   9   2   26.31    5.86
  11  -9  -2    0.02    3.39
  11  -9  -2    2.41    3.68
 -11   9   2   -0.24    4.14
 -11   9   2   -1.00    4.34
 -11   9   2    4.50    4.34
  10  -9  -2    2.03    3.05
  10  -9  -2   -2.37    2.90
 -10   9   2    1.21    3.82
 -10   9   2    6.93    3.87
 -10   9   2    7.69    4.58
   9  -9  -2   22.37    3.47
   9  -9  -2   26.52    4.28
  -9   9   2   16.14    4.51
  -9   9   2   22.70    4.56
  -9   9   2   17.87    4.42
   8  -9  -2    1.19    2.39
   8  -9  -2    3.28    2.58
  -8   9   2    0.91    2.31
  -8   9   2    1.40    2.89
  -8   9   2    5.24    3.20
   7  -9  -2   15.54    2.92
   7  -9  -2   13.14    2.85
  -7   9   2   17.59    3.65
   6  -9  -2  142.23    8.19
   6  -9  -2  129.03    8.25
  -6   9   2  125.52    8.90
  -6   9   2  130.86    8.37
   5  -9  -2   14.75    2.90
   5  -9  -2   13.10    2.62
  -5   9   2   14.31    3.20
  -5   9   2   15.51    2.71
   4  -9  -2  479.93   23.39
   4  -9  -2  477.51   23.19
  -4   9   2  493.96   23.95
  -4   9   2  514.28   23.38
   3  -9  -2   99.47    6.84
   3  -9  -2  100.85    6.56
  -3   9   2  103.25    6.57
  -3   9   2   96.55    7.16
   2  -9  -2   77.01    5.54
   2  -9  -2   82.89    6.32
  -2   9   2   90.63    5.80
  -2   9   2   79.85    6.24
   1  -9  -2   16.01    3.09
   1  -9  -2   14.79    2.54
  -1   9   2   11.98    3.03
  -1   9   2   10.47    2.31
   0  -9  -2   24.37    3.39
   0  -9  -2   27.42    4.19
   0   9   2   27.20    3.59
  -1  -9  -2  267.49   14.70
  -1  -9  -2  271.62   13.98
   1   9   2  284.73   14.02
   1   9   2  269.01   14.40
  -2  -9  -2   25.37    4.07
   2   9   2   18.46    3.51
   2   9   2   28.22    3.76
  -3  -9  -2   12.99    2.89
  -3  -9  -2   19.72    4.58
   3   9   2    7.40    3.16
   3   9   2   14.17    3.38
   3   9   2   14.74    2.79
  -4  -9  -2  129.17    9.99
  -4  -9  -2  140.80    8.77
   4   9   2  125.82    8.81
   4   9   2  123.78    8.43
   4   9   2  139.96    9.44
  -5  -9  -2  499.37   25.81
  -5  -9  -2  549.97   27.49
   5   9   2  545.71   26.90
   5   9   2  552.23   25.89
   5   9   2  535.80   26.04
  -6  -9  -2    8.78    3.49
  -6  -9  -2    6.54    5.15
   6   9   2    3.81    3.43
   6   9   2    6.70    4.51
   6   9   2    7.24    3.21
  -7  -9  -2   14.91    3.94
   7   9   2   29.67    4.42
   7   9   2   18.79    5.75
   7   9   2   25.67    4.59
  -8  -9  -2   23.83    7.02
  -8  -9  -2   21.65    5.03
   8   9   2   29.00    6.24
   8   9   2   30.44    5.29
   8   9   2   28.89    5.26
  -9  -9  -2    2.34    7.73
  -9  -9  -2    1.85    4.75
   9   9   2    6.11    4.90
   9   9   2   -0.37    6.47
   9   9   2   12.23    6.01
  12 -10  -2    4.54    4.51
  12 -10  -2    5.85    4.63
 -12  10   2    0.94    5.59
 -12  10   2   -7.79    5.21
 -12  10   2    2.30    5.01
  11 -10  -2   15.28    4.57
  11 -10  -2   21.41    4.64
 -11  10   2   25.08    4.94
 -11  10   2   26.66    5.48
 -11  10   2   18.57    5.66
  10 -10  -2    1.86    3.27
  10 -10  -2    2.17    3.52
 -10  10   2    5.50    3.89
 -10  10   2    7.90    4.30
   9 -10  -2    8.20    3.28
   9 -10  -2    5.70    3.14
  -9  10   2    3.51    3.72
  -9  10   2    3.68    3.61
  -9  10   2    6.46    3.69
   8 -10  -2  166.73   10.24
   8 -10  -2  157.42    9.90
  -8  10   2  141.19   10.37
  -8  10   2  184.66   11.05
  -8  10   2  161.06   11.18
   7 -10  -2  349.68   17.76
   7 -10  -2  322.39   17.49
  -7  10   2  334.76   18.57
  -7  10   2  382.55   18.25
   6 -10  -2   53.78    5.43
   6 -10  -2   60.83    5.69
  -6  10   2   61.58    6.64
  -6  10   2   47.80    5.79
   5 -10  -2   -1.19    1.99
   5 -10  -2    1.52    2.25
  -5  10   2   -1.50    2.58
  -5  10   2    0.72    2.20
   4 -10  -2   78.01    6.11
   4 -10  -2   91.95    6.48
  -4  10   2   81.37    6.10
  -4  10   2   82.03    6.91
   3 -10  -2   14.54    3.03
   3 -10  -2   11.54    2.57
  -3  10   2   14.58    2.70
  -3  10   2   15.00    3.51
   2 -10  -2    3.21    1.79
   2 -10  -2    3.71    2.60
  -2  10   2    7.25    2.25
  -2  10   2    4.18    2.70
   1 -10  -2  104.29    7.59
   1 -10  -2  101.63    6.76
  -1  10   2  101.91    6.91
  -1  10   2  108.91    7.76
   0 -10  -2   83.87    6.36
   0 -10  -2   98.77    7.33
   0  10   2   89.12    6.45
   0  10   2   91.82    7.18
  -1 -10  -2   51.84    5.87
  -1 -10  -2   43.70    4.73
   1  10   2   45.76    5.42
   1  10   2   41.93    4.55
  -2 -10  -2  394.28   20.58
   2  10   2  376.58   19.79
   2  10   2  408.47   19.49
  -3 -10  -2   87.97    6.95
  -3 -10  -2   86.98    8.16
   3  10   2   99.48    7.16
   3  10   2   79.18    7.05
   3  10   2   85.94    7.42
  -4 -10  -2   10.24    4.59
  -4 -10  -2   12.08    3.27
   4  10   2   10.16    3.54
   4  10   2    8.94    3.26
   4  10   2   11.49    4.00
  -5 -10  -2   -2.35    4.26
  -5 -10  -2   -0.76    2.56
   5  10   2   -2.02    3.56
   5  10   2    4.36    3.46
   5  10   2    4.26    3.11
  -6 -10  -2    0.81    3.14
  -6 -10  -2    6.69    5.39
   6  10   2    1.34    3.53
   6  10   2    0.23    4.23
   6  10   2    4.22    3.53
  -7 -10  -2    1.41    3.91
  -7 -10  -2   10.05    5.97
   7  10   2    6.85    4.25
   7  10   2    1.11    4.73
   7  10   2   -2.35    3.46
  -8 -10  -2   32.50    7.63
  -8 -10  -2   11.86    5.17
   8  10   2   11.05    5.04
   8  10   2   14.51    6.82
   8  10   2   23.75    5.32
  12 -11  -2   26.54    5.67
 -12  11   2   32.05    6.30
 -12  11   2   21.13    7.10
 -12  11   2   27.30    6.06
  11 -11  -2    3.37    4.17
 -11  11   2   -7.26    4.80
 -11  11   2    8.04    4.74
 -11  11   2    0.73    5.30
  10 -11  -2   -1.40    3.39
  10 -11  -2    2.21    3.55
 -10  11   2    5.29    3.72
 -10  11   2    2.44    4.51
 -10  11   2   -0.75    4.24
   9 -11  -2    6.06    3.51
   9 -11  -2   -1.47    3.08
  -9  11   2    3.65    4.19
  -9  11   2    1.58    3.87
  -9  11   2    6.89    4.12
   8 -11  -2   92.61    8.01
   8 -11  -2  124.57    8.40
  -8  11   2   93.36    9.29
  -8  11   2  105.65    8.51
  -8  11   2  106.88    9.01
   7 -11  -2  118.43    8.57
   7 -11  -2  115.62    8.50
  -7  11   2  126.63    9.03
  -7  11   2  118.96    9.89
   6 -11  -2    1.75    3.14
   6 -11  -2    2.91    2.83
  -6  11   2    5.33    3.08
  -6  11   2    4.11    3.53
   5 -11  -2  153.27    9.73
   5 -11  -2  161.01   10.11
  -5  11   2  140.06   10.45
  -5  11   2  175.57   10.20
   4 -11  -2  264.00   14.18
   4 -11  -2  270.78   14.66
  -4  11   2  272.02   14.25
  -4  11   2  257.07   14.95
   3 -11  -2    6.47    2.80
   3 -11  -2    0.79    2.06
  -3  11   2    4.43    2.90
  -3  11   2    1.71    2.40
   2 -11  -2   51.23    5.11
   2 -11  -2   61.64    6.37
  -2  11   2   64.18    6.42
  -2  11   2   59.90    5.44
   1 -11  -2   62.04    6.76
   1 -11  -2   64.07    5.45
  -1  11   2   66.97    5.69
  -1  11   2   58.42    6.47
   0 -11  -2  720.62   33.94
   0 -11  -2  728.67   33.12
   0  11   2  726.60   32.94
   0  11   2  654.72   33.42
  -1 -11  -2  238.52   13.27
  -1 -11  -2  252.98   14.70
   1  11   2  219.16   13.56
   1  11   2  256.18   13.32
   2  11   2   -2.75    2.32
   2  11   2    2.93    2.99
  -3 -11  -2   82.16    7.36
  -3 -11  -2   91.35    9.27
   3  11   2   90.67    8.06
   3  11   2  110.98    7.82
   3  11   2   85.76    7.73
  -4 -11  -2   57.57    6.04
  -4 -11  -2   52.88    8.60
   4  11   2   57.89    6.62
   4  11   2   44.26    6.61
   4  11   2   66.81    7.40
  -5 -11  -2    3.33    3.01
  -5 -11  -2    1.42    5.21
   5  11   2    3.21    3.80
   5  11   2    5.17    4.00
   5  11   2    1.45    4.01
  -6 -11  -2   -1.16    5.80
  -6 -11  -2   -0.60    3.71
   6  11   2   -4.62    4.39
   6  11   2    1.80    4.15
   6  11   2    1.15    4.01
  -7 -11  -2    4.63    4.48
   7  11   2   -6.39    5.49
   7  11   2    3.96    4.55
   7  11   2    6.01    4.23
  -8 -11  -2   -4.06    4.89
  -8 -11  -2   14.72    8.40
   8  11   2    4.78    5.54
   8  11   2   -7.78    6.93
   8  11   2   -0.14    5.10
  11 -12  -2   11.29    4.63
 -11  12   2   18.86    6.32
 -11  12   2   15.52    5.48
 -11  12   2   14.59    5.54
  10 -12  -2    3.23    3.84
  10 -12  -2    3.84    3.77
 -10  12   2   11.89    4.21
 -10  12   2    1.07    4.80
   9 -12  -2    8.32    3.67
   9 -12  -2    2.18    3.58
  -9  12   2    4.05    4.37
  -9  12   2    7.51    4.75
   8 -12  -2   18.62    4.16
   8 -12  -2   29.40    4.79
  -8  12   2   27.58    5.31
  -8  12   2   17.36    4.86
   7 -12  -2   65.16    7.06
   7 -12  -2   65.04    6.95
  -7  12   2   64.70    7.19
  -7  12   2   66.00    7.93
   6 -12  -2   -1.85    2.86
   6 -12  -2    2.49    2.76
  -6  12   2   -1.83    3.03
  -6  12   2   -0.82    3.48
   5 -12  -2    3.91    2.75
   5 -12  -2    2.89    3.11
  -5  12   2   -1.28    3.32
  -5  12   2    4.57    3.04
   4 -12  -2  215.12   12.39
   4 -12  -2  231.05   13.13
  -4  12   2  200.91   13.41
  -4  12   2  221.86   12.55
   3 -12  -2   -0.95    2.94
   3 -12  -2    0.33    2.21
  -3  12   2   -1.35    2.96
  -3  12   2   -0.60    2.60
   2 -12  -2   17.37    3.36
   2 -12  -2   12.29    3.58
  -2  12   2   15.56    4.15
  -2  12   2   18.06    3.62
   1 -12  -2  225.77   12.83
   1 -12  -2  248.05   14.15
  -1  12   2  226.76   13.88
  -1  12   2  230.73   13.07
   0 -12  -2    3.23    3.84
   0 -12  -2    7.42    2.88
   0  12   2    7.58    3.22
   0  12   2   10.48    3.64
  -1 -12  -2   36.40    5.81
  -1 -12  -2   33.45    4.68
   1  12   2   35.41    5.15
   1  12   2   25.70    4.50
  -2 -12  -2    8.70    4.71
   2  12   2    3.13    3.49
   2  12   2    7.48    3.39
  -3 -12  -2   -5.92    2.80
  -3 -12  -2   -1.58    4.76
   3  12   2   -3.42    3.33
   3  12   2   -2.76    2.95
   3  12   2   -0.74    3.29
  -4 -12  -2   11.32    5.32
  -4 -12  -2   14.11    3.71
   4  12   2   11.46    4.44
   4  12   2   13.40    4.34
   4  12   2   21.94    4.24
  -5 -12  -2   26.42    4.57
   5  12   2   27.34    5.72
   5  12   2   21.48    5.00
   5  12   2   26.26    4.79
  -6 -12  -2    3.65    4.21
  -6 -12  -2    0.43    6.44
   6  12   2    6.75    4.79
   6  12   2    7.51    5.03
   6  12   2    4.75    5.36
  -7 -12  -2   10.05    8.32
  -7 -12  -2    0.75    4.37
   7  12   2    4.41    4.70
   7  12   2    7.98    5.13
   7  12   2  -11.37    5.89
  11 -13  -2   -3.63    4.50
  11 -13  -2   -5.59    4.52
 -11  13   2   10.37    5.15
 -11  13   2    0.18    6.28
 -11  13   2   -4.82    5.05
  10 -13  -2   -2.67    3.92
 -10  13   2    1.37    4.49
 -10  13   2    9.69    5.27
 -10  13   2    1.97    4.48
   9 -13  -2   31.62    5.32
   9 -13  -2   17.11    4.69
  -9  13   2   17.57    5.60
  -9  13   2   27.79    5.01
  -9  13   2   21.25    5.57
   8 -13  -2   42.06    6.44
   7 -13  -2   91.92    8.12
   7 -13  -2   71.81    7.74
  -7  13   2   80.23    8.19
  -7  13   2   66.69    8.48
   6 -13  -2    0.18    3.25
   6 -13  -2   -2.45    3.05
  -6  13   2    0.73    3.67
  -6  13   2    0.74    3.59
   5 -13  -2   31.60    5.37
   5 -13  -2   24.22    4.30
  -5  13   2   26.61    4.67
  -5  13   2   23.41    5.31
   4 -13  -2   40.20    6.77
   4 -13  -2   36.17    5.42
  -4  13   2   51.62    6.26
  -4  13   2   42.69    6.26
   3 -13  -2   22.76    3.88
   3 -13  -2   32.55    5.36
  -3  13   2   31.07    4.69
  -3  13   2   38.93    6.32
   2 -13  -2    4.28    3.92
   2 -13  -2    5.34    2.52
  -2  13   2   10.38    3.44
  -2  13   2    9.13    3.85
   1 -13  -2   98.57    9.03
   1 -13  -2   97.87    7.73
  -1  13   2   97.05    8.89
  -1  13   2  103.08    8.06
   0 -13  -2    1.95    2.90
   0 -13  -2    1.66    3.85
   0  13   2    3.38    3.48
   0  13   2    0.84    2.90
  -1 -13  -2    9.02    4.34
  -1 -13  -2    7.25    3.07
   1  13   2    3.81    3.89
   1  13   2    1.69    3.33
  -2 -13  -2   58.23    9.77
   2  13   2   54.08    6.73
   2  13   2   48.11    7.43
  -3 -13  -2   -3.93    4.68
  -3 -13  -2   -0.47    3.15
   3  13   2    4.71    3.83
   3  13   2   -2.95    3.74
   3  13   2    0.08    3.98
  -4 -13  -2   50.34    6.91
   4  13   2   62.93    8.07
   4  13   2   68.41    7.88
   4  13   2   48.70    8.05
  -5 -13  -2    1.15    3.60
  -5 -13  -2    8.31    5.62
   5  13   2   -3.34    5.41
   5  13   2    4.04    5.09
   5  13   2   -2.39    4.60
  -6 -13  -2    5.65    4.95
  -6 -13  -2   12.32    7.12
   6  13   2    1.73    6.40
   6  13   2    2.19    4.74
   6  13   2    5.97    5.35
  10 -14  -2   51.70    8.61
  10 -14  -2   80.11    8.78
 -10  14   2   63.01    8.44
 -10  14   2   59.47   10.14
 -10  14   2   48.70    8.58
   8 -14  -2  203.56   12.69
  -8  14   2  203.22   13.25
  -8  14   2  165.60   13.55
   7 -14  -2   34.18    5.68
   7 -14  -2   24.33    4.96
  -7  14   2   24.25    5.38
   6 -14  -2   86.11    8.35
   6 -14  -2   98.71    9.47
  -6  14   2   99.25   10.06
  -6  14   2  105.68    8.84
   5 -14  -2   50.01    6.63
   5 -14  -2   39.45    6.26
  -5  14   2   52.69    7.38
  -5  14   2   37.15    6.39
   4 -14  -2   18.95    3.86
   4 -14  -2   18.68    5.27
  -4  14   2   23.87    5.27
  -4  14   2   21.06    4.56
   3 -14  -2   13.56    3.55
   3 -14  -2   18.03    4.81
  -3  14   2   15.30    4.32
  -3  14   2   21.32    4.09
   2 -14  -2    4.76    4.63
   2 -14  -2    2.44    2.85
  -2  14   2    5.35    3.69
  -2  14   2    4.66    4.31
   1 -14  -2    2.30    4.18
   1 -14  -2    2.55    2.82
  -1  14   2    2.95    3.26
  -1  14   2   -1.84    3.93
   0 -14  -2  201.34   12.50
   0 -14  -2  211.80   14.56
   0  14   2  206.57   12.48
   0  14   2  176.30   12.98
  -1 -14  -2    8.54    3.68
  -1 -14  -2    7.80    5.40
   1  14   2    6.74    4.27
   1  14   2    6.57    3.79
  -2 -14  -2   21.08    4.51
   2  14   2   14.01    4.32
   2  14   2   24.54    5.19
   2  14   2   12.04    4.80
  -3 -14  -2   -2.53    3.45
  -3 -14  -2    5.06    6.16
   3  14   2   -1.13    4.72
   3  14   2   -3.58    4.20
   3  14   2    6.71    4.59
  -4 -14  -2   65.09    7.72
  -4 -14  -2   48.80    8.05
   4  14   2   74.21    8.87
   4  14   2   46.30    7.04
  -5 -14  -2   58.19    8.04
  -5 -14  -2   37.76    8.35
   5  14   2   40.97    7.65
   5  14   2   38.60    6.63
  10 -15  -2   20.22    5.73
  10 -15  -2   11.17    5.24
 -10  15   2   21.98    5.92
 -10  15   2   21.59    5.61
 -10  15   2   15.09    7.81
   9 -15  -2  245.88   15.50
   9 -15  -2  244.44   14.97
  -9  15   2  235.18   15.33
  -9  15   2  248.58   17.34
  -9  15   2  248.33   15.97
   8 -15  -2   40.74    6.02
   8 -15  -2   36.99    6.10
  -8  15   2   42.02    6.66
  -8  15   2   34.69    6.92
   7 -15  -2   32.51    5.23
  -7  15   2   30.15    6.21
  -7  15   2   23.37    5.20
   6 -15  -2   24.51    4.69
  -6  15   2   27.65    5.34
  -6  15   2   27.57    6.30
   5 -15  -2    9.87    3.61
   5 -15  -2   14.07    4.48
  -5  15   2    7.77    3.60
  -5  15   2    6.33    4.45
   4 -15  -2   -1.97    2.90
   4 -15  -2    9.47    4.34
  -4  15   2    3.12    3.48
  -4  15   2    6.70    4.40
   3 -15  -2   54.08    7.52
   3 -15  -2   47.81    5.96
  -3  15   2   47.90    8.19
  -3  15   2   53.74    7.65
   2 -15  -2    9.71    4.68
   2 -15  -2    2.01    3.12
  -2  15   2    4.07    4.34
  -2  15   2    5.98    4.41
   1 -15  -2   -1.81    4.23
   1 -15  -2   -2.77    3.09
  -1  15   2   -1.50    4.15
  -1  15   2    0.96    4.10
  -1 -15  -2   78.31   10.27
   1  15   2   56.87    8.51
   1  15   2   58.22    8.13
  -2 -15  -2   -2.55    5.56
  -2 -15  -2   -1.47    3.76
   2  15   2   -3.74    3.75
   2  15   2    3.95    4.56
   2  15   2    5.35    4.70
  -3 -15  -2    1.41    6.64
  -3 -15  -2    1.06    4.24
   3  15   2   -5.41    4.98
   3  15   2   -1.21    4.82
  -4 -15  -2   25.17    7.42
  -4 -15  -2    3.40    4.85
   4  15   2    4.74    5.20
   4  15   2    6.70    5.61
   9 -16  -2   11.35    5.76
   9 -16  -2   13.14    5.40
  -9  16   2   20.51    6.27
  -9  16   2   15.09    6.80
   8 -16  -2   12.17    5.42
   8 -16  -2   24.97    5.53
  -8  16   2   27.03    7.51
  -8  16   2   38.14    6.66
   7 -16  -2   -0.31    4.30
   7 -16  -2    8.38    4.35
  -7  16   2   -1.19    4.52
  -7  16   2   -1.87    5.96
   6 -16  -2    0.57    4.62
   6 -16  -2    8.01    3.81
  -6  16   2   -2.62    3.94
  -6  16   2    7.70    5.87
   5 -16  -2  107.97    9.46
   5 -16  -2  143.86   11.35
  -5  16   2  132.31   11.74
  -5  16   2  104.50   10.03
   4 -16  -2   89.37    8.43
   4 -16  -2   92.96   10.13
  -4  16   2   93.66    9.16
  -4  16   2   94.83   10.53
   3 -16  -2   63.04    7.36
   3 -16  -2   65.42    9.41
  -3  16   2   70.57    9.71
   2 -16  -2   95.08    8.68
   2 -16  -2   92.11   10.25
  -2  16   2   86.57   10.36
   1 -16  -2   28.09    6.05
   1 -16  -2   22.93    4.74
  -1  16   2   19.97    5.57
   0 -16  -2  151.00   12.55
   0 -16  -2  125.52   10.64
   0  16   2  146.16   11.77
  -1 -16  -2    7.32    6.17
   1  16   2    1.74    5.30
  -2 -16  -2   43.34    8.87
  -2 -16  -2   23.50    5.32
   2  16   2   32.13    6.26
   2  16   2   30.36    6.60
   2  16   2   33.97    5.52
  -3 -16  -2   -2.77    6.83
  -3 -16  -2   -1.26    4.69
   3  16   2    0.20    5.10
   3  16   2    7.42    5.79
   3  16   2    0.84    5.67
   8 -17  -2   23.95    5.61
   8 -17  -2   15.22    5.04
  -8  17   2   21.25    6.08
  -8  17   2   14.14    7.87
   7 -17  -2   13.94    4.84
   7 -17  -2    3.83    5.22
  -7  17   2    2.44    6.69
  -7  17   2   11.17    5.13
   6 -17  -2    4.38    4.39
   6 -17  -2    0.26    4.71
  -6  17   2    3.03    5.19
  -6  17   2   10.21    6.04
   5 -17  -2    1.03    4.01
   5 -17  -2   14.54    5.25
  -5  17   2    9.31    6.25
  -5  17   2   -6.84    4.18
   4 -17  -2  121.00   10.26
   4 -17  -2  118.80   12.02
  -4  17   2  154.85   10.90
  -4  17   2  120.77   12.68
   3 -17  -2   12.03    4.38
   3 -17  -2    7.74    5.41
  -3  17   2    5.65    4.13
  -3  17   2    6.74    6.10
   2 -17  -2    8.30    5.53
   2 -17  -2    4.04    3.95
  -2  17   2   -5.54    4.34
  -2  17   2   11.07    5.78
   1 -17  -2    0.36    4.40
   1 -17  -2    1.30    5.61
  -1  17   2   -1.61    5.50
  -1  17   2    3.61    4.36
   0 -17  -2   23.15    5.83
   0 -17  -2   36.40    7.38
   0  17   2   25.66    5.18
   0  17   2   19.75    6.33
  -1 -17  -2   75.33   10.41
   1  17   2   64.87   10.90
   1  17   2   65.76    9.05
  -2 -17  -2    0.47    6.88
  -2 -17  -2   -4.23    4.86
   2  17   2   -2.59    6.15
   2  17   2   -1.06    5.23
   2  17   2   -4.83    6.09
   6 -18  -2   16.29    5.75
   6 -18  -2   22.37    5.32
  -6  18   2   14.00    5.11
  -6  18   2   18.23    7.19
   5 -18  -2   38.10    6.62
   5 -18  -2   22.79    4.59
  -5  18   2   25.82    5.61
  -5  18   2   41.70    7.63
   4 -18  -2    6.60    5.82
   4 -18  -2   21.00    5.18
  -4  18   2   19.12    5.34
  -4  18   2   14.01    7.41
   3 -18  -2   67.20   11.03
   3 -18  -2   59.98    8.62
  -3  18   2   56.25    7.10
  -3  18   2   58.57    8.82
   2 -18  -2   41.99    7.93
   2 -18  -2   40.32    6.10
  -2  18   2   39.30    8.50
  -2  18   2   54.72    7.42
   1 -18  -2    9.48    5.89
   1 -18  -2    7.12    5.13
  -1  18   2    2.32    6.71
  -1  18   2    5.68    4.83
   0 -18  -2   26.09    7.27
   0  18   2   12.67    5.49
   0  18   2   14.13    7.16
   0  18  -3    5.42    5.99
   0  18  -3   13.47    5.32
   0 -18   3   24.19    6.05
   0 -18   3   18.21    6.86
  -1  18  -3   30.52    6.52
   1 -18   3   16.97    4.94
   1 -18   3   30.80    7.36
  -2  18  -3    0.74    4.67
  -2  18  -3    2.80    6.05
   2 -18   3    7.99    6.35
   2 -18   3    9.72    4.72
  -3  18  -3   -2.21    6.17
  -3  18  -3    0.62    4.62
   3 -18   3   -0.80    5.63
   3 -18   3   -6.86    4.11
  -4  18  -3    8.41    6.72
  -4  18  -3   -8.50    4.43
   4 -18   3   -2.15    4.62
   4 -18   3   -3.76    5.79
  -5  18  -3   -2.29    6.59
  -5  18  -3    9.23    5.22
   5 -18   3   -0.54    5.40
   5 -18   3   12.66    5.68
  -6  18  -3    5.51    5.48
  -6  18  -3   15.90    7.00
   6 -18   3    3.90    5.83
   2  17  -3    5.89    4.47
   2  17  -3    0.86    5.00
   2  17  -3   -2.84    4.90
  -2 -17   3   -8.15    7.07
  -2 -17   3    0.40    4.79
   1  17  -3   45.55    6.27
   1  17  -3   46.57    6.90
  -1 -17   3   38.64    6.18
  -1 -17   3   40.05    7.71
   0  17  -3   11.46    4.63
   0  17  -3    5.84    5.30
   0  17  -3   12.21    4.68
   0 -17   3    9.25    6.76
   0 -17   3    7.86    4.45
  -1  17  -3   11.07    4.95
  -1  17  -3   10.56    3.97
   1 -17   3   17.03    6.39
   1 -17   3   -0.47    4.12
  -2  17  -3  124.61    9.45
  -2  17  -3  112.54   10.89
   2 -17   3   78.89    8.80
   2 -17   3   91.34   11.37
  -4  17  -3   68.29    8.76
  -4  17  -3   74.62   10.55
   4 -17   3   49.22    8.59
   4 -17   3   62.71    9.77
  -5  17  -3   64.89    8.58
  -5  17  -3   71.44   10.58
   5 -17   3   88.04    9.85
   5 -17   3   57.61    8.25
  -6  17  -3    7.16    5.98
   6 -17   3    1.24    5.07
   6 -17   3   23.60    6.08
  -7  17  -3   28.16    8.11
  -7  17  -3   20.81    5.86
   7 -17   3   30.89    5.92
   7 -17   3   25.31    6.29
   8 -17   3   19.84    7.22
   4  16  -3    4.85    4.80
   4  16  -3    1.23    4.10
   4  16  -3   -1.65    5.85
  -4 -16   3   -4.36    5.14
  -4 -16   3    6.00    8.26
   3  16  -3   34.04    6.17
   3  16  -3   46.17    7.58
   3  16  -3   35.15    5.97
  -3 -16   3   48.56    8.47
  -3 -16   3   44.24    7.00
   2  16  -3  253.59   15.07
   2  16  -3  261.57   14.53
   2  16  -3  224.26   14.92
  -2 -16   3  252.52   17.19
  -2 -16   3  253.66   15.68
   1  16  -3   -1.66    4.39
   1  16  -3   -4.32    3.53
   1  16  -3    8.32    4.03
  -1 -16   3    6.41    5.67
  -1 -16   3    0.97    3.57
   0  16  -3   61.84    8.64
   0  16  -3   89.67    7.82
   0  16  -3   78.71    7.89
   0 -16   3   67.05    7.56
   0 -16   3   82.87   10.42
  -1  16  -3    9.09    3.68
  -1  16  -3    5.29    4.44
   1 -16   3    8.28    3.99
   1 -16   3    3.85    4.95
  -2  16  -3    6.01    4.73
  -2  16  -3    5.51    3.74
   2 -16   3    5.48    5.01
   2 -16   3   10.60    4.28
  -3  16  -3    0.38    4.79
  -3  16  -3   -1.50    3.89
   3 -16   3    6.44    4.61
   3 -16   3    9.34    4.29
  -4  16  -3   49.30    7.20
  -4  16  -3   32.01    6.13
   4 -16   3   34.50    6.23
   4 -16   3   39.00    6.18
  -5  16  -3   52.26    7.51
   5 -16   3   61.84    8.22
   5 -16   3   55.35    8.30
  -6  16  -3  176.33   12.15
  -6  16  -3  153.18   13.65
   6 -16   3  169.60   12.49
   6 -16   3  159.54   12.48
  -7  16  -3  275.80   19.29
  -7  16  -3  303.92   17.92
   7 -16   3  299.98   18.30
   7 -16   3  324.64   18.28
  -8  16  -3    6.32    4.13
  -8  16  -3    2.04    5.83
  -8  16  -3   -2.10    4.99
   8 -16   3    2.33    4.89
   8 -16   3   -2.06    5.20
  -9  16  -3    1.96    6.14
  -9  16  -3    6.36    4.93
  -9  16  -3   -4.45    6.78
   9 -16   3   -3.26    6.10
   9 -16   3   11.54    5.83
   5  15  -3   -3.91    5.87
   5  15  -3    6.87    4.00
   5  15  -3   -8.35    4.01
  -5 -15   3   -6.69    4.86
  -5 -15   3   16.34    8.18
   4  15  -3   21.17    5.54
   4  15  -3   18.55    4.03
   4  15  -3   12.40    4.69
  -4 -15   3   40.74    8.32
   3  15  -3    0.05    3.28
   3  15  -3   -6.84    4.04
   3  15  -3   -0.18    3.82
  -3 -15   3    1.13    3.94
  -3 -15   3    3.15    5.91
   2  15  -3   10.71    4.00
   2  15  -3    8.76    3.95
   2  15  -3   19.20    3.88
  -2 -15   3   20.75    4.82
   1  15  -3  185.90   13.16
   1  15  -3  237.06   13.53
   1  15  -3  213.32   12.79
  -1 -15   3  235.52   13.49
  -1 -15   3  234.29   15.54
   0  15  -3   24.86    4.96
   0  15  -3   34.19    4.72
   0 -15   3   16.56    4.08
   0 -15   3   27.90    6.70
  -1  15  -3   20.88    4.91
  -1  15  -3   21.22    4.03
   1 -15   3   17.09    5.13
  -2  15  -3   74.00    7.30
  -2  15  -3   77.38    9.08
   2 -15   3   97.24    9.57
   2 -15   3   70.84    7.70
  -3  15  -3    7.16    4.08
  -3  15  -3    2.16    3.19
   3 -15   3    4.04    3.57
   3 -15   3    0.71    3.97
  -4  15  -3    8.99    4.35
  -4  15  -3    0.59    3.74
   4 -15   3    1.70    3.59
   4 -15   3    2.15    4.03
  -5  15  -3   23.41    4.99
  -5  15  -3   16.26    5.36
   5 -15   3   18.18    4.72
  -7  15  -3   26.70    4.56
  -7  15  -3   34.09    5.86
  -7  15  -3   30.88    6.24
   7 -15   3   42.66    6.49
   7 -15   3   32.50    5.54
  -8  15  -3    1.61    4.71
  -8  15  -3    8.44    5.59
  -8  15  -3   -5.11    3.57
   8 -15   3    0.85    4.68
   8 -15   3   -4.80    4.59
  -9  15  -3   14.08    5.94
  -9  15  -3   18.55    5.38
  -9  15  -3    7.67    5.19
   9 -15   3    6.40    5.33
   9 -15   3   16.79    5.78
   6  14  -3   12.32    3.80
   6  14  -3    7.85    6.17
   6  14  -3    3.45    3.27
  -6 -14   3   10.77    5.28
  -6 -14   3    4.04    7.82
   5  14  -3    6.61    3.93
   5  14  -3   13.57    5.20
   5  14  -3   11.30    3.46
  -5 -14   3   14.98    5.03
  -5 -14   3    5.85    6.38
   4  14  -3   23.06    3.97
   4  14  -3   28.88    5.79
   3  14  -3  203.03   12.24
   3  14  -3  190.01   12.83
   3  14  -3  196.74   11.68
  -3 -14   3  204.10   12.77
  -3 -14   3  232.33   15.54
   2  14  -3   81.68    7.64
   2  14  -3   69.38    7.43
   2  14  -3   90.16    6.97
  -2 -14   3   79.71   11.16
  -2 -14   3   73.93    7.66
   1  14  -3    2.56    2.97
   1  14  -3    5.55    3.39
   1  14  -3    5.22    2.87
  -1 -14   3    2.27    2.86
  -1 -14   3    6.55    5.16
   0  14  -3    5.60    2.83
   0  14  -3   10.76    3.86
   0 -14   3   17.01    4.72
   0 -14   3    7.18    3.29
  -1  14  -3   -5.71    3.16
  -1  14  -3   -2.94    2.36
   1 -14   3    0.68    3.18
   1 -14   3    0.30    3.83
  -2  14  -3   32.35    5.32
  -2  14  -3   38.67    5.33
   2 -14   3   47.06    7.62
   2 -14   3   34.45    5.12
  -3  14  -3   15.83    3.99
  -3  14  -3   15.12    4.58
   3 -14   3   12.35    3.98
   3 -14   3   13.50    4.61
  -4  14  -3   21.58    4.68
  -4  14  -3   25.52    5.48
   4 -14   3   34.12    5.83
   4 -14   3   27.59    4.91
  -5  14  -3   24.58    5.60
  -5  14  -3   37.83    5.89
   5 -14   3   24.10    5.13
   5 -14   3   27.93    5.15
  -6  14  -3   81.54    8.34
  -6  14  -3   59.72    8.68
   6 -14   3   66.27    7.82
   6 -14   3   86.46    8.43
  -7  14  -3   23.93    4.29
  -7  14  -3   17.95    4.69
   7 -14   3   18.68    4.78
   7 -14   3   22.76    4.97
  -8  14  -3    4.14    4.24
  -8  14  -3    8.19    5.19
  -8  14  -3   -0.63    3.23
   8 -14   3    7.18    4.21
   8 -14   3    6.46    4.42
  -9  14  -3   50.86    7.53
  -9  14  -3   41.15    7.70
  -9  14  -3   57.40    8.78
   9 -14   3   39.80    6.08
   9 -14   3   38.74    6.30
 -10  14  -3   -4.34    5.54
 -10  14  -3   13.58    6.55
 -10  14  -3    0.26    4.26
  10 -14   3    0.73    5.27
  10 -14   3    2.33    5.08
   7  13  -3  101.20   12.57
   7  13  -3  104.03    7.63
   7  13  -3  126.18    7.61
  -7 -13   3  100.75   10.79
  -7 -13   3  148.43   15.09
   6  13  -3   22.85    5.76
   6  13  -3   12.14    3.40
   6  13  -3   22.31    3.53
  -6 -13   3   11.27    4.27
  -6 -13   3   15.34    7.42
   5  13  -3    5.67    4.38
   5  13  -3    3.60    3.33
   5  13  -3    4.80    2.70
  -5 -13   3    3.61    3.77
   4  13  -3   68.69    7.69
   4  13  -3   50.33    5.52
   4  13  -3   52.02    6.13
  -4 -13   3   54.96    8.86
   3  13  -3   48.77    5.21
   3  13  -3   48.61    5.74
   3  13  -3   39.38    6.58
  -3 -13   3   58.67    9.39
  -3 -13   3   45.74    6.63
   2  13  -3  113.06    8.53
   2  13  -3  121.70    8.67
   2  13  -3  119.62    7.83
  -2 -13   3  121.97   11.06
  -2 -13   3  122.28    8.74
   1  13  -3   11.37    3.16
   1  13  -3   13.50    3.37
   1  13  -3   11.41    2.89
  -1 -13   3   13.61    3.34
  -1 -13   3   19.71    4.86
   0  13  -3   16.13    4.06
   0  13  -3   13.00    2.96
   0 -13   3   19.19    4.97
   0 -13   3   17.86    3.42
  -1  13  -3   39.69    5.00
  -1  13  -3   41.09    6.03
   1 -13   3   33.14    5.72
   1 -13   3   34.66    5.52
  -2  13  -3  162.85   11.09
  -2  13  -3  174.30   10.28
   2 -13   3  157.71   10.56
   2 -13   3  174.69   11.59
  -3  13  -3   64.84    7.22
  -3  13  -3   73.29    6.33
   3 -13   3   70.45    6.95
   3 -13   3   55.67    7.52
  -4  13  -3   18.85    3.87
  -4  13  -3    5.53    3.75
   4 -13   3    9.60    3.32
   4 -13   3   14.49    4.24
  -5  13  -3  123.14    8.97
  -5  13  -3  102.75    9.67
   5 -13   3  114.93    9.33
   5 -13   3  112.47    8.64
  -6  13  -3   29.75    5.60
  -6  13  -3   30.10    5.31
   6 -13   3   24.00    4.94
   6 -13   3   17.22    4.29
  -7  13  -3   14.36    4.50
  -7  13  -3   14.36    4.64
  -7  13  -3   16.11    3.41
   7 -13   3   16.34    4.59
   7 -13   3    7.02    3.81
  -8  13  -3    4.39    4.77
  -8  13  -3    5.93    3.06
  -8  13  -3    4.23    4.11
   8 -13   3   -1.09    3.70
  -9  13  -3    4.29    4.59
  -9  13  -3    1.30    3.54
  -9  13  -3    8.40    4.93
   9 -13   3    4.12    4.34
 -10  13  -3    5.43    5.27
 -10  13  -3    3.75    4.18
 -10  13  -3    2.59    5.12
  10 -13   3   13.47    4.71
  10 -13   3    4.62    5.34
 -11  13  -3    0.79    8.63
  11 -13   3    5.08    5.29
  11 -13   3   12.90    5.48
   7  12  -3   10.31    3.35
   7  12  -3   25.13    6.44
   7  12  -3   20.33    3.26
  -7 -12   3   25.10    7.90
  -7 -12   3   17.79    4.60
   6  12  -3   21.77    3.45
   6  12  -3   17.79    3.42
   6  12  -3   26.83    5.48
  -6 -12   3   20.36    4.16
   5  12  -3    2.97    4.02
   5  12  -3   -0.04    2.84
   5  12  -3    4.45    2.68
  -5 -12   3    1.27    3.35
  -5 -12   3    5.15    5.11
   4  12  -3   90.55    6.59
   4  12  -3   84.44    8.09
   4  12  -3   87.49    6.84
  -4 -12   3   82.81   10.02
   3  12  -3  154.82    9.45
   3  12  -3  158.57    9.17
   3  12  -3  148.06   10.20
  -3 -12   3  162.48   11.72
  -3 -12   3  150.56   10.08
   2  12  -3   75.20    6.53
   2  12  -3   74.81    5.97
   2  12  -3   72.30    6.31
  -2 -12   3   65.67    6.30
  -2 -12   3   90.79    8.71
   1  12  -3   17.65    3.06
   1  12  -3   18.48    3.70
   1  12  -3   22.09    3.64
  -1 -12   3   23.20    3.79
  -1 -12   3   19.39    4.79
   0  12  -3   12.08    2.52
   0  12  -3   11.71    3.13
   0 -12   3    7.23    3.00
   0 -12   3   13.42    4.14
  -1  12  -3  275.84   15.61
  -1  12  -3  292.89   14.72
   1 -12   3  288.53   16.24
   1 -12   3  295.07   15.36
  -2  12  -3   42.81    4.71
  -2  12  -3   32.85    5.58
   2 -12   3   46.36    6.27
   2 -12   3   39.79    5.25
  -3  12  -3   42.39    5.20
  -3  12  -3   32.91    5.01
   3 -12   3   36.65    5.18
   3 -12   3   35.32    4.98
  -4  12  -3    3.46    3.33
  -4  12  -3    5.72    2.99
   4 -12   3    0.98    2.82
   4 -12   3    7.76    3.67
  -5  12  -3  109.40    9.01
  -5  12  -3   88.65    7.95
   5 -12   3  102.13    8.10
   5 -12   3  113.04    8.55
  -6  12  -3    5.25    3.56
  -6  12  -3   -1.65    3.37
   6 -12   3    1.94    3.40
   6 -12   3   -1.80    3.06
  -7  12  -3   45.30    7.44
  -7  12  -3   48.75    5.31
  -7  12  -3   59.26    7.37
   7 -12   3   50.93    6.61
   7 -12   3   53.05    7.31
  -8  12  -3   15.20    4.23
  -8  12  -3   23.51    4.05
  -8  12  -3   18.23    4.76
   8 -12   3   18.00    4.35
   8 -12   3   16.81    3.94
  -9  12  -3    4.86    3.62
  -9  12  -3    6.90    4.29
  -9  12  -3    7.17    4.62
   9 -12   3    9.18    4.19
   9 -12   3    3.35    4.17
 -10  12  -3   36.62    6.17
 -10  12  -3   50.45    7.92
  10 -12   3   32.11    5.39
  10 -12   3   41.21    6.35
 -11  12  -3   -2.87    5.34
 -11  12  -3   19.86    6.75
  11 -12   3   14.89    5.22
  11 -12   3    5.30    4.88
   8  11  -3    8.40    2.46
   8  11  -3    5.99    2.56
   8  11  -3   11.04    6.41
  -8 -11   3    0.95    4.68
  -8 -11   3   20.37    7.38
   7  11  -3    4.07    5.32
   7  11  -3   -0.52    2.65
  -7 -11   3    9.87    3.82
   6  11  -3   48.89    7.59
   6  11  -3   42.16    4.75
  -6 -11   3   43.83    6.30
  -6 -11   3   40.23    7.40
   5  11  -3  117.80    9.31
   5  11  -3  105.27    6.88
   5  11  -3  101.46    7.29
  -5 -11   3  112.74   10.72
  -5 -11   3  103.33    8.28
   4  11  -3  129.60    9.42
   4  11  -3  126.40    7.80
   4  11  -3  126.90    8.21
  -4 -11   3  143.72   10.77
   3  11  -3  242.35   13.33
   3  11  -3  238.76   12.28
   3  11  -3  234.66   12.61
  -3 -11   3  236.15   13.18
  -3 -11   3  232.60   14.33
   2  11  -3  144.73    8.53
   2  11  -3  147.85    9.13
   2  11  -3  159.36    9.33
  -2 -11   3  148.07    9.23
  -2 -11   3  153.63   10.72
   1  11  -3  239.66   12.67
   1  11  -3  257.49   13.22
   1  11  -3  258.19   13.37
  -1 -11   3  246.53   14.22
  -1 -11   3  241.62   13.20
   0  11  -3   40.49    4.17
   0  11  -3   43.25    4.96
   0 -11   3   38.27    5.53
   0 -11   3   32.00    4.60
  -1  11  -3    2.94    2.45
  -1  11  -3    5.21    2.19
   1 -11   3    1.80    2.63
   1 -11   3   -0.29    2.22
  -2  11  -3   68.55    6.35
  -2  11  -3   88.32    5.96
   2 -11   3   69.35    6.07
   2 -11   3   81.88    6.86
  -3  11  -3  239.52   14.00
  -3  11  -3  257.44   13.21
   3 -11   3  258.87   13.56
   3 -11   3  241.41   13.91
  -4  11  -3   98.54    8.08
  -4  11  -3  104.69    7.46
   4 -11   3  104.33    7.58
   4 -11   3  101.85    7.87
  -5  11  -3  100.87    8.44
  -5  11  -3  105.02    7.83
   5 -11   3  104.99    7.94
   5 -11   3   96.80    7.47
  -6  11  -3   -2.28    3.07
  -6  11  -3    3.97    2.88
  -6  11  -3    1.16    2.09
   6 -11   3    4.10    2.89
   6 -11   3    3.07    3.05
  -7  11  -3  254.63   13.99
  -7  11  -3  215.70   14.13
  -7  11  -3  224.25   12.42
   7 -11   3  225.80   13.50
   7 -11   3  245.78   13.73
  -8  11  -3    6.10    4.05
  -8  11  -3    4.75    2.78
  -8  11  -3   12.12    4.64
   8 -11   3   11.24    4.49
   8 -11   3    6.65    3.73
  -9  11  -3   62.29    8.48
  -9  11  -3   77.15    7.16
   9 -11   3   63.60    7.71
 -10  11  -3    0.03    4.18
 -10  11  -3   -0.72    4.80
 -10  11  -3   -3.79    3.75
  10 -11   3    3.00    4.05
  10 -11   3    2.89    4.50
 -11  11  -3  104.56   10.51
 -11  11  -3   98.62   11.35
  11 -11   3  111.17   10.36
  11 -11   3   99.89   10.74
   9  10  -3   -1.11    1.94
   9  10  -3    0.37    2.15
   9  10  -3   -7.04    5.99
  -9 -10   3    3.15    5.13
  -9 -10   3   -9.99    7.95
   8  10  -3   36.18    4.12
   8  10  -3   26.40    6.27
   8  10  -3   36.95    4.40
  -8 -10   3   44.84    7.39
   7  10  -3    1.21    2.24
   7  10  -3   -2.21    2.24
   7  10  -3    2.78    4.16
  -7 -10   3   -0.84    3.10
  -7 -10   3   -1.91    6.18
   6  10  -3   10.37    4.22
   6  10  -3   15.28    2.87
   6  10  -3   18.44    2.85
  -6 -10   3   17.82    5.81
  -6 -10   3   17.89    3.89
   5  10  -3    1.46    1.98
   5  10  -3    3.68    3.28
   5  10  -3    0.50    2.05
  -5 -10   3   -1.35    3.60
  -5 -10   3    0.90    2.59
   4  10  -3  312.48   14.95
   4  10  -3  299.60   15.16
   4  10  -3  322.74   16.44
  -4 -10   3  295.66   16.93
  -4 -10   3  296.74   15.82
   3  10  -3  124.69    7.92
   3  10  -3  133.14    8.71
   3  10  -3  137.10    7.66
  -3 -10   3  145.20    8.59
  -3 -10   3  120.29    9.31
   2  10  -3  118.03    7.39
   2  10  -3  106.57    6.67
   2  10  -3  104.02    7.15
  -2 -10   3  115.20    8.14
  -2 -10   3  115.93    7.28
   1  10  -3   76.12    5.03
   1  10  -3   72.36    5.44
  -1 -10   3   58.87    5.32
  -1 -10   3   68.39    6.62
   0  10  -3   93.67    6.14
   0 -10   3  100.69    7.47
   0 -10   3   99.18    6.70
  -1  10  -3    5.36    2.42
  -1  10  -3    6.34    2.00
   1 -10   3    3.81    1.90
   1 -10   3    0.13    2.49
  -2  10  -3  435.57   22.05
  -2  10  -3  458.50   21.46
   2 -10   3  446.75   22.14
   2 -10   3  468.64   21.78
  -3  10  -3   87.49    7.09
  -3  10  -3  101.47    6.59
   3 -10   3   90.51    6.63
   3 -10   3   87.94    6.69
  -4  10  -3   44.14    4.67
  -4  10  -3   40.93    5.43
   4 -10   3   47.98    5.06
   4 -10   3   42.17    4.78
  -5  10  -3  146.11    9.14
  -5  10  -3  129.35    9.58
   5 -10   3  152.22    9.33
   5 -10   3  140.48    9.01
  -6  10  -3  653.78   30.18
  -6  10  -3  714.77   31.20
  -6  10  -3  635.97   31.56
   6 -10   3  609.71   30.82
   6 -10   3  660.12   30.99
  -7  10  -3   26.09    4.09
  -7  10  -3   26.44    4.57
  -7  10  -3   18.77    4.28
   7 -10   3   22.43    4.37
   7 -10   3   21.65    4.00
  -8  10  -3   52.50    5.95
  -8  10  -3   49.58    7.19
  -8  10  -3   61.37    7.25
   8 -10   3   51.95    6.50
   8 -10   3   61.95    6.84
  -9  10  -3   44.06    7.46
  -9  10  -3   34.63    5.10
  -9  10  -3   45.38    6.92
   9 -10   3   38.15    5.57
   9 -10   3   49.04    6.83
 -10  10  -3   28.10    5.18
 -10  10  -3   34.39    6.34
 -10  10  -3   44.92    7.08
  10 -10   3   38.64    5.96
 -11  10  -3   36.73    6.87
 -11  10  -3   24.15    6.37
  11 -10   3   41.57    5.78
  11 -10   3   38.21    6.42
 -12  10  -3    1.36    5.74
 -12  10  -3    2.38    7.73
  12 -10   3    1.19    5.63
  12 -10   3    6.96    5.72
   9   9  -3    8.32    2.21
   9   9  -3    9.91    5.88
  -9  -9   3   12.07    4.60
  -9  -9   3    4.50    7.58
   8   9  -3   -3.02    4.67
   8   9  -3    3.42    2.12
  -8  -9   3    1.18    6.24
  -8  -9   3    2.49    3.59
   7   9  -3  157.22   11.79
   7   9  -3  161.08    8.97
   7   9  -3  166.20    8.95
  -7  -9   3  185.27   13.30
  -7  -9   3  171.46   10.83
   6   9  -3    8.64    3.64
   6   9  -3    6.55    1.91
   6   9  -3    6.16    2.10
  -6  -9   3    3.70    2.55
  -6  -9   3    8.39    4.14
   5   9  -3   11.22    2.37
   5   9  -3   12.56    3.71
   5   9  -3    8.71    2.06
  -5  -9   3   12.23    3.02
  -5  -9   3    4.89    4.25
   4   9  -3    4.13    2.65
   4   9  -3    4.06    1.96
   4   9  -3    1.74    1.59
  -4  -9   3    1.45    2.29
  -4  -9   3    0.84    2.64
   3   9  -3  133.00    7.54
   3   9  -3  146.92    8.70
   3   9  -3  140.48    7.97
  -3  -9   3  129.47    8.18
  -3  -9   3  134.04    9.25
   2   9  -3  127.50    7.31
   2   9  -3   97.07    7.31
   2   9  -3  126.29    6.89
  -2  -9   3  115.38    7.94
  -2  -9   3  130.54    7.36
   1   9  -3   60.06    4.59
   1   9  -3   52.96    4.69
   1   9  -3   60.18    4.29
  -1  -9   3   60.27    4.77
  -1  -9   3   60.24    5.67
   0   9  -3   39.45    4.20
   0   9  -3   40.29    3.52
   0  -9   3   32.39    4.47
   0  -9   3   39.31    3.90
  -1   9  -3    4.27    1.92
   1  -9   3    2.03    2.11
  -2   9  -3  317.60   15.42
   2  -9   3  311.43   15.60
   2  -9   3  320.95   16.06
  -3   9  -3    5.98    2.02
  -3   9  -3    4.53    2.23
   3  -9   3    3.36    2.22
   3  -9   3    4.50    1.96
  -4   9  -3   -0.10    2.12
  -4   9  -3   -0.04    1.78
   4  -9   3   -0.36    1.88
   4  -9   3    1.42    2.05
  -5   9  -3  177.90   10.00
  -5   9  -3  172.62   10.58
   5  -9   3  163.57    9.95
   5  -9   3  169.25    9.89
  -6   9  -3  373.12   17.85
  -6   9  -3  347.71   16.94
  -6   9  -3  326.51   18.07
   6  -9   3  334.48   17.55
   6  -9   3  348.64   17.71
  -7   9  -3   33.50    4.97
  -7   9  -3   28.89    4.42
  -7   9  -3   39.84    5.86
   7  -9   3   24.15    3.98
  -8   9  -3  267.98   15.71
  -8   9  -3  272.18   14.51
  -8   9  -3  297.29   15.73
   8  -9   3  257.62   14.93
   8  -9   3  275.90   15.28
  -9   9  -3   60.79    7.76
  -9   9  -3   49.27    6.97
  -9   9  -3   50.01    6.24
   9  -9   3   51.14    6.78
   9  -9   3   54.93    7.28
 -10   9  -3   11.73    4.32
 -10   9  -3   20.22    4.11
 -10   9  -3   13.83    4.83
  10  -9   3   22.74    4.91
  10  -9   3   16.14    4.32
 -11   9  -3    5.09    4.79
 -11   9  -3    7.48    5.07
  11  -9   3   13.36    4.91
  11  -9   3   19.38    5.22
 -12   9  -3    3.89    5.57
 -12   9  -3   -3.02    5.80
  12  -9   3   -1.60    5.56
  12  -9   3    4.17    5.41
  10   8  -3    8.51    6.08
 -10  -8   3    1.99    4.88
 -10  -8   3    4.43    7.75
   9   8  -3    7.11    2.16
   9   8  -3    6.35    5.17
   9   8  -3    6.71    2.01
  -9  -8   3    6.66    3.90
   8   8  -3  255.76   12.15
   8   8  -3  230.86   11.95
   8   8  -3  247.93   15.22
  -8  -8   3  244.45   14.09
  -8  -8   3  249.53   16.29
   7   8  -3   -0.76    3.58
   7   8  -3    1.09    1.75
   7   8  -3    0.74    1.80
  -7  -8   3    1.21    4.55
  -7  -8   3    2.31    2.86
   6   8  -3    1.93    3.37
   6   8  -3    1.13    1.69
   6   8  -3    1.41    1.81
  -6  -8   3   -0.62    2.19
  -6  -8   3    1.45    3.60
   5   8  -3   90.29    7.40
   5   8  -3   92.83    5.69
   5   8  -3  103.01    5.87
  -5  -8   3   93.52    7.60
  -5  -8   3   93.55    6.74
   4   8  -3   25.76    3.25
   4   8  -3   29.98    4.34
   4   8  -3   27.69    3.07
  -4  -8   3   26.71    3.86
  -4  -8   3   23.57    4.16
   3   8  -3  271.82   13.90
   3   8  -3  269.49   13.21
   3   8  -3  272.67   13.01
  -3  -8   3  272.87   13.60
  -3  -8   3  266.58   14.19
   2   8  -3  179.90    9.50
   2   8  -3  183.20    8.95
   2   8  -3  177.48    9.19
  -2  -8   3  158.86    9.22
  -2  -8   3  171.18    9.87
   1   8  -3  102.12    6.35
   1   8  -3  110.47    6.05
   1   8  -3  108.72    6.31
  -1  -8   3  103.59    6.36
  -1  -8   3  104.73    7.00
   0   8  -3   54.87    4.45
   0   8  -3   54.08    3.91
   0  -8   3   54.50    4.72
   0  -8   3   49.41    4.08
  -1   8  -3   -1.25    1.12
  -1   8  -3    2.43    1.80
   1  -8   3    1.00    1.33
   1  -8   3    0.29    1.72
  -2   8  -3  346.75   16.97
  -2   8  -3  337.82   16.35
   2  -8   3  345.37   16.88
  -3   8  -3    0.54    1.55
   3  -8   3    1.48    2.03
   3  -8   3    2.89    1.89
  -4   8  -3   28.83    3.62
  -4   8  -3   22.78    3.90
   4  -8   3   23.48    3.67
   4  -8   3   24.83    3.50
  -5   8  -3   18.50    2.98
  -5   8  -3   13.49    3.09
  -5   8  -3   16.30    2.50
   5  -8   3   20.46    3.28
   5  -8   3   15.18    2.99
  -6   8  -3  234.53   12.62
  -6   8  -3  258.90   13.96
  -6   8  -3  255.01   13.54
   6  -8   3  260.45   13.37
   6  -8   3  239.83   13.35
  -7   8  -3   47.25    5.70
  -7   8  -3   43.01    5.65
  -7   8  -3   40.55    4.73
   7  -8   3   53.45    5.69
   7  -8   3   41.31    5.36
  -8   8  -3    3.80    3.24
  -8   8  -3   -2.94    2.94
  -8   8  -3    0.75    2.31
   8  -8   3    3.98    3.13
   8  -8   3    1.78    2.78
  -9   8  -3   60.23    7.69
  -9   8  -3   68.89    6.59
  -9   8  -3   61.21    6.93
   9  -8   3   58.92    6.93
   9  -8   3   63.85    6.99
 -10   8  -3   20.52    5.83
 -10   8  -3    1.15    3.78
 -10   8  -3   -2.01    3.44
  10  -8   3    0.73    3.68
 -11   8  -3   36.86    6.10
 -11   8  -3   22.27    5.37
  11  -8   3   24.02    5.27
 -12   8  -3   13.15    5.28
 -12   8  -3   26.28    6.08
  12  -8   3   35.68    5.73
  12  -8   3   24.57    5.85
  10   7  -3   28.02    3.10
  10   7  -3   27.78    2.90
  10   7  -3   27.67    6.55
 -10  -7   3   29.46    7.61
 -10  -7   3   19.32    5.12
   9   7  -3    7.13    2.15
   9   7  -3    4.91    4.60
  -9  -7   3    6.91    3.51
  -9  -7   3   11.57    6.41
   8   7  -3    3.34    1.97
   8   7  -3    3.46    1.86
   8   7  -3    0.17    3.70
  -8  -7   3   -0.30    3.01
  -8  -7   3   -1.69    4.57
   7   7  -3   48.96    4.15
   7   7  -3   44.78    6.81
   7   7  -3   50.21    4.08
  -7  -7   3   62.65    5.73
  -7  -7   3   64.15    7.54
   6   7  -3  193.60    9.91
   6   7  -3  207.46    9.97
   6   7  -3  193.60   11.81
  -6  -7   3  195.80   11.75
  -6  -7   3  193.11   10.89
   5   7  -3    4.84    1.66
   5   7  -3    6.50    2.92
   5   7  -3    9.82    1.91
  -5  -7   3    7.14    2.40
  -5  -7   3    8.94    3.18
   4   7  -3   29.40    2.87
   4   7  -3   31.15    3.08
   4   7  -3   32.83    4.16
  -4  -7   3   29.17    4.17
   3   7  -3   53.10    3.63
   3   7  -3   52.13    4.47
   3   7  -3   52.36    3.79
  -3  -7   3   55.91    4.83
  -3  -7   3   58.29    4.24
   2   7  -3   55.83    4.05
   2   7  -3   55.79    4.19
   2   7  -3   61.73    3.82
  -2  -7   3   60.35    4.12
  -2  -7   3   57.81    4.67
   1   7  -3  309.25   15.12
   1   7  -3  310.63   15.17
   1   7  -3  331.36   14.93
  -1  -7   3  324.70   15.67
  -1  -7   3  323.31   15.21
   0   7  -3  765.34   34.11
   0   7  -3  770.14   33.70
   0  -7   3  744.73   33.86
   0  -7   3  748.12   34.30
  -1   7  -3  636.67   27.28
  -1   7  -3  599.68   27.66
   1  -7   3  582.36   27.67
   1  -7   3  595.70   27.35
  -2   7  -3   32.95    3.67
  -2   7  -3   36.58    3.30
   2  -7   3   37.84    3.71
   2  -7   3   31.63    3.25
  -3   7  -3    5.80    1.89
  -3   7  -3    4.19    1.72
   3  -7   3    4.40    1.68
   3  -7   3    5.58    1.84
  -4   7  -3   89.68    6.34
  -4   7  -3   92.09    5.92
   4  -7   3   85.68    5.84
   4  -7   3   90.36    5.98
  -5   7  -3    0.92    1.71
  -5   7  -3    1.28    2.03
  -5   7  -3    0.96    1.31
   5  -7   3   -1.06    1.81
   5  -7   3    3.02    1.90
  -6   7  -3   32.54    3.66
  -6   7  -3   31.97    4.24
  -6   7  -3   28.98    4.58
   6  -7   3   36.14    4.03
   6  -7   3   27.12    4.37
  -7   7  -3   33.29    4.37
  -7   7  -3   32.92    5.29
  -7   7  -3   29.49    5.03
   7  -7   3   29.97    4.18
   7  -7   3   29.97    4.85
  -8   7  -3  113.06    8.32
  -8   7  -3  109.88    7.67
  -8   7  -3  121.25    8.76
   8  -7   3  108.39    8.12
   8  -7   3  111.36    8.13
  -9   7  -3    3.98    3.03
  -9   7  -3    2.22    3.39
  -9   7  -3   -0.40    3.40
   9  -7   3   -0.05    3.34
   9  -7   3    0.02    2.94
 -10   7  -3   47.26    7.42
 -10   7  -3   61.23    7.72
 -10   7  -3   38.28    5.86
  10  -7   3   29.83    5.22
  10  -7   3   41.80    5.97
 -11   7  -3   17.93    4.86
  11  -7   3   23.50    4.71
 -12   7  -3    0.04    5.74
 -12   7  -3    6.89    6.05
 -12   7  -3    2.05    4.88
  12  -7   3   -3.73    5.08
  12  -7   3   -3.50    4.79
  11   6  -3    5.28    6.96
 -11  -6   3    5.78    7.60
 -11  -6   3    2.95    4.82
  10   6  -3    9.79    5.48
  10   6  -3   13.87    2.19
  10   6  -3   10.92    1.94
 -10  -6   3    9.34    3.97
   9   6  -3    3.26    4.34
   9   6  -3    5.14    1.79
   9   6  -3    8.78    2.08
  -9  -6   3    3.99    3.31
  -9  -6   3    8.29    5.64
   8   6  -3    3.62    1.63
   8   6  -3    5.12    1.80
   8   6  -3    3.43    3.83
  -8  -6   3    7.88    3.01
  -8  -6   3    3.31    3.97
   7   6  -3   11.98    2.04
   7   6  -3   12.10    1.98
   7   6  -3   11.26    3.60
  -7  -6   3   14.83    3.92
  -7  -6   3   14.99    3.02
   6   6  -3  247.55   13.07
   6   6  -3  226.82   11.01
   6   6  -3  222.64   10.95
  -6  -6   3  213.55   11.78
  -6  -6   3  221.41   12.79
   5   6  -3  137.74    7.05
   5   6  -3  137.03    8.58
   5   6  -3  134.51    7.03
  -5  -6   3  124.65    7.63
  -5  -6   3  142.67    8.51
   4   6  -3  105.80    7.31
   4   6  -3  129.15    6.33
   4   6  -3  121.58    6.27
  -4  -6   3  120.14    7.42
   3   6  -3  124.80    7.28
   3   6  -3  125.77    6.59
   3   6  -3  128.42    6.49
  -3  -6   3  125.15    6.92
  -3  -6   3  132.31    7.46
   2   6  -3  172.25    8.68
   2   6  -3  171.94    9.01
   2   6  -3  178.77    8.50
  -2  -6   3  173.88    9.27
  -2  -6   3  179.68    8.84
   1   6  -3    0.20    1.01
   1   6  -3   -0.52    1.03
   1   6  -3    1.13    0.96
  -1  -6   3    0.69    1.02
  -1  -6   3    0.10    1.33
   0   6  -3  410.65   18.25
   0   6  -3  380.66   18.52
   0  -6   3  398.65   18.41
   0  -6   3  415.43   18.84
  -1   6  -3  492.49   22.87
  -1   6  -3  496.70   22.49
   1  -6   3  480.06   22.58
   1  -6   3  522.52   23.01
  -2   6  -3  486.40   21.69
  -2   6  -3  473.20   22.05
   2  -6   3  457.14   21.90
   2  -6   3  483.06   21.78
  -3   6  -3   12.08    2.01
  -3   6  -3   11.64    2.24
   3  -6   3   11.72    2.07
   3  -6   3   10.63    2.02
  -4   6  -3  287.12   14.04
  -4   6  -3  272.42   13.66
  -4   6  -3  288.60   13.19
   4  -6   3  248.42   13.58
   4  -6   3  294.61   13.82
  -5   6  -3   -0.35    1.74
  -5   6  -3    1.91    1.28
  -5   6  -3   -1.90    1.50
   5  -6   3    0.13    1.66
   5  -6   3   -1.84    1.60
  -6   6  -3  270.07   13.06
  -6   6  -3  236.07   13.44
  -6   6  -3  268.20   13.64
   6  -6   3  241.05   13.19
   6  -6   3  281.69   13.60
  -7   6  -3   83.62    6.81
  -7   6  -3   85.53    6.28
  -7   6  -3   93.70    7.09
   7  -6   3   87.64    6.62
   7  -6   3   84.30    6.37
  -8   6  -3  144.61    9.58
  -8   6  -3  153.85    9.91
  -8   6  -3  145.15    9.07
   8  -6   3  145.05    9.29
   8  -6   3  136.63    9.15
  -9   6  -3   90.10    7.46
  -9   6  -3   88.40    7.71
  -9   6  -3   71.59    7.53
   9  -6   3   76.94    7.30
   9  -6   3   76.03    7.21
 -10   6  -3   28.65    5.04
 -10   6  -3   26.04    5.67
 -10   6  -3   15.64    4.16
  10  -6   3   20.81    4.45
  10  -6   3   26.33    5.10
 -11   6  -3   24.57    5.18
 -11   6  -3   21.98    5.48
  11  -6   3   26.64    4.76
  11  -6   3   33.67    5.09
 -12   6  -3   55.94    8.11
 -12   6  -3   30.21    6.22
  12  -6   3   39.67    6.26
  12  -6   3   29.26    5.89
  11   5  -3    9.71    5.38
 -11  -5   3   16.39    7.22
 -11  -5   3    1.47    4.50
 -11  -5   3  -13.25    6.16
  10   5  -3   51.50    8.31
  10   5  -3   46.76    3.73
  10   5  -3   40.86    4.04
 -10  -5   3   45.08    6.59
 -10  -5   3   40.09    7.34
 -10  -5   3   34.62    6.27
   9   5  -3    3.30    1.91
   9   5  -3    0.98    1.64
   9   5  -3   -0.36    3.78
  -9  -5   3    6.98    4.65
  -9  -5   3   -0.03    3.12
  -9  -5   3   -0.66    4.46
   8   5  -3   58.83    6.93
   8   5  -3   55.10    4.04
   8   5  -3   49.49    4.16
  -8  -5   3   64.03    5.76
  -8  -5   3   59.92    7.10
  -8  -5   3   48.71    7.30
   7   5  -3  377.11   17.53
   7   5  -3  393.61   19.53
   7   5  -3  376.69   17.48
  -7  -5   3  367.65   18.48
  -7  -5   3  386.74   19.75
  -7  -5   3  377.67   19.17
   6   5  -3   12.05    1.85
   6   5  -3    9.61    1.57
   6   5  -3    7.46    2.90
  -6  -5   3   10.56    3.37
  -6  -5   3    9.81    2.82
  -6  -5   3   10.17    2.23
   5   5  -3   81.89    4.49
   5   5  -3   77.29    5.94
   5   5  -3   77.91    4.48
  -5  -5   3   77.94    5.11
  -5  -5   3   81.44    6.13
  -5  -5   3   71.08    5.56
   4   5  -3   64.04    3.59
   4   5  -3   60.09    3.65
   4   5  -3   63.42    4.76
  -4  -5   3   60.77    4.60
  -4  -5   3   57.79    4.75
   3   5  -3   19.89    2.70
   3   5  -3   15.30    1.88
   3   5  -3   13.04    1.67
  -3  -5   3   15.84    2.67
  -3  -5   3   11.98    2.08
   2   5  -3  359.84   16.96
   2   5  -3  379.76   16.47
   2   5  -3  362.65   16.56
  -2  -5   3  360.92   16.72
  -2  -5   3  368.63   17.08
   1   5  -3   23.86    2.21
   1   5  -3   23.25    2.17
   1   5  -3   22.37    1.93
  -1  -5   3   23.49    2.13
  -1  -5   3   21.08    2.41
   0   5  -3 1022.59   43.89
   0   5  -3  994.50   44.16
   0  -5   3  958.72   43.97
   0  -5   3 1042.23   44.36
  -1   5  -3 1718.27   74.30
  -1   5  -3 1695.92   73.99
   1  -5   3 1683.46   74.06
   1  -5   3 1718.51   74.32
  -2   5  -3  534.21   24.36
  -2   5  -3  525.25   24.62
   2  -5   3  576.53   24.64
   2  -5   3  529.89   24.40
  -3   5  -3  111.62    6.15
  -3   5  -3  100.05    6.25
  -3   5  -3  112.74    5.61
   3  -5   3  110.79    6.19
   3  -5   3  102.80    6.05
  -4   5  -3    0.03    1.46
  -4   5  -3    0.97    1.04
  -4   5  -3    1.48    1.68
   4  -5   3    2.55    1.54
   4  -5   3    1.40    1.49
  -5   5  -3  244.72   12.22
  -5   5  -3  242.39   11.68
  -5   5  -3  216.76   12.04
   5  -5   3  231.13   11.93
   5  -5   3  242.23   12.10
  -6   5  -3    0.62    1.99
  -6   5  -3    0.54    1.83
  -6   5  -3    2.61    1.63
   6  -5   3    0.35    1.98
   6  -5   3    0.06    1.82
  -7   5  -3  272.76   13.98
  -7   5  -3  241.26   13.64
  -7   5  -3  278.83   13.66
   7  -5   3  249.95   13.37
   7  -5   3  256.34   13.62
  -8   5  -3    4.12    2.79
  -8   5  -3    3.50    2.89
  -8   5  -3    9.59    2.96
   8  -5   3    4.45    2.83
   8  -5   3    6.39    2.71
  -9   5  -3  177.86   11.04
  -9   5  -3  186.32   11.04
  -9   5  -3  153.82   11.19
   9  -5   3  161.44   10.61
   9  -5   3  163.59   10.65
 -10   5  -3  215.90   12.92
 -10   5  -3  200.97   13.22
 -10   5  -3  198.60   13.22
  10  -5   3  198.49   12.44
  10  -5   3  221.26   12.74
 -11   5  -3   15.99    4.25
 -11   5  -3   21.64    5.87
  11  -5   3    7.91    4.41
  11  -5   3    8.43    4.07
 -12   5  -3   68.25   11.26
 -12   5  -3   41.33    7.31
  12  -5   3   24.71    5.68
  12  -5   3   55.28    8.74
  11   4  -3   10.95    2.06
  11   4  -3   12.43    6.27
  11   4  -3   10.82    1.91
 -11  -4   3   22.27    6.56
 -11  -4   3    3.84    4.38
  10   4  -3    3.65    4.47
  10   4  -3    3.12    2.08
  10   4  -3    2.51    1.88
 -10  -4   3    0.95    4.99
 -10  -4   3   -0.86    5.00
 -10  -4   3    2.33    3.40
   9   4  -3    7.66    3.99
   9   4  -3    8.73    2.01
   9   4  -3    9.04    1.89
  -9  -4   3   12.95    3.38
  -9  -4   3    5.18    5.41
  -9  -4   3   11.59    4.71
   8   4  -3   14.98    2.11
   8   4  -3   19.77    2.90
   8   4  -3   17.24    4.27
  -8  -4   3   14.25    2.93
  -8  -4   3   19.41    4.10
  -8  -4   3   14.25    4.56
   7   4  -3   28.24    4.87
   7   4  -3   24.36    2.85
   7   4  -3   26.94    2.65
  -7  -4   3   25.83    3.49
  -7  -4   3   29.27    4.51
  -7  -4   3   30.07    4.27
   6   4  -3  108.79    5.73
   6   4  -3  104.69    5.69
   6   4  -3  105.39    7.38
  -6  -4   3  111.49    7.49
  -6  -4   3  103.78    6.88
   5   4  -3    3.14    0.98
   5   4  -3    2.99    1.04
   5   4  -3    3.70    2.08
  -5  -4   3    4.38    1.80
  -5  -4   3    4.90    2.26
  -5  -4   3    3.72    1.47
   4   4  -3  359.70   16.33
   4   4  -3  370.45   16.36
   4   4  -3  373.96   17.46
  -4  -4   3  354.88   16.78
  -4  -4   3  364.84   17.47
  -4  -4   3  363.24   17.06
   3   4  -3    3.89    0.92
  -3  -4   3    2.59    1.01
   2   4  -3   91.83    4.71
   2   4  -3   95.61    4.66
   2   4  -3   96.21    5.26
  -2  -4   3   96.94    5.30
  -2  -4   3  100.05    5.23
  -2  -4   3   92.96    4.92
   1   4  -3    5.12    0.88
   1   4  -3    5.85    1.04
   1   4  -3    4.75    1.02
  -1  -4   3    6.86    1.38
  -1  -4   3    5.54    1.05
   0   4  -3  816.63   34.32
   0   4  -3  753.81   34.03
   0  -4   3  747.27   34.13
   0  -4   3  800.38   34.41
  -1   4  -3   17.84    1.81
  -1   4  -3   13.45    1.98
   1  -4   3   17.21    2.00
   1  -4   3   16.38    1.77
  -2   4  -3    9.17    1.63
  -2   4  -3    9.59    1.57
   2  -4   3    7.95    1.45
   2  -4   3    8.72    1.62
  -3   4  -3  425.59   20.20
  -3   4  -3  436.12   19.68
  -3   4  -3  463.47   20.24
   3  -4   3  434.39   20.12
   3  -4   3  440.98   20.16
  -4   4  -3  919.75   43.39
  -4   4  -3 1009.14   43.10
  -4   4  -3 1031.67   43.56
   4  -4   3  999.52   43.45
   4  -4   3  928.66   43.27
  -5   4  -3  849.75   35.06
  -5   4  -3  810.22   34.61
   5  -4   3  779.36   34.67
   5  -4   3  641.11   34.51
  -6   4  -3   69.57    5.31
  -6   4  -3   66.26    4.96
  -6   4  -3   55.39    4.83
   6  -4   3   65.83    5.18
   6  -4   3   63.16    4.99
  -7   4  -3  241.36   12.27
  -7   4  -3  213.90   12.15
  -7   4  -3  217.94   12.28
   7  -4   3  225.72   12.18
   7  -4   3  232.13   11.98
  -8   4  -3  182.16   11.16
  -8   4  -3  193.21   11.10
  -8   4  -3  186.33   10.87
   8  -4   3  187.52   10.71
   8  -4   3  175.17   10.68
  -9   4  -3    4.89    3.87
  -9   4  -3   12.64    3.27
  -9   4  -3    4.70    3.51
   9  -4   3    7.89    3.42
   9  -4   3    3.11    3.28
 -10   4  -3  119.39   10.77
 -10   4  -3  112.81    8.99
 -10   4  -3  129.68   10.30
  10  -4   3  118.29    9.17
  10  -4   3  100.01    8.67
 -11   4  -3   61.36    9.63
  11  -4   3   48.20    6.84
  11  -4   3   45.86    7.80
 -12   4  -3    5.95    4.79
 -12   4  -3   -4.48    5.97
 -12   4  -3   -6.31    5.84
  12  -4   3    6.90    4.87
  12   3  -3   13.47   10.10
 -12  -3   3   33.46    6.20
 -12  -3   3   15.47    7.24
 -12  -3   3   33.19    7.70
  11   3  -3    3.78    1.94
  11   3  -3    3.29    2.25
  11   3  -3    7.49    5.58
 -11  -3   3   -4.77    5.36
 -11  -3   3    7.12    4.14
  10   3  -3    7.39    2.01
  10   3  -3    8.48    4.49
  10   3  -3   10.34    2.16
 -10  -3   3    8.20    5.25
 -10  -3   3    1.81    3.00
   9   3  -3    0.34    3.48
   9   3  -3    3.35    1.64
   9   3  -3    2.53    1.61
  -9  -3   3    4.38    3.64
  -9  -3   3    0.20    4.26
  -9  -3   3    2.11    2.50
   8   3  -3   11.86    1.89
   8   3  -3   10.44    3.31
   8   3  -3   13.16    2.01
  -8  -3   3   10.66    3.19
  -8  -3   3   12.68    4.17
  -8  -3   3   11.25    2.75
   7   3  -3   19.84    3.64
   7   3  -3   13.32    2.17
   7   3  -3   13.82    2.25
  -7  -3   3   15.66    3.82
  -7  -3   3   13.10    2.50
  -7  -3   3   17.10    3.10
   6   3  -3   41.35    4.36
   6   3  -3   28.23    2.41
   6   3  -3   33.52    2.63
  -6  -3   3   26.83    3.27
  -6  -3   3   41.51    4.56
   5   3  -3   22.54    2.00
   5   3  -3   23.37    2.00
  -5  -3   3   22.15    2.93
  -5  -3   3   28.32    2.71
  -5  -3   3   24.90    3.52
   4   3  -3  137.03    6.52
   4   3  -3  139.42    7.67
   4   3  -3  135.20    6.51
  -4  -3   3  138.41    6.97
  -4  -3   3  144.90    7.26
  -4  -3   3  135.94    7.69
   3   3  -3   80.28    3.79
   3   3  -3   77.30    3.77
   3   3  -3   79.29    4.79
  -3  -3   3   77.52    4.19
  -3  -3   3   76.70    4.82
  -3  -3   3   80.25    4.38
   2   3  -3   23.25    1.33
   2   3  -3   22.67    2.09
   2   3  -3   25.00    1.36
  -2  -3   3   25.64    2.13
  -2  -3   3   22.05    1.90
  -2  -3   3   23.75    1.72
  -1  -3   3 2841.36  122.38
   0  -3   3 2670.63  115.15
  -1   3  -3  302.95   13.54
  -1   3  -3  298.93   13.68
   1  -3   3  299.17   13.66
   1  -3   3  293.54   13.53
  -2   3  -3  261.02   12.09
  -2   3  -3  268.97   12.62
  -2   3  -3  277.14   12.58
   2  -3   3  258.20   12.52
   2  -3   3  285.95   12.62
  -3   3  -3   84.55    4.98
  -3   3  -3   86.63    4.96
  -3   3  -3   81.56    4.55
   3  -3   3   81.98    4.54
   3  -3   3   94.57    4.99
   3  -3   3   81.19    4.91
  -4   3  -3  517.66   23.33
  -4   3  -3  511.73   23.62
  -4   3  -3  515.60   23.56
   4  -3   3  528.14   23.33
   4  -3   3  512.72   23.57
   4  -3   3  509.59   23.46
  -5   3  -3  868.02   38.01
  -5   3  -3  766.38   37.66
  -5   3  -3  848.69   37.73
   5  -3   3  876.38   37.75
   5  -3   3  866.10   37.75
   5  -3   3  833.77   37.83
  -6   3  -3  164.46    9.46
  -6   3  -3  173.71    9.57
  -6   3  -3  179.64    9.82
   6  -3   3  171.93    9.56
   6  -3   3  182.70    9.52
  -7   3  -3    6.85    2.44
  -7   3  -3    5.90    2.54
  -7   3  -3    4.28    2.27
   7  -3   3    8.57    2.69
   7  -3   3    8.53    2.33
   7  -3   3    4.43    2.51
  -8   3  -3   63.99    6.15
  -8   3  -3   72.55    6.81
  -8   3  -3   85.93    6.98
   8  -3   3   75.13    6.46
   8  -3   3   65.79    6.20
   8  -3   3   71.73    6.21
  -9   3  -3  168.93   10.91
  -9   3  -3  156.49   11.37
  -9   3  -3  201.02   12.24
   9  -3   3  166.15   11.16
   9  -3   3  192.20   10.88
   9  -3   3  177.15   10.86
 -10   3  -3    3.95    3.22
 -10   3  -3    4.20    5.01
 -10   3  -3    9.02    4.59
  10  -3   3    6.79    4.11
  10  -3   3    9.47    3.76
  10  -3   3    5.37    3.77
 -11   3  -3   65.45    9.70
  11  -3   3   64.22    8.87
  11  -3   3   57.51    7.06
 -12   3  -3  111.96   11.72
 -12   3  -3   98.28   12.74
  12  -3   3   96.60    9.55
  12   2  -3   33.02    3.55
  12   2  -3   31.15    7.72
  12   2  -3   23.63    3.16
 -12  -2   3   13.89    6.59
 -12  -2   3   35.17    5.94
 -12  -2   3   39.92    7.50
  11   2  -3   -3.97    4.83
  11   2  -3    2.79    2.04
  11   2  -3    1.74    2.06
 -11  -2   3   -1.76    5.35
 -11  -2   3   -5.75    5.15
 -11  -2   3    0.60    3.42
  10   2  -3   12.40    2.27
  10   2  -3   14.82    2.28
  10   2  -3   12.57    4.23
 -10  -2   3   14.86    3.78
 -10  -2   3   15.19    5.04
 -10  -2   3   11.06    5.08
   9   2  -3   59.55    6.97
   9   2  -3   65.70    4.42
   9   2  -3   64.41    4.51
  -9  -2   3   64.23    7.30
  -9  -2   3   77.07    8.23
  -9  -2   3   64.38    5.89
   8   2  -3  234.99   14.18
   8   2  -3  255.49   12.22
   8   2  -3  262.45   12.29
  -8  -2   3  267.84   14.87
  -8  -2   3  251.93   13.20
  -8  -2   3  260.89   13.77
   7   2  -3  465.24   22.82
   7   2  -3  469.62   21.15
   7   2  -3  461.86   21.08
  -7  -2   3  482.57   22.24
  -7  -2   3  490.15   23.07
  -7  -2   3  440.25   21.73
   6   2  -3    2.46    0.97
   6   2  -3    2.48    0.95
   6   2  -3    5.51    2.21
  -6  -2   3    5.47    1.80
  -6  -2   3    1.42    1.47
  -6  -2   3    6.28    2.70
   5   2  -3    5.64    0.95
  -5  -2   3    6.72    1.35
   4   2  -3 1123.25   48.42
   4   2  -3 1129.66   49.49
   4   2  -3 1090.64   48.41
  -4  -2   3 1130.01   48.84
  -4  -2   3 1104.98   48.91
  -4  -2   3 1141.09   49.55
   3   2  -3  826.43   36.40
  -3  -2   3  847.03   36.46
  -3  -2   3  795.76   35.87
   2   2  -3  765.60   33.60
  -2  -2   3  783.77   33.65
  -2  -2   3  762.91   33.15
  -2  -2   3  751.29   33.17
   1   2  -3  189.08    8.70
  -1  -2   3  191.76    8.51
  -1  -2   3  191.74    8.72
  -1  -2   3  195.71    8.45
   0   2  -3   46.86    2.34
   0   2  -3   50.71    2.55
   0   2  -3   52.58    2.69
   0  -2   3   52.38    2.64
   0  -2   3   52.42    2.77
   1  -2   3 3175.18  145.67
  -2   2  -3 2048.40   90.00
  -2   2  -3 2084.20   89.73
   2  -2   3 2183.45   90.04
   2  -2   3 2081.29   90.05
   2  -2   3 2006.88   89.68
  -3   2  -3   65.50    4.17
  -3   2  -3   73.20    4.12
  -3   2  -3   67.29    4.30
   3  -2   3   74.67    4.08
   3  -2   3   76.89    4.32
   3  -2   3   75.41    4.41
  -4   2  -3  556.82   24.60
  -4   2  -3  548.71   24.63
  -4   2  -3  527.06   24.74
   4  -2   3  558.01   24.61
   4  -2   3  531.80   24.47
   4  -2   3  534.75   24.69
  -5   2  -3   49.96    3.97
  -5   2  -3   40.01    3.63
  -5   2  -3   46.43    4.02
   5  -2   3   44.12    3.89
   5  -2   3   43.97    3.71
   5  -2   3   43.37    3.71
  -6   2  -3  100.00    6.34
  -6   2  -3   96.40    6.40
  -6   2  -3   82.68    5.89
   6  -2   3   83.33    5.86
   6  -2   3   93.11    6.12
   6  -2   3   91.01    6.10
  -7   2  -3  198.54   11.13
  -7   2  -3  209.70   11.30
  -7   2  -3  178.63   10.62
   7  -2   3  192.31   10.86
   7  -2   3  200.53   10.86
   7  -2   3  195.22   10.60
  -8   2  -3   69.92    6.86
  -8   2  -3   64.55    6.59
  -8   2  -3   66.83    5.83
   8  -2   3   58.28    5.80
   8  -2   3   68.41    5.94
   8  -2   3   60.40    5.92
  -9   2  -3  107.09    8.81
  -9   2  -3  106.51    9.18
  -9   2  -3   83.73    7.53
   9  -2   3   94.09    7.43
   9  -2   3   99.84    7.41
   9  -2   3   90.86    7.89
 -10   2  -3   51.98    6.63
 -10   2  -3   62.26    8.45
 -10   2  -3   60.76    9.12
  10  -2   3   40.31    6.61
  10  -2   3   60.20    7.48
  10  -2   3   66.13    7.08
 -11   2  -3    4.60    3.87
 -11   2  -3    3.49    5.14
 -11   2  -3    2.53    5.30
  11  -2   3    5.35    4.69
  11  -2   3    3.83    3.81
  11  -2   3    3.06    4.59
 -12   2  -3   36.43    7.50
 -12   2  -3   25.72    5.46
 -12   2  -3   44.42    8.18
  12  -2   3   34.88    5.47
  12   1  -3   31.26    3.93
  12   1  -3   25.00    3.61
 -12  -1   3   12.14    6.90
 -12  -1   3   22.98    6.93
 -12  -1   3   28.05    5.42
  11   1  -3   43.32    7.16
  11   1  -3   39.55    4.02
  11   1  -3   37.81    4.30
 -11  -1   3   33.76    7.31
 -11  -1   3   33.67    5.30
 -11  -1   3   35.53    6.63
  10   1  -3   37.81    3.90
  10   1  -3   35.36    3.98
  10   1  -3   41.91    6.44
 -10  -1   3   34.92    5.73
 -10  -1   3   41.92    5.92
 -10  -1   3   56.89    7.91
   9   1  -3   43.21    6.44
   9   1  -3   38.00    3.65
   9   1  -3   45.15    3.80
  -9  -1   3   52.73    7.47
  -9  -1   3   37.88    6.09
  -9  -1   3   42.22    4.90
   8   1  -3  397.12   18.90
   8   1  -3  400.16   20.78
   8   1  -3  440.10   19.05
  -8  -1   3  413.89   20.26
  -8  -1   3  401.09   20.96
  -8  -1   3  420.51   19.79
   7   1  -3   39.97    2.95
   7   1  -3   36.98    2.97
   7   1  -3   37.15    4.77
  -7  -1   3   28.19    3.73
  -7  -1   3   44.13    5.10
  -7  -1   3   36.22    4.09
   6   1  -3    5.03    1.09
   6   1  -3    3.06    0.94
   6   1  -3    3.22    1.92
  -6  -1   3    2.04    1.36
  -6  -1   3    3.56    1.41
  -6  -1   3    5.51    2.29
   5   1  -3   30.22    2.25
   5   1  -3   35.26    2.32
   5   1  -3   31.37    3.56
  -5  -1   3   32.55    2.71
  -5  -1   3   40.54    3.00
  -5  -1   3   41.52    3.74
   4   1  -3   18.42    1.29
   4   1  -3   18.09    1.35
   4   1  -3   16.36    2.42
  -4  -1   3   21.17    1.88
  -4  -1   3   15.53    2.62
  -4  -1   3   19.06    1.88
   3   1  -3  399.00   18.53
  -3  -1   3  396.55   17.92
  -3  -1   3  405.22   18.54
  -3  -1   3  427.85   17.95
   2   1  -3  398.16   17.84
  -2  -1   3  399.19   17.82
  -1  -1   3  766.95   33.28
   0   1  -3   21.15    1.28
   0   1  -3   23.13    1.31
   0  -1   3   23.86    1.36
   0  -1   3   21.75    1.36
  -1   1  -3   87.72    4.26
  -1   1  -3   77.14    4.10
   1  -1   3   80.19    4.11
   1  -1   3   82.83    4.22
   1  -1   3   81.81    3.90
   2  -1   3 5294.70  240.44
  -3   1  -3   27.44    2.57
  -3   1  -3   29.84    2.37
  -3   1  -3   28.12    2.39
   3  -1   3   26.08    2.33
   3  -1   3   23.93    2.45
   3  -1   3   31.22    2.50
  -4   1  -3  678.27   30.44
  -4   1  -3  673.51   30.31
  -4   1  -3  673.27   30.55
   4  -1   3  673.24   30.45
   4  -1   3  682.71   30.33
   4  -1   3  682.02   30.38
  -5   1  -3  126.22    7.53
  -5   1  -3  149.85    8.12
  -5   1  -3  146.33    8.02
   5  -1   3  141.00    7.81
   5  -1   3  143.38    7.82
   5  -1   3  138.34    7.66
  -6   1  -3   30.17    4.00
  -6   1  -3   25.42    4.02
  -6   1  -3   24.08    3.45
   6  -1   3   25.19    3.59
   6  -1   3   29.58    3.56
   6  -1   3   26.96    3.67
  -7   1  -3   31.19    4.15
  -7   1  -3   32.72    4.37
  -7   1  -3   30.33    4.77
   7  -1   3   36.94    4.14
   7  -1   3   30.14    4.32
   7  -1   3   27.52    4.16
  -8   1  -3   95.80    7.65
  -8   1  -3   91.31    6.91
  -8   1  -3  100.21    8.01
   8  -1   3   96.90    6.98
   8  -1   3   84.28    6.90
   8  -1   3   87.11    7.05
  -9   1  -3    3.16    3.66
  -9   1  -3   -0.02    3.87
  -9   1  -3    5.03    2.91
   9  -1   3    4.33    3.10
   9  -1   3   -0.98    3.53
   9  -1   3   13.89    3.42
 -10   1  -3    3.31    3.04
 -10   1  -3    7.49    5.00
 -10   1  -3    4.40    4.55
  10  -1   3    3.35    3.65
  10  -1   3    3.58    3.45
  10  -1   3    1.45    3.54
 -11   1  -3   12.46    5.81
 -11   1  -3   -1.30    5.72
 -11   1  -3    9.11    4.37
  11  -1   3    3.35    3.91
  11  -1   3   14.15    5.24
  11  -1   3   16.72    5.04
 -12   1  -3   18.14    4.92
 -12   1  -3    8.27    6.40
  12  -1   3   19.96    6.00
  12  -1   3   24.36    5.08
  12   0  -3   -2.06    2.36
  12   0  -3   -0.70    2.24
 -12   0   3    8.15    6.27
 -12   0   3    3.08    4.34
 -12   0   3   -1.93    6.55
  11   0  -3  132.09    7.76
  11   0  -3  121.34    7.61
 -11   0   3  141.57   12.54
 -11   0   3  135.71    9.71
 -11   0   3  154.61   12.06
  10   0  -3    2.68    1.95
  10   0  -3    4.73    2.08
 -10   0   3    5.01    3.89
 -10   0   3    5.63    3.13
 -10   0   3    5.41    4.72
   9   0  -3    4.94    1.79
   9   0  -3    5.75    3.92
  -9   0   3    2.35    3.92
  -9   0   3    4.05    2.99
  -9   0   3    5.46    2.51
   8   0  -3   36.50    5.58
   8   0  -3   34.81    3.32
  -8   0   3   42.43    4.42
  -8   0   3   44.07    6.49
  -8   0   3   37.77    4.77
   7   0  -3  140.19    7.27
   7   0  -3  137.60    7.24
   7   0  -3  142.41    8.88
  -7   0   3  149.37    8.91
  -7   0   3  141.60    8.05
   6   0  -3   18.38    1.80
   6   0  -3   13.12    2.67
   6   0  -3   17.80    1.96
  -6   0   3   17.66    2.44
   5   0  -3    3.02    0.87
   5   0  -3    1.57    0.83
   5   0  -3    2.01    1.71
  -5   0   3    1.94    1.03
  -5   0   3    2.56    1.58
  -5   0   3    4.23    1.33
   4   0  -3  822.08   36.47
   4   0  -3  818.43   35.48
  -4   0   3  817.96   35.76
  -4   0   3  814.59   36.43
  -4   0   3  817.68   35.82
   3   0  -3 1007.63   43.20
  -3   0   3  982.36   42.54
  -3   0   3  946.05   42.51
  -3   0   3  994.51   43.14
  -2   0   3  396.50   17.74
   0   0  -3  524.86   22.39
   0   0  -3  509.71   22.29
   0   0   3  498.86   22.31
   0   0   3  523.22   22.43
  -1   0  -3 1063.90   46.99
  -1   0  -3 1099.81   47.16
   1   0   3 1052.88   47.01
   1   0   3 1120.89   47.17
  -2   0  -3  267.73   12.48
  -2   0  -3  276.40   12.41
  -2   0  -3  278.74   12.32
   2   0   3  250.86   12.28
   2   0   3  282.72   12.34
   2   0   3  249.10   12.41
  -3   0  -3   24.13    2.59
  -3   0  -3   22.01    2.37
  -3   0  -3   25.66    2.28
   3   0   3   27.70    2.35
   3   0   3   20.32    2.20
   3   0   3   19.68    2.30
  -4   0  -3  170.51    8.31
  -4   0  -3  156.76    8.53
  -4   0  -3  158.21    8.51
   4   0   3  162.71    8.29
   4   0   3  157.09    8.37
   4   0   3  155.93    8.38
  -5   0  -3   10.81    2.29
  -5   0  -3    5.86    2.11
  -5   0  -3    9.94    2.16
   5   0   3    8.68    1.98
   5   0   3   16.14    2.33
   5   0   3    8.68    1.91
  -6   0  -3  897.47   40.20
  -6   0  -3  906.06   40.65
  -6   0  -3  889.42   40.57
   6   0   3  890.85   40.16
   6   0   3  895.78   40.45
   6   0   3  877.44   40.24
  -7   0  -3   83.91    6.59
  -7   0  -3   83.86    6.68
  -7   0  -3   81.31    6.05
   7   0   3   82.31    6.15
   7   0   3   83.82    6.18
   7   0   3   81.74    6.34
  -8   0  -3    1.53    2.90
  -8   0  -3   -3.98    2.05
  -8   0  -3    2.37    3.35
   8   0   3   -0.64    2.53
   8   0   3    3.65    2.80
   8   0   3   -1.66    2.52
  -9   0  -3    6.77    4.10
  -9   0  -3    5.10    3.03
  -9   0  -3   13.29    4.63
   9   0   3    2.48    2.76
   9   0   3    6.48    3.41
   9   0   3    4.47    3.14
 -10   0  -3   24.02    5.50
 -10   0  -3   11.64    3.75
  10   0   3   10.91    4.14
  10   0   3   12.54    4.08
  10   0   3    8.68    3.81
 -11   0  -3    5.11    3.97
 -11   0  -3    3.02    5.05
 -11   0  -3   12.99    5.27
  11   0   3    3.22    4.58
  11   0   3    2.19    4.14
  11   0   3    2.98    4.70
 -12   0  -3   42.27    8.63
 -12   0  -3   23.94    5.79
 -12   0  -3   22.24    7.30
  12   0   3   28.65    5.46
  12   0   3   31.67    7.06
  12  -1  -3    3.23    2.70
 -12   1   3   17.87    6.33
 -12   1   3    2.51    5.68
 -12   1   3    7.45    3.99
  11  -1  -3   29.76    3.75
 -11   1   3   48.12    6.99
 -11   1   3   37.83    6.34
 -11   1   3   56.27    8.59
  10  -1  -3  227.28   11.16
  10  -1  -3  224.32   11.14
 -10   1   3  189.23   12.77
 -10   1   3  217.60   14.40
 -10   1   3  216.84   12.26
   9  -1  -3    8.11    1.99
   9  -1  -3    4.83    1.91
  -9   1   3    8.75    2.63
  -9   1   3    5.17    2.90
  -9   1   3    8.89    4.13
   8  -1  -3   77.98    5.07
   8  -1  -3   81.21    5.09
  -8   1   3   79.19    6.26
  -8   1   3   80.01    5.81
  -8   1   3   71.85    7.20
   7  -1  -3   38.86    3.21
   7  -1  -3   46.62    3.22
  -7   1   3   48.50    4.72
  -7   1   3   34.49    3.81
   6  -1  -3   17.93    1.91
   6  -1  -3   12.09    1.90
  -6   1   3   14.59    2.34
  -6   1   3   13.89    2.13
  -6   1   3   14.24    2.76
   5  -1  -3    2.80    0.90
   5  -1  -3    0.52    0.85
  -5   1   3    1.83    1.57
  -5   1   3    1.19    1.13
  -5   1   3    2.25    1.14
   4  -1  -3 1186.30   49.68
   4  -1  -3 1146.83   49.69
  -4   1   3 1128.16   50.48
  -4   1   3 1140.75   49.87
  -4   1   3 1131.74   49.93
   3  -1  -3   76.28    3.47
   3  -1  -3   70.79    3.42
  -3   1   3   74.58    3.73
  -3   1   3   66.07    3.61
  -3   1   3   75.90    4.32
  -2   1   3    0.79    0.40
  -2   1   3    0.52    0.41
   1  -1  -3  849.31   37.26
  -1   1   3  879.87   37.41
   0  -1  -3  137.06    6.63
   0  -1  -3  153.39    6.87
   0   1   3  149.39    6.87
   0   1   3  141.60    6.68
  -1  -1  -3  234.59   11.22
  -1  -1  -3  256.30   11.50
   1   1   3  251.47   11.30
   1   1   3  246.50   11.45
  -2  -1  -3  364.36   17.29
  -2  -1  -3  394.86   17.60
   2   1   3  381.44   17.48
   2   1   3  381.82   17.52
   2   1   3  397.22   17.40
  -3  -1  -3   14.99    2.28
  -3  -1  -3   20.65    2.49
  -3  -1  -3   17.94    2.00
   3   1   3   13.53    2.01
   3   1   3   12.62    2.12
   3   1   3   17.49    2.14
  -4  -1  -3  134.38    7.57
  -4  -1  -3  131.87    7.23
  -4  -1  -3  145.17    7.69
   4   1   3  136.87    7.28
   4   1   3  127.71    7.44
   4   1   3  130.70    7.36
  -5  -1  -3   54.42    4.51
  -5  -1  -3   57.79    4.71
  -5  -1  -3   64.02    5.07
   5   1   3   64.87    4.70
   5   1   3   67.22    4.59
  -6  -1  -3  302.23   15.58
  -6  -1  -3  335.72   16.39
  -6  -1  -3  329.18   16.30
   6   1   3  310.15   15.60
   6   1   3  312.85   15.76
   6   1   3  318.44   16.06
  -7  -1  -3   -1.52    2.53
  -7  -1  -3   -1.57    2.29
  -7  -1  -3   -1.22    1.81
   7   1   3    0.70    2.46
   7   1   3    1.87    2.28
   7   1   3    1.01    1.92
  -8  -1  -3   48.80    6.97
  -8  -1  -3   58.80    7.06
  -8  -1  -3   55.42    5.89
   8   1   3   51.49    5.72
   8   1   3   60.32    5.63
   8   1   3   51.64    5.84
  -9  -1  -3   -2.47    4.26
  -9  -1  -3    1.40    2.92
  -9  -1  -3    4.72    4.12
   9   1   3   -0.99    3.27
   9   1   3    4.31    3.05
   9   1   3   -0.42    2.89
  10   1   3   10.29    4.58
 -11  -1  -3    0.89    3.98
 -11  -1  -3   -2.79    5.30
 -11  -1  -3    9.79    5.78
  11   1   3    7.53    4.21
  11   1   3    2.24    5.08
  11   1   3   10.95    5.44
 -12  -1  -3   14.82    6.97
 -12  -1  -3    3.17    5.04
  12   1   3   11.52    7.42
  12   1   3    9.94    5.24
  13  -2  -3   -5.42    2.88
 -13   2   3   -6.77    6.78
 -13   2   3   10.75   11.40
 -13   2   3   -7.95    4.97
  12  -2  -3  113.21    7.84
 -12   2   3  136.66   12.31
 -12   2   3  124.18   10.07
  11  -2  -3    2.26    2.50
 -11   2   3   11.31    5.41
 -11   2   3   -1.00    3.23
 -11   2   3    0.30    4.27
  10  -2  -3   11.56    2.21
  10  -2  -3    5.68    2.34
 -10   2   3   11.82    3.28
 -10   2   3   10.04    4.82
 -10   2   3    7.54    4.00
   9  -2  -3    8.54    1.85
   9  -2  -3    5.55    1.84
  -9   2   3    6.16    2.62
  -9   2   3    7.62    2.56
  -9   2   3    5.39    3.66
   8  -2  -3   77.04    5.27
   8  -2  -3   87.77    5.46
  -8   2   3   69.14    5.82
  -8   2   3   87.89    7.34
  -8   2   3   95.80    6.56
   7  -2  -3   50.33    3.53
   7  -2  -3   44.95    3.55
  -7   2   3   44.75    4.81
  -7   2   3   46.80    4.08
   6  -2  -3  300.17   13.99
   6  -2  -3  317.08   13.97
  -6   2   3  298.53   15.00
  -6   2   3  293.15   14.26
  -6   2   3  297.74   14.40
   5  -2  -3   42.91    2.96
   5  -2  -3   50.44    2.91
  -5   2   3   44.87    3.84
  -5   2   3   46.99    3.26
  -5   2   3   40.79    3.28
   4  -2  -3  834.58   36.38
   4  -2  -3  835.09   36.32
  -4   2   3  811.55   36.51
  -4   2   3  836.80   36.58
  -4   2   3  846.90   37.10
   3  -2  -3  495.54   22.90
   3  -2  -3  550.09   23.01
  -3   2   3  496.22   23.08
  -3   2   3  553.71   23.16
   2  -2  -3 1256.53   55.79
  -2   2   3 1324.63   55.98
  -2   2   3 1295.36   55.90
  -1   2   3 7606.66  335.74
   0  -2  -3 8323.64  363.70
   0   2   3 8116.91  363.75
  -1  -2  -3  408.59   18.98
  -1  -2  -3  447.36   19.31
   1   2   3  416.31   19.03
   1   2   3  427.14   19.25
  -2  -2  -3  200.90   10.10
  -2  -2  -3  229.83   10.56
   2   2   3  215.85   10.37
   2   2   3  208.80   10.35
   2   2   3  211.18   10.18
  -3  -2  -3   12.35    2.15
  -3  -2  -3   13.42    2.02
   3   2   3    8.10    1.78
   3   2   3   12.27    2.01
   3   2   3   11.89    1.99
  -4  -2  -3    5.74    1.69
  -4  -2  -3    2.42    1.60
   4   2   3    3.72    1.58
   4   2   3    3.77    1.43
   4   2   3    2.66    1.73
  -5  -2  -3  279.29   14.48
  -5  -2  -3  289.61   14.04
  -5  -2  -3  284.45   14.48
   5   2   3  283.43   13.98
   5   2   3  284.13   14.34
  -6  -2  -3   13.55    3.05
  -6  -2  -3   14.61    3.18
  -6  -2  -3    9.44    2.33
   6   2   3   11.33    2.48
   6   2   3   15.18    2.99
   6   2   3   14.77    2.85
  -7  -2  -3   51.23    5.17
  -7  -2  -3   45.71    6.07
  -7  -2  -3   49.26    6.28
   7   2   3   41.49    5.17
   7   2   3   57.39    4.81
   7   2   3   51.94    5.83
  -8  -2  -3    6.54    3.06
  -8  -2  -3    3.53    3.63
  -8  -2  -3    8.08    3.65
   8   2   3    7.72    3.24
   8   2   3    3.31    2.95
   8   2   3    1.71    2.57
  -9  -2  -3   30.40    6.12
  -9  -2  -3   22.34    5.13
  -9  -2  -3   19.03    4.13
   9   2   3   22.23    4.94
   9   2   3   17.88    4.40
   9   2   3   19.94    4.29
 -10  -2  -3   -2.60    4.70
 -10  -2  -3   -0.43    3.35
  10   2   3   -4.08    3.56
  10   2   3   -7.19    3.85
  10   2   3    2.08    4.03
 -11  -2  -3   15.19    6.51
 -11  -2  -3    3.83    4.17
  11   2   3    2.51    4.49
  11   2   3    8.63    5.55
 -13   3   3   12.93    8.00
 -13   3   3   17.16    7.24
 -13   3   3   13.51    5.30
  12  -3  -3    1.22    2.78
  12  -3  -3    3.01    3.12
 -12   3   3    3.78    5.59
 -12   3   3    1.57    4.04
  11  -3  -3   -0.55    2.30
  11  -3  -3    4.77    2.55
 -11   3   3    1.26    3.20
 -11   3   3    3.64    4.29
  10  -3  -3   61.86    5.01
 -10   3   3   51.45    7.92
 -10   3   3   42.30    6.59
 -10   3   3   69.19    6.38
   9  -3  -3   -0.58    1.71
   9  -3  -3    1.78    1.81
  -9   3   3   -1.18    2.42
  -9   3   3    0.19    3.13
  -9   3   3   -1.03    2.23
   8  -3  -3   53.09    4.41
   8  -3  -3   53.55    4.24
  -8   3   3   59.73    6.48
  -8   3   3   47.13    4.82
  -8   3   3   66.27    5.65
   7  -3  -3    1.18    1.28
   7  -3  -3   -0.32    1.27
  -7   3   3   -0.78    1.45
  -7   3   3   -2.08    2.12
  -7   3   3    3.39    1.87
   6  -3  -3   40.89    2.98
   6  -3  -3   39.64    3.08
  -6   3   3   38.11    3.80
  -6   3   3   34.11    3.32
  -6   3   3   33.31    3.41
   5  -3  -3  903.30   38.76
   5  -3  -3  860.25   38.84
  -5   3   3  868.80   39.07
  -5   3   3  861.44   39.50
  -5   3   3  919.37   39.12
   4  -3  -3   10.98    1.66
   4  -3  -3   13.80    1.58
  -4   3   3   11.51    1.84
  -4   3   3   11.36    1.64
   3  -3  -3  442.65   20.51
   3  -3  -3  473.88   20.52
  -3   3   3  478.74   20.77
  -3   3   3  452.03   20.62
   2  -3  -3   37.05    2.51
   2  -3  -3   37.18    2.38
  -2   3   3   38.78    2.50
  -2   3   3   37.03    2.75
   1  -3  -3  908.64   37.21
   1  -3  -3  802.98   36.92
  -1   3   3  811.36   36.97
  -1   3   3  860.75   37.26
   0  -3  -3    0.73    1.03
   0  -3  -3    0.53    0.83
   0   3   3   -0.33    1.09
   0   3   3    0.47    0.77
  -1  -3  -3   10.02    1.77
  -1  -3  -3    9.49    1.39
   1   3   3    9.13    1.55
  -2  -3  -3   15.79    2.57
  -2  -3  -3   18.96    2.09
   2   3   3   19.93    2.21
   2   3   3   16.52    2.35
  -3  -3  -3   91.59    5.71
  -3  -3  -3   86.25    5.23
   3   3   3   83.42    5.52
   3   3   3   85.94    5.45
   3   3   3   92.50    5.31
  -4  -3  -3   53.40    4.52
  -4  -3  -3   39.21    3.82
   4   3   3   52.75    3.93
   4   3   3   50.89    4.12
   4   3   3   46.93    4.37
  -5  -3  -3   -0.38    1.46
  -5  -3  -3   -0.93    1.92
   5   3   3   -0.48    1.46
   5   3   3   -1.21    1.68
   5   3   3    1.01    1.99
  -6  -3  -3   35.85    4.11
  -6  -3  -3   30.75    4.49
   6   3   3   33.81    4.10
   6   3   3   29.70    4.49
   6   3   3   29.47    4.11
  -7  -3  -3   54.50    5.81
  -7  -3  -3   79.83    7.59
   7   3   3   68.84    5.84
   7   3   3   77.87    7.03
   7   3   3   74.20    6.23
  -8  -3  -3   -3.13    2.44
  -8  -3  -3   -3.93    3.75
   8   3   3    2.29    2.97
   8   3   3   -0.62    2.67
   8   3   3    1.18    3.48
  -9  -3  -3   34.90    6.76
   9   3   3   22.06    4.21
   9   3   3   31.69    5.62
 -10  -3  -3   18.07    4.69
 -10  -3  -3   23.40    6.35
  10   3   3   23.45    5.35
  10   3   3   27.87    4.64
 -11  -3  -3   20.46    5.20
 -11  -3  -3   32.62    7.85
  11   3   3   23.07    5.34
  11   3   3   20.96    5.57
  11   3   3   30.76    6.51
  13  -4  -3   -1.25    3.25
  13  -4  -3    2.69    3.40
 -13   4   3   -2.80    7.16
 -13   4   3    6.63    6.99
 -13   4   3    4.98    5.12
  12  -4  -3   43.14    5.68
  12  -4  -3   44.73    5.50
 -12   4   3   33.10    6.33
 -12   4   3   39.36    6.10
 -12   4   3   30.30    7.15
  11  -4  -3    4.25    2.79
  11  -4  -3    5.24    2.57
 -11   4   3    3.09    4.05
 -11   4   3   -3.99    3.31
  10  -4  -3   17.56    3.32
  10  -4  -3   15.65    2.91
 -10   4   3   17.56    4.32
 -10   4   3   28.12    5.62
 -10   4   3   22.44    4.15
   9  -4  -3   20.45    2.85
  -9   4   3   22.69    3.80
  -9   4   3   17.86    3.79
  -9   4   3   22.60    4.55
   8  -4  -3  108.56    6.78
   8  -4  -3  117.85    6.68
  -8   4   3  110.86    7.63
  -8   4   3  118.72    7.55
  -8   4   3  108.81    8.30
   7  -4  -3    5.97    1.72
   7  -4  -3    7.11    1.73
  -7   4   3    6.19    2.39
  -7   4   3    7.35    2.00
  -7   4   3    8.94    2.31
   6  -4  -3  224.01   10.10
   6  -4  -3  192.37   10.07
  -6   4   3  218.01   10.57
  -6   4   3  195.15   10.83
  -6   4   3  187.85   10.32
   5  -4  -3  147.62    7.01
   5  -4  -3  123.62    6.94
  -5   4   3  130.62    7.60
  -5   4   3  139.05    7.37
  -5   4   3  129.03    7.22
   4  -4  -3 1962.17   85.73
   4  -4  -3 1895.30   85.63
  -4   4   3 1993.61   86.01
  -4   4   3 2055.10   85.92
   3  -4  -3  996.46   42.01
   3  -4  -3  892.83   41.89
  -3   4   3  945.52   42.04
  -3   4   3  993.10   42.28
   2  -4  -3   14.42    1.67
   2  -4  -3   12.43    1.79
  -2   4   3   12.72    1.93
  -2   4   3   12.76    1.77
   1  -4  -3  842.77   34.05
   1  -4  -3  710.91   33.61
  -1   4   3  778.16   34.06
  -1   4   3  725.46   33.66
   0  -4  -3   18.95    2.42
   0   4   3   18.70    2.02
   0   4   3   21.52    2.34
  -1  -4  -3  118.18    6.52
  -1  -4  -3  109.87    6.01
   1   4   3  111.63    6.11
   1   4   3  115.38    6.38
  -2  -4  -3   17.03    2.17
  -2  -4  -3   16.50    2.62
   2   4   3   18.60    2.69
   2   4   3   12.51    2.18
  -3  -4  -3  182.65    9.65
  -3  -4  -3  176.51    9.15
   3   4   3  174.98    9.51
   3   4   3  167.02    9.30
  -4  -4  -3   12.54    2.74
  -4  -4  -3   13.41    2.39
   4   4   3    7.87    2.34
   4   4   3   16.16    2.91
  -5  -4  -3  328.19   16.31
  -5  -4  -3  330.24   17.01
   5   4   3  339.01   16.79
   5   4   3  330.09   16.42
  -6  -4  -3   63.38    6.27
   6   4   3   54.81    5.97
   6   4   3   55.17    5.12
  -7  -4  -3   20.89    3.81
  -7  -4  -3   29.42    5.16
   7   4   3   14.83    4.02
   7   4   3   20.07    3.77
  -8  -4  -3   49.21    6.10
  -8  -4  -3   62.78    8.36
   8   4   3   56.26    6.46
   8   4   3   59.07    7.43
  -9  -4  -3   28.48    6.62
  -9  -4  -3   18.41    4.41
   9   4   3   17.42    4.26
   9   4   3   21.20    5.20
   9   4   3   14.51    3.99
 -10  -4  -3   17.79    4.68
 -10  -4  -3   16.96    6.18
  10   4   3   16.80    4.33
  10   4   3   11.63    5.44
  10   4   3   23.26    5.15
 -11  -4  -3  110.56   13.73
 -11  -4  -3  103.85   10.34
  11   4   3  109.75   10.47
  11   4   3  112.22   11.60
  11   4   3  118.30   10.20
  13  -5  -3    2.92    3.63
  13  -5  -3    1.97    3.73
 -13   5   3    5.32    5.58
 -13   5   3    1.80    6.79
  12  -5  -3   66.01    6.43
  12  -5  -3   80.14    6.93
 -12   5   3   59.86    8.77
 -12   5   3   68.53    9.07
 -12   5   3   48.25    8.35
  11  -5  -3   31.74    4.87
  11  -5  -3   23.42    3.63
 -11   5   3   24.28    5.44
 -11   5   3   20.96    4.16
  10  -5  -3  190.41   10.12
  10  -5  -3  174.89   10.05
 -10   5   3  185.63   11.67
 -10   5   3  176.06   12.31
 -10   5   3  168.53   11.17
   9  -5  -3   65.91    5.12
   9  -5  -3   69.86    5.45
  -9   5   3   67.90    7.07
  -9   5   3   65.58    6.67
  -9   5   3   65.17    6.22
   8  -5  -3  286.65   13.70
  -8   5   3  289.37   14.57
  -8   5   3  264.44   14.25
  -8   5   3  265.52   14.87
   7  -5  -3   60.60    4.41
   7  -5  -3   64.73    4.72
  -7   5   3   59.83    5.16
  -7   5   3   65.16    5.46
  -7   5   3   71.65    5.35
   6  -5  -3   46.21    3.48
   6  -5  -3   41.73    3.52
  -6   5   3   41.03    3.87
  -6   5   3   38.17    3.92
   5  -5  -3  946.63   42.23
   5  -5  -3  979.90   42.19
  -5   5   3  957.68   42.61
  -5   5   3  931.28   42.39
   4  -5  -3  295.50   13.92
   4  -5  -3  286.07   13.90
  -4   5   3  300.55   14.34
  -4   5   3  298.00   14.08
   3  -5  -3   19.58    2.25
   3  -5  -3   19.22    2.43
  -3   5   3   14.20    2.28
  -3   5   3   18.29    2.38
   2  -5  -3 1655.19   73.10
   2  -5  -3 1746.80   73.41
  -2   5   3 1597.69   73.12
  -2   5   3 1721.33   73.56
   1  -5  -3  114.56    6.18
   1  -5  -3  123.64    6.68
  -1   5   3  110.84    6.57
  -1   5   3  117.74    6.29
   0  -5  -3  458.39   20.45
   0  -5  -3  415.43   19.90
   0   5   3  450.53   20.03
   0   5   3  423.21   20.32
  -1  -5  -3   11.61    1.81
  -1  -5  -3   17.38    2.64
   1   5   3   14.74    2.06
   1   5   3    9.19    1.99
  -2  -5  -3   38.67    3.86
  -2  -5  -3   32.06    3.09
   2   5   3   36.95    3.66
   2   5   3   32.95    3.14
  -3  -5  -3  214.57   11.52
   3   5   3  210.90   11.17
   3   5   3  216.57   10.98
  -4  -5  -3  142.29    7.99
  -4  -5  -3  143.21    8.73
   4   5   3  137.85    8.34
   4   5   3  136.19    7.91
   4   5   3  122.30    8.00
  -5  -5  -3   35.67    4.09
  -5  -5  -3   31.84    4.86
   5   5   3   34.63    4.64
   5   5   3   34.12    4.17
   5   5   3   31.42    4.34
  -6  -5  -3    8.67    2.86
  -6  -5  -3   10.81    4.01
   6   5   3   14.65    3.93
   6   5   3   10.02    2.81
   6   5   3   10.29    2.80
  -7  -5  -3  114.84    8.62
  -7  -5  -3  133.97   10.48
   7   5   3  128.60    8.75
   7   5   3  140.44    9.82
   7   5   3  137.72    8.88
  -8  -5  -3   83.02    9.69
  -8  -5  -3   68.27    7.20
   8   5   3   70.45    8.06
   8   5   3   84.13    7.29
   8   5   3   80.69    7.38
  -9  -5  -3  181.65   12.70
   9   5   3  222.80   13.02
   9   5   3  216.34   14.10
   9   5   3  225.07   13.03
 -10  -5  -3    4.46    6.90
 -10  -5  -3   -0.61    4.55
  10   5   3   -0.16    4.32
  10   5   3   -0.17    4.76
  10   5   3    3.05    5.58
 -11  -5  -3   45.92    7.68
 -11  -5  -3   58.45    9.99
  11   5   3   64.95    9.27
  13  -6  -3   88.02    8.02
  13  -6  -3   99.78    8.37
 -13   6   3   86.49   10.77
 -13   6   3  111.06   11.71
 -13   6   3   64.78    8.63
  12  -6  -3   14.28    4.34
  12  -6  -3   18.08    3.81
 -12   6   3   21.25    5.65
 -12   6   3   13.46    4.85
 -12   6   3   10.99    5.67
  11  -6  -3    1.94    2.64
  11  -6  -3    2.35    2.72
 -11   6   3    1.88    3.73
 -11   6   3    3.95    4.72
  10  -6  -3    2.09    2.44
  10  -6  -3    4.89    2.28
 -10   6   3    2.63    3.91
 -10   6   3   -2.33    3.46
 -10   6   3    5.36    3.07
   9  -6  -3  103.51    7.06
   9  -6  -3  107.09    7.11
  -9   6   3  114.47    8.12
  -9   6   3   99.40    7.93
  -9   6   3  107.46    8.68
   8  -6  -3  155.67    8.38
   8  -6  -3  145.06    8.52
  -8   6   3  139.17    9.22
  -8   6   3  140.53    9.40
  -8   6   3  156.24    9.21
   7  -6  -3  229.21   11.33
  -7   6   3  225.21   12.10
  -7   6   3  211.26   11.82
  -7   6   3  223.64   12.11
   6  -6  -3   63.03    4.58
   6  -6  -3   61.09    4.43
  -6   6   3   62.76    4.85
  -6   6   3   62.49    5.10
   5  -6  -3    0.93    1.27
   5  -6  -3   -0.12    1.25
  -5   6   3    0.04    1.55
  -5   6   3    0.98    1.65
   4  -6  -3   41.40    3.65
   4  -6  -3   45.38    3.64
  -4   6   3   41.57    4.08
  -4   6   3   44.45    3.81
   3  -6  -3  757.04   34.10
   3  -6  -3  781.85   34.31
  -3   6   3  740.28   34.56
  -3   6   3  774.97   34.21
   2  -6  -3  617.79   28.41
   2  -6  -3  643.68   28.81
  -2   6   3  619.87   28.94
  -2   6   3  646.73   28.52
   1  -6  -3  291.79   14.04
   1  -6  -3  269.76   13.50
  -1   6   3  279.07   14.05
  -1   6   3  294.33   13.66
   0  -6  -3   60.79    4.15
   0  -6  -3   60.84    4.67
   0   6   3   60.70    4.65
   0   6   3   61.75    4.25
  -1  -6  -3    1.66    1.34
  -1  -6  -3    0.27    1.71
   1   6   3    2.55    1.38
   1   6   3    2.99    1.68
  -2  -6  -3   25.32    3.75
  -2  -6  -3   20.02    2.80
   2   6   3   24.90    2.94
   2   6   3   27.72    3.53
  -3  -6  -3   40.25    3.72
  -3  -6  -3   36.45    4.51
   3   6   3   38.47    4.20
   3   6   3   34.69    3.72
   3   6   3   33.35    4.02
  -4  -6  -3  200.93   11.52
  -4  -6  -3  191.21   10.67
   4   6   3  206.51   10.81
   4   6   3  200.76   11.21
   4   6   3  191.53   10.91
  -5  -6  -3    7.13    3.15
  -5  -6  -3    7.66    2.38
   5   6   3    7.46    3.17
   5   6   3    6.06    2.53
   5   6   3    6.86    2.18
  -6  -6  -3  175.29   10.63
  -6  -6  -3  192.62   12.10
   6   6   3  171.05   10.67
   6   6   3  189.12   11.66
   6   6   3  177.67   10.56
  -7  -6  -3   14.00    4.73
  -7  -6  -3    9.34    3.21
   7   6   3    8.37    3.21
   7   6   3   15.30    4.05
   7   6   3   11.64    3.33
  -8  -6  -3  101.37    8.32
  -8  -6  -3  111.97   11.15
   8   6   3   96.53    8.41
   8   6   3   99.66    8.34
   8   6   3  115.60    9.80
  -9  -6  -3   70.19    8.15
  -9  -6  -3   80.90   10.96
   9   6   3   76.98    9.56
   9   6   3   86.23    8.39
   9   6   3   66.05    7.93
 -10  -6  -3   30.95    6.05
 -10  -6  -3   46.97    8.64
  10   6   3   32.12    5.65
  10   6   3   24.99    5.53
  10   6   3   28.22    6.68
  13  -7  -3   33.63    5.46
  13  -7  -3   26.26    4.90
 -13   7   3   19.06    6.10
 -13   7   3   23.75    6.67
 -13   7   3   25.27    7.49
  12  -7  -3   68.86    7.62
  12  -7  -3   79.74    7.42
 -12   7   3   76.71    9.98
 -12   7   3   61.33    9.11
 -12   7   3   63.00    9.14
  11  -7  -3    2.95    2.87
  11  -7  -3    4.27    3.04
 -11   7   3    7.22    4.17
 -11   7   3    0.64    3.63
  10  -7  -3    2.76    2.51
  10  -7  -3    1.07    2.53
 -10   7   3   -0.17    3.36
 -10   7   3    6.32    4.47
 -10   7   3    3.67    3.03
   9  -7  -3  115.86    7.42
   9  -7  -3  116.29    7.75
  -9   7   3  130.16    9.31
  -9   7   3  114.42    8.75
  -9   7   3  121.07    8.78
   8  -7  -3  369.69   17.27
   8  -7  -3  350.85   17.37
  -8   7   3  352.60   17.93
  -8   7   3  340.32   18.15
  -8   7   3  346.05   18.11
   7  -7  -3   68.89    5.26
   7  -7  -3   80.10    5.37
  -7   7   3   63.68    5.97
  -7   7   3   62.86    5.81
  -7   7   3   76.55    5.75
   6  -7  -3  744.13   33.22
  -6   7   3  743.13   33.96
  -6   7   3  713.32   33.51
   5  -7  -3    2.84    1.59
   5  -7  -3    1.66    1.42
  -5   7   3    1.28    1.59
  -5   7   3   -0.53    1.92
   4  -7  -3   56.09    4.22
   4  -7  -3   49.28    3.99
  -4   7   3   39.10    4.68
  -4   7   3   54.00    4.27
   3  -7  -3    5.36    1.55
   3  -7  -3   10.84    2.29
  -3   7   3    8.41    2.37
  -3   7   3    6.66    1.75
   2  -7  -3    1.07    1.67
   2  -7  -3    4.15    1.50
  -2   7   3    2.82    1.49
  -2   7   3    1.38    1.84
   1  -7  -3  212.71   10.99
   1  -7  -3  199.74   10.39
  -1   7   3  208.43   10.47
  -1   7   3  197.05   10.95
   0  -7  -3  248.98   12.55
   0  -7  -3  254.26   13.18
   0   7   3  261.85   12.70
   0   7   3  251.11   13.11
  -1  -7  -3   17.85    2.99
   1   7   3   21.15    2.85
   1   7   3   16.34    3.12
  -2  -7  -3    9.05    2.09
  -2  -7  -3   15.33    3.09
   2   7   3   13.89    2.78
   2   7   3   10.20    2.07
  -3  -7  -3   42.53    4.25
  -3  -7  -3   44.89    5.33
   3   7   3   42.28    4.78
   3   7   3   36.01    4.45
   3   7   3   38.58    4.07
  -4  -7  -3   15.43    3.68
  -4  -7  -3   15.58    2.87
   4   7   3   18.17    3.20
   4   7   3   13.34    3.27
   4   7   3   10.59    2.57
  -5  -7  -3   56.05    7.17
   5   7   3   44.80    6.07
   5   7   3   51.13    5.65
   5   7   3   44.75    4.87
  -6  -7  -3  162.50   10.52
  -6  -7  -3  188.08   12.33
   6   7   3  176.17   10.59
   6   7   3  170.46   11.74
   6   7   3  170.60   10.71
  -7  -7  -3  181.96   13.17
  -7  -7  -3  162.53   10.88
   7   7   3  171.74   10.81
   7   7   3  187.21   12.23
   7   7   3  160.30   10.61
  -8  -7  -3   71.27    7.52
   8   7   3   88.84    7.78
   8   7   3   75.20    9.24
   8   7   3   67.52    7.80
  -9  -7  -3    7.41    4.30
  -9  -7  -3    3.72    5.99
   9   7   3    6.89    4.69
   9   7   3   13.79    4.28
   9   7   3   -5.91    5.60
 -10  -7  -3   42.77    6.60
 -10  -7  -3   32.44    8.27
  10   7   3   36.30    6.00
  10   7   3   37.88    8.59
  12  -8  -3   24.90    4.77
  12  -8  -3   30.47    5.14
 -12   8   3   29.82    6.18
 -12   8   3   26.05    5.79
 -12   8   3   20.81    5.62
  11  -8  -3    5.60    3.24
  11  -8  -3    4.54    3.25
 -11   8   3   -1.76    3.82
 -11   8   3    0.25    4.45
  10  -8  -3   22.48    3.87
  10  -8  -3   24.29    3.90
 -10   8   3   19.67    5.27
 -10   8   3   16.69    4.54
 -10   8   3   32.41    5.24
   9  -8  -3  104.56    7.25
   9  -8  -3   95.33    7.33
  -9   8   3  107.96    8.49
  -9   8   3  113.11    8.86
  -9   8   3  104.77    8.58
   8  -8  -3   15.33    3.16
   8  -8  -3   18.87    3.01
  -8   8   3   16.53    4.09
  -8   8   3   11.88    3.51
  -8   8   3   17.68    3.72
   7  -8  -3  350.92   16.50
   7  -8  -3  316.21   16.46
  -7   8   3  331.36   16.85
  -7   8   3  328.15   17.31
   6  -8  -3   34.46    3.92
   6  -8  -3   32.19    3.81
  -6   8   3   32.86    4.67
  -6   8   3   35.41    4.12
   5  -8  -3  109.45    7.07
   5  -8  -3  117.12    7.14
  -5   8   3  123.62    7.43
  -5   8   3  117.45    7.87
   4  -8  -3   72.77    5.29
  -4   8   3   71.60    5.27
  -4   8   3   71.02    5.87
   3  -8  -3   30.37    3.70
  -3   8   3   29.19    3.50
  -3   8   3   27.96    4.16
   2  -8  -3   76.46    5.57
  -2   8   3   79.71    5.21
  -2   8   3   58.02    5.38
   1  -8  -3    7.91    2.05
   1  -8  -3   13.02    2.78
  -1   8   3   13.84    2.34
  -1   8   3   14.45    3.00
   0  -8  -3   44.68    4.71
   0  -8  -3   34.31    3.62
   0   8   3   37.89    4.34
   0   8   3   36.02    3.78
  -1  -8  -3   -2.29    1.78
   1   8   3    2.89    1.86
   1   8   3    1.52    2.04
  -2  -8  -3    8.63    3.04
  -2  -8  -3    5.75    2.15
   2   8   3    6.72    2.50
   2   8   3    7.37    2.50
  -3  -8  -3    4.62    2.85
  -3  -8  -3    2.29    1.84
   3   8   3    4.48    2.73
   3   8   3    0.84    1.88
   3   8   3    6.18    2.48
  -4  -8  -3    3.24    2.22
  -4  -8  -3    4.22    3.28
   4   8   3    6.37    2.85
   4   8   3    4.05    2.26
   4   8   3    0.34    2.73
  -5  -8  -3   19.48    3.58
  -5  -8  -3   23.88    5.55
   5   8   3   21.73    4.56
   5   8   3   20.27    3.83
   5   8   3   20.22    3.60
  -6  -8  -3  106.38   10.20
  -6  -8  -3  104.03    8.19
   6   8   3   91.98    8.09
   6   8   3  119.54    8.14
   6   8   3  115.02    9.44
  -7  -8  -3   37.40    6.02
  -7  -8  -3   51.14    8.15
   7   8   3   40.25    5.73
   7   8   3   42.14    5.98
   7   8   3   32.11    5.86
  -8  -8  -3   37.10    8.00
  -8  -8  -3   25.96    4.98
   8   8   3   34.37    6.84
   8   8   3   53.22    7.31
   8   8   3   38.29    5.52
  -9  -8  -3   41.51    8.52
  -9  -8  -3   50.13    7.15
   9   8   3   35.65    6.00
   9   8   3   54.61    8.47
   9   8   3   49.68    8.27
  12  -9  -3   -1.75    3.98
  12  -9  -3    5.60    4.10
 -12   9   3    4.39    5.10
 -12   9   3    3.26    5.13
 -12   9   3    4.34    5.08
  11  -9  -3    2.52    3.44
  11  -9  -3    8.15    3.71
 -11   9   3    2.14    4.31
 -11   9   3    5.51    4.63
 -11   9   3    3.62    4.60
  10  -9  -3   68.77    6.90
  10  -9  -3   74.68    6.73
 -10   9   3   74.69    8.17
 -10   9   3   59.82    8.10
 -10   9   3   63.58    8.11
   9  -9  -3   17.08    3.44
   9  -9  -3   19.41    3.72
  -9   9   3   12.40    4.21
  -9   9   3   16.51    4.18
  -9   9   3   17.56    4.14
   8  -9  -3    7.38    2.62
  -8   9   3    9.47    3.78
  -8   9   3    4.65    3.32
  -8   9   3    6.33    3.44
   7  -9  -3   76.74    6.30
   7  -9  -3   88.14    6.20
  -7   9   3   82.82    6.87
  -7   9   3   72.68    7.17
   6  -9  -3  239.24   12.57
   6  -9  -3  225.69   12.39
  -6   9   3  232.09   13.44
  -6   9   3  245.77   12.80
   5  -9  -3    8.08    2.56
   5  -9  -3    8.16    2.36
  -5   9   3    4.71    1.93
  -5   9   3    6.81    2.74
   4  -9  -3   11.43    2.48
   4  -9  -3    7.31    2.61
  -4   9   3   11.66    2.50
  -4   9   3    7.37    2.77
   3  -9  -3    9.73    2.61
   3  -9  -3   12.12    2.30
  -3   9   3   12.17    3.03
  -3   9   3   14.31    2.84
   2  -9  -3   19.98    3.43
   2  -9  -3   20.44    3.11
  -2   9   3   19.64    3.34
  -2   9   3   17.58    3.22
   1  -9  -3  617.39   28.72
   1  -9  -3  609.03   28.09
  -1   9   3  585.30   28.65
  -1   9   3  610.27   28.09
   0  -9  -3  111.57    7.93
   0  -9  -3  108.34    7.00
   0   9   3  114.10    7.17
   0   9   3  105.38    7.62
  -1  -9  -3    4.40    2.47
   1   9   3    1.24    1.93
   1   9   3   -1.49    1.90
  -2  -9  -3    6.56    2.41
  -2  -9  -3   -1.27    2.58
   2   9   3    6.81    3.01
   2   9   3    6.16    2.26
  -3  -9  -3   20.68    3.22
  -3  -9  -3   20.04    4.65
   3   9   3   21.65    3.34
   3   9   3   14.31    3.53
   3   9   3   17.61    4.13
  -4  -9  -3   14.68    3.31
  -4  -9  -3   26.60    4.98
   4   9   3   16.64    3.71
   4   9   3   23.33    3.86
  -5  -9  -3    8.01    3.27
  -5  -9  -3   16.61    4.92
   5   9   3   16.03    4.01
   5   9   3   13.95    3.00
  -6  -9  -3  190.10   14.09
  -6  -9  -3  161.08   11.02
   6   9   3  188.14   12.45
   6   9   3  174.37   11.07
   6   9   3  177.83   11.50
  -7  -9  -3   66.70    7.17
   7   9   3   51.70    8.33
   7   9   3   53.63    7.15
   7   9   3   62.19    6.95
  -8  -9  -3   27.05    5.64
  -8  -9  -3   34.63    7.94
   8   9   3   27.77    5.95
   8   9   3   11.23    6.30
  -9  -9  -3    5.00    7.60
  -9  -9  -3   11.70    5.06
   9   9   3   17.11    7.22
   9   9   3   24.02    5.58
  12 -10  -3   16.23    4.68
  12 -10  -3   21.59    5.88
 -12  10   3   23.10    6.25
 -12  10   3   22.44    5.97
 -12  10   3   18.36    6.11
  11 -10  -3   14.56    4.05
  11 -10  -3   12.96    4.28
 -11  10   3    8.06    5.05
 -11  10   3    5.42    4.54
 -11  10   3    6.85    5.24
  10 -10  -3   88.13    7.56
  10 -10  -3   75.31    7.53
 -10  10   3   74.09    8.80
 -10  10   3   87.78    8.59
   9 -10  -3   92.51    7.61
   9 -10  -3  102.69    7.63
  -9  10   3  106.63    8.74
  -9  10   3   92.12    8.87
  -9  10   3   82.40    9.00
   8 -10  -3   57.29    5.99
   8 -10  -3   56.10    5.86
  -8  10   3   55.38    6.94
  -8  10   3   69.44    6.82
  -8  10   3   55.98    7.25
   7 -10  -3    4.65    2.59
   7 -10  -3    9.83    3.00
  -7  10   3    7.53    3.01
  -7  10   3    2.20    3.45
   6 -10  -3  181.60   10.43
   6 -10  -3  175.41   10.25
  -6  10   3  179.10   10.70
  -6  10   3  170.22   11.33
   5 -10  -3   24.71    4.07
   5 -10  -3   29.37    4.17
  -5  10   3   29.03    4.57
  -5  10   3   34.67    5.10
   4 -10  -3    5.56    2.24
   4 -10  -3    7.02    2.36
  -4  10   3    3.55    2.16
  -4  10   3    6.06    2.99
   3 -10  -3   57.64    4.83
   3 -10  -3   56.01    5.40
  -3  10   3   56.87    4.95
   2 -10  -3    2.76    2.52
   2 -10  -3    3.96    1.82
  -2  10   3    3.10    2.65
  -2  10   3    3.50    1.80
   1 -10  -3   80.15    6.67
   1 -10  -3   79.07    5.91
  -1  10   3   82.00    6.97
  -1  10   3   86.18    5.96
   0 -10  -3  524.86   25.28
   0 -10  -3  519.06   24.43
   0  10   3  472.48   24.85
   0  10   3  530.85   24.43
  -1 -10  -3  133.32    9.45
   1  10   3  116.85    8.74
   1  10   3  134.20    8.35
  -2 -10  -3   47.37    6.71
  -2 -10  -3   53.00    5.43
   2  10   3   59.53    5.82
   2  10   3   52.22    6.11
  -3 -10  -3   28.99    4.70
  -3 -10  -3   45.89    6.96
   3  10   3   48.69    5.80
   3  10   3   46.45    5.75
   3  10   3   38.07    5.97
  -4 -10  -3   52.13    6.15
  -4 -10  -3   60.14    8.28
   4  10   3   66.53    7.10
   4  10   3   60.79    6.72
   4  10   3   58.74    6.28
  -5 -10  -3    6.91    3.42
  -5 -10  -3   12.48    5.58
   5  10   3    8.16    4.66
   5  10   3   16.41    4.08
   5  10   3    3.78    3.78
  -6 -10  -3   45.76    6.43
   6  10   3   43.29    6.17
   6  10   3   36.65    6.28
   6  10   3   45.83    7.34
  -7 -10  -3   12.65    4.63
  -7 -10  -3    6.03    6.51
   7  10   3   18.19    5.13
   7  10   3    8.14    5.74
   7  10   3   15.52    4.48
  -8 -10  -3    4.41    7.21
  -8 -10  -3   -5.53    4.50
   8  10   3   -4.66    5.94
   8  10   3    5.89    4.86
   8  10   3    3.06    4.98
  12 -11  -3    5.07    4.75
  12 -11  -3    2.45    4.63
 -12  11   3   -4.00    5.16
 -12  11   3   -7.07    5.19
 -12  11   3   -2.85    6.25
  11 -11  -3   26.00    5.22
  11 -11  -3   36.12    5.87
 -11  11   3   51.98    7.75
 -11  11   3   30.45    5.91
 -11  11   3   27.50    6.84
  10 -11  -3   15.49    3.94
  10 -11  -3   18.72    4.30
 -10  11   3   19.23    4.86
[truncated: 1,331,904 more chars]
