# Supplementary material for: Straightforward Access to Multifunctional π‐Conjugated P‐Heterocycles Featuring an Internal Ylidic Bond
Source: Angew Chem Int Ed Engl. 2022 Jun 23;61(31):e202205548. doi: 10.1002/anie.202205548 (PMC9400969; doi:10.1002/anie.202205548)
Supplement: Supplementary file 8 — Supporting Information [file ANIE-61-0-s009.cif]

################################################################################
#                                                                              #
#------------------------------------------------------------------------------#
#                                                                              #
#           CIF file created and formatted by CRYSCALC (ver. 20.06)            #
#                                                                              #
#------------------------------------------------------------------------------#
#                                                                              #
# Date of archive creation: 24-06-2020 at 14:52:25                             #
#                                                                              #
# Input CIF files:                                                             #
#  1. job.cif                                                                  #
#  2. import.cif                                                               #
#                                                                              #
#------------------------------------------------------------------------------#
#                                                                              #
# Date of experiment: 24 juin 2020                                             #
# Experimenter      : Thierry Roisnel                                          #
#                                                                              #
# Instrument        : D8 VENTURE Bruker AXS                                    #
# Laboratory        : CDIFX/ISCR (UMR6226 Rennes)                              #
# CDIFX ID          : D20-0308                                                 #
# Sample ID         : DT581                                                    #
# Proposer          : PA. Bouit [OMC/ISCR]                                     #
#                                                                              #
#------------------------------------------------------------------------------#
#                                                                              #
# Please use the following crystallographer details for CIF file deposition    #
# at CCDC or FIZ Karsruhe :                                                    #
#                                                                              #
# Crystallographer name : Thierry ROISNEL                                      #
# Publishing name :       Thierry ROISNEL                                      #
# Email adress :          thierry.roisnel@univ-rennes1.fr                      #
# Affiliation :           CDIFX ISCR CNRS Univ Rennes                          #
# Country :               France                                               #
# ORCID ID :              0000-0002-6088-4472                                  #
#                                                                              #
# Please use the following address for further publication:                    #
#                                                                              #
# Thierry Roisnel                                                              #
# Univ Rennes, CNRS, ISCR (Institut des Sciences Chimiques de Rennes) UMR 6226 #
# F-35000 Rennes, France                                                       #
#                                                                              #
################################################################################


data_DT581

#------------------------------------------------------------------------------#
# Date of diffraction experiment: 24 juin 2020                                 #
#------------------------------------------------------------------------------#


#------------------------------------------------------------------------------#
#                             CHEMICAL INFORMATION                             #
#------------------------------------------------------------------------------#
 

_chemical_name_systematic
;
 ?
;
_chemical_formula_moiety              'C28 H19 O P S2'
_chemical_formula_sum                 'C28 H19 O P S2'
_chemical_formula_weight               466.52
_chemical_compound_source             'synthesis as described'

#------------------------------------------------------------------------------#
#                            UNIT CELL INFORMATION                             #
#------------------------------------------------------------------------------#
 

_space_group_crystal_system              monoclinic
_space_group_name_H-M_alt                'P 21/c'
_space_group_name_Hall                   '-P 2ybc'
_space_group_IT_number                    14
loop_
  _space_group_symop_operation_xyz
 'x, y, z'
 '-x, y+1/2, -z+1/2'
 '-x, -y, -z'
 'x, -y-1/2, z-1/2'

_cell_length_a                         9.9301(8)
_cell_length_b                         12.6533(13)
_cell_length_c                         18.2991(16)
_cell_angle_alpha                      90
_cell_angle_beta                       100.319(3)
_cell_angle_gamma                      90
_cell_volume                           2262.1(4)
_cell_formula_units_Z                 4
_cell_measurement_temperature         150(2)
_cell_measurement_reflns_used          9844
_cell_measurement_theta_min            2.6340
_cell_measurement_theta_max            27.6024
_cell_measurement_wavelength        0.710730


#------------------------------------------------------------------------------#
#                              ORIENTATION MATRIX                              #
#------------------------------------------------------------------------------#
 
_diffrn_orient_matrix_UB_11  -0.0278070
_diffrn_orient_matrix_UB_21  -0.0178720
_diffrn_orient_matrix_UB_31   0.0968756
_diffrn_orient_matrix_UB_12  -0.0757076
_diffrn_orient_matrix_UB_22   0.0113332
_diffrn_orient_matrix_UB_32  -0.0196402
_diffrn_orient_matrix_UB_13  -0.0077486
_diffrn_orient_matrix_UB_23  -0.0549715
_diffrn_orient_matrix_UB_33  -0.0018519


#------------------------------------------------------------------------------#
#                             CRYSTAL INFORMATION                              #
#------------------------------------------------------------------------------#
 
_exptl_crystal_description             prism
_exptl_crystal_colour                  yellow
_exptl_crystal_size_max                 0.520
_exptl_crystal_size_mid                 0.360
_exptl_crystal_size_min                 0.140
_exptl_crystal_density_meas           ?                               
_exptl_crystal_density_diffrn         1.370                           
_exptl_crystal_density_method         ?                               
_exptl_crystal_F_000                  968                             
_exptl_special_details
;
 ?
;

#------------------------------------------------------------------------------#
#                            ABSORPTION CORRECTION                             #
#------------------------------------------------------------------------------#
 
_exptl_absorpt_coefficient_mu                         0.325
_exptl_absorpt_correction_type                       multi-scan
_exptl_absorpt_process_details
;
  [Sheldrick, G.M. (2014). SADABS Bruker AXS Inc., Madison, Wisconsin, USA]
;
_exptl_absorpt_correction_T_min                         0.675
_exptl_absorpt_correction_T_max                         0.956

#------------------------------------------------------------------------------#
#                               DATA COLLECTION                                #
#------------------------------------------------------------------------------#
 
# Software                   : BIS V6.2.1/2016-03-01                           #
# Number of scans            :        3                                        #
# Total number of frames [*] :      267                                        #
# Total length of scans  [*] :   267.00 (deg.)                                 #
# Rotation speed         [*] :     8.00 sec./deg.                              #
# Total exposition time  [*] :         35.6 min.                               #
#                                                                              #
#  [*] fast scan not included                                                  #
#                                                                              #
# Measurement mode           : shutterless mode                                #
#                                                                              #
#    Scan  Time(s)  Width  DX (mm)  Frames  Theta  Omega    Phi    Chi   T(K)  #
#..............................................................................#
#                                                                              #
#  1 Phi       8.0   1.00     34.0     192   0.27 270.94 172.00  23.00 150.00  #
#  2 Omega     8.0   1.00     34.0      75   0.63   3.47 353.80 313.81 150.00  #
#  3 Fast      1.0   1.00     34.0     180   0.00 360.00   0.00  54.74 150.00  #
#                                                                              #
#..............................................................................#

_diffrn_measurement_device_type         'D8 VENTURE Bruker AXS'
_diffrn_measurement_method              'rotation images'
_diffrn_detector                        '(CMOS) PHOTON 100'
_diffrn_detector_area_resol_mean        10.4167
_diffrn_ambient_temperature             150(2)
_diffrn_radiation_wavelength            0.71073
_diffrn_radiation_type                  MoK\a
_diffrn_radiation_probe                 x-ray
_diffrn_radiation_source                'Incoatec microfocus sealed tube'
_diffrn_radiation_monochromator         'multilayer monochromator'
_diffrn_source_current                  1.00
_diffrn_source_voltage                  50.00
_diffrn_source_power                    50.0
_diffrn_reflns_av_uneti/neti            0.0566
_diffrn_reflns_av_r_equivalents         0.0765
_diffrn_reflns_number                   23959
_diffrn_reflns_limit_h_min              -12
_diffrn_reflns_limit_h_max              12
_diffrn_reflns_limit_k_min              -14
_diffrn_reflns_limit_k_max              16
_diffrn_reflns_limit_l_min              -23
_diffrn_reflns_limit_l_max              23
_diffrn_reflns_theta_min                2.634
_diffrn_reflns_theta_max                27.502
_diffrn_reflns_theta_full               25.242
_diffrn_measured_fraction_theta_full    0.996
_diffrn_measured_fraction_theta_max     0.996
_reflns_number_total                    5168
_reflns_number_gt                       4307
_reflns_threshold_expression            >2sigma(I)

_reflns_special_details
;
Reflections were merged by SHELXL according to the crystal class for the
calculation of statistics and refinement.

;

#------------------------------------------------------------------------------#
#                            COMPUTER PROGRAMS USED                            #
#------------------------------------------------------------------------------#
 
_computing_data_collection       'Bruker APEX3 (Bruker, 2015)'
_computing_cell_refinement       'APEX3 (Bruker, 2015)'
_computing_data_reduction        'SAINT (Bruker, 2014)'
_computing_structure_solution    'SHELXT 2018_2 (Sheldrick, 2018)'
_computing_structure_refinement  'SHELXL-2018_3 (Sheldrick, 2018)'
_computing_molecular_graphics    
;
   'SXGRAPH (L. Farrugia, 1999), Mercury (CSD, 2016)'
;
_computing_publication_material   'CRYSCALC (T. Roisnel, local program, 2019)'

#------------------------------------------------------------------------------#
#                            REFINEMENT INFORMATION                            #
#------------------------------------------------------------------------------#
 
_refine_special_details
;
Refinement of F^2^ against ALL reflections.  The weighted R-factor wR and
goodness of fit S are based on F^2^, conventional R-factors R are based
on F, with F set to zero for negative F^2^. The threshold expression of
F^2^ > 2sigma(F^2^) is used only for calculating R-factors(gt) etc. and is
not relevant to the choice of reflections for refinement.  R-factors based
on F^2^ are statistically about twice as large as those based on F, and R-
factors based on ALL data will be even larger.
;
_refine_ls_structure_factor_coef        Fsqd
_refine_ls_matrix_type                  full
_refine_ls_weighting_scheme             calc
_refine_ls_weighting_details            
        'w=1/[\s^2^(Fo^2^)+(0.0791P)^2^+0.9722P] where P=(Fo^2^+2Fc^2^)/3'
_atom_sites_solution_primary            dual
_atom_sites_solution_secondary          difmap
_atom_sites_solution_hydrogens          geom
_refine_ls_hydrogen_treatment           constr
_refine_ls_extinction_method            none
_refine_ls_extinction_coef              .
_refine_ls_number_reflns                5168
_refine_ls_number_parameters            289
_refine_ls_number_restraints            0
_refine_ls_R_factor_all                 0.0606
_refine_ls_R_factor_gt                  0.0494
_refine_ls_wR_factor_ref                0.1351
_refine_ls_wR_factor_gt                 0.1257
_refine_ls_goodness_of_fit_ref          1.053
_refine_ls_restrained_S_all             1.053
_refine_ls_shift/su_max                 0.001
_refine_ls_shift/su_mean                0.000
_refine_diff_density_max                0.945
_refine_diff_density_min                -0.562
_refine_diff_density_rms                0.113

#------------------------------------------------------------------------------#
#               ATOMIC TYPES, COORDINATES AND THERMAL PARAMETERS               #
#------------------------------------------------------------------------------#
 
loop_
    _atom_type_symbol
    _atom_type_description
    _atom_type_scat_dispersion_real
    _atom_type_scat_dispersion_imag
    _atom_type_scat_source
C   C    0.0033  0.0016  'International Tables Vol C Tables 4.2.6.8 and 6.1.1.4'
H   H    0.0000  0.0000  'International Tables Vol C Tables 4.2.6.8 and 6.1.1.4'
O   O    0.0106  0.0060  'International Tables Vol C Tables 4.2.6.8 and 6.1.1.4'
P   P    0.1023  0.0942  'International Tables Vol C Tables 4.2.6.8 and 6.1.1.4'
S   S    0.1246  0.1234  'International Tables Vol C Tables 4.2.6.8 and 6.1.1.4'

loop_
    _atom_site_label
    _atom_site_type_symbol
    _atom_site_fract_x
    _atom_site_fract_y
    _atom_site_fract_z
    _atom_site_U_iso_or_equiv
    _atom_site_adp_type
    _atom_site_occupancy
    _atom_site_site_symmetry_order
    _atom_site_calc_flag
    _atom_site_refinement_flags_posn
    _atom_site_refinement_flags_adp
    _atom_site_refinement_flags_occupancy
    _atom_site_disorder_assembly
    _atom_site_disorder_group
C1   C   0.39780(18)  0.54922(15)  0.78317(10)  0.0139(4)   Uani 1 1 d    .     .  . . . 
C2   C   0.4425(2)    0.65616(16)  0.79797(12)  0.0191(4)   Uani 1 1 d    .     .  . . . 
H2   H   0.461264     0.703776     0.760931     0.023       Uiso 1 1 calc R     U  . . . 
C3   C   0.4548(2)    0.68159(17)  0.87112(12)  0.0214(4)   Uani 1 1 d    .     .  . . . 
H3   H   0.482596     0.749152     0.890941     0.026       Uiso 1 1 calc R     U  . . . 
C4   C   0.37891(18)  0.49586(15)  0.84687(10)  0.0132(4)   Uani 1 1 d    .     .  . . . 
C5   C   0.33503(19)  0.38890(16)  0.84936(10)  0.0147(4)   Uani 1 1 d    .     .  . . . 
C6   C   0.29153(18)  0.32640(15)  0.78671(10)  0.0134(4)   Uani 1 1 d    .     .  . . . 
C7   C   0.25944(19)  0.22182(16)  0.80933(11)  0.0169(4)   Uani 1 1 d    .     .  . . . 
H7   H   0.230637     0.166343     0.775105     0.020       Uiso 1 1 calc R     U  . . . 
C8   C   0.2741(2)    0.20970(17)  0.88411(12)  0.0206(4)   Uani 1 1 d    .     .  . . . 
H8   H   0.254827     0.145778     0.907438     0.025       Uiso 1 1 calc R     U  . . . 
C9   C   0.28621(19)  0.36514(15)  0.71106(10)  0.0142(4)   Uani 1 1 d    .     .  . . . 
C10  C   0.24150(19)  0.31073(16)  0.64278(11)  0.0156(4)   Uani 1 1 d    .     .  . . . 
O11  O   0.27479(15)  0.34420(12)  0.58380(8)   0.0193(3)   Uani 1 1 d    .     .  . . . 
C12  C   0.15015(19)  0.21536(16)  0.63787(10)  0.0154(4)   Uani 1 1 d    .     .  . . . 
C13  C   0.0337(2)    0.21452(18)  0.67079(12)  0.0214(4)   Uani 1 1 d    .     .  . . . 
H13  H   0.013719     0.273714     0.698939     0.026       Uiso 1 1 calc R     U  . . . 
C14  C  -0.0528(2)    0.1276(2)    0.66257(13)  0.0288(5)   Uani 1 1 d    .     .  . . . 
H14  H  -0.133118     0.128235     0.684039     0.035       Uiso 1 1 calc R     U  . . . 
C15  C  -0.0226(2)    0.0399(2)    0.62321(14)  0.0325(6)   Uani 1 1 d    .     .  . . . 
H15  H  -0.081459    -0.019881     0.618317     0.039       Uiso 1 1 calc R     U  . . . 
C16  C   0.0937(2)    0.03932(19)  0.59088(13)  0.0290(5)   Uani 1 1 d    .     .  . . . 
H16  H   0.114977    -0.020999     0.564200     0.035       Uiso 1 1 calc R     U  . . . 
C17  C   0.1790(2)    0.12735(17)  0.59769(11)  0.0207(4)   Uani 1 1 d    .     .  . . . 
H17  H   0.257616     0.127401     0.574750     0.025       Uiso 1 1 calc R     U  . . . 
C21  C   0.53591(19)  0.46492(15)  0.67023(11)  0.0148(4)   Uani 1 1 d    .     .  . . . 
C22  C   0.6494(2)    0.44997(17)  0.72693(12)  0.0210(4)   Uani 1 1 d    .     .  . . . 
H22  H   0.639202     0.454862     0.777457     0.025       Uiso 1 1 calc R     U  . . . 
C23  C   0.7771(2)    0.42795(19)  0.70920(13)  0.0270(5)   Uani 1 1 d    .     .  . . . 
H23  H   0.854179     0.417262     0.747497     0.032       Uiso 1 1 calc R     U  . . . 
C24  C   0.7911(2)    0.42173(18)  0.63536(14)  0.0259(5)   Uani 1 1 d    .     .  . . . 
H24  H   0.878377     0.407086     0.623277     0.031       Uiso 1 1 calc R     U  . . . 
C25  C   0.6801(2)    0.43651(17)  0.57914(13)  0.0224(4)   Uani 1 1 d    .     .  . . . 
H25  H   0.691313     0.432195     0.528745     0.027       Uiso 1 1 calc R     U  . . . 
C26  C   0.5518(2)    0.45773(16)  0.59613(11)  0.0178(4)   Uani 1 1 d    .     .  . . . 
H26  H   0.475117     0.467303     0.557421     0.021       Uiso 1 1 calc R     U  . . . 
C27  C   0.27512(19)  0.57532(16)  0.62990(11)  0.0152(4)   Uani 1 1 d    .     .  . . . 
C28  C   0.3411(2)    0.66605(17)  0.61081(11)  0.0194(4)   Uani 1 1 d    .     .  . . . 
H28  H   0.436210     0.675555     0.628682     0.023       Uiso 1 1 calc R     U  . . . 
C29  C   0.2676(2)    0.74256(18)  0.56561(12)  0.0253(5)   Uani 1 1 d    .     .  . . . 
H29  H   0.312100     0.804964     0.553569     0.030       Uiso 1 1 calc R     U  . . . 
C30  C   0.1292(2)    0.7278(2)    0.53808(13)  0.0292(5)   Uani 1 1 d    .     .  . . . 
H30  H   0.079238     0.779961     0.507107     0.035       Uiso 1 1 calc R     U  . . . 
C31  C   0.0638(2)    0.6370(2)    0.55575(14)  0.0303(5)   Uani 1 1 d    .     .  . . . 
H31  H  -0.030358     0.626388     0.535959     0.036       Uiso 1 1 calc R     U  . . . 
C32  C   0.1357(2)    0.56140(18)  0.60234(12)  0.0238(5)   Uani 1 1 d    .     .  . . . 
H32  H   0.089883     0.500226     0.615466     0.029       Uiso 1 1 calc R     U  . . . 
P1   P   0.36995(5)   0.48347(4)   0.69594(3)   0.01215(13) Uani 1 1 d    .     .  . . . 
S1   S   0.41460(5)   0.57771(4)   0.92343(3)   0.01898(14) Uani 1 1 d    .     .  . . . 
S2   S   0.33131(5)   0.32244(4)   0.93180(3)   0.01914(14) Uani 1 1 d    .     .  . . . 

loop_
    _atom_site_aniso_label
    _atom_site_aniso_U_11
    _atom_site_aniso_U_22
    _atom_site_aniso_U_33
    _atom_site_aniso_U_23
    _atom_site_aniso_U_13
    _atom_site_aniso_U_12
C1   0.0127(8)    0.0135(9)    0.0152(9)    0.0003(7)    0.0021(7)   -0.0001(7)   
C2   0.0216(10)   0.0152(10)   0.0201(10)   0.0010(8)    0.0025(8)   -0.0033(8)   
C3   0.0265(10)   0.0148(10)   0.0209(10)  -0.0019(8)   -0.0010(8)   -0.0015(8)   
C4   0.0124(8)    0.0142(10)   0.0129(9)   -0.0012(7)    0.0019(7)    0.0014(7)   
C5   0.0159(9)    0.0155(10)   0.0127(8)    0.0003(7)    0.0028(7)   -0.0013(7)   
C6   0.0108(8)    0.0142(10)   0.0149(9)   -0.0013(7)    0.0017(7)    0.0008(7)   
C7   0.0162(9)    0.0147(10)   0.0186(9)    0.0009(7)   -0.0002(7)   -0.0009(7)   
C8   0.0236(10)   0.0170(10)   0.0211(10)   0.0060(8)    0.0036(8)   -0.0030(8)   
C9   0.0164(9)    0.0118(9)    0.0140(9)   -0.0010(7)    0.0021(7)   -0.0021(7)   
C10  0.0159(9)    0.0156(10)   0.0148(9)    0.0002(7)    0.0016(7)   -0.0003(7)   
O11  0.0242(7)    0.0210(8)    0.0132(7)    0.0008(6)    0.0046(5)   -0.0027(6)   
C12  0.0162(9)    0.0175(10)   0.0106(8)    0.0006(7)   -0.0025(7)   -0.0021(7)   
C13  0.0156(9)    0.0267(12)   0.0208(10)  -0.0029(8)    0.0004(8)    0.0005(8)   
C14  0.0165(10)   0.0370(14)   0.0314(12)   0.0029(10)   0.0000(9)   -0.0078(9)   
C15  0.0259(11)   0.0305(13)   0.0368(13)   0.0035(10)  -0.0061(10)  -0.0147(10)  
C16  0.0350(12)   0.0227(12)   0.0256(11)  -0.0071(9)   -0.0044(9)   -0.0039(10)  
C17  0.0242(10)   0.0229(11)   0.0145(9)   -0.0026(8)    0.0018(8)   -0.0035(8)   
C21  0.0149(9)    0.0117(9)    0.0182(9)    0.0013(7)    0.0040(7)    0.0014(7)   
C22  0.0191(10)   0.0227(11)   0.0198(10)  -0.0015(8)    0.0000(8)    0.0017(8)   
C23  0.0178(10)   0.0302(13)   0.0309(12)   0.0004(10)  -0.0010(8)    0.0047(9)   
C24  0.0192(10)   0.0240(12)   0.0369(13)   0.0005(9)    0.0115(9)    0.0056(8)   
C25  0.0243(10)   0.0196(11)   0.0258(11)   0.0020(8)    0.0116(8)    0.0039(8)   
C26  0.0205(9)    0.0167(10)   0.0169(9)    0.0016(8)    0.0051(7)    0.0014(8)   
C27  0.0153(9)    0.0162(10)   0.0142(9)    0.0004(7)    0.0027(7)    0.0033(7)   
C28  0.0226(10)   0.0180(10)   0.0182(10)   0.0025(8)    0.0054(8)    0.0020(8)   
C29  0.0343(12)   0.0200(11)   0.0224(10)   0.0074(9)    0.0074(9)    0.0036(9)   
C30  0.0343(12)   0.0294(13)   0.0228(11)   0.0062(9)    0.0022(9)    0.0163(10)  
C31  0.0204(10)   0.0361(14)   0.0321(12)   0.0004(10)  -0.0012(9)    0.0087(9)   
C32  0.0185(10)   0.0257(12)   0.0268(11)   0.0025(9)    0.0028(8)    0.0010(8)   
P1   0.0131(2)    0.0120(3)    0.0115(2)    0.00052(17)  0.00246(17) -0.00030(17) 
S1   0.0256(3)    0.0168(3)    0.0134(2)   -0.00377(18)  0.00029(19) -0.00032(19) 
S2   0.0254(3)    0.0194(3)    0.0126(2)    0.00285(18)  0.00318(19) -0.00135(19) 


#------------------------------------------------------------------------------#
#                              MOLECULAR GEOMETRY                              #
#------------------------------------------------------------------------------#
 
_geom_special_details
;
 All esds (except the esd in the dihedral angle between two l.s. planes)
 are estimated using the full covariance matrix.  The cell esds are taken
 into account individually in the estimation of esds in distances, angles
 and torsion angles; correlations between esds in cell parameters are only
 used when they are defined by crystal symmetry.  An approximate (isotropic)
 treatment of cell esds is used for estimating esds involving l.s. planes.
;
loop_
    _geom_bond_atom_site_label_1
    _geom_bond_atom_site_label_2
    _geom_bond_distance
    _geom_bond_site_symmetry_2
    _geom_bond_publ_flag
C1   C4   1.388(3)    .           ?           
C1   C2   1.435(3)    .           ?           
C1   P1   1.7773(19)  .           ?           
C2   C3   1.361(3)    .           ?           
C2   H2   0.9500      .           ?           
C3   S1   1.715(2)    .           ?           
C3   H3   0.9500      .           ?           
C4   C5   1.425(3)    .           ?           
C4   S1   1.7273(19)  .           ?           
C5   C6   1.396(3)    .           ?           
C5   S2   1.7332(19)  .           ?           
C6   C7   1.439(3)    .           ?           
C6   C9   1.461(3)    .           ?           
C7   C8   1.359(3)    .           ?           
C7   H7   0.9500      .           ?           
C8   S2   1.715(2)    .           ?           
C8   H8   0.9500      .           ?           
C9   C10  1.426(3)    .           ?           
C9   P1   1.758(2)    .           ?           
C10  O11  1.257(2)    .           ?           
C10  C12  1.503(3)    .           ?           
C12  C17  1.392(3)    .           ?           
C12  C13  1.396(3)    .           ?           
C13  C14  1.388(3)    .           ?           
C13  H13  0.9500      .           ?           
C14  C15  1.385(4)    .           ?           
C14  H14  0.9500      .           ?           
C15  C16  1.389(4)    .           ?           
C15  H15  0.9500      .           ?           
C16  C17  1.392(3)    .           ?           
C16  H16  0.9500      .           ?           
C17  H17  0.9500      .           ?           
C21  C26  1.396(3)    .           ?           
C21  C22  1.401(3)    .           ?           
C21  P1   1.8083(19)  .           ?           
C22  C23  1.393(3)    .           ?           
C22  H22  0.9500      .           ?           
C23  C24  1.385(3)    .           ?           
C23  H23  0.9500      .           ?           
C24  C25  1.379(3)    .           ?           
C24  H24  0.9500      .           ?           
C25  C26  1.391(3)    .           ?           
C25  H25  0.9500      .           ?           
C26  H26  0.9500      .           ?           
C27  C28  1.397(3)    .           ?           
C27  C32  1.398(3)    .           ?           
C27  P1   1.814(2)    .           ?           
C28  C29  1.392(3)    .           ?           
C28  H28  0.9500      .           ?           
C29  C30  1.389(3)    .           ?           
C29  H29  0.9500      .           ?           
C30  C31  1.386(4)    .           ?           
C30  H30  0.9500      .           ?           
C31  C32  1.390(3)    .           ?           
C31  H31  0.9500      .           ?           
C32  H32  0.9500      .           ?           

loop_
    _geom_angle_atom_site_label_1
    _geom_angle_atom_site_label_2
    _geom_angle_atom_site_label_3
    _geom_angle
    _geom_angle_site_symmetry_1
    _geom_angle_site_symmetry_3
    _geom_angle_publ_flag
C4   C1   C2   112.58(17)   .       .       ?       
C4   C1   P1   120.24(15)   .       .       ?       
C2   C1   P1   127.17(15)   .       .       ?       
C3   C2   C1   112.28(18)   .       .       ?       
C3   C2   H2   123.9        .       .       ?       
C1   C2   H2   123.9        .       .       ?       
C2   C3   S1   112.26(16)   .       .       ?       
C2   C3   H3   123.9        .       .       ?       
S1   C3   H3   123.9        .       .       ?       
C1   C4   C5   125.22(18)   .       .       ?       
C1   C4   S1   110.51(15)   .       .       ?       
C5   C4   S1   124.26(14)   .       .       ?       
C6   C5   C4   124.27(17)   .       .       ?       
C6   C5   S2   112.84(15)   .       .       ?       
C4   C5   S2   122.89(14)   .       .       ?       
C5   C6   C7   109.67(17)   .       .       ?       
C5   C6   C9   122.79(18)   .       .       ?       
C7   C6   C9   127.50(17)   .       .       ?       
C8   C7   C6   113.83(18)   .       .       ?       
C8   C7   H7   123.1        .       .       ?       
C6   C7   H7   123.1        .       .       ?       
C7   C8   S2   112.62(16)   .       .       ?       
C7   C8   H8   123.7        .       .       ?       
S2   C8   H8   123.7        .       .       ?       
C10  C9   C6   128.40(18)   .       .       ?       
C10  C9   P1   110.78(14)   .       .       ?       
C6   C9   P1   119.81(14)   .       .       ?       
O11  C10  C9   120.07(18)   .       .       ?       
O11  C10  C12  117.89(17)   .       .       ?       
C9   C10  C12  122.00(17)   .       .       ?       
C17  C12  C13  119.12(19)   .       .       ?       
C17  C12  C10  119.65(18)   .       .       ?       
C13  C12  C10  121.19(19)   .       .       ?       
C14  C13  C12  120.3(2)     .       .       ?       
C14  C13  H13  119.9        .       .       ?       
C12  C13  H13  119.9        .       .       ?       
C15  C14  C13  120.3(2)     .       .       ?       
C15  C14  H14  119.9        .       .       ?       
C13  C14  H14  119.9        .       .       ?       
C14  C15  C16  120.0(2)     .       .       ?       
C14  C15  H15  120.0        .       .       ?       
C16  C15  H15  120.0        .       .       ?       
C15  C16  C17  119.8(2)     .       .       ?       
C15  C16  H16  120.1        .       .       ?       
C17  C16  H16  120.1        .       .       ?       
C16  C17  C12  120.5(2)     .       .       ?       
C16  C17  H17  119.7        .       .       ?       
C12  C17  H17  119.7        .       .       ?       
C26  C21  C22  119.66(18)   .       .       ?       
C26  C21  P1   121.85(15)   .       .       ?       
C22  C21  P1   118.33(15)   .       .       ?       
C23  C22  C21  120.0(2)     .       .       ?       
C23  C22  H22  120.0        .       .       ?       
C21  C22  H22  120.0        .       .       ?       
C24  C23  C22  119.6(2)     .       .       ?       
C24  C23  H23  120.2        .       .       ?       
C22  C23  H23  120.2        .       .       ?       
C25  C24  C23  120.9(2)     .       .       ?       
C25  C24  H24  119.5        .       .       ?       
C23  C24  H24  119.5        .       .       ?       
C24  C25  C26  120.1(2)     .       .       ?       
C24  C25  H25  120.0        .       .       ?       
C26  C25  H25  120.0        .       .       ?       
C25  C26  C21  119.80(19)   .       .       ?       
C25  C26  H26  120.1        .       .       ?       
C21  C26  H26  120.1        .       .       ?       
C28  C27  C32  119.49(19)   .       .       ?       
C28  C27  P1   118.84(15)   .       .       ?       
C32  C27  P1   121.48(16)   .       .       ?       
C29  C28  C27  120.0(2)     .       .       ?       
C29  C28  H28  120.0        .       .       ?       
C27  C28  H28  120.0        .       .       ?       
C30  C29  C28  120.1(2)     .       .       ?       
C30  C29  H29  120.0        .       .       ?       
C28  C29  H29  120.0        .       .       ?       
C31  C30  C29  120.1(2)     .       .       ?       
C31  C30  H30  120.0        .       .       ?       
C29  C30  H30  120.0        .       .       ?       
C30  C31  C32  120.2(2)     .       .       ?       
C30  C31  H31  119.9        .       .       ?       
C32  C31  H31  119.9        .       .       ?       
C31  C32  C27  120.1(2)     .       .       ?       
C31  C32  H32  120.0        .       .       ?       
C27  C32  H32  120.0        .       .       ?       
C9   P1   C1   105.01(9)    .       .       ?       
C9   P1   C21  114.15(9)    .       .       ?       
C1   P1   C21  106.97(9)    .       .       ?       
C9   P1   C27  116.54(9)    .       .       ?       
C1   P1   C27  106.09(9)    .       .       ?       
C21  P1   C27  107.36(9)    .       .       ?       
C3   S1   C4    92.37(10)   .       .       ?       
C8   S2   C5    91.00(10)   .       .       ?       

loop_
    _geom_torsion_atom_site_label_1
    _geom_torsion_atom_site_label_2
    _geom_torsion_atom_site_label_3
    _geom_torsion_atom_site_label_4
    _geom_torsion
    _geom_torsion_site_symmetry_1
    _geom_torsion_site_symmetry_2
    _geom_torsion_site_symmetry_3
    _geom_torsion_site_symmetry_4
    _geom_torsion_publ_flag
C4   C1   C2   C3     -0.7(2)     .       .       .       .       ?       
P1   C1   C2   C3   -179.41(15)   .       .       .       .       ?       
C1   C2   C3   S1      0.5(2)     .       .       .       .       ?       
C2   C1   C4   C5    179.98(18)   .       .       .       .       ?       
P1   C1   C4   C5     -1.2(3)     .       .       .       .       ?       
C2   C1   C4   S1      0.5(2)     .       .       .       .       ?       
P1   C1   C4   S1    179.37(10)   .       .       .       .       ?       
C1   C4   C5   C6     -6.9(3)     .       .       .       .       ?       
S1   C4   C5   C6    172.50(15)   .       .       .       .       ?       
C1   C4   C5   S2    172.75(15)   .       .       .       .       ?       
S1   C4   C5   S2     -7.9(2)     .       .       .       .       ?       
C4   C5   C6   C7    177.92(17)   .       .       .       .       ?       
S2   C5   C6   C7     -1.7(2)     .       .       .       .       ?       
C4   C5   C6   C9     -0.2(3)     .       .       .       .       ?       
S2   C5   C6   C9   -179.83(14)   .       .       .       .       ?       
C5   C6   C7   C8      2.0(2)     .       .       .       .       ?       
C9   C6   C7   C8   -179.98(18)   .       .       .       .       ?       
C6   C7   C8   S2     -1.5(2)     .       .       .       .       ?       
C5   C6   C9   C10  -178.57(19)   .       .       .       .       ?       
C7   C6   C9   C10     3.7(3)     .       .       .       .       ?       
C5   C6   C9   P1     14.0(3)     .       .       .       .       ?       
C7   C6   C9   P1   -163.74(15)   .       .       .       .       ?       
C6   C9   C10  O11  -161.95(18)   .       .       .       .       ?       
P1   C9   C10  O11     6.4(2)     .       .       .       .       ?       
C6   C9   C10  C12    20.3(3)     .       .       .       .       ?       
P1   C9   C10  C12  -171.30(14)   .       .       .       .       ?       
O11  C10  C12  C17    46.8(3)     .       .       .       .       ?       
C9   C10  C12  C17  -135.5(2)     .       .       .       .       ?       
O11  C10  C12  C13  -131.0(2)     .       .       .       .       ?       
C9   C10  C12  C13    46.7(3)     .       .       .       .       ?       
C17  C12  C13  C14    -0.9(3)     .       .       .       .       ?       
C10  C12  C13  C14   176.89(19)   .       .       .       .       ?       
C12  C13  C14  C15     1.6(3)     .       .       .       .       ?       
C13  C14  C15  C16    -0.9(4)     .       .       .       .       ?       
C14  C15  C16  C17    -0.5(4)     .       .       .       .       ?       
C15  C16  C17  C12     1.2(3)     .       .       .       .       ?       
C13  C12  C17  C16    -0.5(3)     .       .       .       .       ?       
C10  C12  C17  C16  -178.34(19)   .       .       .       .       ?       
C26  C21  C22  C23    -0.1(3)     .       .       .       .       ?       
P1   C21  C22  C23   175.43(17)   .       .       .       .       ?       
C21  C22  C23  C24     0.5(3)     .       .       .       .       ?       
C22  C23  C24  C25    -0.3(4)     .       .       .       .       ?       
C23  C24  C25  C26    -0.2(3)     .       .       .       .       ?       
C24  C25  C26  C21     0.6(3)     .       .       .       .       ?       
C22  C21  C26  C25    -0.4(3)     .       .       .       .       ?       
P1   C21  C26  C25  -175.77(16)   .       .       .       .       ?       
C32  C27  C28  C29     1.0(3)     .       .       .       .       ?       
P1   C27  C28  C29  -174.14(16)   .       .       .       .       ?       
C27  C28  C29  C30    -1.4(3)     .       .       .       .       ?       
C28  C29  C30  C31     0.2(3)     .       .       .       .       ?       
C29  C30  C31  C32     1.4(4)     .       .       .       .       ?       
C30  C31  C32  C27    -1.8(4)     .       .       .       .       ?       
C28  C27  C32  C31     0.6(3)     .       .       .       .       ?       
P1   C27  C32  C31   175.61(18)   .       .       .       .       ?       
C10  C9   P1   C1    172.36(14)   .       .       .       .       ?       
C6   C9   P1   C1    -18.15(17)   .       .       .       .       ?       
C10  C9   P1   C21   -70.80(16)   .       .       .       .       ?       
C6   C9   P1   C21    98.69(16)   .       .       .       .       ?       
C10  C9   P1   C27    55.32(17)   .       .       .       .       ?       
C6   C9   P1   C27  -135.19(15)   .       .       .       .       ?       
C4   C1   P1   C9     12.24(18)   .       .       .       .       ?       
C2   C1   P1   C9   -169.11(17)   .       .       .       .       ?       
C4   C1   P1   C21  -109.41(16)   .       .       .       .       ?       
C2   C1   P1   C21    69.23(19)   .       .       .       .       ?       
C4   C1   P1   C27   136.21(16)   .       .       .       .       ?       
C2   C1   P1   C27   -45.14(19)   .       .       .       .       ?       
C26  C21  P1   C9     91.50(18)   .       .       .       .       ?       
C22  C21  P1   C9    -83.90(18)   .       .       .       .       ?       
C26  C21  P1   C1   -152.79(17)   .       .       .       .       ?       
C22  C21  P1   C1     31.80(19)   .       .       .       .       ?       
C26  C21  P1   C27   -39.28(19)   .       .       .       .       ?       
C22  C21  P1   C27   145.32(17)   .       .       .       .       ?       
C28  C27  P1   C9   -174.31(15)   .       .       .       .       ?       
C32  C27  P1   C9     10.7(2)     .       .       .       .       ?       
C28  C27  P1   C1     69.24(18)   .       .       .       .       ?       
C32  C27  P1   C1   -105.79(18)   .       .       .       .       ?       
C28  C27  P1   C21   -44.87(18)   .       .       .       .       ?       
C32  C27  P1   C21   140.09(17)   .       .       .       .       ?       
C2   C3   S1   C4     -0.16(17)   .       .       .       .       ?       
C1   C4   S1   C3     -0.22(15)   .       .       .       .       ?       
C5   C4   S1   C3   -179.67(17)   .       .       .       .       ?       
C7   C8   S2   C5      0.37(17)   .       .       .       .       ?       
C6   C5   S2   C8      0.83(16)   .       .       .       .       ?       
C4   C5   S2   C8   -178.83(17)   .       .       .       .       ?       

#------------------------------------------------------------------------------#
#                                EMBEDDED FILES                                #
#------------------------------------------------------------------------------#
#                                                                              #

#...............................................................................
# .RES SHELXL file: job.res
#...............................................................................

_shelx_res_file
;
TITL DT581 [Space group= P2(1)/c]
    job.res
    created by SHELXL-2018/3 at 14:52:23 on 24-Jun-2020
CELL  0.71073   9.9301  12.6533  18.2991   90.000  100.319   90.000
ZERR     4.00   0.0008   0.0013   0.0016    0.000    0.003    0.000
LATT   1
SYMM  - X, 1/2 + Y, 1/2 - Z
SFAC  C    H    O    P    S
UNIT  112  76   4    4    8
MERG   2
FMAP   2
PLAN   20
SIZE     0.14   0.36   0.52
ACTA
BOND   $H
CONF
LIST   4
WPDB  -2
L.S.   4
TEMP  -123.00
WGHT    0.079100    0.972200
FVAR       0.37635
C1    1    0.397802    0.549215    0.783171    11.00000    0.01271    0.01348 =
         0.01523    0.00030    0.00208   -0.00012
C2    1    0.442471    0.656159    0.797969    11.00000    0.02158    0.01522 =
         0.02013    0.00103    0.00248   -0.00334
AFIX  43
H2    2    0.461264    0.703776    0.760931    11.00000   -1.20000
AFIX   0
C3    1    0.454843    0.681591    0.871120    11.00000    0.02652    0.01479 =
         0.02092   -0.00194   -0.00104   -0.00153
AFIX  43
H3    2    0.482596    0.749152    0.890941    11.00000   -1.20000
AFIX   0
C4    1    0.378912    0.495858    0.846866    11.00000    0.01235    0.01422 =
         0.01290   -0.00117    0.00190    0.00139
C5    1    0.335026    0.388897    0.849362    11.00000    0.01590    0.01549 =
         0.01274    0.00034    0.00276   -0.00128
C6    1    0.291526    0.326403    0.786714    11.00000    0.01078    0.01423 =
         0.01487   -0.00129    0.00167    0.00078
C7    1    0.259440    0.221817    0.809326    11.00000    0.01624    0.01470 =
         0.01861    0.00090   -0.00018   -0.00090
AFIX  43
H7    2    0.230637    0.166343    0.775105    11.00000   -1.20000
AFIX   0
C8    1    0.274125    0.209705    0.884113    11.00000    0.02360    0.01700 =
         0.02115    0.00604    0.00356   -0.00302
AFIX  43
H8    2    0.254827    0.145778    0.907438    11.00000   -1.20000
AFIX   0
C9    1    0.286208    0.365141    0.711063    11.00000    0.01641    0.01182 =
         0.01405   -0.00103    0.00209   -0.00209
C10   1    0.241500    0.310734    0.642779    11.00000    0.01591    0.01557 =
         0.01478    0.00019    0.00163   -0.00032
O11   3    0.274793    0.344204    0.583804    11.00000    0.02419    0.02100 =
         0.01323    0.00075    0.00463   -0.00268
C12   1    0.150151    0.215362    0.637867    11.00000    0.01618    0.01747 =
         0.01063    0.00064   -0.00245   -0.00209
C13   1    0.033750    0.214523    0.670792    11.00000    0.01562    0.02671 =
         0.02081   -0.00292    0.00037    0.00047
AFIX  43
H13   2    0.013719    0.273714    0.698939    11.00000   -1.20000
AFIX   0
C14   1   -0.052812    0.127587    0.662574    11.00000    0.01648    0.03704 =
         0.03140    0.00293   -0.00004   -0.00776
AFIX  43
H14   2   -0.133118    0.128235    0.684039    11.00000   -1.20000
AFIX   0
C15   1   -0.022622    0.039883    0.623211    11.00000    0.02588    0.03054 =
         0.03678    0.00352   -0.00611   -0.01473
AFIX  43
H15   2   -0.081459   -0.019881    0.618317    11.00000   -1.20000
AFIX   0
C16   1    0.093717    0.039321    0.590884    11.00000    0.03504    0.02267 =
         0.02564   -0.00712   -0.00443   -0.00392
AFIX  43
H16   2    0.114977   -0.020999    0.564200    11.00000   -1.20000
AFIX   0
C17   1    0.179038    0.127353    0.597694    11.00000    0.02418    0.02292 =
         0.01445   -0.00255    0.00179   -0.00345
AFIX  43
H17   2    0.257616    0.127401    0.574750    11.00000   -1.20000
AFIX   0
C21   1    0.535907    0.464916    0.670233    11.00000    0.01494    0.01168 =
         0.01815    0.00125    0.00404    0.00141
C22   1    0.649396    0.449972    0.726929    11.00000    0.01911    0.02272 =
         0.01977   -0.00149    0.00001    0.00174
AFIX  43
H22   2    0.639202    0.454862    0.777457    11.00000   -1.20000
AFIX   0
C23   1    0.777145    0.427948    0.709201    11.00000    0.01776    0.03021 =
         0.03093    0.00042   -0.00103    0.00470
AFIX  43
H23   2    0.854179    0.417262    0.747497    11.00000   -1.20000
AFIX   0
C24   1    0.791130    0.421731    0.635363    11.00000    0.01920    0.02402 =
         0.03688    0.00046    0.01152    0.00560
AFIX  43
H24   2    0.878377    0.407086    0.623277    11.00000   -1.20000
AFIX   0
C25   1    0.680112    0.436511    0.579140    11.00000    0.02431    0.01963 =
         0.02583    0.00195    0.01159    0.00386
AFIX  43
H25   2    0.691313    0.432195    0.528745    11.00000   -1.20000
AFIX   0
C26   1    0.551752    0.457732    0.596135    11.00000    0.02054    0.01673 =
         0.01691    0.00164    0.00509    0.00143
AFIX  43
H26   2    0.475117    0.467303    0.557421    11.00000   -1.20000
AFIX   0
C27   1    0.275124    0.575322    0.629899    11.00000    0.01526    0.01624 =
         0.01421    0.00040    0.00269    0.00328
C28   1    0.341113    0.666053    0.610811    11.00000    0.02259    0.01796 =
         0.01818    0.00251    0.00544    0.00202
AFIX  43
H28   2    0.436210    0.675555    0.628682    11.00000   -1.20000
AFIX   0
C29   1    0.267568    0.742559    0.565608    11.00000    0.03431    0.02001 =
         0.02243    0.00740    0.00736    0.00361
AFIX  43
H29   2    0.312100    0.804964    0.553569    11.00000   -1.20000
AFIX   0
C30   1    0.129160    0.727769    0.538084    11.00000    0.03426    0.02939 =
         0.02277    0.00619    0.00216    0.01631
AFIX  43
H30   2    0.079238    0.779961    0.507107    11.00000   -1.20000
AFIX   0
C31   1    0.063824    0.637001    0.555749    11.00000    0.02038    0.03608 =
         0.03211    0.00044   -0.00122    0.00868
AFIX  43
H31   2   -0.030358    0.626388    0.535959    11.00000   -1.20000
AFIX   0
C32   1    0.135651    0.561402    0.602345    11.00000    0.01851    0.02571 =
         0.02679    0.00252    0.00275    0.00097
AFIX  43
H32   2    0.089883    0.500226    0.615466    11.00000   -1.20000
AFIX   0
P1    4    0.369949    0.483466    0.695935    11.00000    0.01309    0.01201 =
         0.01146    0.00052    0.00246   -0.00030
S1    5    0.414597    0.577712    0.923432    11.00000    0.02560    0.01681 =
         0.01335   -0.00377    0.00029   -0.00032
S2    5    0.331308    0.322444    0.931796    11.00000    0.02536    0.01943 =
         0.01255    0.00285    0.00318   -0.00135
HKLF    4


REM  DT581 [Space group= P2(1)/c]
REM wR2 = 0.1351, GooF = S = 1.053, Restrained GooF = 1.053 for all data
REM R1 = 0.0494 for 4307 Fo > 4sig(Fo) and 0.0606 for all 5168 data
REM 289 parameters refined using 0 restraints

END

WGHT      0.0791      0.9731

REM Highest difference peak  0.945,  deepest hole -0.562,  1-sigma level  0.113
Q1    1   0.3262  0.4219  0.7008  11.00000  0.05    0.94
Q2    1   0.1903  0.2576  0.6417  11.00000  0.05    0.60
Q3    1   0.2987  0.2529  0.9261  11.00000  0.05    0.59
Q4    1   0.4336  0.6419  0.9137  11.00000  0.05    0.56
Q5    1   0.3726  0.2541  0.9270  11.00000  0.05    0.56
Q6    1   0.3870  0.4345  0.8491  11.00000  0.05    0.56
Q7    1   0.3768  0.3820  0.9281  11.00000  0.05    0.54
Q8    1   0.3657  0.6414  0.9224  11.00000  0.05    0.51
Q9    1   0.3875  0.5046  0.9235  11.00000  0.05    0.51
Q10   1   0.2878  0.3813  0.9314  11.00000  0.05    0.48
Q11   1   0.3123  0.6169  0.6243  11.00000  0.05    0.47
Q12   1   0.1317  0.0851  0.6003  11.00000  0.05    0.46
Q13   1   0.4193  0.6045  0.7894  11.00000  0.05    0.42
Q14   1   0.1653  0.1639  0.6248  11.00000  0.05    0.42
Q15   1   0.2413  0.4059  0.5966  11.00000  0.05    0.40
Q16   1   0.3255  0.5481  0.6829  11.00000  0.05    0.39
Q17   1   0.3145  0.2652  0.7983  11.00000  0.05    0.38
Q18   1   0.3137  0.1243  0.9011  11.00000  0.05    0.36
Q19   1   0.3138  0.4050  0.5880  11.00000  0.05    0.35
Q20   1   0.3828  0.7386  0.8792  11.00000  0.05    0.33
;

_shelx_res_checksum              64900

# ............... End of .RES file ........................................... #
#------------------------------------------------------------------------------#

#...............................................................................
# .HKL SHELXL file: job.hkl
#...............................................................................

_shelx_hkl_file
;
   2   0   0 1837.43  171.73
  -2   0   0 2176.85  171.80
   3   0   0 2984.44  274.74
  -3   0   0 3451.34  274.45
  -4   0   0  140.33   13.30
  -4   0   0  163.12   12.97
   4   0   0  154.28   13.36
  -5   0   0   36.00    3.80
  -5   0   0   47.29    3.73
  -5   0   0   38.52    4.26
  -6   0   0   51.90    4.37
  -6   0   0   41.24    4.85
  -7   0   0   53.62    5.67
  -7   0   0   53.60    4.94
  -8   0   0    1.31    0.71
  -8   0   0    1.73    1.66
  -9   0   0   -1.03    2.10
  -9   0   0    2.67    1.14
 -10   0   0  144.76   13.56
 -10   0   0  135.05   12.50
 -11   0   0    5.47    2.08
 -11   0   0    5.55    3.68
 -12   0   0   15.63    4.71
 -12   0   0   18.97    3.46
  -1  -1   0  717.94   52.75
  -1  -1   0  615.38   52.73
  -1  -1   0  593.05   52.75
   1   1   0  602.93   52.75
   1   1   0  614.85   52.72
  -2  -1   0   19.15    2.13
  -2  -1   0   17.94    1.95
   2   1   0   19.56    2.11
   2   1   0   20.96    1.88
  -3  -1   0 2069.91  173.31
  -4  -1   0  993.69   87.70
  -4  -1   0 1053.67   87.97
  -4   1   0 1015.78   87.83
   4   1   0 1120.86   87.97
  -5  -1   0  139.59   11.86
  -5  -1   0  134.65   11.45
   5   1   0  149.83   11.87
  -5   1   0  108.96   11.13
  -5   1   0  136.67   11.70
  -5   1   0  130.50   11.12
  -6  -1   0    5.30    1.09
  -6  -1   0    4.97    1.67
  -6   1   0    6.21    0.86
  -6   1   0    5.58    1.51
   6   1   0    2.71    1.59
  -7  -1   0   14.07    2.23
  -7  -1   0   15.22    2.83
  -7   1   0   16.01    2.69
   7   1   0   16.61    2.93
  -7   1   0   17.83    1.80
  -8  -1   0   15.50    2.83
  -8  -1   0   22.48    3.80
  -8   1   0   23.52    2.31
  -8   1   0   19.12    3.28
  -9  -1   0   17.02    3.04
  -9  -1   0   18.38    3.65
  -9   1   0   21.66    2.39
  -9   1   0   21.44    3.73
 -10  -1   0    7.09    2.04
 -10  -1   0    9.79    3.32
 -10   1   0    3.81    3.04
 -10   1   0    8.99    1.69
 -11  -1   0    0.18    4.13
 -11  -1   0    3.73    2.26
 -11   1   0    1.80    1.52
 -11   1   0   -1.50    3.33
 -12  -1   0   12.40    4.45
 -12  -1   0    5.43    3.32
 -12   1   0    9.02    2.61
 -12   1   0    8.02    4.09
   0   2   0  367.01   31.03
  -1  -2   0  751.77   65.67
  -1  -2   0  762.41   65.64
   1   2   0  895.84   65.63
   1   2   0  732.66   65.66
   1   2   0  763.87   65.62
  -2  -2   0 1080.35   90.53
  -2  -2   0  930.29   90.51
  -2  -2   0 1185.02   90.54
   2   2   0 1114.74   90.47
   2   2   0  995.14   90.50
   2   2   0 1165.60   90.52
  -3  -2   0   12.52    1.77
  -3  -2   0   15.47    1.95
  -3  -2   0   12.26    1.83
   3   2   0   16.08    1.61
   3   2   0   15.86    1.84
   3   2   0   11.36    1.64
  -4  -2   0 1258.55  108.96
  -4  -2   0 1142.47  108.99
  -4  -2   0 1430.94  109.16
   4   2   0 1222.78  108.73
   4   2   0 1437.05  109.09
  -5  -2   0  846.49   73.63
  -5  -2   0  745.69   73.66
  -5  -2   0  937.71   73.89
   5   2   0  953.51   73.81
  -5   2   0  889.60   73.61
  -6  -2   0   21.43    2.94
  -6  -2   0   26.45    3.31
   6   2   0   20.36    3.19
  -6   2   0   24.44    2.26
  -6   2   0   26.57    3.00
  -7  -2   0  199.24   19.55
  -7  -2   0  229.08   20.00
   7   2   0  245.83   19.93
  -7   2   0  216.55   19.66
  -7   2   0  234.84   19.05
  -8  -2   0   61.88    6.55
  -8  -2   0   58.36    6.97
   8   2   0   70.68    6.88
  -8   2   0   59.29    6.59
  -8   2   0   69.28    5.78
  -9  -2   0    1.76    2.57
  -9  -2   0    1.50    1.68
   9   2   0    2.05    2.19
  -9   2   0    0.71    2.01
  -9   2   0    1.80    0.81
 -10  -2   0   52.21    7.49
 -10  -2   0   51.53    6.58
 -10   2   0   59.05    7.07
 -10   2   0   63.80    5.52
 -11  -2   0   19.79    4.70
 -11  -2   0   19.87    4.03
 -11   2   0   18.72    5.14
 -11   2   0   27.13    3.22
 -12  -2   0   62.79    8.89
 -12  -2   0   75.09    8.94
 -12   2   0   65.39    6.91
 -12   2   0   65.65    8.99
   0   3   0   -0.30    0.71
  -1  -3   0 1502.55  139.19
  -1  -3   0 1712.25  139.20
   1   3   0 1667.80  139.19
  -1   3   0 1709.72  139.17
   1   3   0 1492.43  139.20
   1   3   0 1871.20  139.16
  -2  -3   0  190.91   17.11
  -2  -3   0  185.97   17.17
  -2  -3   0  214.08   17.07
   2   3   0  205.15   17.21
   2   3   0  172.53   17.02
   2   3   0  220.95   17.10
  -3  -3   0  191.88   19.18
  -3  -3   0  221.19   19.23
  -3  -3   0  244.40   19.21
   3   3   0  232.98   19.16
   3   3   0  213.34   19.04
   3   3   0  229.59   19.20
  -4  -3   0  134.05   12.01
  -4  -3   0  120.57   12.01
  -4  -3   0  128.68   11.99
   4   3   0  148.37   11.76
   4   3   0  146.23   12.01
   4   3   0  128.78   11.83
  -5  -3   0  327.83   30.44
  -5  -3   0  380.26   30.50
  -5  -3   0  341.67   30.37
   5   3   0  404.23   30.46
   5   3   0  355.80   30.03
  -5   3   0  317.75   29.82
  -6  -3   0   13.96    2.69
  -6  -3   0   19.24    3.32
  -6   3   0   19.44    2.16
   6   3   0   27.51    3.35
  -6   3   0   26.54    2.89
   6   3   0   20.81    2.02
  -7  -3   0    3.58    1.52
  -7  -3   0    1.51    1.87
   7   3   0    3.32    1.99
  -7   3   0    2.76    0.87
  -7   3   0    2.04    1.56
  -8  -3   0   98.41   10.34
  -8  -3   0   93.43   10.05
  -8   3   0  105.17   10.07
   8   3   0  116.94   10.46
  -8   3   0  112.90    9.26
  -9  -3   0    5.56    2.67
  -9  -3   0    2.33    2.00
   9   3   0    5.35    2.58
  -9   3   0    5.58    1.06
  -9   3   0    7.55    2.28
 -10  -3   0  126.85   13.93
 -10  -3   0  144.32   14.18
  10   3   0  153.41   13.95
 -10   3   0  154.85   12.62
 -10   3   0  143.70   13.93
 -11  -3   0    7.80    3.28
 -11  -3   0   13.04    3.95
 -11   3   0    6.40    1.49
 -11   3   0    6.73    4.11
 -12  -3   0   27.99    5.16
 -12  -3   0   22.74    5.26
 -12   3   0   19.20    2.82
 -12   3   0   27.83    5.30
   0   4   0    7.17    1.49
   0   4   0    7.26    1.39
   1   4   0   16.57    2.12
  -1   4   0   15.22    2.08
   1   4   0   13.78    2.22
  -2  -4   0  188.44   16.51
  -2  -4   0  178.16   16.54
   2   4   0  180.14   16.42
   2   4   0  200.83   16.66
  -2   4   0  174.74   16.36
   2   4   0  210.15   16.46
  -3  -4   0    1.78    1.13
  -3  -4   0    0.97    1.08
  -3  -4   0    2.68    1.17
  -3   4   0    2.29    0.89
   3   4   0    3.12    1.25
   3   4   0    2.87    1.22
   3   4   0    3.36    1.00
  -4  -4   0  191.57   16.09
  -4  -4   0  168.23   16.19
  -4  -4   0  178.06   16.13
   4   4   0  186.56   15.87
  -4   4   0  184.49   15.77
   4   4   0  160.54   15.97
   4   4   0  205.08   16.09
  -5  -4   0   72.96    6.73
  -5  -4   0   57.43    6.61
   5   4   0   73.95    6.19
   5   4   0   67.63    6.39
  -5   4   0   66.93    6.09
   5   4   0   55.26    6.46
  -6  -4   0    0.10    1.34
  -6  -4   0   -0.36    1.39
  -6   4   0    1.62    0.82
   6   4   0    0.53    1.55
   6   4   0    0.22    0.79
   6   4   0    1.91    0.80
  -7  -4   0   31.01    4.46
  -7  -4   0   29.61    4.34
  -7   4   0   27.81    3.49
  -7   4   0   32.68    4.15
   7   4   0   37.01    3.11
   7   4   0   35.90    4.59
   7   4   0   34.61    3.13
  -8  -4   0  540.48   53.46
  -8  -4   0  631.35   53.74
   8   4   0  673.14   53.60
  -8   4   0  645.39   52.75
  -8   4   0  635.16   53.26
  -9  -4   0    9.75    3.33
  -9  -4   0   16.72    3.68
  -9   4   0   17.16    3.27
  -9   4   0   17.14    2.29
   9   4   0   14.77    3.34
 -10  -4   0   11.37    3.51
 -10  -4   0   11.55    4.38
 -10   4   0   13.48    2.13
  10   4   0   20.03    3.88
 -10   4   0   11.26    3.38
 -11  -4   0   67.06   10.19
 -11   4   0   90.74    9.72
  11   4   0   89.70    9.44
 -11   4   0   83.21    7.63
 -12  -4   0   65.04    9.06
 -12  -4   0   72.78    9.23
 -12   4   0   69.64    9.18
 -12   4   0   56.85    6.14
   0   5   0   -0.41    0.95
   0   5   0    0.57    0.93
  -1   5   0 2294.82  187.66
   1   5   0 2128.25  187.69
   1   5   0 2281.01  187.66
  -2  -5   0  512.94   46.31
   2   5   0  569.45   46.24
   2   5   0  548.19   46.49
   2   5   0  549.12   46.34
  -2   5   0  539.35   46.29
  -3  -5   0  330.43   30.09
   3   5   0  357.40   30.22
  -3   5   0  358.36   29.95
   3   5   0  397.19   30.06
   3   5   0  300.89   29.87
  -4  -5   0    3.31    1.45
  -4  -5   0    4.85    1.55
   4   5   0    5.39    1.65
   4   5   0    2.86    1.81
   4   5   0    5.57    1.41
  -4   5   0    3.20    1.18
  -5  -5   0    0.37    1.42
  -5  -5   0   -0.41    1.30
   5   5   0    1.40    1.39
  -5   5   0    0.50    0.83
   5   5   0    1.10    1.33
   5   5   0    1.16    0.95
  -6  -5   0  214.68   18.99
   6   5   0  210.87   18.81
   6   5   0  229.43   18.40
   6   5   0  197.57   18.53
  -6   5   0  202.41   18.34
  -7  -5   0   11.24    2.83
  -7  -5   0   11.85    3.08
   7   5   0   17.25    2.09
  -7   5   0   12.84    2.38
   7   5   0   11.20    2.01
   7   5   0   12.43    2.84
  -8  -5   0   53.68    6.78
  -8  -5   0   49.34    7.03
   8   5   0   61.03    6.81
  -8   5   0   61.09    6.48
  -8   5   0   62.52    5.83
  -9  -5   0   43.75    6.43
  -9  -5   0   26.46    4.98
  -9   5   0   42.83    4.23
   9   5   0   38.33    5.57
  -9   5   0   29.68    4.94
 -10  -5   0  102.17   11.12
 -10  -5   0   78.68   10.95
  10   5   0   98.41   10.25
 -10   5   0   96.46   10.11
 -10   5   0  105.77    8.98
 -11  -5   0   15.18    4.79
 -11  -5   0   11.92    4.68
 -11   5   0   11.72    3.93
  11   5   0   14.50    4.22
 -11   5   0    9.59    1.91
 -12  -5   0    9.83    5.16
 -12  -5   0    2.55    5.64
  12   5   0   -4.14    4.33
 -12   5   0   -6.21    3.91
   0   6   0  143.16   13.04
   0   6   0  141.23   13.09
  -1   6   0  270.13   23.19
   1   6   0  251.75   23.19
   1   6   0  268.81   23.18
   2   6   0    0.01    1.20
   2   6   0   -0.04    1.07
  -2   6   0    0.26    1.10
   2   6   0   -0.21    1.28
  -3  -6   0  557.35   48.10
   3   6   0  591.73   48.28
   3   6   0  527.18   47.93
  -3   6   0  570.90   47.98
  -4  -6   0   46.09    5.18
   4   6   0   44.04    4.82
   4   6   0   39.63    5.06
  -4   6   0   44.66    4.84
   4   6   0   38.81    4.63
  -5  -6   0  144.17   13.41
  -5  -6   0  140.91   13.62
   5   6   0  152.00   13.58
   5   6   0  140.72   13.10
   5   6   0  160.45   13.41
  -5   6   0  133.44   13.07
  -6  -6   0  198.69   19.19
  -6  -6   0  211.30   18.98
   6   6   0  212.24   18.89
  -6   6   0  204.04   18.58
   6   6   0  231.10   19.02
   6   6   0  206.87   18.52
  -7  -6   0  189.75   18.39
  -7  -6   0  170.30   18.46
  -7   6   0  199.10   17.85
   7   6   0  205.66   17.96
   7   6   0  224.04   17.73
   7   6   0  213.99   18.35
  -8  -6   0    2.67    2.91
  -8  -6   0    4.33    2.66
   8   6   0    2.68    2.46
  -8   6   0    2.68    1.77
   8   6   0    4.12    1.45
   8   6   0    4.03    1.18
  -9  -6   0    2.11    3.35
  -9  -6   0    2.81    3.33
   9   6   0    5.19    2.97
  -9   6   0    0.05    2.43
  -9   6   0    2.37    1.78
 -10  -6   0   69.60    8.74
 -10  -6   0   48.17    9.25
  10   6   0   61.68    8.02
 -10   6   0   63.65    6.34
 -10   6   0   49.82    7.86
 -11  -6   0  160.45   17.01
 -11  -6   0  151.58   17.97
  11   6   0  184.85   16.75
 -11   6   0  172.27   14.97
   0   7   0    0.43    1.36
  -1   7   0  270.93   24.31
   1   7   0  279.08   24.45
  -2   7   0    0.64    1.45
   2   7   0    4.61    1.83
   2   7   0    2.71    1.56
   2   7   0    0.53    1.45
   3   7   0   80.80    9.00
  -3   7   0   88.64    8.76
   3   7   0   78.23    8.63
   3   7   0  106.72    8.86
  -4  -7   0  335.50   30.13
  -4   7   0  329.69   29.84
   4   7   0  322.48   29.80
   4   7   0  393.23   29.98
   4   7   0  333.00   30.17
  -5  -7   0   34.90    5.36
   5   7   0   42.49    5.08
   5   7   0   37.94    4.68
   5   7   0   34.91    5.34
  -5   7   0   40.47    4.83
  -6  -7   0   37.92    5.61
   6   7   0   30.66    5.06
   6   7   0   37.92    4.62
  -6   7   0   32.21    4.77
   6   7   0   47.18    5.24
  -7  -7   0  124.68   13.26
  -7  -7   0  125.22   12.90
   7   7   0  138.82   12.55
  -7   7   0  129.59   12.34
   7   7   0  134.21   12.67
  -8  -7   0    7.18    3.62
  -8  -7   0    5.62    3.45
   8   7   0    6.90    1.87
   8   7   0    7.23    3.08
  -8   7   0    4.86    2.28
   8   7   0    4.57    1.97
  -9  -7   0    6.82    4.20
  -9  -7   0    5.48    3.84
   9   7   0    5.12    1.40
  -9   7   0    4.02    2.95
   9   7   0    4.51    1.26
  -9   7   0    5.51    2.39
   9   7   0    2.82    3.11
 -10  -7   0   -2.07    4.58
 -10  -7   0    5.48    4.51
  10   7   0    6.72    3.83
 -10   7   0    3.22    2.29
 -10   7   0    9.09    3.52
 -11  -7   0    2.47    5.12
 -11  -7   0    8.26    5.33
 -11   7   0   -1.66    3.84
  11   7   0   -3.31    4.23
 -11   7   0    2.60    2.21
   0   8   0  610.58   50.85
   0   8   0  567.28   50.75
  -1   8   0  217.32   21.75
  -1   8   0  267.13   22.06
   1   8   0  249.45   21.92
   1   8   0  239.43   21.97
   2   8   0   27.80    3.98
   2   8   0   25.94    4.72
  -2   8   0   24.81    4.31
   2   8   0   21.44    3.92
   3   8   0    0.23    2.21
   3   8   0   -1.75    1.70
   3   8   0    1.54    1.67
  -3   8   0    6.02    1.93
   4   8   0    6.19    2.27
   4   8   0    4.68    2.68
  -4   8   0    7.01    2.25
   4   8   0    7.80    2.24
  -5   8   0    6.36    2.22
   5   8   0    1.89    2.53
   5   8   0    3.17    2.26
   5   8   0    4.47    2.05
  -6  -8   0   -2.51    2.51
   6   8   0   -1.51    2.46
  -6   8   0   -1.57    1.91
   6   8   0    4.50    2.01
   6   8   0   -2.37    2.43
  -7  -8   0   64.15    9.63
   7   8   0   83.31    9.08
   7   8   0   83.87    9.00
  -7   8   0   79.28    8.53
   7   8   0   83.04    8.24
  -8  -8   0   80.24   10.71
   8   8   0   74.84    9.44
  -8   8   0   81.41    9.29
   8   8   0   97.25    8.80
   8   8   0   97.08    9.22
  -9  -8   0  230.67   25.06
   9   8   0  287.66   22.88
   9   8   0  241.38   23.85
  -9   8   0  251.41   23.52
   9   8   0  286.53   23.07
 -11   8   0  111.06   11.37
 -11   8   0  116.72   12.52
  11   8   0  111.14   12.83
   0   9   0   -0.64    1.93
   0   9   0    0.63    1.91
  -1   9   0   99.42   10.83
   1   9   0  106.07   10.87
  -1   9   0  119.51   11.13
   1   9   0   99.39   10.88
  -2   9   0   82.42   10.01
  -2   9   0  103.61   10.13
   2   9   0   96.27    9.97
   2   9   0   83.54    9.98
   2   9   0  108.99    9.77
  -3   9   0   29.02    5.02
   3   9   0   28.99    4.79
   3   9   0   29.58    4.59
   3   9   0   21.34    4.38
  -4   9   0  135.45   13.73
   4   9   0  144.18   13.41
   4   9   0  131.85   13.46
   4   9   0  148.22   14.11
  -5   9   0   22.95    4.13
   5   9   0   25.19    4.33
   5   9   0   16.85    4.36
   5   9   0   16.54    3.44
  -6   9   0   41.58    6.35
   6   9   0   39.25    6.79
   6   9   0   44.06    5.68
   6   9   0   40.69    6.36
   7   9   0  197.39   18.52
  -7   9   0  178.52   18.32
   7   9   0  201.58   18.00
   7   9   0  205.05   18.65
   8   9   0   29.36    4.81
   8   9   0   23.52    5.09
   8   9   0   25.81    4.55
  -8   9   0   23.34    4.77
  -9   9   0   46.00    7.91
   9   9   0   39.41    7.09
   9   9   0   41.43    5.85
   9   9   0   58.81    6.80
  10   9   0   13.12    2.14
  10   9   0   19.41    5.32
 -10   9   0   19.53    4.88
 -10   9   0   24.74    4.53
   0  10   0   71.59    7.84
   0  10   0   52.62    7.91
  -1  10   0    0.60    2.60
  -1  10   0    9.76    3.02
   1  10   0    1.73    2.69
   1  10   0    2.55    2.44
   2  10   0   11.43    3.21
   2  10   0    6.91    3.29
  -2  10   0    7.23    2.94
   2  10   0    7.82    2.79
  -2  10   0    7.40    2.98
   3  10   0   12.60    3.76
  -3  10   0   13.34    3.39
   3  10   0   11.51    3.32
   3  10   0   13.50    3.52
   4  10   0   33.28    5.91
   4  10   0   42.23    6.16
  -4  10   0   47.83    6.59
   4  10   0   45.04    7.27
   5  10   0   66.92    7.79
   5  10   0   63.31    7.53
  -5  10   0   63.04    7.87
   5  10   0   47.78    8.06
   6  10   0    0.42    2.47
   6  10   0    6.37    3.44
  -6  10   0    4.27    3.08
   6  10   0    6.12    3.40
   7  10   0   35.88    6.17
  -7  10   0   47.33    7.31
   7  10   0   44.58    7.90
   7  10   0   48.70    6.87
   8  10   0   58.63    8.53
   8  10   0   43.20    6.88
   8  10   0   54.23    7.58
  -8  10   0   51.19    8.38
  -9  10   0    3.93    4.35
   9  10   0    3.60    3.66
   9  10   0    3.79    4.31
  10  10   0    2.87    2.81
  10  10   0    3.97    5.17
 -10  10   0    5.15    4.44
   0  11   0    1.48    3.09
   0  11   0    0.98    3.01
   1  11   0  582.77   47.42
  -1  11   0  476.18   47.06
   1  11   0  482.35   47.11
  -1  11   0  611.30   47.59
   2  11   0  178.32   16.24
   2  11   0  158.61   16.97
  -2  11   0  162.02   16.75
  -2  11   0  182.96   16.95
   2  11   0  162.28   16.67
   3  11   0   87.88   10.76
   3  11   0   78.30    9.86
  -3  11   0   77.13   10.04
   3  11   0   88.30    9.61
  -3  11   0   96.22   10.30
  -4  11   0   36.90    6.33
   4  11   0   35.39    6.72
   4  11   0   33.96    5.93
  -4  11   0   37.25    6.62
   4  11   0   51.57    6.50
   5  11   0   24.56    5.59
   5  11   0   28.52    5.00
   5  11   0   18.16    4.18
  -5  11   0   17.47    4.56
   6  11   0   76.04    8.76
   6  11   0   52.97    8.39
  -6  11   0   75.38    9.63
   6  11   0   72.80   10.35
  -7  11   0   59.26    9.63
   7  11   0   75.71   10.48
   7  11   0   61.83    9.24
   7  11   0   71.14    8.75
  -8  11   0    6.21    5.03
   8  11   0    9.72    3.52
   8  11   0    5.08    4.65
   8  11   0   -1.44    4.62
   9  11   0   16.71    5.64
   9  11   0   19.30    5.23
  -9  11   0   23.05    5.91
   0  12   0   67.55    9.89
   0  12   0   71.11    9.28
  -1  12   0  328.49   28.37
   1  12   0  299.83   28.06
  -1  12   0  300.68   28.17
   1  12   0  280.01   28.04
   2  12   0   77.94   10.41
   2  12   0   75.03   10.00
   2  12   0   82.04    9.34
  -2  12   0   77.30   10.39
  -2  12   0   82.60   10.44
  -3  12   0   65.78    9.80
   3  12   0   68.59    8.90
   3  12   0   75.80   10.16
   3  12   0   66.16    9.05
  -3  12   0   72.71   10.12
   4  12   0   52.57    7.21
  -4  12   0   52.37    8.43
   4  12   0   37.40    6.65
   4  12   0   52.42    8.30
  -4  12   0   40.43    7.18
  -5  12   0   16.81    5.14
   5  12   0   15.01    4.32
   5  12   0   17.07    6.02
  -5  12   0   16.64    5.01
   5  12   0   23.04    4.99
   6  12   0   13.31    4.39
   6  12   0    8.17    5.05
  -6  12   0    8.27    5.06
   6  12   0    3.03    3.84
  -6  12   0    5.33    4.70
  -7  12   0    0.93    5.13
   7  12   0   -5.98    3.54
   7  12   0    3.32    5.28
   7  12   0   -1.53    4.31
   8  12   0   -4.67    3.96
   8  12   0    3.69    5.90
   8  12   0    9.71    5.17
  -8  12   0   -0.61    5.81
   0  13   0   -4.08    4.33
   1  13   0  105.09   11.02
  -1  13   0  101.54   12.37
  -1  13   0   92.05   12.65
   1  13   0   85.09   11.37
   1  13   0  104.15   12.67
   2  13   0  213.64   19.71
   2  13   0  187.99   19.95
  -2  13   0  211.06   20.64
   2  13   0  208.25   20.73
  -2  13   0  197.72   20.92
  -3  13   0   80.97   12.34
   3  13   0   80.52    9.94
  -3  13   0   92.01   11.75
   3  13   0   78.07   10.45
  -4  13   0  121.61   13.96
   4  13   0   99.01   11.50
   4  13   0   87.16   11.94
  -4  13   0   93.43   12.75
   5  13   0  199.00   19.29
  -5  13   0  217.97   21.12
  -5  13   0  192.55   20.08
   5  13   0  181.81   19.61
   6  13   0   98.60   11.82
  -6  13   0   79.90   12.59
  -6  13   0  111.01   14.21
   6  13   0  112.27   13.65
   6  13   0   79.62   11.71
   7  13   0    0.35    4.45
  -7  13   0    4.97    5.39
  -7  13   0   11.86    6.06
   7  13   0   16.28    5.82
   7  13   0   -1.23    5.39
   0  14   0    5.58    5.07
   0  14   0   16.21    5.40
   1  14   0   13.08    5.40
  -1  14   0   23.29    6.07
   1  14   0   26.78    5.57
   1  14   0   16.30    5.69
  -1  14   0   16.73    5.63
   2  14   0   -2.53    4.51
  -2  14   0    7.09    5.03
   2  14   0    2.82    4.32
   2  14   0   11.12    5.90
  -2  14   0   -1.89    4.59
   3  14   0   27.54    6.40
   3  14   0   34.65    6.54
  -3  14   0   26.86    6.43
   3  14   0   35.58    6.93
  -4  14   0    0.24    5.30
  -4  14   0   -3.06    5.42
   4  14   0    9.06    5.32
   4  14   0   -0.24    4.91
   4  14   0   -4.74    4.80
   5  14   0   81.29   11.10
  -5  14   0   62.03   11.88
  -5  14   0   93.88   13.11
   5  14   0   62.31    9.81
   5  14   0   75.77   12.26
  -6  14   0  143.30   17.02
  -6  14   0  126.15   16.61
   6  14   0  131.90   15.42
   6  14   0  104.72   15.10
   6  14   0  169.56   17.21
   0  15   0    5.69    5.87
   0  15   0    0.72    5.50
  -1  15   0    9.53    6.05
   1  15   0    1.13    5.51
   1  15   0    8.21    5.58
   1  15   0   -2.39    4.74
  -1  15   0   -1.02    5.65
  -2  15   0   -2.51    6.11
   2  15   0   -1.60    5.00
   2  15   0    2.35    5.91
  -2  15   0   10.64    6.52
   2  15   0    9.61    6.13
   3  15   0    6.52    5.38
   3  15   0    5.68    6.03
   3  15   0   15.38    6.21
  -3  15   0    3.63    6.44
  -3  15   0    6.05    6.39
  -4  15   0    9.36    6.68
   4  15   0   -3.24    5.58
   4  15   0   -6.61    5.54
  -4  15   0    6.84    6.32
   4  15   0    8.63    6.33
   5  15   0   -9.18    5.89
   5  15   0   12.20    7.41
  -5  15   0    3.99    7.20
  -5  15   0    9.37    7.60
   0  16   0   10.56    6.86
   0  16   0   13.25    6.85
   0  16   0    0.70    7.63
   1  16   0    8.46    6.90
   1  16   0    3.68    6.83
  -1  16   0    2.20    7.43
  -1  16   0   10.70    7.50
   1  16   0   17.21    7.51
   2  16   0   31.44    8.50
  -2  16   0   15.99    8.35
  -2  16   0   16.27    8.11
   2  16   0   27.85    8.13
 -12   0   1   -1.01    2.55
 -11   0   1    2.62    1.85
 -11   0   1    2.00    3.22
 -10   0   1    3.14    2.70
  -9   0   1   -1.52    1.98
  -9   0   1    0.71    0.99
  -8   0   1   -1.36    1.81
  -8   0   1   -1.26    0.70
  -7   0   1    0.61    0.54
  -7   0   1   -1.26    1.29
  -7   0   1    1.27    0.90
  -6   0   1   -0.23    0.55
  -6   0   1    0.29    0.41
  -6   0   1    0.37    1.08
  -5   0   1    0.28    0.32
  -5   0   1   -0.61    0.98
  -4   0   1    0.16    0.77
   4   0  -1    0.95    0.81
   3   0  -1    0.78    0.66
  -3   0   1   -0.15    0.58
  -2   0   1   -0.03    0.43
   2   0  -1    0.22    0.47
  -1   0   1    0.16    0.17
  -1   0  -1    0.50    0.24
   1   0   1    0.46    0.30
  -1   0  -1    0.64    0.34
   2   0   1    0.98    0.67
  -2   0  -1    0.05    0.63
  -2   0  -1    0.27    0.37
   2   0   1   -0.25    0.23
   2   0   1   -0.03    0.21
  -3   0  -1    0.13    0.57
  -3   0  -1   -0.05    0.36
   3   0   1    0.35    0.78
  -4   0  -1    0.49    0.45
  -4   0  -1   -0.12    0.90
   4   0   1    0.08    0.87
  -5   0  -1    0.39    1.00
  -5   0  -1    0.59    0.54
  -6   0  -1    1.07    0.63
  -6   0  -1    0.36    1.15
  -7   0  -1    0.45    1.65
  -7   0  -1    0.21    0.66
  -8   0  -1   -0.25    1.69
  -8   0  -1    0.40    0.92
  -9   0  -1   -2.59    2.07
  -9   0  -1   -0.52    1.15
 -10   0  -1   -5.54    2.85
 -10   0  -1    1.66    1.49
 -11   0  -1    0.25    1.96
 -11   0  -1    3.88    3.42
 -12   0  -1   -0.64    2.60
 -12   0  -1   -0.01    3.89
 -12  -1   1   59.89    7.93
 -12   1   1   64.99    6.98
 -11  -1   1   67.43    7.91
 -11  -1   1   70.36    8.89
 -11   1   1   88.14    8.77
 -11   1   1   73.32    7.22
 -10  -1   1  116.16   12.60
 -10  -1   1  124.64   11.96
 -10   1   1  136.97   11.42
 -10   1   1  136.87   12.61
  -9  -1   1    5.84    2.60
  -9  -1   1    8.79    1.83
  -9   1   1    8.93    2.72
  -9   1   1    8.78    1.55
  -8  -1   1  376.01   33.83
  -8  -1   1  393.84   34.30
  -8   1   1  388.91   34.19
  -8   1   1  426.52   33.46
  -7  -1   1  210.11   18.41
  -7  -1   1  202.11   17.93
  -7  -1   1  188.86   18.06
   7   1  -1  236.75   18.44
  -7   1   1  227.75   17.55
  -7   1   1  189.50   17.64
  -7   1   1  202.93   18.21
  -6  -1   1  108.35    9.41
  -6  -1   1   92.05    9.49
  -6  -1   1  110.57    9.86
   6   1  -1  123.17    9.89
  -6   1   1  103.26    9.64
  -5  -1   1  449.79   39.54
  -5  -1   1  403.27   39.58
  -5  -1   1  481.00   39.87
  -5   1   1  478.76   39.75
   5   1  -1  535.48   39.91
  -4  -1   1 1066.20   85.94
  -4  -1   1  913.77   85.70
  -4  -1   1  963.69   85.68
  -4   1   1 1044.82   85.81
   4   1  -1 1123.10   85.93
  -3  -1   1  442.14   35.47
  -3  -1   1  374.04   35.30
  -3  -1   1  380.37   35.29
  -3   1   1  443.03   35.36
   3   1  -1  459.66   35.46
  -2  -1   1 4876.01  403.83
   2   1  -1 4574.32  402.27
  -1  -1   1  744.42   61.79
  -1  -1   1  741.21   61.83
   1   1  -1  726.74   61.81
  -1  -1  -1  905.41   68.52
  -1  -1  -1  862.78   68.51
   1   1   1  755.26   68.46
   1   1   1  811.45   68.48
  -1   1  -1  750.79   68.42
  -2  -1  -1  396.52   32.62
  -2  -1  -1  392.06   32.52
   2   1   1  390.05   32.58
   2   1   1  433.16   32.48
  -2   1  -1  318.32   32.37
  -3  -1  -1 1119.74   89.13
  -3  -1  -1 1066.84   88.93
  -3   1  -1 1053.58   88.98
   3   1   1 1120.19   89.09
  -3   1  -1  943.83   88.75
  -4  -1  -1    3.22    1.18
  -4  -1  -1    2.26    0.73
   4   1   1    3.72    1.23
  -4   1  -1    4.36    1.10
  -4   1  -1    3.26    0.56
  -5  -1  -1   71.89    6.37
  -5  -1  -1   66.98    6.74
  -5   1  -1   64.31    6.54
   5   1   1   68.34    6.67
  -5   1  -1   75.35    6.13
  -6  -1  -1   36.66    3.95
  -6  -1  -1   34.52    4.51
   6   1   1   42.47    4.54
  -6   1  -1   47.16    3.79
  -6   1  -1   37.48    4.29
  -7  -1  -1   49.59    5.76
  -7  -1  -1   47.24    5.08
   7   1   1   57.85    5.87
  -7   1  -1   58.50    4.84
  -7   1  -1   45.28    5.52
  -8  -1  -1   42.39    5.24
  -8  -1  -1   38.60    4.57
  -8   1  -1   47.85    4.21
  -8   1  -1   42.51    5.18
  -9  -1  -1   32.49    4.64
  -9  -1  -1   24.64    3.75
  -9   1  -1   29.34    3.23
  -9   1  -1   30.53    4.76
 -10  -1  -1    0.98    1.69
 -10  -1  -1   -0.07    2.88
 -10   1  -1   -0.12    1.17
 -10   1  -1    3.38    2.96
 -11  -1  -1   10.94    2.88
 -11  -1  -1   15.59    4.39
 -11   1  -1   13.12    2.41
 -11   1  -1   15.89    4.13
 -12  -1  -1   93.60   10.13
 -12  -1  -1   98.15   10.88
 -12   1  -1   83.95    9.20
 -12   1  -1   94.03   10.53
 -12  -2   1   18.76    4.30
 -12   2   1   17.49    2.73
 -11  -2   1    1.75    2.60
 -11  -2   1    2.73    3.61
 -11   2   1    0.90    3.23
 -11   2   1   -0.27    1.15
 -10  -2   1   38.38    5.82
 -10  -2   1   28.27    4.82
 -10   2   1   30.87    5.04
 -10   2   1   35.43    3.40
  -9  -2   1   65.08    7.68
  -9  -2   1   63.80    6.96
   9   2  -1   73.03    7.39
  -9   2   1   71.78    5.96
  -9   2   1   59.77    6.98
  -8  -2   1  177.05   17.67
  -8  -2   1  196.88   18.06
  -8   2   1  210.10   16.97
  -8   2   1  198.22   17.78
   8   2  -1  221.34   18.06
  -7  -2   1   53.10    5.88
  -7  -2   1   55.27    6.07
  -7  -2   1   53.04    5.66
   7   2  -1   66.10    6.10
  -7   2   1   56.72    5.76
  -6  -2   1  136.31   11.97
  -6  -2   1  119.25   11.74
  -6  -2   1  119.02   11.64
   6   2  -1  149.28   11.98
  -6   2   1  134.84   11.70
  -5  -2   1 1505.74  120.51
  -5  -2   1 1280.85  120.34
  -5  -2   1 1379.62  120.31
  -5   2   1 1424.01  120.24
   5   2  -1 1575.64  120.46
  -4  -2   1  549.79   55.10
  -4  -2   1  614.28   55.11
  -4  -2   1  686.27   55.24
   4   2  -1  725.26   54.85
   4   2  -1  704.50   55.21
   4   2  -1  641.30   54.84
  -3  -2   1  163.94   15.94
  -3  -2   1  194.65   16.00
   3   2  -1  196.55   15.85
   3   2  -1  179.28   15.84
   3   2  -1  194.31   15.99
  -2  -2   1  722.93   68.37
  -2  -2   1  800.50   68.39
  -2  -2   1  853.95   68.35
   2   2  -1  898.86   68.37
   2   2  -1  804.48   68.34
   2   2  -1  801.10   68.34
  -1  -2   1   85.74    7.91
   1   2  -1   91.97    7.91
   1   2  -1   92.06    7.93
   0  -2  -1    7.45    1.04
   0  -2   1    5.66    1.01
   0   2  -1    8.39    1.12
   0   2   1    8.00    1.08
  -1  -2  -1 1299.57  108.53
  -1  -2  -1 1462.29  108.50
   1  -2   1 1176.82  108.41
  -1   2  -1 1209.15  108.44
   1   2   1 1194.61  108.47
   1   2   1 1423.65  108.48
  -2  -2  -1 2333.11  200.66
  -2  -2  -1 2533.56  200.67
   2   2   1 2228.57  200.70
   2   2   1 2488.81  200.63
  -3  -2  -1  457.25   36.38
  -3  -2  -1  438.61   36.30
   3   2   1  435.82   36.30
   3   2   1  386.87   36.23
  -3   2  -1  375.37   36.00
   3   2   1  476.74   36.16
  -4  -2  -1  182.22   14.86
  -4  -2  -1  173.34   14.66
  -4   2  -1  151.51   14.31
   4   2   1  152.01   14.47
   4   2   1  187.55   14.79
  -5  -2  -1  216.08   17.84
  -5  -2  -1  186.77   17.53
  -5   2  -1  201.22   17.20
   5   2   1  187.08   17.12
  -5   2  -1  206.07   17.57
   5   2   1  221.36   17.76
  -6  -2  -1  139.16   12.57
  -6  -2  -1  128.14   12.25
  -6   2  -1  139.59   11.84
   6   2   1  151.19   12.59
  -6   2  -1  132.35   12.31
  -7  -2  -1  753.67   62.87
  -7  -2  -1  680.57   62.44
  -7   2  -1  781.51   62.03
  -7   2  -1  695.30   62.55
   7   2   1  779.20   62.75
  -8  -2  -1  334.21   32.84
  -8  -2  -1  366.19   33.31
  -8   2  -1  359.63   33.02
   8   2   1  413.28   33.26
  -8   2  -1  436.33   32.42
  -9  -2  -1   22.69    4.07
  -9  -2  -1   31.55    5.10
  -9   2  -1   33.91    3.29
  -9   2  -1   28.56    4.40
 -10  -2  -1   -1.80    1.93
 -10  -2  -1    0.15    3.04
 -10   2  -1    0.65    1.10
 -10   2  -1   -1.37    2.73
 -11  -2  -1   28.13    5.32
 -11  -2  -1   27.28    4.59
 -11   2  -1   27.89    3.63
 -11   2  -1   23.99    5.05
 -12  -2  -1    2.43    3.56
 -12  -2  -1    1.52    3.96
 -12   2  -1    2.32    4.30
 -12   2  -1   -2.48    1.94
 -11  -3   1   29.05    5.74
 -11  -3   1   22.52    4.62
 -11   3   1   30.33    5.25
 -11   3   1   31.52    3.24
 -10  -3   1  204.45   18.59
 -10  -3   1  185.69   18.17
 -10   3   1  177.26   17.91
 -10   3   1  199.07   16.85
  10   3  -1  225.54   18.36
  -9  -3   1  302.07   28.90
  -9  -3   1  317.51   29.15
  -9   3   1  311.98   28.76
   9   3  -1  372.81   29.12
  -9   3   1  348.49   27.93
  -8  -3   1    1.11    1.95
  -8  -3   1   -1.17    1.46
  -8   3   1    2.63    1.67
   8   3  -1    3.19    2.08
  -8   3   1   -0.21    0.63
  -7  -3   1  472.50   39.61
  -7  -3   1  445.75   39.44
  -7  -3   1  409.09   39.51
  -7   3   1  430.64   38.59
   7   3  -1  536.35   39.62
  -7   3   1  471.56   39.25
  -6  -3   1 2090.98  168.71
  -6  -3   1 1854.67  168.66
  -6  -3   1 1933.52  168.59
   6   3  -1 2183.62  168.65
  -6   3   1 1973.78  168.35
  -5  -3   1  269.35   27.54
  -5  -3   1  304.69   27.64
   5   3  -1  337.97   27.65
   5   3  -1  361.00   27.23
   5   3  -1  329.90   27.24
  -4  -3   1  507.60   42.33
  -4  -3   1  499.92   42.27
  -4  -3   1  437.43   42.28
   4   3  -1  521.29   42.05
   4   3  -1  550.04   42.30
   4   3  -1  470.01   42.06
  -3  -3   1   50.33    5.44
  -3  -3   1   54.22    5.41
  -3  -3   1   59.65    5.41
   3   3  -1   63.47    5.42
   3   3  -1   56.49    5.36
   3   3  -1   57.82    5.32
  -2  -3   1  186.10   15.99
  -2  -3   1  174.45   16.01
   2   3  -1  207.91   15.96
   2   3  -1  187.77   15.97
   2   3  -1  166.06   15.93
  -1  -3   1 1213.42  107.77
   1   3  -1 1377.15  107.84
   1   3  -1 1259.52  107.78
   0  -3  -1   92.80    7.60
   0  -3   1   80.12    7.59
   0   3   1   83.72    7.58
   0   3  -1   80.98    7.60
   1  -3   1   37.70    3.86
  -1  -3  -1   40.80    4.00
   1   3   1   40.72    3.97
  -1   3  -1   39.90    3.92
   1   3   1   38.21    4.12
   1   3   1   44.14    3.90
  -2  -3  -1   11.27    1.57
  -2  -3  -1   10.38    1.54
   2   3   1    9.28    1.50
  -2   3  -1    8.05    1.43
   2   3   1   11.79    1.53
   2   3   1   11.89    1.83
  -3  -3  -1  115.91    9.52
  -3  -3  -1  102.06    9.49
   3   3   1  112.26    9.34
   3   3   1  111.11    9.43
  -3   3  -1   95.08    9.18
   3   3   1   96.18    9.45
  -4  -3  -1    3.78    1.31
  -4  -3  -1    3.21    1.10
   4   3   1    3.26    0.86
   4   3   1    2.10    1.18
   4   3   1    1.36    0.74
  -4   3  -1    1.69    0.69
  -5  -3  -1  296.70   24.83
  -5  -3  -1  282.08   24.71
   5   3   1  268.60   24.41
   5   3   1  324.04   24.32
   5   3   1  264.32   24.64
  -5   3  -1  275.18   24.25
  -6  -3  -1    6.75    1.87
  -6  -3  -1   10.42    2.34
  -6   3  -1   10.38    1.93
   6   3   1   10.18    2.22
   6   3   1   12.52    1.44
  -6   3  -1   10.92    1.67
   6   3   1    9.28    1.50
  -7  -3  -1  162.06   14.51
  -7  -3  -1  141.25   14.17
  -7   3  -1  163.45   13.63
  -7   3  -1  150.64   14.14
   7   3   1  169.66   14.42
  -8  -3  -1  410.68   36.21
  -8  -3  -1  359.35   35.76
   8   3   1  457.94   36.11
  -8   3  -1  394.83   35.78
  -8   3  -1  453.46   35.20
  -9  -3  -1   -1.67    2.61
  -9  -3  -1   -0.27    1.88
  -9   3  -1    0.08    0.90
   9   3   1   -1.76    2.15
  -9   3  -1   -1.90    2.05
 -10  -3  -1    3.33    2.77
 -10  -3  -1    4.42    3.69
  10   3   1    3.59    2.90
 -10   3  -1    5.74    2.97
 -10   3  -1    3.18    1.28
 -11  -3  -1   69.19    9.01
 -11   3  -1   76.80    7.06
 -11   3  -1   69.24    8.91
 -12  -3  -1    2.29    4.04
 -12  -3  -1    2.43    4.34
 -12   3  -1    1.12    4.11
 -12   3  -1   -0.95    1.75
 -12  -4   1   19.67    5.41
 -12  -4   1   19.82    5.77
 -12   4   1   15.61    2.57
 -11  -4   1  134.48   14.97
 -11  -4   1  154.80   14.99
  11   4  -1  151.85   14.32
 -11   4   1  143.79   12.62
 -11   4   1  146.67   14.34
 -10  -4   1  395.17   38.66
 -10  -4   1  432.82   38.94
 -10   4   1  469.17   37.44
  10   4  -1  484.44   38.75
 -10   4   1  432.18   38.42
  -9  -4   1  132.44   13.06
  -9  -4   1  123.92   12.86
   9   4  -1  144.54   12.83
  -9   4   1  131.54   11.52
  -9   4   1  130.32   12.41
  -8  -4   1    7.14    2.51
  -8  -4   1   15.00    3.30
   8   4  -1   16.38    3.15
  -8   4   1   10.62    1.67
  -8   4   1   13.96    2.56
  -7  -4   1  257.59   24.37
  -7  -4   1  288.39   24.55
  -7   4   1  265.25   23.58
   7   4  -1  299.65   24.37
  -7   4   1  285.05   24.05
   7   4  -1  271.91   23.42
  -6  -4   1   21.17    3.56
  -6  -4   1   20.13    3.76
  -6  -4   1   28.89    3.63
   6   4  -1   29.79    2.82
   6   4  -1   28.54    3.76
   6   4  -1   24.04    2.81
  -5  -4   1  456.50   40.81
  -5  -4   1  437.51   40.86
  -5  -4   1  508.99   40.81
   5   4  -1  495.96   40.43
   5   4  -1  442.19   40.45
   5   4  -1  519.88   40.78
  -4  -4   1    1.68    1.14
  -4  -4   1    1.89    1.13
  -4  -4   1    2.55    1.39
   4   4  -1    3.80    1.37
   4   4  -1    2.29    1.12
   4   4  -1    3.83    1.04
  -3  -4   1 1061.23   88.60
  -3  -4   1 1035.93   88.65
   3   4  -1  972.50   88.42
   3   4  -1 1132.49   88.60
  -2  -4   1  425.56   40.95
   2   4  -1  486.22   41.01
   2   4  -1  504.46   40.89
   2   4  -1  510.00   41.00
  -1  -4   1    8.37    1.62
   1   4  -1    9.74    1.73
   1   4  -1   10.94    1.70
   0  -4   1  269.32   24.17
   0   4   1  280.64   24.18
   0   4  -1  294.01   24.25
   1  -4   1  213.25   18.77
   1   4   1  206.37   18.79
   1   4   1  232.56   18.75
   1   4   1  208.66   18.98
  -1   4  -1  224.38   18.83
  -2  -4  -1  126.79   11.43
  -2  -4  -1  127.37   11.27
   2   4   1  134.61   11.31
   2   4   1  123.02   11.32
   2   4   1  123.51   11.54
  -2   4  -1  127.72   11.29
  -3  -4  -1  129.17   12.48
  -3  -4  -1  157.15   12.47
   3   4   1  157.15   12.42
   3   4   1  133.58   12.28
   3   4   1  132.76   12.54
  -3   4  -1  125.87   12.17
  -4  -4  -1   15.95    2.43
  -4  -4  -1   12.88    2.32
   4   4   1   16.40    2.11
  -4   4  -1   15.02    2.05
   4   4   1   11.72    2.24
   4   4   1   14.42    2.46
  -5  -4  -1  155.08   14.37
  -5  -4  -1  164.01   14.41
   5   4   1  175.21   13.95
   5   4   1  137.28   14.10
   5   4   1  167.82   14.30
  -5   4  -1  154.91   13.88
  -6  -4  -1  380.09   36.68
  -6  -4  -1  440.38   36.88
  -6   4  -1  422.48   36.23
   6   4   1  449.81   36.73
   6   4   1  440.13   36.37
  -7  -4  -1   59.00    7.70
  -7  -4  -1   61.26    7.73
   7   4   1   78.29    6.82
   7   4   1   77.88    7.78
   7   4   1   89.93    6.78
  -7   4  -1   80.04    7.13
  -7   4  -1   74.32    7.39
  -8  -4  -1   20.12    4.03
  -8  -4  -1   22.49    3.85
  -8   4  -1   28.58    3.02
  -8   4  -1   23.81    3.77
   8   4   1   26.58    4.21
  -9  -4  -1    2.80    2.39
  -9  -4  -1    0.84    2.91
  -9   4  -1    2.64    1.16
   9   4   1    1.09    2.57
  -9   4  -1    2.69    2.27
 -10  -4  -1   -1.14    3.70
 -10  -4  -1   -3.76    2.74
 -10   4  -1   -0.95    1.12
 -10   4  -1   -0.69    2.79
  10   4   1    1.09    2.89
 -11  -4  -1    2.03    4.05
 -11  -4  -1    4.54    3.68
 -11   4  -1    5.37    1.74
  11   4   1    7.11    3.64
 -12  -4  -1   64.61   10.58
 -12  -4  -1   63.62    8.91
 -12   4  -1   66.08    8.76
 -12   4  -1   54.48    6.14
 -12  -5   1    6.05    5.19
 -12  -5   1   -1.65    5.23
 -12   5   1   -2.71    3.97
  12   5  -1    2.80    3.85
 -11   5   1   46.64    4.53
  11   5  -1   40.18    7.09
 -11   5   1   42.48    7.21
 -10  -5   1   10.23    3.72
 -10  -5   1    2.61    3.49
  10   5  -1    9.40    3.31
 -10   5   1    7.87    3.31
 -10   5   1   11.19    1.77
  -9  -5   1    0.23    2.66
  -9  -5   1    2.51    3.03
   9   5  -1    0.45    2.54
  -9   5   1    2.28    2.16
  -9   5   1    1.34    1.30
  -8  -5   1   72.69    8.70
  -8  -5   1   78.15    8.44
  -8   5   1   76.00    7.32
   8   5  -1   78.99    8.16
  -8   5   1   83.44    7.85
  -7  -5   1   -0.64    1.79
  -7  -5   1    2.15    1.97
  -7   5   1    1.71    1.15
   7   5  -1    3.31    0.99
   7   5  -1    1.61    1.12
   7   5  -1    1.69    1.82
  -6  -5   1    0.12    1.65
  -6  -5   1    1.83    1.79
  -6  -5   1    1.06    1.79
   6   5  -1   -0.52    1.06
  -6   5   1    1.15    1.09
   6   5  -1    2.60    1.81
   6   5  -1    1.43    0.99
  -5  -5   1   15.16    2.51
  -5  -5   1   10.68    2.65
  -5  -5   1   11.89    2.40
   5   5  -1   13.77    2.33
   5   5  -1   14.93    2.25
   5   5  -1   15.97    2.74
  -4  -5   1   11.71    2.39
  -4  -5   1   10.69    2.20
   4   5  -1   13.52    2.31
   4   5  -1   18.18    2.53
   4   5  -1   15.18    2.66
  -3  -5   1   22.70    3.39
   3   5  -1   24.61    3.53
   3   5  -1   29.04    3.37
   3   5  -1   25.25    3.26
  -2  -5   1  201.92   19.64
   2   5  -1  257.11   19.62
   2   5  -1  216.04   19.67
   2   5  -1  221.45   19.65
  -1  -5   1   -0.45    0.95
   1   5  -1   -0.95    0.99
  -1   5   1   -0.75    1.07
  -1   5   1   -0.14    0.84
   1   5  -1   -1.70    0.92
   0  -5   1    2.70    1.18
   0   5   1   -0.60    1.04
   0   5  -1   -0.81    0.87
   0   5   1    0.64    0.93
  -1  -5  -1  433.21   39.42
   1   5   1  425.22   39.42
   1   5   1  522.18   39.42
  -1   5  -1  483.72   39.53
   1   5   1  446.98   39.65
  -2  -5  -1  251.39   22.64
   2   5   1  265.18   22.87
   2   5   1  298.66   22.60
  -2   5  -1  263.81   22.56
   2   5   1  221.94   22.48
  -3  -5  -1   36.74    4.41
  -3  -5  -1   37.40    4.13
  -3   5  -1   34.57    4.08
   3   5   1   38.15    4.70
   3   5   1   44.20    4.25
   3   5   1   36.83    4.20
  -4  -5  -1    8.07    1.93
  -4  -5  -1   14.00    2.32
  -4   5  -1    9.80    1.73
   4   5   1    8.72    1.79
   4   5   1    7.02    2.03
   4   5   1   10.43    2.19
  -5  -5  -1  493.43   45.74
  -5  -5  -1  535.08   45.69
   5   5   1  569.11   45.64
   5   5   1  521.00   45.32
  -5   5  -1  531.92   45.35
   5   5   1  549.79   45.75
  -6  -5  -1  634.54   62.08
  -6  -5  -1  731.33   62.15
  -6   5  -1  727.15   61.65
   6   5   1  805.99   61.64
   6   5   1  694.31   61.85
   6   5   1  775.87   62.06
  -7  -5  -1   60.31    7.23
  -7  -5  -1   52.43    7.07
  -7   5  -1   61.83    6.23
   7   5   1   55.33    6.77
   7   5   1   72.51    5.94
   7   5   1   59.70    6.17
  -8  -5  -1  305.60   27.86
  -8  -5  -1  270.77   27.66
  -8   5  -1  329.74   27.01
   8   5   1  340.56   27.74
   8   5   1  326.73   26.46
  -8   5  -1  301.20   27.32
  -9  -5  -1   93.60   10.68
  -9   5  -1   82.81    9.84
   9   5   1  112.85   10.61
  -9   5  -1  109.00    9.31
 -10  -5  -1   23.17    4.82
 -10  -5  -1   21.52    5.30
  10   5   1   32.02    5.21
 -10   5  -1   29.27    4.89
 -10   5  -1   30.12    3.61
 -11  -5  -1    5.55    4.48
 -11  -5  -1    9.53    4.70
 -11   5  -1    6.71    1.84
  11   5   1    6.43    3.72
 -11  -6   1   26.45    5.86
 -11  -6   1   22.12    5.92
  11   6  -1   21.39    4.98
 -11   6   1   25.53    4.91
 -11   6   1   21.45    3.57
 -10  -6   1   -1.41    3.74
 -10  -6   1   -2.98    3.74
 -10   6   1   -1.40    2.79
  10   6  -1    0.33    3.11
 -10   6   1   -0.13    1.71
  -9  -6   1   36.47    6.21
  -9  -6   1   47.30    6.99
  -9   6   1   42.90    5.10
   9   6  -1   52.77    6.40
  -9   6   1   39.49    5.56
  -8  -6   1   35.11    5.92
  -8  -6   1   35.41    6.13
   8   6  -1   49.52    4.49
  -8   6   1   40.47    5.04
   8   6  -1   49.27    4.65
   8   6  -1   46.91    5.92
  -7  -6   1  121.95   13.91
  -7  -6   1  140.48   13.96
  -7   6   1  140.67   13.31
   7   6  -1  162.28   13.22
   7   6  -1  158.34   13.94
   7   6  -1  156.80   13.42
  -6  -6   1   18.22    3.72
  -6  -6   1   21.20    3.57
   6   6  -1   20.81    3.30
  -6   6   1   24.50    3.45
   6   6  -1   28.68    3.88
   6   6  -1   24.81    3.31
  -5  -6   1    0.11    1.75
  -5  -6   1    2.37    1.89
   5   6  -1    1.17    1.62
   5   6  -1    2.60    1.28
   5   6  -1    1.05    1.58
  -5   6   1    1.31    1.27
  -4  -6   1    1.23    1.59
  -4   6   1    3.54    1.53
   4   6  -1    4.41    1.66
   4   6  -1    2.50    1.63
   4   6  -1    4.12    1.47
  -3  -6   1   13.25    2.66
  -3   6   1   17.37    2.78
   3   6  -1   13.96    2.65
   3   6  -1   12.06    2.30
   3   6  -1   12.33    2.56
  -2  -6   1   65.29    7.30
   2   6  -1   70.91    7.29
   2   6  -1   82.77    7.26
  -2   6   1   77.83    7.38
   2   6  -1   70.25    7.44
  -1  -6   1   21.33    3.32
   1   6  -1   24.51    3.50
   1   6  -1   26.05    3.62
  -1   6   1   25.71    3.64
  -1   6   1   29.97    3.63
   0   6   1    0.05    1.07
   0   6  -1   -0.09    1.26
   0   6   1   -0.45    1.29
  -1   6  -1  279.32   25.83
   1   6   1  314.42   26.17
   1   6   1  297.57   25.88
  -2  -6  -1   -0.48    1.06
   2   6   1    1.98    1.31
   2   6   1   -0.21    1.34
  -2   6  -1    1.72    1.12
   2   6   1    2.23    1.22
  -3  -6  -1   12.02    2.49
   3   6   1   16.17    2.68
   3   6   1   14.79    2.53
   3   6   1   14.54    2.99
  -3   6  -1   15.62    2.70
  -4  -6  -1  113.62   11.20
   4   6   1  130.90   11.05
  -4   6  -1  118.42   10.90
   4   6   1  106.56   11.22
   4   6   1  117.18   10.88
  -5  -6  -1   91.06    8.43
  -5  -6  -1   74.42    8.49
  -5   6  -1   74.22    7.98
   5   6   1   76.64    8.46
   5   6   1   89.35    8.31
   5   6   1   90.94    8.05
  -6  -6  -1  234.80   23.38
  -6  -6  -1  260.86   23.26
   6   6   1  275.84   22.74
   6   6   1  261.19   23.18
  -6   6  -1  251.60   22.78
   6   6   1  277.23   23.15
  -7  -6  -1  444.27   38.62
  -7  -6  -1  380.41   38.57
   7   6   1  468.43   37.88
   7   6   1  460.98   38.47
  -7   6  -1  458.01   38.09
   7   6   1  443.37   38.20
  -8  -6  -1    0.30    2.70
  -8  -6  -1    6.02    3.21
   8   6   1   -2.24    2.34
  -8   6  -1    2.20    1.64
   8   6   1    1.80    1.13
   8   6   1    2.37    1.56
  -9  -6  -1   18.07    4.45
  -9  -6  -1    5.11    3.57
  -9   6  -1   11.92    2.47
  -9   6  -1   13.86    3.32
   9   6   1   11.29    3.50
 -10  -6  -1   77.95   11.08
  10   6   1   84.50    9.77
 -10   6  -1   76.07    9.56
 -10   6  -1   90.16    8.25
 -11  -6  -1   15.69    5.72
 -11  -6  -1   13.97    5.29
 -11   6  -1   13.55    2.50
 -11   6  -1   19.98    4.53
  11   6   1   12.84    4.23
 -11  -7   1   -0.07    5.03
 -11   7   1    3.65    2.21
  11   7  -1   -1.83    4.23
  10   7  -1   33.33    5.88
 -10   7   1   31.16    5.37
 -10   7   1   36.85    5.22
  -9  -7   1   25.43    5.07
  -9  -7   1   17.39    4.75
   9   7  -1   20.97    2.69
  -9   7   1   21.82    3.62
   9   7  -1   30.50    4.95
   9   7  -1   26.31    2.88
  -9   7   1   24.73    4.23
  -8  -7   1   45.23    7.66
   8   7  -1   53.09    6.78
  -8   7   1   47.65    6.20
   8   7  -1   64.74    5.83
   8   7  -1   55.62    5.94
  -7  -7   1   11.69    3.56
   7   7  -1   11.29    3.26
   7   7  -1   14.64    2.47
  -7   7   1   15.06    2.87
   7   7  -1   12.76    2.62
  -6   7   1    0.74    1.64
   6   7  -1    0.55    1.98
   6   7  -1   -1.09    1.42
   5   7  -1   45.13    5.11
  -5   7   1   38.92    4.95
   5   7  -1   36.28    4.73
   5   7  -1   38.61    5.32
   4   7  -1   26.36    4.22
  -4   7   1   23.68    3.81
   4   7  -1   19.85    3.61
  -3   7   1   25.03    3.86
   3   7  -1   24.55    3.56
   3   7  -1   23.36    3.88
   3   7  -1   26.70    3.71
  -2   7   1   52.88    5.84
   2   7  -1   43.50    5.63
   2   7  -1   41.17    5.63
   2   7  -1   59.97    5.59
   1   7  -1  273.71   25.50
  -1   7   1  282.72   25.60
  -1   7   1  312.63   25.62
   0   7   1   -1.99    1.37
   0   7   1    0.84    1.32
   0   7  -1   -2.06    1.19
   0   7  -1   -1.45    1.27
  -1   7  -1  917.80   81.18
   1   7   1  996.48   81.48
  -2   7  -1  557.11   50.44
   2   7   1  659.72   50.44
   2   7   1  584.01   50.75
   2   7   1  557.62   50.45
  -3  -7  -1   59.09    6.63
   3   7   1   59.83    6.45
   3   7   1   62.68    6.46
  -3   7  -1   57.30    6.37
   3   7   1   62.46    7.00
  -4  -7  -1  338.41   29.26
  -4   7  -1  330.72   28.87
   4   7   1  304.94   28.76
   4   7   1  341.13   29.34
   4   7   1  338.76   28.86
  -5  -7  -1   95.55   10.00
  -5   7  -1   93.48    9.52
   5   7   1   93.63    9.39
   5   7   1   98.68   10.08
   5   7   1  108.83    9.72
  -6  -7  -1  232.96   21.56
  -6  -7  -1  236.00   21.34
   6   7   1  235.69   21.15
   6   7   1  247.92   21.48
   6   7   1  238.51   20.83
  -6   7  -1  222.23   20.92
  -7  -7  -1    0.00    2.68
  -7  -7  -1   -0.33    2.53
   7   7   1   -0.67    2.02
  -7   7  -1   -0.44    1.91
   7   7   1   -0.54    2.48
  -8  -7  -1    1.47    3.10
  -8  -7  -1    1.28    3.06
  -8   7  -1    2.41    2.02
   8   7   1    0.94    1.85
   8   7   1    3.96    2.83
   8   7   1    1.16    1.50
  -9  -7  -1  146.59   17.81
  -9  -7  -1  158.15   17.40
  -9   7  -1  182.33   16.80
   9   7   1  198.93   15.74
  -9   7  -1  190.42   16.57
   9   7   1  198.57   15.90
   9   7   1  170.65   17.08
 -10  -7  -1   74.63    9.53
 -10   7  -1   77.26    7.86
  10   7   1   63.22    8.99
 -11  -7  -1   32.57    6.48
  11   7   1   15.64    5.24
 -11   7  -1   18.46    4.62
 -11   8   1   -1.77    4.35
  11   8  -1    3.89    4.62
 -11   8   1    4.23    2.93
  10   8  -1    5.58    3.64
 -10   8   1   -2.76    3.07
 -10   8   1   -0.45    2.82
   9   8  -1  346.15   28.41
   9   8  -1  328.09   29.58
  -9   8   1  293.39   29.00
   9   8  -1  348.37   28.55
   8   8  -1    9.36    3.53
   8   8  -1    8.99    2.51
   8   8  -1    7.58    2.23
  -8   8   1    8.24    2.74
   7   8  -1   41.67    6.30
   7   8  -1   42.45    5.42
   7   8  -1   53.81    6.41
  -7   8   1   39.09    5.77
   6   8  -1    7.34    2.18
   6   8  -1    8.82    2.85
   6   8  -1    1.74    2.61
  -6   8   1    3.54    2.20
   5   8  -1    0.48    1.82
   5   8  -1    1.94    2.09
   5   8  -1    0.95    2.42
  -5   8   1    0.75    1.86
  -4   8   1    6.23    2.19
   4   8  -1    3.63    2.69
   4   8  -1    6.08    2.11
   4   8  -1   11.37    2.64
   3   8  -1  352.93   31.00
  -3   8   1  330.44   30.77
   3   8  -1  325.83   30.71
   3   8  -1  394.15   30.78
   2   8  -1  388.17   30.68
  -2   8   1  372.20   30.95
   2   8  -1  312.78   30.78
  -2   8   1  331.35   30.83
   2   8  -1  347.75   30.87
  -1   8   1  105.99   11.19
  -1   8   1  122.84   11.26
   1   8  -1  117.71   11.22
   1   8  -1  106.67   11.08
   0   8   1  438.47   38.63
   0   8  -1  465.48   38.72
   0   8  -1  419.08   38.47
   0   8   1  447.18   38.54
  -1   8  -1  129.86   12.05
   1   8   1  122.43   11.88
   1   8   1  117.14   12.07
   2   8   1    9.02    2.37
   2   8   1    8.43    2.86
  -2   8  -1    9.08    2.56
   2   8   1    8.93    2.34
   3   8   1   -1.08    1.74
   3   8   1   -1.03    1.96
  -3   8  -1    0.92    1.62
   3   8   1   -0.75    1.50
  -4  -8  -1   -1.23    1.90
  -4   8  -1   -0.72    1.79
   4   8   1   -2.16    2.24
   4   8   1    0.18    1.85
   4   8   1    2.56    1.81
  -5  -8  -1   27.20    4.73
   5   8   1   28.04    4.67
   5   8   1   26.73    4.25
   5   8   1   29.62    5.05
  -5   8  -1   26.41    4.40
  -6  -8  -1   -1.97    2.49
   6   8   1   -4.29    2.32
   6   8   1    0.36    1.70
   6   8   1    2.10    2.41
  -6   8  -1    2.02    2.00
  -7  -8  -1    3.32    3.44
   7   8   1   10.04    2.54
   7   8   1   13.80    3.61
  -7   8  -1    4.70    2.60
   7   8   1   10.78    3.18
  -8  -8  -1  107.40   13.11
   8   8   1  119.74   12.41
   8   8   1  134.83   11.46
  -8   8  -1  117.61   11.96
   8   8   1  115.07   11.92
  -9  -8  -1    4.04    5.15
   9   8   1    4.89    3.68
   9   8   1    0.82    2.15
   9   8   1    1.18    1.72
  -9   8  -1    2.38    2.81
 -10  -8  -1   38.20    7.15
 -10   8  -1   53.80    6.84
 -10   8  -1   47.30    7.25
  10   8   1   36.24    6.84
  10   9  -1    3.69    1.50
  10   9  -1    7.61    1.82
  10   9  -1    9.64    4.66
 -10   9   1   15.18    4.30
 -10   9   1    6.25    4.01
   9   9  -1   24.20    3.96
   9   9  -1   18.89    3.52
  -9   9   1   27.44    4.96
   9   9  -1   29.78    5.46
   8   9  -1  142.96   13.53
   8   9  -1  141.14   14.20
   8   9  -1  158.94   14.06
  -8   9   1  125.22   14.10
   7   9  -1    7.32    3.05
  -7   9   1    3.89    2.79
   7   9  -1    7.24    2.54
   7   9  -1    3.43    3.30
   6   9  -1   79.30    9.30
   6   9  -1   90.36    9.21
  -6   9   1   73.73    8.98
   6   9  -1   76.01    8.53
  -5   9   1   88.66    9.73
   5   9  -1   92.86    9.51
   5   9  -1   87.55    9.43
   5   9  -1   91.70   10.16
   4   9  -1    6.90    2.57
   4   9  -1    8.32    2.84
  -4   9   1    4.36    2.79
   4   9  -1    9.47    3.09
  -3   9   1  114.82   12.79
   3   9  -1  126.39   12.91
  -3   9   1  132.60   12.83
   3   9  -1  144.18   12.64
   3   9  -1  128.71   12.76
   2   9  -1   -0.74    2.04
   2   9  -1    1.81    2.15
   2   9  -1    3.06    2.14
  -2   9   1   -0.07    2.21
  -2   9   1    2.02    2.11
   1   9  -1   79.25    8.76
   1   9  -1   83.84    8.95
  -1   9   1   90.96    9.02
  -1   9   1   73.76    8.93
   0   9   1    1.22    2.23
   0   9   1    5.26    2.31
   0   9  -1    6.07    2.62
   0   9  -1    3.18    2.20
  -1   9  -1    3.64    2.35
  -1   9  -1   -2.27    1.97
   1   9   1   -0.11    1.94
   1   9   1    3.13    2.23
  -2   9  -1   29.92    5.45
   2   9   1   32.91    5.69
   2   9   1   41.17    5.17
   2   9   1   42.21    5.31
   3   9   1    1.93    2.03
   3   9   1   -1.72    2.44
  -3   9  -1   -2.60    2.39
   3   9   1   -0.42    1.94
   4   9   1   17.65    3.50
  -4   9  -1   12.87    3.36
   4   9   1   12.69    3.64
   4   9   1   13.08    3.11
   5   9   1   73.32    7.97
   5   9   1   70.39    9.12
   5   9   1   70.91    8.11
  -5   9  -1   75.76    8.51
  -6  -9  -1  180.68   19.58
   6   9   1  219.46   19.25
   6   9   1  197.49   18.82
   6   9   1  241.15   20.11
  -6   9  -1  197.51   19.25
  -7  -9  -1    2.73    3.66
   7   9   1    1.34    2.35
  -7   9  -1    1.24    2.92
   7   9   1    7.13    3.45
   7   9   1    3.93    3.18
  -8  -9  -1  117.94   15.12
   8   9   1  143.79   13.83
   8   9   1  146.99   13.81
   8   9   1  135.87   12.84
  -8   9  -1  121.03   13.61
 -10   9  -1   43.30    7.28
 -10   9  -1   30.80    5.37
  10   9   1   39.27    6.64
  10   9   1   43.91    4.82
  10   9   1   31.66    4.25
 -10  10   1   10.65    4.86
  10  10  -1    6.55    4.89
   9  10  -1   26.61    4.44
   9  10  -1   30.82    5.93
   9  10  -1   25.16    4.69
  -9  10   1   26.88    5.59
   8  10  -1  160.99   15.86
  -8  10   1  160.33   16.43
   8  10  -1  167.19   16.73
   8  10  -1  180.40   16.70
  -7  10   1   39.77    6.79
   7  10  -1   37.04    6.14
   7  10  -1   32.33    5.86
   7  10  -1   37.51    6.05
   6  10  -1   43.47    7.06
   6  10  -1   28.44    5.04
   6  10  -1   38.41    6.17
  -6  10   1   27.45    5.09
   5  10  -1  294.62   29.70
  -5  10   1  341.82   30.19
   5  10  -1  339.36   30.41
   5  10  -1  366.41   30.05
  -4  10   1  961.32   83.09
   4  10  -1  818.13   82.67
   4  10  -1 1021.69   83.32
   4  10  -1 1017.24   82.85
  -4  10   1 1034.33   83.19
   3  10  -1  238.69   21.51
   3  10  -1  239.07   22.06
  -3  10   1  235.48   21.93
   3  10  -1  220.54   21.65
  -3  10   1  242.43   21.90
   2  10  -1  323.07   30.12
  -2  10   1  359.19   30.28
   2  10  -1  324.16   30.06
   2  10  -1  357.54   29.78
  -2  10   1  310.66   30.02
   1  10  -1  578.54   53.10
  -1  10   1  651.32   53.30
   1  10  -1  629.61   53.29
  -1  10   1  587.90   53.24
   0  10   1    4.53    2.51
   0  10  -1   -0.13    2.34
   0  10  -1    0.43    2.52
   0  10   1   -0.81    2.63
   1  10   1  223.76   19.72
   1  10   1  230.09   20.28
  -1  10  -1  201.58   20.15
  -1  10  -1  218.87   20.35
   1  10   1  202.87   20.27
   2  10   1   16.08    4.18
  -2  10  -1   16.68    3.76
   2  10   1   21.52    4.04
   2  10   1   17.20    3.68
  -3  10  -1  123.60   12.37
   3  10   1  117.84   11.93
   3  10   1  117.13   12.26
   3  10   1  120.93   12.78
   4  10   1   29.87    5.16
   4  10   1   35.27    5.42
   4  10   1   38.96    6.59
  -4  10  -1   32.26    5.87
   5  10   1   46.17    6.00
   5  10   1   39.43    6.27
   5  10   1   39.83    6.83
  -5  10  -1   34.70    6.30
   6  10   1    1.21    3.93
  -6  10  -1    3.65    3.04
   6  10   1    0.23    2.49
   6  10   1    0.00    2.80
   7  10   1   40.85    6.44
   7  10   1   35.32    5.98
   7  10   1   48.97    7.19
  -7  10  -1   33.90    5.96
   8  10   1   18.24    4.49
   8  10   1   11.56    3.37
  -8  10  -1   11.59    4.50
   8  10   1   14.68    4.62
   9  10   1   -2.53    2.78
   9  10   1    1.90    4.95
   9  10   1    3.94    3.87
  -9  10  -1    9.81    4.35
   9  11  -1   -7.04    3.25
   9  11  -1    5.59    5.11
   9  11  -1    7.79    4.47
  -9  11   1   -8.11    5.10
   8  11  -1   -4.23    3.15
   8  11  -1    3.22    4.58
   8  11  -1   -1.42    4.25
  -8  11   1    5.70    4.59
  -7  11   1   17.60    4.69
   7  11  -1    7.03    4.38
   7  11  -1   10.97    4.02
   7  11  -1    7.93    4.01
  -6  11   1   -1.34    3.12
   6  11  -1   -2.36    2.94
   6  11  -1    3.23    4.10
  -6  11   1   -1.28    3.54
   6  11  -1    3.94    3.45
  -5  11   1    3.37    3.33
  -5  11   1    0.93    3.55
   5  11  -1    3.70    3.78
   5  11  -1   -1.74    2.92
   5  11  -1    2.62    3.20
   4  11  -1   16.17    4.60
   4  11  -1   16.24    4.02
  -4  11   1   18.33    4.52
  -4  11   1   18.37    4.33
   4  11  -1   22.06    4.30
   3  11  -1    3.31    2.88
   3  11  -1    2.26    2.86
  -3  11   1    0.29    3.03
  -3  11   1   -0.08    2.90
   3  11  -1    3.95    3.64
  -2  11   1  171.96   17.24
   2  11  -1  192.48   16.67
   2  11  -1  163.60   16.94
   2  11  -1  165.52   17.14
  -2  11   1  171.24   17.09
   1  11  -1  646.27   59.52
  -1  11   1  741.35   59.88
  -1  11   1  588.23   59.30
   1  11  -1  770.08   59.95
   0  11  -1  207.82   20.79
   0  11   1  224.41   20.85
   0  11   1  219.99   20.90
   0  11  -1  217.46   20.78
   1  11   1   -2.95    2.85
   1  11   1    2.80    2.45
  -1  11  -1   -0.87    2.92
   1  11   1   -2.88    2.72
  -1  11  -1   -3.63    2.98
  -2  11  -1  177.28   17.58
   2  11   1  186.54   17.06
  -2  11  -1  179.76   17.48
   2  11   1  171.16   17.75
   2  11   1  181.04   17.40
   3  11   1   94.96   10.78
   3  11   1  104.18   10.60
  -3  11  -1   93.85   11.13
   3  11   1   93.72   11.71
   4  11   1   15.14    3.99
   4  11   1   13.44    4.65
  -4  11  -1   20.06    4.24
   4  11   1    9.18    3.44
   5  11   1   77.04   10.62
   5  11   1   75.88    8.98
  -5  11  -1   70.51    9.47
   5  11   1   69.45    8.72
   6  11   1    0.23    3.29
  -6  11  -1   -1.31    3.56
   6  11   1   -4.46    2.78
   6  11   1    0.31    4.59
   7  11   1   49.29    7.64
   7  11   1   39.59    6.30
  -7  11  -1   44.72    7.38
   7  11   1   46.19    7.34
  -8  11  -1   88.99   12.17
   8  11   1   83.91   10.41
   8  11   1   87.05   11.43
   8  11   1  108.63   12.42
   9  11   1   83.01   12.47
  -9  11  -1   98.40   13.52
   9  11   1  109.33   11.45
   9  11   1  118.21   13.13
  -8  12   1   32.48    7.29
   8  12  -1   50.19    7.32
   8  12  -1   43.16    8.24
   8  12  -1   24.01    5.69
  -8  12   1   37.48    6.99
  -7  12   1    5.58    5.15
   7  12  -1   -0.58    3.66
  -7  12   1   -1.05    4.38
   7  12  -1   -0.87    5.09
   7  12  -1    0.78    4.09
   6  12  -1    5.38    5.18
  -6  12   1   -0.86    4.05
   6  12  -1   -0.14    3.67
  -6  12   1   -1.85    4.66
   6  12  -1    7.43    3.92
  -5  12   1   16.19    4.98
  -5  12   1   20.20    5.15
   5  12  -1    9.11    3.98
   5  12  -1   21.67    5.09
   5  12  -1   11.82    5.60
  -4  12   1   40.02    7.25
   4  12  -1   33.88    6.40
   4  12  -1   53.55    9.20
  -4  12   1   39.39    6.78
   4  12  -1   46.80    6.77
   3  12  -1   52.27    7.68
  -3  12   1   44.75    8.27
  -3  12   1   48.00    7.87
   3  12  -1   50.99    9.12
   3  12  -1   46.09    7.49
   2  12  -1  103.29   12.22
  -2  12   1  106.88   12.34
  -2  12   1  102.44   11.97
   2  12  -1  108.92   11.45
   2  12  -1  110.13   12.74
  -1  12   1   63.53    8.64
   1  12  -1   63.56    8.79
   1  12  -1   57.48    8.51
  -1  12   1   62.50    9.52
   0  12  -1  331.94   29.87
   0  12   1  304.55   29.73
   0  12   1  316.04   29.63
   0  12  -1  334.97   29.81
   1  12   1   39.40    7.00
   1  12   1   44.54    7.24
  -1  12  -1   43.62    7.63
  -1  12  -1   44.69    7.50
   1  12   1   58.80    6.87
   2  12   1   60.29    8.40
   2  12   1   63.68    8.29
   2  12   1   55.25    9.25
  -2  12  -1   58.02    9.35
  -2  12  -1   69.56    9.06
  -3  12  -1   57.84    9.08
   3  12   1   51.45    7.39
   3  12   1   62.23    9.32
  -3  12  -1   49.73    8.68
   3  12   1   55.34    8.33
  -4  12  -1  146.77   15.60
   4  12   1  115.85   14.29
   4  12   1  145.08   14.31
   4  12   1  173.00   16.61
  -5  12  -1   11.52    4.85
   5  12   1    9.33    5.04
   5  12   1    9.58    4.13
   5  12   1    6.30    3.58
   6  12   1   -2.03    4.02
   6  12   1   -1.79    3.45
  -6  12  -1   -0.53    4.83
   6  12   1   -2.62    5.19
   7  12   1   29.99    6.50
   7  12   1   26.59    7.12
   7  12   1   19.54    4.95
  -7  12  -1   22.89    6.18
   8  12   1   46.90    8.07
   8  12   1   36.79    6.66
  -8  12  -1   55.96    8.66
  -7  13   1   29.50    6.99
  -7  13   1   47.22    8.30
   7  13  -1   28.93    6.44
   7  13  -1   47.82    7.56
   6  13  -1   12.65    5.34
  -6  13   1    5.35    5.34
   6  13  -1   -0.07    4.40
   6  13  -1    8.04    4.93
  -6  13   1   16.30    6.38
  -5  13   1   96.80   13.14
   5  13  -1   68.10   10.59
   5  13  -1   84.52   11.13
  -5  13   1   82.11   11.70
  -3  13   1  183.49   19.65
   3  13  -1  180.37   19.12
  -3  13   1  206.93   20.62
   3  13  -1  202.37   18.88
  -2  13   1  288.97   27.64
   2  13  -1  285.85   27.47
   2  13  -1  318.17   27.86
  -2  13   1  281.16   28.17
   2  13  -1  290.08   26.90
  -1  13   1  125.42   14.77
   1  13  -1  139.89   14.53
  -1  13   1  115.91   13.77
   1  13  -1  105.13   13.24
   0  13  -1   21.25    5.71
   0  13   1   25.98    5.49
   0  13  -1   23.95    6.02
   0  13   1   29.56    6.44
  -1  13  -1   53.69    9.15
  -1  13  -1   51.43    9.19
   1  13   1   43.48    7.62
   1  13   1   60.48    9.04
   1  13   1   46.45    7.34
   2  13   1    9.85    4.55
  -2  13  -1   12.51    5.44
   2  13   1    4.53    4.02
   2  13   1   15.84    4.38
  -2  13  -1   12.52    4.96
  -3  13  -1    3.06    4.79
  -3  13  -1    9.10    5.46
   3  13   1   14.22    4.51
   3  13   1   13.37    4.46
   4  13   1   43.25    7.03
  -4  13  -1   35.68    7.40
  -4  13  -1   30.62    6.82
   4  13   1   41.30    6.89
   5  13   1   76.35   12.63
  -5  13  -1  106.99   13.17
  -5  13  -1   85.64   12.18
   5  13   1   85.34   11.12
   5  13   1   82.05   10.74
  -6  13  -1  148.29   17.56
   6  13   1  130.47   16.48
  -6  13  -1  170.10   18.49
   6  13   1  197.13   18.74
   6  13   1  168.15   16.67
   7  13   1   11.55    5.82
   7  13   1    1.88    4.26
   7  13   1   -2.87    6.30
   6  14  -1    2.08    5.07
   6  14  -1    8.38    6.32
   6  14  -1    3.38    5.97
  -6  14   1    0.12    6.42
   5  14  -1   21.33    6.00
   5  14  -1   38.91    7.09
   5  14  -1   29.08    6.99
  -5  14   1   14.90    6.41
  -5  14   1   23.89    7.18
  -4  14   1   11.49    6.35
   4  14  -1   14.76    5.24
  -4  14   1    7.97    6.05
   4  14  -1   17.30    5.45
   4  14  -1   14.16    5.68
  -3  14   1    7.63    5.39
  -3  14   1   -1.53    4.95
   3  14  -1    0.32    4.50
   3  14  -1   -4.54    4.23
   3  14  -1   -8.00    4.97
  -2  14   1   24.08    6.50
   2  14  -1   30.22    6.70
   2  14  -1   26.32    6.17
   2  14  -1   45.35    7.76
  -1  14   1    7.34    5.19
   1  14  -1    5.38    4.73
   1  14  -1    6.88    4.63
  -1  14   1    3.89    4.71
   1  14  -1   -1.72    4.57
   0  14   1   17.48    4.93
   0  14   1   19.93    6.01
   0  14  -1   13.17    5.63
   0  14  -1   28.32    6.12
   0  14   1    8.05    5.18
  -1  14  -1   10.51    5.27
   1  14   1    6.43    4.65
   1  14   1   15.34    5.55
   1  14   1    9.43    4.57
  -1  14  -1    0.95    4.71
  -2  14  -1    9.03    4.94
   2  14   1    8.98    4.91
   2  14   1    7.19    4.48
   2  14   1    5.11    5.48
  -2  14  -1   12.71    5.31
   3  14   1   66.39    9.80
   3  14   1   78.66   12.32
  -3  14  -1   80.88   12.35
   3  14   1   68.60   10.42
  -3  14  -1   70.23   10.95
  -4  14  -1   98.17   14.04
   4  14   1  109.02   12.81
   4  14   1  114.61   13.98
   4  14   1   93.00   12.63
   5  14   1   12.91    6.85
  -5  14  -1   23.89    6.96
  -5  14  -1   14.29    6.13
   5  14   1   18.65    5.75
   5  14   1    7.81    5.51
   6  14   1   -0.96    5.31
  -6  14  -1   19.76    7.32
   6  14   1   19.73    6.96
   6  14   1    8.42    6.03
  -6  14  -1    8.14    6.29
  -5  15   1    8.56    6.97
  -5  15   1    9.17    7.66
   5  15  -1    6.02    6.52
  -4  15   1    1.01    6.56
  -4  15   1   -2.18    6.04
   4  15  -1    1.65    6.16
   4  15  -1   -1.58    6.55
   4  15  -1   -5.25    5.75
   3  15  -1   90.77   13.49
   3  15  -1   58.72   10.59
  -3  15   1   66.90   11.40
   3  15  -1   84.55   11.17
  -3  15   1   90.36   13.96
   2  15  -1   16.35    6.19
   2  15  -1    7.00    5.86
  -2  15   1    6.76    6.54
   2  15  -1   16.88    5.73
  -2  15   1    8.24    6.55
  -1  15   1    4.90    5.90
  -1  15   1    0.03    5.60
   1  15  -1    1.98    5.09
   1  15  -1   12.02    5.97
   1  15  -1    9.49    5.79
   0  15   1   -0.48    5.75
   0  15   1    0.88    5.42
   0  15   1   -3.77    5.07
   0  15  -1    1.47    5.31
   0  15  -1   -7.08    5.59
   1  15   1   34.16    7.14
  -1  15  -1   15.17    6.79
   1  15   1   32.11    6.63
  -1  15  -1   26.66    7.07
   1  15   1   18.02    6.27
   2  15   1   20.08    6.83
   2  15   1   23.13    6.91
  -2  15  -1    9.50    6.53
  -2  15  -1   10.29    6.72
   2  15   1   15.49    5.65
  -3  15  -1   -9.74    6.00
   3  15   1   -4.00    5.47
   3  15   1   13.71    6.23
  -3  15  -1   12.84    6.64
   3  15   1    5.78    5.50
   4  15   1   22.50    6.48
   4  15   1   23.93    7.78
   4  15   1   11.55    6.10
  -4  15  -1    4.42    7.04
  -4  15  -1   18.73    7.43
   5  15   1  104.44   14.17
  -5  15  -1   97.91   15.49
  -5  15  -1   83.57   14.75
   5  15   1   74.77   13.06
  -2  16   1  145.59   18.43
  -2  16   1  137.74   19.21
   2  16  -1  147.58   18.87
   2  16  -1  130.42   17.93
   1  16  -1  113.75   15.34
  -1  16   1  101.44   17.55
   1  16  -1  136.66   17.75
  -1  16   1  146.76   16.95
   1  16  -1  104.38   16.82
   0  16   1    6.14    6.73
   0  16   1   -1.47    7.11
   0  16  -1    4.74    7.27
   0  16  -1   16.69    7.13
   0  16   1   11.33    7.30
   1  16   1   55.65   10.55
  -1  16  -1   66.65   11.58
   2  16   1  168.72   18.85
  -2  16  -1  120.88   18.42
   2  16   1  104.14   16.84
 -12   0   2  302.26   26.36
 -12   0   2  277.45   25.44
 -11   0   2   55.98    7.83
 -11   0   2   67.46    6.75
 -10   0   2  157.74   14.30
 -10   0   2  147.62   13.56
  -9   0   2  422.83   36.21
  -9   0   2  430.49   36.80
  -8   0   2   18.99    2.23
  -8   0   2   19.90    3.20
  -8   0   2   15.69    2.54
  -7   0   2   50.55    4.38
  -7   0   2   45.13    5.06
  -7   0   2   46.32    4.51
  -6   0   2   -0.02    1.05
  -6   0   2    0.09    0.46
  -6   0   2    0.75    0.39
  -5   0   2 1244.46  105.08
  -5   0   2 1151.20  104.63
   5   0  -2 1390.02  105.14
  -5   0   2 1221.52  104.64
   4   0  -2  138.91   11.44
  -4   0   2  123.59   11.39
  -3   0   2 1217.18  106.91
   3   0  -2 1334.94  106.94
   2   0  -2 6451.89  489.97
  -2   0   2 5173.89  489.74
  -1   0   2  372.04   29.96
   1   0  -2  341.33   29.94
   1   0   2  876.19   67.19
  -1   0  -2  821.93   67.18
   1   0   2  756.51   67.15
  -1   0  -2  749.65   67.16
  -2   0  -2 4672.15  390.91
   2   0   2 4497.89  390.83
  -3   0  -2  222.73   18.35
   3   0   2  193.80   17.98
   3   0   2  225.30   18.34
  -4   0  -2  529.39   41.19
  -4   0  -2  445.65   41.38
  -5   0  -2   -0.97    1.02
  -5   0  -2    0.40    0.58
  -6   0  -2    1.52    0.59
  -6   0  -2    1.06    1.29
  -7   0  -2  723.98   59.22
  -7   0  -2  678.63   59.70
  -8   0  -2  443.32   37.90
  -8   0  -2  434.06   37.30
  -9   0  -2   18.25    2.87
  -9   0  -2   18.11    3.60
 -10   0  -2  309.56   27.51
 -10   0  -2  328.71   28.44
 -11   0  -2  103.01   10.07
 -12   0  -2   73.24    9.29
 -12   0  -2   89.90    9.79
 -12  -1   2   15.55    3.74
 -12  -1   2   20.44    4.71
 -12   1   2   30.55    5.22
 -12   1   2   16.39    3.12
 -11  -1   2    2.64    3.54
 -11  -1   2    3.44    2.44
 -11   1   2   11.65    3.44
 -11   1   2    3.79    1.67
 -10  -1   2    5.10    1.91
 -10  -1   2    4.90    2.68
 -10   1   2    3.04    2.45
 -10   1   2    3.24    1.22
  -9  -1   2    8.63    1.89
  -9  -1   2    8.27    2.54
  -9   1   2    9.77    2.54
  -9   1   2   11.08    1.60
  -8  -1   2   74.00    7.29
  -8  -1   2   79.83    7.77
  -8  -1   2   70.36    7.11
  -8   1   2   73.54    6.71
  -8   1   2   73.49    7.45
  -8   1   2   80.81    6.55
  -7  -1   2    6.59    1.44
  -7  -1   2    6.92    1.32
  -7  -1   2    5.70    1.65
  -7   1   2    7.18    1.79
   7   1  -2    7.53    1.95
  -6  -1   2  244.95   20.97
  -6  -1   2  220.31   20.67
  -6  -1   2  229.53   20.63
   6   1  -2  270.86   20.99
  -6   1   2  244.64   20.84
  -5  -1   2 1033.20   83.51
  -5  -1   2  900.68   83.22
  -5  -1   2  875.39   83.23
   5   1  -2 1124.82   83.53
  -5   1   2 1028.82   83.39
  -4  -1   2  267.61   24.80
  -4  -1   2  301.68   25.00
  -4  -1   2  258.68   24.78
   4   1  -2  330.22   25.02
  -4   1   2  310.49   24.90
  -3  -1   2 1039.30  101.85
  -3  -1   2 1235.96  101.95
  -3  -1   2 1219.55  101.87
   3   1  -2 1299.08  101.95
  -3   1   2 1285.71  101.85
   2   1  -2 1325.62  111.00
  -1  -1   2  430.23   32.87
   1  -1  -2  331.11   32.73
   1   1  -2  446.06   32.85
  -1   1   2  354.22   32.76
   0  -1  -2  354.99   28.70
   0  -1  -2  323.09   28.59
   0  -1   2  330.83   28.69
   0   1  -2  350.46   28.69
   0   1   2  350.86   28.69
   0   1   2  332.18   28.59
  -1  -1  -2   46.44    4.35
   1  -1   2   40.34    4.28
  -1  -1  -2   51.73    4.41
   1   1   2   52.46    4.36
   1   1   2   52.40    4.36
  -1   1  -2   47.38    4.31
  -2  -1  -2  467.49   40.10
  -2  -1  -2  485.18   40.04
   2   1   2  460.34   40.05
  -2   1  -2  428.72   39.91
   2   1   2  531.93   40.00
  -3  -1  -2  854.34   70.74
  -3  -1  -2  865.18   70.91
   3   1   2  895.78   70.64
  -3   1  -2  789.92   70.74
  -3   1  -2  810.04   70.60
   3   1   2  834.57   70.84
  -4  -1  -2    2.85    1.34
  -4  -1  -2    4.81    1.03
   4   1   2    5.31    1.37
  -4   1  -2    5.15    0.85
   4   1   2    4.65    0.77
  -4   1  -2    4.92    1.22
  -5  -1  -2  262.48   21.54
  -5  -1  -2  236.95   21.80
  -5   1  -2  266.69   21.35
  -5   1  -2  241.89   21.68
   5   1   2  244.05   21.75
  -6  -1  -2   37.93    4.48
  -6  -1  -2   39.05    4.03
   6   1   2   39.13    4.42
  -6   1  -2   44.11    3.83
  -6   1  -2   32.48    4.31
  -7  -1  -2  188.91   17.52
  -7  -1  -2  192.45   18.01
  -7   1  -2  216.30   17.34
   7   1   2  218.60   18.06
  -7   1  -2  189.82   17.85
  -8  -1  -2  149.24   14.62
  -8  -1  -2  165.98   15.27
  -8   1  -2  182.47   14.46
  -8   1  -2  162.37   15.14
  -9  -1  -2   21.55    3.38
  -9  -1  -2   23.74    4.13
  -9   1  -2   22.89    4.02
  -9   1  -2   21.50    2.96
 -10  -1  -2   11.37    3.65
 -10  -1  -2    7.49    2.25
 -10   1  -2    9.85    2.01
 -10   1  -2   11.97    3.42
 -12  -1  -2   16.16    3.97
 -12  -1  -2   22.47    5.08
 -12   1  -2   24.74    5.31
 -12   1  -2   17.75    3.43
 -12  -2   2   57.23    9.39
 -12   2   2   75.57    7.00
 -12   2   2   75.73    9.22
 -11  -2   2   35.46    5.53
 -11  -2   2   28.94    5.11
 -11   2   2   27.13    3.43
 -11   2   2   37.84    5.35
 -10  -2   2   18.93    3.44
 -10  -2   2   26.15    4.45
 -10   2   2   19.06    3.78
 -10   2   2   23.56    2.37
  -9  -2   2    3.95    2.39
  -9  -2   2    3.38    1.75
   9   2  -2    2.95    2.13
  -9   2   2    5.11    0.87
  -9   2   2    6.43    2.17
  -8  -2   2  309.97   28.88
  -8  -2   2  296.28   28.99
  -8  -2   2  347.41   29.27
   8   2  -2  392.80   29.25
  -8   2   2  333.69   28.91
  -7  -2   2  109.86   11.06
  -7  -2   2  131.84   11.30
  -7  -2   2  111.52   10.93
  -7   2   2  133.40   11.02
  -6  -2   2  219.05   20.29
  -6  -2   2  243.94   20.52
  -6  -2   2  208.19   20.32
  -6   2   2  240.43   20.26
   6   2  -2  265.00   20.51
  -5  -2   2  298.41   24.62
  -5  -2   2  255.02   24.48
  -5  -2   2  259.67   24.45
  -5   2   2  300.64   24.39
   5   2  -2  317.08   24.61
  -4  -2   2 1428.24  116.97
  -4  -2   2 1324.20  116.94
  -4  -2   2 1321.09  116.91
   4   2  -2 1411.02  116.63
   4   2  -2 1480.66  116.96
  -3  -2   2  590.46   52.38
  -3  -2   2  580.64   52.37
  -3  -2   2  644.38   52.35
   3   2  -2  648.12   52.35
   3   2  -2  602.92   52.25
   3   2  -2  661.46   52.25
  -2  -2   2  176.51   15.57
   2   2  -2  201.76   15.53
   2   2  -2  165.75   15.51
   2   2  -2  180.39   15.49
  -1  -2   2   31.94    3.33
   1  -2  -2   31.83    3.16
  -1   2   2   35.54    3.22
   1   2  -2   37.15    3.34
   0  -2   2  569.38   49.46
   0  -2  -2  578.16   49.45
   0   2   2  576.30   49.44
   0   2   2  602.97   49.35
   0   2  -2  609.90   49.47
  -1  -2  -2  674.99   58.19
  -1  -2  -2  743.46   58.15
   1  -2   2  618.40   58.08
  -1   2  -2  664.26   58.12
   1   2   2  772.87   58.20
   1   2   2  675.02   58.09
  -2  -2  -2  173.86   13.89
  -2  -2  -2  171.57   13.87
   2  -2   2  134.69   13.60
   2   2   2  169.19   13.77
   2   2   2  165.47   13.80
  -2   2  -2  146.10   13.68
  -3  -2  -2   39.42    3.90
  -3  -2  -2   42.39    4.05
  -3   2  -2   36.97    3.69
   3   2   2   41.29    3.97
   3   2   2   43.11    3.79
   3   2   2   33.95    3.97
  -4  -2  -2   26.76    2.93
  -4  -2  -2   18.37    2.53
  -4   2  -2   20.17    2.25
   4   2   2   21.21    2.72
   4   2   2   17.44    2.49
   4   2   2   26.38    2.39
  -5  -2  -2   57.93    5.88
  -5  -2  -2   65.20    6.25
  -5   2  -2   66.09    5.99
   5   2   2   54.23    5.58
  -5   2  -2   66.51    5.60
   5   2   2   59.91    6.12
  -6  -2  -2   13.33    2.22
  -6  -2  -2   14.04    2.75
   6   2   2   14.82    2.60
  -6   2  -2   14.98    2.44
  -6   2  -2   14.86    1.86
  -7  -2  -2  378.94   35.18
  -7  -2  -2  403.13   35.55
  -7   2  -2  388.61   35.29
  -7   2  -2  432.84   34.82
   7   2   2  451.86   35.54
  -8  -2  -2    7.54    2.79
  -8  -2  -2    4.65    1.89
  -8   2  -2    7.37    2.34
   8   2   2    7.94    2.52
  -8   2  -2   10.85    1.81
  -9  -2  -2   -0.08    1.69
  -9  -2  -2    2.11    2.42
  -9   2  -2    0.78    1.07
  -9   2  -2   -1.71    2.04
 -10  -2  -2  133.88   13.23
 -10  -2  -2  113.45   12.29
 -10   2  -2  135.06   11.57
 -10   2  -2  132.14   12.87
 -11  -2  -2   10.40    3.28
 -11   2  -2   11.35    2.29
 -12  -2  -2    3.97    3.79
 -12  -2  -2    8.47    4.62
 -12   2  -2   -1.35    2.13
 -12   2  -2    2.27    4.39
 -12  -3   2    1.98    4.04
 -12   3   2   -0.50    3.76
 -11  -3   2   -0.75    3.18
 -11  -3   2    5.05    3.72
 -11   3   2    1.61    0.88
 -11   3   2    3.19    2.97
 -10  -3   2   50.43    7.59
 -10  -3   2   70.37    8.15
  10   3  -2   78.52    7.59
 -10   3   2   64.19    5.74
 -10   3   2   70.62    7.41
  -9  -3   2   29.23    5.03
  -9  -3   2   42.42    5.58
  -9   3   2   39.06    4.76
  -9   3   2   38.55    3.36
  -8  -3   2   11.21    2.44
  -8  -3   2   15.10    3.04
  -8  -3   2   10.32    2.66
  -8   3   2   13.58    2.65
   8   3  -2   16.55    3.08
  -7  -3   2   15.23    2.85
  -7  -3   2   17.56    3.13
  -7  -3   2   17.33    3.07
  -7   3   2   22.05    2.88
   7   3  -2   23.34    3.17
  -6  -3   2  214.65   19.26
  -6  -3   2  187.20   19.23
  -6  -3   2  233.27   19.35
   6   3  -2  233.86   19.26
  -6   3   2  227.51   18.95
  -5  -3   2   25.46    3.40
  -5  -3   2   22.90    3.27
  -5  -3   2   23.62    3.28
   5   3  -2   31.83    2.82
   5   3  -2   31.29    2.85
   5   3  -2   29.73    3.43
  -4  -3   2    6.16    1.46
  -4  -3   2    7.62    1.58
  -4  -3   2    7.75    1.58
   4   3  -2    7.18    1.24
   4   3  -2    9.28    1.38
   4   3  -2    7.62    1.53
  -3  -3   2  159.94   15.15
  -3  -3   2  182.40   15.06
   3   3  -2  178.95   15.06
   3   3  -2  160.55   15.02
   3   3  -2  186.18   15.07
  -2  -3   2  470.18   44.87
   2   3  -2  551.00   44.87
   2   3  -2  518.49   44.89
   2   3  -2  581.35   44.84
  -1  -3   2 1011.03   83.27
   1   3  -2 1076.72   83.26
  -1   3   2  881.62   83.09
   0  -3  -2 2091.06  181.12
   0  -3   2 2134.44  181.17
   0   3   2 2213.14  181.16
   0   3  -2 2208.02  181.18
   1  -3   2   58.49    5.92
  -1  -3  -2   68.13    6.05
  -1  -3  -2   68.70    5.95
   1   3   2   70.16    5.95
   1   3   2   63.85    5.98
  -1   3  -2   60.96    5.95
  -2  -3  -2  216.33   20.04
  -2  -3  -2  247.90   20.03
   2   3   2  236.34   19.97
   2   3   2  247.78   19.97
  -2   3  -2  214.53   19.89
  -3  -3  -2   32.03    3.59
  -3  -3  -2   38.42    3.66
   3   3   2   32.24    3.75
   3   3   2   33.57    3.39
   3   3   2   31.57    3.50
  -3   3  -2   31.44    3.34
  -4  -3  -2    3.67    1.28
  -4  -3  -2    4.00    1.41
   4   3   2    5.61    1.06
   4   3   2    5.09    1.43
  -4   3  -2    3.71    0.95
   4   3   2    7.57    1.59
  -5  -3  -2  280.39   23.58
  -5  -3  -2  248.93   23.36
   5   3   2  272.08   23.38
   5   3   2  250.21   23.20
  -5   3  -2  294.70   23.07
  -6  -3  -2  147.41   13.16
  -6  -3  -2  122.29   12.71
   6   3   2  133.91   12.28
  -6   3  -2  156.19   12.36
   6   3   2  146.84   12.87
  -6   3  -2  138.71   12.61
  -7  -3  -2   -0.41    1.33
  -7  -3  -2   -2.63    1.89
  -7   3  -2    0.55    0.73
   7   3   2   -1.44    1.77
  -7   3  -2   -0.66    1.36
  -8  -3  -2   50.49    6.75
   8   3   2   61.11    6.57
  -8   3  -2   56.86    6.37
  -8   3  -2   63.27    5.64
  -9  -3  -2   63.42    7.63
  -9  -3  -2   54.81    7.22
   9   3   2   66.45    7.43
  -9   3  -2   61.21    7.36
  -9   3  -2   70.65    6.14
 -10  -3  -2   24.25    5.31
 -10  -3  -2   13.83    3.55
 -10   3  -2   21.22    4.31
 -10   3  -2   19.90    2.95
 -11  -3  -2    2.96    3.28
 -11  -3  -2    6.18    3.92
 -11   3  -2    7.33    1.94
 -12  -3  -2    8.80    4.92
 -12  -3  -2    4.85    4.33
 -12   3  -2    1.53    2.11
 -12   3  -2    5.28    4.34
 -12  -4   2   10.30    4.53
 -12   4   2    3.68    1.16
 -11  -4   2   22.59    4.96
 -11  -4   2   27.70    5.43
 -11   4   2   24.52    2.67
  11   4  -2   33.69    5.36
 -11   4   2   28.18    4.59
 -10  -4   2  113.42   11.48
 -10  -4   2   93.73   11.08
 -10   4   2  101.84    9.26
 -10   4   2  112.11   10.63
  10   4  -2  119.68   10.98
  -9  -4   2   40.78    5.39
  -9  -4   2   28.39    5.46
   9   4  -2   42.12    5.37
  -9   4   2   36.27    3.61
  -9   4   2   35.58    4.88
  -8  -4   2   98.80   10.35
  -8  -4   2   90.69    9.98
  -8  -4   2  108.17   10.11
  -8   4   2   98.56    9.50
   8   4  -2  109.52    9.96
  -7  -4   2   84.39    9.41
  -7  -4   2   89.03    9.68
  -7  -4   2   97.52    9.55
   7   4  -2  114.47    9.55
  -7   4   2  100.86    9.01
  -6  -4   2   21.75    3.80
  -6  -4   2   22.50    4.07
  -6  -4   2   27.56    3.86
   6   4  -2   33.16    3.19
   6   4  -2   37.71    3.20
   6   4  -2   32.36    4.03
  -5  -4   2  475.64   44.51
  -5  -4   2  517.66   44.45
   5   4  -2  536.37   44.22
   5   4  -2  503.03   44.16
   5   4  -2  576.34   44.51
  -4  -4   2  205.94   16.64
  -4  -4   2  193.91   16.77
  -4  -4   2  177.65   16.80
   4   4  -2  186.01   16.53
   4   4  -2  183.81   16.50
  -3  -4   2    6.37    1.55
   3   4  -2    6.57    1.39
   3   4  -2    5.89    1.44
   3   4  -2    8.07    1.62
  -2  -4   2   12.83    2.24
   2   4  -2   14.18    2.21
  -2   4   2   14.86    1.97
   2   4  -2   15.37    2.23
  -1  -4   2  224.22   21.31
  -1   4   2  264.20   21.31
   1   4  -2  252.00   21.36
   0  -4   2  140.76   13.65
   0  -4  -2  163.11   13.68
   0   4   2  161.77   13.70
   0   4  -2  156.36   13.71
  -1  -4  -2   48.03    4.52
   1  -4   2   39.44    4.33
   1   4   2   42.59    4.41
   1   4   2   44.62    4.36
  -1   4  -2   47.37    4.51
  -2  -4  -2   28.03    3.31
  -2  -4  -2   29.82    3.18
   2  -4   2   24.70    2.99
  -2   4  -2   29.70    3.10
   2   4   2   27.30    3.53
   2   4   2   27.61    3.09
   2   4   2   26.62    3.02
  -3  -4  -2  932.36   79.16
  -3  -4  -2  962.85   79.05
   3   4   2  932.17   79.29
   3   4   2 1009.54   79.01
   3   4   2  961.31   78.96
  -3   4  -2  822.82   78.83
  -4  -4  -2   74.77    7.73
  -4  -4  -2   89.71    7.83
  -4   4  -2   77.23    7.38
   4   4   2   79.87    7.64
   4   4   2   82.45    7.45
   4   4   2   79.72    7.87
  -5  -4  -2   17.62    2.92
  -5  -4  -2   11.71    2.48
   5   4   2   16.24    2.67
   5   4   2   16.11    2.80
   5   4   2   18.16    2.22
  -5   4  -2   11.81    2.14
  -6  -4  -2   88.17    8.33
  -6  -4  -2   73.07    8.05
   6   4   2   84.36    8.03
  -6   4  -2   81.75    7.53
   6   4   2   79.37    7.77
  -7  -4  -2  116.35   11.05
  -7  -4  -2   99.79   10.77
  -7   4  -2  119.74   10.18
   7   4   2  109.23    9.97
  -7   4  -2  113.44   10.46
   7   4   2  115.12   10.81
  -8  -4  -2    4.27    2.45
  -8  -4  -2    7.98    3.15
  -8   4  -2    7.63    1.58
   8   4   2    6.88    2.65
  -8   4  -2    5.59    2.35
  -9  -4  -2    6.00    2.79
  -9  -4  -2    8.62    3.48
  -9   4  -2    4.26    2.71
  -9   4  -2    9.18    1.68
   9   4   2    9.85    3.08
 -10  -4  -2   14.86    3.89
 -10  -4  -2   19.88    4.81
 -10   4  -2   22.66    4.66
  10   4   2   19.00    4.34
 -10   4  -2   21.96    3.04
 -11  -4  -2   -3.09    3.68
 -11  -4  -2   11.08    4.37
 -11   4  -2   -2.82    3.46
 -11   4  -2   -1.07    1.60
 -12  -4  -2    1.69    5.28
 -12  -4  -2   10.61    5.08
 -12   4  -2   12.20    4.68
 -12   4  -2    0.09    2.02
 -12  -5   2   29.26    6.08
 -12   5   2   28.21    3.25
  12   5  -2   39.86    6.10
 -11  -5   2   95.09   11.86
  11   5  -2  114.46   11.08
 -11   5   2  104.59    9.23
 -11   5   2  102.20   11.12
 -10  -5   2   35.53    5.94
 -10  -5   2   38.07    5.76
  10   5  -2   34.38    5.86
 -10   5   2   37.60    3.98
 -10   5   2   34.58    5.46
  -9  -5   2  209.87   21.34
  -9  -5   2  226.60   21.47
  -9   5   2  242.36   20.27
  -9   5   2  228.39   20.83
   9   5  -2  265.14   21.33
  -8  -5   2   21.76    4.14
  -8  -5   2   14.21    3.49
  -8   5   2   19.68    3.19
  -8   5   2   18.61    2.77
   8   5  -2   21.70    3.68
  -7  -5   2  104.53   11.28
  -7  -5   2  100.57   11.47
  -7  -5   2  102.70   11.75
   7   5  -2  138.31   10.69
   7   5  -2  137.56   10.64
   7   5  -2  123.30   11.47
  -6  -5   2   31.86    5.07
  -6  -5   2   40.54    4.66
  -6  -5   2   38.15    4.96
   6   5  -2   40.28    4.29
   6   5  -2   43.47    4.92
   6   5  -2   42.05    4.18
  -5  -5   2   49.10    6.15
   5   5  -2   63.15    5.89
   5   5  -2   56.19    5.53
   5   5  -2   53.28    5.64
  -4  -5   2  342.50   31.37
   4   5  -2  356.38   31.14
   4   5  -2  345.24   31.07
   4   5  -2  403.16   31.20
  -3  -5   2  427.81   41.48
   3   5  -2  477.45   41.43
   3   5  -2  544.53   41.44
   3   5  -2  489.81   41.46
  -2  -5   2  180.16   17.83
   2   5  -2  205.15   17.90
  -2   5   2  218.89   17.78
   2   5  -2  204.37   17.87
  -1  -5   2   32.73    3.94
  -1   5   2   38.63    3.99
   1   5  -2   35.47    4.08
   0  -5   2  538.39   47.66
   0   5  -2  565.73   47.71
   0   5   2  576.50   47.69
  -1  -5  -2  593.25   52.50
   1  -5   2  573.23   52.41
   1   5   2  639.21   52.81
   1   5   2  651.67   52.39
   1   5   2  643.30   52.55
  -1   5  -2  609.39   52.50
  -2  -5  -2  627.05   55.73
  -2   5  -2  624.01   55.59
   2   5   2  688.78   56.04
   2   5   2  636.50   55.63
   2   5   2  703.79   55.61
  -3  -5  -2  113.63   10.65
  -3  -5  -2  117.94   10.45
   3   5   2  109.26   10.37
   3   5   2  115.14   10.39
   3   5   2  108.77   10.77
  -3   5  -2  116.86   10.40
  -4  -5  -2  187.04   16.81
  -4  -5  -2  190.52   16.99
  -4   5  -2  170.14   16.55
   4   5   2  201.34   16.78
   4   5   2  178.88   17.03
   4   5   2  204.70   16.68
  -5  -5  -2  124.83   12.46
  -5  -5  -2  139.02   12.50
   5   5   2  145.20   12.08
  -5   5  -2  117.30   11.99
   5   5   2  131.39   12.54
   5   5   2  145.98   12.40
  -6  -5  -2  130.18   13.85
  -6  -5  -2  159.78   14.03
   6   5   2  160.42   13.34
   6   5   2  143.90   13.75
  -6   5  -2  149.15   13.43
   6   5   2  153.60   13.78
  -7  -5  -2  148.83   14.97
  -7   5  -2  159.75   14.27
   7   5   2  156.40   14.79
   7   5   2  173.85   14.06
   7   5   2  154.14   14.33
  -8  -5  -2  118.50   11.97
  -8  -5  -2   96.50   11.39
   8   5   2  128.73   10.13
   8   5   2  111.99   10.17
   8   5   2  123.16   11.44
  -8   5  -2  103.21   10.93
  -8   5  -2  122.26   10.67
  -9  -5  -2   59.79    8.27
  -9  -5  -2   80.52    8.85
   9   5   2   65.31    7.98
  -9   5  -2   59.71    7.50
  -9   5  -2   72.63    6.76
 -10  -5  -2    3.15    3.77
 -10   5  -2   -0.74    3.12
  10   5   2   -1.97    2.89
 -10   5  -2    2.72    1.51
 -11  -5  -2    0.68    4.09
 -11  -5  -2   -3.57    4.32
 -11   5  -2    0.98    1.74
  11   5   2    4.58    3.74
 -11   5  -2    1.97    3.71
  11   6  -2   25.13    5.26
 -11   6   2   20.95    5.01
 -11   6   2   24.27    3.61
 -10  -6   2    3.72    4.20
 -10   6   2    2.57    2.77
 -10   6   2   -0.14    1.75
  10   6  -2    0.73    3.16
  -9  -6   2   -0.20    3.39
   9   6  -2    7.95    3.07
  -9   6   2    7.78    2.57
  -9   6   2    8.60    2.05
  -8  -6   2   15.77    3.56
  -8   6   2    9.96    2.21
   8   6  -2   12.71    2.09
   8   6  -2   14.84    2.21
   8   6  -2   10.96    3.14
  -7  -6   2  292.74   30.72
  -7  -6   2  330.21   30.37
  -7   6   2  326.61   29.91
   7   6  -2  379.55   29.97
   7   6  -2  362.99   29.83
   7   6  -2  388.29   30.56
  -6  -6   2  424.46   42.83
   6   6  -2  484.16   42.25
   6   6  -2  524.76   42.43
   6   6  -2  544.89   42.68
  -5  -6   2    9.17    2.65
   5   6  -2   12.47    2.30
   5   6  -2   17.12    2.79
   5   6  -2   11.53    2.47
  -4  -6   2   -0.15    1.54
   4   6  -2    4.05    1.69
   4   6  -2    2.01    1.26
   4   6  -2    2.63    1.54
  -3  -6   2   10.08    2.47
   3   6  -2   15.01    2.59
   3   6  -2   11.12    2.43
   3   6  -2   14.37    2.55
  -2  -6   2  243.82   24.07
   2   6  -2  265.68   24.08
   2   6  -2  274.59   24.15
  -2   6   2  316.04   24.16
  -1  -6   2  455.39   43.34
   1   6  -2  510.25   43.45
  -1   6   2  554.77   43.47
   0  -6   2  124.63   12.85
   0   6   2  159.78   13.34
   0   6   2  148.12   13.01
   0   6  -2  139.35   13.01
   1  -6   2    8.51    1.93
  -1  -6  -2    8.95    1.88
   1   6   2   10.41    2.04
  -1   6  -2   10.11    2.07
   1   6   2   10.17    1.98
   1   6   2   11.10    2.34
  -2  -6  -2    0.57    1.10
   2   6   2    1.13    1.15
   2   6   2   -1.18    1.07
  -2   6  -2    1.24    1.17
   2   6   2    1.16    1.49
  -3  -6  -2    0.08    1.28
   3   6   2    0.06    1.24
  -3   6  -2   -1.41    1.01
   3   6   2   -1.15    1.39
   3   6   2   -0.32    1.08
  -4  -6  -2  220.08   19.26
  -4  -6  -2  215.46   19.49
   4   6   2  221.24   19.16
   4   6   2  214.69   19.63
   4   6   2  225.39   19.22
  -4   6  -2  202.82   19.10
  -5  -6  -2  126.78   11.46
  -5  -6  -2  105.54   11.54
   5   6   2  130.20   11.41
   5   6   2  117.17   11.61
   5   6   2  124.58   11.09
  -5   6  -2  112.63   11.08
  -6  -6  -2   22.95    4.05
  -6  -6  -2   17.51    3.84
  -6   6  -2   19.35    3.50
   6   6   2   28.41    4.11
   6   6   2   20.36    3.79
   6   6   2   26.24    3.38
  -7  -6  -2    3.90    2.75
  -7  -6  -2    2.29    2.55
   7   6   2    8.93    1.78
   7   6   2    5.84    2.34
   7   6   2    5.02    2.53
  -7   6  -2    8.12    2.06
  -8  -6  -2   21.51    4.55
  -8  -6  -2   25.46    5.16
   8   6   2   24.16    3.92
   8   6   2   30.25    5.07
  -8   6  -2   29.25    4.73
   8   6   2   33.45    3.52
  -8   6  -2   28.14    4.17
  -9  -6  -2  136.83   14.63
  -9   6  -2  135.18   13.93
  -9   6  -2  154.03   13.33
   9   6   2  150.20   14.29
 -10  -6  -2   10.63    4.72
 -10  -6  -2   10.72    4.75
 -10   6  -2   15.12    2.61
  10   6   2   10.89    3.95
 -11  -6  -2    7.05    4.94
 -11  -6  -2    4.88    5.64
  11   6   2   14.43    4.66
 -11   6  -2    6.01    2.16
 -11   6  -2    2.47    3.84
 -11   7   2  217.52   19.87
 -11   7   2  218.40   18.91
  11   7  -2  199.66   20.27
  10   7  -2   99.99   11.49
 -10   7   2  112.48   10.48
 -10   7   2  103.88   11.01
  -9   7   2    0.03    2.06
   9   7  -2    3.97    3.02
   9   7  -2    2.67    1.03
   9   7  -2    0.30    0.92
  -9   7   2    1.28    2.43
   8   7  -2  119.12   10.44
   8   7  -2  122.71   10.33
   8   7  -2  112.14   11.38
  -8   7   2   91.26   10.58
   7   7  -2    6.26    1.87
   7   7  -2    3.39    2.50
  -7   7   2    4.47    1.98
   7   7  -2    4.74    1.64
  -6  -7   2    5.45    2.79
   6   7  -2    7.90    2.32
   6   7  -2    7.48    2.28
  -6   7   2    8.60    2.46
   6   7  -2   15.68    3.16
  -5  -7   2    0.85    1.97
   5   7  -2   -1.49    1.95
   5   7  -2    2.17    1.88
  -5   7   2    0.92    1.64
   5   7  -2    1.02    1.54
  -4  -7   2   28.61    4.92
   4   7  -2   41.47    4.89
   4   7  -2   34.19    4.57
   4   7  -2   38.96    4.88
  -3  -7   2   49.37    6.18
   3   7  -2   53.00    6.14
   3   7  -2   62.55    6.04
  -3   7   2   63.39    6.18
   3   7  -2   48.80    6.02
  -2  -7   2  234.39   24.14
   2   7  -2  281.03   24.39
  -2   7   2  300.38   24.31
  -2   7   2  300.56   24.48
   2   7  -2  256.80   24.18
  -1   7   2  199.30   19.14
  -1   7   2  214.33   19.02
   1   7  -2  221.78   19.10
   0  -7   2  140.42   13.91
   0   7   2  167.17   14.43
   0   7  -2  151.27   14.08
  -1   7  -2   18.12    3.08
   1   7   2   14.32    2.59
   1   7   2   12.79    2.97
   1   7   2   12.48    2.62
  -2  -7  -2    2.91    1.69
   2   7   2    7.75    1.85
  -2   7  -2    6.18    1.78
   2   7   2    4.46    1.83
   2   7   2    5.21    2.19
  -3  -7  -2    1.45    1.66
   3   7   2    1.66    1.51
   3   7   2    1.85    1.62
   3   7   2   -0.07    1.79
  -3   7  -2    2.70    1.63
  -4  -7  -2  123.74   12.76
   4   7   2  128.27   12.37
  -4   7  -2  140.54   12.57
   4   7   2  136.00   12.48
   4   7   2  139.45   13.10
  -5  -7  -2    0.82    1.91
  -5  -7  -2   -1.32    1.92
   5   7   2    3.36    2.18
   5   7   2    2.59    2.33
   5   7   2    0.49    1.51
  -5   7  -2    1.60    1.59
  -6  -7  -2  202.60   19.83
  -6  -7  -2  202.59   20.19
  -6   7  -2  224.18   19.62
   6   7   2  224.10   19.40
   6   7   2  235.01   19.79
   6   7   2  217.72   20.10
  -7  -7  -2   26.50    5.08
  -7  -7  -2   27.29    5.20
   7   7   2   33.96    4.23
   7   7   2   28.23    4.84
  -7   7  -2   31.61    4.69
   7   7   2   29.47    5.21
  -8  -7  -2   21.40    4.75
  -8  -7  -2   19.44    4.57
   8   7   2   18.16    2.92
   8   7   2   17.08    4.13
   8   7   2   23.94    4.24
  -8   7  -2   20.74    3.54
  -9  -7  -2   -0.70    4.22
   9   7   2    3.14    1.72
   9   7   2    4.70    3.26
  -9   7  -2    6.17    2.40
  -9   7  -2    1.38    3.14
   9   7   2    4.44    1.42
 -10  -7  -2   -1.93    5.06
 -10  -7  -2   -3.91    4.47
 -10   7  -2    6.79    2.42
 -10   7  -2    0.22    3.57
  10   7   2    1.46    3.57
 -11  -7  -2   10.52    5.88
  11   7   2   13.50    5.12
 -11   7  -2    1.92    4.61
 -11   7  -2   19.25    3.29
  11   8  -2    8.19    4.69
 -11   8   2    4.82    3.94
 -11   8   2    1.88    2.86
 -10   8   2    6.82    3.12
 -10   8   2    9.58    3.96
  10   8  -2    7.07    3.82
   9   8  -2   99.11    8.84
   9   8  -2  100.30   10.45
   9   8  -2   92.79    8.70
  -9   8   2   74.61    9.56
  -8   8   2    2.07    2.40
   8   8  -2    0.40    2.07
   8   8  -2   -0.23    2.60
  -7   8   2   70.72    8.38
   7   8  -2   92.51    8.89
   7   8  -2   86.44    8.76
   7   8  -2   73.40    8.15
   6   8  -2   10.29    3.03
   6   8  -2   17.54    3.61
  -6   8   2   13.48    2.90
   6   8  -2   15.19    2.94
  -5  -8   2   -3.43    2.19
  -5   8   2   -0.66    1.89
   5   8  -2    1.15    2.23
   5   8  -2   -2.89    1.63
   5   8  -2   -0.55    2.09
  -4  -8   2   38.32    5.68
  -4   8   2   40.41    5.62
   4   8  -2   41.01    5.51
   4   8  -2   39.21    5.63
   4   8  -2   54.67    5.61
  -3  -8   2   38.96    6.10
  -3   8   2   47.12    5.86
   3   8  -2   55.21    6.44
   3   8  -2   53.99    6.19
  -3   8   2   47.05    5.97
   3   8  -2   59.86    6.07
  -2  -8   2  280.30   26.82
   2   8  -2  330.70   27.13
   2   8  -2  289.99   26.90
  -2   8   2  313.39   27.11
  -1  -8   2  595.91   57.06
   1   8  -2  747.64   57.60
  -1   8   2  594.35   57.07
   1   8  -2  682.23   57.30
  -1   8   2  721.25   57.57
   0   8   2   79.37    8.54
   0   8  -2   80.74    8.54
   0   8   2   87.91    8.91
  -1   8  -2   16.51    2.94
   1   8   2   16.67    2.93
   1   8   2   13.27    3.25
   1   8   2   10.68    2.71
   2   8   2  269.63   22.08
  -2   8  -2  250.60   22.27
   2   8   2  257.49   22.73
   2   8   2  216.91   22.05
  -3  -8  -2  287.39   27.02
   3   8   2  313.75   26.98
   3   8   2  329.46   26.86
   3   8   2  304.91   27.49
  -3   8  -2  289.54   26.91
  -4  -8  -2  248.29   23.12
  -4   8  -2  238.68   22.78
   4   8   2  253.42   23.37
   4   8   2  257.62   22.76
   4   8   2  279.11   22.85
  -5  -8  -2   -1.92    2.32
   5   8   2   -0.16    1.81
  -5   8  -2    0.41    1.90
   5   8   2   -1.00    2.34
   5   8   2    2.64    2.05
  -6  -8  -2   14.19    3.65
   6   8   2   18.86    3.90
   6   8   2   18.08    3.13
  -6   8  -2   15.59    3.45
   6   8   2   22.12    3.96
  -7  -8  -2   28.40    5.64
   7   8   2   31.25    5.06
   7   8   2   31.48    5.37
   7   8   2   29.10    4.66
  -7   8  -2   31.99    4.79
  -8  -8  -2    3.77    3.68
  -8  -8  -2    2.04    3.59
  -8   8  -2    2.26    2.63
   8   8   2   -0.04    1.93
   8   8   2    5.77    3.02
   8   8   2    3.46    3.10
  -9  -8  -2   23.88    5.41
  -9  -8  -2   15.03    5.81
   9   8   2   15.97    4.44
   9   8   2   18.59    2.94
  -9   8  -2   19.75    3.99
   9   8   2   18.88    3.32
 -10  -8  -2  -12.00    4.90
  10   8   2   -0.08    4.27
 -10   8  -2    6.78    3.29
 -10   8  -2   -3.60    3.73
  10   9  -2   54.67    5.04
 -10   9   2   61.05    8.23
  10   9  -2   40.00    4.82
  10   9  -2   57.17    8.56
   9   9  -2    5.13    2.46
   9   9  -2    3.65    3.79
  -9   9   2    9.53    3.49
   8   9  -2    3.57    2.43
  -8   9   2   10.32    3.33
   8   9  -2    5.04    3.43
   8   9  -2   10.21    2.77
   7   9  -2    5.34    2.65
   7   9  -2    3.71    2.92
   7   9  -2    5.16    2.30
  -7   9   2    3.27    2.75
   6   9  -2  247.17   21.99
   6   9  -2  257.22   21.98
   6   9  -2  227.37   21.58
  -6   9   2  224.58   21.82
  -5   9   2  341.29   30.81
  -5   9   2  359.36   30.73
   5   9  -2  346.98   30.92
   5   9  -2  329.96   30.58
   5   9  -2  351.40   30.58
   4   9  -2   57.23    6.99
   4   9  -2   60.47    6.76
  -4   9   2   58.71    7.40
   4   9  -2   53.01    7.14
  -4   9   2   54.81    6.89
  -3   9   2    8.06    3.29
   3   9  -2   15.15    3.32
   3   9  -2   14.31    3.24
  -3   9   2   12.13    3.07
   3   9  -2   13.86    3.21
  -2   9   2   14.68    3.49
  -2   9   2   16.01    3.34
   2   9  -2   14.53    3.32
   2   9  -2   13.80    3.44
  -1   9   2   14.09    3.22
   1   9  -2   16.25    3.62
  -1   9   2   17.60    3.83
   1   9  -2   16.47    3.51
   0   9   2   60.61    7.15
   0   9  -2   64.22    7.51
   0   9  -2   54.79    7.01
   0   9   2   59.06    7.12
   1   9   2   37.88    5.44
   1   9   2   43.56    5.12
  -1   9  -2   36.45    5.34
   1   9   2   38.85    5.76
   2   9   2    0.36    1.96
  -2   9  -2    0.55    2.04
   2   9   2   -3.47    1.82
   2   9   2    0.90    2.37
  -3   9  -2  231.29   21.20
   3   9   2  226.31   21.63
   3   9   2  256.57   20.99
   3   9   2  212.10   20.94
  -4  -9  -2   77.35    9.46
   4   9   2   94.91    9.07
   4   9   2   90.01    9.21
  -4   9  -2   83.15    9.41
   4   9   2   84.01    9.79
  -5  -9  -2    5.40    3.15
   5   9   2    5.70    2.83
   5   9   2    6.26    2.49
  -5   9  -2    5.77    2.86
   5   9   2    8.30    3.33
  -6  -9  -2   13.95    4.38
  -6   9  -2   17.69    4.12
   6   9   2   25.88    4.40
   6   9   2   20.47    4.69
   6   9   2   19.94    3.63
  -7  -9  -2    3.69    4.21
  -7   9  -2    5.28    2.92
   7   9   2    3.29    3.67
   7   9   2    5.50    3.05
   7   9   2    2.26    2.33
  -8  -9  -2   65.83   10.03
   8   9   2   53.07    7.72
  -8   9  -2   50.74    7.75
   8   9   2   63.55    7.12
   8   9   2   68.20    8.61
   9   9   2   75.41    9.15
   9   9   2   60.23    9.16
   9   9   2   72.06    8.04
  -9   9  -2   85.50    9.49
 -10  -9  -2   -1.28    5.67
 -10   9  -2   -7.48    4.10
 -10   9  -2    3.63    3.83
  10   9   2    0.02    1.68
  10   9   2    0.02    4.57
  10  10  -2   19.98    5.71
  10  10  -2    8.93    2.69
 -10  10   2   13.21    4.84
 -10  10   2   17.55    4.89
  -9  10   2   44.25    8.10
   9  10  -2   43.41    6.48
   9  10  -2   54.44    6.98
   9  10  -2   40.81    7.25
  -9  10   2   34.05    6.09
   8  10  -2   36.31    6.13
   8  10  -2   41.04    7.11
   8  10  -2   34.38    6.10
  -8  10   2   36.36    5.79
   7  10  -2   47.95    6.74
  -7  10   2   44.06    7.15
   7  10  -2   55.90    7.55
  -7  10   2   46.40    7.39
   7  10  -2   46.61    7.44
   6  10  -2   18.28    3.85
   6  10  -2   20.52    4.36
   6  10  -2   27.45    4.95
  -6  10   2   12.05    4.02
  -6  10   2   22.76    4.19
   5  10  -2   12.08    3.58
  -5  10   2   10.79    3.60
   5  10  -2   14.46    3.74
  -5  10   2   13.26    3.53
   5  10  -2   10.58    3.41
  -4  10   2   34.35    6.53
   4  10  -2   46.50    6.24
  -4  10   2   36.70    6.36
   4  10  -2   55.96    6.41
   4  10  -2   46.65    6.64
  -3  10   2    9.55    3.33
   3  10  -2   22.50    4.14
  -3  10   2   13.46    3.60
   3  10  -2   20.39    3.74
   3  10  -2   11.37    3.66
   2  10  -2    9.39    3.18
   2  10  -2    5.43    2.76
  -2  10   2    3.74    2.89
  -2  10   2    8.02    2.93
  -1  10   2  106.24   11.55
   1  10  -2  103.70   11.17
  -1  10   2  102.32   11.14
   1  10  -2  106.62   11.29
   0  10  -2    9.74    3.24
   0  10  -2   11.66    3.30
   0  10   2   13.78    3.30
   0  10   2    7.70    3.52
  -1  10  -2    1.24    2.64
   1  10   2    3.32    2.38
   1  10   2    7.20    3.16
   1  10   2    5.10    2.50
   2  10   2    6.99    3.37
  -2  10  -2    8.25    2.87
   2  10   2    7.88    2.88
   2  10   2    9.15    3.03
   3  10   2   48.22    7.58
  -3  10  -2   53.10    7.09
   3  10   2   50.61    6.38
   3  10   2   48.54    6.66
  -4  10  -2   37.26    6.12
   4  10   2   41.11    5.47
   4  10   2   26.71    5.02
   4  10   2   35.46    6.44
  -5  10  -2    1.63    2.78
   5  10   2    1.65    2.80
   5  10   2   -7.25    3.24
   5  10   2   -0.23    2.38
   6  10   2   18.43    4.07
  -6  10  -2   28.09    5.04
   6  10   2   21.84    5.55
   6  10   2   21.48    4.45
  -7 -10  -2    7.06    4.07
   7  10   2    2.33    2.75
  -7  10  -2    9.09    3.90
   7  10   2    8.50    4.34
   7  10   2   10.88    3.90
   8  10   2    0.38    2.77
  -8  10  -2    5.46    3.99
   8  10   2    5.30    4.06
   8  10   2    8.92    4.45
  -9  10  -2   -4.80    3.99
   9  10   2   14.23    4.90
   9  10   2    0.89    4.17
   9  10   2   -0.28    2.90
  -9  11   2   16.31    5.19
  -9  11   2   16.48    5.71
   9  11  -2   24.19    5.12
   9  11  -2   18.30    5.70
   9  11  -2   14.16    3.99
   8  11  -2    4.01    4.24
   8  11  -2    8.16    4.41
  -8  11   2   -4.60    4.13
   8  11  -2    2.38    3.37
  -8  11   2    6.79    4.05
   7  11  -2   28.36    5.97
   7  11  -2   29.26    5.51
   7  11  -2   27.19    5.81
  -7  11   2   28.44    6.00
  -7  11   2   42.77    7.06
  -6  11   2  253.86   24.03
   6  11  -2  215.76   23.21
  -6  11   2  269.87   23.80
   6  11  -2  272.06   23.65
   6  11  -2  255.43   24.03
  -5  11   2   52.35    7.43
  -5  11   2   37.07    6.56
   5  11  -2   41.28    7.06
   5  11  -2   41.51    7.33
   5  11  -2   45.48    6.81
   4  11  -2   -0.07    3.60
   4  11  -2    5.58    3.06
  -4  11   2    4.26    3.17
   4  11  -2   -0.66    2.69
  -4  11   2   -2.91    3.24
   3  11  -2    2.23    2.92
   3  11  -2    5.06    3.54
  -3  11   2    1.67    3.33
   3  11  -2    6.27    3.21
  -3  11   2    7.32    3.19
   2  11  -2   20.68    4.72
  -2  11   2   15.62    4.38
  -2  11   2   15.26    3.98
   2  11  -2   19.03    4.45
  -1  11   2  118.41   13.67
   1  11  -2  137.26   14.05
   1  11  -2  152.37   14.27
  -1  11   2  131.78   14.16
   0  11  -2   15.28    4.50
   0  11  -2   13.51    4.06
   0  11   2   15.58    4.55
   0  11   2   20.46    4.51
  -1  11  -2    0.18    3.05
   1  11   2   -4.71    2.85
  -1  11  -2    2.55    3.14
   1  11   2    0.42    2.93
   1  11   2    3.03    2.71
   2  11   2   44.46    6.03
  -2  11  -2   35.11    6.28
   2  11   2   24.77    5.16
   2  11   2   46.93    7.63
   3  11   2    3.39    2.79
  -3  11  -2   -0.33    3.02
   3  11   2    2.24    3.03
   3  11   2    2.70    3.85
  -4  11  -2   47.00    7.48
   4  11   2   38.87    6.98
   4  11   2   48.66    6.64
   4  11   2   37.20    6.50
   5  11   2    6.10    3.33
   5  11   2   -1.68    4.20
   5  11   2    4.48    3.26
  -5  11  -2    9.41    3.96
   6  11   2    2.98    3.44
   6  11   2    2.52    4.41
   6  11   2   -0.34    2.96
  -6  11  -2    1.49    4.13
   7  11   2    4.54    3.47
  -7  11  -2    4.59    4.42
   7  11   2    1.00    4.68
   7  11   2    0.94    3.88
  -8  11  -2  149.75   15.80
   8  11   2  119.96   14.71
   8  11   2  129.34   14.20
   8  11   2  172.97   16.46
   9  11   2   70.67   12.26
   9  11   2   91.51   10.64
   9  11   2  104.66   12.84
  -9  11  -2   99.34   12.96
  -8  12   2    4.98    5.80
  -8  12   2   -2.13    4.76
   8  12  -2    6.46    5.88
   8  12  -2    4.29    4.13
   8  12  -2    5.39    5.08
   7  12  -2    8.73    5.67
  -7  12   2   10.26    4.95
   7  12  -2    3.59    3.90
  -7  12   2   13.60    5.72
   7  12  -2   17.09    5.28
  -6  12   2   11.05    5.26
  -6  12   2    8.04    4.55
   6  12  -2   18.11    5.01
   6  12  -2   13.96    5.63
   6  12  -2   12.23    4.42
   5  12  -2   13.81    4.47
   5  12  -2   20.46    5.83
   5  12  -2   25.00    5.10
  -5  12   2   14.21    4.86
  -5  12   2   21.30    5.62
  -4  12   2   33.37    6.08
   4  12  -2   37.31    6.05
   4  12  -2   32.40    6.04
   4  12  -2   32.22    6.30
  -4  12   2   36.50    6.80
   3  12  -2    5.57    3.54
   3  12  -2    5.10    4.12
  -3  12   2    4.66    4.38
  -3  12   2    1.79    3.64
   3  12  -2    5.13    3.62
   2  12  -2    7.28    3.79
  -2  12   2    4.32    3.95
   2  12  -2   10.73    4.48
  -2  12   2    6.88    3.90
   2  12  -2   11.83    3.96
  -1  12   2   86.88   11.05
   1  12  -2   74.86   10.09
  -1  12   2   88.69   10.58
   1  12  -2   80.27   10.68
   0  12   2   65.36    9.64
   0  12  -2   77.88    9.21
   0  12   2   58.05    8.55
   0  12  -2   63.31    9.34
   1  12   2    5.24    3.87
  -1  12  -2   -0.39    3.55
  -1  12  -2    1.93    3.73
   1  12   2    2.18    3.37
   1  12   2    5.98    3.31
   2  12   2    3.70    4.30
  -2  12  -2   -4.90    3.61
   2  12   2   -2.04    3.20
  -2  12  -2    0.94    3.63
   2  12   2    1.93    3.09
   3  12   2  184.97   19.53
  -3  12  -2  186.15   19.03
   3  12   2  185.72   18.77
   3  12   2  208.48   18.43
   4  12   2   73.78    9.41
   4  12   2   70.42    9.01
   4  12   2   85.83   11.81
  -4  12  -2   82.90   10.96
  -5  12  -2   22.00    5.75
   5  12   2   17.82    4.38
   5  12   2   14.51    5.16
   5  12   2   20.12    4.81
   6  12   2   15.81    4.48
  -6  12  -2    8.36    5.03
   6  12   2   21.35    5.03
   6  12   2   21.92    6.25
   7  12   2    5.59    5.57
  -7  12  -2   16.51    6.16
   7  12   2    6.85    4.12
   7  12   2    9.33    4.83
   8  12   2   -3.27    3.71
   8  12   2   -7.41    5.78
   8  12   2   -4.89    5.18
  -8  12  -2    7.62    6.53
  -7  13   2   30.32    7.32
   7  13  -2   34.41    7.01
   7  13  -2   41.24    7.53
  -7  13   2   46.31    8.51
   7  13  -2   31.94    6.30
  -6  13   2   -6.63    4.60
   6  13  -2    3.90    4.59
   6  13  -2    7.99    5.12
   6  13  -2    4.34    4.33
  -6  13   2    6.06    6.29
   5  13  -2    6.57    4.33
  -5  13   2   -2.48    4.29
  -5  13   2    1.67    6.34
   5  13  -2    1.67    4.37
   4  13  -2   12.28    4.88
  -4  13   2    9.59    6.03
   3  13  -2    1.78    3.96
  -3  13   2    7.79    5.82
  -3  13   2    5.80    4.52
   3  13  -2   11.71    4.24
   2  13  -2    6.24    4.31
   2  13  -2   -0.62    3.78
  -2  13   2   -2.73    4.08
  -2  13   2    8.78    5.11
   2  13  -2    2.13    3.75
  -1  13   2    0.69    4.57
  -1  13   2    2.30    3.87
   1  13  -2    2.84    4.22
   1  13  -2    4.42    3.80
   0  13   2   27.15    5.21
   0  13  -2   25.46    5.84
   0  13   2   27.63    5.65
   0  13  -2   18.64    5.53
   0  13   2   29.82    6.53
   1  13   2   14.16    5.19
   1  13   2   17.40    4.59
   1  13   2    9.53    4.36
  -1  13  -2   17.50    5.31
  -1  13  -2   18.43    5.53
   2  13   2   76.82   10.99
   2  13   2  108.80   11.14
   2  13   2  107.38   12.26
  -2  13  -2   82.53   12.12
  -2  13  -2   95.68   12.06
   3  13   2   77.36   10.45
   3  13   2   96.04   10.47
  -3  13  -2   92.66   12.45
  -3  13  -2   81.92   11.29
   4  13   2   19.61    4.92
   4  13   2   28.39    5.80
  -4  13  -2   22.92    6.01
  -4  13  -2   32.79    6.72
  -5  13  -2   64.02    9.92
   5  13   2   68.55   11.47
   5  13   2   48.14    8.80
   5  13   2   67.34    9.00
   6  13   2  280.87   27.86
   6  13   2  242.13   26.22
  -6  13  -2  341.03   28.17
   6  13   2  281.38   26.53
   7  13   2   43.11    8.05
   7  13   2   50.56    8.76
   7  13   2   37.45    6.76
  -6  14   2  116.59   15.57
   6  14  -2  130.56   15.16
  -6  14   2   88.90   14.71
   6  14  -2  102.63   13.83
   6  14  -2   99.87   13.38
   5  14  -2    3.60    5.18
  -5  14   2    0.40    6.09
   5  14  -2    0.27    5.85
   5  14  -2    8.21    5.19
  -5  14   2    1.09    5.74
   4  14  -2   20.91    5.39
   4  14  -2    4.84    5.26
  -4  14   2    8.57    5.96
   4  14  -2   18.75    5.55
   3  14  -2    1.60    4.93
  -3  14   2    2.43    5.03
   3  14  -2    5.58    4.82
   3  14  -2    7.76    4.57
  -2  14   2   41.01    7.47
   2  14  -2   16.73    5.90
   2  14  -2   24.15    5.64
  -2  14   2   21.08    6.30
   2  14  -2   31.83    7.02
  -1  14   2   -3.41    5.12
   1  14  -2    1.54    4.69
  -1  14   2   -1.67    4.49
   1  14  -2   -1.16    4.45
   0  14   2    9.96    5.23
   0  14   2    2.72    4.25
   0  14  -2    0.57    4.48
   0  14   2   -0.03    4.48
   0  14  -2    6.51    4.73
  -1  14  -2   12.90    5.21
  -1  14  -2   15.13    5.42
   1  14   2    9.84    5.09
   1  14   2    7.60    5.51
   1  14   2   13.17    4.90
   2  14   2   23.59    5.39
  -2  14  -2   14.70    5.85
   2  14   2   17.20    5.63
   2  14   2   19.45    6.31
  -2  14  -2   23.56    6.23
   3  14   2   20.75    5.37
  -3  14  -2   27.53    6.34
   3  14   2   13.06    5.36
   3  14   2   11.71    5.77
  -3  14  -2   18.70    6.25
  -4  14  -2   75.56   12.29
   4  14   2   70.34   10.56
   4  14   2   68.40   10.24
   4  14   2   74.56   12.28
  -4  14  -2   57.52    9.94
   5  14   2   44.77    7.43
   5  14   2   44.16    8.45
  -5  14  -2   38.61    7.77
   5  14   2   32.13    7.15
  -5  14  -2   42.67    8.68
  -6  14  -2   10.41    6.43
   6  14   2    5.09    8.43
   6  14   2    6.27    6.87
   6  14   2    5.06    4.96
  -6  14  -2    5.01    6.33
   5  15  -2    5.22    6.51
  -5  15   2   17.33    7.80
   5  15  -2   22.40    7.14
  -5  15   2    6.23    7.16
   4  15  -2   84.83   12.29
  -4  15   2   63.06   10.78
  -4  15   2   61.39   10.70
   4  15  -2   63.67   10.54
   4  15  -2   88.69   11.56
   3  15  -2  296.79   26.39
  -3  15   2  241.84   27.46
   3  15  -2  308.73   27.13
   3  15  -2  263.39   27.09
  -3  15   2  243.51   27.35
  -2  15   2  125.45   17.01
   2  15  -2  153.51   16.23
  -2  15   2  150.36   17.56
   2  15  -2  121.98   16.99
   2  15  -2  154.64   17.39
  -1  15   2    8.38    6.18
   1  15  -2    7.29    5.97
  -1  15   2    9.46    6.16
   1  15  -2   10.80    5.36
   1  15  -2    9.76    5.89
   0  15  -2   90.72   13.20
   0  15   2   91.16   13.59
   0  15  -2  121.46   13.25
   0  15   2   98.59   12.28
   0  15   2   68.75   12.63
  -1  15  -2  196.25   22.36
   1  15   2  204.39   22.11
  -1  15  -2  231.11   22.40
   1  15   2  196.50   21.49
   1  15   2  211.39   20.81
   2  15   2   64.32    9.96
  -2  15  -2   69.36   10.16
  -2  15  -2   71.55   11.81
   2  15   2   46.65    9.06
   2  15   2   64.68   10.41
   3  15   2   20.22    6.76
  -3  15  -2    8.64    6.82
   3  15   2   17.27    5.86
  -3  15  -2    0.95    6.37
   3  15   2   -0.39    5.72
   4  15   2  135.67   17.36
  -4  15  -2  163.55   18.70
   4  15   2  130.46   15.71
   4  15   2  137.97   16.89
  -4  15  -2  151.95   18.60
  -2  16   2   27.03    8.77
   2  16  -2   18.20    8.54
   2  16  -2   27.65    8.06
   1  16  -2    8.05    7.44
  -1  16   2   11.81    8.40
  -1  16   2   19.38    8.43
  -1  16   2   23.49    7.04
   1  16  -2   20.68    7.65
   1  16  -2   12.61    6.43
   0  16   2   10.24    7.68
   0  16   2   15.15    7.28
   0  16   2   17.99    7.15
   0  16  -2   20.94    8.10
   0  16  -2    1.46    7.72
   1  16   2    4.14    7.16
   1  16   2   10.70    6.14
  -1  16  -2   11.68    7.53
  -1  16  -2   -1.61    7.15
   1  16   2    8.62    7.27
  -2  16  -2   14.73    8.40
  -2  16  -2   10.94    8.07
   2  16   2    5.99   10.31
   2  16   2   24.82    8.40
 -12   0   3    1.77    2.52
 -12   0   3    1.87    4.16
 -11   0   3   -2.03    2.88
 -11   0   3    0.31    1.82
 -10   0   3    0.07    1.39
 -10   0   3   -1.09    2.28
  -9   0   3    0.05    1.71
  -9   0   3    0.31    1.05
  -9   0   3    0.71    1.23
  -8   0   3    0.18    0.81
  -8   0   3   -0.76    1.45
  -8   0   3    0.32    0.97
  -7   0   3   -0.72    1.13
  -7   0   3   -1.21    0.57
  -7   0   3   -0.86    0.56
  -6   0   3    0.06    0.42
  -6   0   3   -0.64    0.42
  -6   0   3   -0.41    0.95
  -5   0   3   -0.05    0.33
  -5   0   3   -0.48    0.78
  -5   0   3    0.16    0.33
   4   0  -3    1.32    0.69
  -4   0   3   -0.19    0.62
  -4   0   3    0.18    0.28
  -4   0   3    0.27    0.30
  -3   0   3   -0.42    0.41
  -3   0   3    0.63    0.31
   3   0  -3    0.79    0.47
   2   0  -3    0.26    0.32
  -2   0   3   -0.24    0.25
  -2   0   3    1.40    0.47
   2   0  -3    0.27    0.29
   1   0  -3    0.00    0.39
  -1   0   3    0.61    0.44
   0   0  -3    1.90    0.57
  -1   0  -3    0.49    0.62
  -1   0  -3    0.49    0.60
   1   0   3   -0.18    0.56
  -2   0  -3    0.00    0.55
  -2   0  -3    1.50    0.77
   2   0   3    0.01    0.51
   2   0   3   -0.33    0.64
   3   0   3    0.26    0.49
  -3   0  -3    0.41    0.75
  -3   0  -3    0.26    0.59
   4   0   3   -0.73    0.35
   4   0   3   -0.35    0.47
  -4   0  -3    1.13    0.70
  -4   0  -3   -0.10    0.98
  -5   0  -3   -0.03    0.72
  -5   0  -3    0.94    1.29
  -6   0  -3    0.96    0.87
  -6   0  -3   -0.33    1.26
  -7   0  -3   -2.10    1.46
  -7   0  -3    1.32    1.04
  -8   0  -3   -1.01    2.13
  -8   0  -3    1.52    1.15
  -9   0  -3    1.33    1.41
  -9   0  -3   -0.69    2.37
 -10   0  -3    1.32    3.31
 -10   0  -3   -0.74    1.62
 -11   0  -3    2.90    2.40
 -11   0  -3    3.13    3.83
 -12   0  -3   10.19    4.78
 -12  -1   3   13.80    5.09
 -12   1   3   22.84    4.51
 -12   1   3   12.91    2.81
 -11  -1   3  194.20   19.18
 -11  -1   3  224.62   19.86
 -11   1   3  221.83   19.66
 -11   1   3  218.92   18.65
 -10  -1   3  184.95   16.79
 -10  -1   3  190.05   17.34
 -10   1   3  189.87   17.15
 -10   1   3  187.03   16.26
  -9  -1   3    2.04    1.44
  -9  -1   3    6.13    1.85
  -9  -1   3    3.35    1.94
  -9   1   3    3.05    2.06
  -9   1   3    4.72    1.21
  -9   1   3    4.81    0.97
  -8  -1   3   15.90    2.74
  -8  -1   3   18.62    2.61
  -8  -1   3   19.53    3.06
  -8   1   3   17.40    1.77
  -8   1   3   19.87    2.92
  -8   1   3   16.76    1.86
  -7  -1   3   34.31    3.62
  -7  -1   3   29.88    3.67
  -7  -1   3   31.95    4.03
  -7   1   3   35.64    3.91
   7   1  -3   42.67    4.08
  -6  -1   3    2.88    1.27
  -6  -1   3    2.65    0.90
  -6  -1   3    2.63    0.84
   6   1  -3    4.62    1.39
  -6   1   3    2.75    1.08
  -5  -1   3   11.81    1.86
  -5  -1   3   10.40    1.59
  -5  -1   3   10.73    1.62
  -5   1   3   15.44    1.83
  -4  -1   3    8.37    1.19
  -4  -1   3    8.39    1.34
  -4  -1   3    5.32    1.01
  -4   1   3    7.52    1.14
   4   1  -3    7.06    1.24
  -3  -1   3  138.16   10.37
  -3  -1   3  104.67   10.28
  -3   1   3  105.04   10.08
  -3   1   3  128.77   10.22
   3   1  -3  123.43   10.32
  -2  -1   3  391.36   29.00
   2   1  -3  312.84   28.82
  -2   1   3  324.54   28.82
   1  -1  -3 1066.68  102.05
  -1  -1   3 1312.28  102.18
  -1   1   3 1178.45  102.08
   1   1  -3 1317.50  102.14
   0  -1  -3  262.12   23.15
   0  -1  -3  276.45   23.30
   0  -1   3  294.42   23.33
   0   1   3  271.02   23.15
   0   1   3  275.52   23.27
   0   1  -3  269.39   23.27
   1  -1   3   92.89    9.01
  -1  -1  -3  108.98    9.06
  -1  -1  -3  106.37    9.10
  -1   1  -3   97.97    9.00
   1   1   3  113.63    9.07
   1   1   3  102.46    9.00
  -2  -1  -3 1358.28  112.00
  -2  -1  -3 1428.55  111.98
   2  -1   3 1138.44  111.79
   2   1   3 1419.90  111.90
  -2   1  -3 1359.82  111.86
   2   1   3 1302.13  111.92
   3  -1   3    0.41    0.40
  -3  -1  -3    1.54    0.99
  -3  -1  -3    1.69    0.73
   3   1   3    1.53    0.64
   3   1   3    1.78    0.94
  -3   1  -3    2.11    0.86
  -3   1  -3    0.95    0.61
  -4  -1  -3   24.59    3.28
  -4  -1  -3   25.99    2.93
   4   1   3   27.25    3.14
  -4   1  -3   32.28    2.83
  -4   1  -3   25.34    3.01
   4   1   3   27.87    2.72
   4   1   3   21.09    2.86
  -5  -1  -3   30.40    3.11
  -5  -1  -3   28.66    3.56
   5   1   3   22.07    2.59
   5   1   3   26.94    2.53
  -5   1  -3   29.46    3.41
  -6  -1  -3    0.96    1.00
  -6  -1  -3   -0.55    1.49
  -6   1  -3    2.22    0.89
  -6   1  -3    0.74    1.30
   6   1   3    1.75    1.49
  -7  -1  -3   36.97    5.07
  -7  -1  -3   45.08    4.68
  -7   1  -3   49.21    4.45
  -7   1  -3   37.59    4.86
  -8  -1  -3  142.63   13.87
  -8  -1  -3  155.18   14.53
  -8   1  -3  148.78   14.30
  -8   1  -3  173.10   13.77
  -9  -1  -3    5.90    1.75
  -9  -1  -3    3.61    2.62
  -9   1  -3    3.37    2.64
  -9   1  -3    5.87    1.55
 -10  -1  -3   86.55    8.98
 -10  -1  -3   97.05   10.37
 -10   1  -3   95.15   10.25
 -10   1  -3   84.14    8.53
 -11  -1  -3    7.21    3.83
 -11  -1  -3    1.06    2.28
 -11   1  -3   -1.15    1.95
 -11   1  -3   -1.89    3.45
 -12  -1  -3   37.03    6.77
 -12  -1  -3   36.14    5.39
 -12   1  -3   29.19    4.69
 -12   1  -3   30.31    6.21
 -12  -2   3   -4.19    3.81
 -12   2   3    1.64    3.89
 -12   2   3    3.57    1.74
 -11  -2   3    8.58    3.00
 -11  -2   3   17.28    4.08
 -11   2   3   14.99    2.32
 -11   2   3    8.95    3.45
 -10  -2   3   33.12    5.66
 -10  -2   3   33.62    5.26
 -10   2   3   38.08    5.36
 -10   2   3   41.11    3.60
  -9  -2   3  162.96   15.48
  -9  -2   3  163.76   15.31
  -9  -2   3  162.36   15.53
   9   2  -3  194.55   15.57
  -9   2   3  165.45   15.27
  -8  -2   3   -0.87    1.26
  -8  -2   3    1.43    1.55
  -8  -2   3    0.12    1.78
   8   2  -3    4.71    1.80
  -8   2   3    2.86    1.63
  -7  -2   3  108.85    9.27
  -7  -2   3   92.10    9.08
  -7  -2   3   97.70    9.01
   7   2  -3   81.71    9.04
  -7   2   3  105.53    8.93
  -6  -2   3  152.30   12.96
  -6  -2   3  134.04   12.81
  -6  -2   3  130.92   12.78
  -6   2   3  149.99   12.70
   6   2  -3  157.59   12.93
  -5  -2   3    0.05    0.81
  -5  -2   3   -1.64    0.75
  -5  -2   3    0.70    1.00
   5   2  -3   -0.31    0.94
  -5   2   3    1.06    0.76
  -4  -2   3  197.91   16.12
  -4  -2   3  173.62   16.10
   4   2  -3  198.78   16.10
   4   2  -3  175.99   15.83
  -3  -2   3  375.47   31.33
  -3  -2   3  378.46   31.46
  -3   2   3  362.73   31.13
   3   2  -3  342.35   31.31
   3   2  -3  392.68   31.36
  -2  -2   3  146.10   13.84
   2   2  -3  183.40   13.83
  -2   2   3  144.59   13.66
   2   2  -3  167.59   13.76
  -1  -2   3  301.33   25.08
   1  -2  -3  272.69   24.92
   1   2  -3  313.62   25.03
  -1   2   3  290.15   24.96
   0  -2  -3  800.37   70.24
   0  -2  -3  838.59   70.12
   0  -2   3  741.35   70.23
   0   2   3  917.60   70.28
   0   2  -3  912.75   70.28
   0   2   3  804.03   70.08
  -1  -2  -3   88.90    7.35
   1  -2   3   70.87    7.30
  -1  -2  -3   83.40    7.43
   1   2   3   84.90    7.29
   1   2   3   81.03    7.35
  -1   2  -3   86.30    7.36
  -2  -2  -3   50.56    4.76
   2  -2   3   41.54    4.48
  -2  -2  -3   58.60    4.80
  -2   2  -3   44.76    4.55
   2   2   3   52.73    4.64
   2   2   3   49.32    4.63
  -3  -2  -3    0.73    0.75
  -3  -2  -3    1.33    0.98
   3  -2   3    0.28    0.45
   3   2   3    1.92    0.97
  -3   2  -3    1.00    0.68
   3   2   3    1.64    0.72
  -4  -2  -3    3.81    1.40
  -4  -2  -3    3.00    1.10
   4   2   3    3.01    1.32
   4   2   3    5.37    1.03
  -4   2  -3    3.64    0.89
   4   2   3    2.25    1.05
  -5  -2  -3  408.39   36.23
  -5  -2  -3  425.58   36.50
  -5   2  -3  398.08   36.18
   5   2   3  435.44   36.37
   5   2   3  391.88   36.08
  -5   2  -3  487.59   36.03
  -6  -2  -3  118.15   11.39
  -6  -2  -3  127.43   11.81
   6   2   3  131.66   11.61
   6   2   3  134.41   10.78
  -6   2  -3  141.37   11.11
   6   2   3  105.76   10.78
  -6   2  -3  123.82   11.46
  -7  -2  -3   23.31    3.82
  -7  -2  -3   19.91    3.30
   7   2   3   25.82    4.05
  -7   2  -3   23.50    3.51
  -7   2  -3   25.55    2.87
  -8  -2  -3    8.86    2.93
  -8  -2  -3    8.91    2.13
   8   2   3    8.94    2.63
  -8   2  -3   12.43    2.14
  -8   2  -3   11.20    2.73
  -9  -2  -3   58.75    6.80
  -9  -2  -3   68.01    7.63
  -9   2  -3   58.00    7.25
  -9   2  -3   66.37    6.20
 -10  -2  -3    2.41    3.42
 -10  -2  -3    0.87    2.31
 -10   2  -3   -1.38    3.41
 -10   2  -3    0.20    1.44
 -11  -2  -3    3.55    3.90
 -11  -2  -3    1.10    2.96
 -11   2  -3    2.10    1.89
 -11   2  -3    5.17    3.53
 -12  -2  -3   13.03    5.11
 -12  -2  -3    4.84    4.02
 -12   2  -3    3.54    2.72
 -12   2  -3    2.55    4.57
 -12  -3   3  115.50   12.17
 -12   3   3  101.51    9.28
 -12   3   3  104.09   11.79
 -11  -3   3    4.32    3.53
 -11   3   3    3.62    3.29
 -10  -3   3   16.34    3.97
 -10  -3   3   16.35    3.60
  10   3  -3   23.36    3.93
 -10   3   3   27.61    4.22
  -9  -3   3    2.54    2.40
  -9  -3   3    2.78    2.06
   9   3  -3    2.83    2.25
  -9   3   3    1.27    1.65
  -8  -3   3  293.06   26.25
  -8  -3   3  316.54   26.45
  -8  -3   3  291.99   26.42
  -8   3   3  299.70   25.95
  -7  -3   3   -0.88    1.24
  -7  -3   3    0.58    1.42
  -7  -3   3    1.42    1.57
  -7   3   3    0.96    1.07
   7   3  -3    0.52    1.37
  -6  -3   3   77.48    7.02
  -6  -3   3   67.10    7.00
  -6  -3   3   64.73    7.02
  -6   3   3   71.17    6.58
   6   3  -3   75.66    6.90
  -5  -3   3   22.61    3.24
  -5  -3   3   22.90    3.08
   5   3  -3   27.55    3.18
   5   3  -3   29.41    2.69
   5   3  -3   26.53    2.65
  -4  -3   3   66.42    6.76
  -4  -3   3   72.80    6.64
   4   3  -3   78.09    6.52
   4   3  -3   72.72    6.68
   4   3  -3   67.19    6.50
  -3  -3   3    2.40    0.88
  -3   3   3    2.32    0.61
   3   3  -3    1.85    0.78
   3   3  -3    2.70    0.84
   3   3  -3    1.63    0.63
  -2  -3   3    0.74    0.77
   2   3  -3   -0.20    0.52
  -2   3   3    0.73    0.52
   1  -3  -3  335.07   27.28
  -1  -3   3  316.97   27.41
  -1   3   3  341.79   27.33
   1   3  -3  288.99   27.30
   0  -3  -3  465.72   40.68
   0  -3   3  440.50   40.68
   0   3   3  508.55   40.54
   0   3   3  492.13   40.69
   0   3  -3  494.59   40.71
  -1  -3  -3  639.21   51.59
   1  -3   3  547.49   51.58
  -1  -3  -3  635.60   51.76
  -1   3  -3  617.21   51.64
   1   3   3  614.15   51.54
   1   3   3  615.66   51.65
   2  -3   3 1598.91  155.56
  -2  -3  -3 1914.08  155.86
  -2  -3  -3 1968.70  155.77
   2   3   3 1840.85  155.66
   2   3   3 1906.64  155.71
  -2   3  -3 1911.06  155.69
  -3  -3  -3  324.61   29.02
  -3  -3  -3  340.35   29.02
   3   3   3  346.79   28.84
   3   3   3  329.87   28.89
  -3   3  -3  347.88   28.83
  -4  -3  -3  764.06   61.68
  -4  -3  -3  710.65   61.55
   4   3   3  703.69   61.44
   4   3   3  663.97   61.60
  -4   3  -3  734.72   61.28
   4   3   3  781.36   61.31
  -5  -3  -3   73.97    7.84
  -5  -3  -3   73.28    8.00
  -5   3  -3   86.69    7.54
   5   3   3   96.30    7.54
   5   3   3   74.71    7.82
   5   3   3   84.74    7.94
  -6  -3  -3   -1.99    1.72
  -6  -3  -3   -0.19    1.22
  -6   3  -3    0.75    0.91
   6   3   3   -1.10    0.92
   6   3   3    1.80    1.63
  -7  -3  -3   23.95    4.10
  -7  -3  -3   22.27    3.77
  -7   3  -3   28.34    3.85
   7   3   3   26.69    2.49
   7   3   3   22.35    3.93
  -7   3  -3   32.27    3.21
   7   3   3   25.02    2.49
  -8  -3  -3  144.10   14.01
  -8   3  -3  136.91   13.49
  -8   3  -3  154.39   12.95
   8   3   3  147.35   13.71
  -9  -3  -3   22.02    4.69
  -9  -3  -3   20.82    3.95
  -9   3  -3   31.28    3.50
  -9   3  -3   30.05    5.04
   9   3   3   32.85    4.96
 -10  -3  -3   50.94    7.67
 -10  -3  -3   63.95    8.59
 -10   3  -3   67.85    6.49
 -10   3  -3   75.29    8.36
 -11  -3  -3   96.42   11.24
 -11  -3  -3  103.57   11.24
 -11   3  -3  108.75   11.04
 -11   3  -3   96.84    9.60
 -12  -3  -3   61.38    9.26
 -12  -3  -3   44.70    7.12
 -12   3  -3   42.34    6.05
 -12   4   3   61.95    9.04
 -11  -4   3   95.81   11.26
  11   4  -3  100.03   10.51
 -11   4   3  101.22   10.54
 -10  -4   3    2.12    3.05
  10   4  -3   -1.57    2.46
 -10   4   3    0.70    0.78
 -10   4   3    1.51    2.22
  -9  -4   3   32.47    4.98
  -9  -4   3   20.79    4.27
   9   4  -3   28.87    4.26
  -9   4   3   20.60    3.45
  -8  -4   3   44.85    5.53
  -8  -4   3   46.17    6.17
  -8  -4   3   42.34    5.71
  -8   4   3   45.05    5.13
   8   4  -3   54.59    5.56
  -7  -4   3    0.33    1.77
  -7  -4   3   -0.42    1.62
  -7  -4   3    1.23    1.82
  -7   4   3    2.89    1.24
   7   4  -3    1.99    1.75
  -6  -4   3  220.17   20.70
  -6  -4   3  210.40   20.39
   6   4  -3  237.13   19.96
   6   4  -3  225.62   20.46
   6   4  -3  267.15   19.99
  -5  -4   3  440.97   41.04
   5   4  -3  515.41   40.91
   5   4  -3  507.86   41.15
   5   4  -3  464.22   40.89
  -4  -4   3  311.67   31.98
   4   4  -3  358.92   31.83
   4   4  -3  404.84   31.86
   4   4  -3  414.85   31.95
  -3  -4   3    1.65    1.14
   3   4  -3    2.14    0.99
   3   4  -3    3.04    1.07
  -3   4   3    3.89    0.94
   3   4  -3    2.69    1.21
  -2  -4   3   35.83    4.08
  -2   4   3   41.12    3.86
   2   4  -3   35.39    3.92
   1  -4  -3  275.44   23.47
  -1  -4   3  254.12   23.61
  -1   4   3  273.37   23.53
   1   4  -3  291.91   23.64
   0  -4   3  761.70   69.15
   0  -4  -3  856.73   69.18
   0   4  -3  844.79   69.19
   0   4   3  891.19   69.01
   0   4   3  742.65   69.09
   1  -4   3  669.07   60.50
  -1  -4  -3  740.47   60.66
   1   4   3  742.87   60.44
  -1   4  -3  690.25   60.53
   1   4   3  739.58   60.58
  -2  -4  -3    4.45    1.29
  -2  -4  -3    3.58    1.27
   2  -4   3    4.74    1.14
   2   4   3    6.42    1.37
   2   4   3    2.78    1.09
  -2   4  -3    3.10    1.12
   3  -4   3  487.44   47.35
  -3  -4  -3  572.27   47.72
  -3  -4  -3  552.34   47.81
   3   4   3  596.44   47.62
  -3   4  -3  575.57   47.59
   3   4   3  579.75   47.62
   3   4   3  563.75   48.01
  -4  -4  -3    1.13    1.15
  -4  -4  -3    0.22    1.19
   4   4   3   -1.50    1.26
   4   4   3    0.50    0.83
  -4   4  -3   -0.83    0.88
  -5  -4  -3   53.23    6.21
  -5  -4  -3   65.12    6.42
  -5   4  -3   63.81    5.90
   5   4   3   62.44    5.78
   5   4   3   56.50    6.35
   5   4   3   56.79    6.13
  -6  -4  -3   45.94    5.82
  -6  -4  -3   54.22    5.89
  -6   4  -3   55.67    5.31
   6   4   3   51.78    5.71
   6   4   3   60.68    5.22
   6   4   3   41.66    5.52
  -7  -4  -3    0.75    1.71
  -7  -4  -3   -2.73    1.96
   7   4   3   -0.03    1.95
  -7   4  -3    0.64    1.12
   7   4   3    0.73    0.87
  -7   4  -3    0.67    1.74
   7   4   3   -1.52    1.09
  -8  -4  -3  169.11   16.16
  -8   4  -3  178.49   15.13
  -8   4  -3  163.14   15.68
   8   4   3  173.24   15.95
  -9  -4  -3   24.29    4.51
  -9  -4  -3   31.40    5.58
  -9   4  -3   32.67    3.76
  -9   4  -3   29.23    4.78
   9   4   3   30.89    5.02
 -10  -4  -3   18.38    4.08
 -10   4  -3   14.79    2.48
 -10   4  -3   17.79    4.25
  10   4   3   14.51    4.04
 -11  -4  -3    2.09    3.97
 -11  -4  -3    4.45    4.03
 -11   4  -3   -0.62    1.84
 -11   4  -3    4.29    3.82
 -12  -5   3   11.04    5.04
 -12   5   3   14.70    4.58
  12   5  -3   12.45    4.08
 -11  -5   3   40.91    6.95
  11   5  -3   41.45    6.17
 -11   5   3   34.89    5.75
 -11   5   3   43.27    4.07
 -10  -5   3  110.88   13.08
 -10   5   3  137.17   12.40
  10   5  -3  136.39   12.84
 -10   5   3  127.99   11.36
  -9  -5   3    6.20    2.83
  -9  -5   3    1.44    2.96
  -9   5   3   -0.88    1.24
   9   5  -3    0.45    2.34
  -9   5   3    2.39    2.02
  -8  -5   3  250.91   23.00
  -8  -5   3  240.68   23.43
  -8   5   3  251.38   22.47
   8   5  -3  288.17   23.03
  -7  -5   3  610.42   55.99
  -7  -5   3  571.76   56.29
   7   5  -3  717.89   55.38
   7   5  -3  661.73   56.02
   7   5  -3  711.10   55.39
  -6  -5   3   16.47    3.28
   6   5  -3   23.38    3.56
   6   5  -3   23.92    2.87
   6   5  -3   21.43    2.78
  -5  -5   3   11.97    2.65
   5   5  -3   13.51    2.36
   5   5  -3   16.52    2.55
  -4  -5   3  213.49   20.60
   4   5  -3  242.11   20.41
   4   5  -3  245.86   20.46
   4   5  -3  230.39   20.42
  -3   5   3  980.12   81.84
   3   5  -3  968.92   81.96
   3   5  -3  860.21   81.95
   3   5  -3 1072.52   82.00
  -2  -5   3   91.30    9.47
   2   5  -3  104.31    9.42
  -2   5   3  106.15    9.30
  -1  -5   3  118.42   11.86
  -1   5   3  135.92   11.84
   1   5  -3  138.98   11.93
   0  -5  -3   22.84    2.94
   0  -5   3   19.74    2.91
   0   5  -3   23.01    3.11
   0   5   3   26.40    2.86
   0   5   3   23.42    3.02
  -1  -5  -3   64.50    6.58
   1  -5   3   60.57    6.47
   1   5   3   72.16    6.44
   1   5   3   65.15    6.54
  -1   5  -3   72.94    6.62
  -2  -5  -3    0.41    1.15
   2  -5   3    1.63    0.99
  -2  -5  -3    2.68    1.21
   2   5   3    1.35    1.03
  -2   5  -3    1.69    1.08
   2   5   3    2.37    1.21
  -3  -5  -3    0.59    1.14
  -3  -5  -3    0.52    1.16
  -3   5  -3   -0.64    1.01
   3   5   3    1.20    1.52
   3   5   3   -2.37    1.00
   3   5   3    1.11    1.06
  -4  -5  -3   41.29    4.71
  -4  -5  -3   39.35    4.82
  -4   5  -3   41.24    4.49
   4   5   3   42.67    4.53
   4   5   3   43.97    4.43
   4   5   3   31.28    4.84
  -5  -5  -3   72.50    7.76
  -5  -5  -3   78.07    7.78
   5   5   3   71.92    7.43
   5   5   3   81.67    7.21
   5   5   3   68.79    7.79
  -5   5  -3   72.10    7.24
  -6  -5  -3   -0.62    1.97
  -6  -5  -3   -1.63    1.77
   6   5   3   -1.44    1.62
   6   5   3    1.11    1.19
   6   5   3    1.29    1.81
  -6   5  -3    1.54    1.29
  -7  -5  -3    3.25    2.56
  -7  -5  -3   -2.83    1.78
   7   5   3   -0.16    1.06
  -7   5  -3    0.41    1.40
   7   5   3    0.21    1.68
   7   5   3   -3.02    1.64
  -8  -5  -3   60.48    8.11
  -8  -5  -3   64.10    8.39
   8   5   3   83.75    6.81
   8   5   3   80.02    8.16
  -8   5  -3   75.24    7.96
  -8   5  -3   79.32    7.34
   8   5   3   65.92    6.91
  -9  -5  -3   11.02    4.60
  -9  -5  -3   11.17    3.57
  -9   5  -3   13.43    3.64
  -9   5  -3   10.63    2.14
   9   5   3   10.61    3.27
 -10  -5  -3   12.98    4.19
 -10  -5  -3   -0.26    3.80
  10   5   3   11.72    3.74
 -10   5  -3    6.86    2.03
 -11  -5  -3    6.17    5.01
 -11  -5  -3    1.26    4.68
  11   5   3   -1.89    3.70
 -11   5  -3   -4.17    3.48
 -11   5  -3    1.56    1.97
 -12  -6   3   31.14    6.48
  12   6  -3   35.23    6.18
 -11   6   3   15.29    4.23
 -11   6   3   21.92    3.37
  11   6  -3   17.57    4.34
 -10  -6   3    3.33    4.03
 -10   6   3    2.12    1.60
 -10   6   3   -1.21    2.69
  10   6  -3   -1.87    2.97
  -9  -6   3   11.11    3.81
   9   6  -3   14.59    3.61
  -9   6   3   14.42    2.96
  -9   6   3   12.02    2.32
  -8  -6   3  172.48   19.72
   8   6  -3  214.16   18.24
   8   6  -3  214.80   19.29
   8   6  -3  236.58   18.28
  -7  -6   3  154.19   16.55
   7   6  -3  175.69   15.44
   7   6  -3  182.11   15.52
   7   6  -3  184.17   16.13
  -6  -6   3   54.43    7.40
   6   6  -3   74.19    7.13
   6   6  -3   62.90    6.58
   6   6  -3   68.26    6.65
  -5  -6   3   77.48    8.42
   5   6  -3   73.44    7.80
   5   6  -3   90.88    8.14
   5   6  -3   78.39    7.86
  -4  -6   3   37.39    5.50
   4   6  -3   52.71    5.53
   4   6  -3   46.66    5.41
  -4   6   3   58.71    5.39
   4   6  -3   49.84    5.41
  -3   6   3   46.77    5.04
   3   6  -3   56.77    5.27
   3   6  -3   40.52    5.20
   3   6  -3   46.66    5.34
  -2  -6   3  215.14   21.72
   2   6  -3  267.78   22.01
   2   6  -3  243.45   21.74
  -2   6   3  262.70   21.73
  -1  -6   3   -1.04    1.11
  -1   6   3    1.76    1.18
   1   6  -3   -0.86    1.11
   0  -6   3   26.23    3.76
   0  -6  -3   30.18    3.66
   0   6  -3   33.71    3.93
   0   6   3   29.88    3.77
  -1  -6  -3  111.45   10.19
   1  -6   3   97.59   10.03
  -1   6  -3  103.59   10.08
   1   6   3  119.03    9.98
   1   6   3  108.70   10.11
  -2  -6  -3  137.49   12.67
   2  -6   3  126.49   12.37
   2   6   3  128.82   12.37
   2   6   3  144.83   12.56
   2   6   3  144.64   13.01
  -2   6  -3  139.29   12.55
  -3  -6  -3   68.11    6.79
  -3  -6  -3   64.57    7.03
   3   6   3   68.70    7.42
   3   6   3   70.53    6.77
  -3   6  -3   66.43    6.83
  -4  -6  -3   14.40    2.99
  -4  -6  -3   21.49    3.56
  -4   6  -3   19.22    3.14
   4   6   3   22.52    3.20
   4   6   3   18.15    3.38
  -5  -6  -3   77.95    7.81
  -5  -6  -3   70.68    8.10
   5   6   3   79.22    8.14
   5   6   3   75.48    7.56
  -5   6  -3   66.91    7.38
  -6  -6  -3    8.45    2.58
  -6  -6  -3    4.56    2.70
  -6   6  -3    6.63    2.14
   6   6   3    9.15    2.55
   6   6   3    7.76    2.74
  -7  -6  -3   41.17    6.38
  -7  -6  -3   44.53    6.35
  -7   6  -3   46.63    5.41
   7   6   3   32.09    5.74
   7   6   3   47.17    5.90
   7   6   3   54.28    5.14
  -8  -6  -3   48.02    7.94
  -8  -6  -3   71.00    8.18
  -8   6  -3   71.22    7.32
   8   6   3   69.93    7.81
  -8   6  -3   59.45    6.88
   8   6   3   65.33    6.96
   8   6   3   69.77    6.45
  -9  -6  -3    6.66    4.00
  -9  -6  -3    8.17    3.86
   9   6   3    9.19    1.46
  -9   6  -3    8.70    2.25
   9   6   3    5.73    3.04
  -9   6  -3    9.02    3.68
   9   6   3    8.16    1.33
 -10  -6  -3    2.95    4.19
 -10  -6  -3   12.09    4.73
  10   6   3    2.35    3.40
 -10   6  -3    3.01    3.37
 -10   6  -3    2.51    2.05
 -11  -6  -3    5.13    5.11
 -11  -6  -3    7.42    5.08
 -11   6  -3   -1.11    4.15
  11   6   3    7.70    4.29
 -11   6  -3    8.36    2.58
 -11   7   3   -1.16    3.90
  11   7  -3    2.62    3.78
 -11   7   3    3.59    2.44
 -10   7   3    5.72    2.45
  10   7  -3    7.80    3.57
 -10   7   3    6.03    3.22
   9   7  -3   -0.31    2.93
  -9   7   3   -1.00    1.93
   9   7  -3    0.15    0.90
   9   7  -3    0.50    0.80
  -9   7   3    1.82    2.29
  -8  -7   3  131.52   14.20
   8   7  -3  143.79   12.41
   8   7  -3  130.82   13.19
   8   7  -3  148.91   12.48
  -8   7   3  125.57   12.81
  -7  -7   3   56.92    8.65
   7   7  -3   71.52    7.30
   7   7  -3   78.61    7.45
   7   7  -3   77.47    8.12
  -6  -7   3  140.65   14.70
   6   7  -3  168.00   14.16
   6   7  -3  176.59   14.43
   6   7  -3  125.36   13.87
  -5  -7   3    0.87    2.08
   5   7  -3   -0.94    1.51
   5   7  -3   -0.46    1.78
   5   7  -3   -0.05    1.75
  -4  -7   3  639.57   63.23
  -4   7   3  789.06   63.08
   4   7  -3  695.82   63.10
   4   7  -3  843.89   63.20
   4   7  -3  731.75   63.11
  -3  -7   3  191.31   20.36
   3   7  -3  258.14   20.38
  -3   7   3  237.69   20.33
   3   7  -3  225.52   20.47
   3   7  -3  227.56   20.42
  -2  -7   3    0.69    1.55
   2   7  -3    1.22    1.75
  -2   7   3    1.00    1.30
   2   7  -3    2.41    1.45
   1   7  -3   88.89    9.14
  -1   7   3   98.41    9.21
   0  -7   3   44.91    5.40
   0   7  -3   54.39    5.73
   1  -7   3   76.66    8.10
  -1  -7  -3   80.62    8.25
   1   7   3   81.10    8.20
   1   7   3   96.17    8.10
   1   7   3   77.71    8.69
  -1   7  -3   82.58    8.23
  -2  -7  -3  193.14   18.38
   2   7   3  208.18   18.34
   2   7   3  191.53   18.70
  -2   7  -3  208.09   18.38
   2   7   3  219.44   18.22
  -3  -7  -3   28.12    4.49
   3   7   3   25.18    4.63
   3   7   3   32.53    3.95
  -3   7  -3   28.26    4.05
   3   7   3   27.14    3.82
  -4  -7  -3    3.09    2.11
   4   7   3    5.95    1.83
   4   7   3    3.24    1.82
  -4   7  -3    3.60    1.78
   4   7   3    6.03    2.72
  -5  -7  -3    0.41    2.20
  -5  -7  -3    4.63    2.15
   5   7   3   -0.66    1.76
   5   7   3    0.14    1.43
   5   7   3   -1.22    2.28
  -5   7  -3   -0.15    1.66
  -6  -7  -3   62.84    7.93
  -6  -7  -3   66.12    7.52
  -6   7  -3   65.25    7.09
   6   7   3   70.16    7.46
   6   7   3   61.85    6.77
   6   7   3   58.88    7.98
  -7  -7  -3   57.23    7.62
  -7  -7  -3   53.11    7.78
   7   7   3   62.54    7.28
   7   7   3   68.62    6.47
  -7   7  -3   57.55    6.75
   7   7   3   50.15    7.47
  -8  -7  -3   -2.03    4.00
  -8  -7  -3    2.90    3.40
  -8   7  -3    2.45    2.27
   8   7   3   -1.77    2.25
   8   7   3    0.74    2.96
  -9  -7  -3    1.11    3.84
   9   7   3    1.00    1.95
   9   7   3    1.42    1.43
  -9   7  -3    4.85    2.35
   9   7   3    3.20    3.17
  -9   7  -3    4.97    3.02
 -10  -7  -3   11.96    5.30
 -10  -7  -3    4.13    5.01
 -10   7  -3    8.43    3.13
 -10   7  -3   11.16    4.07
  10   7   3   15.53    4.45
 -11  -7  -3    8.73    5.70
 -11  -7  -3    3.45    5.70
  11   7   3    4.22    4.97
 -11   7  -3   -1.75    4.56
 -11   8   3   18.92    3.69
  11   8  -3   23.76    5.30
 -11   8   3   13.39    3.95
 -10   8   3   10.58    3.20
 -10   8   3    7.18    3.59
  10   8  -3    4.77    3.83
  -9   8   3   -0.14    2.54
   9   8  -3   -2.67    3.21
   9   8  -3    1.08    1.56
   9   8  -3    4.41    1.76
   8   8  -3    6.39    2.26
   8   8  -3    9.28    3.54
  -8   8   3    7.33    2.64
  -7  -8   3  245.77   25.62
  -7   8   3  267.57   24.76
   7   8  -3  287.52   24.98
   7   8  -3  272.23   24.55
   7   8  -3  312.72   24.87
  -6  -8   3    6.91    3.25
   6   8  -3    7.96    2.39
  -6   8   3    7.30    2.54
   6   8  -3    9.08    2.85
   6   8  -3   11.15    3.07
  -6   8   3    8.62    2.59
  -5  -8   3   10.08    3.30
   5   8  -3    9.74    2.69
   5   8  -3   12.78    3.28
   5   8  -3   18.05    3.39
  -4  -8   3    4.55    2.50
  -4   8   3    1.11    1.92
   4   8  -3    4.35    2.39
   4   8  -3    8.73    2.48
   4   8  -3    4.90    2.49
  -3  -8   3   10.06    2.98
   3   8  -3   19.54    3.37
   3   8  -3   16.37    3.30
   3   8  -3   13.62    3.00
  -3   8   3   19.86    3.50
  -2  -8   3   36.60    5.71
  -2   8   3   46.81    5.57
   2   8  -3   52.71    6.16
   2   8  -3   50.57    5.89
  -1  -8   3   13.10    2.90
   1   8  -3   13.38    2.96
  -1   8   3   13.06    3.15
  -1   8   3   14.15    2.87
   0  -8   3  105.58   10.97
   0   8  -3  116.50   11.19
   0   8   3  114.20   11.14
   0   8   3  122.91   11.72
   1   8   3  339.59   31.94
   1   8   3  355.11   31.58
   1   8   3  392.37   31.43
  -1   8  -3  355.03   31.62
  -2  -8  -3    6.50    2.23
   2   8   3    5.92    2.76
   2   8   3   10.00    2.54
   2   8   3    9.22    2.42
  -2   8  -3    7.38    2.26
  -3  -8  -3  164.60   16.23
   3   8   3  174.81   16.63
   3   8   3  190.69   15.94
   3   8   3  168.91   15.94
  -3   8  -3  169.87   16.04
  -4  -8  -3    1.63    2.14
   4   8   3    1.45    1.73
   4   8   3   -0.71    1.81
   4   8   3    2.87    2.66
  -4   8  -3    1.02    1.92
  -5  -8  -3   36.50    6.00
   5   8   3   39.49    4.95
   5   8   3   47.60    6.19
  -5   8  -3   29.00    5.15
   5   8   3   28.18    5.04
  -6  -8  -3  346.38   33.91
   6   8   3  391.41   33.23
  -6   8  -3  397.87   33.57
   6   8   3  365.11   33.98
   6   8   3  403.36   33.57
  -7  -8  -3  140.18   15.59
  -7  -8  -3  148.53   15.09
   7   8   3  141.60   15.18
   7   8   3  163.44   14.81
  -7   8  -3  162.21   14.82
   7   8   3  157.86   14.26
  -8  -8  -3   38.79    6.42
  -8  -8  -3   32.22    6.49
  -8   8  -3   46.74    6.77
   8   8   3   41.85    7.00
   8   8   3   41.27    6.24
   8   8   3   41.30    5.40
  -9  -8  -3    4.88    4.34
  -9  -8  -3    1.56    4.54
   9   8   3    6.41    3.81
   9   8   3    1.54    2.57
  -9   8  -3    0.80    2.85
 -10  -8  -3   -7.59    5.10
 -10  -8  -3  -10.17    4.98
  10   8   3   -0.76    4.19
 -10   8  -3   -2.04    3.75
 -10   8  -3    1.26    3.06
  10   8   3    2.77    1.26
  10   8   3   -0.41    1.20
 -10   9   3   31.13    5.20
 -10   9   3   20.73    4.47
  10   9  -3   24.58    2.98
  10   9  -3   17.66    5.28
 -10   9   3   24.76    4.66
  10   9  -3   14.41    2.75
  -9   9   3   -0.50    3.00
  -9   9   3    1.16    2.78
   9   9  -3    2.17    2.28
   9   9  -3   -1.13    3.43
  -8   9   3    3.67    2.76
   8   9  -3   -1.97    3.09
   8   9  -3   -1.48    2.34
  -8   9   3    1.05    2.86
   8   9  -3    0.46    2.36
   7   9  -3   51.87    6.38
   7   9  -3   29.75    5.32
   7   9  -3   41.28    5.90
  -7   9   3   34.36    5.68
  -7   9   3   33.78    6.14
  -6  -9   3    8.95    3.74
   6   9  -3   15.05    3.45
  -6   9   3   18.32    3.97
   6   9  -3   14.93    3.25
  -6   9   3   21.97    3.70
   6   9  -3   19.29    3.94
  -5  -9   3   51.80    8.49
  -5   9   3   63.96    8.46
   5   9  -3   72.01    8.13
  -5   9   3   71.49    8.13
   5   9  -3   90.89    8.27
   5   9  -3   76.46    8.46
  -4  -9   3   52.97    7.61
   4   9  -3   72.87    7.47
  -4   9   3   68.04    8.15
  -4   9   3   65.14    7.46
   4   9  -3   58.03    7.50
   4   9  -3   67.82    7.56
  -3  -9   3    1.55    2.38
  -3   9   3    4.29    2.88
   3   9  -3    0.42    2.04
   3   9  -3   -0.47    2.00
  -3   9   3    0.65    1.97
   3   9  -3    3.14    2.26
  -2  -9   3   43.89    6.53
   2   9  -3   59.49    6.76
  -2   9   3   61.31    6.93
   2   9  -3   62.98    7.25
  -2   9   3   53.52    7.18
  -1  -9   3   53.54    7.17
  -1   9   3   67.89    7.83
   1   9  -3   73.40    8.02
   1   9  -3   64.90    7.47
  -1   9   3   72.00    7.53
   0   9   3   49.44    5.92
   0   9  -3   40.50    5.61
   0   9   3   39.52    6.15
   1   9   3  375.21   35.11
  -1   9  -3  398.62   34.83
   1   9   3  369.61   34.70
   1   9   3  441.95   34.62
   2   9   3  104.07    9.75
  -2   9  -3   88.14    9.77
   2   9   3   88.57   10.43
   2   9   3   99.23    9.90
  -3  -9  -3    3.83    2.41
  -3   9  -3    4.01    2.46
   3   9   3    4.00    3.30
   3   9   3    2.62    2.15
   3   9   3    2.95    2.10
  -4  -9  -3   -1.72    2.39
  -4   9  -3   -2.30    1.97
   4   9   3    3.79    2.30
   4   9   3   -1.74    1.89
  -5  -9  -3  107.56   11.94
   5   9   3  129.85   12.75
  -5   9  -3  104.66   11.35
   5   9   3  110.70   11.49
   5   9   3  112.82   11.17
   6   9   3  136.54   13.13
  -6   9  -3  122.58   13.05
   6   9   3  137.61   12.80
   6   9   3  129.91   14.07
  -7  -9  -3   -0.28    3.48
   7   9   3    2.28    2.22
  -7   9  -3    2.34    2.83
   7   9   3   -2.65    3.44
   7   9   3    0.75    2.89
  -8  -9  -3   12.64    4.81
   8   9   3   25.22    5.29
   8   9   3   17.76    3.60
   8   9   3   27.80    5.29
  -8   9  -3   26.01    4.75
  -9  -9  -3   82.45   12.98
   9   9   3   94.44   11.43
   9   9   3  100.55    9.92
   9   9   3   88.23   10.74
  -9   9  -3  111.18   11.36
 -10  -9  -3   -0.72    5.87
 -10   9  -3    6.12    4.00
 -10   9  -3   -4.13    4.10
  10   9   3    5.16    2.47
  10   9   3   -2.52    1.81
  10   9   3    1.25    5.36
 -10  10   3   10.84    4.69
  10  10  -3   15.73    5.51
  10  10  -3   15.14    2.90
 -10  10   3   21.40    4.94
  -9  10   3    5.52    4.07
   9  10  -3   -0.72    3.00
  -9  10   3   -1.84    3.42
   9  10  -3   -3.10    2.73
   9  10  -3    4.23    4.40
  -8  10   3   19.35    4.71
  -8  10   3   15.42    4.23
   8  10  -3   24.50    4.60
   8  10  -3   21.64    4.94
   8  10  -3   21.91    4.28
  -7  10   3   -1.61    2.84
   7  10  -3   -1.46    2.61
   7  10  -3    1.75    3.15
  -7  10   3   -2.98    3.24
   7  10  -3   -1.93    3.30
  -6  10   3   62.27    8.76
   6  10  -3   63.86    8.25
   6  10  -3   70.89    8.56
   6  10  -3   78.28    8.79
  -6  10   3   72.09    8.56
   5  10  -3   73.88    8.47
   5  10  -3   68.89    8.42
   5  10  -3   64.78    8.16
  -5  10   3   61.06    8.24
  -5  10   3   73.14    8.77
   4  10  -3   53.93    6.66
   4  10  -3   54.63    7.16
  -4  10   3   51.34    6.80
   4  10  -3   49.25    6.84
  -4  10   3   35.71    6.32
  -3  10   3  195.78   17.94
   3  10  -3  181.23   17.77
   3  10  -3  169.01   17.85
  -3  10   3  179.81   18.14
   3  10  -3  211.13   17.68
   2  10  -3   64.64    7.92
  -2  10   3   63.82    7.87
   2  10  -3   54.71    7.65
  -2  10   3   64.99    8.31
  -1  10   3    5.30    3.41
   1  10  -3    5.70    2.94
  -1  10   3    3.25    2.64
   0  10  -3   72.03    8.56
   0  10   3   70.97    8.30
   0  10   3   74.42    8.89
   0  10   3   71.14    7.82
  -1  10  -3  320.37   28.92
   1  10   3  310.84   28.74
   1  10   3  363.65   28.58
   1  10   3  288.39   29.13
  -2  10  -3  188.42   18.33
   2  10   3  199.32   17.84
   2  10   3  192.94   18.19
   2  10   3  192.31   18.71
   3  10   3   42.75    5.82
   3  10   3   48.47    7.37
  -3  10  -3   42.57    6.70
   3  10   3   41.86    5.96
   4  10   3    2.96    2.73
   4  10   3    0.02    2.33
   4  10   3    4.60    3.49
  -4  10  -3    6.10    2.91
  -5 -10  -3   64.98    8.50
   5  10   3   55.71    7.47
  -5  10  -3   58.77    8.29
   5  10   3   71.25    8.92
   5  10   3   60.15    7.60
  -6 -10  -3  421.41   40.57
   6  10   3  497.83   41.03
   6  10   3  438.33   39.78
  -6  10  -3  472.68   40.15
   6  10   3  439.55   39.60
  -7 -10  -3  432.49   40.01
   7  10   3  454.86   39.93
   7  10   3  447.21   38.66
   7  10   3  417.71   38.88
  -7  10  -3  455.34   39.18
  -8 -10  -3   36.79    6.85
   8  10   3   31.15    6.12
   8  10   3   25.63    4.77
  -8  10  -3   38.31    6.05
  -9 -10  -3    6.17    5.70
  -9  10  -3   12.92    4.46
   9  10   3    6.97    4.70
   9  10   3    7.63    5.04
   9  11  -3   60.09    9.02
   9  11  -3   54.03    8.01
  -9  11   3   45.93    7.60
  -9  11   3   62.51   10.29
  -8  11   3   13.50    4.80
   8  11  -3   10.61    4.73
   8  11  -3   12.62    4.48
  -7  11   3   77.90    9.73
   7  11  -3   89.79   10.35
   7  11  -3   80.33    9.75
  -7  11   3   69.58   10.27
   7  11  -3   60.90    9.34
   6  11  -3   32.66    5.87
  -6  11   3   40.12    6.98
   6  11  -3   53.19    7.93
  -6  11   3   31.32    6.25
   6  11  -3   35.86    5.97
   5  11  -3   33.13    5.90
   5  11  -3   27.18    5.36
   5  11  -3   30.24    5.77
  -5  11   3   37.38    6.44
  -5  11   3   30.37    5.80
  -4  11   3    1.72    3.57
   4  11  -3    6.26    3.75
   4  11  -3    1.21    3.31
  -4  11   3    5.68    2.90
   4  11  -3    5.88    3.47
   3  11  -3    7.16    3.88
   3  11  -3    9.18    3.56
  -3  11   3    3.16    2.81
  -3  11   3    7.65    3.67
   3  11  -3   13.79    3.47
   2  11  -3  150.24   15.15
   2  11  -3  154.24   15.01
  -2  11   3  150.17   15.08
  -2  11   3  130.00   14.52
  -1  11   3   10.70    4.31
   1  11  -3   14.81    3.89
  -1  11   3    9.57    3.74
   1  11  -3   11.01    4.06
   0  11  -3   56.52    8.42
   0  11   3   60.29    8.03
   0  11   3   48.68    8.40
   0  11   3   73.36    7.36
   0  11  -3   47.05    7.89
   1  11   3  346.20   28.73
   1  11   3  291.11   29.43
   1  11   3  322.45   29.06
   2  11   3  158.32   16.46
   2  11   3  160.39   15.59
   2  11   3  168.24   15.13
  -2  11  -3  137.74   15.50
  -3  11  -3   81.29   10.46
   3  11   3   90.50   11.10
   3  11   3   79.28    9.84
   3  11   3   99.24    9.79
   4  11   3   63.22    8.54
  -4  11  -3   73.86    9.45
   4  11   3   64.53    9.74
   4  11   3   73.71    8.32
   5  11   3   20.10    5.27
   5  11   3   24.61    4.64
  -5  11  -3   17.27    4.68
   5  11   3   15.65    3.98
   6  11   3    9.15    4.11
  -6  11  -3    9.10    4.65
   6  11   3    9.78    5.54
   6  11   3    8.66    3.48
   7  11   3    3.81    3.47
  -7  11  -3    3.65    4.26
   7  11   3   10.14    5.85
   7  11   3    4.22    3.94
   8  11   3    0.07    3.53
   8  11   3   -0.22    5.72
   8  11   3   -3.07    4.55
  -8  11  -3   11.36    5.22
   9  11   3   54.58    8.39
  -8  12   3   12.02    6.36
   8  12  -3   19.89    5.34
  -8  12   3   11.92    5.30
   8  12  -3   18.44    6.13
   8  12  -3   27.82    6.14
   7  12  -3   -2.74    4.12
  -7  12   3   -2.40    5.20
   7  12  -3    0.27    3.94
   7  12  -3    3.29    5.30
  -7  12   3   -3.20    4.18
   6  12  -3   90.02   11.67
   6  12  -3  122.82   13.33
  -6  12   3  105.54   13.18
  -6  12   3   98.64   12.35
   6  12  -3   98.39   11.89
   5  12  -3   64.21    9.11
  -5  12   3   53.92    9.31
  -5  12   3   53.20    8.84
   5  12  -3   51.88    7.88
   5  12  -3   42.46    7.94
  -4  12   3   21.47    5.89
   4  12  -3   22.65    5.09
   4  12  -3   29.81    5.94
   4  12  -3   14.17    4.61
  -4  12   3   15.12    4.71
   3  12  -3    7.29    3.76
  -3  12   3   -1.03    3.43
   3  12  -3    4.89    3.84
   3  12  -3   12.39    4.15
  -3  12   3    8.25    4.36
   2  12  -3   67.94    9.23
   2  12  -3   62.46    9.43
  -2  12   3   64.19    9.18
  -2  12   3   64.85    9.48
  -1  12   3   44.84    7.76
  -1  12   3   40.21    6.82
   1  12  -3   46.66    7.72
   1  12  -3   51.25    7.79
   0  12   3   41.43    7.43
   0  12   3   42.76    6.51
   0  12  -3   52.93    8.09
   0  12   3   43.27    7.31
   0  12  -3   47.36    7.63
   1  12   3    7.50    4.57
  -1  12  -3    6.50    3.73
   1  12   3   11.42    3.55
   1  12   3    1.71    3.39
  -1  12  -3    1.70    3.65
   2  12   3   -2.50    3.17
   2  12   3    6.80    3.38
  -2  12  -3    1.29    3.44
   2  12   3    0.81    3.84
   3  12   3    9.81    3.76
   3  12   3   -2.15    4.74
  -3  12  -3    4.50    3.97
   3  12   3    1.83    3.33
  -4  12  -3   -4.64    3.93
   4  12   3    1.72    3.43
   4  12   3    0.56    4.41
   4  12   3   -0.82    3.27
   5  12   3   10.67    3.94
   5  12   3    0.89    5.11
   5  12   3   -2.98    3.27
  -5  12  -3    3.80    5.13
   6  12   3   51.18    7.85
   6  12   3   43.27    6.98
   6  12   3   44.43    7.96
  -6  12  -3   63.63   10.43
  -7  12  -3   25.36    6.94
   7  12   3   13.52    5.14
   7  12   3   10.33    4.20
  -8  12  -3   14.42    6.40
   8  12   3   -0.28    3.92
   8  12   3    6.70    8.00
   7  13  -3   70.28   11.38
   7  13  -3   63.74   10.49
  -7  13   3   70.68   11.09
   7  13  -3   56.37   10.36
  -7  13   3   66.52   10.46
  -6  13   3   25.03    7.53
   6  13  -3   14.00    5.56
  -6  13   3   10.75    5.39
   6  13  -3   16.69    5.22
  -5  13   3   17.75    7.23
  -5  13   3   22.73    6.00
   5  13  -3   22.25    5.66
   5  13  -3   34.71    6.14
   4  13  -3   68.68    9.29
  -4  13   3   64.28   10.30
   4  13  -3   64.02    9.41
  -4  13   3   59.59    9.81
   3  13  -3   -1.66    3.99
  -3  13   3    2.85    4.29
   3  13  -3    6.53    4.29
  -3  13   3    0.31    5.12
   2  13  -3   -2.59    3.81
   2  13  -3   -0.34    3.61
   2  13  -3   -1.05    3.98
  -2  13   3   -0.53    4.37
  -2  13   3    1.79    3.74
   1  13  -3   24.14    5.76
  -1  13   3   31.38    6.85
   1  13  -3   41.67    7.29
  -1  13   3   31.16    6.26
   0  13  -3    8.44    4.33
   0  13   3    0.86    4.37
   0  13   3    2.56    3.96
   0  13  -3    6.53    4.49
   0  13   3    8.35    4.03
  -1  13  -3   94.65   11.03
   1  13   3  101.14   11.84
   1  13   3   72.99   10.37
  -1  13  -3   71.24   11.01
   1  13   3   71.97    9.43
  -2  13  -3   21.28    5.64
   2  13   3   25.94    5.55
   2  13   3   24.83    5.12
  -2  13  -3   22.21    6.05
  -3  13  -3   90.63   11.87
   3  13   3   88.91   10.54
   3  13   3   78.48   10.45
   4  13   3   30.94    6.91
   4  13   3   28.17    6.11
  -4  13  -3   26.71    6.54
   4  13   3   24.93    5.78
   5  13   3   60.49   10.32
   5  13   3   90.47   10.39
  -5  13  -3  104.03   12.78
   5  13   3   75.34   12.31
   6  13   3   14.52    5.31
   6  13   3    9.58    4.47
   6  13   3   18.95    7.08
   7  13   3  107.80   13.16
   7  13   3  114.91   15.90
   6  14  -3   21.13    6.22
  -6  14   3    7.75    6.50
   6  14  -3   16.13    5.63
   6  14  -3   23.36    6.55
  -6  14   3   12.80    7.36
   5  14  -3  160.14   17.05
  -5  14   3  138.32   17.36
  -5  14   3  169.31   18.90
   5  14  -3  130.31   16.47
   5  14  -3  171.99   17.40
   4  14  -3   24.55    6.36
  -4  14   3   28.49    6.68
  -4  14   3   34.35    7.89
   4  14  -3   34.08    7.19
   4  14  -3   14.84    5.49
   3  14  -3   -0.92    4.61
  -3  14   3    8.42    5.81
  -3  14   3   -8.34    4.55
   3  14  -3   -1.79    4.57
  -2  14   3   43.85    8.36
   2  14  -3   39.58    7.76
  -2  14   3   68.06   11.26
   2  14  -3   65.37    9.24
   1  14  -3  102.46   12.87
  -1  14   3  104.96   12.73
  -1  14   3  112.29   13.49
  -1  14   3  110.89   12.35
   1  14  -3   84.56   13.21
   0  14   3   23.27    5.50
   0  14   3   11.38    5.39
   0  14  -3   23.43    5.78
   0  14   3   15.62    5.58
   0  14  -3   14.57    5.64
   1  14   3   25.81    6.83
  -1  14  -3   32.80    6.86
  -1  14  -3   23.46    6.51
   1  14   3   32.57    6.13
   1  14   3   32.77    6.79
   2  14   3    9.56    4.60
   2  14   3   10.35    4.76
   2  14   3    6.93    5.27
  -2  14  -3   12.82    5.43
  -2  14  -3    1.73    5.01
   3  14   3   62.85   10.22
  -3  14  -3   64.24   11.62
   3  14   3   73.26    9.52
   3  14   3   59.72   10.43
  -3  14  -3   71.57   11.78
   4  14   3   56.71   10.35
  -4  14  -3   54.07    9.62
   4  14   3   65.80   10.07
   4  14   3   71.03   12.17
  -4  14  -3   70.24   12.36
  -5  14  -3    2.67    6.24
   5  14   3   13.02    6.66
   5  14   3    5.40    5.26
   5  14   3    1.56    4.67
   6  14   3   -3.48    5.02
  -6  14  -3   14.83    6.83
   6  14   3    8.61    6.82
  -5  15   3   44.00    9.50
  -5  15   3   59.50   10.42
   5  15  -3   78.02   11.96
   5  15  -3   53.46    9.30
  -4  15   3  115.49   15.60
   4  15  -3  116.81   14.89
   4  15  -3   92.65   14.51
  -4  15   3  100.59   15.09
   3  15  -3   58.23   10.36
  -3  15   3   76.74   13.84
   3  15  -3   79.48   11.70
  -3  15   3   80.98   13.03
   3  15  -3   66.43   10.33
   2  15  -3   63.24    9.71
  -2  15   3   48.77    9.26
  -2  15   3   39.43    8.79
   2  15  -3   29.98    7.76
   1  15  -3   40.25    7.85
  -1  15   3   25.31    7.55
  -1  15   3   40.92    7.04
   1  15  -3   29.06    7.78
  -1  15   3   34.21    8.03
   0  15   3    2.97    4.91
   0  15  -3   -5.87    5.44
   0  15   3    2.35    5.79
   0  15   3    7.92    5.52
   0  15  -3    5.17    6.10
  -1  15  -3   11.43    5.99
   1  15   3    5.09    6.11
  -1  15  -3   11.79    6.24
   1  15   3   10.43    5.58
  -2  15  -3   14.28    6.10
   2  15   3   12.88    5.82
  -2  15  -3    9.63    6.58
   2  15   3   18.83    5.80
   2  15   3   16.64    6.73
   3  15   3   45.29    8.86
   3  15   3   53.76    9.97
  -3  15  -3   56.56   10.37
   3  15   3   69.48   10.60
  -3  15  -3   74.10   12.94
  -4  15  -3   10.97    7.05
   4  15   3   18.67    6.59
  -4  15  -3   11.88    6.99
   4  15   3   11.15    5.82
   4  15   3   13.31    7.49
  -2  16   3   32.48    8.82
   2  16  -3   20.73    8.56
  -2  16   3   31.93    8.90
  -2  16   3   37.73    8.36
   2  16  -3   50.14    8.91
   1  16  -3  186.36   20.85
  -1  16   3  182.08   20.74
  -1  16   3  191.17   19.54
   1  16  -3  154.60   23.19
  -1  16   3  190.41   20.84
   1  16  -3  145.02   20.19
   0  16   3  172.37   18.39
   0  16  -3  170.52   19.86
   0  16   3  149.70   19.89
   0  16  -3  151.43   18.96
   0  16   3  136.06   19.93
  -1  16  -3   65.58   10.63
  -1  16  -3   55.83   10.95
   1  16   3   51.55    9.26
   1  16   3   56.18   10.75
   2  16   3   18.84    9.23
  -2  16  -3   20.02    9.10
 -12   0   4   17.28    4.29
 -11   0   4    4.69    2.99
 -10   0   4   12.49    3.06
 -10   0   4   11.91    2.15
 -10   0   4    8.64    1.96
  -9   0   4   -0.02    1.98
  -9   0   4   -0.25    1.06
  -9   0   4   -0.56    1.15
  -8   0   4   13.06    2.17
  -8   0   4   16.01    2.17
  -8   0   4   18.36    2.77
  -7   0   4  172.03   14.32
  -7   0   4  166.74   14.75
  -7   0   4  162.34   14.38
  -6   0   4  221.66   19.34
  -6   0   4  205.54   19.04
  -6   0   4  244.55   19.01
  -5   0   4  833.46   66.64
  -5   0   4  754.90   66.83
  -4   0   4  253.78   21.06
   4   0  -4  267.14   21.16
  -4   0   4  226.34   21.11
  -3   0   4  159.66   13.08
   3   0  -4  146.80   12.99
  -2   0   4 3844.99  329.28
  -1   0   4  189.02   16.44
   1   0  -4  195.85   16.46
   0   0   4 9999.00  838.56
   0   0  -4 9818.53  838.20
  -1   0  -4  349.63   31.88
  -1   0  -4  408.79   32.04
   1   0   4  374.87   31.99
   2   0   4 2264.15  188.33
  -2   0  -4 2375.14  188.38
  -2   0  -4 2105.31  188.33
  -3   0  -4  374.86   34.82
   3   0   4  410.41   34.69
  -3   0  -4  443.38   34.80
  -4   0  -4   39.04    4.43
  -4   0  -4   50.41    4.32
   4   0   4   38.29    3.96
   5   0   4  367.46   32.44
   5   0   4  369.22   32.51
  -5   0  -4  424.18   33.20
  -6   0  -4  176.85   14.94
  -6   0  -4  161.77   15.28
  -7   0  -4    9.42    1.80
  -7   0  -4    6.58    2.44
  -8   0  -4   22.52    3.40
  -8   0  -4   30.31    4.31
  -9   0  -4   16.00    3.92
  -9   0  -4   18.20    3.21
 -10   0  -4  206.03   18.91
 -10   0  -4  218.13   19.84
 -11   0  -4    3.41    3.87
 -11   0  -4    0.97    2.32
 -12   0  -4   -2.40    4.34
 -12   0  -4   -2.94    3.28
 -12  -1   4    0.33    4.00
 -12   1   4   -0.70    3.57
 -11  -1   4   -6.45    2.79
 -11   1   4    1.06    2.64
 -10  -1   4   80.64    8.52
 -10  -1   4   82.09    8.76
 -10   1   4   81.59    7.72
 -10   1   4   88.92    8.55
 -10   1   4   83.44    7.62
  -9  -1   4   10.77    2.13
  -9  -1   4   13.68    2.93
  -9  -1   4   12.37    2.39
  -9   1   4   11.84    1.85
  -9   1   4   13.20    1.92
  -9   1   4   11.97    2.61
  -8  -1   4   15.67    2.59
  -8  -1   4   15.03    2.77
  -8  -1   4   15.05    2.59
  -8   1   4   13.28    2.56
  -8   1   4   16.42    1.72
  -8   1   4   17.76    1.82
  -7  -1   4   26.26    3.40
  -7  -1   4   24.41    3.03
  -7  -1   4   21.55    2.98
  -7   1   4   23.67    2.41
   7   1  -4   32.07    3.38
  -7   1   4   30.27    2.39
  -7   1   4   28.08    3.28
  -6  -1   4  121.50   11.06
  -6  -1   4  120.73   11.25
  -6   1   4  125.98   11.15
   6   1  -4  134.66   11.28
  -6   1   4  128.70   10.64
  -5  -1   4   -0.65    0.74
  -5  -1   4    0.63    0.67
   5   1  -4    1.06    0.85
  -5   1   4    0.19    0.68
  -4  -1   4   48.57    5.11
  -4  -1   4   63.65    5.22
   4   1  -4   56.19    5.16
  -4   1   4   57.23    5.05
  -4   1   4   57.18    4.92
  -3  -1   4  414.56   40.01
  -3  -1   4  542.70   40.23
   3   1  -4  460.35   40.04
  -3   1   4  491.07   40.03
  -3   1   4  472.94   39.94
  -2  -1   4   65.56    5.22
   2  -1  -4   49.05    4.95
  -2   1   4   59.21    5.04
   2   1  -4   53.36    4.93
   1  -1  -4    1.38    0.61
   1  -1  -4    0.04    0.29
  -1  -1   4   -0.26    0.67
  -1   1   4    0.99    0.58
   1   1  -4    0.71    0.71
  -1   1   4    0.82    0.32
   0  -1  -4 1731.17  145.01
   0  -1   4 1786.15  145.04
   0  -1  -4 1514.53  144.80
   0   1   4 1761.60  144.97
   0   1  -4 1857.97  145.00
   1  -1   4  756.97   71.07
  -1  -1  -4  859.97   71.16
  -1  -1  -4  821.23   71.05
   1   1   4  803.28   70.99
  -1   1  -4  916.34   71.11
   1   1   4  915.91   71.11
  -2  -1  -4  539.48   42.16
   2  -1   4  445.85   41.98
  -2  -1  -4  489.08   42.11
   2   1   4  476.12   42.03
   2   1   4  516.51   42.04
  -2   1  -4  517.68   42.03
  -3  -1  -4   33.11    3.50
  -3  -1  -4   34.17    3.63
   3   1   4   34.06    3.35
  -3   1  -4   31.20    3.28
   3   1   4   30.70    3.49
  -4  -1  -4   22.57    2.79
  -4  -1  -4   20.56    3.06
  -4   1  -4   24.50    2.84
   4   1   4   20.74    2.88
   4   1   4   21.83    2.54
  -4   1  -4   26.10    2.67
  -5  -1  -4  157.65   13.60
  -5  -1  -4  150.60   13.84
   5   1   4  137.82   13.40
   5   1   4  153.63   13.75
   5   1   4  158.62   13.24
  -5   1  -4  167.14   13.45
  -5   1  -4  147.16   13.68
  -6  -1  -4  169.22   16.06
  -6  -1  -4  170.05   15.62
  -6   1  -4  188.88   15.51
  -6   1  -4  169.25   15.87
   6   1   4  188.63   15.99
  -7  -1  -4  149.54   13.91
  -7  -1  -4  150.47   14.43
  -7   1  -4  170.84   13.80
  -7   1  -4  148.80   14.17
  -8  -1  -4   -0.23    1.31
  -8  -1  -4    2.16    2.40
  -8   1  -4    1.41    1.25
  -8   1  -4    0.50    2.04
  -9  -1  -4  101.17    9.91
  -9  -1  -4  108.95   10.93
  -9   1  -4   99.53    9.60
  -9   1  -4  105.06   10.52
 -10  -1  -4   50.03    7.50
 -10  -1  -4   56.79    6.76
 -10   1  -4   56.62    6.20
 -10   1  -4   56.56    7.69
 -11  -1  -4   60.26    7.51
 -11  -1  -4   69.19    8.18
 -11   1  -4   56.38    6.99
 -11   1  -4   53.57    8.47
 -12  -1  -4    5.00    4.03
 -12  -1  -4   14.25    5.46
 -12   1  -4   15.11    5.31
 -12   1  -4    6.15    3.16
 -12  -2   4    6.24    4.31
 -12   2   4    8.65    3.71
 -11  -2   4    1.96    3.18
 -11   2   4   -0.75    2.56
 -10  -2   4   13.49    3.30
 -10  -2   4   10.05    2.79
 -10   2   4    6.92    2.59
 -10   2   4    9.55    1.56
 -10   2   4    8.10    1.36
  -9  -2   4   13.98    2.91
  -9  -2   4   15.27    3.16
   9   2  -4   21.13    3.43
  -9   2   4   16.68    2.97
  -8  -2   4   30.37    4.17
  -8  -2   4   27.12    3.97
  -8   2   4   31.22    3.73
  -7  -2   4   58.17    6.40
  -7  -2   4   64.12    6.49
  -7   2   4   64.60    6.23
   7   2  -4   74.99    6.55
  -6  -2   4   43.55    4.57
  -6  -2   4   38.54    4.46
  -6   2   4   44.94    4.33
   6   2  -4   48.71    4.58
  -5  -2   4    1.53    0.95
  -5  -2   4    1.29    0.98
   5   2  -4    4.00    1.13
  -5   2   4    3.75    0.82
  -4  -2   4   23.55    2.46
  -4  -2   4   24.37    2.69
   4   2  -4   20.45    2.31
   4   2  -4   23.97    2.55
  -4   2   4   22.25    2.17
  -3  -2   4   60.02    5.37
   3   2  -4   52.49    5.25
  -3   2   4   56.47    5.07
   3   2  -4   57.74    5.17
   2  -2  -4   22.32    2.42
  -2  -2   4   25.91    2.76
  -2   2   4   24.47    2.52
   2   2  -4   29.00    2.66
   1  -2  -4  598.09   51.67
  -1  -2   4  595.90   51.78
  -1   2   4  664.74   51.72
   1   2  -4  642.56   51.72
  -1   2   4  566.72   51.45
   0  -2  -4   24.81    2.67
   0  -2  -4   22.44    2.38
   0  -2   4   24.32    2.68
   0   2   4   24.61    2.56
   0   2  -4   23.97    2.58
   0   2   4   22.74    2.35
   1  -2   4    3.74    0.98
  -1  -2  -4    3.11    0.89
  -1  -2  -4    3.40    0.92
  -1   2  -4    3.62    0.91
   1   2   4    3.95    0.93
   1   2   4    4.67    0.97
  -2  -2  -4 1301.73  103.34
   2  -2   4 1047.53  103.08
  -2  -2  -4 1253.60  103.26
   2   2   4 1214.17  103.15
  -2   2  -4 1305.34  103.18
   2   2   4 1249.49  103.17
  -3  -2  -4   31.32    3.33
  -3  -2  -4   29.22    3.33
   3   2   4   29.60    3.04
  -3   2  -4   27.43    2.98
   3   2   4   24.32    3.13
  -4  -2  -4   17.09    2.58
  -4  -2  -4   20.53    2.81
   4   2   4   18.23    2.30
  -4   2  -4   17.56    2.47
  -4   2  -4   18.85    2.28
   4   2   4   15.53    2.55
  -5  -2  -4   31.35    4.04
  -5  -2  -4   26.82    3.52
  -5   2  -4   25.93    3.55
   5   2   4   31.05    3.72
   5   2   4   30.55    3.16
  -5   2  -4   30.10    3.21
   5   2   4   29.02    3.54
  -6  -2  -4    5.29    1.51
  -6  -2  -4    4.01    2.04
   6   2   4    5.28    1.05
  -6   2  -4    6.12    1.34
  -6   2  -4    4.70    1.82
   6   2   4    5.85    1.25
   6   2   4    4.37    2.00
  -7  -2  -4  342.30   29.56
  -7  -2  -4  313.20   29.10
  -7   2  -4  355.74   28.83
  -7   2  -4  309.06   29.19
   7   2   4  363.04   29.40
  -8  -2  -4  130.42   13.41
  -8  -2  -4  124.91   12.82
  -8   2  -4  150.12   12.46
   8   2   4  152.83   13.24
  -8   2  -4  135.60   13.04
  -9  -2  -4   -0.08    2.00
  -9  -2  -4    0.67    2.76
  -9   2  -4    2.89    1.50
  -9   2  -4    0.18    2.47
 -10  -2  -4  172.06   16.97
 -10  -2  -4  189.79   17.57
 -10   2  -4  188.02   17.39
 -10   2  -4  188.80   16.46
 -11  -2  -4   -0.67    3.09
 -11  -2  -4    3.06    3.63
 -11   2  -4   -1.68    2.22
 -11   2  -4   -0.13    3.79
 -12  -2  -4   44.16    7.08
 -12  -2  -4   63.76    8.56
 -12   2  -4   43.29    6.55
 -12   2  -4   61.53    8.66
 -12  -3   4   91.55   11.31
 -12   3   4   89.92   10.38
 -11  -3   4   59.94    8.14
 -11   3   4   61.38    7.44
 -10  -3   4    4.16    3.02
 -10  -3   4    1.87    2.73
 -10   3   4   -0.20    2.03
  10   3  -4    2.52    2.13
  -9  -3   4    0.81    2.07
  -9   3   4    1.28    1.89
   9   3  -4   -0.68    1.90
  -8  -3   4  281.14   28.05
  -8  -3   4  321.49   28.06
  -8   3   4  323.91   27.66
   8   3  -4  360.04   28.03
  -7  -3   4  171.12   17.38
  -7  -3   4  195.99   17.36
  -7   3   4  202.45   17.02
   7   3  -4  212.13   17.36
  -6  -3   4   28.59    4.07
  -6  -3   4   33.54    3.98
   6   3  -4   39.21    4.08
  -6   3   4   38.90    3.65
  -5  -3   4  105.60    9.32
  -5  -3   4   93.04    9.45
   5   3  -4  107.40    9.34
   5   3  -4  104.41    9.04
  -4  -3   4   14.39    2.36
   4   3  -4   15.05    2.17
   4   3  -4   14.30    2.01
   4   3  -4   18.54    1.97
  -4   3   4   14.73    1.77
  -3  -3   4   26.97    3.11
   3   3  -4   26.96    2.89
   3   3  -4   29.44    2.90
   3   3  -4   24.70    2.99
  -3   3   4   24.18    2.69
  -2  -3   4   66.03    6.34
   2  -3  -4   65.17    6.04
  -2   3   4   65.25    6.14
   2   3  -4   73.21    6.28
   1  -3  -4  625.31   56.65
  -1  -3   4  637.46   56.80
   1   3  -4  762.83   56.81
  -1   3   4  657.59   56.48
  -1   3   4  678.35   56.71
   0  -3  -4  381.19   31.06
   0  -3  -4  360.71   31.23
   0  -3   4  342.59   31.23
   0   3   4  362.05   31.00
   0   3   4  369.93   31.21
   0   3  -4  381.58   31.23
  -1  -3  -4   78.79    6.85
  -1  -3  -4   75.78    7.00
   1  -3   4   63.49    6.80
  -1   3  -4   76.98    6.88
   1   3   4   74.68    6.73
   1   3   4   78.21    6.88
  -2  -3  -4  122.53   12.27
  -2  -3  -4  146.06   12.24
   2   3   4  137.35   12.15
  -2   3  -4  147.24   12.20
   2   3   4  135.92   12.11
  -3  -3  -4   36.36    4.07
  -3  -3  -4   33.70    4.05
   3   3   4   40.11    4.06
  -3   3  -4   36.76    3.87
   3   3   4   38.35    3.91
   4  -3   4   75.70    7.56
  -4  -3  -4   82.26    8.15
  -4  -3  -4   97.40    8.39
  -4   3  -4   93.51    7.95
  -5  -3  -4   83.50    8.80
  -5  -3  -4   92.79    9.08
   5   3   4   90.23    8.84
   5   3   4   80.83    8.89
  -5   3  -4   99.94    8.56
   5   3   4  108.44    8.55
  -6  -3  -4   59.71    6.97
  -6  -3  -4   70.33    7.40
  -6   3  -4   70.27    6.62
   6   3   4   63.22    6.86
   6   3   4   80.79    6.53
   6   3   4   73.83    7.18
  -6   3  -4   67.49    6.93
  -7  -3  -4  150.63   15.60
  -7  -3  -4  181.84   16.14
  -7   3  -4  161.80   15.58
   7   3   4  186.42   14.85
   7   3   4  153.50   14.92
  -7   3  -4  186.90   15.23
   7   3   4  189.74   15.84
  -8  -3  -4    7.40    3.13
  -8  -3  -4    7.55    2.51
  -8   3  -4    9.69    2.93
   8   3   4   11.43    3.00
  -8   3  -4    9.24    1.85
  -9  -3  -4   44.02    6.61
  -9   3  -4   47.07    6.31
  -9   3  -4   46.84    4.93
   9   3   4   39.76    5.86
 -10  -3  -4   30.24    5.26
 -10   3  -4   35.37    4.50
 -10   3  -4   43.49    5.93
 -11  -3  -4    4.93    3.60
 -11  -3  -4   18.59    4.85
 -11   3  -4   10.92    3.78
 -11   3  -4    5.80    2.49
 -12   4   4    0.56    3.77
 -11  -4   4   -3.19    3.76
 -11   4   4    3.94    2.93
  11   4  -4   -0.97    2.84
 -10  -4   4   20.71    4.61
 -10  -4   4   26.82    4.79
  10   4  -4   29.43    4.34
 -10   4   4   26.74    4.45
  -9  -4   4   27.07    4.57
  -9  -4   4   23.62    4.50
   9   4  -4   28.97    4.33
  -9   4   4   26.99    3.99
  -8  -4   4   -1.06    2.11
  -8  -4   4    0.76    2.09
   8   4  -4    0.89    1.81
  -8   4   4    0.47    1.44
  -7  -4   4  140.67   12.77
  -7  -4   4  131.29   13.11
  -7   4   4  142.85   12.31
  -6  -4   4  122.67   12.92
  -6  -4   4  134.50   12.64
   6   4  -4  153.31   12.29
   6   4  -4  148.46   12.79
  -5  -4   4   29.69    4.23
  -5   4   4   33.96    3.45
   5   4  -4   39.24    3.69
   5   4  -4   33.85    3.64
   5   4  -4   35.93    4.02
  -4  -4   4  137.52   13.68
   4   4  -4  175.97   13.59
   4   4  -4  129.29   13.40
  -4   4   4  156.22   13.27
   4   4  -4  161.82   13.43
   3   4  -4   33.89    3.83
  -3   4   4   31.48    3.42
   3   4  -4   33.27    3.66
   3   4  -4   33.44    3.61
  -2  -4   4   95.22    9.68
   2   4  -4  118.31    9.68
  -2   4   4  103.80    9.48
   1  -4  -4   57.35    5.37
  -1  -4   4   53.21    5.50
   1   4  -4   51.49    5.39
  -1   4   4   59.89    5.43
   0  -4   4   14.04    2.17
   0  -4  -4   13.92    2.08
   0   4   4   12.30    2.06
   0   4   4   14.17    1.81
   0   4  -4   13.17    2.10
   1  -4   4    3.19    1.03
  -1  -4  -4    1.84    1.12
  -1  -4  -4    3.57    1.12
   1   4   4    1.51    0.98
   1   4   4    1.27    0.83
  -1   4  -4    1.80    1.04
  -2  -4  -4   54.32    5.58
  -2  -4  -4   57.79    5.43
   2  -4   4   46.06    5.17
   2   4   4   57.92    5.37
   2   4   4   54.12    5.24
  -2   4  -4   53.22    5.36
  -3  -4  -4  125.99   11.91
   3  -4   4  110.33   11.57
  -3  -4  -4  134.12   12.08
  -3   4  -4  141.77   11.85
   3   4   4  133.31   11.77
   3   4   4  146.04   11.87
  -4  -4  -4    3.71    1.57
  -4  -4  -4    3.06    1.60
   4  -4   4    2.84    0.89
   4   4   4    3.04    1.54
  -4   4  -4    1.86    1.19
   4   4   4    3.77    1.19
   4   4   4    3.20    1.80
  -5  -4  -4    0.51    1.41
  -5  -4  -4    0.88    1.82
   5   4   4   -0.10    1.41
  -5   4  -4   -0.16    1.08
   5   4   4    0.83    1.02
   5   4   4   -0.71    1.52
  -6  -4  -4  294.78   30.53
  -6  -4  -4  360.90   30.85
  -6   4  -4  376.23   30.27
   6   4   4  400.34   30.18
   6   4   4  327.11   30.57
   6   4   4  348.33   30.54
  -7  -4  -4   -0.08    1.91
  -7  -4  -4    1.39    2.39
   7   4   4    0.32    1.47
  -7   4  -4   -0.39    1.18
  -7   4  -4    0.77    1.91
   7   4   4   -0.18    0.95
  -8  -4  -4   15.75    3.54
  -8  -4  -4   20.69    4.44
  -8   4  -4   27.05    3.36
   8   4   4   22.35    2.37
  -8   4  -4   23.37    3.88
   8   4   4   24.28    2.30
   8   4   4   21.61    4.04
  -9  -4  -4   44.63    7.19
  -9  -4  -4   39.58    6.74
   9   4   4   54.79    6.40
  -9   4  -4   52.65    5.24
  -9   4  -4   39.47    6.56
 -10  -4  -4   48.13    7.48
  10   4   4   47.53    7.11
 -10   4  -4   50.92    5.57
 -11  -4  -4    7.80    4.21
 -11  -4  -4    3.30    4.37
 -11   4  -4    1.43    2.27
 -11   4  -4    4.67    4.20
 -12   5   4   66.34    9.78
  12   5  -4   77.00    8.93
 -11  -5   4   57.30    8.97
  11   5  -4   54.22    7.41
 -11   5   4   58.54    7.22
 -11   5   4   51.81    5.25
 -11   5   4   56.67    5.22
 -10  -5   4    3.63    3.70
 -10  -5   4   10.46    3.69
  10   5  -4    2.59    2.77
 -10   5   4    7.79    2.85
 -10   5   4    1.71    1.36
  -9  -5   4   74.94    8.37
  -9  -5   4   72.89    9.08
   9   5  -4   82.50    8.10
  -9   5   4   67.92    7.40
  -8  -5   4  392.11   34.71
  -8  -5   4  351.51   35.05
  -8   5   4  423.23   34.25
   8   5  -4  426.97   34.69
  -7  -5   4   -1.27    1.88
   7   5  -4    1.88    0.92
   7   5  -4    2.24    0.90
   7   5  -4    0.52    1.90
  -6  -5   4    0.02    1.81
   6   5  -4    0.93    1.01
   6   5  -4    1.39    1.02
   6   5  -4    0.73    1.49
  -5  -5   4  146.50   15.61
  -5   5   4  180.31   15.02
   5   5  -4  198.37   15.25
   5   5  -4  177.89   15.39
   5   5  -4  150.12   15.12
  -4  -5   4   28.24    4.27
   4   5  -4   34.27    3.91
   4   5  -4   38.94    4.17
  -4   5   4   33.67    3.66
   4   5  -4   36.43    4.13
  -3  -5   4  167.17   17.23
   3   5  -4  206.87   17.19
  -3   5   4  189.73   16.99
   3   5  -4  190.39   17.33
   3   5  -4  216.69   17.19
  -2  -5   4  168.23   16.49
   2   5  -4  207.99   16.50
  -2   5   4  179.40   16.28
   1  -5  -4   78.57    7.07
  -1  -5   4   67.59    7.19
   1   5  -4   82.42    7.25
  -1   5   4   67.19    7.02
   0  -5   4   23.85    3.35
   0  -5  -4   26.76    3.24
   0   5   4   26.24    3.25
   0   5   4   27.26    3.00
   0   5  -4   28.11    3.37
  -1  -5  -4   17.08    2.77
   1  -5   4   21.04    2.86
   1   5   4   20.02    2.73
   1   5   4   21.04    2.59
  -1   5  -4   19.01    2.77
  -2  -5  -4  188.88   17.28
  -2  -5  -4  197.31   17.07
   2   5   4  189.87   17.07
  -2   5  -4  184.11   17.08
   2   5   4  208.26   17.04
  -3  -5  -4   18.45    3.06
  -3  -5  -4   15.67    2.59
   3  -5   4   14.42    2.27
   3   5   4   12.77    2.42
  -3   5  -4   13.60    2.54
   3   5   4   17.03    2.57
  -4  -5  -4  102.64   10.41
  -4  -5  -4  111.65   10.34
   4   5   4  111.21   10.02
  -4   5  -4  107.52   10.10
   4   5   4  101.71   10.63
   4   5   4  115.33   10.17
  -5  -5  -4    1.59    1.53
  -5  -5  -4    1.29    1.82
   5   5   4    1.41    1.71
   5   5   4    0.96    1.18
  -5   5  -4    1.07    1.34
   5   5   4   -1.58    1.69
  -6  -5  -4   40.57    5.78
  -6  -5  -4   42.93    5.90
   6   5   4   41.27    5.40
   6   5   4   35.84    5.64
  -6   5  -4   46.79    5.07
   6   5   4   50.78    4.90
  -7  -5  -4   16.71    3.98
  -7  -5  -4   12.53    3.17
   7   5   4   16.93    2.88
  -7   5  -4   24.50    3.32
  -7   5  -4   17.10    3.02
   7   5   4   13.90    3.03
   7   5   4   17.41    3.32
  -8  -5  -4  148.33   17.00
  -8  -5  -4  171.53   17.31
   8   5   4  206.68   15.92
  -8   5  -4  184.44   16.28
  -8   5  -4  179.68   16.71
   8   5   4  181.94   16.18
   8   5   4  195.05   17.08
  -9  -5  -4   58.47    8.66
  -9  -5  -4   58.05    8.81
  -9   5  -4   69.93    8.32
  -9   5  -4   81.40    7.16
   9   5   4   66.25    8.19
 -10  -5  -4    3.20    3.97
 -10  -5  -4   -0.22    3.82
 -10   5  -4   -0.78    3.32
 -10   5  -4   -1.49    1.79
  10   5   4    2.06    3.32
 -11  -5  -4   35.21    6.67
 -11  -5  -4   22.45    6.67
 -11   5  -4   23.32    5.63
  11   5   4   28.27    5.47
 -11   5  -4   34.11    5.18
  12   6  -4    4.51    4.40
 -12   6   4    4.68    4.29
  11   6  -4    4.31    3.42
 -11   6   4   -0.18    3.24
 -11   6   4   -1.71    1.78
 -11   6   4   -1.62    1.74
  10   6  -4   31.94    5.11
 -10   6   4   29.58    4.58
 -10   6   4   32.49    3.99
 -10   6   4   30.57    4.11
  -9  -6   4  295.64   28.60
   9   6  -4  338.56   27.85
  -9   6   4  304.67   27.23
  -8  -6   4  122.88   14.37
   8   6  -4  135.74   13.67
   8   6  -4  152.30   12.79
   8   6  -4  162.47   12.78
  -7  -6   4   19.66    4.09
   7   6  -4   26.12    3.32
   7   6  -4   23.09    3.79
   7   6  -4   25.16    3.22
  -7   6   4   19.39    3.10
  -6  -6   4  139.44   14.70
   6   6  -4  175.23   14.10
  -6   6   4  146.45   13.86
   6   6  -4  147.63   14.03
   6   6  -4  168.74   14.45
  -5  -6   4  390.45   37.27
   5   6  -4  390.04   36.85
   5   6  -4  482.59   37.05
   5   6  -4  460.76   36.91
  -5   6   4  419.95   36.70
  -4  -6   4  132.89   13.55
   4   6  -4  156.60   13.48
  -4   6   4  147.48   13.14
   4   6  -4  157.34   13.33
   4   6  -4  131.36   13.25
   3   6  -4  107.25    9.79
  -3   6   4  101.16    9.44
   3   6  -4   93.35    9.45
  -2  -6   4   10.14    2.33
  -2   6   4   12.45    2.23
   2   6  -4   10.09    2.18
  -1  -6   4   55.22    6.32
   1   6  -4   64.28    6.34
  -1   6   4   64.32    6.31
   0  -6  -4    0.94    1.13
   0  -6   4    0.27    1.15
   0   6   4    2.22    1.26
   0   6   4    1.36    1.11
   0   6  -4    0.03    1.12
  -1  -6  -4  112.44   10.55
   1  -6   4  106.73   10.44
  -1   6  -4  112.14   10.45
   1   6   4  108.09   10.39
   1   6   4  118.79   10.29
   2  -6   4    5.25    1.56
  -2  -6  -4    6.15    1.70
   2   6   4    1.21    1.49
  -2   6  -4    5.32    1.73
  -3  -6  -4  212.52   17.70
  -3  -6  -4  197.71   17.88
   3  -6   4  186.18   17.39
  -3   6  -4  201.80   17.64
   3   6   4  189.33   18.09
   3   6   4  215.98   17.59
   3   6   4  179.00   17.47
  -4  -6  -4  154.32   15.30
  -4  -6  -4  171.10   15.19
   4   6   4  182.92   14.94
  -4   6  -4  161.17   14.91
   4   6   4  151.89   14.80
   4   6   4  164.97   15.61
  -5  -6  -4  290.12   28.15
  -5  -6  -4  334.88   28.11
   5   6   4  347.22   27.95
   5   6   4  313.23   28.43
  -5   6  -4  308.78   27.77
   5   6   4  318.01   27.65
  -6  -6  -4   40.48    6.25
  -6  -6  -4   50.46    6.35
  -6   6  -4   57.18    5.94
   6   6   4   44.13    6.61
   6   6   4   56.52    5.70
   6   6   4   57.69    6.13
  -7  -6  -4   42.59    6.87
  -7  -6  -4   50.98    6.81
   7   6   4   58.24    6.52
  -7   6  -4   57.85    5.92
   7   6   4   47.48    6.47
   7   6   4   41.55    5.54
  -8  -6  -4  248.88   27.19
  -8  -6  -4  309.45   27.62
  -8   6  -4  304.51   26.82
  -8   6  -4  319.02   26.54
   8   6   4  299.38   26.63
   8   6   4  332.11   26.19
   8   6   4  300.27   27.00
  -9  -6  -4   61.00    9.93
  -9   6  -4   91.01    8.31
   9   6   4   87.28    7.24
  -9   6  -4   72.43    9.02
   9   6   4   72.15    8.97
   9   6   4   77.91    7.37
 -10  -6  -4   13.00    4.12
 -10  -6  -4    2.10    4.87
 -10   6  -4   15.87    4.16
  10   6   4    8.05    3.92
 -10   6  -4   11.08    2.80
 -11  -6  -4    3.65    5.33
  11   6   4   -5.20    4.11
 -11   6  -4    1.72    2.39
 -11   6  -4    5.97    4.79
 -11   7   4   -3.88    3.43
 -11   7   4   -0.91    2.38
  11   7  -4   -0.04    3.72
 -11   7   4    0.29    2.46
  10   7  -4   23.71    4.59
 -10   7   4   20.52    3.57
 -10   7   4   28.35    4.30
 -10   7   4   23.61    4.29
  -9  -7   4  129.97   16.43
  -9   7   4  157.74   14.76
  -9   7   4  145.89   14.54
   9   7  -4  185.28   13.79
   9   7  -4  173.56   13.77
   9   7  -4  163.47   15.38
  -9   7   4  147.92   14.73
  -8  -7   4    2.49    3.04
   8   7  -4    1.11    1.45
   8   7  -4   -2.87    2.36
   8   7  -4    1.27    1.41
  -8   7   4    0.98    1.61
  -7  -7   4    2.80    2.85
   7   7  -4    0.48    1.50
  -7   7   4    1.02    1.54
   7   7  -4   -0.19    1.52
   7   7  -4    1.26    2.16
  -6  -7   4   38.48    6.43
   6   7  -4   60.22    6.10
   6   7  -4   48.74    5.53
   6   7  -4   38.11    5.53
  -6   7   4   51.65    5.46
  -5  -7   4   24.72    4.39
   5   7  -4   23.85    4.00
   5   7  -4   28.49    4.07
  -5   7   4   28.15    3.82
   5   7  -4   27.69    4.25
  -4  -7   4  413.46   39.19
   4   7  -4  456.85   38.94
   4   7  -4  455.03   39.10
  -4   7   4  419.65   38.74
   4   7  -4  508.39   39.02
  -3  -7   4  263.53   26.21
   3   7  -4  295.63   26.30
   3   7  -4  330.65   26.11
  -3   7   4  297.13   25.99
   3   7  -4  295.84   26.09
  -2  -7   4    8.12    2.22
  -2   7   4    7.33    1.94
   2   7  -4    7.67    2.11
  -1  -7   4  452.88   41.23
   1   7  -4  502.79   41.26
   0  -7  -4  334.48   30.61
   0   7   4  317.11   30.38
   0   7   4  378.71   30.82
   0   7  -4  383.48   30.87
   1  -7   4  393.48   37.32
  -1  -7  -4  391.45   37.37
  -1   7  -4  449.25   37.49
   1   7   4  453.62   37.49
   1   7   4  478.94   37.28
  -2  -7  -4    1.23    1.64
   2  -7   4    1.62    1.43
   2   7   4   -0.55    1.31
   2   7   4    0.36    1.30
  -2   7  -4   -0.38    1.37
   2   7   4    2.85    2.07
  -3  -7  -4   52.12    6.10
   3   7   4   54.03    5.66
   3   7   4   48.37    6.49
   3   7   4   46.56    5.56
  -3   7  -4   47.96    5.68
  -4  -7  -4  170.64   15.15
  -4  -7  -4  154.36   15.38
   4   7   4  180.55   15.08
   4   7   4  158.94   15.99
  -4   7  -4  163.57   15.14
   4   7   4  156.93   14.92
  -5  -7  -4   98.68   10.14
  -5  -7  -4   96.45   10.53
   5   7   4   97.48    9.92
   5   7   4  109.82   11.03
   5   7   4  105.17    9.76
  -5   7  -4   94.40    9.90
  -6  -7  -4  204.25   21.26
  -6  -7  -4  197.43   20.93
   6   7   4  247.33   20.95
   6   7   4  251.70   20.59
   6   7   4  238.75   21.62
  -6   7  -4  240.24   20.82
  -7  -7  -4  415.33   39.22
  -7   7  -4  448.53   38.76
   7   7   4  441.34   38.95
   7   7   4  447.65   39.40
   7   7   4  476.68   38.51
  -8  -7  -4   15.47    4.34
  -8  -7  -4    7.13    3.81
   8   7   4    9.65    2.35
  -8   7  -4   12.61    3.15
   8   7   4    7.52    3.17
   8   7   4    7.98    3.02
  -9  -7  -4    6.55    4.58
  -9  -7  -4   13.67    5.07
  -9   7  -4   16.13    3.43
   9   7   4   16.67    2.94
   9   7   4   15.36    2.49
   9   7   4   10.38    3.96
 -10  -7  -4   33.86    6.72
 -10   7  -4   30.62    5.67
 -10   7  -4   37.46    5.60
  10   7   4   30.90    6.31
 -11   8   4  116.08   12.04
 -11   8   4   96.95   11.18
 -11   8   4  111.64   11.20
  11   8  -4  111.47   12.39
 -10   8   4   45.32    6.52
 -10   8   4   46.40    6.68
 -10   8   4   37.92    5.44
  10   8  -4   46.32    7.09
  -9   8   4   10.68    3.10
   9   8  -4   12.34    2.17
   9   8  -4   10.80    3.56
  -9   8   4    5.73    2.75
   9   8  -4    9.53    2.08
  -8  -8   4    3.61    3.73
  -8   8   4    0.60    2.14
   8   8  -4    1.85    2.84
   8   8  -4    7.85    2.13
  -8   8   4   -2.34    2.37
  -7  -8   4  230.85   22.87
   7   8  -4  233.77   21.62
   7   8  -4  276.49   21.89
  -7   8   4  199.26   21.54
   7   8  -4  275.41   22.20
  -6  -8   4   44.63    6.86
   6   8  -4   47.24    6.01
   6   8  -4   47.73    6.22
   6   8  -4   42.50    5.77
  -5  -8   4    1.32    2.57
   5   8  -4   -2.24    1.77
   5   8  -4    0.21    1.91
   5   8  -4    1.57    2.13
  -4  -8   4   87.76   10.10
   4   8  -4   96.71    9.87
   4   8  -4  108.00    9.72
   4   8  -4   96.04    9.79
  -4   8   4   89.97    9.50
  -3  -8   4   -0.92    1.83
   3   8  -4    2.30    1.91
   3   8  -4    1.36    1.94
   3   8  -4    0.60    1.95
  -3   8   4    0.08    1.64
  -2  -8   4   29.87    5.02
   2   8  -4   42.95    5.51
  -2   8   4   43.49    5.09
   2   8  -4   39.47    5.21
  -1  -8   4   59.77    7.38
  -1   8   4   72.14    7.47
   1   8  -4   78.17    7.81
   0  -8   4  120.05   13.11
   0   8   4  151.87   12.92
   0   8   4  150.65   13.32
   0   8  -4  136.04   13.28
  -1  -8  -4  132.16   12.99
   1  -8   4  115.70   12.76
  -1   8  -4  136.78   13.01
   1   8   4  140.42   12.93
   1   8   4  154.63   12.75
   1   8   4  141.80   13.64
  -2  -8  -4   19.77    3.57
   2   8   4   16.97    3.60
   2   8   4   22.31    3.46
  -2   8  -4   22.96    4.05
   2   8   4   21.52    3.66
  -3  -8  -4   34.78    5.19
   3   8   4   38.64    4.97
   3   8   4   33.56    5.99
   3   8   4   42.16    5.16
  -3   8  -4   37.66    5.08
  -4  -8  -4    0.86    2.37
   4   8   4    0.15    2.00
   4   8   4    0.05    1.56
  -4   8  -4    0.12    2.02
   4   8   4   -0.13    2.53
  -5  -8  -4   31.34    5.40
   5   8   4   32.04    4.92
  -5   8  -4   39.01    5.56
   5   8   4   33.51    4.80
   5   8   4   38.28    6.37
  -6  -8  -4   -0.72    2.89
  -6  -8  -4   -2.90    2.75
   6   8   4    3.45    3.22
  -6   8  -4    0.22    2.59
   6   8   4   -1.66    2.33
   6   8   4    2.80    1.87
  -7  -8  -4    3.58    3.39
  -7  -8  -4   -1.34    3.75
  -7   8  -4    1.15    2.58
   7   8   4    1.27    2.75
   7   8   4    2.22    3.29
   7   8   4    4.71    2.30
  -9  -8  -4   60.33    9.34
  -9   8  -4   84.19    8.82
   9   8   4   85.97    8.88
   9   8   4   62.97    8.94
   9   8   4   64.32    7.67
  -9   8  -4   85.94    8.83
 -10  -8  -4  160.15   16.42
 -10  -8  -4  140.69   17.09
  10   8   4  144.18   13.30
  10   8   4  147.41   15.46
 -10   8  -4  147.55   15.35
 -10   8  -4  172.43   15.04
  10   9  -4    0.18    1.30
  10   9  -4   -6.68    4.05
 -10   9   4    2.80    3.33
 -10   9   4    2.85    4.02
 -10   9   4    1.51    3.60
   9   9  -4   15.20    2.90
  -9   9   4   13.35    3.67
  -9   9   4   14.67    3.51
   9   9  -4    9.21    4.03
   8   9  -4    0.00    2.36
   8   9  -4   -3.70    2.92
  -8   9   4   -1.93    2.56
   8   9  -4    2.60    2.32
  -8   9   4   -0.79    2.94
  -7  -9   4   22.50    5.33
   7   9  -4   36.74    5.40
  -7   9   4   19.91    4.52
  -7   9   4   25.52    4.36
   7   9  -4   31.37    5.08
  -6  -9   4   68.88   10.07
   6   9  -4  105.07    9.53
  -6   9   4   79.79    9.07
   6   9  -4   81.97    9.20
  -6   9   4   78.35    9.72
   6   9  -4   90.64    9.26
   5   9  -4   84.13    9.37
  -5   9   4   79.75    9.08
   5   9  -4   94.86    9.22
   5   9  -4   81.90    9.14
  -4  -9   4    9.85    3.14
  -4   9   4   12.03    2.98
   4   9  -4    7.40    2.73
   4   9  -4   14.84    3.20
   4   9  -4   10.24    2.92
  -3  -9   4    1.80    2.43
  -3   9   4    2.65    2.14
   3   9  -4    5.42    2.65
   3   9  -4    0.93    2.26
   3   9  -4    7.03    2.63
  -2  -9   4   72.48    9.21
   2   9  -4   92.87    9.49
   2   9  -4  100.96    9.99
  -2   9   4   91.47    9.42
  -1   9   4  240.40   22.93
  -1   9   4  263.51   23.44
   1   9  -4  261.67   23.06
   0  -9   4  183.98   19.19
   0   9   4  212.74   19.29
   0   9  -4  206.20   19.25
   0   9   4  229.59   19.02
   0   9   4  220.08   19.78
   1  -9   4   98.05   11.03
   1   9   4  119.94   11.26
   1   9   4  127.21   11.08
  -1   9  -4  108.26   11.26
   1   9   4  110.64   11.69
  -2  -9  -4   74.42    8.58
   2   9   4   69.97    8.90
   2   9   4   69.98    8.08
  -2   9  -4   77.12    8.39
   2   9   4   84.08    8.03
  -3  -9  -4   75.82    8.69
   3   9   4   62.45    8.89
  -3   9  -4   73.90    8.36
   3   9   4   73.34    7.90
   3   9   4   82.04    8.16
  -4  -9  -4  180.58   17.81
  -4   9  -4  188.83   17.39
   4   9   4  196.76   17.25
   4   9   4  167.85   17.90
   4   9   4  188.50   17.16
  -5  -9  -4   39.30    7.07
   5   9   4   45.84    5.94
   5   9   4   43.96    7.50
   5   9   4   50.69    6.20
  -5   9  -4   55.35    6.68
  -6  -9  -4  135.40   14.59
   6   9   4  135.87   13.24
   6   9   4  147.99   14.71
   6   9   4  133.51   13.54
  -6   9  -4  139.90   13.82
  -7  -9  -4    8.80    4.74
   7   9   4    4.59    3.23
   7   9   4    7.31    4.10
  -7   9  -4    8.79    3.66
   7   9   4    3.94    2.53
   8   9   4   10.63    3.93
   8   9   4    3.76    4.31
  -8   9  -4    7.40    3.80
   8   9   4    7.79    2.89
  -9  -9  -4  252.29   25.00
  -9  -9  -4  213.13   25.49
   9   9   4  251.72   24.55
   9   9   4  277.42   24.50
   9   9   4  286.27   23.66
  -9   9  -4  297.70   24.66
 -10  -9  -4   -7.98    5.98
 -10  -9  -4    3.73    6.65
  10   9   4    2.50    2.83
 -10   9  -4   -2.31    4.64
 -10   9  -4   -1.00    3.90
  10   9   4   -4.03    2.17
  10  10  -4   12.96    2.51
  10  10  -4    6.13    2.50
 -10  10   4   16.03    4.90
  10  10  -4   12.35    5.35
 -10  10   4    8.92    4.57
  -9  10   4    8.38    4.22
  -9  10   4    6.48    3.81
   9  10  -4   12.07    3.17
   9  10  -4    2.06    2.90
   9  10  -4    5.63    4.15
   8  10  -4    4.52    3.13
   8  10  -4   12.39    4.08
  -8  10   4    3.08    3.66
   8  10  -4    9.41    3.55
  -8  10   4    2.50    3.30
   7  10  -4   17.83    4.51
  -7  10   4   13.48    4.12
   7  10  -4   14.10    3.63
   7  10  -4   23.53    3.95
  -7  10   4   14.12    3.85
  -6 -10   4   -2.53    3.62
  -6  10   4   -2.16    3.03
   6  10  -4    4.92    3.01
   6  10  -4    0.24    2.90
  -6  10   4    6.55    2.96
   6  10  -4    4.12    3.09
  -5 -10   4   17.18    4.45
  -5  10   4   15.26    4.32
  -5  10   4   19.26    4.02
   5  10  -4   34.30    5.52
   5  10  -4   20.55    4.45
   5  10  -4   27.23    4.95
  -4 -10   4    4.46    3.03
   4  10  -4    1.53    2.77
   4  10  -4    4.91    2.76
   4  10  -4    4.26    2.57
  -4  10   4   -0.65    3.11
  -4  10   4    1.36    2.64
  -3 -10   4   66.27    8.99
  -3  10   4   74.24    9.12
  -3  10   4   83.19    9.85
   3  10  -4   87.53    9.15
   3  10  -4   85.77    8.93
   3  10  -4   84.28    9.50
  -2 -10   4   70.87    8.54
  -2  10   4   69.40    8.26
   2  10  -4   67.97    8.61
  -2  10   4   81.51    9.25
   2  10  -4   68.68    8.35
  -1 -10   4   37.66    6.71
  -1  10   4   61.77    8.05
   1  10  -4   59.49    7.55
  -1  10   4   53.07    7.00
   1  10  -4   56.42    7.03
   0  10  -4   21.16    4.37
   0  10   4   30.11    4.96
   0  10   4   30.52    4.58
   0  10   4   28.73    5.32
   1  10   4  266.25   25.12
   1  10   4  267.47   24.55
  -1  10  -4  269.11   24.66
   1  10   4  280.30   24.29
   2  10   4    0.52    2.10
   2  10   4    2.07    2.27
   2  10   4    3.94    3.18
  -2  10  -4    3.65    2.65
  -3 -10  -4   15.32    3.95
   3  10   4    5.35    4.05
  -3  10  -4   13.02    3.86
   3  10   4   13.78    3.35
   3  10   4   16.73    3.53
  -4 -10  -4    5.96    3.35
   4  10   4   -0.08    2.51
   4  10   4    2.91    2.41
  -4  10  -4    1.79    2.85
   4  10   4    0.84    3.47
  -5 -10  -4    1.43    3.63
   5  10   4    3.39    2.57
   5  10   4    2.96    2.87
  -5  10  -4    4.22    3.18
   5  10   4    3.39    3.91
  -6 -10  -4   24.33    5.62
   6  10   4   28.88    6.01
   6  10   4   19.41    3.92
   6  10   4   27.06    4.71
  -6  10  -4   19.44    4.63
   7  10   4   12.35    3.52
  -7  10  -4   14.87    4.61
   7  10   4   10.20    4.18
   7  10   4   19.26    5.54
  -8 -10  -4   -3.31    4.83
  -8  10  -4    0.94    3.92
   8  10   4   -4.22    2.88
   8  10   4   -4.70    4.97
   8  10   4    5.15    4.00
  -9 -10  -4   17.28    6.74
   9  10   4   29.96    6.28
  -9  10  -4   40.11    6.43
   9  10   4   22.26    4.46
   9  10   4   36.12    6.14
   9  11  -4   42.82    7.35
   9  11  -4   50.06    8.07
   9  11  -4   31.96    5.73
  -9  11   4   36.61    7.05
  -9  11   4   51.94    8.99
   8  11  -4    7.40    4.25
   8  11  -4   -5.34    3.49
  -8  11   4    4.62    4.02
  -8  11   4    2.00    4.30
   8  11  -4   -1.20    3.80
  -7  11   4    2.58    3.40
   7  11  -4    0.88    3.80
   7  11  -4    0.81    3.64
  -7  11   4   -2.81    3.79
   7  11  -4   -1.11    3.80
   6  11  -4    8.83    3.78
  -6  11   4   -3.08    3.96
   6  11  -4    1.27    3.56
  -6  11   4    0.68    3.18
   6  11  -4    1.85    3.38
  -5  11   4   75.68    9.13
  -5  11   4   67.47   10.01
   5  11  -4   66.27    9.49
   5  11  -4   79.88    9.09
   5  11  -4   76.22    9.49
   4  11  -4   63.40    8.70
   4  11  -4   51.67    8.54
   4  11  -4   78.88    8.18
  -4  11   4   48.31    7.91
  -4  11   4   66.28    9.17
   3  11  -4  104.88   11.67
   3  11  -4  114.64   11.56
  -3  11   4   96.14   11.48
  -3  11   4  106.23   12.15
   3  11  -4  105.87   11.72
   2  11  -4   15.96    4.29
  -2  11   4   20.69    4.87
  -2  11   4   12.99    3.93
   2  11  -4   21.81    4.67
  -1  11   4  325.38   30.80
   1  11  -4  345.90   31.31
   1  11  -4  355.36   30.94
   0  11   4  110.36   12.99
   0  11   4  115.19   12.34
   0  11  -4  117.91   12.44
   0  11   4  117.65   11.63
   1  11   4    5.81    3.01
  -1  11  -4    5.81    3.17
   1  11   4    6.74    3.15
   1  11   4    6.58    3.66
   2  11   4   35.93    6.60
   2  11   4   39.69    5.65
   2  11   4   30.96    5.87
  -2  11  -4   41.58    6.87
   3  11   4   17.27    5.30
   3  11   4   24.33    4.44
   3  11   4   16.81    4.28
  -3  11  -4   28.91    5.32
   4  11   4   10.41    4.61
   4  11   4   18.78    4.21
  -4  11  -4   18.02    4.61
  -5 -11  -4    9.04    4.06
   5  11   4   13.94    3.61
   5  11   4   14.65    5.11
  -5  11  -4   14.69    4.54
   5  11   4   19.23    4.20
  -6 -11  -4   55.16    9.22
   6  11   4   62.16   10.73
   6  11   4   53.30    7.74
   6  11   4   61.54    8.05
  -7 -11  -4   -0.11    4.53
   7  11   4    1.72    3.34
  -7  11  -4   -2.73    4.51
   7  11   4    1.53    5.70
   7  11   4   -0.18    4.01
  -8 -11  -4   33.32    7.47
   8  11   4   42.21    7.65
  -8  11  -4   44.26    7.52
   8  11   4   35.96    5.90
   8  11   4   33.95    6.61
   8  12  -4   15.74    5.52
   8  12  -4    7.48    5.58
   8  12  -4   -0.54    4.31
  -8  12   4   -2.57    4.78
  -8  12   4    1.59    5.87
   7  12  -4   12.22    4.48
   7  12  -4    4.93    4.81
  -7  12   4    4.24    4.65
  -7  12   4   11.86    5.81
   7  12  -4   10.26    5.30
  -6  12   4    4.46    4.40
   6  12  -4   14.01    4.66
  -6  12   4    9.27    5.18
   6  12  -4   13.78    5.15
   6  12  -4    7.86    4.16
   5  12  -4   11.01    4.40
  -5  12   4   15.81    5.19
   5  12  -4   14.80    5.12
  -4  12   4   19.15    5.42
   4  12  -4   32.18    5.60
  -4  12   4   17.98    4.89
   4  12  -4   18.72    5.08
   4  12  -4   24.48    5.97
   3  12  -4  301.43   29.76
  -3  12   4  317.83   29.69
   3  12  -4  354.49   29.68
  -3  12   4  335.51   30.57
   3  12  -4  310.58   29.90
  -2  12   4  148.82   16.15
  -2  12   4  149.49   15.34
   2  12  -4  135.04   15.47
   2  12  -4  156.97   15.66
   1  12  -4    1.06    3.51
  -1  12   4    5.88    3.28
  -1  12   4    0.02    3.18
  -1  12   4   -1.20    3.76
   1  12  -4    4.78    3.73
   0  12   4    0.98    4.17
   0  12   4   -3.62    3.08
   0  12  -4   -2.09    3.57
   0  12  -4   -2.91    3.45
   0  12   4   -2.15    2.89
   1  12   4  200.19   20.77
   1  12   4  208.50   19.62
  -1  12  -4  206.84   20.40
   1  12   4  222.66   20.36
   2  12   4   36.93    6.45
   2  12   4   35.09    6.00
   2  12   4   36.05    7.22
  -2  12  -4   35.96    6.30
  -3  12  -4   73.59    9.60
   3  12   4   58.65    8.64
   3  12   4   70.75    8.37
   3  12   4   71.71   11.35
  -4  12  -4    3.30    4.76
   4  12   4   11.22    3.97
   4  12   4    5.49    3.59
   4  12   4   11.46    5.36
   5  12   4   57.46    8.77
   5  12   4   81.40   11.43
   5  12   4   66.52    9.08
  -5  12  -4   72.88   10.92
  -6  12  -4   87.69   11.74
   6  12   4   65.99    9.01
   6  12   4   55.13    8.99
  -7  12  -4    8.00    5.85
   7  12   4   -3.33    4.60
   7  12   4    5.57    3.75
   8  12   4   15.24    4.89
   7  13  -4   58.92   10.16
  -7  13   4   45.84    8.73
  -7  13   4   57.81   10.34
   7  13  -4   71.70   10.73
   7  13  -4   79.22   10.74
   6  13  -4  104.54   12.04
  -6  13   4   56.34   11.38
   6  13  -4   96.50   10.79
   6  13  -4   68.26   11.07
  -6  13   4   76.31   13.41
   5  13  -4    0.07    4.39
  -5  13   4    6.26    5.97
   5  13  -4   -0.05    4.54
  -4  13   4  100.74   13.64
   4  13  -4  108.04   11.48
  -4  13   4   91.21   12.01
   4  13  -4   79.65   11.89
   3  13  -4  112.18   12.32
   3  13  -4   98.30   12.72
  -3  13   4   96.73   13.77
  -3  13   4  102.51   12.77
  -2  13   4   72.58   10.15
   2  13  -4   65.32   10.39
  -2  13   4   69.89   11.11
  -1  13   4   29.72    6.20
  -1  13   4   38.38    6.42
   1  13  -4   34.85    7.00
   1  13  -4   49.88    8.41
  -1  13   4   41.25    7.58
   0  13   4   92.32    9.64
   0  13   4   78.89   10.21
   0  13   4   77.31   11.27
   0  13  -4   65.36   10.49
   0  13  -4   81.44   10.66
   1  13   4  307.56   27.51
  -1  13  -4  272.96   26.69
   1  13   4  256.52   26.03
   1  13   4  290.01   25.82
  -1  13  -4  272.86   26.53
   3  13   4   30.58    6.02
   3  13   4   28.53    5.91
  -3  13  -4   35.15    6.70
   3  13   4   47.15    7.90
   4  13   4   23.00    5.38
   4  13   4   26.97    6.74
   4  13   4   18.17    5.26
   6  13   4   24.62    5.77
   6  13   4   35.47    6.98
   6  13   4   31.50    7.10
  -7  13  -4   56.56    9.06
   7  13   4   38.01    6.83
   6  14  -4   40.22    7.06
  -6  14   4   24.64    7.73
   6  14  -4   21.34    6.68
  -6  14   4   10.26    7.09
   6  14  -4   40.93    7.28
  -5  14   4   37.50    8.39
   5  14  -4   44.42    8.19
   5  14  -4   41.49    8.09
   5  14  -4   51.46    7.99
  -5  14   4   54.01    9.61
   4  14  -4   58.41   10.05
  -4  14   4   43.50    8.96
   4  14  -4   64.83    9.15
  -4  14   4   38.98    8.37
   4  14  -4   40.71    7.38
  -3  14   4   34.33    6.57
  -3  14   4   29.33    7.37
   3  14  -4   31.97    6.26
   3  14  -4   27.55    6.58
   3  14  -4   27.16    6.90
   2  14  -4   67.98    9.50
   2  14  -4   70.31   10.73
  -2  14   4   63.88   11.51
  -2  14   4   52.16    9.86
   2  14  -4   63.94   11.04
  -1  14   4    1.75    4.08
  -1  14   4   -2.16    4.79
  -1  14   4    2.71    4.55
   1  14  -4    2.38    4.73
   1  14  -4    1.97    4.82
   0  14   4   -0.41    4.32
   0  14  -4   -1.99    4.87
   0  14   4    5.95    5.45
   0  14   4    7.05    5.01
   0  14  -4   -0.37    4.97
  -1  14  -4   -8.17    4.74
   1  14   4   -0.91    4.34
   1  14   4    6.68    4.94
  -1  14  -4   -6.95    4.87
   1  14   4    7.33    4.45
   2  14   4    3.64    4.48
  -2  14  -4   10.24    5.46
   2  14   4   -2.21    4.91
   2  14   4    6.38    4.48
  -2  14  -4   -1.47    4.74
   3  14   4   38.05    7.17
  -3  14  -4   26.39    6.84
   3  14   4   27.22    6.57
  -3  14  -4   36.78    7.65
   3  14   4   27.19    6.01
   4  14   4    2.01    5.02
  -4  14  -4    1.70    4.92
   4  14   4    4.78    5.06
   4  14   4  -10.23    5.86
  -5  14  -4    0.83    5.94
   5  14   4    5.80    6.97
   5  14   4   -0.88    5.22
   5  14   4    5.17    5.35
   5  15  -4    3.36    9.40
  -5  15   4   16.32    8.27
  -5  15   4   17.47    7.52
   5  15  -4   24.00    6.64
   5  15  -4   11.42    6.57
  -4  15   4   10.71    6.56
   4  15  -4   -0.48    6.27
   4  15  -4   -2.62    6.21
   4  15  -4    6.74    6.36
  -4  15   4   12.24    7.25
  -3  15   4   -6.48    5.92
   3  15  -4    7.41    5.58
   3  15  -4   11.69    6.42
   3  15  -4    9.52    5.76
  -3  15   4    3.65    6.73
   2  15  -4    6.73    5.77
  -2  15   4    8.70    6.10
  -2  15   4    6.77    5.56
  -2  15   4   -1.57    6.65
   2  15  -4   10.26    5.91
   1  15  -4   47.48    9.21
  -1  15   4   60.51    9.96
  -1  15   4   49.22    8.89
   1  15  -4   47.19    8.69
  -1  15   4   49.63    9.63
   0  15  -4   18.08    6.54
   0  15   4    3.33    6.18
   0  15   4   -0.96    5.13
   0  15   4   10.65    5.87
   0  15  -4   14.00    6.12
  -1  15  -4   -4.14    5.82
   1  15   4   -0.32    5.40
   1  15   4   -6.66    5.14
   1  15   4  -11.19    6.12
  -1  15  -4   -5.24    6.11
   2  15   4   69.49   11.88
   2  15   4   90.53   12.02
   2  15   4   98.22   12.67
  -2  15  -4  104.63   13.13
  -2  15  -4   62.31   11.49
   3  15   4    6.36    5.85
  -3  15  -4    5.31    6.42
   3  15   4   13.87    6.63
  -3  15  -4    0.33    6.50
   3  15   4   -8.83    5.05
  -4  15  -4   10.16    7.45
   4  15   4    4.95    7.34
   4  15   4    3.10    5.97
  -4  15  -4   11.15    6.86
  -2  16   4   16.83    8.01
   2  16  -4   32.69    9.16
  -2  16   4   34.27    8.57
  -2  16   4   52.18   10.27
  -1  16   4   13.77    6.77
  -1  16   4    0.03    8.56
   1  16  -4   17.69    7.26
   1  16  -4    5.62   10.40
  -1  16   4   -0.44    7.21
   0  16   4    2.57    6.93
   0  16   4    8.93    7.56
   0  16  -4   23.06    7.42
   0  16  -4    8.99    7.50
   0  16   4   -1.60    7.34
   1  16   4   25.84    8.51
  -1  16  -4    8.17    9.03
   1  16   4   34.25    9.42
  -1  16  -4   25.01    8.39
 -12   0   5    6.31    3.65
 -11   0   5   -1.25    2.66
 -11   0   5   -3.47    2.00
 -10   0   5   -1.09    1.51
 -10   0   5   -2.10    1.94
  -9   0   5   -2.46    1.63
  -9   0   5    0.22    1.08
  -8   0   5   -0.45    0.80
  -8   0   5   -1.69    1.28
  -7   0   5    0.36    1.18
  -7   0   5    0.37    0.64
  -6   0   5   -0.30    0.90
  -6   0   5    0.37    0.55
  -5   0   5    1.64    0.60
  -5   0   5    3.08    0.87
  -4   0   5   -0.36    0.46
   4   0  -5    0.66    0.50
  -4   0   5    0.29    0.52
   3   0  -5    0.06    0.31
  -3   0   5    0.26    0.55
   3   0  -5    0.39    0.35
   2   0  -5    0.15    0.50
  -2   0   5    0.28    0.59
  -1   0   5    1.77    0.78
   1   0  -5    0.82    0.72
   0   0   5    1.58    0.82
   0   0  -5    1.08    0.59
  -1   0  -5    0.42    0.62
   1   0   5    1.93    0.82
  -1   0  -5    1.17    0.73
  -2   0  -5    0.44    0.80
   2   0   5    1.15    0.74
  -2   0  -5    0.50    0.73
   3   0   5    0.04    0.72
  -3   0  -5    0.46    0.81
  -3   0  -5    0.01    0.96
   4   0   5    0.06    0.67
  -4   0  -5   -0.10    0.81
  -4   0  -5   -0.51    1.23
   5   0   5    1.05    0.70
  -5   0  -5    0.71    1.35
  -5   0  -5    1.22    0.98
  -6   0  -5   -0.02    1.56
  -6   0  -5    1.22    1.17
  -7   0  -5   -1.21    1.82
  -7   0  -5    0.71    1.18
  -8   0  -5    0.59    1.40
  -8   0  -5   -3.68    2.09
  -9   0  -5   -2.55    2.87
  -9   0  -5    1.36    1.70
 -10   0  -5    0.61    1.90
 -11   0  -5    1.85    2.81
 -11   0  -5    2.13    3.99
 -12  -1   5    9.61    4.14
 -12   1   5    7.64    3.94
 -11  -1   5   21.47    3.96
 -11  -1   5   32.39    5.36
 -11   1   5   29.31    4.57
 -11   1   5   26.18    3.87
 -10  -1   5   18.82    3.36
 -10  -1   5   18.03    3.24
 -10   1   5   20.57    3.38
 -10   1   5   22.76    2.93
  -9  -1   5   97.83    9.72
  -9  -1   5  104.08   10.01
  -9   1   5  108.42    9.11
  -9   1   5  103.99    9.84
  -8  -1   5  134.90   12.18
  -8  -1   5  124.07   11.91
  -8   1   5  133.19   12.05
  -8   1   5  141.51   11.47
  -7  -1   5  183.36   17.11
  -7  -1   5  181.14   16.93
  -7   1   5  188.67   17.01
  -7   1   5  208.29   16.60
   7   1  -5  216.43   17.15
  -6  -1   5   19.27    2.77
  -6  -1   5   22.93    2.67
  -6   1   5   23.98    2.73
  -6   1   5   26.06    2.31
   6   1  -5   24.74    2.82
  -5  -1   5  685.77   64.11
  -5  -1   5  757.70   64.16
  -5   1   5  767.68   63.94
   5   1  -5  835.84   64.18
  -5   1   5  764.28   64.05
  -4  -1   5  929.54   91.06
  -4  -1   5 1132.76   91.26
   4   1  -5 1115.14   90.97
  -4   1   5 1117.21   91.01
  -4   1   5 1093.63   91.07
   4   1  -5 1129.60   91.12
  -3  -1   5  230.89   17.93
  -3   1   5  192.43   17.48
  -3   1   5  225.40   17.76
   3   1  -5  186.16   17.61
  -2  -1   5   58.32    5.09
  -2   1   5   46.31    4.89
   2   1  -5   58.35    5.02
   1  -1  -5  189.55   16.89
  -1   1   5  209.72   16.91
   1   1  -5  196.67   16.91
  -1   1   5  191.32   16.58
   0  -1  -5  490.80   42.62
   0  -1  -5  484.66   42.83
   0  -1   5  529.65   42.90
   0   1   5  523.32   42.81
   0   1   5  461.65   42.56
   0   1  -5  549.49   42.84
  -1  -1  -5    4.55    1.13
  -1  -1  -5    4.56    1.11
   1  -1   5    4.76    1.13
   1   1   5    4.60    1.00
  -1   1  -5    5.73    1.13
   1   1   5    5.48    1.12
  -2  -1  -5   41.44    4.23
   2  -1   5   38.65    4.10
  -2  -1  -5   45.95    4.32
  -2   1  -5   37.48    4.00
   2   1   5   38.34    4.06
   2   1   5   42.78    4.14
  -2   1  -5   46.88    4.18
  -3  -1  -5   38.20    3.77
   3  -1   5   29.56    3.40
  -3  -1  -5   31.50    3.70
   3   1   5   35.42    3.50
  -3   1  -5   37.11    3.57
   3   1   5   29.84    3.58
  -3   1  -5   30.92    3.51
  -4  -1  -5   -0.10    1.18
  -4  -1  -5   -0.40    0.87
   4  -1   5   -0.76    0.59
  -4   1  -5    0.06    0.97
   4   1   5    1.37    1.20
  -4   1  -5    0.99    0.81
   4   1   5    2.46    0.93
  -5  -1  -5   67.26    6.45
  -5  -1  -5   62.01    6.67
  -5   1  -5   63.22    6.50
   5   1   5   62.47    6.60
   5   1   5   65.59    6.08
  -5   1  -5   70.70    6.31
  -6  -1  -5   50.78    6.06
  -6  -1  -5   59.75    5.89
  -6   1  -5   57.48    6.08
   6   1   5   53.23    5.17
   6   1   5   54.67    5.39
  -6   1  -5   67.02    5.75
  -7  -1  -5  131.02   11.91
  -7  -1  -5  132.07   12.42
  -7   1  -5  123.72   12.14
  -7   1  -5  130.61   11.71
  -8  -1  -5    4.89    2.65
  -8  -1  -5    3.02    1.78
  -8   1  -5    2.82    2.34
  -8   1  -5    6.09    1.65
  -9  -1  -5   66.76    8.03
  -9  -1  -5   67.17    7.32
  -9   1  -5   61.86    7.75
  -9   1  -5   69.44    6.94
 -11  -1  -5   18.25    4.25
 -11  -1  -5   31.32    5.65
 -11   1  -5   23.68    3.87
 -11   1  -5   27.55    5.21
 -12  -2   5   12.31    4.28
 -12   2   5   13.70    4.14
 -11  -2   5   35.20    6.41
 -11  -2   5   37.20    6.35
 -11   2   5   40.39    4.21
 -11   2   5   41.37    5.90
 -10  -2   5   14.32    3.50
 -10  -2   5   12.08    2.99
 -10   2   5   14.42    1.91
 -10   2   5   19.74    3.03
  -9  -2   5    5.71    2.44
  -9  -2   5    6.41    2.23
  -9   2   5    6.45    0.99
  -9   2   5    2.88    1.80
   9   2  -5    8.39    2.24
  -8  -2   5   28.90    4.07
  -8  -2   5   29.21    4.12
   8   2  -5   36.43    4.13
  -8   2   5   29.61    3.80
  -8   2   5   34.55    2.92
  -7  -2   5   41.99    4.36
  -7  -2   5   34.17    4.22
   7   2  -5   41.13    4.25
  -7   2   5   39.47    3.40
  -7   2   5   33.20    3.93
  -6  -2   5  267.64   23.15
  -6  -2   5  242.44   23.13
   6   2  -5  297.71   23.16
  -6   2   5  262.34   22.67
  -6   2   5  273.93   22.92
  -5  -2   5    0.27    0.79
  -5  -2   5   -0.13    0.81
   5   2  -5    1.10    0.40
  -5   2   5    2.19    0.76
   5   2  -5    1.10    0.90
  -5   2   5    1.98    0.57
  -4  -2   5    0.19    0.70
   4   2  -5    0.62    0.74
   4   2  -5    0.94    0.59
  -4   2   5    1.32    0.54
   4   2  -5    1.57    0.68
  -4   2   5    0.68    0.47
  -3  -2   5  141.65   12.14
   3   2  -5  135.64   11.87
  -3   2   5  135.00   11.89
   2  -2  -5  261.72   26.21
  -2  -2   5  321.73   26.51
   2   2  -5  345.88   26.39
  -2   2   5  309.98   26.32
  -1  -2   5  359.44   28.35
   1  -2  -5  308.17   28.15
  -1   2   5  290.82   27.86
  -1   2   5  337.76   28.18
   1   2  -5  361.95   28.22
   0  -2   5  184.34   15.96
   0  -2  -5  170.00   15.66
   0  -2  -5  187.23   15.94
   0   2   5  178.37   15.64
   0   2   5  178.77   15.84
   0   2  -5  201.89   15.91
  -1  -2  -5  363.97   30.99
   1  -2   5  358.06   31.11
  -1  -2  -5  394.47   31.23
  -1   2  -5  376.78   31.06
   1   2   5  327.22   30.99
   1   2   5  369.57   30.94
  -2  -2  -5   89.77    8.56
   2  -2   5   83.10    8.39
  -2  -2  -5   91.49    8.51
   2   2   5   92.74    8.39
   2   2   5  101.87    8.48
  -2   2  -5  100.88    8.47
  -3  -2  -5  672.38   59.53
  -3  -2  -5  663.40   59.51
   3   2   5  656.97   59.37
   3   2   5  751.65   59.38
  -3   2  -5  768.85   59.40
  -4  -2  -5  162.58   15.32
  -4  -2  -5  166.98   15.46
  -4   2  -5  161.20   15.16
   4   2   5  182.49   15.13
  -4   2  -5  189.49   15.17
  -5  -2  -5 1028.09   87.33
  -5  -2  -5 1001.34   87.13
   5   2   5 1034.02   87.13
  -5   2  -5 1073.74   86.90
   5   2   5 1145.29   86.87
  -5   2  -5  986.12   87.03
   5   2   5  950.23   87.17
  -6  -2  -5  225.79   19.43
  -6  -2  -5  195.08   19.01
   6   2   5  228.32   18.61
   6   2   5  198.10   18.85
  -6   2  -5  238.55   18.83
  -6   2  -5  203.88   19.03
   6   2   5  220.13   19.18
  -7  -2  -5  139.96   12.52
  -7  -2  -5  116.14   11.76
  -7   2  -5  143.32   11.54
  -7   2  -5  127.78   12.07
   7   2   5  121.37   10.83
   7   2   5  139.58   12.06
   7   2   5  112.51   10.85
  -8  -2  -5   88.13    9.01
  -8  -2  -5   76.94    8.42
  -8   2  -5   84.17    7.84
  -8   2  -5   77.66    8.45
  -9  -2  -5    5.06    3.30
  -9  -2  -5    3.93    2.08
  -9   2  -5    0.79    2.66
  -9   2  -5    2.78    1.69
 -10  -2  -5   31.53    5.25
 -10   2  -5   48.55    5.47
 -11  -2  -5   -4.44    4.21
 -11  -2  -5   -1.51    3.33
 -11   2  -5   -0.69    2.36
 -12  -3   5   95.73   11.91
 -12   3   5  103.21   10.94
 -11  -3   5   76.12    9.70
 -11  -3   5   77.72    9.31
 -11   3   5   79.31    8.53
 -10  -3   5    7.71    2.90
 -10  -3   5    6.93    3.03
 -10   3   5    9.47    2.25
  10   3  -5    8.60    2.53
  -9  -3   5   39.13    5.53
   9   3  -5   46.44    5.45
  -9   3   5   50.69    5.14
  -8  -3   5   41.02    5.27
  -8  -3   5   37.17    5.46
  -8   3   5   47.75    4.14
  -8   3   5   50.58    4.88
   8   3  -5   52.79    5.36
  -7  -3   5   72.25    7.88
  -7  -3   5   75.78    7.70
  -7   3   5   77.15    6.95
  -7   3   5   85.86    7.40
   7   3  -5   89.06    7.81
  -6  -3   5   44.57    5.30
  -6  -3   5   48.51    5.11
   6   3  -5   53.65    5.18
   6   3  -5   51.46    4.41
  -6   3   5   53.75    4.80
  -6   3   5   49.07    4.57
  -5  -3   5  277.76   24.16
   5   3  -5  305.85   23.98
   5   3  -5  261.65   23.74
  -5   3   5  269.67   23.64
  -4  -3   5  615.95   51.25
   4   3  -5  553.20   51.02
   4   3  -5  645.66   51.02
  -4   3   5  598.79   50.86
  -3  -3   5  333.49   29.37
  -3   3   5  306.62   29.06
   3   3  -5  337.31   29.13
   3   3  -5  391.54   29.22
   2  -3  -5   98.50    9.39
  -2  -3   5   93.47    9.65
  -2   3   5  113.46    9.54
   2   3  -5  121.93    9.62
  -1  -3   5  684.30   64.96
   1  -3  -5  709.64   64.85
   1   3  -5  858.57   64.96
  -1   3   5  858.30   64.96
  -1   3   5  737.18   64.60
   0  -3  -5  588.37   48.75
   0  -3   5  583.99   49.03
   0  -3  -5  493.56   48.89
   0   3   5  575.33   48.69
   0   3   5  620.78   48.96
   0   3  -5  604.86   48.94
  -1  -3  -5  402.14   34.02
  -1  -3  -5  399.15   33.80
   1  -3   5  383.87   33.92
   1   3   5  388.34   33.86
  -1   3  -5  413.82   33.90
   1   3   5  397.59   33.72
  -2  -3  -5    7.91    1.66
  -2  -3  -5    6.59    1.54
   2  -3   5    3.36    1.14
   2   3   5    4.87    1.21
  -2   3  -5    6.29    1.31
   2   3   5    6.78    1.45
  -3  -3  -5  318.18   29.03
  -3  -3  -5  334.50   29.11
   3   3   5  358.96   28.89
  -3   3  -5  349.40   28.90
   3   3   5  322.84   28.87
  -4  -3  -5  422.50   36.63
  -4  -3  -5  400.08   36.55
   4   3   5  405.51   36.38
   4   3   5  462.31   36.32
  -4   3  -5  436.37   36.31
  -5  -3  -5  119.33   11.68
  -5  -3  -5  111.91   11.39
  -5   3  -5  116.00   11.21
   5   3   5  124.26   11.38
   5   3   5  140.03   11.11
  -5   3  -5  130.46   11.14
   5   3   5  116.43   11.61
  -6  -3  -5   36.51    4.78
  -6  -3  -5   36.91    5.19
   6   3   5   33.99    4.73
  -6   3  -5   32.47    4.39
   6   3   5   40.55    4.77
  -6   3  -5   40.79    4.27
   6   3   5   44.53    4.19
  -7  -3  -5   13.73    2.90
  -7  -3  -5   13.96    3.58
   7   3   5   13.97    2.22
  -7   3  -5   16.40    3.19
   7   3   5   15.14    2.78
  -7   3  -5   19.04    2.76
   7   3   5   17.26    3.23
  -8  -3  -5  123.48   13.04
  -8  -3  -5  137.76   13.66
  -8   3  -5  139.03   13.19
   8   3   5  144.17   13.25
  -8   3  -5  148.16   12.56
  -9  -3  -5   22.26    5.28
  -9  -3  -5   19.38    3.87
  -9   3  -5   20.71    4.31
   9   3   5   19.51    3.96
  -9   3  -5   21.90    3.50
 -10  -3  -5    1.89    3.78
 -10  -3  -5    6.14    3.10
 -10   3  -5    1.10    2.06
 -11  -3  -5   50.36    8.82
 -11  -3  -5   59.43    9.39
 -11   3  -5   55.23    6.54
 -11   3  -5   44.78    7.88
 -12  -4   5   16.53    5.20
 -12   4   5   11.37    4.29
 -11  -4   5   47.69    7.57
 -11  -4   5   38.45    6.62
 -11   4   5   39.57    6.07
  11   4  -5   48.71    6.23
 -10  -4   5   99.03   11.01
 -10  -4   5   97.00   10.26
 -10   4   5   97.51    8.41
  10   4  -5   91.60    9.74
 -10   4   5  100.73    9.48
  -9  -4   5   41.83    6.33
  -9  -4   5   46.67    5.81
   9   4  -5   54.18    5.64
  -9   4   5   41.81    4.12
  -9   4   5   40.80    5.05
  -8  -4   5   12.27    3.03
  -8  -4   5   12.63    2.90
  -8   4   5   13.15    2.22
  -8   4   5   14.34    1.84
   8   4  -5   11.57    2.65
  -7   4   5   10.58    1.80
   7   4  -5   12.01    2.30
  -7   4   5    8.46    1.37
  -6  -4   5   14.53    2.93
   6   4  -5   21.39    2.95
  -6   4   5   20.29    2.26
   6   4  -5   17.38    2.29
  -5  -4   5   18.13    3.32
   5   4  -5   26.96    3.12
  -5   4   5   22.99    2.64
   5   4  -5   21.79    2.85
   5   4  -5   26.77    2.84
  -4  -4   5    7.76    1.86
   4   4  -5    6.91    1.45
   4   4  -5    7.88    1.63
  -4   4   5    8.93    1.53
   4   4  -5    6.97    1.54
  -3  -4   5    2.27    1.34
  -3   4   5    2.01    0.87
   3   4  -5   -0.15    0.82
  -2  -4   5  210.37   19.30
   2  -4  -5  194.55   18.91
  -2   4   5  232.05   19.12
   2   4  -5  243.99   19.21
  -1  -4   5  196.35   17.18
   1  -4  -5  175.03   16.90
  -1   4   5  193.71   16.70
  -1   4   5  195.25   16.99
   1   4  -5  211.84   17.06
   0  -4   5  687.19   67.08
   0  -4  -5  820.71   67.18
   0   4   5  818.32   66.84
   0   4  -5  836.53   67.13
   0   4   5  806.04   67.10
  -1  -4  -5  675.15   54.07
   1  -4   5  580.92   54.12
  -1  -4  -5  597.10   54.22
   1   4   5  646.57   54.15
   1   4   5  668.19   53.98
  -1   4  -5  663.59   54.17
  -2  -4  -5   33.40    3.88
  -2  -4  -5   36.68    4.13
   2  -4   5   26.93    3.75
  -2   4  -5   39.28    4.00
   2   4   5   37.81    3.81
   2   4   5   36.41    3.87
   3  -4   5   86.58    9.19
  -3  -4  -5  110.10    9.62
  -3  -4  -5  103.28    9.67
  -3   4  -5  110.43    9.47
   3   4   5   94.02    9.38
   3   4   5  109.00    9.41
  -4  -4  -5  249.25   23.92
  -4  -4  -5  269.37   23.97
   4   4   5  258.02   23.69
   4   4   5  295.94   23.68
  -4   4  -5  290.72   23.73
  -5  -4  -5   -1.30    1.33
  -5  -4  -5    1.68    1.85
  -5   4  -5   -0.06    1.07
   5   4   5    0.89    1.11
   5   4   5   -1.55    1.65
   5   4   5    0.51    1.60
  -6  -4  -5  101.35   10.03
  -6  -4  -5   81.91    9.65
  -6   4  -5  102.85    9.13
  -6   4  -5   96.00    9.25
   6   4   5   87.64    9.66
   6   4   5  103.49    9.52
   6   4   5  102.85    9.02
  -7  -4  -5   84.57   10.23
  -7  -4  -5  114.51   11.02
  -7   4  -5  103.48    9.73
  -7   4  -5  100.26   10.07
   7   4   5  104.71   10.30
   7   4   5  104.41   10.13
   7   4   5  118.99    9.61
  -8  -4  -5  185.09   17.48
  -8  -4  -5  161.91   17.05
  -8   4  -5  177.29   16.93
   8   4   5  175.22   15.94
   8   4   5  175.07   16.94
   8   4   5  201.06   15.83
  -8   4  -5  201.65   16.38
  -9  -4  -5    3.71    2.95
  -9  -4  -5    7.90    3.68
  -9   4  -5    4.15    3.14
  -9   4  -5    5.64    1.92
   9   4   5    3.15    2.70
 -10  -4  -5  148.47   14.78
 -10  -4  -5  132.79   14.65
  10   4   5  138.09   14.28
 -10   4  -5  149.12   13.40
 -10   4  -5  150.20   14.20
 -11  -4  -5  130.90   15.18
 -11  -4  -5  145.35   15.04
 -11   4  -5  137.94   12.80
 -11   4  -5  124.98   14.02
 -12   5   5   14.53    4.22
  12   5  -5    6.64    3.82
 -11  -5   5   -2.25    4.33
  11   5  -5   -0.53    3.14
 -11   5   5    3.76    1.41
 -11   5   5    1.74    3.09
 -11   5   5    1.81    1.17
 -10  -5   5   11.67    4.16
 -10   5   5   16.12    2.45
 -10   5   5   12.26    2.94
  10   5  -5   13.17    3.39
  -9  -5   5   47.15    6.89
  -9   5   5   39.10    4.50
  -9   5   5   48.04    5.32
   9   5  -5   51.84    5.84
  -8  -5   5   68.65    8.73
  -8   5   5   84.82    7.57
  -8   5   5   71.36    7.22
   8   5  -5   90.06    8.19
  -7  -5   5   -0.21    1.99
   7   5  -5    0.62    0.90
  -7   5   5    0.52    0.95
   7   5  -5    2.73    0.96
   7   5  -5    0.68    1.76
  -6  -5   5    1.08    1.89
  -6   5   5    1.77    1.05
   6   5  -5    1.52    1.66
   6   5  -5    0.66    1.02
   6   5  -5    2.73    1.26
   5   5  -5  158.83   14.07
   5   5  -5  149.51   14.03
  -5   5   5  142.18   13.74
   5   5  -5  175.74   13.99
  -4  -5   5   52.92    5.98
   4   5  -5   55.65    5.58
   4   5  -5   60.42    5.76
  -4   5   5   52.96    5.43
   4   5  -5   54.45    5.85
  -3  -5   5    2.29    1.55
   3   5  -5    2.81    1.30
  -3   5   5    6.59    1.42
  -2  -5   5   20.80    3.31
   2  -5  -5   20.98    2.83
  -2   5   5   25.78    3.07
   2   5  -5   26.68    3.18
  -1  -5   5   86.75    8.85
   1  -5  -5   88.73    8.57
   1   5  -5   92.93    8.71
  -1   5   5   94.37    8.37
  -1   5   5   98.59    8.73
   0  -5   5   23.15    3.46
   0  -5  -5   26.69    3.50
   0   5   5   34.79    3.57
   0   5  -5   28.19    3.46
   0   5   5   27.67    3.15
  -1  -5  -5   83.07    8.25
   1  -5   5   73.99    8.12
  -1   5  -5   95.77    8.27
   1   5   5   92.84    7.97
   1   5   5   83.06    8.13
  -2  -5  -5   12.82    2.49
  -2  -5  -5   14.80    2.47
   2  -5   5   11.27    2.15
  -2   5  -5   11.58    2.17
   2   5   5   13.83    2.26
   2   5   5   13.77    2.29
  -3  -5  -5  232.01   19.09
  -3  -5  -5  181.58   19.05
   3  -5   5  181.90   18.70
  -3   5  -5  236.89   19.03
   3   5   5  224.59   18.88
   3   5   5  233.87   18.97
  -4  -5  -5  898.75   80.70
   4  -5   5  826.09   80.06
  -4  -5  -5 1028.58   80.73
   4   5   5  983.34   81.04
  -4   5  -5 1088.55   80.53
   4   5   5  917.28   80.28
   4   5   5  915.12   80.34
  -5  -5  -5   27.61    4.10
  -5  -5  -5   24.09    3.96
   5   5   5   21.74    3.20
  -5   5  -5   21.01    3.46
   5   5   5   27.12    3.60
   5   5   5   18.24    3.61
  -6  -5  -5  369.94   35.60
  -6  -5  -5  408.50   35.80
   6   5   5  379.27   35.72
   6   5   5  405.72   35.38
   6   5   5  446.39   35.10
  -6   5  -5  436.41   35.24
  -7  -5  -5  528.78   51.79
  -7  -5  -5  600.01   52.05
   7   5   5  586.33   51.71
   7   5   5  697.41   51.20
  -7   5  -5  686.09   51.41
   7   5   5  603.01   51.64
  -7   5  -5  502.79   51.29
  -8  -5  -5  110.97   11.50
  -8  -5  -5   92.21   11.07
   8   5   5  106.06   10.26
   8   5   5  100.84   10.74
  -8   5  -5  115.54   10.21
  -8   5  -5  103.07   10.60
   8   5   5  112.45    9.74
  -9  -5  -5   -0.84    3.39
   9   5   5    1.88    2.83
  -9   5  -5   -0.71    2.78
  -9   5  -5    2.81    2.03
 -10  -5  -5   89.79   10.84
 -10  -5  -5   72.09   10.33
  10   5   5   84.64    9.80
 -10   5  -5   88.09    8.53
 -10   5  -5   71.24    9.75
 -11  -5  -5   63.58   10.50
 -11  -5  -5   61.92   10.47
  11   5   5   59.48    8.82
 -11   5  -5   66.26    9.16
 -11   5  -5   58.07    7.30
 -12   6   5   30.98    5.93
  12   6  -5   33.08    5.75
  11   6  -5   -4.06    3.23
 -11   6   5   -1.63    3.03
 -11   6   5   -0.50    1.68
 -11   6   5   -0.86    1.91
 -10  -6   5    1.89    4.22
 -10   6   5    4.98    1.79
  10   6  -5   11.83    3.46
 -10   6   5   11.95    3.03
  -9  -6   5    5.74    3.65
   9   6  -5    6.07    2.67
  -9   6   5   -1.38    1.73
  -9   6   5    1.61    1.43
  -8  -6   5    1.85    2.83
  -8   6   5    0.43    1.32
   8   6  -5   -0.03    0.97
   8   6  -5   -1.31    0.91
   8   6  -5   -0.53    2.16
  -7  -6   5   59.31    8.04
  -7   6   5   67.73    6.86
   7   6  -5   70.57    6.91
   7   6  -5   84.27    7.75
  -6  -6   5  118.76   13.26
   6   6  -5  154.97   13.02
  -6   6   5  141.70   12.51
   6   6  -5  121.93   12.63
   6   6  -5  153.20   12.63
  -5  -6   5   28.85    4.86
   5   6  -5   33.96    4.44
   5   6  -5   36.43    4.49
   5   6  -5   35.39    4.22
  -5   6   5   35.46    4.10
  -4  -6   5   10.36    2.45
  -4   6   5   10.29    2.06
   4   6  -5   12.40    2.36
   4   6  -5   12.14    2.26
  -3  -6   5   32.57    4.51
  -3   6   5   36.50    4.07
   3   6  -5   32.39    4.14
  -2   6   5   25.55    3.30
   2   6  -5   21.22    3.23
   1  -6  -5    2.06    1.22
  -1  -6   5    0.73    1.41
  -1   6   5    2.71    1.26
   1   6  -5    1.18    1.24
  -1   6   5    4.06    1.22
   0  -6  -5   90.99    9.35
   0  -6   5   80.89    9.36
   0   6  -5  103.90    9.52
   0   6   5  113.06    9.53
   0   6   5  108.64    9.17
  -1  -6  -5   60.69    6.44
   1  -6   5   53.52    6.34
   1   6   5   67.41    6.20
  -1   6  -5   66.33    6.48
   2  -6   5  106.64   11.36
  -2  -6  -5  125.77   11.75
  -2  -6  -5  130.30   11.46
  -2   6  -5  130.17   11.61
   2   6   5  123.95   11.49
   2   6   5  128.55   11.36
   3  -6   5  292.40   28.57
  -3  -6  -5  343.22   29.19
  -3  -6  -5  334.24   28.83
  -3   6  -5  316.57   28.76
   3   6   5  350.13   28.70
   3   6   5  351.51   28.80
  -4  -6  -5   -1.37    1.78
   4  -6   5    0.77    1.14
  -4  -6  -5    0.45    1.96
  -4   6  -5    0.55    1.49
   4   6   5   -0.76    2.06
   4   6   5    1.01    1.34
   4   6   5    0.97    1.74
  -5  -6  -5  215.44   19.30
  -5  -6  -5  208.63   19.42
  -5   6  -5  205.67   18.91
   5   6   5  206.45   18.93
   5   6   5  220.31   18.81
   5   6   5  212.62   19.74
  -6  -6  -5  159.85   17.53
  -6  -6  -5  190.47   17.62
  -6   6  -5  195.74   17.12
   6   6   5  183.30   17.79
   6   6   5  195.10   17.21
   6   6   5  201.10   16.89
  -7  -6  -5   90.89   11.17
  -7  -6  -5  102.35   11.25
   7   6   5  121.90   10.22
  -7   6  -5  111.19   10.42
   7   6   5   98.14   11.09
   7   6   5  107.80   10.84
  -8  -6  -5   61.01    9.18
  -8  -6  -5   75.20    9.84
   8   6   5   70.47    8.52
   8   6   5   81.81    7.52
  -8   6  -5   80.51    8.63
   8   6   5   75.47    8.47
  -8   6  -5   79.61    8.10
  -9  -6  -5   33.96    6.50
  -9  -6  -5   36.24    6.18
  -9   6  -5   44.74    5.60
   9   6   5   36.58    4.66
   9   6   5   34.07    5.94
   9   6   5   41.19    4.14
 -10  -6  -5   41.14    7.42
 -10  -6  -5   37.18    7.39
  10   6   5   38.58    6.90
 -10   6  -5   50.04    5.94
 -10   6  -5   43.47    6.60
 -11  -6  -5   17.34    6.31
 -11  -6  -5    5.39    5.33
 -11   6  -5    0.58    4.55
 -11   6  -5    4.57    2.99
  11   6   5   12.88    6.36
  11   7  -5   26.32    5.24
 -11   7   5   19.66    3.49
 -11   7   5   23.56    4.73
 -11   7   5   21.01    3.53
 -10  -7   5    2.06    4.78
 -10   7   5    0.96    2.69
  10   7  -5    5.15    3.35
 -10   7   5    4.10    2.48
 -10   7   5    0.77    2.05
  -9  -7   5   35.26    6.59
  -9   7   5   37.07    5.15
  -9   7   5   32.08    5.04
   9   7  -5   38.23    6.01
   9   7  -5   37.99    3.73
   9   7  -5   45.84    3.82
  -8  -7   5   -1.10    2.87
   8   7  -5   -1.11    1.41
  -8   7   5    1.07    1.72
   8   7  -5    0.20    1.30
   8   7  -5   -4.50    2.28
  -7  -7   5    0.22    2.56
   7   7  -5    1.55    2.37
  -7   7   5    0.73    1.60
   7   7  -5   -0.22    1.65
   7   7  -5    0.17    1.54
  -6  -7   5   19.35    3.97
   6   7  -5   22.18    3.63
   6   7  -5   15.71    2.93
  -6   7   5   17.18    2.84
   6   7  -5   14.61    2.95
  -5  -7   5   -1.36    2.12
   5   7  -5    1.69    1.67
  -5   7   5   -1.10    1.37
   5   7  -5   -2.00    1.43
  -4  -7   5   39.87    5.65
  -4   7   5   43.81    5.13
   4   7  -5   49.92    5.51
   4   7  -5   43.21    5.25
   4   7  -5   43.88    5.39
  -3  -7   5   74.04    8.51
   3   7  -5   79.60    8.23
  -3   7   5   84.06    8.17
   3   7  -5   87.16    8.58
  -2  -7   5   24.14    3.85
   2   7  -5   22.90    3.68
  -1  -7   5    9.84    2.51
  -1   7   5   15.56    2.76
  -1   7   5   16.94    2.69
   1   7  -5   14.84    2.70
   0  -7  -5    1.29    1.26
   0  -7   5   -0.30    1.42
   0   7   5    0.25    1.30
   0   7  -5   -0.46    1.26
  -1  -7  -5   87.69    9.11
   1   7   5   98.14    8.81
  -1   7  -5   89.00    9.04
   1   7   5   94.05    9.10
  -2  -7  -5   50.23    6.18
   2  -7   5   50.94    5.91
   2   7   5   53.99    5.72
  -2   7  -5   61.76    6.17
   2   7   5   51.81    5.87
   3  -7   5  299.95   30.19
  -3  -7  -5  320.71   30.67
   3   7   5  383.29   30.50
   3   7   5  358.18   30.30
   3   7   5  359.44   31.18
  -3   7  -5  374.22   30.59
  -4  -7  -5  214.59   22.04
  -4  -7  -5  252.08   21.95
   4   7   5  245.62   22.58
   4   7   5  246.30   21.68
  -4   7  -5  250.49   21.90
   4   7   5  257.58   21.77
  -5  -7  -5   22.61    4.09
  -5  -7  -5   15.16    3.50
  -5   7  -5   25.62    4.04
   5   7   5   12.76    3.00
   5   7   5   20.55    3.55
   5   7   5   16.34    3.59
  -6  -7  -5  242.24   24.99
  -6  -7  -5  282.72   25.00
   6   7   5  302.86   24.38
   6   7   5  266.51   25.20
   6   7   5  260.58   24.50
  -6   7  -5  294.80   24.68
  -7  -7  -5   88.82   10.48
  -7  -7  -5   68.39   10.35
   7   7   5  108.96    9.26
  -7   7  -5   98.11    9.83
   7   7   5   79.51   10.52
   7   7   5   93.48    9.82
  -8  -7  -5  157.64   16.52
  -8  -7  -5  135.95   16.85
   8   7   5  168.07   16.50
   8   7   5  157.17   16.00
  -8   7  -5  191.70   15.93
   8   7   5  193.46   15.49
  -9  -7  -5   21.09    5.52
  -9  -7  -5   27.19    5.98
   9   7   5   34.54    5.23
  -9   7  -5   29.96    5.26
  -9   7  -5   26.23    4.94
   9   7   5   22.15    5.03
   9   7   5   29.47    4.11
 -10  -7  -5   21.59    5.86
 -10  -7  -5   13.24    5.62
  10   7   5   13.77    4.59
 -10   7  -5   17.87    3.67
 -10   7  -5    8.51    4.57
 -11   8   5   11.60    3.34
 -11   8   5    6.74    4.16
 -11   8   5    1.87    3.12
  11   8  -5    4.62    4.40
 -10   8   5   -5.76    2.75
  10   8  -5    0.81    3.25
 -10   8   5   -5.73    2.83
 -10   8   5    0.13    2.96
  -9  -8   5   81.56   12.11
   9   8  -5  101.88    8.74
   9   8  -5   89.73    8.70
  -9   8   5   86.08    9.85
   9   8  -5   92.82   10.18
  -8  -8   5    4.45    3.78
   8   8  -5   -2.92    2.79
   8   8  -5    3.62    1.91
  -7  -8   5   12.56    4.16
   7   8  -5   12.29    2.83
   7   8  -5    7.32    3.05
   7   8  -5   13.53    2.91
  -6  -8   5   25.53    5.19
   6   8  -5   34.51    5.06
  -6   8   5   27.48    4.35
   6   8  -5   35.99    5.17
   6   8  -5   33.95    4.84
  -5  -8   5   37.14    5.89
   5   8  -5   34.63    4.99
   5   8  -5   35.36    5.19
   5   8  -5   33.87    4.84
  -5   8   5   33.65    4.78
  -4  -8   5   -0.66    2.11
   4   8  -5   -1.12    1.87
   4   8  -5    0.06    2.01
   4   8  -5   -0.83    1.68
  -4   8   5   -0.48    1.64
   3   8  -5  175.24   18.24
   3   8  -5  219.28   18.19
  -3   8   5  199.36   18.06
  -2  -8   5   84.53    9.85
  -2   8   5  107.42    9.91
   2   8  -5  102.65    9.87
  -1   8   5  312.88   26.33
   1   8  -5  287.56   26.63
  -1   8   5  303.85   26.68
   0  -8  -5   70.95    8.17
   0  -8   5   67.91    8.21
   0   8   5   83.00    8.33
   0   8   5   92.91    8.03
   0   8  -5   79.83    8.43
   1  -8   5    2.32    1.85
  -1  -8  -5    2.85    1.97
   1   8   5    5.90    2.00
  -1   8  -5    1.53    2.01
   1   8   5    6.70    2.14
   2  -8   5  307.28   30.91
  -2  -8  -5  331.06   31.22
   2   8   5  375.15   31.82
   2   8   5  367.24   31.16
  -2   8  -5  364.03   31.21
   2   8   5  387.20   30.94
   3  -8   5  656.28   61.93
  -3  -8  -5  685.05   62.43
   3   8   5  732.62   62.83
   3   8   5  702.84   61.95
  -3   8  -5  810.25   62.43
   3   8   5  776.00   62.23
  -4  -8  -5   51.83    7.27
   4   8   5   65.20    8.23
   4   8   5   54.66    6.64
   4   8   5   59.70    6.61
  -4   8  -5   70.07    7.37
  -5  -8  -5   19.86    4.35
  -5  -8  -5   28.39    5.03
   5   8   5   26.79    4.62
   5   8   5   34.08    4.38
   5   8   5   23.13    5.02
  -5   8  -5   27.48    4.44
  -6  -8  -5   88.97   11.12
  -6  -8  -5   95.27   10.73
   6   8   5   91.76   11.30
   6   8   5   96.80   10.01
  -6   8  -5  103.48   10.17
   6   8   5   99.04    9.73
  -7  -8  -5   -0.54    3.68
  -7  -8  -5    1.01    3.53
   7   8   5    3.88    3.04
   7   8   5    1.57    3.75
  -7   8  -5    3.75    2.74
   7   8   5    5.84    2.45
  -8  -8  -5   23.11    5.90
  -8  -8  -5   44.24    6.82
   8   8   5   32.39    5.21
   8   8   5   32.06    5.75
   8   8   5   35.55    5.76
  -8   8  -5   46.66    6.45
  -9  -8  -5   20.73    5.92
   9   8   5   20.71    4.71
  -9   8  -5   25.62    4.90
  -9   8  -5   33.82    4.92
   9   8   5   30.08    5.85
   9   8   5   19.85    3.62
 -10  -8  -5   13.28    6.49
 -10  -8  -5   26.58    6.98
  10   8   5   23.67    6.34
 -10   8  -5   29.51    5.85
 -10   8  -5   39.13    6.53
  10   8   5   25.88    4.17
  10   9  -5   -1.21    1.09
  10   9  -5    0.36    4.06
 -10   9   5   -1.56    3.38
  10   9  -5    0.97    1.27
 -10   9   5    5.14    3.49
 -10   9   5   -2.23    3.57
  -9  -9   5    1.16    4.95
  -9   9   5    2.24    3.41
   9   9  -5    0.66    3.33
  -9   9   5   -0.83    2.79
   9   9  -5   -0.28    2.08
  -8  -9   5   69.86   11.58
   8   9  -5  107.39    9.68
   8   9  -5  112.10   10.66
  -8   9   5   84.87   10.63
   8   9  -5   85.67    9.65
  -8   9   5   89.36    9.94
  -7  -9   5    9.81    3.95
   7   9  -5    9.51    3.22
   7   9  -5    6.57    2.73
  -7   9   5    5.05    2.71
   7   9  -5    9.43    2.95
  -6  -9   5   17.05    4.58
   6   9  -5   27.49    4.52
   6   9  -5   19.07    3.84
   6   9  -5   27.87    4.96
  -6   9   5   27.18    4.85
  -5  -9   5   34.14    6.08
   5   9  -5   40.58    5.95
   5   9  -5   42.82    6.11
  -5   9   5   34.02    5.53
   5   9  -5   46.65    5.83
  -4  -9   5   46.14    7.42
   4   9  -5   60.88    7.18
   4   9  -5   63.62    7.19
   4   9  -5   55.45    7.38
  -4   9   5   59.20    6.98
  -3  -9   5   10.01    3.10
  -3   9   5   10.32    3.00
   3   9  -5    5.34    2.76
   3   9  -5    9.72    2.99
  -2  -9   5   49.93    6.49
   2   9  -5   45.89    6.44
   2   9  -5   44.32    6.20
  -2   9   5   48.18    6.14
  -1  -9   5   83.78    9.84
   1   9  -5  106.68   10.17
  -1   9   5  111.98    9.70
  -1   9   5   84.38    9.71
   0  -9   5  117.66   13.68
   0   9   5  157.57   13.99
   0   9  -5  138.26   13.83
   0   9   5  163.78   13.54
   1  -9   5    8.57    2.75
  -1  -9  -5   14.08    3.24
   1   9   5   15.01    3.10
   1   9   5   17.38    4.23
  -1   9  -5   12.07    3.04
   1   9   5   13.88    3.11
  -2  -9  -5  436.94   39.21
   2  -9   5  397.16   38.84
   2   9   5  467.78   39.87
   2   9   5  461.77   39.08
   2   9   5  480.66   38.82
  -2   9  -5  443.63   39.09
  -3  -9  -5    8.31    3.01
  -3   9  -5    4.84    2.66
   3   9   5    5.49    3.23
   3   9   5   10.94    2.78
   3   9   5    9.41    2.69
  -4  -9  -5    2.61    2.80
   4   9   5    4.59    2.02
   4   9   5    0.87    2.31
   4   9   5   -0.99    3.16
  -4   9  -5    1.79    2.46
  -5  -9  -5   30.01    5.45
   5   9   5   21.40    4.90
   5   9   5   30.72    4.89
   5   9   5   25.58    4.74
  -5   9  -5   34.48    5.67
  -6  -9  -5    2.97    3.67
  -6   9  -5   13.11    3.61
   6   9   5    8.96    3.14
   6   9   5    8.50    4.11
   6   9   5    5.92    2.58
  -7  -9  -5   51.39    8.71
   7   9   5   43.70    6.30
   7   9   5   39.51    7.32
  -7   9  -5   55.48    7.55
   7   9   5   45.97    6.79
  -8  -9  -5    9.67    4.48
  -8  -9  -5    4.26    4.78
   8   9   5   -0.52    2.62
   8   9   5    0.88    4.39
  -8   9  -5    6.73    3.75
   8   9   5    4.22    3.65
  -9  -9  -5  139.22   15.73
   9   9   5  122.77   15.07
  -9   9  -5  150.58   15.16
   9   9   5  163.75   15.59
   9   9   5  151.80   13.97
 -10  10   5  149.17   16.56
  10  10  -5  189.81   14.78
 -10  10   5  144.96   16.70
  10  10  -5  155.81   14.76
  10  10  -5  165.62   16.89
  -9  10   5   10.46    4.12
   9  10  -5   18.54    4.72
   9  10  -5   15.88    3.86
  -9  10   5   20.82    4.81
  -8 -10   5   26.72    6.06
  -8  10   5   17.69    4.52
  -8  10   5   24.38    5.04
   8  10  -5   40.71    6.34
   8  10  -5   30.53    5.30
   8  10  -5   25.93    4.67
  -7 -10   5  227.22   25.17
   7  10  -5  297.58   24.79
  -7  10   5  275.42   24.95
  -7  10   5  247.06   24.33
   7  10  -5  291.30   24.64
  -6 -10   5  275.15   29.38
   6  10  -5  307.26   28.84
  -6  10   5  306.36   28.68
   6  10  -5  357.21   29.04
  -6  10   5  316.16   29.20
   6  10  -5  356.31   28.95
  -5 -10   5   57.59    9.19
   5  10  -5   72.55    9.05
  -5  10   5   73.97    8.85
   5  10  -5   84.55    9.25
   5  10  -5   94.06    9.39
  -4 -10   5  130.94   15.35
   4  10  -5  179.29   15.35
   4  10  -5  152.17   15.36
   4  10  -5  165.89   15.44
  -4  10   5  154.15   15.19
  -3 -10   5  226.64   23.55
   3  10  -5  257.60   23.53
   3  10  -5  283.92   24.05
  -3  10   5  262.23   23.56
  -2 -10   5  184.82   19.52
  -2  10   5  215.91   19.64
   2  10  -5  219.91   19.62
   2  10  -5  220.13   20.16
  -1 -10   5    7.27    3.03
  -1  10   5    8.93    4.06
  -1  10   5   15.10    3.24
   1  10  -5    8.88    3.02
  -1  10   5    9.83    3.06
   0 -10   5   43.07    6.76
   0  10   5   60.01    6.40
   0  10   5   52.53    6.74
   0  10   5   53.72    7.59
   0  10  -5   52.74    6.80
   1 -10   5  223.07   23.30
   1  10   5  292.16   23.37
   1  10   5  243.51   23.43
  -1  10  -5  275.99   23.72
   1  10   5  260.75   24.19
  -2 -10  -5   -2.80    2.68
   2  10   5   -0.92    2.02
   2  10   5   -2.83    3.09
  -2  10  -5   -1.93    2.52
  -3 -10  -5    3.45    3.22
  -3  10  -5    8.18    2.97
   3  10   5    6.13    2.76
   3  10   5    3.00    2.72
   3  10   5    2.39    3.69
  -4 -10  -5   15.81    4.61
   4  10   5   22.73    4.18
   4  10   5   18.48    5.05
  -4  10  -5   31.46    4.83
   4  10   5   30.37    4.59
  -5 -10  -5  336.36   32.90
   5  10   5  371.90   32.05
   5  10   5  367.83   33.17
  -5  10  -5  379.78   32.46
   5  10   5  346.76   31.94
  -6 -10  -5   29.81    5.75
   6  10   5   34.75    5.79
  -6  10  -5   29.25    5.70
   6  10   5   34.78    6.87
   6  10   5   36.23    5.66
  -7 -10  -5   36.48    6.46
  -7  10  -5   33.41    5.91
   7  10   5   31.75    7.09
   7  10   5   41.52    6.47
   7  10   5   28.20    5.01
  -8 -10  -5   51.98    8.75
  -8  10  -5   72.11    9.81
   8  10   5   56.40    8.08
   8  10   5   64.59    9.21
  -9 -10  -5   38.56    7.95
   9  10   5   35.71    5.68
   9  10   5   45.82   10.22
   9  10   5   64.80   10.37
   9  11  -5   33.24    6.23
  -9  11   5   20.75    5.52
   9  11  -5   18.61    4.71
  -9  11   5   22.13    6.14
   8  11  -5   34.52    5.72
   8  11  -5   26.64    5.35
  -8  11   5   35.13    6.04
   8  11  -5   24.06    5.36
  -8  11   5   22.96    5.49
   7  11  -5   18.82    5.09
   7  11  -5   27.90    5.25
  -7  11   5   26.65    5.74
  -7  11   5   17.02    4.69
  -6 -11   5   -6.90    3.98
  -6  11   5    4.47    4.07
   6  11  -5    1.81    3.39
   6  11  -5   -1.35    3.46
   6  11  -5    1.87    3.51
  -6  11   5   -0.44    3.22
  -5 -11   5    4.35    3.78
   5  11  -5    0.45    3.31
  -5  11   5   -4.65    3.65
   5  11  -5   -2.35    3.44
  -5  11   5   -0.43    2.92
   5  11  -5   -0.16    3.42
  -4 -11   5    4.59    3.71
   4  11  -5   14.35    3.96
   4  11  -5    6.62    3.49
  -4  11   5   14.46    4.48
  -4  11   5    2.49    2.99
   4  11  -5   11.67    4.09
  -3 -11   5   24.18    5.11
   3  11  -5   20.86    4.73
  -3  11   5   26.28    4.86
   3  11  -5   21.88    4.94
  -3  11   5   30.53    6.06
   3  11  -5   29.51    5.17
  -2 -11   5   -0.73    2.82
   2  11  -5    1.52    3.27
  -2  11   5   -1.07    3.18
  -2  11   5   -1.40    2.77
   2  11  -5    0.70    2.85
  -1 -11   5  123.43   14.40
   1  11  -5  156.54   15.38
  -1  11   5  159.91   14.77
  -1  11   5  153.96   15.37
   1  11  -5  152.81   14.69
  -1  11   5  132.06   13.86
   0  11   5   42.08    5.92
   0  11   5   36.31    5.97
   0  11   5   34.04    6.66
   0  11  -5   40.75    6.79
   1  11   5  144.91   13.14
   1  11   5  118.25   14.03
   1  11   5  123.04   13.24
  -1  11  -5  133.90   13.54
   2  11   5  168.74   15.62
   2  11   5  158.07   16.09
  -2  11  -5  171.92   16.49
   2  11   5  156.02   17.22
   3  11   5    9.75    3.48
   3  11   5   10.22    3.32
   3  11   5   12.11    4.51
  -3  11  -5   12.91    4.12
  -4 -11  -5  173.95   17.66
   4  11   5  188.30   16.77
   4  11   5  142.64   16.61
  -4  11  -5  195.59   17.73
   4  11   5  181.02   18.77
  -5 -11  -5  206.28   18.59
   5  11   5  180.13   16.84
  -5  11  -5  181.16   17.71
   5  11   5  150.11   16.69
   5  11   5  154.86   18.42
  -6 -11  -5   20.71    5.62
  -6  11  -5   31.56    6.01
   6  11   5   20.77    4.63
   6  11   5   20.51    6.83
   6  11   5   18.68    4.82
  -7 -11  -5   40.15    8.37
   7  11   5   64.03    8.99
   7  11   5   44.28    8.75
   7  11   5   55.39    8.00
  -7  11  -5   77.03   10.29
  -8 -11  -5   11.05    5.91
   8  11   5    6.07    5.17
   8  11   5   17.29    7.72
  -8  11  -5    7.11    5.93
   8  11   5   -2.98    3.62
   8  12  -5    1.82    4.90
   8  12  -5   -3.95    4.20
  -8  12   5    5.91    5.06
  -8  12   5    5.86    5.89
   8  12  -5   -1.33    5.36
   7  12  -5   21.95    5.63
   7  12  -5   34.53    6.35
  -7  12   5   29.28    6.07
  -7  12   5   34.37    7.45
   7  12  -5   30.39    6.32
   6  12  -5  150.62   15.27
  -6  12   5  148.94   16.73
   6  12  -5  151.48   15.79
  -6  12   5  142.71   15.46
   6  12  -5  129.79   15.42
  -5  12   5  114.48   13.97
   5  12  -5  126.46   13.01
   5  12  -5  103.33   12.30
   5  12  -5   94.41   12.56
  -5  12   5  101.93   12.23
   4  12  -5   47.98    7.36
   4  12  -5   53.96    8.67
  -4  12   5   41.28    7.81
   4  12  -5   48.19    8.03
  -4  12   5   48.25    8.28
   3  12  -5   48.04    7.99
   3  12  -5   50.12    8.58
  -3  12   5   42.87    7.86
  -3  12   5   47.54    7.59
   3  12  -5   48.87    7.34
   2  12  -5  187.63   19.76
   2  12  -5  202.85   19.35
  -2  12   5  198.30   20.10
  -2  12   5  197.55   19.17
  -1  12   5   31.04    5.17
   1  12  -5   31.43    5.52
  -1  12   5   30.67    6.56
   1  12  -5   27.06    5.87
  -1  12   5   31.07    5.88
   0  12   5    1.85    3.32
   0  12  -5   -1.55    3.17
   0  12   5   -2.21    4.16
   0  12   5    0.13    2.85
   1  12   5   -1.20    3.15
  -1  12  -5    2.57    3.80
   1  12   5    2.51    4.52
   1  12   5    0.83    3.04
   2  12   5   18.78    5.93
   2  12   5   25.18    4.94
   2  12   5   20.90    4.75
  -2  12  -5   17.85    4.96
  -3  12  -5   22.37    5.16
   3  12   5   21.27    4.93
   3  12   5   15.32    5.77
   3  12   5   33.09    5.19
  -4  12  -5    0.96    4.57
   4  12   5    2.50    4.44
   4  12   5    2.63    3.36
   4  12   5   -3.88    3.21
   5  12   5   67.83    8.89
   5  12   5   61.55    8.92
  -5  12  -5   70.04   11.14
   6  12   5  145.74   14.93
   6  12   5  132.83   14.81
  -6  12  -5  157.57   16.44
   7  12   5    4.71    6.45
   7  12   5   -0.65    5.24
   7  12   5    0.79    3.85
   7  13  -5    2.95    4.78
   7  13  -5   10.56    5.46
  -7  13   5    2.71    6.31
  -7  13   5   -5.17    5.16
   7  13  -5    2.03    4.93
   6  13  -5   36.79    7.46
   6  13  -5   59.69    9.28
   6  13  -5   49.42    7.79
  -6  13   5   42.48    7.93
  -6  13   5   43.93    8.93
   5  13  -5  223.25   19.98
  -5  13   5  201.69   20.86
   5  13  -5  186.24   19.17
   5  13  -5  169.24   19.59
  -5  13   5  187.72   19.72
  -4  13   5   54.05    9.74
   4  13  -5   64.90    9.47
  -4  13   5   73.82   11.41
   4  13  -5   55.29   10.10
  -3  13   5   -0.10    5.11
   3  13  -5   -1.51    3.91
   3  13  -5    8.88    4.38
  -3  13   5   -2.22    3.77
  -2  13   5   22.71    4.75
  -2  13   5   16.31    4.70
  -2  13   5   20.04    5.97
   2  13  -5   16.37    5.22
   1  13  -5   -0.36    4.05
  -1  13   5   -1.07    3.50
  -1  13   5   -5.48    4.56
  -1  13   5   -2.05    3.81
   0  13   5    1.78    3.52
   0  13  -5    0.81    4.24
   0  13   5    2.34    3.62
   1  13   5  113.95   12.25
   1  13   5   99.37   11.43
   2  13   5   -2.13    3.71
   2  13   5    2.60    4.69
   2  13   5   -0.47    3.54
   3  13   5   19.27    6.11
   3  13   5   16.62    4.53
   3  13   5   12.61    4.67
   4  13   5   -1.34    5.25
   4  13   5    5.41    4.20
   4  13   5    0.95    3.84
  -5  13  -5   19.09    5.59
   5  13   5   11.57    5.96
   5  13   5    9.16    4.85
   5  13   5    5.14    4.38
  -6  13  -5   64.85   11.39
   6  13   5   45.83    8.25
   6  13   5   37.39    7.30
   6  13   5   76.48   12.46
   6  14  -5   63.84    9.70
   6  14  -5   35.95    8.13
  -6  14   5   46.47    8.70
   6  14  -5   43.77    8.27
  -6  14   5   43.85    9.18
   5  14  -5   19.44    5.62
   5  14  -5    1.27    5.38
  -5  14   5    2.59    6.16
   5  14  -5   10.75    6.23
  -5  14   5    5.05    5.83
  -4  14   5    8.52    6.34
   4  14  -5    4.49    5.09
  -4  14   5   -8.34    4.62
   4  14  -5   -1.25    5.28
   4  14  -5   -3.97    5.09
   3  14  -5    1.83    4.77
   3  14  -5    2.58    5.27
  -3  14   5   -0.30    5.50
  -3  14   5   -4.61    4.57
   3  14  -5    5.04    4.46
  -2  14   5   20.43    5.88
  -2  14   5   21.21    5.57
   2  14  -5   16.89    5.70
   2  14  -5   23.57    5.50
  -2  14   5   14.93    6.20
   1  14  -5    6.36    4.54
  -1  14   5   -8.58    4.14
   1  14  -5   -8.09    4.78
  -1  14   5   15.40    6.07
  -1  14   5   -2.70    4.70
   0  14  -5   18.60    5.09
   0  14   5    6.12    4.74
   0  14  -5    9.10    5.42
   0  14   5    6.31    4.78
   0  14   5    8.99    5.78
   1  14   5   11.89    5.15
  -1  14  -5   14.61    5.26
   1  14   5    7.05    4.67
  -1  14  -5    8.89    5.40
   1  14   5    8.94    4.82
   2  14   5   83.75   12.83
   2  14   5   56.51   10.31
   2  14   5   90.02   10.11
   3  14   5    8.98    4.99
   3  14   5   -2.27    4.85
   3  14   5    5.45    5.69
  -3  14  -5    3.47    4.75
   4  14   5   39.19    7.25
   4  14   5   22.06    7.62
   4  14   5   41.04    7.06
  -4  14  -5   34.67    7.71
   5  14   5   45.40    7.87
  -5  14  -5   44.13    8.25
   5  14   5   36.29    7.41
  -4  15   5    8.09    7.74
   4  15  -5   15.97    6.71
  -4  15   5    1.81    6.89
   4  15  -5   12.22    7.15
   4  15  -5   12.53    6.15
  -3  15   5    6.37    6.45
   3  15  -5    8.30    5.69
  -3  15   5    7.74    6.82
   3  15  -5   -5.27    5.98
   3  15  -5    8.41    5.68
   2  15  -5    3.85    5.23
  -2  15   5   -0.01    6.15
   2  15  -5   -5.43    5.95
  -2  15   5   -7.22    6.34
   2  15  -5    4.43    5.49
  -2  15   5   -4.62    4.97
  -1  15   5   96.18   13.01
  -1  15   5   90.60   14.81
  -1  15   5   98.27   15.52
   1  15  -5  125.50   14.18
   1  15  -5  107.44   14.37
   0  15   5    1.31    5.63
   0  15   5    2.91    6.18
   0  15  -5    7.13    5.34
   0  15  -5    1.83    5.81
   0  15   5    4.18    5.22
   1  15   5   -2.34    6.48
  -1  15  -5   -5.18    6.02
   1  15   5    2.13    5.56
   1  15   5    3.35    5.40
  -1  15  -5    3.71    5.70
   2  15   5   17.84    5.65
  -2  15  -5   22.48    6.24
   2  15   5    0.23    5.55
   2  15   5   -0.43    6.38
  -2  15  -5    9.44    6.28
   3  15   5    1.86    6.60
  -3  15  -5    9.52    6.67
   3  15   5    9.40    6.02
   3  15   5   21.82    6.76
  -1  16   5   26.89    9.22
   1  16  -5   25.19    9.71
  -1  16   5   28.36    7.93
  -1  16   5    9.43   10.67
   0  16   5   15.59    8.21
   0  16  -5    6.69    7.63
 -12   0   6   71.71    8.88
 -12   0   6   72.49    8.43
 -11   0   6  255.32   23.58
 -11   0   6  284.82   24.03
 -10   0   6  391.12   32.44
 -10   0   6  357.03   32.00
  -9   0   6    2.23    1.75
  -9   0   6    4.37    1.27
  -8   0   6  155.35   13.65
  -8   0   6  158.58   14.01
  -7   0   6  329.98   27.21
  -7   0   6  305.59   26.96
  -6   0   6  246.12   20.49
  -6   0   6  233.50   20.53
  -5   0   6  346.73   26.78
  -5   0   6  283.50   26.63
   4   0  -6  302.96   25.51
   4   0  -6  290.74   25.51
  -4   0   6  317.14   25.58
   3   0  -6   29.63    2.55
   3   0  -6   28.04    2.91
  -3   0   6   31.25    3.10
  -2   0   6  868.48   71.36
   2   0  -6  827.05   71.31
   1   0  -6   30.88    3.02
  -1   0   6   33.32    3.47
   1   0  -6   37.70    3.50
   0   0   6 2130.60  173.51
   0   0  -6 1945.98  173.22
   0   0  -6 2131.72  173.53
  -1   0  -6 1700.46  132.15
  -1   0  -6 1460.94  131.89
   1   0   6 1558.59  132.08
  -2   0  -6  282.96   22.73
   2   0   6  258.23   22.64
  -2   0  -6  247.88   22.56
  -3   0  -6  499.91   48.10
  -3   0  -6  600.64   48.23
   3   0   6  602.57   48.16
  -4   0  -6   21.90    3.06
   4   0   6   20.21    2.72
  -4   0  -6   27.18    3.12
   5   0   6   55.74    5.53
  -5   0  -6   55.33    6.10
  -5   0  -6   65.31    6.00
  -6   0  -6   47.91    5.48
   6   0   6   43.26    4.54
  -6   0  -6   54.01    5.26
   6   0   6   52.72    4.86
  -7   0  -6  145.13   12.80
  -7   0  -6  133.58   13.16
  -8   0  -6  161.43   15.53
  -8   0  -6  167.93   15.01
  -9   0  -6  175.33   15.79
  -9   0  -6  168.82   16.66
 -10   0  -6   16.75    3.46
 -10   0  -6   22.15    4.53
 -11   0  -6   24.51    5.59
 -11   0  -6   15.13    3.99
 -12  -1   6   -5.96    3.37
 -12  -1   6    7.07    3.75
 -12   1   6   -1.58    2.31
 -12   1   6    2.80    3.47
 -11  -1   6   10.94    3.68
 -11  -1   6   16.15    3.17
 -11   1   6   16.21    3.44
 -11   1   6   15.11    2.43
 -10  -1   6   -1.53    1.78
 -10  -1   6   -0.76    2.19
 -10   1   6    2.22    1.12
 -10   1   6   -1.11    2.18
  -9  -1   6   21.66    3.86
  -9  -1   6   22.91    3.61
  -9   1   6   27.04    2.81
  -9   1   6   28.54    3.66
  -8  -1   6   28.33    3.68
  -8  -1   6   32.98    4.03
  -8   1   6   33.55    3.19
  -8   1   6   33.28    3.85
  -7  -1   6   79.83    8.20
  -7  -1   6   89.68    8.40
  -7   1   6   80.84    8.19
   7   1  -6  102.13    8.36
  -7   1   6   99.90    7.95
  -6  -1   6   80.95    8.21
  -6  -1   6   84.78    8.24
  -6   1   6   86.08    8.12
  -6   1   6  105.04    8.05
   6   1  -6  100.24    8.27
  -5  -1   6    0.26    0.63
  -5  -1   6    1.04    0.81
  -5   1   6    0.96    0.61
  -5   1   6    0.27    0.57
   5   1  -6    1.20    0.70
  -4  -1   6   59.79    5.75
  -4   1   6   68.74    5.62
   4   1  -6   67.25    5.51
   4   1  -6   59.36    5.46
  -4   1   6   53.23    5.29
   3  -1  -6   -0.67    0.43
  -3  -1   6    0.27    0.74
   3   1  -6    0.27    0.41
   3   1  -6    0.97    0.66
  -3   1   6    1.15    0.62
   2  -1  -6   70.04    7.01
  -2  -1   6   83.29    7.24
  -2   1   6   71.29    7.01
   2   1  -6   89.77    7.14
  -1  -1   6  256.55   20.98
   1  -1  -6  205.72   20.50
   1  -1  -6  241.38   20.88
  -1   1   6  252.26   20.86
  -1   1   6  226.99   20.47
   1   1  -6  280.48   20.95
   0  -1  -6  388.69   34.00
   0  -1  -6  389.24   33.74
   0  -1   6  379.79   34.00
   0   1   6  411.16   33.95
   0   1  -6  453.08   34.03
   0   1   6  375.20   33.66
  -1  -1  -6  357.20   30.66
  -1  -1  -6  376.68   30.88
   1  -1   6  333.95   30.77
  -1   1  -6  389.68   30.80
   1   1   6  367.33   30.75
   1   1   6  339.26   30.54
  -2  -1  -6   19.67    2.64
   2  -1   6   14.25    2.39
  -2  -1  -6   18.75    2.51
   2   1   6   20.29    2.51
  -2   1  -6   20.20    2.39
   2   1   6   18.86    2.40
  -2   1  -6   19.37    2.46
  -3  -1  -6  416.97   36.11
  -3  -1  -6  448.48   36.16
   3  -1   6  371.96   35.89
  -3   1  -6  380.37   35.90
  -3   1  -6  473.35   36.05
   3   1   6  461.45   36.02
   3   1   6  404.03   35.96
  -4  -1  -6  147.23   12.47
   4  -1   6  126.07   12.07
  -4  -1  -6  137.19   12.52
   4   1   6  140.68   12.21
   4   1   6  133.25   12.32
  -4   1  -6  131.60   12.30
  -4   1  -6  145.05   12.27
  -5  -1  -6  118.78   11.33
   5  -1   6  102.16   10.60
  -5  -1  -6  125.53   11.16
   5   1   6  129.63   10.84
  -5   1  -6  114.30   11.17
  -5   1  -6  132.27   11.00
   5   1   6  126.05   11.20
  -6  -1  -6    3.84    1.86
  -6  -1  -6    3.17    1.49
  -6   1  -6    3.57    1.31
   6   1   6    1.05    1.21
  -6   1  -6    1.76    1.75
   6   1   6    3.42    1.03
  -7  -1  -6   48.08    6.12
  -7  -1  -6   43.99    5.42
  -7   1  -6   46.22    5.70
  -7   1  -6   53.36    5.32
  -8  -1  -6   44.15    5.75
  -8  -1  -6   43.30    6.49
  -8   1  -6   51.36    5.36
  -8   1  -6   44.49    6.04
  -9  -1  -6    4.08    2.13
  -9  -1  -6    5.97    3.30
  -9   1  -6    1.04    3.22
  -9   1  -6    3.64    2.16
 -10  -1  -6   49.45    6.94
 -10  -1  -6   54.80    7.39
 -10   1  -6   63.64    7.41
 -10   1  -6   43.71    6.19
 -11  -1  -6    4.55    3.30
 -11  -1  -6    5.06    4.58
 -11   1  -6   -0.07    4.25
 -11   1  -6    3.48    2.77
 -12  -2   6   17.69    4.65
 -12  -2   6   13.63    4.34
 -12   2   6    6.92    2.16
 -12   2   6    5.33    3.81
 -11  -2   6   51.99    7.24
 -11  -2   6   50.32    7.40
 -11   2   6   64.33    6.90
 -11   2   6   57.80    5.54
 -10  -2   6   22.37    3.94
 -10   2   6   24.73    2.63
 -10   2   6   26.17    3.92
  -9  -2   6   27.19    4.42
  -9  -2   6   31.24    4.54
  -9   2   6   34.44    3.05
  -9   2   6   24.64    3.88
   9   2  -6   33.44    4.08
  -8  -2   6    2.76    1.66
  -8  -2   6    4.92    1.69
   8   2  -6   -1.93    1.76
  -8   2   6    5.34    0.82
  -8   2   6    3.57    1.55
  -7  -2   6   48.31    5.64
  -7  -2   6   52.08    5.60
  -7   2   6   59.07    5.39
  -7   2   6   58.19    5.02
   7   2  -6   60.72    5.66
  -6  -2   6  654.95   60.02
  -6  -2   6  649.18   60.16
  -6   2   6  731.33   59.79
   6   2  -6  764.84   60.08
  -6   2   6  755.83   59.88
  -5  -2   6  351.71   31.77
  -5   2   6  364.99   31.36
   5   2  -6  364.92   31.57
  -5   2   6  364.60   31.46
   5   2  -6  411.34   31.40
  -4  -2   6   33.41    3.72
   4   2  -6   32.26    3.34
  -4   2   6   35.24    3.37
  -4   2   6   33.90    3.03
  -3  -2   6  363.24   31.51
  -3   2   6  388.09   31.32
   3   2  -6  354.41   31.18
   2  -2  -6 1041.31   95.40
  -2  -2   6 1197.82   95.68
  -2   2   6  986.69   95.07
  -2   2   6 1191.39   95.49
   2   2  -6 1267.25   95.54
   1  -2  -6   84.45    8.62
   1  -2  -6  106.82    9.05
  -1  -2   6  109.35    9.19
  -1   2   6   95.48    8.61
   1   2  -6  101.26    8.99
  -1   2   6  107.16    8.99
   0  -2   6   30.81    3.47
   0  -2  -6   24.88    3.00
   0  -2  -6   36.86    3.47
   0   2   6   29.90    2.99
   0   2  -6   33.77    3.31
   0   2   6   29.07    3.22
  -1  -2  -6  692.12   57.97
   1  -2   6  637.32   57.86
  -1  -2  -6  656.49   57.72
   1   2   6  683.31   57.64
  -1   2  -6  719.28   57.83
   1   2   6  716.48   57.83
   2  -2   6    1.33    0.91
  -2  -2  -6    1.66    1.01
  -2  -2  -6    1.14    1.21
   2   2   6   -0.04    0.96
   2   2   6    0.89    0.90
  -2   2  -6    0.60    0.89
  -3  -2  -6  106.17   10.16
   3  -2   6   97.61    9.87
  -3  -2  -6  113.44   10.23
   3   2   6  123.48   10.03
  -3   2  -6  119.24   10.01
   3   2   6  101.05    9.95
  -4  -2  -6    1.29    1.14
   4  -2   6    0.63    0.82
  -4  -2  -6    0.58    1.48
  -4   2  -6    2.94    1.11
   4   2   6    0.91    1.38
  -4   2  -6    3.71    1.36
   4   2   6    2.97    1.11
  -5  -2  -6   35.92    4.73
  -5  -2  -6   32.90    4.25
   5   2   6   34.00    4.30
  -5   2  -6   34.95    4.22
  -5   2  -6   42.28    4.12
   5   2   6   35.55    3.95
  -6  -2  -6    4.90    1.80
  -6  -2  -6    8.38    2.46
  -6   2  -6    3.36    1.88
   6   2   6    5.40    1.29
   6   2   6    3.80    1.75
   6   2   6    6.15    2.19
  -6   2  -6    4.43    1.39
  -7  -2  -6  162.08   16.50
  -7  -2  -6  170.41   16.29
   7   2   6  161.50   16.32
  -7   2  -6  183.04   16.35
   7   2   6  177.23   15.69
   7   2   6  192.39   15.49
  -7   2  -6  200.78   16.00
  -8  -2  -6   61.38    8.22
  -8  -2  -6   63.85    7.34
  -8   2  -6   63.01    7.81
  -8   2  -6   82.00    7.14
  -9  -2  -6   92.69   10.51
  -9  -2  -6   84.33    9.64
  -9   2  -6  102.98    9.28
  -9   2  -6   88.67    9.92
 -10  -2  -6    4.26    3.07
 -10  -2  -6    3.82    3.55
 -10   2  -6    6.53    3.55
 -10   2  -6   -0.02    2.22
 -11  -2  -6   71.28    9.21
 -11  -2  -6   45.73    7.29
 -11   2  -6   50.04    8.79
 -11   2  -6   52.63    7.21
 -12  -3   6    6.31    4.52
 -12  -3   6   12.42    4.86
 -12   3   6   20.68    4.18
 -11  -3   6    5.77    3.60
 -11  -3   6    7.05    3.45
 -11   3   6    5.70    1.12
 -11   3   6   10.07    2.97
 -10  -3   6  160.84   16.47
 -10  -3   6  166.94   16.77
 -10   3   6  177.40   16.11
 -10   3   6  187.96   15.15
  10   3  -6  192.92   16.29
  -9  -3   6   36.52    5.44
  -9  -3   6   39.16    5.68
   9   3  -6   39.57    5.04
  -9   3   6   40.50    4.68
  -9   3   6   44.69    3.83
  -8  -3   6   63.67    7.02
  -8  -3   6   58.05    7.20
   8   3  -6   80.14    7.03
  -8   3   6   71.00    6.12
  -8   3   6   68.70    6.58
  -7  -3   6   67.96    7.32
  -7  -3   6   69.97    7.66
  -7   3   6   78.24    7.05
   7   3  -6   87.57    7.45
  -7   3   6   78.50    6.84
  -6  -3   6    8.61    2.07
   6   3  -6   10.34    1.41
  -6   3   6    9.39    1.53
   6   3  -6   12.41    1.43
   6   3  -6    9.18    1.85
  -6   3   6   14.07    1.69
  -5  -3   6   82.55    8.21
   5   3  -6   89.90    7.93
  -5   3   6   94.29    7.77
   5   3  -6   77.42    7.80
  -4  -3   6   20.06    3.16
   4   3  -6   22.48    2.99
  -4   3   6   26.20    2.78
   4   3  -6   29.94    2.94
   4   3  -6   24.84    2.84
  -3  -3   6  343.82   29.16
   3  -3  -6  300.59   28.65
  -3   3   6  372.27   28.93
   2  -3  -6  125.15   12.38
  -2  -3   6  142.17   12.75
  -2   3   6  138.58   12.49
  -2   3   6  140.63   12.14
   2   3  -6  164.78   12.63
   1  -3  -6  652.61   55.45
  -1  -3   6  689.33   55.64
  -1   3   6  570.66   55.34
   1   3  -6  713.38   55.47
  -1   3   6  652.08   55.10
   0  -3  -6 1343.49  113.34
   0  -3   6 1369.31  113.69
   0  -3  -6 1285.21  113.60
   0   3  -6 1442.25  113.57
   0   3   6 1330.05  113.26
   0   3   6 1331.89  113.52
  -1  -3  -6  161.85   13.88
  -1  -3  -6  149.29   13.53
   1  -3   6  131.16   13.66
   1   3   6  158.33   13.48
   1   3   6  156.71   13.65
  -1   3  -6  169.64   13.71
  -2  -3  -6 1880.07  182.79
   2  -3   6 2056.64  182.71
  -2  -3  -6 2354.65  182.81
  -2   3  -6 2235.00  182.71
   2   3   6 2141.13  182.58
   2   3   6 2397.56  182.75
  -3  -3  -6  594.58   52.77
  -3  -3  -6  641.72   52.93
  -3   3  -6  581.96   52.56
   3   3   6  675.41   52.65
   3   3   6  608.62   52.59
  -4  -3  -6  249.08   23.31
  -4  -3  -6  256.82   23.36
  -4   3  -6  279.21   23.08
   4   3   6  286.80   23.08
   4   3   6  256.46   23.14
  -5  -3  -6  232.22   21.25
  -5  -3  -6  217.98   21.07
  -5   3  -6  233.94   20.86
   5   3   6  239.21   20.70
  -5   3  -6  259.67   20.82
   5   3   6  244.75   20.99
  -6  -3  -6    7.31    2.86
  -6  -3  -6    8.83    2.37
  -6   3  -6   15.33    2.48
  -6   3  -6   10.29    2.41
   6   3   6   10.43    2.66
   6   3   6    8.81    2.47
   6   3   6   13.11    2.06
  -7  -3  -6    5.60    2.08
  -7  -3  -6    4.05    2.99
   7   3   6    5.73    1.96
   7   3   6    4.85    1.35
  -7   3  -6    3.41    2.11
  -7   3  -6    3.09    1.56
   7   3   6    4.90    2.31
  -8  -3  -6   63.88    8.36
  -8  -3  -6   92.49    9.34
   8   3   6   84.00    8.45
  -8   3  -6   85.27    7.82
  -8   3  -6   68.70    8.36
  -9  -3  -6   56.34    7.69
  -9  -3  -6   67.25    8.11
  -9   3  -6   61.44    6.86
  -9   3  -6   66.25    7.55
 -10  -3  -6   21.92    4.83
 -10  -3  -6   31.67    5.87
 -10   3  -6   29.08    5.17
 -10   3  -6   23.99    3.83
 -11  -3  -6   23.82    5.57
 -11  -3  -6   29.51    5.84
 -11   3  -6   27.36    4.50
 -11   3  -6   23.64    5.39
 -12  -4   6    6.80    5.40
 -12   4   6   12.71    3.99
 -11  -4   6   39.13    6.39
 -11  -4   6   50.65    7.10
 -11   4   6   35.71    3.52
  11   4  -6   38.77    5.81
 -11   4   6   43.66    5.83
 -10  -4   6    9.63    3.57
 -10  -4   6    9.54    3.57
 -10   4   6    9.16    1.35
 -10   4   6   13.11    2.73
  10   4  -6   12.71    3.10
  -9  -4   6    7.24    2.76
   9   4  -6    3.73    2.07
  -9   4   6    3.08    1.74
  -9   4   6    3.85    1.04
  -8  -4   6   12.15    2.94
  -8   4   6   11.33    2.04
  -8   4   6   12.99    2.12
   8   4  -6   13.86    2.57
  -7  -4   6    5.09    2.10
  -7   4   6    4.56    1.14
   7   4  -6    3.94    1.77
  -7   4   6    4.40    1.23
   7   4  -6    4.23    0.72
  -6  -4   6   28.95    4.69
  -6   4   6   38.46    3.81
   6   4  -6   35.07    3.82
   6   4  -6   43.03    4.25
  -5  -4   6   -1.82    1.15
   5   4  -6    0.40    0.98
   5   4  -6    0.71    0.86
  -5   4   6    0.39    0.79
   5   4  -6   -0.30    1.15
  -4  -4   6   90.08    8.95
   4   4  -6   91.03    8.81
  -4   4   6   89.49    8.46
   4   4  -6   97.65    8.57
   4   4  -6   97.59    8.62
  -3  -4   6  145.38   14.84
  -3   4   6  160.25   14.57
   3   4  -6  191.00   14.72
   2  -4  -6  392.28   36.98
  -2  -4   6  427.20   37.37
  -2   4   6  453.16   37.15
  -2   4   6  417.52   36.76
   2   4  -6  487.13   37.22
  -1  -4   6    9.06    2.03
   1  -4  -6   11.81    2.07
  -1   4   6   12.05    2.09
  -1   4   6   11.11    1.64
   1   4  -6   10.06    1.88
   0  -4  -6  410.20   38.50
   0  -4   6  422.95   38.57
   0  -4  -6  451.32   38.27
   0   4  -6  492.22   38.55
   0   4   6  480.30   38.53
   0   4   6  446.99   38.19
  -1  -4  -6  469.02   40.26
   1  -4   6  444.41   40.43
  -1  -4  -6  471.96   40.56
   1   4   6  464.56   40.15
   1   4   6  484.97   40.40
  -1   4  -6  504.39   40.44
   2  -4   6   87.64    9.73
  -2  -4  -6  106.38    9.88
  -2  -4  -6  107.21   10.08
   2   4   6  112.07    9.76
   2   4   6  115.00    9.86
  -2   4  -6  112.90    9.91
  -3  -4  -6   14.66    2.61
  -3  -4  -6   17.07    2.74
   3  -4   6   10.53    2.02
  -3   4  -6   14.57    2.45
   3   4   6   10.45    2.00
   3   4   6   11.64    2.22
   4  -4   6    4.30    1.38
  -4  -4  -6    9.01    2.34
  -4  -4  -6    8.72    2.35
   4   4   6    7.64    1.99
  -4   4  -6    6.61    1.63
   4   4   6    9.74    1.80
  -5  -4  -6  229.25   22.68
   5  -4   6  219.65   21.86
  -5  -4  -6  267.71   22.82
  -5   4  -6  276.74   22.38
   5   4   6  297.44   22.35
   5   4   6  245.72   22.42
  -6  -4  -6   22.54    3.93
  -6  -4  -6   29.31    4.75
   6   4   6   20.89    3.89
   6   4   6   27.46    3.47
  -6   4  -6   31.60    3.65
  -6   4  -6   24.48    3.71
   6   4   6   18.37    3.49
  -7  -4  -6   12.52    3.14
  -7  -4  -6   13.64    3.61
  -7   4  -6    8.91    2.15
   7   4   6   10.47    3.08
   7   4   6   11.09    2.78
  -7   4  -6   13.86    2.96
   7   4   6   13.87    2.24
  -8  -4  -6   19.85    4.01
  -8  -4  -6   23.66    5.00
  -8   4  -6   23.17    3.64
   8   4   6   22.14    3.67
   8   4   6   20.69    4.17
  -8   4  -6   24.01    4.13
   8   4   6   21.52    2.86
  -9  -4  -6  177.29   15.61
  -9   4  -6  140.67   14.71
   9   4   6  144.67   14.77
  -9   4  -6  153.51   14.09
 -10  -4  -6   -0.86    3.83
 -10  -4  -6   10.43    4.17
 -10   4  -6    7.61    2.54
 -10   4  -6   17.77    3.92
 -11  -4  -6    4.52    5.22
 -11  -4  -6   -4.21    4.66
 -11   4  -6    3.28    4.27
 -11   4  -6   -0.99    2.79
 -12   5   6    5.76    3.84
  12   5  -6   -0.77    3.39
 -11  -5   6    1.28    4.55
 -11   5   6    3.01    2.95
 -11   5   6    3.20    1.15
  11   5  -6    7.57    3.30
 -10  -5   6    2.44    3.63
  10   5  -6    6.68    2.80
 -10   5   6    7.25    1.54
 -10   5   6    7.66    2.39
  -9  -5   6    9.71    3.71
  -9   5   6   17.45    2.69
  -9   5   6   18.75    2.88
   9   5  -6   22.47    3.56
  -8  -5   6   53.45    7.59
  -8   5   6   61.18    6.05
   8   5  -6   67.37    6.85
  -8   5   6   66.35    6.18
  -7  -5   6   75.84    8.61
   7   5  -6   89.14    8.11
  -7   5   6   76.68    7.43
   7   5  -6   78.75    7.38
  -6  -5   6    2.63    1.86
   6   5  -6    0.84    1.54
   6   5  -6    1.12    1.09
   6   5  -6    1.37    1.27
  -6   5   6    2.40    1.11
  -5  -5   6   19.09    3.58
   5   5  -6   19.42    3.34
   5   5  -6   27.12    3.42
   5   5  -6   23.11    3.10
  -5   5   6   26.63    3.08
   4   5  -6  135.09   11.18
   4   5  -6  109.50   11.33
  -4   5   6  113.99   11.02
   4   5  -6  129.33   11.21
  -3  -5   6   54.46    6.11
  -3   5   6   55.65    5.73
   3   5  -6   60.33    5.85
  -2  -5   6  230.94   21.30
   2  -5  -6  224.94   20.89
  -2   5   6  244.23   21.05
   2   5  -6  263.96   21.16
   1  -5  -6 1529.86  132.06
  -1  -5   6 1493.77  132.25
  -1   5   6 1598.02  131.75
   1   5  -6 1571.41  132.09
  -1   5   6 1654.35  132.14
   0  -5   6  150.27   15.21
   0  -5  -6  167.68   15.22
   0   5   6  171.39   15.15
   0   5   6  175.09   14.85
   0   5  -6  182.89   15.21
  -1  -5  -6  342.70   32.85
   1  -5   6  340.54   32.78
  -1  -5  -6  400.95   32.69
   1   5   6  394.01   32.56
  -1   5  -6  421.35   32.89
   1   5   6  384.67   32.78
  -2  -5  -6  562.51   46.26
   2  -5   6  480.87   46.18
  -2  -5  -6  555.54   46.55
   2   5   6  524.51   46.05
  -2   5  -6  586.85   46.35
   3  -5   6  137.70   14.52
  -3  -5  -6  175.99   14.93
  -3  -5  -6  167.71   15.10
   3   5   6  173.62   14.67
   3   5   6  155.06   14.63
  -3   5  -6  174.98   14.81
  -4  -5  -6   69.80    7.15
   4  -5   6   53.46    6.31
  -4  -5  -6   60.71    7.26
   4   5   6   60.65    6.64
  -4   5  -6   75.43    6.85
   4   5   6   75.91    6.70
  -5  -5  -6    5.75    2.28
  -5  -5  -6    4.59    2.50
   5   5   6    4.91    1.76
   5   5   6    2.79    1.94
  -5   5  -6    4.91    1.70
  -6  -5  -6    1.03    2.32
  -6  -5  -6    3.72    2.19
   6   5   6    0.45    2.00
  -6   5  -6    1.11    1.56
   6   5   6    1.45    1.46
   6   5   6   -2.63    2.24
  -7  -5  -6   41.37    6.79
  -7  -5  -6   50.76    6.83
  -7   5  -6   51.38    5.73
   7   5   6   50.33    6.49
  -7   5  -6   51.13    6.01
   7   5   6   50.12    5.46
   7   5   6   47.61    6.17
  -8  -5  -6  111.35   13.23
  -8   5  -6  121.90   12.54
   8   5   6  124.39   12.57
   8   5   6  126.94   12.28
   8   5   6  142.64   11.68
  -8   5  -6  129.69   12.07
  -9  -5  -6   13.43    4.46
  -9  -5  -6   22.52    5.15
   9   5   6   20.09    4.28
  -9   5  -6   17.70    3.03
   9   5   6   17.56    2.33
   9   5   6   17.98    2.56
 -10  -5  -6   12.87    5.80
 -10  -5  -6   16.69    5.73
 -10   5  -6   24.47    3.76
 -10   5  -6   20.02    4.82
  10   5   6   30.16    5.30
 -11  -5  -6   26.93    6.19
 -11   5  -6   22.88    5.58
 -11   5  -6   19.86    4.06
 -11  -6   6    8.76    5.36
  11   6  -6    8.51    3.97
 -11   6   6   11.45    3.34
 -11   6   6   11.96    2.11
 -10  -6   6   35.54    6.99
  10   6  -6   53.08    6.75
 -10   6   6   44.99    5.20
 -10   6   6   56.15    6.05
  -9  -6   6    2.68    3.41
  -9   6   6   -0.95    1.89
   9   6  -6   -4.08    2.13
  -9   6   6   -0.24    1.51
  -8  -6   6  106.10   12.45
  -8   6   6  114.34   11.09
   8   6  -6  126.99   10.82
   8   6  -6  133.01   11.84
  -8   6   6  124.20   11.08
  -7  -6   6   34.15    6.02
  -7   6   6   39.21    4.71
   7   6  -6   43.04    4.89
   7   6  -6   51.98    5.45
   7   6  -6   45.40    4.69
  -6  -6   6   30.12    5.21
   6   6  -6   38.25    4.83
  -6   6   6   38.33    4.35
   6   6  -6   33.35    4.56
   6   6  -6   44.69    4.47
  -5  -6   6  270.25   28.24
   5   6  -6  347.20   27.86
  -5   6   6  312.61   27.74
   5   6  -6  366.76   28.09
   5   6  -6  305.53   28.05
  -4  -6   6  272.41   25.18
   4   6  -6  303.47   24.81
  -4   6   6  273.96   24.68
  -3  -6   6    4.08    1.83
   3   6  -6    4.39    1.54
  -3   6   6    2.79    1.40
  -2  -6   6   80.77    8.78
   2  -6  -6   81.06    8.30
  -2   6   6   96.47    8.62
   2   6  -6   94.38    8.63
   1  -6  -6  142.79   14.23
  -1   6   6  148.43   14.38
  -1   6   6  167.94   14.07
   1   6  -6  177.32   14.51
   0  -6  -6   38.91    4.64
   0   6  -6   35.79    4.51
   0   6   6   43.05    4.31
  -1  -6  -6  174.83   15.63
   1  -6   6  152.33   15.44
   1   6   6  163.03   15.12
  -1   6  -6  172.32   15.45
   1   6   6  193.37   15.55
  -2  -6  -6  369.75   32.51
   2  -6   6  313.06   32.09
  -2  -6  -6  382.58   32.20
  -2   6  -6  386.29   32.31
   2   6   6  398.80   32.29
   2   6   6  384.64   32.05
  -3  -6  -6  284.09   24.41
  -3  -6  -6  254.29   24.60
  -3   6  -6  291.93   24.37
   3   6   6  282.24   24.15
   3   6   6  268.45   24.18
  -4  -6  -6   10.23    2.71
  -4  -6  -6   14.13    2.94
   4  -6   6   11.16    2.30
   4   6   6   12.84    2.42
   4   6   6   15.19    2.69
  -4   6  -6   12.55    2.69
  -5  -6  -6  230.91   23.91
  -5  -6  -6  274.00   23.98
  -5   6  -6  281.78   23.63
   5   6   6  260.09   24.38
   5   6   6  283.97   23.61
   5   6   6  264.75   23.35
  -6  -6  -6  480.87   42.93
  -6  -6  -6  411.15   42.74
  -6   6  -6  563.47   42.55
   6   6   6  549.94   42.28
   6   6   6  463.57   42.36
   6   6   6  474.70   43.16
  -7  -6  -6  247.66   23.40
   7   6   6  248.03   23.45
   7   6   6  262.20   22.40
   7   6   6  238.81   22.86
  -7   6  -6  272.04   22.74
  -8  -6  -6    2.04    3.42
  -8  -6  -6   -3.73    3.46
  -8   6  -6    2.63    2.14
  -8   6  -6    0.30    2.69
   8   6   6   -0.75    2.55
   8   6   6   -2.26    2.66
  -9  -6  -6  113.61   12.53
  -9  -6  -6   95.61   12.91
   9   6   6  112.16   10.75
  -9   6  -6  115.05   11.71
   9   6   6  122.03   10.30
   9   6   6   96.29   11.53
  -9   6  -6  120.01   11.05
 -10  -6  -6  115.12   14.82
  10   6   6  146.45   13.90
 -10   6  -6  144.77   12.99
 -10   6  -6  118.64   13.59
 -11  -7   6   -6.84    5.41
 -11   7   6    4.07    2.37
  11   7  -6   -0.72    3.47
 -11   7   6   -6.90    3.27
 -11   7   6    0.56    2.64
 -10  -7   6    1.07    5.04
 -10   7   6   10.60    3.00
  10   7  -6    4.89    3.45
 -10   7   6   10.10    2.56
  -9  -7   6  127.21   15.68
   9   7  -6  149.53   12.93
  -9   7   6  148.36   13.70
   9   7  -6  154.47   14.45
  -9   7   6  136.31   13.76
   9   7  -6  172.75   12.96
   8   7  -6   30.76    5.00
  -8   7   6   34.53    4.71
   8   7  -6   33.45    4.34
   8   7  -6   38.67    4.17
  -7  -7   6    1.90    2.82
  -7   7   6    0.19    1.58
   7   7  -6   -0.64    1.39
   7   7  -6   -0.91    2.01
  -6  -7   6  130.25   15.14
   6   7  -6  179.71   14.52
   6   7  -6  176.09   14.76
   6   7  -6  148.26   14.62
  -6   7   6  149.67   14.32
  -5  -7   6  109.09   12.51
  -5   7   6  112.90   11.77
   5   7  -6  133.47   12.37
   5   7  -6  139.43   12.10
   5   7  -6  144.17   12.33
  -4  -7   6    9.85    2.98
   4   7  -6   17.72    3.10
   4   7  -6   11.98    2.99
   4   7  -6   17.97    3.03
  -4   7   6   15.49    2.79
  -3  -7   6   31.16    4.65
   3   7  -6   29.17    4.14
  -3   7   6   20.37    3.59
  -2  -7   6   27.52    4.42
  -2   7   6   33.02    4.33
   2   7  -6   32.99    4.44
   1  -7  -6   25.95    3.68
  -1  -7   6   20.73    3.91
  -1   7   6   29.92    3.80
   1   7  -6   25.63    3.78
  -1   7   6   27.71    3.45
   0  -7  -6    0.76    1.58
   0  -7   6    1.21    1.55
   0   7   6    0.79    1.59
   0   7   6    0.07    1.36
   0   7  -6    0.40    1.53
   1  -7   6   96.61   10.33
  -1  -7  -6  104.64   10.47
   1   7   6  110.37    9.97
  -1   7  -6  109.66   10.41
   1   7   6  113.08   10.38
  -2  -7  -6   55.09    6.85
  -2   7  -6   68.37    6.84
   2   7   6   64.06    6.70
   2   7   6   59.68    6.41
   3  -7   6    3.04    1.65
  -3  -7  -6    1.22    1.60
  -3  -7  -6    1.27    1.97
   3   7   6    1.97    1.76
   3   7   6    3.89    1.82
  -3   7  -6    0.91    1.76
  -4  -7  -6  346.06   32.45
   4  -7   6  329.77   31.73
  -4  -7  -6  401.79   32.39
   4   7   6  372.87   31.96
  -4   7  -6  401.47   32.27
   4   7   6  362.45   32.80
   4   7   6  359.02   31.91
  -5  -7  -6   54.64    7.27
  -5  -7  -6   50.88    6.80
   5   7   6   55.08    7.65
  -5   7  -6   57.09    6.77
   5   7   6   57.50    6.29
   5   7   6   57.49    6.63
  -6  -7  -6   37.18    6.65
  -6  -7  -6   45.64    6.74
   6   7   6   39.79    5.42
   6   7   6   37.74    6.96
   6   7   6   39.73    5.19
  -6   7  -6   44.84    5.88
  -7  -7  -6  100.25   11.74
  -7  -7  -6   93.96   11.72
  -7   7  -6  110.94   10.53
   7   7   6  107.10   10.13
   7   7   6  100.46   11.53
   7   7   6   99.07   10.58
  -8  -7  -6  105.84   13.95
  -8   7  -6  147.45   12.70
   8   7   6  127.33   13.03
   8   7   6  133.59   12.11
   8   7   6  116.18   13.54
  -9  -7  -6    4.54    4.72
  -9  -7  -6    4.02    4.23
   9   7   6    7.91    3.10
   9   7   6    2.21    3.67
  -9   7  -6    8.01    3.11
  -9   7  -6    7.34    3.34
 -10  -7  -6   22.33    6.34
 -10  -7  -6    6.40    5.84
 -10   7  -6   20.18    5.45
  10   7   6   15.09    5.35
 -10   7  -6   27.46    4.34
 -11   8   6   25.90    5.46
 -11   8   6   39.58    5.27
 -10  -8   6   16.48    5.98
 -10   8   6    1.02    2.91
  10   8  -6   10.35    3.79
 -10   8   6    7.42    3.39
  -9  -8   6   84.86   12.04
   9   8  -6   94.34    9.00
   9   8  -6   99.06    8.90
   9   8  -6   95.29   10.34
  -8  -8   6    8.99    4.11
   8   8  -6    1.73    1.93
   8   8  -6    1.17    2.10
   8   8  -6    2.62    3.04
  -8   8   6    0.37    2.20
  -7  -8   6   63.80    9.84
   7   8  -6  100.88    8.97
  -7   8   6   76.62    8.69
   7   8  -6   83.27    8.86
   7   8  -6   92.63    9.25
   6   8  -6   76.05    8.25
  -6   8   6   74.08    8.26
   6   8  -6   83.80    8.46
   6   8  -6   84.61    8.76
  -5  -8   6   59.15    8.31
  -5   8   6   73.79    7.77
   5   8  -6   79.90    8.02
   5   8  -6   71.90    8.18
   5   8  -6   78.97    7.87
  -4  -8   6   58.74    7.77
   4   8  -6   76.93    7.63
   4   8  -6   65.15    7.22
  -4   8   6   72.18    7.39
   4   8  -6   66.41    7.82
  -3  -8   6  362.19   34.39
   3   8  -6  400.15   34.12
   3   8  -6  400.85   34.61
  -3   8   6  398.13   34.11
  -2  -8   6  175.52   17.83
  -2   8   6  200.64   17.64
   2   8  -6  201.18   17.67
  -1  -8   6   76.63    8.82
   1   8  -6   88.24    8.69
  -1   8   6  100.71    9.00
  -1   8   6   75.85    8.13
   0  -8   6  507.42   49.32
   0  -8  -6  546.79   49.28
   0   8   6  592.52   49.37
   0   8  -6  589.24   49.37
   0   8   6  628.22   49.05
  -1  -8  -6 1465.23  133.83
  -1   8  -6 1613.27  133.86
   1   8   6 1633.53  133.48
   1   8   6 1623.68  133.84
  -2  -8  -6  312.86   30.23
   2  -8   6  292.83   29.87
   2   8   6  367.54   30.13
   2   8   6  380.20   29.89
  -2   8  -6  357.05   30.14
  -3  -8  -6  185.68   20.28
  -3   8  -6  253.86   20.41
   3   8   6  224.58   19.88
   3   8   6  224.41   20.10
   3   8   6  222.71   20.96
  -4  -8  -6  809.62   71.84
   4   8   6  786.22   72.04
  -4   8  -6  933.07   71.63
   4   8   6  814.03   71.22
  -5  -8  -6   98.71   10.03
   5   8   6   70.73   10.49
  -5   8  -6   94.49    9.64
   5   8   6   98.33    9.36
   5   8   6   89.68    9.40
  -6  -8  -6   -4.14    3.15
  -6  -8  -6    1.60    3.82
  -6   8  -6   -0.60    2.49
   6   8   6    0.49    2.01
   6   8   6   -1.58    3.50
   6   8   6    0.87    2.52
  -7  -8  -6   10.24    4.82
  -7  -8  -6   24.88    5.04
   7   8   6   25.95    4.56
   7   8   6   19.55    5.14
  -7   8  -6   24.58    4.41
  -8  -8  -6    6.68    4.30
  -8  -8  -6   16.88    5.48
   8   8   6   11.29    2.93
   8   8   6   14.06    4.06
  -8   8  -6   17.81    3.93
   8   8   6   16.93    5.02
  -9  -8  -6    2.61    5.15
  -9  -8  -6    2.55    4.97
   9   8   6   -1.50    2.37
   9   8   6    6.77    3.94
   9   8   6    5.52    3.98
  -9   8  -6   -1.78    3.71
  -9   8  -6   -2.50    3.41
 -10  -8  -6   -5.90    5.66
 -10  -8  -6   -6.46    6.47
  10   8   6   -2.64    2.28
 -10   8  -6    0.85    3.74
 -10   8  -6    3.12    4.62
  10   8   6    2.53    2.62
 -10   9   6    0.25    3.41
 -10   9   6   -4.94    3.99
 -10   9   6   -2.12    3.31
  10   9  -6   -1.84    1.18
  10   9  -6   -1.32    3.77
  -9  -9   6   11.02    5.53
   9   9  -6   14.33    4.20
   9   9  -6   12.88    2.74
  -9   9   6   15.47    4.31
  -9   9   6   15.13    3.70
  -8  -9   6  112.61   14.07
   8   9  -6  113.48   12.67
   8   9  -6  154.94   12.64
   8   9  -6  143.46   13.43
  -8   9   6  120.27   12.79
  -7  -9   6   90.65   12.37
   7   9  -6  122.93   11.71
   7   9  -6  117.58   11.19
   7   9  -6  109.49   11.27
  -7   9   6  102.50   11.15
  -6  -9   6   -0.88    3.06
   6   9  -6    1.71    2.84
   6   9  -6    2.43    2.31
   6   9  -6    2.08    2.74
  -6   9   6    0.34    2.31
  -5  -9   6  137.06   15.72
   5   9  -6  160.37   15.56
   5   9  -6  151.57   15.26
   5   9  -6  192.25   15.66
  -5   9   6  164.85   15.27
  -4  -9   6  253.23   27.48
   4   9  -6  304.73   27.64
   4   9  -6  356.46   27.56
  -4   9   6  308.34   27.31
   4   9  -6  310.04   27.36
  -3  -9   6  119.76   14.33
   3   9  -6  172.20   14.59
   3   9  -6  160.17   14.98
  -3   9   6  146.85   14.25
  -2  -9   6   -0.06    2.24
  -2   9   6   -0.88    1.96
   2   9  -6   -2.80    1.99
  -1  -9   6   71.96    8.87
  -1   9   6   88.21    8.42
   1   9  -6   84.10    8.89
  -1   9   6   83.10    8.89
   0  -9  -6   38.64    5.61
   0  -9   6   40.05    5.76
   0   9   6   49.10    5.83
   0   9  -6   44.94    5.87
  -1  -9  -6  173.89   16.83
   1  -9   6  162.21   16.65
   1   9   6  174.88   16.23
   1   9   6  201.15   16.81
  -1   9  -6  179.76   16.73
  -2  -9  -6   43.28    6.61
   2  -9   6   43.79    6.32
   2   9   6   55.37    6.26
   2   9   6   56.35    6.40
   2   9   6   60.05    8.09
  -2   9  -6   54.25    6.69
  -3  -9  -6   -1.89    2.68
   3  -9   6    2.93    2.25
   3   9   6    1.64    2.12
   3   9   6    1.64    2.08
   3   9   6    6.41    3.30
  -3   9  -6    3.67    2.50
  -4  -9  -6    2.79    3.02
   4   9   6    4.28    2.39
  -4   9  -6    3.43    2.60
   4   9   6    3.58    2.56
   4   9   6    6.09    3.81
  -5  -9  -6   52.85    8.54
   5   9   6   71.05    7.85
   5   9   6   60.71    9.41
  -5   9  -6   80.62    8.52
   5   9   6   68.26    7.66
  -6  -9  -6   55.86    9.89
   6   9   6   67.39    7.96
   6   9   6   60.42    9.78
  -6   9  -6   75.07    8.59
   6   9   6   62.94    7.68
  -7  -9  -6   15.94    5.11
   7   9   6   12.86    3.97
  -7   9  -6   16.19    4.38
   7   9   6   20.30    5.28
   7   9   6   12.71    3.27
  -8  -9  -6    8.57    5.27
  -8  -9  -6   16.34    5.51
  -8   9  -6   27.13    4.83
   8   9   6   14.32    3.45
   8   9   6   14.33    4.62
   8   9   6   23.77    6.04
  -9  -9  -6   58.32    9.44
  -9   9  -6   49.18    8.03
   9   9   6   37.43    6.68
  -9   9  -6   58.27    8.67
   9   9   6   54.98    9.56
   9   9   6   37.90    7.10
 -10  10   6   26.14    5.53
  10  10  -6   30.57    5.85
  10  10  -6   22.08    3.39
 -10  10   6   14.77    5.24
  10  10  -6   23.13    3.22
  -9 -10   6   -0.87    5.89
   9  10  -6   -3.89    2.85
   9  10  -6   -3.43    2.97
   9  10  -6    7.56    3.96
  -9  10   6   -1.56    4.17
  -9  10   6    1.72    3.67
  -8 -10   6   -4.28    4.60
   8  10  -6   -2.75    3.09
  -8  10   6    4.95    3.89
  -8  10   6   -1.76    3.06
   8  10  -6   -0.82    3.45
   8  10  -6   -1.49    3.03
  -7 -10   6   10.11    4.59
   7  10  -6   21.32    4.56
   7  10  -6   13.97    3.67
  -7  10   6    8.77    3.52
   7  10  -6   11.04    3.67
  -6 -10   6   14.24    4.56
   6  10  -6   17.29    4.19
   6  10  -6    7.48    3.55
  -6  10   6   11.67    3.57
   6  10  -6   14.78    4.01
  -5 -10   6   56.25    8.67
  -5  10   6   70.54    8.19
   5  10  -6   74.93    8.25
   5  10  -6   63.26    8.20
   5  10  -6   68.20    8.61
  -4 -10   6    9.76    3.81
  -4  10   6   14.38    3.34
   4  10  -6   16.72    4.15
   4  10  -6   15.81    3.82
   4  10  -6   12.50    3.36
  -3 -10   6  176.88   18.42
   3  10  -6  211.02   18.46
  -3  10   6  205.39   18.29
   3  10  -6  179.67   18.55
  -2 -10   6  251.80   27.04
   2  10  -6  340.20   27.28
  -2  10   6  310.03   27.17
  -1 -10   6   30.68    5.23
  -1  10   6   33.58    5.10
  -1  10   6   30.36    4.45
   1  10  -6   19.42    4.25
   0 -10   6  254.17   25.17
   0  10   6  319.26   24.95
   0  10  -6  283.66   25.32
   0  10   6  255.91   25.11
  -1 -10  -6   34.07    5.64
   1 -10   6   29.10    4.95
   1  10   6   37.02    4.88
   1  10   6   24.19    5.45
  -1  10  -6   35.12    5.89
   1  10   6   33.31    5.30
   2 -10   6   23.57    4.23
  -2 -10  -6   23.81    4.98
   2  10   6   30.15    4.75
   2  10   6   23.18    4.38
   2  10   6   32.43    5.94
  -2  10  -6   23.58    4.60
  -3 -10  -6    4.75    3.14
   3  10   6    5.40    2.77
   3  10   6   -1.65    3.57
   3  10   6    3.45    2.55
  -4 -10  -6    1.25    3.82
   4  10   6   -0.72    4.03
   4  10   6    4.17    2.80
   4  10   6    0.47    2.43
  -4  10  -6    0.74    3.00
  -5 -10  -6   16.97    5.23
   5  10   6   22.01    4.31
  -5  10  -6   25.39    4.88
   5  10   6   16.53    5.55
   5  10   6   22.34    4.07
   6  10   6   23.74    5.47
   6  10   6   16.42    3.84
  -6  10  -6   20.50    5.04
   6  10   6   20.49    4.55
  -7 -10  -6   -1.43    4.48
   7  10   6    4.86    3.60
   7  10   6    2.43    4.96
  -7  10  -6   -1.80    4.16
   7  10   6   -1.75    2.88
  -8 -10  -6   36.68    8.49
   8  10   6   54.37    8.95
  -8  10  -6   75.48   10.06
   8  10   6   66.40    8.60
   8  10   6   51.58    7.95
   9  11  -6  100.13   11.86
  -9  11   6   99.39   13.91
   9  11  -6  129.79   13.00
  -9  11   6   97.68   12.79
   8  11  -6   52.54    8.24
   8  11  -6   32.60    6.46
   8  11  -6   51.01    7.66
  -8  11   6   49.99    7.82
  -8  11   6   50.40    8.41
   7  11  -6   89.15   10.00
  -7  11   6   67.79   10.07
   7  11  -6   62.91    9.63
   7  11  -6   81.02    9.82
  -7  11   6   71.66    9.74
  -6 -11   6   -3.97    4.10
  -6  11   6    0.73    4.22
  -6  11   6   -4.98    3.17
   6  11  -6    1.50    3.45
   6  11  -6   -3.12    3.46
   6  11  -6   -0.76    3.51
  -5 -11   6    5.33    4.10
   5  11  -6    9.94    3.74
   5  11  -6    1.92    3.19
  -5  11   6    8.90    3.50
   5  11  -6    4.49    3.69
   4  11  -6  142.31   14.51
  -4  11   6  139.04   14.48
   4  11  -6  131.89   14.96
   4  11  -6  153.82   14.75
  -3 -11   6  214.07   22.41
   3  11  -6  250.83   22.31
  -3  11   6  256.59   22.30
   3  11  -6  223.04   22.47
  -2 -11   6    8.16    3.47
   2  11  -6    5.34    3.52
  -2  11   6    6.77    3.32
  -2  11   6    6.86    2.96
   2  11  -6    7.38    3.57
  -1 -11   6   21.31    4.73
  -1  11   6   27.33    5.84
  -1  11   6   32.22    5.64
  -1  11   6   27.39    4.75
   1  11  -6   25.51    4.96
   0 -11   6    0.92    2.89
   0  11   6   -1.14    2.61
   0  11   6    2.89    2.74
   0  11   6   -6.30    3.54
   0  11  -6   -4.14    2.58
   1 -11   6    9.30    3.22
  -1  11  -6    7.84    3.37
   1  11   6   10.92    3.29
   1  11   6    8.49    4.26
   1  11   6    7.19    3.33
   2  11   6   28.42    4.46
  -2  11  -6   19.61    4.71
   2  11   6   18.95    4.96
   2  11   6   16.66    3.92
  -3 -11  -6    5.93    3.96
   3  11   6    3.60    2.91
  -3  11  -6    1.92    3.55
   3  11   6   -3.34    3.93
   3  11   6    1.58    3.07
  -4 -11  -6    3.67    3.95
  -4  11  -6    7.61    4.28
   4  11   6    7.41    3.34
   4  11   6    5.02    5.14
   4  11   6    4.46    3.21
   5  11   6   16.83    4.34
  -5  11  -6   29.60    5.45
   5  11   6   25.57    4.91
   5  11   6   28.71    6.55
  -6 -11  -6   43.89    7.88
   6  11   6   44.06    7.51
   6  11   6   48.41    8.76
   6  11   6   55.51    7.71
  -6  11  -6   73.40    9.83
  -7 -11  -6   19.89    6.85
  -7  11  -6   36.78    7.08
   7  11   6   26.93    7.02
   7  11   6   28.08    5.07
   7  11   6   34.56    6.42
  -8 -11  -6   -7.29    5.66
   8  11   6   -0.96    6.73
   8  11   6   -4.47    3.71
   8  11   6    2.94    7.22
  -8  11  -6   13.77    5.51
   8  12  -6    2.92    4.82
   8  12  -6   15.94    5.69
  -8  12   6    6.61    5.20
   8  12  -6    2.51    4.70
  -8  12   6    7.51    5.95
   7  12  -6  116.40   12.67
   7  12  -6   99.34   12.99
  -7  12   6  113.60   13.37
  -7  12   6  122.46   14.98
  -6 -12   6   39.83    8.40
   6  12  -6   56.48    9.21
  -6  12   6   56.16    9.09
  -6  12   6   62.91    9.40
   6  12  -6   58.93    8.72
  -5 -12   6   18.34    5.61
  -5  12   6   18.56    4.78
   5  12  -6   27.46    5.42
   5  12  -6   20.50    5.22
   5  12  -6   22.64    5.29
  -4 -12   6   79.08   11.30
   4  12  -6  111.10   11.54
   4  12  -6  107.22   11.36
  -4  12   6   95.40   13.06
  -4  12   6   96.00   11.62
   4  12  -6   95.33   12.00
  -3 -12   6   10.08    4.10
   3  12  -6   13.08    4.29
   3  12  -6    5.63    4.14
  -3  12   6    7.84    4.98
  -3  12   6    6.50    3.91
  -2 -12   6   16.41    4.90
   2  12  -6   25.17    5.34
   2  12  -6   32.01    5.81
  -2  12   6   20.76    4.91
  -2  12   6   17.66    5.94
  -1 -12   6    9.75    3.84
   1  12  -6   -5.68    3.56
  -1  12   6    0.22    3.18
  -1  12   6    4.12    3.77
  -1  12   6    3.17    4.18
   1  12  -6    3.27    3.96
   0  12  -6  115.82   12.66
   0  12   6  118.30   11.69
   0  12   6  106.42   13.53
   0  12   6  109.18   12.25
   1  12   6   93.26   10.88
  -1  12  -6  105.91   11.80
   1  12   6   92.45   10.42
   1  12   6   86.80   12.44
   2  12   6   15.80    4.08
   2  12   6   18.49    5.85
   2  12   6   17.36    4.38
  -2  12  -6   24.97    5.85
   3  12   6   81.16   10.30
  -3  12  -6  101.73   11.60
   3  12   6   94.08   12.21
   3  12   6   75.16    9.57
  -4  12  -6   44.16    7.35
   4  12   6   41.53    6.75
   4  12   6   50.39    7.53
  -5 -12  -6   46.33    7.95
   5  12   6   70.12    8.21
   5  12   6   47.47    7.98
  -6 -12  -6   32.98    7.14
   6  12   6   36.69    7.70
   6  12   6   25.51    5.33
   6  12   6   29.98    6.13
  -7 -12  -6   -3.82    6.08
   7  12   6   19.30    6.76
  -7  12  -6    5.70    5.56
   7  12   6   -5.57    5.17
   7  13  -6   -0.52    5.19
   7  13  -6    2.21    4.94
  -7  13   6   -6.17    5.15
   7  13  -6    1.78    5.24
   6  13  -6   18.17    5.76
  -6  13   6   11.27    6.36
  -6  13   6   15.49    5.73
   6  13  -6   24.15    5.63
   6  13  -6   14.40    5.64
   5  13  -6   38.25    7.12
   5  13  -6   34.12    6.64
   5  13  -6   30.79    6.82
  -5  13   6   40.34    7.80
  -5  13   6   31.44    6.58
   4  13  -6   23.32    5.59
  -4  13   6   28.64    6.75
  -4  13   6   21.45    5.54
   4  13  -6   12.59    5.40
   4  13  -6   18.71    5.21
  -3  13   6    1.34    5.13
  -3  13   6    3.92    4.12
   3  13  -6    1.08    4.26
   3  13  -6    2.51    4.58
   3  13  -6    6.81    4.08
  -2  13   6   17.95    4.94
  -2  13   6   18.33    4.63
  -2  13   6   21.19    5.48
   2  13  -6   17.84    5.64
  -1  13   6   15.01    4.46
  -1  13   6   14.91    4.35
   1  13  -6   15.71    5.36
   1  13   6   -0.24    4.72
   1  13   6    7.69    3.79
   1  13   6    1.77    3.80
   2  13   6   49.75    7.26
   2  13   6   35.52    7.65
   2  13   6   37.78    6.76
   3  13   6   -4.04    3.79
   3  13   6   -5.07    5.05
   3  13   6    0.50    3.71
  -3  13  -6    7.02    4.58
   4  13   6  146.00   15.59
   4  13   6  150.82   17.09
   4  13   6  147.32   15.17
   5  13   6   77.93    9.77
   5  13   6   56.87   10.08
  -5  13  -6   87.76   12.18
   5  13   6   64.94   11.75
   6  13   6   27.66    7.48
  -6  13  -6   35.80    6.95
   6  13   6   28.34    8.27
   6  13   6   28.61    5.93
   6  14  -6   77.23   12.05
   6  14  -6   82.60   12.05
  -6  14   6   74.06   12.60
  -6  14   6   64.43   11.26
   6  14  -6   76.50   12.54
   5  14  -6   81.58   12.23
   5  14  -6   99.88   12.16
   5  14  -6   56.13   10.34
  -5  14   6   75.30   12.67
  -5  14   6   97.53   14.38
  -4  14   6   50.85    9.54
   4  14  -6   51.00    8.50
   4  14  -6   48.86    8.59
  -4  14   6   45.36    8.63
   4  14  -6   69.17   10.39
   3  14  -6    8.31    5.76
  -3  14   6    8.99    6.80
   3  14  -6   11.72    5.19
  -3  14   6   17.08    5.67
  -3  14   6   14.35    5.39
   3  14  -6   20.41    5.61
  -2  14   6   73.05   10.91
  -2  14   6   61.58    9.43
   2  14  -6   57.56   10.46
  -2  14   6   45.58    9.35
   2  14  -6   62.29   10.16
  -1  14   6   57.91    9.87
   1  14  -6   58.05    8.19
  -1  14   6   53.20    8.65
   1  14  -6   40.25    8.37
  -1  14   6   49.69    8.63
   0  14   6    7.96    4.68
   0  14  -6    0.91    4.32
   0  14   6   10.66    4.95
   0  14   6   16.07    4.70
   0  14  -6    0.45    4.93
   1  14   6    2.06    4.39
  -1  14  -6    1.71    5.03
   1  14   6   10.38    5.66
   1  14   6    2.55    4.46
  -1  14  -6    4.14    4.34
   2  14   6   -8.28    5.55
   2  14   6    6.73    4.68
   2  14   6   -5.93    4.33
  -2  14  -6    1.13    4.96
   3  14   6   49.97    8.33
   3  14   6   57.18    9.34
   3  14   6   51.58    8.48
  -3  14  -6   50.75    8.90
   4  14   6   84.66   12.05
  -4  14  -6   91.31   13.31
   4  14   6   99.47   14.54
   4  14   6  114.67   12.25
  -5  14  -6    4.95    6.31
   5  14   6    7.85    6.96
   5  14   6    2.98    4.84
   4  15  -6   13.66    6.04
  -4  15   6    6.50    7.31
  -4  15   6    4.43    6.72
   4  15  -6  -11.45    6.04
   4  15  -6    4.71    6.89
  -3  15   6    9.36    7.25
   3  15  -6   13.99    6.59
  -3  15   6    5.97    6.09
  -3  15   6    8.53    6.16
   3  15  -6   24.77    6.02
   3  15  -6    8.39    6.33
   2  15  -6   37.19    6.90
  -2  15   6   34.65    7.17
  -2  15   6   22.71    8.10
  -2  15   6   28.45    7.55
   2  15  -6   20.96    7.37
   1  15  -6  171.53   18.65
  -1  15   6  181.73   19.39
   1  15  -6  137.72   18.65
  -1  15   6  176.08   18.14
  -1  15   6  182.36   19.65
   0  15   6  129.36   14.90
   0  15   6  116.70   16.46
   0  15  -6  129.60   16.35
   0  15   6  132.00   15.82
   0  15  -6  159.63   16.30
  -1  15  -6   16.04    6.29
  -1  15  -6   16.00    6.85
   1  15   6    9.24    6.18
   1  15   6   11.70    5.71
   1  15   6   33.49    7.63
   2  15   6   40.65    7.60
   2  15   6   47.29    8.85
   2  15   6   44.43    8.65
  -2  15  -6   56.38    8.93
   3  15   6  217.06   22.55
   3  15   6  213.32   23.64
   3  15   6  218.41   24.28
  -3  15  -6  265.11   24.23
 -12   0   7    0.69    2.75
 -12   0   7    0.87    3.37
 -11   0   7    0.90    2.51
 -11   0   7    1.73    2.07
 -10   0   7    2.20    1.52
 -10   0   7    5.85    2.12
  -9   0   7   -0.43    1.06
  -9   0   7   -0.60    1.49
  -8   0   7   -0.88    1.32
  -8   0   7    0.58    0.90
  -7   0   7   -0.17    0.97
  -7   0   7    0.12    0.75
  -6   0   7    0.27    0.69
  -6   0   7    0.09    0.70
  -5   0   7   -0.16    0.64
  -5   0   7   -0.36    0.48
  -4   0   7    0.76    0.72
   4   0  -7    0.11    0.47
  -3   0   7   -0.31    0.67
   3   0  -7   -0.41    0.62
   2   0  -7   -0.17    0.27
  -2   0   7   -0.21    0.71
   2   0  -7    2.11    0.83
   1   0  -7    1.70    0.93
   1   0  -7    0.09    0.45
  -1   0   7   -0.01    0.81
   0   0   7    2.04    1.00
   0   0  -7    2.08    0.96
   0   0  -7    1.07    0.68
  -1   0  -7    1.42    1.03
   1   0   7    1.02    0.97
  -1   0  -7    1.12    0.90
   2   0   7   -0.76    0.87
  -2   0  -7    1.56    1.10
  -2   0  -7   -0.02    0.97
  -3   0  -7    0.65    1.22
   3   0   7    0.89    1.08
  -3   0  -7   -0.07    1.05
  -4   0  -7    0.91    1.12
  -4   0  -7    0.46    1.37
   4   0   7   -1.19    0.96
  -5   0  -7    1.01    1.20
  -5   0  -7   -2.83    1.54
   5   0   7   -0.14    0.90
  -6   0  -7    1.62    1.34
   6   0   7   -0.36    0.87
  -6   0  -7   -0.66    1.81
  -7   0  -7    3.82    2.60
  -7   0  -7   -1.41    1.45
  -8   0  -7    1.11    1.86
  -8   0  -7    0.41    2.50
  -9   0  -7   -4.80    2.93
  -9   0  -7   -2.68    2.03
 -10   0  -7    5.61    3.67
 -10   0  -7    2.53    2.78
 -11   0  -7   15.32    4.71
 -11   0  -7   -4.29    3.41
 -12  -1   7  161.52   15.15
 -12  -1   7  149.74   15.10
 -12   1   7  156.72   14.83
 -12   1   7  150.40   14.17
 -11  -1   7   79.31    8.44
 -11   1   7   76.59    8.10
 -11   1   7   73.40    7.42
 -10  -1   7    6.58    2.68
 -10  -1   7    8.49    2.24
 -10   1   7    8.42    2.43
 -10   1   7    4.50    1.38
  -9  -1   7   23.75    3.48
  -9  -1   7   25.45    3.70
  -9   1   7   22.63    2.70
  -9   1   7   21.07    3.45
  -8  -1   7  309.55   27.54
  -8  -1   7  303.37   27.48
  -8   1   7  325.50   27.45
  -8   1   7  339.31   27.18
  -7  -1   7  170.64   15.95
  -7  -1   7  176.53   16.02
   7   1  -7  203.66   15.96
  -7   1   7  184.33   15.75
  -7   1   7  181.06   15.87
  -6  -1   7    0.02    0.68
  -6  -1   7    2.03    0.92
  -6   1   7    0.67    0.75
   6   1  -7    1.81    0.84
  -6   1   7    1.14    0.73
  -5  -1   7   51.48    4.94
   5   1  -7   41.19    4.33
   5   1  -7   47.42    4.33
  -5   1   7   58.59    4.77
  -5   1   7   48.52    4.42
   5   1  -7   56.78    4.62
  -4  -1   7   18.28    2.48
  -4   1   7   20.43    2.28
   4   1  -7   20.59    2.17
   4   1  -7   15.79    1.89
  -3  -1   7   77.38    6.77
   3  -1  -7   68.36    6.44
  -3   1   7   77.77    6.57
   3   1  -7   63.64    6.17
  -2  -1   7   20.74    2.90
   2  -1  -7   21.47    2.73
  -2   1   7   25.09    2.79
   2   1  -7   29.69    2.94
   1  -1  -7   20.47    2.56
  -1  -1   7   18.46    2.55
   1  -1  -7   16.80    1.94
  -1   1   7   20.18    2.48
   1   1  -7   20.42    2.55
   0  -1  -7   32.09    3.45
   0  -1   7   30.79    3.42
   0  -1  -7   29.73    3.02
   0   1   7   23.89    2.82
   0   1  -7   32.21    3.41
   0   1   7   30.07    3.31
  -1  -1  -7  433.36   36.80
   1  -1   7  449.87   37.02
  -1  -1  -7  407.60   36.98
   1   1   7  450.21   36.92
   1   1   7  390.67   36.62
  -1   1  -7  468.42   36.97
  -2  -1  -7  146.59   13.18
  -2  -1  -7  156.43   13.38
   2  -1   7  144.62   13.26
   2   1   7  144.83   13.06
  -2   1  -7  156.99   13.26
   2   1   7  153.39   13.23
  -2   1  -7  138.05   13.01
  -3  -1  -7  693.51   59.20
  -3  -1  -7  736.87   59.30
   3  -1   7  695.42   59.12
  -3   1  -7  716.48   59.12
   3   1   7  733.30   59.12
   3   1   7  689.63   59.04
  -3   1  -7  620.68   58.97
  -4  -1  -7   12.01    2.22
   4  -1   7    8.99    1.78
  -4  -1  -7    9.75    2.44
  -4   1  -7   10.62    2.16
  -4   1  -7   14.25    2.32
   4   1   7   10.74    1.93
   4   1   7   10.07    2.12
  -5  -1  -7  195.45   17.95
   5  -1   7  178.53   17.33
  -5  -1  -7  207.10   17.82
  -5   1  -7  218.09   17.70
   5   1   7  205.14   17.52
  -5   1  -7  195.88   17.78
  -6  -1  -7  576.76   46.93
  -6  -1  -7  515.53   46.55
   6  -1   7  456.92   45.89
   6   1   7  564.30   46.18
  -6   1  -7  546.54   46.67
  -6   1  -7  611.96   46.53
  -7  -1  -7  212.91   19.45
  -7  -1  -7  222.76   19.10
  -7   1  -7  218.18   18.81
  -7   1  -7  216.34   19.23
   7   1   7  197.10   18.11
   7   1   7  207.66   18.31
  -8  -1  -7   10.44    2.72
  -8  -1  -7   15.73    3.71
  -8   1  -7   10.85    2.51
  -8   1  -7   13.06    3.29
  -9  -1  -7    7.61    3.45
  -9  -1  -7    4.67    2.48
  -9   1  -7    2.37    2.01
  -9   1  -7   -1.15    2.81
 -10  -1  -7  224.04   20.83
 -10  -1  -7  195.70   20.45
 -10   1  -7  229.61   20.29
 -10   1  -7  243.38   20.93
 -11  -1  -7   37.08    6.62
 -11  -1  -7   35.32    5.90
 -11   1  -7   27.78    5.13
 -11   1  -7   34.41    6.26
 -12  -2   7   40.17    6.23
 -12  -2   7   44.20    8.02
 -12   2   7   40.13    4.94
 -11  -2   7   34.33    5.96
 -11  -2   7   30.89    5.05
 -11   2   7   28.57    4.99
 -11   2   7   34.30    3.71
 -10  -2   7    2.52    2.43
 -10  -2   7    1.27    2.60
 -10   2   7    4.86    1.12
 -10   2   7    5.95    2.11
  -9  -2   7    5.56    2.26
  -9  -2   7    8.06    2.16
  -9   2   7    5.17    1.76
  -9   2   7    7.42    1.23
   9   2  -7    7.55    1.93
  -8  -2   7  294.86   28.84
  -8  -2   7  310.05   28.76
   8   2  -7  378.20   28.81
  -8   2   7  355.59   28.30
  -8   2   7  330.25   28.57
  -7  -2   7  162.81   16.51
  -7   2   7  200.74   16.09
  -7   2   7  190.86   16.21
   7   2  -7  193.77   16.40
  -6  -2   7   10.74    2.02
   6   2  -7   12.08    1.98
  -6   2   7   13.90    1.75
  -6   2   7   13.32    1.72
  -5  -2   7   78.53    7.46
   5   2  -7   79.55    7.06
  -5   2   7   85.07    7.10
   5   2  -7   67.75    7.02
  -5   2   7   80.54    6.81
  -4  -2   7  915.62   73.55
   4   2  -7  824.68   73.10
  -4   2   7  912.99   73.26
  -4   2   7  829.71   72.82
   3  -2  -7   20.96    2.62
  -3  -2   7   27.44    3.21
  -3   2   7   28.15    2.87
   3   2  -7   31.56    3.00
  -3   2   7   22.74    2.17
  -2  -2   7  693.57   56.74
   2  -2  -7  588.81   56.44
  -2   2   7  633.97   56.04
  -2   2   7  697.18   56.52
   2   2  -7  732.92   56.56
   1  -2  -7   55.20    5.33
   1  -2  -7   54.28    5.74
  -1  -2   7   60.83    5.98
  -1   2   7   57.60    5.29
   1   2  -7   69.07    5.82
  -1   2   7   62.88    5.73
   0  -2  -7  154.30   14.28
   0  -2   7  161.87   14.68
   0  -2  -7  170.57   14.71
   0   2   7  173.07   14.56
   0   2   7  158.15   14.21
   0   2  -7  175.17   14.57
  -1  -2  -7  256.81   23.05
   1  -2   7  260.16   23.28
  -1  -2  -7  272.58   23.35
   1   2   7  262.48   23.13
  -1   2  -7  297.22   23.22
   1   2   7  260.32   22.94
   2  -2   7   36.90    4.50
  -2  -2  -7   45.72    4.74
  -2  -2  -7   40.59    4.57
  -2   2  -7   45.37    4.53
   2   2   7   47.63    4.61
   2   2   7   39.89    4.35
  -3  -2  -7   58.85    6.07
  -3  -2  -7   61.72    6.16
   3  -2   7   46.44    5.73
   3   2   7   63.25    5.89
   3   2   7   53.30    5.81
  -3   2  -7   69.69    5.92
   4  -2   7  126.95   13.59
  -4  -2  -7  156.77   14.12
  -4  -2  -7  161.43   14.10
  -4   2  -7  179.85   13.90
   4   2   7  166.82   13.81
   4   2   7  152.55   13.86
  -4   2  -7  139.49   13.71
  -5  -2  -7   21.06    3.09
  -5  -2  -7   18.72    3.40
   5  -2   7   13.01    2.30
  -5   2  -7   17.65    2.84
   5   2   7   13.86    2.70
  -5   2  -7   16.65    2.78
   5   2   7   18.40    2.77
  -6  -2  -7   97.88   10.12
  -6  -2  -7   99.95   10.55
   6   2   7  109.86   10.17
  -6   2  -7  101.50   10.03
   6   2   7  107.22    9.59
  -6   2  -7  106.84    9.80
  -7  -2  -7  179.62   18.00
  -7  -2  -7  185.33   17.65
   7   2   7  198.82   17.40
  -7   2  -7  218.46   17.47
  -7   2  -7  168.46   17.68
   7   2   7  212.00   17.00
  -8  -2  -7  172.07   15.00
  -8  -2  -7  136.70   14.18
  -8   2  -7  144.50   14.26
  -8   2  -7  153.35   13.87
  -9  -2  -7   37.80    5.73
  -9   2  -7   30.92    5.18
  -9   2  -7   33.55    4.91
 -10  -2  -7   20.23    4.47
 -10  -2  -7   37.80    6.01
 -10   2  -7   23.20    4.06
 -10   2  -7   18.94    4.86
 -11  -2  -7    2.78    4.66
 -11  -2  -7   -0.39    4.07
 -11   2  -7    0.57    3.18
 -11   2  -7   10.54    4.78
 -12  -3   7   26.31    5.53
 -12  -3   7   17.81    5.33
 -12   3   7   32.48    4.90
 -12   3   7   25.92    3.42
 -11  -3   7    5.07    3.29
 -11  -3   7    1.53    3.33
 -11   3   7    0.72    0.99
 -11   3   7   -1.20    2.17
 -10  -3   7    4.51    2.47
 -10  -3   7    0.31    2.64
  10   3  -7    3.47    1.99
 -10   3   7    1.29    1.88
 -10   3   7    1.14    0.82
  -9  -3   7   12.01    2.84
   9   3  -7   13.14    2.51
  -9   3   7    9.91    2.25
  -9   3   7   12.97    1.79
  -8   3   7   66.08    5.89
  -8   3   7   62.41    6.19
  -7  -3   7   29.15    4.43
  -7   3   7   33.96    3.66
  -7   3   7   37.19    3.62
   7   3  -7   43.49    4.21
  -6  -3   7   42.97    5.71
  -6   3   7   56.90    5.05
  -6   3   7   57.72    5.22
   6   3  -7   58.31    5.45
   6   3  -7   46.86    5.07
   6   3  -7   65.66    5.11
  -5  -3   7  150.81   13.57
   5   3  -7  128.37   13.16
  -5   3   7  152.72   12.76
   5   3  -7  150.15   13.15
  -5   3   7  165.56   13.15
  -4  -3   7  357.14   32.40
   4   3  -7  347.17   32.00
  -4   3   7  376.92   32.09
   4   3  -7  424.19   32.15
  -3  -3   7  308.09   24.69
   3  -3  -7  248.82   24.10
  -3   3   7  314.03   24.37
  -3   3   7  264.50   23.84
  -2  -3   7  163.22   14.12
   2  -3  -7  138.07   13.70
  -2   3   7  165.88   13.82
  -2   3   7  142.09   13.33
   2   3  -7  176.10   13.87
   1  -3  -7  694.54   62.48
  -1  -3   7  669.55   62.59
  -1   3   7  787.76   62.50
  -1   3   7  716.53   62.07
   1   3  -7  825.00   62.52
   0  -3  -7  310.37   26.50
   0  -3  -7  298.62   26.11
   0  -3   7  284.56   26.47
   0   3   7  304.87   26.34
   0   3  -7  333.77   26.40
   0   3   7  303.45   26.04
  -1  -3  -7  262.09   22.04
   1  -3   7  248.77   22.25
   1   3   7  241.11   22.07
   1   3   7  250.46   21.88
  -1   3  -7  272.39   22.16
  -2  -3  -7 1016.80   88.55
   2  -3   7  904.14   88.50
  -2  -3  -7 1058.16   88.80
   2   3   7 1124.82   88.56
  -2   3  -7 1121.86   88.57
   2   3   7 1072.05   88.40
   3  -3   7  517.31   49.36
  -3  -3  -7  593.04   49.76
  -3  -3  -7  604.73   49.65
   3   3   7  511.85   49.29
  -3   3  -7  588.83   49.42
   3   3   7  673.30   49.50
  -4  -3  -7   90.15    9.37
  -4  -3  -7   90.23    9.34
   4   3   7  103.24    9.00
   4   3   7   93.32    9.03
  -4   3  -7   98.89    8.99
  -5  -3  -7   -2.04    1.81
  -5  -3  -7    1.65    1.54
   5  -3   7    1.85    0.99
   5   3   7    1.84    1.27
   5   3   7    0.66    1.65
  -5   3  -7    1.20    1.22
  -5   3  -7    2.92    1.71
  -6  -3  -7  511.17   43.31
  -6  -3  -7  475.41   43.05
   6   3   7  494.76   42.86
  -6   3  -7  529.54   42.67
   6   3   7  547.78   42.59
  -6   3  -7  469.94   42.75
   6   3   7  458.07   43.07
  -7  -3  -7  248.21   24.35
  -7  -3  -7  277.30   24.75
  -7   3  -7  269.62   24.29
   7   3   7  253.18   24.20
   7   3   7  283.46   23.72
   7   3   7  293.89   24.46
  -7   3  -7  292.68   24.01
  -8  -3  -7    1.71    3.01
  -8  -3  -7    2.57    2.42
  -8   3  -7    1.40    1.78
   8   3   7   -5.41    2.32
   8   3   7    0.81    1.33
  -8   3  -7   -0.32    2.65
   8   3   7    0.00    0.92
  -9  -3  -7  289.68   23.98
  -9   3  -7  264.63   23.18
  -9   3  -7  218.69   22.22
 -10  -3  -7   36.80    6.60
 -10  -3  -7   47.83    7.56
 -10   3  -7   48.97    6.49
 -10   3  -7   55.76    6.97
 -11  -3  -7    3.08    4.97
 -11  -3  -7   13.10    5.20
 -11   3  -7    7.27    3.36
 -11   3  -7    5.70    4.73
 -12  -4   7   36.45    7.16
 -12   4   7   40.51    5.62
 -11  -4   7    4.27    3.91
  11   4  -7    0.92    2.65
 -11   4   7    1.69    0.97
 -11   4   7    3.04    2.49
 -10  -4   7    8.61    3.41
 -10   4   7   12.35    2.76
 -10   4   7   13.56    1.93
  10   4  -7   13.20    3.04
  -9  -4   7  131.42   15.09
  -9   4   7  165.88   13.84
  -9   4   7  154.02   14.16
   9   4  -7  184.89   14.73
  -8  -4   7   56.48    7.44
   8   4  -7   73.88    6.97
  -8   4   7   66.66    6.42
  -8   4   7   69.62    6.29
  -7  -4   7    1.63    1.70
   7   4  -7    0.44    0.64
   7   4  -7    0.37    0.64
  -7   4   7   -0.01    0.93
  -7   4   7    0.70    0.90
  -6  -4   7   12.87    2.77
  -6   4   7   15.49    2.28
   6   4  -7   14.99    2.35
   6   4  -7   19.23    2.32
   6   4  -7   18.24    2.73
  -5  -4   7   -2.02    1.32
   5   4  -7    2.54    1.07
  -5   4   7    2.96    1.08
   5   4  -7    0.54    1.12
   5   4  -7    1.98    1.20
  -4  -4   7    6.31    1.87
   4   4  -7    9.22    1.62
   4   4  -7    7.99    1.68
  -4   4   7    6.84    1.46
  -3  -4   7   42.21    5.07
   3  -4  -7   38.78    4.33
   3   4  -7   46.56    4.70
  -3   4   7   51.97    4.73
   2  -4  -7  485.22   44.54
  -2  -4   7  453.45   44.79
  -2   4   7  583.11   44.73
  -2   4   7  508.38   44.21
   2   4  -7  592.63   44.72
  -1  -4   7  854.55   76.67
   1  -4  -7  885.26   76.52
   1   4  -7  931.72   76.49
  -1   4   7  965.58   76.54
  -1   4   7  888.96   76.10
   0  -4   7  173.64   16.28
   0  -4  -7  181.47   15.88
   0  -4  -7  168.79   16.17
   0   4  -7  203.53   16.19
   0   4   7  180.09   15.77
   0   4   7  184.44   16.11
  -1  -4  -7   99.15    9.13
   1  -4   7   89.61    9.34
  -1  -4  -7   99.51    9.45
  -1   4  -7  104.45    9.29
   1   4   7  102.01    9.26
   1   4   7   98.82    8.98
  -2  -4  -7 1176.87  101.49
  -2  -4  -7 1161.98  101.76
   2  -4   7 1024.38  101.46
  -2   4  -7 1331.43  101.60
   2   4   7 1244.70  101.37
   2   4   7 1283.94  101.54
  -3  -4  -7   82.18    9.16
   3  -4   7   86.03    8.88
  -3  -4  -7  100.02    9.21
   3   4   7   98.71    8.93
  -3   4  -7  106.69    9.07
  -4  -4  -7    2.61    2.13
   4  -4   7   -0.63    1.08
  -4  -4  -7    0.82    1.70
   4   4   7   -0.27    1.50
  -4   4  -7    1.31    1.24
   5  -4   7    8.39    1.74
  -5  -4  -7   11.41    2.97
  -5  -4  -7   10.96    2.76
   5   4   7   12.62    2.67
  -5   4  -7   13.53    2.37
  -6  -4  -7   82.68    8.79
  -6  -4  -7   88.30    8.91
  -6   4  -7   84.17    8.30
  -6   4  -7   88.34    8.12
   6   4   7   72.45    8.84
   6   4   7   71.77    8.19
   6   4   7   81.79    7.99
  -7  -4  -7   34.88    5.69
  -7  -4  -7   36.95    6.08
   7   4   7   29.42    5.62
  -7   4  -7   40.38    5.00
  -7   4  -7   44.69    5.33
   7   4   7   42.70    5.59
   7   4   7   37.90    4.57
  -8  -4  -7   17.91    4.27
  -8  -4  -7   29.92    5.79
   8   4   7   25.97    4.63
  -8   4  -7   33.94    4.36
  -8   4  -7   29.94    4.81
   8   4   7   26.52    4.48
   8   4   7   28.79    3.58
  -9  -4  -7    3.69    3.94
  -9  -4  -7    2.31    3.49
   9   4   7    6.13    3.10
  -9   4  -7    6.67    2.29
 -10  -4  -7    2.09    4.43
 -10  -4  -7    5.71    4.54
 -10   4  -7    1.79    3.64
 -10   4  -7    2.30    2.63
 -11  -4  -7   -3.62    5.94
 -11   4  -7   -0.25    4.72
 -11   4  -7   -2.04    3.04
 -12  -5   7   24.55    7.36
  12   5  -7   34.68    5.56
 -12   5   7   46.48    6.91
 -12   5   7   41.78    3.99
 -11  -5   7   10.20    5.14
  11   5  -7   25.14    4.32
 -11   5   7   16.58    2.50
 -11   5   7   20.76    3.65
 -10  -5   7   48.25    8.22
 -10   5   7   55.24    5.45
 -10   5   7   60.56    6.47
  10   5  -7   59.38    6.78
  -9  -5   7  177.22   17.96
   9   5  -7  203.79   17.23
  -9   5   7  188.62   16.64
  -9   5   7  185.09   16.45
  -8  -5   7   55.97    7.78
  -8   5   7   66.41    6.34
  -8   5   7   69.14    6.46
   8   5  -7   67.81    7.05
  -7  -5   7  289.66   28.14
   7   5  -7  336.31   27.70
  -7   5   7  338.72   27.40
   7   5  -7  305.09   27.26
  -6  -5   7  124.43   13.24
   6   5  -7  144.90   12.77
  -6   5   7  147.17   12.59
  -5  -5   7  929.17   85.01
   5   5  -7 1024.79   84.52
   5   5  -7  916.19   84.75
   5   5  -7 1092.30   84.71
  -5   5   7 1044.14   84.58
  -4  -5   7   68.59    8.03
  -4   5   7   82.14    7.64
   4   5  -7   81.08    7.61
   4   5  -7   83.72    7.70
  -3  -5   7  210.25   21.13
   3  -5  -7  229.61   20.61
  -3   5   7  246.68   20.88
   3   5  -7  265.64   20.94
   2  -5  -7  533.53   49.73
  -2   5   7  566.24   49.44
   2   5  -7  635.69   49.94
  -2   5   7  608.13   49.92
  -1  -5   7  145.88   14.17
   1  -5  -7  146.80   13.93
   1   5  -7  172.44   14.04
  -1   5   7  151.51   13.52
  -1   5   7  157.09   13.97
   0  -5   7   43.15    5.22
   0  -5  -7   41.19    5.01
   0   5   7   48.85    4.68
   0   5   7   43.36    5.05
   0   5  -7   53.72    5.16
  -1  -5  -7    3.14    1.45
   1  -5   7    1.24    1.48
  -1  -5  -7    1.76    1.26
   1   5   7    1.49    1.18
   1   5   7    1.64    1.35
  -1   5  -7   -1.01    1.06
  -2  -5  -7   12.97    2.35
  -2  -5  -7    7.33    2.33
   2  -5   7    7.61    2.02
   2   5   7   14.87    2.57
  -2   5  -7   10.46    2.15
   2   5   7   13.07    2.18
   3  -5   7   34.12    4.64
  -3  -5  -7   44.70    5.06
  -3  -5  -7   42.74    5.43
  -3   5  -7   44.85    4.90
   3   5   7   40.95    4.66
   3   5   7   42.64    4.66
  -4  -5  -7  143.74   14.07
  -4  -5  -7  137.70   13.75
   4   5   7  137.26   13.44
  -4   5  -7  172.05   13.76
   4   5   7  149.75   13.50
   5  -5   7   98.89   10.21
  -5  -5  -7  118.20   11.29
  -5  -5  -7  111.64   11.34
   5   5   7  119.75   10.60
   5   5   7  118.21   10.78
  -6  -5  -7   79.60   10.00
  -6  -5  -7   92.80   10.25
   6   5   7   98.13    9.57
   6   5   7  111.68    9.33
  -6   5  -7   96.02    9.43
   6   5   7   88.01   10.37
  -7  -5  -7   29.66    5.18
  -7  -5  -7   24.43    4.64
  -7   5  -7   29.75    4.64
   7   5   7   26.85    4.06
   7   5   7   29.61    4.75
   7   5   7   30.42    4.85
  -7   5  -7   29.75    4.57
  -8  -5  -7   88.46   10.58
  -8  -5  -7   74.12   10.48
   8   5   7  101.71    8.73
  -8   5  -7   96.68    9.08
  -8   5  -7   87.20    9.66
   8   5   7   79.44    9.40
   8   5   7   88.16    9.57
  -9  -5  -7   76.59   10.48
  -9  -5  -7   80.07    9.98
  -9   5  -7   94.21    8.73
   9   5   7   77.52    7.64
   9   5   7   70.19    9.17
  -9   5  -7   81.81    9.48
   9   5   7   79.50    7.34
 -10  -5  -7    0.21    4.36
 -10  -5  -7   -1.70    4.08
 -10   5  -7   -2.92    2.63
  10   5   7   -5.11    3.59
 -10   5  -7   -3.77    3.86
 -11  -6   7   19.41    6.30
  11   6  -7   21.17    4.55
 -11   6   7   19.13    3.42
 -11   6   7   26.31    4.16
 -10  -6   7   53.98    9.69
 -10   6   7   67.33    6.79
 -10   6   7   63.57    7.13
  10   6  -7   80.36    8.01
  -9  -6   7    0.51    3.14
  -9   6   7    7.10    2.00
  -9   6   7    8.61    2.14
   9   6  -7    3.79    2.55
  -8  -6   7  154.02   16.38
   8   6  -7  172.84   14.82
   8   6  -7  177.46   15.66
  -8   6   7  173.87   14.93
  -8   6   7  164.38   15.14
  -7  -6   7   64.60    8.64
   7   6  -7   83.11    8.12
  -7   6   7   73.19    7.62
   7   6  -7   73.02    7.71
   7   6  -7   90.88    7.56
  -6  -6   7   68.17    8.29
   6   6  -7   85.23    7.37
  -6   6   7   74.96    7.32
   6   6  -7   72.69    7.54
   6   6  -7   64.35    7.53
  -5  -6   7    9.38    2.72
   5   6  -7   11.05    2.52
  -5   6   7    9.07    1.96
   5   6  -7   11.76    2.17
  -4  -6   7  159.30   16.86
  -4   6   7  208.69   16.66
  -3  -6   7  271.56   27.07
  -3   6   7  309.52   26.81
   3   6  -7  341.03   26.92
  -2  -6   7  145.35   14.39
   2  -6  -7  160.29   14.04
  -2   6   7  147.39   14.14
  -2   6   7  167.30   13.76
  -1  -6   7   80.70    8.92
   1  -6  -7   83.25    8.66
   1   6  -7   93.08    8.75
  -1   6   7   99.64    8.86
  -1   6   7   93.17    8.35
   0  -6   7   97.99   10.14
   0  -6  -7  109.20   10.07
   0   6  -7  117.54   10.08
   0   6   7  107.84    9.54
   0   6   7   89.95    9.80
  -1  -6  -7   56.81    6.39
  -1   6  -7   55.92    6.27
   1   6   7   63.73    6.32
  -2  -6  -7    3.91    2.09
   2  -6   7    1.32    1.43
  -2  -6  -7   -0.94    1.35
  -2   6  -7   -0.70    1.43
   2   6   7    1.52    1.44
   2   6   7    0.00    1.28
   3  -6   7   88.77    9.29
  -3  -6  -7   94.16    9.53
  -3  -6  -7   92.14    9.72
   3   6   7  103.91    9.29
   3   6   7  102.21    9.38
  -3   6  -7   97.61    9.48
  -4  -6  -7   71.09    8.59
   4  -6   7   67.09    7.90
  -4  -6  -7   79.69    8.48
   4   6   7   84.30    8.18
  -4   6  -7   94.66    8.56
   4   6   7   93.01    8.29
  -5  -6  -7    1.62    2.45
   5  -6   7    0.97    1.30
  -5  -6  -7    1.75    2.49
   5   6   7   -0.43    1.83
   5   6   7    3.18    1.75
  -5   6  -7    0.15    1.87
   5   6   7   -0.61    2.34
  -6  -6  -7  196.55   18.63
  -6   6  -7  204.99   17.93
   6   6   7  191.64   18.74
   6   6   7  203.95   17.67
   6   6   7  181.48   17.85
  -7  -6  -7   14.38    4.23
  -7  -6  -7   10.61    4.02
   7   6   7   13.03    4.17
   7   6   7   17.93    2.99
   7   6   7   15.61    3.57
  -7   6  -7   18.71    3.28
  -8  -6  -7   24.40    5.45
  -8   6  -7   35.50    5.11
   8   6   7   24.22    4.84
   8   6   7   32.91    5.34
   8   6   7   24.07    4.26
  -8   6  -7   26.69    4.68
  -9  -6  -7   16.76    5.51
  -9  -6  -7   24.47    5.27
   9   6   7   30.20    5.01
   9   6   7   20.47    3.71
  -9   6  -7   15.02    3.76
  -9   6  -7   20.49    4.52
   9   6   7   22.53    4.73
 -10  -6  -7   30.06    6.63
 -10  -6  -7   28.46    6.76
  10   6   7   27.96    5.93
 -10   6  -7   35.51    6.10
 -10   6  -7   37.01    6.36
 -11  -7   7    1.48    5.79
 -11   7   7    4.35    3.13
  11   7  -7    7.58    3.83
 -11   7   7    5.32    2.44
 -10  -7   7  105.74   13.47
 -10   7   7  105.84   10.47
 -10   7   7  109.49   10.54
  10   7  -7  108.85   11.34
  -9  -7   7  224.90   23.98
   9   7  -7  259.43   21.72
   9   7  -7  250.33   23.01
   9   7  -7  292.20   21.73
  -9   7   7  226.45   22.42
  -9   7   7  262.95   22.36
  -8  -7   7   -5.55    3.02
   8   7  -7    2.91    1.73
  -8   7   7    1.75    1.89
   8   7  -7    0.16    1.39
   8   7  -7   -1.94    2.21
  -7  -7   7    1.05    2.97
  -7   7   7    3.54    1.96
   7   7  -7    3.56    2.36
   7   7  -7    1.49    1.58
  -6  -7   7  562.71   56.39
   6   7  -7  669.11   56.16
  -6   7   7  628.07   55.78
   6   7  -7  675.11   55.99
   6   7  -7  730.77   55.88
  -5  -7   7   52.08    7.15
   5   7  -7   60.83    6.76
   5   7  -7   57.74    6.97
   5   7  -7   67.89    6.75
  -4  -7   7   16.11    3.60
   4   7  -7   17.70    3.19
   4   7  -7   16.12    3.40
   4   7  -7   21.28    3.44
  -4   7   7   16.63    2.90
  -3  -7   7    1.76    2.06
   3   7  -7    0.61    1.68
  -3   7   7    0.76    1.48
   2  -7  -7   11.94    2.34
  -2  -7   7    9.45    2.85
  -2   7   7   13.30    2.57
   2   7  -7   12.11    2.59
  -2   7   7   14.95    2.37
  -1  -7   7  367.10   35.06
   1  -7  -7  386.29   34.83
  -1   7   7  382.41   34.87
   1   7  -7  449.15   35.05
  -1   7   7  425.49   34.52
   0  -7  -7  319.42   29.40
   0  -7   7  315.89   29.52
   0   7   7  348.00   29.40
   0   7   7  341.57   28.97
   0   7  -7  353.05   29.47
  -1  -7  -7   42.99    5.21
   1  -7   7   28.33    4.77
   1   7   7   37.75    4.49
   1   7   7   42.87    4.82
  -1   7  -7   38.39    5.15
  -2  -7  -7    9.97    2.64
   2  -7   7    8.92    2.29
   2   7   7   13.70    2.47
   2   7   7   10.39    2.42
  -2   7  -7    9.25    2.59
  -3  -7  -7  357.67   33.31
  -3  -7  -7  375.92   32.96
   3   7   7  396.74   32.93
   3   7   7  394.78   32.77
  -3   7  -7  361.43   32.95
   4  -7   7   46.03    5.88
  -4  -7  -7   49.48    6.95
  -4  -7  -7   54.17    6.73
  -4   7  -7   54.67    6.36
   4   7   7   57.44    6.17
   4   7   7   54.46    6.20
  -5  -7  -7  110.69   11.28
  -5  -7  -7   95.91   10.87
   5   7   7  100.76   11.70
   5   7   7  116.62   10.35
   5   7   7   98.61   10.28
  -6  -7  -7   28.39    4.99
  -6  -7  -7   31.63    5.50
   6   7   7   32.45    4.72
  -6   7  -7   22.49    3.99
   6   7   7   25.64    4.24
   6   7   7   15.57    5.00
  -7  -7  -7    0.39    3.38
  -7  -7  -7    0.22    3.60
   7   7   7    7.87    3.73
   7   7   7   -0.45    2.56
  -7   7  -7    1.95    2.60
   7   7   7   -1.21    1.99
  -8  -7  -7   60.81    8.88
  -8  -7  -7   51.59    9.27
  -8   7  -7   51.83    7.17
   8   7   7   36.56    6.88
   8   7   7   56.19    6.41
   8   7   7   49.33    8.34
  -8   7  -7   66.24    7.32
  -9  -7  -7   43.05    7.59
   9   7   7   40.19    5.87
   9   7   7   41.29    7.27
  -9   7  -7   56.88    7.19
  -9   7  -7   42.72    7.05
   9   7   7   59.55    7.62
 -10  -7  -7    6.14    5.59
 -10  -7  -7    4.76    5.96
 -10   7  -7   13.44    3.77
  10   7   7    5.39    7.02
 -10   7  -7   10.82    4.70
  10   7   7    1.64    1.62
 -11  -8   7   26.97    8.10
 -11   8   7   31.13    5.10
 -11   8   7   44.77    6.95
  11   8  -7   43.93    6.49
 -11   8   7   36.60    5.55
 -10  -8   7   94.89   15.26
 -10   8   7  132.17   12.71
  10   8  -7  137.55   13.30
 -10   8   7  136.66   12.42
  -9  -8   7   58.08   10.58
  -9   8   7   64.88    7.92
   9   8  -7   81.44    7.05
   9   8  -7   67.99    7.15
   9   8  -7   69.61    8.55
  -8  -8   7   34.22    6.85
   8   8  -7   53.16    5.53
   8   8  -7   53.21    6.65
   8   8  -7   39.85    5.74
  -8   8   7   45.42    6.09
  -7   8   7  213.93   19.38
   7   8  -7  201.59   19.48
   7   8  -7  226.88   19.67
  -6  -8   7   56.56    8.57
   6   8  -7   65.88    7.33
  -6   8   7   69.73    7.51
   6   8  -7   68.88    7.78
   6   8  -7   77.00    8.05
  -5  -8   7   12.05    3.43
   5   8  -7   15.62    3.39
   5   8  -7   12.58    3.47
   5   8  -7   16.39    3.16
  -5   8   7   12.07    2.78
  -4  -8   7   45.11    6.69
  -4   8   7   48.95    5.98
   4   8  -7   43.56    6.44
   4   8  -7   50.38    5.95
   4   8  -7   57.17    6.29
  -3  -8   7   -0.43    2.26
  -3   8   7    3.22    1.90
   3   8  -7    2.70    1.85
  -2  -8   7   -2.01    1.92
   2   8  -7    0.65    1.79
  -2   8   7    0.83    1.80
  -2   8   7    0.67    1.53
  -1  -8   7    2.59    2.27
   1  -8  -7    5.08    2.21
  -1   8   7    7.12    1.98
   1   8  -7    2.71    1.91
  -1   8   7    6.35    2.22
   0  -8  -7   90.19    9.45
   0  -8   7   79.77    9.45
   0   8   7  107.15    9.01
   0   8  -7  103.24    9.46
   0   8   7   79.77    9.15
  -1  -8  -7   54.63    6.88
   1  -8   7   51.65    6.70
   1   8   7   66.23    6.66
  -1   8  -7   53.91    6.55
   1   8   7   58.02    6.14
  -2  -8  -7   14.31    3.72
   2  -8   7   18.43    3.41
  -2   8  -7   16.39    3.16
   2   8   7   16.54    3.17
   2   8   7   21.33    3.62
  -3  -8  -7   73.93    9.49
   3  -8   7   77.23    8.85
   3   8   7   89.71    8.71
  -3   8  -7  100.60    9.31
   3   8   7   88.19    8.97
   4  -8   7   10.96    2.63
  -4  -8  -7    8.52    3.25
  -4  -8  -7   15.50    3.78
   4   8   7   14.46    4.17
   4   8   7   12.43    2.96
  -4   8  -7   14.25    3.33
   4   8   7   12.49    2.90
  -5  -8  -7   -1.85    2.93
  -5  -8  -7   -1.83    3.10
   5   8   7   -0.64    1.84
  -5   8  -7   -1.37    2.61
   5   8   7    0.72    3.21
   5   8   7    2.77    2.50
  -6  -8  -7    9.82    4.16
  -6  -8  -7   12.63    4.53
   6   8   7   11.01    2.90
   6   8   7   -1.73    3.89
  -6   8  -7    7.44    3.18
   6   8   7    9.35    3.05
   7   8   7   -0.36    3.99
   7   8   7   -0.42    2.84
  -7   8  -7    5.63    2.97
  -8  -8  -7   90.79   10.91
  -8  -8  -7  108.09   12.24
  -8   8  -7   78.53    9.81
   8   8   7   85.22    9.07
   8   8   7   73.64    9.57
   8   8   7   77.94   11.46
  -9  -8  -7    3.98    5.49
  -9  -8  -7   20.54    6.23
   9   8   7   20.25    4.82
   9   8   7   20.72    5.10
   9   8   7   17.85    3.52
  -9   8  -7   20.19    4.61
  -9   8  -7   21.90    5.18
 -10  -9   7   14.93    6.46
  10   9  -7    1.21    1.31
 -10   9   7   10.16    4.71
  10   9  -7   10.59    4.16
 -10   9   7    3.39    3.68
 -10   9   7    4.80    3.32
  -9  -9   7   58.90   10.47
   9   9  -7   54.79    6.48
   9   9  -7   53.71    7.72
  -9   9   7   55.30    7.60
  -8  -9   7   -4.29    3.83
   8   9  -7   -0.88    3.06
   8   9  -7    1.28    2.37
  -8   9   7    0.39    2.80
   8   9  -7   -0.79    2.73
  -7  -9   7   -2.58    3.60
   7   9  -7   -0.63    2.60
   7   9  -7    3.11    2.75
   7   9  -7    0.43    2.98
  -7   9   7    5.82    2.84
  -6  -9   7   -1.80    3.18
   6   9  -7   -1.96    2.29
  -6   9   7   -0.68    2.29
   6   9  -7    0.82    2.67
   6   9  -7   -1.11    2.45
  -5  -9   7   74.47    9.96
  -5   9   7   87.52    9.34
   5   9  -7  101.69    9.70
   5   9  -7   97.87    9.52
   5   9  -7   74.10    9.63
  -4  -9   7  111.05   13.30
   4   9  -7  150.59   13.22
  -4   9   7  133.53   12.95
   4   9  -7  121.53   13.35
   4   9  -7  147.83   13.07
  -3  -9   7   75.17    9.94
  -3   9   7  102.48    9.82
   3   9  -7  100.10    9.80
  -2  -9   7   -0.58    2.38
  -2   9   7   -0.95    2.06
   2   9  -7    4.27    2.30
  -2   9   7    3.09    1.92
  -1  -9   7  294.21   30.30
  -1   9   7  357.72   29.77
  -1   9   7  355.08   30.28
   1   9  -7  357.08   30.30
   0  -9   7  404.47   40.93
   0  -9  -7  444.45   40.94
   0   9  -7  540.74   41.25
   0   9   7  474.65   41.01
   0   9   7  488.52   40.57
  -1  -9  -7   -0.53    2.45
   1  -9   7    1.88    2.14
  -1   9  -7   -0.08    2.26
   1   9   7   -2.38    1.84
   1   9   7   -1.27    1.90
  -2  -9  -7   13.04    3.81
   2  -9   7   12.70    3.18
  -2   9  -7   14.24    3.55
   2   9   7   16.33    3.14
   2   9   7   13.54    3.02
  -3  -9  -7  177.74   18.80
  -3   9  -7  227.25   18.75
   3   9   7  166.21   19.05
   3   9   7  197.05   17.98
   3   9   7  214.93   18.40
  -4  -9  -7  141.45   14.48
  -4   9  -7  158.56   14.17
   4   9   7  127.10   14.65
   4   9   7  136.01   13.49
   4   9   7  140.24   13.55
  -5  -9  -7   19.35    4.82
   5   9   7   23.97    6.06
  -5   9  -7   29.14    4.88
   5   9   7   26.57    4.52
   5   9   7   24.87    4.51
  -6  -9  -7    0.72    3.80
  -6  -9  -7    7.66    4.14
   6   9   7    5.00    2.71
   6   9   7    1.75    4.68
   6   9   7    7.00    3.18
  -6   9  -7   14.24    4.00
  -7  -9  -7    6.86    4.80
   7   9   7    7.66    3.61
   7   9   7   11.09    3.24
  -7   9  -7   10.03    4.13
   7   9   7   10.58    5.09
  -8  -9  -7   17.67    5.02
  -8  -9  -7   15.16    5.15
   8   9   7   15.97    5.97
  -8   9  -7   17.17    4.73
   8   9   7    6.32    3.31
   8   9   7   11.52    4.31
  -9  -9  -7   18.03    6.25
  -9  -9  -7    4.86    6.28
   9   9   7    4.73    3.16
  -9   9  -7    4.55    4.40
   9   9   7   17.67    5.47
   9   9   7    5.46    7.57
  -9   9  -7    8.37    4.47
 -10 -10   7   18.40    8.12
 -10  10   7   15.08    5.61
 -10  10   7    8.88    3.99
  10  10  -7    9.58    2.49
  10  10  -7   19.44    5.19
 -10  10   7   10.67    4.95
  -9  10   7   58.46    9.30
  -9  10   7   67.27   10.63
   9  10  -7   62.93    9.08
   9  10  -7   75.92    8.13
  -8 -10   7   63.67   11.10
   8  10  -7   73.28    8.95
   8  10  -7   63.43    8.84
  -8  10   7   74.72    8.98
  -7 -10   7    4.69    4.19
  -7  10   7    7.72    3.25
   7  10  -7   10.35    3.74
   7  10  -7   10.99    3.79
   7  10  -7    8.47    3.46
  -6 -10   7    6.07    4.28
  -6  10   7    9.44    3.27
   6  10  -7   16.30    4.12
   6  10  -7    9.65    3.21
   6  10  -7    9.67    3.68
  -5 -10   7  108.00   13.90
   5  10  -7  142.42   13.64
   5  10  -7  147.15   14.16
   5  10  -7  142.59   13.73
  -5  10   7  134.80   13.56
  -4 -10   7  116.96   14.02
  -4  10   7  144.68   13.84
   4  10  -7  132.39   14.21
   4  10  -7  142.90   13.83
   4  10  -7  152.07   13.98
  -3 -10   7   40.02    6.62
   3  10  -7   48.19    6.68
   3  10  -7   44.02    6.88
  -3  10   7   39.43    6.35
   2  10  -7  121.23   12.11
  -2  10   7  113.41   11.50
  -2  10   7  120.54   12.09
  -1 -10   7   27.59    5.53
   1  10  -7   49.16    6.15
  -1  10   7   41.41    5.38
  -1  10   7   40.35    6.18
   0 -10   7   -0.32    2.43
   0  10   7    1.48    2.14
   0  10  -7   -1.20    2.33
   0  10   7   -0.23    2.41
   1 -10   7  190.60   20.31
   1  10   7  244.64   20.05
   1  10   7  224.10   20.36
  -1  10  -7  220.23   20.53
  -2 -10  -7   55.93    7.98
   2 -10   7   48.13    7.44
   2  10   7   70.27    7.80
   2  10   7   61.11    8.85
   2  10   7   56.19    7.15
  -2  10  -7   75.65    8.25
  -3 -10  -7   55.82    8.35
   3  10   7   61.02    7.73
  -3  10  -7   68.55    8.58
   3  10   7   67.89    7.58
   3  10   7   63.56    9.73
  -4 -10  -7  268.10   27.21
  -4  10  -7  330.67   26.97
   4  10   7  290.83   26.23
   4  10   7  270.62   27.39
   4  10   7  294.52   26.12
  -5 -10  -7  302.54   30.84
  -5  10  -7  389.50   30.79
   5  10   7  341.59   31.43
   5  10   7  315.23   29.84
   5  10   7  334.07   29.99
  -6 -10  -7   12.40    5.02
   6  10   7   19.08    3.99
   6  10   7   30.93    6.28
  -6  10  -7   23.38    5.11
   6  10   7   16.06    4.37
  -7 -10  -7  119.61   14.67
   7  10   7  141.02   13.63
   7  10   7  130.54   13.66
   7  10   7  140.48   16.56
  -8 -10  -7  132.62   18.16
   8  10   7  176.05   18.96
   8  10   7  158.45   15.71
   8  10   7  169.10   16.33
  -9 -11   7   64.42   11.23
   9  11  -7   80.00    9.33
  -9  11   7   67.09   10.65
  -9  11   7   61.11    9.74
   9  11  -7   69.37    9.37
   9  11  -7   83.25   10.42
  -8 -11   7   31.94    7.79
   8  11  -7   45.46    7.79
  -8  11   7   33.74    6.33
   8  11  -7   45.82    7.01
   8  11  -7   30.52    5.92
  -8  11   7   34.70    7.05
  -7 -11   7   12.86    5.66
   7  11  -7   21.81    4.72
   7  11  -7   11.39    4.42
   7  11  -7   15.07    4.72
  -7  11   7   18.29    4.52
  -6 -11   7   31.53    6.95
  -6  11   7   53.29    7.56
   6  11  -7   41.69    6.87
   6  11  -7   30.97    6.15
   6  11  -7   49.34    7.71
   5  11  -7   87.22   10.47
   5  11  -7   84.43   10.87
  -5  11   7   78.58   10.16
   5  11  -7   98.54   10.54
  -4 -11   7   29.29    6.11
   4  11  -7   45.22    6.65
  -4  11   7   49.66    6.86
   4  11  -7   35.18    6.28
   4  11  -7   39.61    6.05
  -3 -11   7   36.57    6.72
  -3  11   7   47.79    7.26
   3  11  -7   44.39    7.93
   3  11  -7   46.96    6.80
  -2  11   7  204.44   19.50
   2  11  -7  202.26   19.41
  -2  11   7  204.27   18.77
  -1 -11   7    2.48    3.22
  -1  11   7    8.45    3.22
  -1  11   7    4.37    2.67
   1  11  -7   10.15    3.47
   0 -11   7  269.62   28.18
   0  11   7  335.69   29.20
   0  11  -7  290.66   28.09
   0  11   7  320.85   28.26
   0  11   7  342.12   27.81
   1 -11   7    3.15    2.90
   1  11   7   -1.20    2.48
   1  11   7    4.65    4.15
   1  11   7   -0.65    2.73
  -1  11  -7   -0.38    2.99
   2 -11   7   38.99    6.46
  -2 -11  -7   35.15    6.26
   2  11   7   30.09    6.53
   2  11   7   36.89    6.51
   2  11   7   33.77    5.93
  -2  11  -7   48.22    7.02
  -3 -11  -7  150.16   16.33
   3  11   7  144.87   17.38
  -3  11  -7  181.85   16.30
   3  11   7  155.56   15.17
   3  11   7  155.55   15.62
   4  11   7    2.14    5.02
  -4  11  -7    9.05    4.29
   4  11   7    6.67    3.24
   4  11   7    9.54    3.49
  -5 -11  -7   14.45    5.44
   5  11   7   21.89    6.25
   5  11   7   21.74    4.63
  -5  11  -7   29.22    5.71
   5  11   7   18.32    4.18
   6  11   7   13.39    4.44
   6  11   7   12.49    3.92
  -6  11  -7   11.68    5.00
  -7 -11  -7   43.82    8.01
   7  11   7   41.56    7.39
   7  11   7   40.02    7.12
  -8  12   7    3.15    6.59
   8  12  -7    9.31    4.99
   8  12  -7   13.85    5.36
  -8  12   7    5.61    5.44
   8  12  -7    8.85    4.89
  -7 -12   7   18.46    7.20
  -7  12   7   27.89    7.40
   7  12  -7   25.22    6.20
   7  12  -7   34.36    6.18
   7  12  -7   35.03    6.41
  -7  12   7   33.59    6.49
  -6 -12   7   85.35   12.75
   6  12  -7   82.73   11.93
   6  12  -7  104.28   11.81
  -6  12   7  110.23   14.19
   6  12  -7  124.52   12.23
  -6  12   7  100.56   12.17
  -5 -12   7   65.46    9.37
  -5  12   7   50.00    8.89
   5  12  -7   48.12    8.04
  -5  12   7   55.49    8.76
   5  12  -7   52.75    8.04
  -4 -12   7    2.86    4.07
   4  12  -7   -2.71    3.50
  -4  12   7   -5.54    5.12
   4  12  -7    1.48    3.78
   4  12  -7    1.46    3.93
  -4  12   7   -2.95    3.55
  -3 -12   7   73.70   11.07
  -3  12   7  100.32   10.38
  -3  12   7   83.44   12.70
   3  12  -7   91.20   11.16
  -3  12   7   89.88   10.81
   3  12  -7   92.18   11.01
  -2 -12   7    2.06    3.80
   2  12  -7    7.83    3.86
  -2  12   7    8.59    3.35
  -2  12   7   13.08    5.23
  -2  12   7    7.79    4.01
   2  12  -7    0.80    4.14
  -1 -12   7   94.20   12.86
  -1  12   7  131.27   13.01
   1  12  -7  134.46   13.14
  -1  12   7  110.12   14.20
  -1  12   7  127.56   12.51
   0 -12   7  131.81   15.45
   0  12  -7  156.43   15.66
   0  12   7  156.45   15.70
   0  12   7  159.41   14.95
   0  12   7  162.39   17.13
  -1  12  -7    1.89    3.30
   1  12   7   -4.37    3.04
   1  12   7    4.86    4.39
   1  12   7   -2.14    2.94
   2  12   7   -2.08    2.96
  -2  12  -7    1.76    3.90
   2  12   7    4.98    4.31
   2  12   7   -1.65    2.94
  -4 -12  -7   23.06    5.91
   4  12   7   17.15    4.64
   4  12   7   27.78    4.96
   4  12   7   18.02    5.98
  -5 -12  -7   64.55   10.84
   5  12   7   58.98    8.40
   5  12   7   49.79    8.39
   5  12   7   75.07   11.89
  -6 -12  -7   69.65   12.43
  -6  12  -7   91.85   12.04
   6  12   7   71.52   11.32
   6  12   7   65.78    9.64
   6  12   7   80.59    9.83
  -7 -12  -7    6.20    6.92
   7  12   7    3.52    4.47
  -7  12  -7    8.60    5.90
   7  12   7   15.49    6.78
   7  13  -7   46.85    8.73
  -7  13   7   66.88   10.82
   7  13  -7   53.24    8.77
  -6  13   7    0.89    5.16
   6  13  -7    5.74    4.92
   6  13  -7    0.46    4.80
   6  13  -7    0.64    5.30
  -5 -13   7   17.70    5.99
   5  13  -7   13.69    5.58
   5  13  -7   21.34    5.30
  -5  13   7    7.13    5.01
   5  13  -7   20.07    5.75
  -4 -13   7   10.83    5.26
  -4  13   7    7.80    4.47
   4  13  -7   16.23    5.30
   4  13  -7   19.43    4.93
   4  13  -7   14.09    5.10
  -3 -13   7   -2.77    4.09
  -3  13   7    1.65    3.81
   3  13  -7    3.02    4.45
   3  13  -7   -0.35    4.03
  -3  13   7   -6.85    4.08
  -2 -13   7   75.33   11.72
   2  13  -7   97.14   11.46
  -2  13   7  105.92   10.82
   2  13  -7  107.91   12.22
  -2  13   7   81.04   11.41
   1  13  -7   74.19   10.56
   1  13  -7   71.06   10.93
  -1  13   7   89.25    9.91
  -1  13   7   85.40   10.66
   0  13   7    2.90    3.76
   0  13  -7    1.80    3.76
   0  13   7    5.99    3.99
   1  13   7    0.52    3.86
   1  13   7   -2.55    3.66
   1  13   7    9.06    5.12
  -1  13  -7    0.58    3.92
  -2  13  -7   75.68   10.75
   2  13   7   59.90   10.63
   2  13   7   74.70    9.87
   2  13   7   83.71    9.32
   3  13   7   20.30    5.91
  -3  13  -7   35.52    6.49
   3  13   7   19.33    5.09
   3  13   7   28.17    5.89
   4  13   7   -2.64    5.84
   4  13   7    8.00    4.19
  -4  13  -7    7.59    5.08
   4  13   7    4.55    4.35
   5  13   7   60.85    9.35
   5  13   7   40.36    8.70
  -5  13  -7   55.83    7.98
   5  13   7   48.64    8.94
  -6  13  -7   12.36    6.20
   6  13   7   17.67    7.68
   6  14  -7   49.98    8.55
  -6  14   7   38.15    8.29
   6  14  -7   46.27    8.51
  -6  14   7   41.25    8.45
  -5  14   7   16.20    7.13
   5  14  -7   30.56    7.26
   5  14  -7   30.99    6.43
   5  14  -7   28.78    6.65
  -5  14   7   20.74    6.39
  -4  14   7   93.92   13.68
   4  14  -7   92.91   13.05
   4  14  -7   80.31   11.83
  -4  14   7  103.94   11.90
   4  14  -7   91.28   12.23
  -4  14   7   68.06   12.21
  -3  14   7  234.49   21.07
   3  14  -7  204.44   22.26
  -3  14   7  191.35   21.57
   3  14  -7  229.70   21.69
   3  14  -7  223.02   21.43
  -3  14   7  186.13   22.11
  -2  14   7   10.39    4.73
   2  14  -7    4.72    5.34
  -2  14   7    0.48    4.83
   2  14  -7   11.37    4.92
  -2  14   7    3.17    5.03
   1  14  -7   13.10    5.49
   1  14  -7   10.81    4.98
  -1  14   7    6.82    4.39
  -1  14   7   11.99    6.13
  -1  14   7    4.83    4.77
   0  14   7    6.40    4.24
   0  14   7   13.78    4.97
   0  14  -7   -1.54    5.27
   0  14  -7   10.71    4.98
   0  14   7    6.89    5.56
   1  14   7  221.71   22.93
   1  14   7  213.14   20.84
  -1  14  -7  244.98   22.18
   1  14   7  194.55   21.36
   2  14   7   70.61   13.15
   2  14   7   75.01   11.09
  -2  14  -7   90.76   11.82
   2  14   7   84.69   10.38
   3  14   7    3.26    4.88
   3  14   7    3.79    4.91
  -3  14  -7    1.49    5.22
   3  14   7   12.42    6.43
   4  14   7   11.87    5.80
   4  14   7   21.60    7.34
  -4  14  -7   20.18    6.30
   4  14   7   10.08    5.07
   4  15  -7   26.23    7.41
  -4  15   7   22.02    8.75
  -4  15   7   27.04    7.49
  -4  15   7   19.83    6.76
   4  15  -7   30.87    6.93
   4  15  -7   14.06    7.57
   3  15  -7   35.75    8.17
  -3  15   7   42.36    7.80
  -3  15   7   31.16    8.80
   3  15  -7   37.14    7.19
  -3  15   7   19.92    7.33
   3  15  -7   43.25    8.73
   2  15  -7   -7.07    6.39
  -2  15   7    7.89    7.12
   2  15  -7    1.24    5.26
  -2  15   7   -5.57    5.65
  -2  15   7    2.25    5.70
  -1  15   7    4.27    5.26
  -1  15   7    4.93    6.56
  -1  15   7    6.42    5.96
   1  15  -7   -2.70    6.13
   1  15  -7   14.50    5.69
   0  15  -7   14.89    5.79
   0  15   7   14.11    6.33
   0  15   7   11.26    5.76
   0  15   7    8.73    6.36
   0  15  -7   11.66    6.68
   1  15   7    4.19    5.36
  -1  15  -7   14.75    6.83
  -1  15  -7   -2.02    5.59
   1  15   7   -1.89    6.86
   1  15   7    6.08    5.99
   2  15   7   -0.86    6.94
  -2  15  -7   13.40    6.38
   2  15   7   10.29    6.05
   2  15   7   11.02    6.47
 -12   0   8   24.58    4.19
 -12   0   8   23.68    4.71
 -11   0   8    8.25    2.39
 -11   0   8    4.81    2.96
 -10   0   8  274.07   22.85
 -10   0   8  247.04   22.61
  -9   0   8   27.23    3.85
  -9   0   8   30.41    3.59
  -8   0   8   62.54    6.24
  -8   0   8   68.46    6.34
  -7   0   8    7.11    1.51
  -7   0   8    7.73    1.27
  -6   0   8    0.76    0.89
  -5   0   8  193.29   16.80
  -4   0   8    0.77    0.93
   4   0  -8   -0.13    0.61
  -3   0   8  778.34   63.73
   3   0  -8  730.48   63.63
   2   0  -8  159.55   14.47
   2   0  -8  165.79   13.94
  -2   0   8  168.00   14.53
  -1   0   8  945.61   85.10
   1   0  -8  976.88   84.71
   1   0  -8 1108.73   85.23
   0   0   8 1791.83  145.50
   0   0  -8 1794.52  145.52
   0   0  -8 1608.91  145.11
  -1   0  -8  607.13   47.77
   1   0   8  571.43   47.69
  -1   0  -8  504.29   47.37
  -2   0  -8  159.85   13.56
  -2   0  -8  128.78   13.23
   2   0   8  162.21   13.54
  -3   0  -8 1005.79   91.73
   3   0   8 1150.64   91.86
  -3   0  -8 1107.61   91.89
   4   0   8  698.83   56.44
  -4   0  -8  668.08   56.50
  -4   0  -8  624.81   56.45
  -5   0  -8  136.50   13.13
  -5   0  -8  145.30   13.11
   5   0   8  145.76   12.88
  -6   0  -8   98.49   10.26
   6   0   8   94.88    9.50
  -6   0  -8  123.09   10.28
  -7   0  -8   41.58    4.99
   7   0   8   33.69    3.72
   7   0   8   39.74    4.15
  -7   0  -8   38.09    5.64
  -8   0  -8   12.18    2.68
  -8   0  -8    5.45    3.06
  -9   0  -8  100.79   11.44
 -10   0  -8  154.61   15.58
 -10   0  -8  169.18   16.04
 -11   0  -8   35.20    6.44
 -11   0  -8   60.78    8.96
 -12  -1   8    9.46    3.65
 -12  -1   8    7.04    3.98
 -12   1   8   13.53    3.72
 -12   1   8   11.17    2.75
 -11  -1   8    1.31    2.70
 -11  -1   8   -0.72    2.56
 -11   1   8    4.43    1.82
 -11   1   8    4.87    2.64
 -10  -1   8    6.17    2.13
 -10  -1   8    0.36    2.16
 -10   1   8    3.41    1.94
 -10   1   8    3.66    1.40
  -9  -1   8   16.87    2.73
  -9  -1   8   15.91    2.64
  -9   1   8   13.44    2.42
  -9   1   8   14.49    2.35
  -8  -1   8   58.60    6.09
  -8  -1   8   60.24    5.99
  -8   1   8   58.06    5.81
  -8   1   8   63.33    5.70
  -7  -1   8   34.19    4.05
  -7   1   8   38.25    3.71
  -7   1   8   34.37    3.61
  -6  -1   8   35.10    4.12
  -6   1   8   42.85    3.94
   6   1  -8   44.02    3.77
  -6   1   8   33.48    3.57
  -5  -1   8  136.32   12.15
   5   1  -8  140.29   11.67
   5   1  -8  122.93   11.69
  -5   1   8  145.08   11.98
  -4  -1   8  630.20   54.22
  -4   1   8  662.22   54.09
   4   1  -8  697.09   54.07
   4   1  -8  572.82   53.68
  -3  -1   8   -0.39    0.93
   3  -1  -8    0.84    0.81
   3   1  -8    0.58    0.95
  -3   1   8    0.27    0.82
  -2  -1   8  423.66   35.22
   2  -1  -8  377.82   35.04
   2   1  -8  434.47   35.12
  -2   1   8  409.77   35.05
   1  -1  -8  419.44   38.42
   1  -1  -8  454.21   38.92
  -1  -1   8  451.20   38.95
   1   1  -8  484.69   38.89
  -1   1   8  471.74   38.85
   0  -1  -8   68.28    6.65
   0  -1  -8   80.11    7.18
   0  -1   8   72.06    7.12
   0   1  -8   74.89    7.05
   0   1   8   71.91    6.97
  -1  -1  -8    2.15    1.27
   1  -1   8    0.67    1.26
  -1  -1  -8    1.92    1.19
   1   1   8    0.38    1.16
  -1   1  -8    1.30    0.90
  -1   1  -8    2.26    1.29
   2  -1   8  186.38   15.66
  -2  -1  -8  165.19   15.42
  -2  -1  -8  190.52   15.76
   2   1   8  168.88   15.27
  -2   1  -8  154.30   15.24
  -2   1  -8  179.95   15.53
   2   1   8  181.44   15.54
  -3  -1  -8  120.29   10.68
   3  -1   8  111.96   10.48
  -3  -1  -8  106.39   10.49
  -3   1  -8  121.41   10.51
   3   1   8  114.68   10.42
  -3   1  -8  103.98   10.32
   4  -1   8   63.21    6.97
  -4  -1  -8   76.00    7.38
  -4  -1  -8   74.67    7.40
  -4   1  -8   65.95    7.11
  -4   1  -8   77.63    7.16
   4   1   8   74.85    7.12
  -5  -1  -8   14.70    3.05
   5  -1   8   14.60    2.39
  -5  -1  -8   20.24    3.23
   5   1   8   16.21    2.51
  -5   1  -8   12.67    2.51
  -5   1  -8   14.72    2.90
   6  -1   8   18.70    2.76
  -6  -1  -8   22.90    4.01
  -6  -1  -8   22.73    4.01
   6   1   8   22.90    3.13
  -6   1  -8   23.41    3.63
  -6   1  -8   20.88    3.66
  -7  -1  -8  179.94   16.39
  -7  -1  -8  189.72   16.86
   7   1   8  165.26   15.53
  -7   1  -8  195.90   16.28
   7   1   8  175.29   15.97
  -7   1  -8  168.61   16.46
  -8  -1  -8   78.40    9.12
  -8  -1  -8   69.79    8.34
  -8   1  -8   74.13    7.90
  -8   1  -8   82.72    8.81
  -9  -1  -8   11.91    3.42
  -9   1  -8   10.20    3.13
 -10  -1  -8   51.24    7.40
 -10  -1  -8   38.83    7.25
 -10   1  -8   33.38    5.64
 -10   1  -8   54.75    7.68
 -11  -1  -8   20.25    5.88
 -11  -1  -8   14.10    5.40
 -11   1  -8   16.29    5.34
 -11   1  -8   16.93    4.50
 -12  -2   8   22.78    4.55
 -12  -2   8   23.41    4.84
 -12   2   8   22.69    4.16
 -12   2   8   21.36    3.92
 -11  -2   8   52.34    7.40
 -11  -2   8   70.50    7.25
 -11   2   8   57.32    6.72
 -11   2   8   52.13    5.58
 -10  -2   8   19.74    3.48
 -10  -2   8   18.07    3.37
 -10   2   8   14.13    2.43
 -10   2   8   21.17    3.11
  -9   2   8   32.73    4.30
  -9   2   8   40.72    3.83
  -8  -2   8    6.21    1.80
  -8   2   8    7.61    1.62
  -7  -2   8   45.78    5.64
  -7   2   8   61.03    5.19
  -7   2   8   54.59    5.11
   7   2  -8   54.35    5.33
  -6  -2   8   11.95    2.20
  -6   2   8   14.32    1.67
  -6   2   8   15.84    2.02
   6   2  -8   12.00    1.45
   6   2  -8   15.14    1.48
   6   2  -8   14.75    1.97
  -5  -2   8    9.49    2.10
  -5   2   8   12.30    1.33
  -5   2   8   16.01    2.07
   5   2  -8   13.73    2.08
   5   2  -8   13.19    1.83
   5   2  -8   17.53    1.89
  -4  -2   8  115.57   10.46
  -4   2   8  125.36   10.18
   4   2  -8  100.59    9.85
  -3  -2   8   29.85    3.89
   3  -2  -8   26.58    3.34
   3   2  -8   36.38    3.65
  -3   2   8   36.42    3.57
   2  -2  -8  660.04   61.66
  -2  -2   8  747.54   61.94
  -2   2   8  686.14   61.15
   2   2  -8  825.15   61.78
  -2   2   8  733.14   61.68
   1  -2  -8   84.32    8.62
   1  -2  -8  104.17    9.21
  -1  -2   8   93.46    9.29
  -1   2   8  105.10    8.62
  -1   2   8  102.34    9.10
   1   2  -8  105.28    9.12
   0  -2   8    1.79    1.34
   0  -2  -8    1.75    1.02
   0  -2  -8    1.94    1.26
   0   2   8    2.33    1.12
   0   2   8    1.76    0.84
   0   2  -8    4.03    1.30
   1  -2   8 1192.99  100.29
  -1  -2  -8 1162.66  100.00
  -1  -2  -8 1176.04  100.31
   1   2   8 1234.30  100.12
   1   2   8 1113.14   99.83
  -1   2  -8 1251.69  100.15
  -2  -2  -8    4.02    1.61
  -2  -2  -8    3.49    1.53
   2  -2   8    4.06    1.51
  -2   2  -8    4.71    1.39
   2   2   8    4.68    1.45
   2   2   8    5.65    1.49
  -3  -2  -8  176.76   16.13
  -3  -2  -8  169.41   15.96
   3  -2   8  166.97   15.87
  -3   2  -8  172.50   15.69
   3   2   8  193.16   15.89
  -3   2  -8  190.37   15.90
   3   2   8  179.15   15.78
  -4  -2  -8  513.19   42.85
  -4  -2  -8  492.95   42.82
   4  -2   8  445.06   42.42
  -4   2  -8  505.13   42.54
   4   2   8  493.28   42.53
   4   2   8  488.74   42.47
  -4   2  -8  546.82   42.60
  -5  -2  -8  354.89   31.96
  -5  -2  -8  359.38   31.93
  -5   2  -8  391.20   31.66
   5   2   8  385.51   31.57
  -5   2  -8  347.78   31.62
   5   2   8  356.24   31.66
  -6  -2  -8   22.42    4.05
  -6  -2  -8   25.92    4.48
  -6   2  -8   28.41    3.78
  -6   2  -8   28.74    4.09
   6   2   8   22.22    3.91
   6   2   8   22.18    3.48
  -7  -2  -8   15.22    3.57
  -7  -2  -8    8.06    2.73
  -7   2  -8   10.25    3.16
   7   2   8   10.33    1.93
   7   2   8    7.66    2.50
  -7   2  -8   11.42    2.53
  -8  -2  -8   34.33    6.11
  -8  -2  -8   41.41    6.77
   8   2   8   42.18    4.25
  -8   2  -8   51.00    5.56
   8   2   8   41.61    4.04
  -8   2  -8   52.83    6.66
  -9  -2  -8  167.71   16.34
  -9  -2  -8  155.21   16.06
  -9   2  -8  196.00   16.47
  -9   2  -8  155.33   15.46
 -10  -2  -8   14.81    3.96
 -10  -2  -8   14.24    4.69
 -10   2  -8    9.94    3.47
 -10   2  -8    0.10    3.90
 -11  -2  -8    1.39    5.19
 -11  -2  -8   -4.46    4.43
 -11   2  -8    0.63    3.74
 -11   2  -8    5.56    4.66
 -12  -3   8    1.25    4.33
 -12   3   8    0.51    3.14
 -12   3   8    4.35    1.57
 -11  -3   8   19.85    4.36
 -11   3   8   24.94    2.87
 -11   3   8   20.27    3.83
 -10  -3   8  101.27   11.59
 -10   3   8  116.50   10.07
  10   3  -8  126.28   10.90
 -10   3   8  112.01   10.64
  -9  -3   8   81.15    9.55
  -9   3   8   91.49    8.35
   9   3  -8  107.39    9.07
  -9   3   8   95.49    8.77
  -8  -3   8   26.34    4.36
  -8   3   8   28.91    3.36
  -8   3   8   28.17    3.11
   8   3  -8   32.03    3.77
  -7   3   8   70.09    6.60
  -7   3   8   75.25    6.76
   7   3  -8   75.09    7.02
  -6  -3   8   14.90    2.86
   6   3  -8   23.22    2.28
   6   3  -8   15.24    2.35
  -6   3   8   19.00    2.45
  -6   3   8   18.26    2.01
   6   3  -8   16.47    2.50
  -5  -3   8  181.51   16.78
  -5   3   8  189.43   15.89
   5   3  -8  177.14   16.52
  -5   3   8  199.87   16.40
   5   3  -8  189.51   16.30
  -4  -3   8   73.98    6.85
   4  -3  -8   60.50    5.95
   4   3  -8   68.13    6.19
  -4   3   8   71.60    6.37
  -4   3   8   56.77    5.71
   4   3  -8   74.79    6.40
  -3  -3   8 1236.43  101.89
   3   3  -8 1316.46  101.59
  -3   3   8 1030.16  100.99
  -3   3   8 1248.34  101.58
  -2  -3   8  480.50   39.95
   2  -3  -8  404.74   39.55
   2   3  -8  485.77   39.64
  -2   3   8  465.37   39.14
  -2   3   8  488.99   39.66
  -1  -3   8  624.03   55.24
   1  -3  -8  620.44   55.08
   1  -3  -8  618.08   54.65
   1   3  -8  684.81   55.03
  -1   3   8  685.18   55.05
  -1   3   8  659.50   54.60
   0  -3  -8 1402.45  123.35
   0  -3  -8 1557.40  123.86
   0  -3   8 1546.24  123.91
   0   3   8 1293.59  123.50
   0   3   8 1473.47  123.28
   0   3  -8 1545.17  123.63
   1  -3   8  123.37   12.11
  -1  -3  -8  125.60   11.77
  -1  -3  -8  143.20   12.25
   1   3   8  128.60   11.89
   1   3   8  132.04   11.66
  -1   3  -8  138.12   11.95
   2  -3   8   12.42    2.42
  -2  -3  -8   16.52    2.84
  -2  -3  -8   13.17    2.42
   2   3   8   16.14    2.48
   2   3   8   14.08    2.41
  -2   3  -8   11.39    2.15
   3  -3   8    2.78    1.38
  -3  -3  -8    2.81    1.64
  -3  -3  -8    4.53    1.73
   3   3   8    2.59    1.56
  -3   3  -8    4.79    1.51
   3   3   8   -0.37    1.38
  -4  -3  -8    4.74    2.31
   4  -3   8    1.52    1.28
  -4  -3  -8    3.55    1.86
   4   3   8    6.69    2.03
  -4   3  -8    5.46    1.62
  -5  -3  -8    2.03    2.17
  -5  -3  -8   -1.75    1.55
   5  -3   8    0.40    1.12
  -5   3  -8    1.57    1.44
   5   3   8    0.28    1.82
  -5   3  -8    1.15    1.64
  -6  -3  -8   76.73    8.36
  -6  -3  -8   77.55    8.18
   6  -3   8   63.50    6.89
  -6   3  -8   81.14    7.77
  -6   3  -8   84.08    7.73
   6   3   8   79.66    7.50
   6   3   8   67.85    7.81
  -7  -3  -8   -2.38    2.33
  -7  -3  -8   -2.35    2.83
   7   3   8    1.41    1.47
  -7   3  -8    1.08    1.72
   7   3   8    2.37    2.18
   7   3   8   -0.16    2.33
  -7   3  -8    5.56    2.54
  -8  -3  -8    4.00    3.50
  -8  -3  -8    7.07    2.95
   8   3   8    4.82    2.08
  -8   3  -8    4.57    2.08
  -8   3  -8    9.08    3.41
   8   3   8    5.90    1.43
  -9  -3  -8   52.27    8.16
  -9  -3  -8   69.71    8.23
  -9   3  -8   61.25    7.46
  -9   3  -8   53.93    6.92
 -10  -3  -8   27.73    5.79
 -10  -3  -8   20.81    5.88
 -10   3  -8   36.04    5.87
 -10   3  -8   25.27    4.60
 -12  -4   8   47.50    7.85
 -12   4   8   51.41    5.05
 -12   4   8   54.97    7.24
 -11  -4   8  100.06   12.81
 -11   4   8  117.13   10.32
 -11   4   8  118.15   11.43
  11   4  -8  131.62   11.53
 -10  -4   8   19.42    4.53
  10   4  -8   32.77    4.46
 -10   4   8   27.24    3.01
 -10   4   8   26.40    4.00
  -9  -4   8    3.05    2.67
  -9   4   8    7.61    1.77
   9   4  -8    4.24    2.15
  -9   4   8    3.76    1.18
  -8   4   8   51.97    5.33
   8   4  -8   60.75    5.92
  -8   4   8   54.10    5.38
  -7  -4   8  292.66   28.19
  -7   4   8  328.92   27.29
   7   4  -8  310.09   27.31
  -7   4   8  331.85   27.54
   7   4  -8  340.47   27.77
  -6  -4   8   70.65    8.32
   6   4  -8   71.14    7.74
  -6   4   8   92.07    7.79
  -6   4   8   88.81    7.28
   6   4  -8   85.20    7.83
  -5  -4   8   11.34    2.57
   5   4  -8   11.03    2.27
   5   4  -8   16.15    2.36
  -5   4   8   13.16    2.34
   5   4  -8   16.31    2.43
  -4   4   8  151.39   13.45
   4   4  -8  161.54   13.44
   4   4  -8  138.77   13.31
  -3  -4   8  153.19   15.73
   3  -4  -8  152.86   15.17
   3   4  -8  195.31   15.44
  -3   4   8  196.33   15.49
  -3   4   8  170.62   14.85
   2  -4  -8  312.84   29.46
  -2  -4   8  307.49   29.76
   2   4  -8  382.60   29.60
  -2   4   8  321.27   29.02
  -2   4   8  391.64   29.67
  -1  -4   8  285.80   26.37
   1  -4  -8  281.95   26.17
  -1   4   8  334.33   26.23
   1   4  -8  302.57   26.11
  -1   4   8  303.33   25.69
   0  -4  -8    6.59    1.52
   0  -4  -8    5.55    1.70
   0  -4   8    5.86    1.82
   0   4   8    5.59    1.53
   0   4  -8    6.53    1.67
   0   4   8    8.69    1.47
  -1  -4  -8    2.92    1.32
   1  -4   8    3.76    1.64
  -1  -4  -8    2.63    1.48
   1   4   8    5.99    1.45
  -1   4  -8    3.09    1.41
  -2  -4  -8   20.04    3.09
  -2  -4  -8   20.93    3.41
   2  -4   8   14.23    2.80
   2   4   8   22.58    3.05
  -2   4  -8   18.00    2.98
  -3  -4  -8   57.17    6.43
  -3  -4  -8   53.63    6.16
   3  -4   8   45.78    5.87
   3   4   8   66.17    6.04
   3   4   8   58.44    5.90
  -3   4  -8   58.82    5.95
   4  -4   8    3.20    1.56
  -4  -4  -8    7.13    2.54
  -4  -4  -8    9.28    2.40
   4   4   8    7.36    1.82
   4   4   8    6.69    2.05
  -4   4  -8    5.31    1.79
  -5  -4  -8   19.28    3.48
   5  -4   8   14.82    2.90
  -5  -4  -8   22.07    4.11
   5   4   8   22.49    3.27
  -5   4  -8   18.53    3.38
   5   4   8   19.04    3.27
  -6  -4  -8    5.33    3.34
  -6  -4  -8    0.04    2.15
   6  -4   8    1.97    1.08
   6   4   8    5.17    1.80
   6   4   8    1.70    2.56
  -6   4  -8    1.68    2.14
   6   4   8    5.84    2.35
  -6   4  -8    5.08    2.07
  -7  -4  -8    1.51    3.01
  -7  -4  -8   -1.63    2.47
   7   4   8    1.72    2.41
  -7   4  -8    2.94    1.65
   7   4   8   -3.61    2.57
  -7   4  -8   -1.32    2.10
  -8  -4  -8  211.68   20.36
  -8  -4  -8  180.86   19.90
   8   4   8  205.82   19.47
  -8   4  -8  237.81   19.27
   8   4   8  206.25   19.33
  -8   4  -8  207.45   19.62
   8   4   8  233.51   18.78
  -9  -4  -8   -1.73    3.75
  -9  -4  -8    4.55    4.27
  -9   4  -8   -0.19    3.36
  -9   4  -8   -0.87    2.48
 -10  -4  -8    1.56    4.40
 -10  -4  -8    7.78    4.69
 -10   4  -8   -1.47    2.65
 -10   4  -8    0.42    3.66
 -12  -5   8   -6.66    5.69
  12   5  -8    1.53    3.39
 -12   5   8   -0.78    3.41
 -11  -5   8   48.18    8.05
 -11   5   8   56.09    5.69
  11   5  -8   69.65    7.51
 -11   5   8   65.31    6.90
 -10  -5   8   59.77    9.21
 -10   5   8   67.19    7.42
  10   5  -8   85.80    8.12
 -10   5   8   77.91    7.00
  -9  -5   8    6.37    3.33
  -9   5   8    4.44    1.53
   9   5  -8    8.97    2.44
  -9   5   8    5.58    1.76
  -8  -5   8   -1.06    2.32
   8   5  -8   -0.47    0.85
  -8   5   8   -0.32    1.29
  -8   5   8   -1.92    1.16
   8   5  -8    0.31    0.59
   8   5  -8    1.71    1.80
  -7  -5   8    7.94    2.70
   7   5  -8   12.39    2.12
   7   5  -8    9.82    2.30
   7   5  -8    5.66    1.63
  -7   5   8    9.35    1.84
  -7   5   8   10.28    1.65
  -6  -5   8  233.47   22.51
  -6   5   8  280.29   22.01
   6   5  -8  257.30   22.08
   6   5  -8  232.20   22.06
  -5  -5   8    5.71    2.19
   5   5  -8    5.51    1.46
   5   5  -8    2.43    1.74
  -5   5   8    6.90    1.70
   5   5  -8    7.30    1.90
  -4  -5   8  139.08   14.92
  -4   5   8  175.13   14.63
   4   5  -8  156.90   14.49
   4   5  -8  175.25   14.57
  -3  -5   8   35.69    4.71
   3  -5  -8   35.13    4.05
   3   5  -8   44.85    4.35
  -3   5   8   32.12    3.63
  -3   5   8   41.59    4.43
   2  -5  -8   59.14    6.73
  -2  -5   8   71.21    7.41
  -2   5   8   73.51    6.96
  -2   5   8   69.65    6.38
   2   5  -8   73.89    6.96
   1  -5  -8    0.46    1.17
  -1  -5   8   -0.66    1.32
  -1   5   8    0.72    0.94
   1   5  -8    0.92    1.27
   0  -5  -8  190.16   17.79
   0  -5   8  172.67   17.78
   0   5   8  201.15   17.25
   0   5   8  201.38   17.67
   0   5  -8  224.78   17.76
  -1  -5  -8  329.94   30.65
  -1  -5  -8  332.85   30.26
  -1   5  -8  375.91   30.51
   1   5   8  381.66   30.51
   1   5   8  336.80   30.10
  -2  -5  -8  325.51   28.47
   2  -5   8  290.51   28.50
  -2  -5  -8  327.80   28.87
  -2   5  -8  361.11   28.60
   2   5   8  335.71   28.47
   2   5   8  325.34   28.24
   3  -5   8  187.70   19.80
  -3  -5  -8  225.92   20.12
  -3  -5  -8  230.85   20.47
  -3   5  -8  250.12   20.09
   3   5   8  237.02   19.95
   3   5   8  218.76   19.77
  -4  -5  -8  163.65   15.13
  -4  -5  -8  155.97   15.37
   4   5   8  168.20   14.84
  -4   5  -8  176.67   14.98
   4   5   8  150.29   14.70
  -5  -5  -8   75.16    8.29
   5  -5   8   58.95    6.85
  -5  -5  -8   69.26    8.21
  -5   5  -8   78.61    7.56
   5   5   8   66.19    7.38
   5   5   8   75.46    7.28
  -6  -5  -8   44.82    6.82
  -6  -5  -8   50.07    7.00
  -6   5  -8   46.32    5.94
  -6   5  -8   56.73    5.96
   6   5   8   39.26    7.57
   6   5   8   53.19    5.82
   6   5   8   55.05    6.15
  -7  -5  -8   83.66   10.67
  -7  -5  -8   98.28   10.73
   7   5   8   85.50   10.79
   7   5   8   91.45    9.83
   7   5   8  100.81    9.30
  -7   5  -8   84.45    9.61
  -7   5  -8  110.83    9.59
  -8  -5  -8    0.55    3.29
   8   5   8   -1.59    2.66
   8   5   8    1.23    2.94
  -8   5  -8   -0.58    2.25
  -9  -5  -8  127.42   12.87
  -9  -5  -8  110.19   13.46
   9   5   8  112.78   10.63
  -9   5  -8  125.90   12.24
   9   5   8  104.59   12.05
   9   5   8  122.45   11.16
  -9   5  -8  122.87   11.75
 -10  -5  -8   13.78    5.73
 -10  -5  -8   10.84    5.25
 -10   5  -8   24.68    5.14
 -10   5  -8   12.98    3.88
 -11  -6   8   52.22    8.85
 -11   6   8   66.49    7.47
 -11   6   8   64.22    6.45
  11   6  -8   68.86    8.26
 -10   6   8   54.78    6.00
 -10   6   8   57.11    6.33
  10   6  -8   56.14    6.94
  -9  -6   8    5.54    3.34
  -9   6   8    3.24    1.62
  -9   6   8    0.88    1.65
   9   6  -8   -0.28    2.33
  -8  -6   8   35.01    6.95
  -8   6   8   46.29    5.01
   8   6  -8   52.00    5.95
   8   6  -8   55.94    5.02
  -8   6   8   50.39    5.53
   8   6  -8   47.65    5.05
  -7  -6   8  311.02   30.84
   7   6  -8  383.99   30.34
   7   6  -8  324.43   30.09
  -7   6   8  367.38   30.10
  -6  -6   8  351.52   35.81
   6   6  -8  459.33   35.24
   6   6  -8  408.48   35.35
  -6   6   8  412.32   35.27
  -5  -6   8   60.40    8.15
  -5   6   8   79.46    7.56
   5   6  -8   81.51    7.67
   5   6  -8   75.41    8.00
  -4  -6   8  134.21   13.52
   4   6  -8  155.60   13.09
  -4   6   8  134.75   13.09
   3  -6  -8  453.23   42.17
  -3  -6   8  473.80   42.85
  -3   6   8  489.90   41.95
  -3   6   8  495.76   42.47
   3   6  -8  560.60   42.55
  -2  -6   8  472.59   43.27
   2  -6  -8  435.36   42.74
  -2   6   8  569.42   43.12
   2   6  -8  530.47   42.98
  -2   6   8  494.81   42.45
  -1  -6   8   81.45    8.68
   1  -6  -8   77.59    8.31
  -1   6   8   88.80    7.89
   1   6  -8   89.82    8.40
   0  -6   8   88.47    9.97
   0  -6  -8   99.03   10.03
   0   6   8  114.71    9.97
   0   6  -8  110.95   10.00
   0   6   8  101.34    9.46
  -1  -6  -8  110.35   11.29
  -1  -6  -8  117.62   10.82
   1  -6   8  106.92   11.15
   1   6   8  118.79   11.00
   1   6   8  115.07   10.68
  -1   6  -8  129.85   11.27
   2  -6   8    2.70    1.80
  -2  -6  -8    5.23    2.03
  -2  -6  -8    4.53    2.28
   2   6   8    4.51    1.78
   2   6   8    3.50    1.65
  -2   6  -8    5.13    2.08
  -3  -6  -8    0.35    1.90
   3  -6   8   -1.97    1.60
  -3  -6  -8    2.35    2.00
   3   6   8    1.51    1.60
   3   6   8   -0.32    1.66
  -3   6  -8    3.14    1.79
  -4  -6  -8    7.61    2.82
  -4  -6  -8    2.54    2.46
   4  -6   8    2.03    1.69
   4   6   8    4.90    2.14
   4   6   8    7.71    2.11
  -4   6  -8    4.45    2.17
   5  -6   8   45.88    5.48
  -5  -6  -8   40.59    6.55
  -5  -6  -8   41.52    6.72
   5   6   8   51.97    5.88
   5   6   8   55.39    5.92
  -5   6  -8   56.60    6.06
  -6  -6  -8   44.87    7.45
  -6  -6  -8   49.40    7.62
   6   6   8   55.68    8.03
  -6   6  -8   62.90    6.79
   6   6   8   55.38    6.79
   6   6   8   66.33    6.56
  -7  -6  -8    2.38    3.24
  -7  -6  -8   10.56    4.21
   7   6   8    5.06    3.80
   7   6   8    1.82    2.00
  -7   6  -8    3.75    2.56
  -7   6  -8    3.28    2.72
   7   6   8    4.01    2.71
  -8  -6  -8   11.58    4.86
  -8  -6  -8   19.34    5.40
   8   6   8   11.86    4.27
  -8   6  -8   19.24    3.54
   8   6   8   15.86    3.01
   8   6   8   12.50    3.74
  -8   6  -8   14.54    3.95
  -9  -6  -8    2.14    4.75
 -10  -6  -8    1.60    4.94
 -10  -6  -8   -5.72    5.74
 -10   6  -8    5.61    3.69
 -10   6  -8    8.91    4.61
  10   6   8   -0.84    4.52
 -11  -7   8   40.39    8.33
 -11   7   8   55.08    6.96
  11   7  -8   59.35    7.68
 -11   7   8   48.01    6.19
 -10  -7   8    1.60    4.79
 -10   7   8   -4.15    2.16
  10   7  -8   -0.31    2.92
 -10   7   8   -0.56    2.18
  -9  -7   8   46.65    9.11
  -9   7   8   60.69    6.64
   9   7  -8   59.24    5.85
   9   7  -8   68.64    5.86
   9   7  -8   73.14    7.67
  -8  -7   8   41.94    8.08
   8   7  -8   46.74    6.07
   8   7  -8   61.10    6.82
   8   7  -8   65.92    5.88
  -7  -7   8   69.64    8.84
  -7   7   8   60.53    7.43
   7   7  -8   77.71    7.75
  -6  -7   8  130.09   14.44
  -6   7   8  148.38   13.77
   6   7  -8  164.89   13.79
   6   7  -8  162.59   14.01
   6   7  -8  131.83   14.01
  -5  -7   8  273.54   27.91
   5   7  -8  333.07   27.58
   5   7  -8  293.53   27.82
  -5   7   8  318.26   27.44
   5   7  -8  342.76   27.51
  -4  -7   8  188.45   20.91
   4   7  -8  260.87   20.65
  -4   7   8  237.64   20.57
  -3  -7   8   46.25    6.45
  -3   7   8   54.07    6.08
  -3   7   8   54.50    5.46
   3   7  -8   57.47    6.16
  -2  -7   8  583.70   55.76
   2  -7  -8  588.24   55.28
   2   7  -8  699.31   55.56
  -2   7   8  711.01   55.63
  -2   7   8  660.54   55.01
   1  -7  -8  233.20   22.90
  -1  -7   8  249.33   23.31
  -1   7   8  222.31   22.43
   1   7  -8  295.87   23.15
  -1   7   8  299.67   23.23
   0  -7   8    9.60    2.84
   0  -7  -8   12.97    2.84
   0   7  -8   10.73    2.52
   0   7   8   14.66    2.65
   0   7   8   11.96    2.27
  -1  -7  -8  314.17   30.25
   1   7   8  347.67   29.75
   1   7   8  342.19   30.11
  -1   7  -8  371.53   30.21
   2  -7   8   74.44    8.66
  -2  -7  -8   80.55    9.14
   2   7   8   82.54    8.23
  -2   7  -8   94.46    8.72
   2   7   8   88.11    8.64
   3  -7   8   76.85    9.03
  -3  -7  -8   93.86    9.20
  -3  -7  -8   82.59    9.76
   3   7   8   96.32    8.93
   3   7   8   87.79    9.00
  -3   7  -8  103.68    9.47
  -4  -7  -8   41.75    6.68
   4  -7   8   42.18    5.66
  -4  -7  -8   53.15    6.32
   4   7   8   43.57    5.55
  -4   7  -8   49.72    6.07
   4   7   8   54.11    5.86
  -5  -7  -8   44.37    6.95
  -5  -7  -8   53.43    6.93
   5  -7   8   34.53    5.36
   5   7   8   51.83    5.73
   5   7   8   46.80    6.02
   5   7   8   35.25    6.59
  -5   7  -8   56.77    6.36
  -6  -7  -8    5.16    3.64
  -6  -7  -8    2.34    3.53
   6   7   8    2.43    2.06
   6   7   8    3.70    3.71
  -6   7  -8    3.35    2.50
   6   7   8    5.39    2.70
  -7  -7  -8    3.17    4.44
  -7  -7  -8   13.22    4.21
  -7   7  -8    7.37    3.10
   7   7   8    4.62    2.95
   7   7   8    6.53    2.51
   7   7   8    5.40    4.19
  -8  -7  -8    2.29    4.29
   8   7   8   -1.76    4.03
  -8   7  -8    0.97    3.27
   8   7   8   -0.67    3.03
  -8   7  -8   -4.93    2.86
   8   7   8   -2.15    2.16
  -9  -7  -8    6.57    5.11
  -9  -7  -8    7.06    5.42
   9   7   8    1.99    2.45
   9   7   8   -6.21    3.59
   9   7   8    6.56    4.31
  -9   7  -8    1.03    3.40
  -9   7  -8    4.17    3.91
 -11  -8   8   76.82   12.90
 -11   8   8  102.51   11.10
  11   8  -8  120.84   11.98
 -11   8   8  117.50   11.07
 -10  -8   8   47.80    8.70
  10   8  -8   65.40    8.07
 -10   8   8   54.17    6.84
 -10   8   8   57.94    7.41
  -9  -8   8  115.87   15.28
   9   8  -8  162.60   12.73
   9   8  -8  138.81   12.85
  -9   8   8  128.24   12.82
   9   8  -8  148.45   14.02
  -9   8   8  137.55   13.51
  -8  -8   8  168.44   19.09
   8   8  -8  194.59   17.72
   8   8  -8  216.42   18.18
  -8   8   8  189.97   17.78
  -7  -8   8    6.41    3.53
   7   8  -8    8.07    3.08
  -7   8   8    5.47    2.45
   7   8  -8    5.91    2.86
   7   8  -8    8.87    2.33
  -6  -8   8   -1.03    2.94
   6   8  -8   -0.81    1.99
   6   8  -8   -4.37    2.19
   6   8  -8   -1.98    2.25
  -5  -8   8    1.21    2.62
   5   8  -8   -2.05    2.28
  -5   8   8    1.43    2.06
   5   8  -8   -0.50    2.20
   5   8  -8    0.25    1.97
  -4  -8   8   92.58   10.12
  -4   8   8   95.01    9.39
   4   8  -8   81.35    9.92
   4   8  -8   92.14    9.29
  -3  -8   8    3.39    2.48
   3   8  -8    6.37    2.40
  -3   8   8    7.99    1.97
  -3   8   8    5.20    2.19
   2  -8  -8  431.05   37.72
  -2  -8   8  392.00   38.15
   2   8  -8  468.52   37.96
  -2   8   8  466.63   37.44
  -2   8   8  416.77   37.85
  -1  -8   8  647.96   61.56
   1  -8  -8  663.92   61.26
   1   8  -8  739.91   61.38
  -1   8   8  779.50   61.49
  -1   8   8  750.36   60.92
   0  -8  -8   19.74    3.85
   0  -8   8   16.66    3.82
   0   8   8   31.16    4.48
   0   8  -8   26.03    4.50
   0   8   8   31.06    3.77
  -1  -8  -8  204.55   19.29
   1  -8   8  189.68   19.07
  -1   8  -8  222.05   19.18
   1   8   8  217.84   18.66
   1   8   8  209.34   18.99
   2  -8   8  217.96   22.45
  -2  -8  -8  249.15   22.95
   2   8   8  247.32   22.43
   2   8   8  273.87   22.25
  -2   8  -8  263.64   22.73
  -3  -8  -8   37.95    5.77
   3   8   8   27.02    4.45
  -3   8  -8   30.97    5.12
   3   8   8   37.06    4.78
   4  -8   8    8.93    2.71
  -4  -8  -8   11.08    3.77
  -4  -8  -8   10.97    3.55
  -4   8  -8   12.76    3.33
   4   8   8   13.12    3.14
   4   8   8   13.43    2.78
  -5  -8  -8   -1.11    3.21
  -5  -8  -8   -1.13    3.05
   5   8   8   -1.38    1.92
   5   8   8   -4.15    3.79
   5   8   8    1.20    2.40
  -5   8  -8   -0.72    2.40
  -6  -8  -8   98.46   13.31
  -6  -8  -8  131.38   13.29
   6   8   8  105.52   11.49
   6   8   8  128.90   11.69
  -7  -8  -8   -0.53    4.52
   7   8   8    1.77    2.95
  -7   8  -8    4.76    3.08
   7   8   8   -4.06    4.37
   7   8   8   -1.81    2.33
  -8  -8  -8   33.72    6.85
  -8  -8  -8   35.24    7.28
  -8   8  -8   38.25    6.03
   8   8   8   32.15    6.90
   8   8   8   37.67    6.19
   8   8   8   43.62    6.00
  -9  -8  -8   42.39    7.88
   9   8   8   32.96    6.18
   9   8   8   42.74    7.18
  -9   8  -8   55.35    7.99
   9   8   8   36.59    6.80
  -9   8  -8   49.52    8.26
 -10  -9   8    5.77    6.17
 -10   9   8    1.58    3.82
  10   9  -8    5.24    4.20
 -10   9   8   -3.23    2.95
  -9  -9   8    1.99    5.21
  -9   9   8    8.21    3.60
   9   9  -8    9.54    3.91
   9   9  -8    8.04    2.64
  -8  -9   8    6.99    4.56
   8   9  -8   19.90    4.28
  -8   9   8   11.21    3.49
   8   9  -8   14.77    2.98
   8   9  -8   12.43    3.37
  -7  -9   8  107.52   12.95
  -7   9   8  108.13   11.62
   7   9  -8  120.63   11.71
   7   9  -8  114.77   11.93
  -6  -9   8   14.03    4.06
  -6   9   8   13.33    3.24
   6   9  -8   16.66    3.41
   6   9  -8    9.99    3.52
   6   9  -8   11.42    3.57
  -5  -9   8   -0.62    3.10
  -5   9   8   -2.80    2.20
   5   9  -8   -3.43    2.04
   5   9  -8   -3.51    2.27
   5   9  -8   -0.51    2.73
  -4  -9   8   18.74    4.37
   4   9  -8   17.51    4.40
  -4   9   8   15.25    3.49
   4   9  -8   22.47    3.74
   4   9  -8   20.79    4.02
  -3  -9   8    3.81    2.86
   3   9  -8    5.38    2.49
  -3   9   8    9.43    2.35
  -3   9   8    5.84    2.69
  -2  -9   8    0.44    2.39
  -2   9   8    1.42    1.99
  -2   9   8    0.05    1.84
   2   9  -8    0.24    2.29
   1  -9  -8    0.24    1.85
  -1  -9   8    2.85    2.57
  -1   9   8    1.51    1.86
  -1   9   8   -1.14    2.06
   1   9  -8   -0.20    2.08
   0  -9  -8  127.09   12.70
   0  -9   8  103.41   12.45
   0   9  -8  138.08   12.63
   0   9   8  137.78   12.65
   0   9   8  127.56   11.89
   1  -9   8   14.89    3.58
  -1  -9  -8   17.21    3.65
   1   9   8   18.99    3.40
   1   9   8   14.78    3.37
  -1   9  -8   23.05    3.77
   2  -9   8  238.40   24.26
   2   9   8  283.60   24.40
   2   9   8  288.51   24.03
   3  -9   8   65.20    8.35
  -3  -9  -8   67.80    9.10
   3   9   8   83.10    8.42
   3   9   8   80.52    8.10
  -3   9  -8   78.21    8.60
   4  -9   8   32.94    5.70
  -4  -9  -8   36.10    6.28
   4   9   8   40.74    5.73
  -4   9  -8   40.26    6.43
   4   9   8   34.93    6.67
   4   9   8   42.43    5.76
  -5  -9  -8   38.36    7.17
   5   9   8   50.01    6.45
  -5   9  -8   56.88    7.83
   5   9   8   55.02    6.70
   5   9   8   42.25    7.56
  -6  -9  -8  183.31   16.70
   6   9   8  134.11   16.70
   6   9   8  151.58   14.74
   6   9   8  127.67   14.57
  -6   9  -8  173.99   15.74
  -7  -9  -8  148.00   15.39
   7   9   8  129.03   14.37
  -7   9  -8  173.40   15.57
   7   9   8  120.75   16.49
   7   9   8  157.19   14.42
  -8  -9  -8   71.98   11.08
   8   9   8   75.26    9.39
   8   9   8   67.18    9.98
  -8   9  -8   84.92   11.06
   8   9   8  105.17   13.33
  -9 -10   8    4.74    5.82
   9  10  -8    5.16    4.14
   9  10  -8   -1.39    3.17
   9  10  -8    1.43    2.86
  -9  10   8   -2.32    3.81
  -8 -10   8    5.53    5.41
   8  10  -8    2.00    3.70
   8  10  -8    2.58    3.41
  -8  10   8    1.67    3.54
   8  10  -8    4.37    2.94
  -7 -10   8   13.41    5.41
  -7  10   8   21.03    4.52
   7  10  -8   21.84    4.82
   7  10  -8   24.10    4.53
   7  10  -8   27.70    4.84
  -6 -10   8  139.44   16.35
   6  10  -8  148.70   15.31
  -6  10   8  151.41   15.40
   6  10  -8  153.82   15.95
   6  10  -8  189.73   15.72
  -5 -10   8    1.15    3.67
  -5  10   8   -1.80    2.64
   5  10  -8    0.22    2.94
   5  10  -8   -0.05    2.64
   5  10  -8   -0.73    3.32
  -4 -10   8  128.92   15.77
   4  10  -8  138.99   15.57
   4  10  -8  175.28   15.49
   4  10  -8  170.62   15.43
  -4  10   8  163.41   15.29
  -3 -10   8  171.09   17.83
  -3  10   8  200.13   16.99
   3  10  -8  217.07   17.79
  -3  10   8  149.57   17.08
  -2 -10   8   41.95    6.89
   2  10  -8   45.20    6.34
  -2  10   8   37.04    5.44
  -2  10   8   42.56    6.08
  -1 -10   8    4.29    2.85
  -1  10   8    3.30    2.23
  -1  10   8   -1.35    2.52
   1  10  -8    1.91    2.65
   0 -10  -8   11.62    3.06
   0 -10   8    7.51    3.52
   0  10   8    9.64    2.87
   0  10  -8    9.45    3.45
   0  10   8   10.72    3.16
   1 -10   8   -2.78    2.53
  -1 -10  -8   -0.19    3.14
  -1  10  -8   -0.23    2.61
   1  10   8   -1.20    2.07
   1  10   8    0.03    2.41
   2 -10   8  178.98   19.33
  -2 -10  -8  210.93   20.08
   2  10   8  217.30   19.41
  -2  10  -8  222.13   19.83
   2  10   8  211.31   19.05
   3 -10   8    0.96    2.60
  -3 -10  -8   -0.50    3.22
   3  10   8   -1.47    2.39
   3  10   8    1.24    2.45
   3  10   8    1.57    4.08
  -3  10  -8    2.58    3.24
  -4 -10  -8   17.65    5.04
   4  10   8   17.90    3.99
  -4  10  -8   26.38    5.22
   4  10   8   22.67    4.38
   4  10   8   15.26    5.32
   5  10   8   93.53   14.93
  -5  10  -8  143.90   13.49
   5  10   8  124.52   12.36
   5  10   8  113.97   12.17
  -6 -10  -8   -7.34    4.16
   6  10   8    6.49    3.58
   6  10   8    4.67    5.76
  -6  10  -8    5.99    4.11
   6  10   8    3.48    2.86
   7  10   8   40.41    7.41
  -7  10  -8   68.48    9.97
   7  10   8   42.79    7.64
   7  10   8   72.18   11.86
[truncated: 357,642 more chars]
